# Supplementary material for: Super-resolution visualization of chromatin loop folding in human lymphoblastoid cells using interferometric photoactivated localization microscopy
Source: Sci Rep. 2022 May 20;12:8582. doi: 10.1038/s41598-022-12568-9 (PMC9122977; doi:10.1038/s41598-022-12568-9)
Supplement: Supplementary file 2 — Supplementary Information 2. [file 41598_2022_12568_MOESM2_ESM.zip › ChromoLooping-main/data/ascii_files/Run1-647_c123_sum_X5_proc_jsa_IDL_ASCII_image17.txt]

Offset	Amplitude	X Position	Y Position	X Peak Width	Y Peak Width	6 N Photons	ChiSquared	FitOK	Frame Number	Peak Index of Frame	Peak Global Index	12 X PkW * Y PkW	Sigma Amplitude	Sigma X Pos rtNph	Sigma Y Pos rtNph	Sigma X Pos Full	Sigma Y Pos Full	18 Grouped Index	Group X Position	Group Y Position	Group Sigma X Pos	Group Sigma Y Pos	Group N Photons	24 Group Size	Frame Index in Grp	Label Set	Amplitude L1	Amplitude L2	Amplitude L3	30 FitOK Labels	Zeta0	Sigma Amp L2	Sigma Amp L3	Unwrapped Z	Sigma Z	36 Coherence	Group A1	Group A2	Group A3	Unwrapped Group Z	Group Sigma Z	42 Group Coherence	XY Ellipticity	Z Position	Unwrapped Z Error	XY Group Ellipticity	Group Z Position	Unwrapped Group Z Error
2.59367E+002	2.49021E+003	3.55364E+002	2.43538E+002	1.90890E+000	1.40182E+000	3.87350E+004	1.38703E+004	1.00000E+000	1.42000E+002	0.00000E+000	2.58190E+004	2.67594E+000	4.99020E+001	9.69910E-003	7.12265E-003	1.06219E-001	5.75057E-002	6.50600E+003	3.55347E+002	2.43551E+002	3.79160E-002	3.79160E-002	1.52322E+005	4.00000E+000	1.00000E+000	0.00000E+000	9.26619E+002	6.63327E+002	9.32401E+002	1.00000E+002	5.18997E+000	3.78920E-002	0.00000E+000	2.10028E+002	4.20383E+000	2.90078E-001	9.09659E+002	6.63652E+002	9.41000E+002	2.12317E+002	2.00438E+000	3.06796E-001	1.53161E-001	2.10028E+002	7.55079E+001	1.43985E-001	2.12317E+002	8.94324E+001
2.82291E+002	2.47412E+003	3.55332E+002	2.43543E+002	1.83741E+000	1.38614E+000	3.70320E+004	1.16332E+004	1.00000E+000	1.44000E+002	0.00000E+000	2.61640E+004	2.54690E+000	4.97405E+001	9.54809E-003	7.20309E-003	1.04429E-001	5.96393E-002	6.50600E+003	3.55347E+002	2.43552E+002	3.79160E-002	3.79160E-002	1.52322E+005	4.00000E+000	2.00000E+000	0.00000E+000	8.99405E+002	6.65457E+002	9.40402E+002	1.00000E+002	5.16227E+000	3.50471E-002	0.00000E+000	2.13515E+002	4.00695E+000	3.11250E-001	9.09659E+002	6.63652E+002	9.41000E+002	2.11999E+002	2.00438E+000	3.06796E-001	1.39990E-001	2.13515E+002	9.55856E+001	1.43985E-001	2.11999E+002	8.91085E+001
2.56076E+002	2.51305E+003	3.55336E+002	2.43568E+002	1.88438E+000	1.41553E+000	3.90610E+004	1.48455E+004	1.00000E+000	1.45000E+002	0.00000E+000	2.63320E+004	2.66741E+000	5.01303E+001	9.53449E-003	7.16223E-003	1.07753E-001	6.10049E-002	6.50600E+003	3.55347E+002	2.43552E+002	3.79160E-002	3.79160E-002	1.52322E+005	4.00000E+000	3.00000E+000	0.00000E+000	9.07844E+002	6.93290E+002	9.37884E+002	1.00000E+002	5.22677E+000	3.78091E-002	0.00000E+000	2.16973E+002	4.16316E+000	2.91687E-001	9.09659E+002	6.63652E+002	9.41000E+002	2.11838E+002	2.00438E+000	3.06796E-001	1.42079E-001	2.16973E+002	9.64666E+001	1.43985E-001	2.11838E+002	8.89578E+001
2.62064E+002	2.46284E+003	3.55356E+002	2.43557E+002	1.85653E+000	1.39979E+000	3.74940E+004	1.52586E+004	1.00000E+000	1.46000E+002	0.00000E+000	2.64920E+004	2.59874E+000	4.96270E+001	9.58784E-003	7.22904E-003	1.07133E-001	6.11061E-002	6.50600E+003	3.55347E+002	2.43552E+002	3.79160E-002	3.79160E-002	1.52322E+005	4.00000E+000	4.00000E+000	0.00000E+000	9.04155E+002	6.31331E+002	9.53722E+002	1.00000E+002	5.13498E+000	4.20912E-002	0.00000E+000	2.07677E+002	3.65020E+000	3.39558E-001	9.09659E+002	6.63652E+002	9.41000E+002	2.11689E+002	2.00438E+000	3.06796E-001	1.40264E-001	2.07677E+002	8.94182E+001	1.43985E-001	2.11689E+002	8.88085E+001
2.93794E+002	2.43595E+003	3.55358E+002	2.43456E+002	1.50640E+000	1.33347E+000	2.99420E+004	7.42540E+003	1.00000E+000	1.60000E+002	0.00000E+000	2.88020E+004	2.00874E+000	4.93553E+001	8.70562E-003	7.70626E-003	5.89258E-002	4.63283E-002	7.25000E+003	3.55311E+002	2.43378E+002	9.10295E-003	9.10295E-003	1.11473E+006	5.20000E+001	1.00000E+000	0.00000E+000	8.36013E+002	7.30993E+002	8.87432E+002	1.00000E+002	5.05033E+000	2.91175E-002	0.00000E+000	-6.03708E+001	4.70338E+000	2.94891E-001	5.39256E+002	7.78976E+002	7.10407E+002	-2.87962E+001	4.05704E-001	5.60296E-001	6.08922E-002	2.30875E+002	-9.04764E+001	2.44446E-002	2.62449E+002	-2.27608E+001
2.91655E+002	2.50960E+003	3.55336E+002	2.43417E+002	1.48341E+000	1.40443E+000	3.19170E+004	1.09321E+004	1.00000E+000	1.61000E+002	0.00000E+000	2.89590E+004	2.08334E+000	5.00959E+001	8.30327E-003	7.86122E-003	6.15131E-002	5.52023E-002	7.25000E+003	3.55311E+002	2.43378E+002	9.10295E-003	9.10295E-003	1.11473E+006	5.20000E+001	2.00000E+000	0.00000E+000	8.41883E+002	8.04111E+002	8.72777E+002	1.00000E+002	5.17085E+000	3.89594E-002	0.00000E+000	-4.67392E+001	4.62079E+000	2.90726E-001	5.39256E+002	7.78976E+002	7.10407E+002	-2.89675E+001	4.05704E-001	5.60296E-001	2.73466E-002	2.44506E+002	-4.35493E+001	2.44446E-002	2.62278E+002	-2.29502E+001
3.18083E+002	2.52601E+003	3.55349E+002	2.43404E+002	1.50332E+000	1.36889E+000	3.17490E+004	1.13821E+004	1.00000E+000	1.62000E+002	0.00000E+000	2.91150E+004	2.05787E+000	5.02594E+001	8.43695E-003	7.68249E-003	6.16655E-002	5.12396E-002	7.25000E+003	3.55312E+002	2.43378E+002	9.10295E-003	9.10295E-003	1.11473E+006	5.20000E+001	3.00000E+000	0.00000E+000	8.04922E+002	8.53217E+002	8.78068E+002	1.00000E+002	5.21109E+000	3.97529E-002	0.00000E+000	-3.93196E+001	3.83684E+000	3.51053E-001	5.39256E+002	7.78976E+002	7.10407E+002	-2.91247E+001	4.05704E-001	5.60296E-001	4.68040E-002	2.51926E+002	-5.52852E+001	2.44446E-002	2.62121E+002	-2.31095E+001
3.07785E+002	2.54621E+003	3.55350E+002	2.43404E+002	1.51041E+000	1.41602E+000	3.31500E+004	1.32570E+004	1.00000E+000	1.63000E+002	0.00000E+000	2.92770E+004	2.13877E+000	5.04600E+001	8.29571E-003	7.77728E-003	6.45302E-002	5.67883E-002	7.25000E+003	3.55312E+002	2.43378E+002	9.10295E-003	9.10295E-003	1.11473E+006	5.20000E+001	4.00000E+000	0.00000E+000	8.24675E+002	8.34743E+002	9.01547E+002	1.00000E+002	5.26601E+000	4.20752E-002	0.00000E+000	-4.48024E+001	3.92194E+000	3.36100E-001	5.39256E+002	7.78976E+002	7.10407E+002	-2.92919E+001	4.05704E-001	5.60296E-001	3.22549E-002	2.46443E+002	-4.64113E+001	2.44446E-002	2.61954E+002	-2.32765E+001
3.13490E+002	2.51560E+003	3.55347E+002	2.43401E+002	1.49924E+000	1.42514E+000	3.27270E+004	9.67111E+003	1.00000E+000	1.65000E+002	0.00000E+000	2.95820E+004	2.13663E+000	5.01558E+001	8.28740E-003	7.87779E-003	6.16503E-002	5.57662E-002	7.25000E+003	3.55312E+002	2.43378E+002	9.10295E-003	9.10295E-003	1.11473E+006	5.20000E+001	5.00000E+000	0.00000E+000	8.27475E+002	8.28835E+002	8.72643E+002	1.00000E+002	5.19240E+000	3.50098E-002	0.00000E+000	-4.30279E+001	4.22106E+000	3.14294E-001	5.39256E+002	7.78976E+002	7.10407E+002	-2.96357E+001	4.05704E-001	5.60296E-001	2.53391E-002	2.48218E+002	-3.78850E+001	2.44446E-002	2.61610E+002	-2.36219E+001
3.22782E+002	2.29016E+003	3.55340E+002	2.43383E+002	1.38901E+000	1.34353E+000	2.63420E+004	7.91292E+003	1.00000E+000	1.66000E+002	0.00000E+000	2.97500E+004	1.86617E+000	4.78556E+001	8.55816E-003	8.27794E-003	5.57915E-002	5.22451E-002	7.25000E+003	3.55312E+002	2.43378E+002	9.10295E-003	9.10295E-003	1.11473E+006	5.20000E+001	6.00000E+000	0.00000E+000	7.05910E+002	7.93097E+002	7.94589E+002	1.00000E+002	4.71522E+000	4.01260E-002	0.00000E+000	-3.69826E+001	3.80749E+000	3.88372E-001	5.39256E+002	7.78976E+002	7.10407E+002	-2.97883E+001	4.05704E-001	5.60296E-001	1.66436E-002	2.54263E+002	-2.34019E+001	2.44446E-002	2.61457E+002	-2.37820E+001
3.45301E+002	2.35061E+003	3.55285E+002	2.43376E+002	1.34681E+000	1.28269E+000	2.51410E+004	6.89513E+003	1.00000E+000	1.67000E+002	0.00000E+000	2.99080E+004	1.72754E+000	4.84830E+001	8.49406E-003	8.08967E-003	5.13379E-002	4.66395E-002	7.25000E+003	3.55312E+002	2.43379E+002	9.10295E-003	9.10295E-003	1.11473E+006	5.20000E+001	7.00000E+000	0.00000E+000	7.40806E+002	7.98282E+002	8.22209E+002	1.00000E+002	4.85434E+000	3.66591E-002	0.00000E+000	-4.00066E+001	4.14607E+000	3.65076E-001	5.39256E+002	7.78976E+002	7.10407E+002	-2.99421E+001	4.05704E-001	5.60296E-001	2.43848E-002	2.51239E+002	-3.39562E+001	2.44446E-002	2.61303E+002	-2.39501E+001
3.33841E+002	2.21905E+003	3.55267E+002	2.43389E+002	1.32645E+000	1.33370E+000	2.42740E+004	6.11660E+003	1.00000E+000	1.68000E+002	0.00000E+000	3.00500E+004	1.76909E+000	4.71068E+001	8.51374E-003	8.56028E-003	4.94664E-002	4.99997E-002	7.25000E+003	3.55312E+002	2.43379E+002	9.10295E-003	9.10295E-003	1.11473E+006	5.20000E+001	8.00000E+000	0.00000E+000	7.06787E+002	7.70787E+002	7.49107E+002	1.00000E+002	4.56727E+000	3.16192E-002	0.00000E+000	-3.45793E+001	4.36711E+000	3.52734E-001	5.39256E+002	7.78976E+002	7.10407E+002	-3.00913E+001	4.05704E-001	5.60296E-001	-2.72557E-003	2.56666E+002	-2.29818E+000	2.44446E-002	2.61154E+002	-2.40989E+001
3.24262E+002	2.41762E+003	3.55309E+002	2.43372E+002	1.40883E+000	1.34019E+000	2.80950E+004	9.46753E+003	1.00000E+000	1.69000E+002	0.00000E+000	3.02160E+004	1.88810E+000	4.91693E+001	8.40511E-003	7.99564E-003	5.79402E-002	5.24972E-002	7.25000E+003	3.55312E+002	2.43379E+002	9.10295E-003	9.10295E-003	1.11473E+006	5.20000E+001	9.00000E+000	0.00000E+000	7.80579E+002	8.19636E+002	8.29050E+002	1.00000E+002	4.98599E+000	4.42736E-002	0.00000E+000	-3.89052E+001	4.26427E+000	3.35778E-001	5.39256E+002	7.78976E+002	7.10407E+002	-3.02491E+001	4.05704E-001	5.60296E-001	2.49664E-002	2.52340E+002	-3.34173E+001	2.44446E-002	2.60996E+002	-2.42533E+001
3.23876E+002	2.37737E+003	3.55339E+002	2.43394E+002	1.43218E+000	1.33788E+000	2.80090E+004	8.13948E+003	1.00000E+000	1.70000E+002	0.00000E+000	3.03620E+004	1.91610E+000	4.87583E+001	8.55756E-003	7.99411E-003	5.67233E-002	4.95913E-002	7.25000E+003	3.55312E+002	2.43379E+002	9.10295E-003	9.10295E-003	1.11473E+006	5.20000E+001	1.00000E+001	0.00000E+000	7.97112E+002	7.35792E+002	8.61707E+002	1.00000E+002	4.92780E+000	3.46770E-002	0.00000E+000	-5.62025E+001	4.61474E+000	3.10753E-001	5.39256E+002	7.78976E+002	7.10407E+002	-3.04092E+001	4.05704E-001	5.60296E-001	3.40418E-002	2.35043E+002	-5.95687E+001	2.44446E-002	2.60836E+002	-2.43997E+001
3.25264E+002	2.42387E+003	3.55354E+002	2.43376E+002	1.38139E+000	1.36037E+000	2.80650E+004	8.60972E+003	1.00000E+000	1.71000E+002	0.00000E+000	3.05160E+004	1.87920E+000	4.92328E+001	8.24581E-003	8.12036E-003	5.27324E-002	5.11618E-002	7.25000E+003	3.55312E+002	2.43379E+002	9.10295E-003	9.10295E-003	1.11473E+006	5.20000E+001	1.10000E+001	0.00000E+000	7.97232E+002	8.06237E+002	8.32019E+002	1.00000E+002	4.99745E+000	3.89941E-002	0.00000E+000	-4.17614E+001	4.58032E+000	3.12775E-001	5.39256E+002	7.78976E+002	7.10407E+002	-3.05659E+001	4.05704E-001	5.60296E-001	7.66554E-003	2.49484E+002	-1.94966E+001	2.44446E-002	2.60680E+002	-2.45593E+001
3.30183E+002	2.17516E+003	3.55220E+002	2.43368E+002	1.37748E+000	1.28504E+000	2.37770E+004	5.93130E+003	1.00000E+000	1.72000E+002	1.00000E+000	3.06730E+004	1.77012E+000	4.66386E+001	8.93321E-003	8.33370E-003	5.57365E-002	4.86107E-002	7.25000E+003	3.55312E+002	2.43378E+002	9.10295E-003	9.10295E-003	1.11473E+006	5.20000E+001	1.20000E+001	0.00000E+000	6.43470E+002	7.77243E+002	7.63100E+002	1.00000E+002	4.49503E+000	3.41395E-002	0.00000E+000	-3.59289E+001	3.53618E+000	4.40147E-001	5.39256E+002	7.78976E+002	7.10407E+002	-3.07251E+001	4.05704E-001	5.60296E-001	3.47197E-002	2.55317E+002	-3.99950E+001	2.44446E-002	2.60520E+002	-2.47501E+001
3.42087E+002	2.14759E+003	3.55251E+002	2.43366E+002	1.32462E+000	1.29869E+000	2.28750E+004	6.40034E+003	1.00000E+000	1.73000E+002	4.00000E+000	3.08250E+004	1.72026E+000	4.63422E+001	8.75809E-003	8.58667E-003	5.56228E-002	5.34967E-002	7.25000E+003	3.55312E+002	2.43378E+002	9.10295E-003	9.10295E-003	1.11473E+006	5.20000E+001	1.30000E+001	0.00000E+000	5.94271E+002	7.74797E+002	7.81315E+002	1.00000E+002	4.44130E+000	4.41268E-002	0.00000E+000	-3.78601E+001	3.11794E+000	5.08935E-001	5.39256E+002	7.78976E+002	7.10407E+002	-3.08860E+001	4.05704E-001	5.60296E-001	9.88327E-003	2.53385E+002	-1.77637E+001	2.44446E-002	2.60359E+002	-2.49050E+001
3.23672E+002	2.25337E+003	3.55254E+002	2.43357E+002	1.38976E+000	1.27782E+000	2.47090E+004	6.38860E+003	1.00000E+000	1.74000E+002	1.00000E+000	3.09730E+004	1.77586E+000	4.74696E+001	8.84124E-003	8.12908E-003	5.81945E-002	4.93134E-002	7.25000E+003	3.55311E+002	2.43378E+002	9.10295E-003	9.10295E-003	1.11473E+006	5.20000E+001	1.40000E+001	0.00000E+000	6.20678E+002	8.22839E+002	8.11270E+002	1.00000E+002	4.65434E+000	3.72486E-002	0.00000E+000	-3.63763E+001	2.96788E+000	5.14443E-001	5.39256E+002	7.78976E+002	7.10407E+002	-3.10506E+001	4.05704E-001	5.60296E-001	4.19647E-002	2.54869E+002	-4.75774E+001	2.44446E-002	2.60195E+002	-2.50720E+001
3.26295E+002	2.23834E+003	3.55239E+002	2.43347E+002	1.34399E+000	1.28737E+000	2.39610E+004	7.02592E+003	1.00000E+000	1.75000E+002	1.00000E+000	3.11250E+004	1.73021E+000	4.73111E+001	8.68249E-003	8.31668E-003	5.56808E-002	5.11505E-002	7.25000E+003	3.55312E+002	2.43378E+002	9.10295E-003	9.10295E-003	1.11473E+006	5.20000E+001	1.50000E+001	0.00000E+000	5.85872E+002	8.38931E+002	8.10275E+002	1.00000E+002	4.61908E+000	4.36732E-002	0.00000E+000	-3.50523E+001	2.73605E+000	5.66676E-001	5.39256E+002	7.78976E+002	7.10407E+002	-3.12080E+001	4.05704E-001	5.60296E-001	2.15193E-002	2.56193E+002	-2.62360E+001	2.44446E-002	2.60037E+002	-2.52361E+001
3.18445E+002	2.20787E+003	3.55279E+002	2.43361E+002	1.37968E+000	1.28840E+000	2.42450E+004	8.12476E+003	1.00000E+000	1.76000E+002	2.00000E+000	3.12750E+004	1.77758E+000	4.69880E+001	8.86068E-003	8.27446E-003	5.77849E-002	5.04892E-002	7.25000E+003	3.55311E+002	2.43379E+002	9.10295E-003	9.10295E-003	1.11473E+006	5.20000E+001	1.60000E+001	0.00000E+000	5.72515E+002	8.13898E+002	8.23880E+002	1.00000E+002	4.57673E+000	3.99162E-002	0.00000E+000	-3.82841E+001	2.68080E+000	5.74956E-001	5.39256E+002	7.78976E+002	7.10407E+002	-3.13709E+001	4.05704E-001	5.60296E-001	3.42110E-002	2.52961E+002	-4.18408E+001	2.44446E-002	2.59875E+002	-2.53858E+001
3.31955E+002	2.15190E+003	3.55286E+002	2.43351E+002	1.32871E+000	1.25950E+000	2.23330E+004	5.19987E+003	1.00000E+000	1.77000E+002	2.00000E+000	3.14290E+004	1.67352E+000	4.63886E+001	8.89116E-003	8.42802E-003	5.24562E-002	4.72198E-002	7.25000E+003	3.55312E+002	2.43379E+002	9.10295E-003	9.10295E-003	1.11473E+006	5.20000E+001	1.70000E+001	0.00000E+000	5.74500E+002	8.02177E+002	7.77057E+002	1.00000E+002	4.44854E+000	3.76465E-002	0.00000E+000	-3.55814E+001	2.92701E+000	5.48673E-001	5.39256E+002	7.78976E+002	7.10407E+002	-3.15428E+001	4.05704E-001	5.60296E-001	2.67411E-002	2.55664E+002	-3.18349E+001	2.44446E-002	2.59703E+002	-2.55592E+001
3.01772E+002	1.49316E+003	3.55212E+002	2.43303E+002	1.22939E+000	1.29612E+000	1.47790E+004	3.30994E+003	1.00000E+000	1.78000E+002	1.92000E+002	3.17160E+004	1.59344E+000	3.86414E+001	1.01127E-002	1.06616E-002	5.37625E-002	5.96375E-002	7.25000E+003	3.55312E+002	2.43378E+002	9.10295E-003	9.10295E-003	1.11473E+006	5.20000E+001	1.80000E+001	0.00000E+000	3.03222E+002	6.96350E+002	4.89554E+002	1.00000E+002	3.06900E+000	4.74281E-002	0.00000E+000	-2.06387E+001	2.26627E+000	8.71116E-001	5.39256E+002	7.78976E+002	7.10407E+002	-3.17114E+001	4.05704E-001	5.60296E-001	-2.64205E-002	2.70607E+002	3.45529E+001	2.44446E-002	2.59534E+002	-2.57606E+001
3.26865E+002	1.56229E+003	3.55210E+002	2.43395E+002	1.22893E+000	1.20521E+000	1.43610E+004	5.00087E+003	1.00000E+000	1.79000E+002	9.60000E+001	3.18400E+004	1.48112E+000	3.95259E+001	1.02549E-002	1.00571E-002	5.59523E-002	5.38545E-002	7.25000E+003	3.55312E+002	2.43378E+002	9.10295E-003	9.10295E-003	1.11473E+006	5.20000E+001	1.90000E+001	0.00000E+000	3.29216E+002	7.41861E+002	4.90921E+002	1.00000E+002	3.20984E+000	5.69072E-002	0.00000E+000	-1.79779E+001	2.30529E+000	8.68748E-001	5.39256E+002	7.78976E+002	7.10407E+002	-3.18804E+001	4.05704E-001	5.60296E-001	9.74165E-003	2.73268E+002	2.25655E+000	2.44446E-002	2.59365E+002	-2.58982E+001
2.88547E+002	1.54202E+003	3.55213E+002	2.43323E+002	1.24337E+000	1.30065E+000	1.54820E+004	3.17207E+003	1.00000E+000	1.81000E+002	1.40000E+002	3.21970E+004	1.61719E+000	3.92685E+001	9.99280E-003	1.04531E-002	4.92058E-002	5.37364E-002	7.25000E+003	3.55312E+002	2.43378E+002	9.10295E-003	9.10295E-003	1.11473E+006	5.20000E+001	2.00000E+001	0.00000E+000	3.02304E+002	7.62296E+002	4.78342E+002	1.00000E+002	3.17083E+000	3.86346E-002	0.00000E+000	-1.71456E+001	2.03643E+000	9.47171E-001	5.39256E+002	7.78976E+002	7.10407E+002	-3.22100E+001	4.05704E-001	5.60296E-001	-2.25154E-002	2.74100E+002	3.42523E+001	2.44446E-002	2.59036E+002	-2.62520E+001
2.59296E+002	1.57053E+003	3.55237E+002	2.43278E+002	1.30553E+000	1.34677E+000	1.69140E+004	2.27829E+003	1.00000E+000	1.82000E+002	1.23000E+002	3.23520E+004	1.75825E+000	3.96299E+001	1.00384E-002	1.03555E-002	6.19615E-002	6.58792E-002	7.25000E+003	3.55312E+002	2.43379E+002	9.10295E-003	9.10295E-003	1.11473E+006	5.20000E+001	2.10000E+001	0.00000E+000	3.29022E+002	7.39227E+002	4.86168E+002	1.00000E+002	3.19325E+000	2.24605E-002	0.00000E+000	-1.81594E+001	2.12603E+000	8.67996E-001	5.39256E+002	7.78976E+002	7.10407E+002	-3.23729E+001	4.05704E-001	5.60296E-001	-1.55466E-002	2.73086E+002	2.64676E+001	2.44446E-002	2.58873E+002	-2.64252E+001
3.40428E+002	1.47940E+003	3.55058E+002	2.43281E+002	1.23465E+000	1.29026E+000	1.46070E+004	4.83038E+003	1.00000E+000	1.85000E+002	1.29000E+002	3.28210E+004	1.59302E+000	3.84630E+001	1.02156E-002	1.06757E-002	5.42817E-002	5.91826E-002	7.25000E+003	3.55311E+002	2.43379E+002	9.10295E-003	9.10295E-003	1.11473E+006	5.20000E+001	2.20000E+001	0.00000E+000	3.22986E+002	7.10009E+002	4.62831E+002	1.00000E+002	3.07038E+000	7.02265E-002	0.00000E+000	-1.80808E+001	2.32002E+000	8.55931E-001	5.39256E+002	7.78976E+002	7.10407E+002	-3.28761E+001	4.05704E-001	5.60296E-001	-2.20264E-002	2.73165E+002	3.27937E+001	2.44446E-002	2.58369E+002	-2.69662E+001
3.22687E+002	1.52805E+003	3.55082E+002	2.43317E+002	1.25892E+000	1.26958E+000	1.51320E+004	3.72353E+003	1.00000E+000	1.86000E+002	1.23000E+002	3.29730E+004	1.59829E+000	3.90903E+001	1.02341E-002	1.03207E-002	4.99576E-002	5.07869E-002	7.25000E+003	3.55312E+002	2.43379E+002	9.10295E-003	9.10295E-003	1.11473E+006	5.20000E+001	2.30000E+001	0.00000E+000	2.96488E+002	7.70018E+002	4.71473E+002	1.00000E+002	3.15925E+000	5.51993E-002	0.00000E+000	-1.72874E+001	2.01140E+000	9.69985E-001	5.39256E+002	7.78976E+002	7.10407E+002	-3.30245E+001	4.05704E-001	5.60296E-001	-4.21413E-003	2.73958E+002	1.63657E+001	2.44446E-002	2.58221E+002	-2.70970E+001
3.07171E+002	1.56825E+003	3.55156E+002	2.43318E+002	1.24978E+000	1.29477E+000	1.57460E+004	3.92643E+003	1.00000E+000	1.87000E+002	8.60000E+001	3.31020E+004	1.61818E+000	3.96011E+001	9.95974E-003	1.03183E-002	5.53318E-002	5.93138E-002	7.25000E+003	3.55312E+002	2.43379E+002	9.10295E-003	9.10295E-003	1.11473E+006	5.20000E+001	2.40000E+001	0.00000E+000	2.99265E+002	7.69686E+002	4.95462E+002	1.00000E+002	3.21951E+000	4.95006E-002	0.00000E+000	-1.93015E+001	2.00643E+000	9.53241E-001	5.39256E+002	7.78976E+002	7.10407E+002	-3.31774E+001	4.05704E-001	5.60296E-001	-1.76824E-002	2.71944E+002	2.73912E+001	2.44446E-002	2.58068E+002	-2.72334E+001
3.01796E+002	1.47027E+003	3.55208E+002	2.43320E+002	1.27277E+000	1.34554E+000	1.55800E+004	3.51311E+003	1.00000E+000	1.88000E+002	2.59000E+002	3.33120E+004	1.71255E+000	3.83440E+001	1.01968E-002	1.07798E-002	5.32335E-002	5.93664E-002	7.25000E+003	3.55312E+002	2.43380E+002	9.10295E-003	9.10295E-003	1.11473E+006	5.20000E+001	2.50000E+001	0.00000E+000	2.92764E+002	6.91647E+002	4.86111E+002	1.00000E+002	3.03235E+000	4.58730E-002	0.00000E+000	-2.24781E+001	2.16467E+000	8.88251E-001	5.39256E+002	7.78976E+002	7.10407E+002	-3.33424E+001	4.05704E-001	5.60296E-001	-2.77926E-002	2.68767E+002	3.40564E+001	2.44446E-002	2.57903E+002	-2.73868E+001
3.21527E+002	1.49950E+003	3.55107E+002	2.43376E+002	1.28481E+000	1.23959E+000	1.47910E+004	4.97195E+003	1.00000E+000	1.89000E+002	1.42000E+002	3.34390E+004	1.59264E+000	3.87234E+001	1.05643E-002	1.01924E-002	5.76219E-002	5.37120E-002	7.25000E+003	3.55311E+002	2.43380E+002	9.10295E-003	9.10295E-003	1.11473E+006	5.20000E+001	2.60000E+001	0.00000E+000	3.22169E+002	7.21450E+002	4.72273E+002	1.00000E+002	3.11330E+000	6.91600E-002	0.00000E+000	-1.90734E+001	2.27668E+000	8.66782E-001	5.39256E+002	7.78976E+002	7.10407E+002	-3.34929E+001	4.05704E-001	5.60296E-001	1.79152E-002	2.72172E+002	-6.77795E+000	2.44446E-002	2.57753E+002	-2.75394E+001
3.25999E+002	1.89367E+003	3.55255E+002	2.43339E+002	1.33487E+000	1.25773E+000	1.97040E+004	3.99264E+003	1.00000E+000	1.90000E+002	2.20000E+001	3.35110E+004	1.67891E+000	4.35163E+001	9.50959E-003	8.96008E-003	4.96419E-002	4.41852E-002	7.25000E+003	3.55312E+002	2.43380E+002	9.10295E-003	9.10295E-003	1.11473E+006	5.20000E+001	2.70000E+001	0.00000E+000	4.18828E+002	7.92320E+002	6.68949E+002	1.00000E+002	3.88908E+000	3.07761E-002	0.00000E+000	-3.02977E+001	2.30822E+000	7.40724E-001	5.39256E+002	7.78976E+002	7.10407E+002	-3.36491E+001	4.05704E-001	5.60296E-001	2.97522E-002	2.60948E+002	-2.95012E+001	2.44446E-002	2.57596E+002	-2.76766E+001
3.08531E+002	1.96129E+003	3.55342E+002	2.43427E+002	1.37830E+000	1.30653E+000	2.18250E+004	5.17395E+003	1.00000E+000	1.91000E+002	1.20000E+001	3.36590E+004	1.80079E+000	4.42864E+001	9.32965E-003	8.84388E-003	5.41004E-002	4.87044E-002	7.25000E+003	3.55311E+002	2.43380E+002	9.10295E-003	9.10295E-003	1.11473E+006	5.20000E+001	2.80000E+001	0.00000E+000	4.51278E+002	7.87821E+002	7.11342E+002	1.00000E+002	4.03898E+000	3.61826E-002	0.00000E+000	-3.38426E+001	2.34164E+000	6.93767E-001	5.39256E+002	7.78976E+002	7.10407E+002	-3.38058E+001	4.05704E-001	5.60296E-001	2.67294E-002	2.57403E+002	-3.00464E+001	2.44446E-002	2.57440E+002	-2.77840E+001
3.29638E+002	1.97639E+003	3.55314E+002	2.43376E+002	1.37409E+000	1.25982E+000	2.11740E+004	5.25888E+003	1.00000E+000	1.92000E+002	1.20000E+001	3.38210E+004	1.73110E+000	4.44566E+001	9.44309E-003	8.65777E-003	5.28213E-002	4.45516E-002	7.25000E+003	3.55312E+002	2.43380E+002	9.10295E-003	9.10295E-003	1.11473E+006	5.20000E+001	2.90000E+001	0.00000E+000	4.60796E+002	8.38359E+002	6.71589E+002	1.00000E+002	4.06354E+000	3.60767E-002	0.00000E+000	-2.75124E+001	2.31380E+000	7.12827E-001	5.39256E+002	7.78976E+002	7.10407E+002	-3.39748E+001	4.05704E-001	5.60296E-001	4.33859E-002	2.63733E+002	-4.01014E+001	2.44446E-002	2.57271E+002	-2.79770E+001
3.27335E+002	1.87875E+003	3.55258E+002	2.43421E+002	1.39140E+000	1.27971E+000	2.06600E+004	4.92255E+003	1.00000E+000	1.93000E+002	2.20000E+001	3.39810E+004	1.78059E+000	4.33445E+001	9.68025E-003	8.90320E-003	5.74725E-002	4.87562E-002	7.25000E+003	3.55311E+002	2.43380E+002	9.10295E-003	9.10295E-003	1.11473E+006	5.20000E+001	3.00000E+001	0.00000E+000	4.23496E+002	7.48002E+002	7.03493E+002	1.00000E+002	3.89094E+000	3.77348E-002	0.00000E+000	-3.65071E+001	2.35767E+000	7.08213E-001	5.39256E+002	7.78976E+002	7.10407E+002	-3.41414E+001	4.05704E-001	5.60296E-001	4.18141E-002	2.54738E+002	-4.75361E+001	2.44446E-002	2.57104E+002	-2.81396E+001
3.29660E+002	1.82752E+003	3.55337E+002	2.43412E+002	1.37975E+000	1.21139E+000	1.89320E+004	4.81929E+003	1.00000E+000	1.94000E+002	2.90000E+001	3.41570E+004	1.67141E+000	4.27495E+001	1.00277E-002	8.80410E-003	5.73053E-002	4.43988E-002	7.25000E+003	3.55312E+002	2.43380E+002	9.10295E-003	9.10295E-003	1.11473E+006	5.20000E+001	3.10000E+001	0.00000E+000	4.32423E+002	6.99361E+002	6.90608E+002	1.00000E+002	3.78196E+000	3.92647E-002	0.00000E+000	-3.94302E+001	2.64548E+000	6.59340E-001	5.39256E+002	7.78976E+002	7.10407E+002	-3.43034E+001	4.05704E-001	5.60296E-001	6.49753E-002	2.51815E+002	-7.37182E+001	2.44446E-002	2.56942E+002	-2.82880E+001
3.15636E+002	1.75873E+003	3.55302E+002	2.43414E+002	1.38138E+000	1.29090E+000	1.93800E+004	4.10740E+003	1.00000E+000	1.95000E+002	4.10000E+001	3.43110E+004	1.78323E+000	4.19372E+001	9.92287E-003	9.27293E-003	5.81276E-002	5.08820E-002	7.25000E+003	3.55311E+002	2.43380E+002	9.10295E-003	9.10295E-003	1.11473E+006	5.20000E+001	3.20000E+001	0.00000E+000	3.83544E+002	7.31223E+002	6.41415E+002	1.00000E+002	3.63955E+000	4.05067E-002	0.00000E+000	-3.31958E+001	2.30260E+000	7.48713E-001	5.39256E+002	7.78976E+002	7.10407E+002	-3.44680E+001	4.05704E-001	5.60296E-001	3.38583E-002	2.58050E+002	-3.63829E+001	2.44446E-002	2.56778E+002	-2.84593E+001
3.20295E+002	1.84221E+003	3.55370E+002	2.43440E+002	1.40009E+000	1.24119E+000	1.98090E+004	4.50504E+003	1.00000E+000	1.96000E+002	2.50000E+001	3.44490E+004	1.73778E+000	4.29210E+001	9.94774E-003	8.81877E-003	5.68722E-002	4.49038E-002	7.25000E+003	3.55311E+002	2.43380E+002	9.10295E-003	9.10295E-003	1.11473E+006	5.20000E+001	3.30000E+001	0.00000E+000	4.36134E+002	7.02467E+002	7.03997E+002	1.00000E+002	3.82607E+000	4.23215E-002	0.00000E+000	-4.06128E+001	2.58203E+000	6.60418E-001	5.39256E+002	7.78976E+002	7.10407E+002	-3.46259E+001	4.05704E-001	5.60296E-001	6.01590E-002	2.50633E+002	-6.99769E+001	2.44446E-002	2.56620E+002	-2.85935E+001
3.25867E+002	1.95168E+003	3.55340E+002	2.43399E+002	1.36917E+000	1.28080E+000	2.11780E+004	4.90850E+003	1.00000E+000	1.97000E+002	1.30000E+001	3.45980E+004	1.75363E+000	4.41778E+001	9.40837E-003	8.80114E-003	5.52903E-002	4.84954E-002	7.25000E+003	3.55311E+002	2.43381E+002	9.10295E-003	9.10295E-003	1.11473E+006	5.20000E+001	3.40000E+001	0.00000E+000	4.62868E+002	8.00313E+002	6.78714E+002	1.00000E+002	4.00918E+000	3.63865E-002	0.00000E+000	-3.11914E+001	2.42407E+000	6.80337E-001	5.39256E+002	7.78976E+002	7.10407E+002	-3.47932E+001	4.05704E-001	5.60296E-001	3.33464E-002	2.60054E+002	-3.38735E+001	2.44446E-002	2.56452E+002	-2.87815E+001
3.08379E+002	1.93713E+003	3.55401E+002	2.43389E+002	1.36058E+000	1.29769E+000	2.11670E+004	6.54368E+003	1.00000E+000	1.98000E+002	1.60000E+001	3.47530E+004	1.76561E+000	4.40129E+001	9.35177E-003	8.91950E-003	5.71341E-002	5.20515E-002	7.25000E+003	3.55312E+002	2.43381E+002	9.10295E-003	9.10295E-003	1.11473E+006	5.20000E+001	3.50000E+001	0.00000E+000	4.49990E+002	8.35499E+002	6.42699E+002	1.00000E+002	3.97072E+000	5.39140E-002	0.00000E+000	-2.64540E+001	2.26890E+000	7.27052E-001	5.39256E+002	7.78976E+002	7.10407E+002	-3.49612E+001	4.05704E-001	5.60296E-001	2.36585E-002	2.64792E+002	-1.96675E+001	2.44446E-002	2.56284E+002	-2.89396E+001
3.40661E+002	2.00459E+003	3.55354E+002	2.43343E+002	1.32337E+000	1.25496E+000	2.06630E+004	4.29680E+003	1.00000E+000	1.99000E+002	1.20000E+001	3.48880E+004	1.66077E+000	4.47726E+001	9.20630E-003	8.73035E-003	5.03392E-002	4.53643E-002	7.25000E+003	3.55311E+002	2.43381E+002	9.10295E-003	9.10295E-003	1.11473E+006	5.20000E+001	3.60000E+001	0.00000E+000	5.35506E+002	8.00171E+002	6.64637E+002	1.00000E+002	4.11092E+000	3.53943E-002	0.00000E+000	-2.90595E+001	2.91057E+000	5.73637E-001	5.39256E+002	7.78976E+002	7.10407E+002	-3.51274E+001	4.05704E-001	5.60296E-001	2.65346E-002	2.62186E+002	-2.50999E+001	2.44446E-002	2.56118E+002	-2.91321E+001
3.07836E+002	1.99118E+003	3.55345E+002	2.43366E+002	1.33928E+000	1.30546E+000	2.15510E+004	4.68286E+003	1.00000E+000	2.00000E+002	1.40000E+001	3.50270E+004	1.74838E+000	4.46226E+001	9.12300E-003	8.89264E-003	5.22894E-002	4.97265E-002	7.25000E+003	3.55311E+002	2.43381E+002	9.10295E-003	9.10295E-003	1.11473E+006	5.20000E+001	3.70000E+001	0.00000E+000	4.53410E+002	8.17677E+002	7.09880E+002	1.00000E+002	4.09821E+000	3.78938E-002	0.00000E+000	-3.32452E+001	2.29921E+000	7.11048E-001	5.39256E+002	7.78976E+002	7.10407E+002	-3.53059E+001	4.05704E-001	5.60296E-001	1.27867E-002	2.58000E+002	-1.59357E+001	2.44446E-002	2.55940E+002	-2.93046E+001
2.98047E+002	1.84045E+003	3.55360E+002	2.43345E+002	1.32338E+000	1.31038E+000	1.97670E+004	4.20060E+003	1.00000E+000	2.01000E+002	2.90000E+001	3.52000E+004	1.73412E+000	4.29005E+001	9.41267E-003	9.32022E-003	4.92232E-002	4.82807E-002	7.25000E+003	3.55312E+002	2.43380E+002	9.10295E-003	9.10295E-003	1.11473E+006	5.20000E+001	3.80000E+001	0.00000E+000	4.29838E+002	7.82195E+002	6.28421E+002	1.00000E+002	3.79539E+000	3.44071E-002	0.00000E+000	-2.91606E+001	2.39415E+000	7.13001E-001	5.39256E+002	7.78976E+002	7.10407E+002	-3.54716E+001	4.05704E-001	5.60296E-001	4.93534E-003	2.62085E+002	-4.26882E+000	2.44446E-002	2.55774E+002	-2.94743E+001
3.01625E+002	1.95589E+003	3.55401E+002	2.43377E+002	1.36591E+000	1.31691E+000	2.17480E+004	5.29781E+003	1.00000E+000	2.02000E+002	1.30000E+001	3.53400E+004	1.79878E+000	4.42254E+001	9.26215E-003	8.92989E-003	5.61908E-002	5.22916E-002	7.25000E+003	3.55311E+002	2.43380E+002	9.10295E-003	9.10295E-003	1.11473E+006	5.20000E+001	3.90000E+001	0.00000E+000	4.10677E+002	8.62966E+002	6.71743E+002	1.00000E+002	4.01929E+000	4.41804E-002	0.00000E+000	-2.86915E+001	2.01538E+000	8.07505E-001	5.39256E+002	7.78976E+002	7.10407E+002	-3.56438E+001	4.05704E-001	5.60296E-001	1.82644E-002	2.62554E+002	-1.66707E+001	2.44446E-002	2.55602E+002	-2.96265E+001
3.12252E+002	1.92543E+003	3.55306E+002	2.43372E+002	1.35567E+000	1.32059E+000	2.13010E+004	4.57992E+003	1.00000E+000	2.03000E+002	1.70000E+001	3.54890E+004	1.79029E+000	4.38797E+001	9.28868E-003	9.04834E-003	5.10467E-002	4.84875E-002	7.25000E+003	3.55311E+002	2.43381E+002	9.10295E-003	9.10295E-003	1.11473E+006	5.20000E+001	4.00000E+001	0.00000E+000	4.08116E+002	8.20676E+002	6.82876E+002	1.00000E+002	3.95731E+000	3.53100E-002	0.00000E+000	-3.19822E+001	2.10937E+000	7.79576E-001	5.39256E+002	7.78976E+002	7.10407E+002	-3.58066E+001	4.05704E-001	5.60296E-001	1.31067E-002	2.59263E+002	-1.49884E+001	2.44446E-002	2.55439E+002	-2.98116E+001
3.02707E+002	1.94589E+003	3.55404E+002	2.43324E+002	1.34518E+000	1.30250E+000	2.11040E+004	4.64521E+003	1.00000E+000	2.04000E+002	1.30000E+001	3.56380E+004	1.75210E+000	4.41122E+001	9.25974E-003	8.96594E-003	4.94540E-002	4.64262E-002	7.25000E+003	3.55312E+002	2.43381E+002	9.10295E-003	9.10295E-003	1.11473E+006	5.20000E+001	4.10000E+001	0.00000E+000	4.51447E+002	8.18470E+002	6.71610E+002	1.00000E+002	4.00716E+000	3.41465E-002	0.00000E+000	-3.07876E+001	2.32363E+000	7.10988E-001	5.39256E+002	7.78976E+002	7.10407E+002	-3.59668E+001	4.05704E-001	5.60296E-001	1.61198E-002	2.60458E+002	-1.67061E+001	2.44446E-002	2.55279E+002	-2.99671E+001
3.29265E+002	1.94230E+003	3.55410E+002	2.43399E+002	1.35212E+000	1.27872E+000	2.08100E+004	4.93602E+003	1.00000E+000	2.05000E+002	1.20000E+001	3.58100E+004	1.72899E+000	4.40716E+001	9.37302E-003	8.86421E-003	5.40836E-002	4.84672E-002	7.25000E+003	3.55312E+002	2.43380E+002	9.10295E-003	9.10295E-003	1.11473E+006	5.20000E+001	4.20000E+001	0.00000E+000	4.41571E+002	7.98559E+002	6.93647E+002	1.00000E+002	4.00094E+000	4.39908E-002	0.00000E+000	-3.40945E+001	2.33346E+000	7.12976E-001	5.39256E+002	7.78976E+002	7.10407E+002	-3.61215E+001	4.05704E-001	5.60296E-001	2.78994E-002	2.57151E+002	-3.14344E+001	2.44446E-002	2.55124E+002	-3.00947E+001
3.28939E+002	1.90749E+003	3.55347E+002	2.43308E+002	1.36387E+000	1.26826E+000	2.04220E+004	5.06410E+003	1.00000E+000	2.06000E+002	1.80000E+001	3.59630E+004	1.72974E+000	4.36748E+001	9.54386E-003	8.87481E-003	5.53324E-002	4.79711E-002	7.25000E+003	3.55312E+002	2.43380E+002	9.10295E-003	9.10295E-003	1.11473E+006	5.20000E+001	4.30000E+001	0.00000E+000	3.84911E+002	8.23364E+002	6.90887E+002	1.00000E+002	3.93817E+000	4.31641E-002	0.00000E+000	-3.31326E+001	2.05206E+000	8.18412E-001	5.39256E+002	7.78976E+002	7.10407E+002	-3.62765E+001	4.05704E-001	5.60296E-001	3.63242E-002	2.58113E+002	-3.87681E+001	2.44446E-002	2.54969E+002	-3.02948E+001
3.04855E+002	1.85974E+003	3.55411E+002	2.43420E+002	1.35899E+000	1.34210E+000	2.09570E+004	4.65792E+003	1.00000E+000	2.07000E+002	2.10000E+001	3.61270E+004	1.82389E+000	4.31247E+001	9.38753E-003	9.27084E-003	5.33678E-002	5.20720E-002	7.25000E+003	3.55312E+002	2.43379E+002	9.10295E-003	9.10295E-003	1.11473E+006	5.20000E+001	4.40000E+001	0.00000E+000	4.38335E+002	7.67592E+002	6.51901E+002	1.00000E+002	3.83704E+000	4.12457E-002	0.00000E+000	-3.29665E+001	2.40545E+000	6.89209E-001	5.39256E+002	7.78976E+002	7.10407E+002	-3.64209E+001	4.05704E-001	5.60296E-001	6.25408E-003	2.58279E+002	-9.31086E+000	2.44446E-002	2.54825E+002	-3.03866E+001
3.20425E+002	1.90140E+003	3.55396E+002	2.43379E+002	1.31125E+000	1.26378E+000	1.95700E+004	4.51687E+003	1.00000E+000	2.08000E+002	2.00000E+001	3.62900E+004	1.65713E+000	4.36050E+001	9.37323E-003	9.03394E-003	5.10114E-002	4.74540E-002	7.25000E+003	3.55312E+002	2.43378E+002	9.10295E-003	9.10295E-003	1.11473E+006	5.20000E+001	4.50000E+001	0.00000E+000	4.29390E+002	8.11206E+002	6.56141E+002	1.00000E+002	3.91601E+000	4.27097E-002	0.00000E+000	-3.08930E+001	2.32381E+000	7.38270E-001	5.39256E+002	7.78976E+002	7.10407E+002	-3.65734E+001	4.05704E-001	5.60296E-001	1.84323E-002	2.60353E+002	-1.90354E+001	2.44446E-002	2.54672E+002	-3.05565E+001
3.21850E+002	1.87187E+003	3.55378E+002	2.43327E+002	1.34478E+000	1.30025E+000	2.02600E+004	5.90159E+003	1.00000E+000	2.09000E+002	2.00000E+001	3.64440E+004	1.74856E+000	4.32651E+001	9.44785E-003	9.13499E-003	5.53485E-002	5.18023E-002	7.25000E+003	3.55313E+002	2.43378E+002	9.10295E-003	9.10295E-003	1.11473E+006	5.20000E+001	4.60000E+001	0.00000E+000	4.35980E+002	8.02629E+002	6.30071E+002	1.00000E+002	3.85078E+000	4.68261E-002	0.00000E+000	-2.92180E+001	2.33908E+000	7.20852E-001	5.39256E+002	7.78976E+002	7.10407E+002	-3.67063E+001	4.05704E-001	5.60296E-001	1.68357E-002	2.62027E+002	-1.58346E+001	2.44446E-002	2.54539E+002	-3.07112E+001
3.13446E+002	1.77466E+003	3.55397E+002	2.43349E+002	1.29614E+000	1.23556E+000	1.76770E+004	4.52080E+003	1.00000E+000	2.10000E+002	3.60000E+001	3.66110E+004	1.60145E+000	4.21267E+001	9.74870E-003	9.29305E-003	5.29159E-002	4.81773E-002	7.25000E+003	3.55313E+002	2.43377E+002	9.10295E-003	9.10295E-003	1.11473E+006	5.20000E+001	4.70000E+001	0.00000E+000	4.06306E+002	7.37654E+002	6.25208E+002	1.00000E+002	3.65674E+000	4.23990E-002	0.00000E+000	-3.34687E+001	2.52961E+000	7.13598E-001	5.39256E+002	7.78976E+002	7.10407E+002	-3.68415E+001	4.05704E-001	5.60296E-001	2.39287E-002	2.57777E+002	-2.69598E+001	2.44446E-002	2.54404E+002	-3.08347E+001
3.10380E+002	1.75865E+003	3.55367E+002	2.43390E+002	1.30182E+000	1.22175E+000	1.74010E+004	3.67983E+003	1.00000E+000	2.11000E+002	4.10000E+001	3.67540E+004	1.59049E+000	4.19363E+001	9.86877E-003	9.26177E-003	5.03297E-002	4.44587E-002	7.25000E+003	3.55313E+002	2.43376E+002	9.10295E-003	9.10295E-003	1.11473E+006	5.20000E+001	4.80000E+001	0.00000E+000	4.19271E+002	7.18175E+002	6.14740E+002	1.00000E+002	3.61817E+000	3.88787E-002	0.00000E+000	-3.38350E+001	2.69694E+000	6.74610E-001	5.39256E+002	7.78976E+002	7.10407E+002	-3.69574E+001	4.05704E-001	5.60296E-001	3.17292E-002	2.57411E+002	-3.49302E+001	2.44446E-002	2.54288E+002	-3.09430E+001
2.93659E+002	1.59578E+003	3.55350E+002	2.43424E+002	1.35229E+000	1.24676E+000	1.66860E+004	4.25400E+003	1.00000E+000	2.12000E+002	7.80000E+001	3.69160E+004	1.68598E+000	3.99472E+001	1.04687E-002	9.65178E-003	5.48130E-002	4.67597E-002	7.25000E+003	3.55313E+002	2.43376E+002	9.10295E-003	9.10295E-003	1.11473E+006	5.20000E+001	4.90000E+001	0.00000E+000	3.85016E+002	5.94530E+002	6.15597E+002	1.00000E+002	3.31363E+000	3.78660E-002	0.00000E+000	-4.50996E+001	2.89838E+000	6.41033E-001	5.39256E+002	7.78976E+002	7.10407E+002	-3.70974E+001	4.05704E-001	5.60296E-001	4.06013E-002	2.46146E+002	-5.49088E+001	2.44446E-002	2.54148E+002	-3.10747E+001
3.14235E+002	1.79795E+003	3.55332E+002	2.43432E+002	1.35809E+000	1.22810E+000	1.86010E+004	5.40574E+003	1.00000E+000	2.13000E+002	3.30000E+001	3.70250E+004	1.66787E+000	4.24023E+001	9.95771E-003	9.00462E-003	6.14616E-002	5.04241E-002	7.25000E+003	3.55313E+002	2.43375E+002	9.10295E-003	9.10295E-003	1.11473E+006	5.20000E+001	5.00000E+001	0.00000E+000	4.35630E+002	7.08283E+002	6.54572E+002	1.00000E+002	3.72167E+000	5.28681E-002	0.00000E+000	-3.84443E+001	2.71346E+000	6.48515E-001	5.39256E+002	7.78976E+002	7.10407E+002	-3.72314E+001	4.05704E-001	5.60296E-001	5.02622E-002	2.52801E+002	-5.78533E+001	2.44446E-002	2.54014E+002	-3.12102E+001
3.07510E+002	1.69545E+003	3.55355E+002	2.43445E+002	1.35274E+000	1.26354E+000	1.79640E+004	4.60810E+003	1.00000E+000	2.14000E+002	4.60000E+001	3.71890E+004	1.70924E+000	4.11758E+001	1.00928E-002	9.42731E-003	5.55678E-002	4.86118E-002	7.25000E+003	3.55313E+002	2.43376E+002	9.10295E-003	9.10295E-003	1.11473E+006	5.20000E+001	5.10000E+001	0.00000E+000	3.55661E+002	7.24264E+002	6.11206E+002	1.00000E+002	3.50393E+000	4.52025E-002	0.00000E+000	-3.43305E+001	2.27208E+000	7.88108E-001	5.39256E+002	7.78976E+002	7.10407E+002	-3.73775E+001	4.05704E-001	5.60296E-001	3.40940E-002	2.56915E+002	-3.77267E+001	2.44446E-002	2.53868E+002	-3.13467E+001
3.04563E+002	1.49098E+003	3.55356E+002	2.43486E+002	1.40523E+000	1.21172E+000	1.57170E+004	3.88404E+003	1.00000E+000	2.15000E+002	1.00000E+002	3.73560E+004	1.70275E+000	3.86132E+001	1.12089E-002	9.66538E-003	6.50596E-002	4.86515E-002	7.25000E+003	3.55313E+002	2.43376E+002	9.10295E-003	9.10295E-003	1.11473E+006	5.20000E+001	5.20000E+001	0.00000E+000	3.19272E+002	6.00743E+002	5.70193E+002	1.00000E+002	3.09834E+000	4.89164E-002	0.00000E+000	-4.03912E+001	2.54904E+000	7.51016E-001	5.39256E+002	7.78976E+002	7.10407E+002	-3.74871E+001	4.05704E-001	5.60296E-001	7.39419E-002	2.50854E+002	-8.38974E+001	2.44446E-002	2.53758E+002	-3.14420E+001
2.84859E+002	1.21733E+003	3.55416E+002	2.43544E+002	1.57731E+000	1.10541E+000	1.29950E+004	2.60091E+003	1.00000E+000	2.34000E+002	9.00000E+000	4.00000E+004	1.74357E+000	3.48902E+001	1.38366E-002	9.69692E-003	9.50387E-002	4.72471E-002	1.00360E+004	3.55451E+002	2.43585E+002	1.13912E-002	1.13912E-002	5.63458E+005	4.50000E+001	1.00000E+000	0.00000E+000	3.05556E+002	3.57307E+002	5.90229E+002	1.00000E+002	2.64106E+000	5.08445E-002	0.00000E+000	2.19435E+002	2.91692E+000	7.21769E-001	3.06827E+002	3.56294E+002	5.67930E+002	2.20374E+002	4.62575E-001	6.91192E-001	1.75905E-001	2.19435E+002	5.45185E+001	1.78797E-001	2.20374E+002	5.14192E+001
3.02137E+002	1.23692E+003	3.55346E+002	2.43652E+002	1.56745E+000	1.12191E+000	1.33180E+004	3.67110E+003	1.00000E+000	2.35000E+002	6.00000E+000	4.01520E+004	1.75854E+000	3.51699E+001	1.35823E-002	9.72163E-003	1.02296E-001	5.28957E-002	1.00360E+004	3.55451E+002	2.43585E+002	1.13912E-002	1.13912E-002	5.63458E+005	4.50000E+001	2.00000E+000	0.00000E+000	3.04329E+002	3.82453E+002	5.68793E+002	1.00000E+002	2.63837E+000	7.88891E-002	0.00000E+000	2.24306E+002	3.00887E+000	6.91175E-001	3.06827E+002	3.56294E+002	5.67930E+002	2.20331E+002	4.62575E-001	6.91192E-001	1.65666E-001	2.24306E+002	7.33912E+001	1.78797E-001	2.20331E+002	5.13989E+001
2.86109E+002	1.14169E+003	3.55415E+002	2.43525E+002	1.69939E+000	1.06705E+000	1.25150E+004	3.87652E+003	1.00000E+000	2.36000E+002	9.00000E+000	4.03000E+004	1.81334E+000	3.37889E+001	1.51907E-002	9.53829E-003	1.35280E-001	5.39102E-002	1.00360E+004	3.55451E+002	2.43585E+002	1.13912E-002	1.13912E-002	5.63458E+005	4.50000E+001	3.00000E+000	0.00000E+000	2.41886E+002	3.92975E+002	5.34961E+002	1.00000E+002	2.46457E+000	8.76526E-002	0.00000E+000	2.31392E+002	2.70559E+000	7.92927E-001	3.06827E+002	3.56294E+002	5.67930E+002	2.20285E+002	4.62575E-001	6.91192E-001	2.28574E-001	2.31392E+002	-1.40774E+001	1.78797E-001	2.20285E+002	5.13233E+001
2.91004E+002	1.11865E+003	3.55494E+002	2.43599E+002	1.58977E+000	1.05129E+000	1.14440E+004	2.83645E+003	1.00000E+000	2.37000E+002	1.20000E+001	4.04440E+004	1.67131E+000	3.34462E+001	1.48609E-002	9.82727E-003	1.02637E-001	4.55573E-002	1.00360E+004	3.55451E+002	2.43586E+002	1.13912E-002	1.13912E-002	5.63458E+005	4.50000E+001	4.00000E+000	0.00000E+000	2.97161E+002	3.19282E+002	5.20874E+002	1.00000E+002	2.38954E+000	7.19475E-002	0.00000E+000	2.17680E+002	3.39565E+000	6.60693E-001	3.06827E+002	3.56294E+002	5.67930E+002	2.20234E+002	4.62575E-001	6.91192E-001	2.03890E-001	2.17680E+002	1.19238E+001	1.78797E-001	2.20234E+002	5.13161E+001
2.72681E+002	1.24258E+003	3.55499E+002	2.43558E+002	1.64329E+000	1.09288E+000	1.35800E+004	3.22920E+003	1.00000E+000	2.38000E+002	6.00000E+000	4.05830E+004	1.79593E+000	3.52502E+001	1.41015E-002	9.37831E-003	1.12679E-001	5.03849E-002	1.00360E+004	3.55451E+002	2.43586E+002	1.13912E-002	1.13912E-002	5.63458E+005	4.50000E+001	5.00000E+000	0.00000E+000	3.28936E+002	3.79177E+002	5.59123E+002	1.00000E+002	2.65510E+000	6.04051E-002	0.00000E+000	2.22703E+002	3.26735E+000	6.30326E-001	3.06827E+002	3.56294E+002	5.67930E+002	2.20181E+002	4.62575E-001	6.91192E-001	2.01159E-001	2.22703E+002	2.11057E+001	1.78797E-001	2.20181E+002	5.12489E+001
2.68419E+002	1.13245E+003	3.55475E+002	2.43638E+002	1.54568E+000	1.08895E+000	1.17100E+004	2.81155E+003	1.00000E+000	2.39000E+002	1.00000E+001	4.07270E+004	1.68316E+000	3.36519E+001	1.42837E-002	1.00630E-002	9.74111E-002	4.89360E-002	1.00360E+004	3.55451E+002	2.43586E+002	1.13912E-002	1.13912E-002	5.63458E+005	4.50000E+001	6.00000E+000	0.00000E+000	2.81521E+002	3.38236E+002	5.35003E+002	1.00000E+002	2.43062E+000	6.23886E-002	0.00000E+000	2.21101E+002	3.13935E+000	7.06470E-001	3.06827E+002	3.56294E+002	5.67930E+002	2.20131E+002	4.62575E-001	6.91192E-001	1.73356E-001	2.21101E+002	5.97568E+001	1.78797E-001	2.20131E+002	5.12222E+001
2.74657E+002	1.18473E+003	3.55479E+002	2.43559E+002	1.60326E+000	1.11984E+000	1.29920E+004	1.93179E+003	1.00000E+000	2.40000E+002	7.00000E+000	4.08760E+004	1.79539E+000	3.44199E+001	1.40658E-002	9.82467E-003	9.15439E-002	4.52741E-002	1.00360E+004	3.55451E+002	2.43586E+002	1.13912E-002	1.13912E-002	5.63458E+005	4.50000E+001	7.00000E+000	0.00000E+000	2.93239E+002	3.59591E+002	5.55079E+002	1.00000E+002	2.54099E+000	3.59385E-002	0.00000E+000	2.22290E+002	3.00079E+000	7.01676E-001	3.06827E+002	3.56294E+002	5.67930E+002	2.20088E+002	4.62575E-001	6.91192E-001	1.77525E-001	2.22290E+002	5.51360E+001	1.78797E-001	2.20088E+002	5.11523E+001
2.82983E+002	1.25560E+003	3.55421E+002	2.43580E+002	1.58928E+000	1.06786E+000	1.30370E+004	2.31628E+003	1.00000E+000	2.41000E+002	6.00000E+000	4.10210E+004	1.69713E+000	3.54345E+001	1.39192E-002	9.35241E-003	1.00372E-001	4.59047E-002	1.00360E+004	3.55451E+002	2.43587E+002	1.13912E-002	1.13912E-002	5.63458E+005	4.50000E+001	8.00000E+000	0.00000E+000	2.82188E+002	3.67834E+002	6.25080E+002	1.00000E+002	2.69942E+000	4.68680E-002	0.00000E+000	2.20306E+002	2.60870E+000	8.05746E-001	3.06827E+002	3.56294E+002	5.67930E+002	2.20045E+002	4.62575E-001	6.91192E-001	1.96237E-001	2.20306E+002	2.61159E+001	1.78797E-001	2.20045E+002	5.11044E+001
2.76478E+002	1.10643E+003	3.55391E+002	2.43610E+002	1.57661E+000	1.07085E+000	1.14390E+004	1.91525E+003	1.00000E+000	2.42000E+002	1.50000E+001	4.11810E+004	1.68832E+000	3.32630E+001	1.47412E-002	1.00124E-002	9.21404E-002	4.32129E-002	1.00360E+004	3.55451E+002	2.43588E+002	1.13912E-002	1.13912E-002	5.63458E+005	4.50000E+001	9.00000E+000	0.00000E+000	2.63544E+002	3.29107E+002	5.30704E+002	1.00000E+002	2.36934E+000	4.97867E-002	0.00000E+000	2.21100E+002	3.01788E+000	7.43560E-001	3.06827E+002	3.56294E+002	5.67930E+002	2.20010E+002	4.62575E-001	6.91192E-001	1.91036E-001	2.21100E+002	3.46086E+001	1.78797E-001	2.20010E+002	5.10727E+001
2.43963E+002	8.73656E+002	3.55390E+002	2.43623E+002	1.56049E+000	1.07190E+000	8.96200E+003	1.51518E+003	1.00000E+000	2.43000E+002	4.60000E+001	4.13630E+004	1.67269E+000	2.95577E+001	1.64839E-002	1.13227E-002	1.01234E-001	4.85507E-002	1.00360E+004	3.55451E+002	2.43588E+002	1.13912E-002	1.13912E-002	5.63458E+005	4.50000E+001	1.00000E+001	0.00000E+000	2.65692E+002	2.15035E+002	4.26979E+002	1.00000E+002	1.90802E+000	6.59616E-002	0.00000E+000	2.04701E+002	3.86989E+000	6.55103E-001	3.06827E+002	3.56294E+002	5.67930E+002	2.19969E+002	4.62575E-001	6.91192E-001	1.85609E-001	2.04701E+002	2.60910E+001	1.78797E-001	2.19969E+002	5.10364E+001
2.71172E+002	1.14212E+003	3.55457E+002	2.43611E+002	1.65271E+000	1.08879E+000	1.24920E+004	1.89487E+003	1.00000E+000	2.44000E+002	1.00000E+001	4.14870E+004	1.79944E+000	3.37953E+001	1.47870E-002	9.74151E-003	1.07840E-001	4.74389E-002	1.00360E+004	3.55451E+002	2.43588E+002	1.13912E-002	1.13912E-002	5.63458E+005	4.50000E+001	1.10000E+001	0.00000E+000	2.78557E+002	3.48812E+002	5.30140E+002	1.00000E+002	2.43460E+000	3.95000E-002	0.00000E+000	2.23068E+002	3.05114E+000	7.03773E-001	3.06827E+002	3.56294E+002	5.67930E+002	2.19927E+002	4.62575E-001	6.91192E-001	2.05699E-001	2.23068E+002	1.45212E+001	1.78797E-001	2.19927E+002	5.10046E+001
2.82119E+002	1.22026E+003	3.55488E+002	2.43565E+002	1.57856E+000	1.06244E+000	1.25390E+004	3.16551E+003	1.00000E+000	2.45000E+002	8.00000E+000	4.16280E+004	1.67712E+000	3.49323E+001	1.40971E-002	9.48797E-003	1.07097E-001	4.90805E-002	1.00360E+004	3.55451E+002	2.43588E+002	1.13912E-002	1.13912E-002	5.63458E+005	4.50000E+001	1.20000E+001	0.00000E+000	3.46892E+002	2.97107E+002	6.19198E+002	1.00000E+002	2.66678E+000	6.21166E-002	0.00000E+000	2.06203E+002	2.94280E+000	7.28316E-001	3.06827E+002	3.56294E+002	5.67930E+002	2.19879E+002	4.62575E-001	6.91192E-001	1.95425E-001	2.06203E+002	1.32321E+001	1.78797E-001	2.19879E+002	5.09469E+001
2.84647E+002	1.32702E+003	3.55448E+002	2.43567E+002	1.57267E+000	1.09122E+000	1.39550E+004	3.00689E+003	1.00000E+000	2.46000E+002	2.00000E+000	4.17910E+004	1.71612E+000	3.64283E+001	1.33129E-002	9.23734E-003	9.23386E-002	4.50107E-002	1.00360E+004	3.55451E+002	2.43589E+002	1.13912E-002	1.13912E-002	5.63458E+005	4.50000E+001	1.30000E+001	0.00000E+000	3.80718E+002	3.57596E+002	6.09666E+002	1.00000E+002	2.82624E+000	5.38131E-002	0.00000E+000	2.12130E+002	3.31430E+000	6.12991E-001	3.06827E+002	3.56294E+002	5.67930E+002	2.19837E+002	4.62575E-001	6.91192E-001	1.80732E-001	2.12130E+002	4.04647E+001	1.78797E-001	2.19837E+002	5.08975E+001
2.85782E+002	1.38062E+003	3.55481E+002	2.43603E+002	1.48795E+000	1.06210E+000	1.34720E+004	2.86738E+003	1.00000E+000	2.47000E+002	0.00000E+000	4.19360E+004	1.58035E+000	3.71567E+001	1.28196E-002	9.15059E-003	8.11257E-002	4.18916E-002	1.00360E+004	3.55451E+002	2.43589E+002	1.13912E-002	1.13912E-002	5.63458E+005	4.50000E+001	1.40000E+001	0.00000E+000	3.48430E+002	3.89396E+002	6.69454E+002	1.00000E+002	2.96782E+000	4.42221E-002	0.00000E+000	2.16766E+002	2.85265E+000	7.24848E-001	3.06827E+002	3.56294E+002	5.67930E+002	2.19804E+002	4.62575E-001	6.91192E-001	1.66998E-001	2.16766E+002	6.40720E+001	1.78797E-001	2.19804E+002	5.08839E+001
2.75044E+002	1.11365E+003	3.55478E+002	2.43589E+002	1.60735E+000	1.09740E+000	1.19970E+004	2.60646E+003	1.00000E+000	2.48000E+002	1.40000E+001	4.21010E+004	1.76392E+000	3.33714E+001	1.46749E-002	1.00191E-002	1.07979E-001	5.09230E-002	1.00360E+004	3.55451E+002	2.43589E+002	1.13912E-002	1.13912E-002	5.63458E+005	4.50000E+001	1.50000E+001	0.00000E+000	2.75964E+002	3.17508E+002	5.39396E+002	1.00000E+002	2.38979E+000	6.23322E-002	0.00000E+000	2.17701E+002	2.98910E+000	7.33050E-001	3.06827E+002	3.56294E+002	5.67930E+002	2.19776E+002	4.62575E-001	6.91192E-001	1.88539E-001	2.17701E+002	3.48637E+001	1.78797E-001	2.19776E+002	5.08508E+001
2.67251E+002	1.20025E+003	3.55401E+002	2.43638E+002	1.56240E+000	1.11590E+000	1.28270E+004	2.39288E+003	1.00000E+000	2.49000E+002	6.00000E+000	4.22520E+004	1.74348E+000	3.46447E+001	1.37953E-002	9.85286E-003	9.39256E-002	4.84635E-002	1.00360E+004	3.55451E+002	2.43589E+002	1.13912E-002	1.13912E-002	5.63458E+005	4.50000E+001	1.60000E+001	0.00000E+000	2.77462E+002	3.72310E+002	5.71161E+002	1.00000E+002	2.57410E+000	5.88613E-002	0.00000E+000	2.23744E+002	2.81784E+000	7.52025E-001	3.06827E+002	3.56294E+002	5.67930E+002	2.19742E+002	4.62575E-001	6.91192E-001	1.66711E-001	2.23744E+002	7.14328E+001	1.78797E-001	2.19742E+002	5.08167E+001
2.67865E+002	1.18909E+003	3.55475E+002	2.43589E+002	1.59996E+000	1.14596E+000	1.33160E+004	2.96937E+003	1.00000E+000	2.50000E+002	8.00000E+000	4.24170E+004	1.83348E+000	3.44832E+001	1.38650E-002	9.93075E-003	1.00639E-001	5.21428E-002	1.00360E+004	3.55451E+002	2.43589E+002	1.13912E-002	1.13912E-002	5.63458E+005	4.50000E+001	1.70000E+001	0.00000E+000	3.09473E+002	3.51440E+002	5.49877E+002	1.00000E+002	2.54299E+000	6.36318E-002	0.00000E+000	2.19794E+002	3.13376E+000	6.63679E-001	3.06827E+002	3.56294E+002	5.67930E+002	2.19700E+002	4.62575E-001	6.91192E-001	1.65335E-001	2.19794E+002	6.93284E+001	1.78797E-001	2.19700E+002	5.07740E+001
2.72284E+002	1.22833E+003	3.55487E+002	2.43586E+002	1.50659E+000	1.11375E+000	1.27010E+004	2.34404E+003	1.00000E+000	2.51000E+002	6.00000E+000	4.25660E+004	1.67797E+000	3.50475E+001	1.33683E-002	9.88254E-003	7.98577E-002	4.42060E-002	1.00360E+004	3.55451E+002	2.43589E+002	1.13912E-002	1.13912E-002	5.63458E+005	4.50000E+001	1.80000E+001	0.00000E+000	3.20120E+002	3.55937E+002	5.70632E+002	1.00000E+002	2.61983E+000	4.10567E-002	0.00000E+000	2.18493E+002	3.18491E+000	6.68644E-001	3.06827E+002	3.56294E+002	5.67930E+002	2.19670E+002	4.62575E-001	6.91192E-001	1.49921E-001	2.18493E+002	8.81637E+001	1.78797E-001	2.19670E+002	5.07451E+001
2.92822E+002	1.20869E+003	3.55431E+002	2.43624E+002	1.59161E+000	1.09755E+000	1.29120E+004	1.93982E+003	1.00000E+000	2.52000E+002	5.00000E+000	4.27300E+004	1.74688E+000	3.47662E+001	1.40069E-002	9.65892E-003	9.23088E-002	4.45141E-002	1.00360E+004	3.55451E+002	2.43589E+002	1.13912E-002	1.13912E-002	5.63458E+005	4.50000E+001	1.90000E+001	0.00000E+000	3.04918E+002	3.50201E+002	5.76474E+002	1.00000E+002	2.59394E+000	3.83590E-002	0.00000E+000	2.18401E+002	2.98185E+000	7.08320E-001	3.06827E+002	3.56294E+002	5.67930E+002	2.19631E+002	4.62575E-001	6.91192E-001	1.83722E-001	2.18401E+002	4.25044E+001	1.78797E-001	2.19631E+002	5.07073E+001
2.84359E+002	1.19903E+003	3.55493E+002	2.43596E+002	1.56014E+000	1.12188E+000	1.28720E+004	2.71147E+003	1.00000E+000	2.53000E+002	1.00000E+001	4.28880E+004	1.75029E+000	3.46270E+001	1.37512E-002	9.88833E-003	8.74389E-002	4.57926E-002	1.00360E+004	3.55451E+002	2.43589E+002	1.13912E-002	1.13912E-002	5.63458E+005	4.50000E+001	2.00000E+001	0.00000E+000	3.28839E+002	3.26421E+002	5.63990E+002	1.00000E+002	2.56256E+000	4.81314E-002	0.00000E+000	2.13367E+002	3.21725E+000	6.57512E-001	3.06827E+002	3.56294E+002	5.67930E+002	2.19599E+002	4.62575E-001	6.91192E-001	1.63408E-001	2.13367E+002	6.54830E+001	1.78797E-001	2.19599E+002	5.06789E+001
3.10003E+002	1.22190E+003	3.55513E+002	2.43653E+002	1.53005E+000	1.12430E+000	1.29260E+004	2.90515E+003	1.00000E+000	2.54000E+002	1.00000E+001	4.30280E+004	1.72023E+000	3.49556E+001	1.34578E-002	9.88894E-003	8.39841E-002	4.58981E-002	1.00360E+004	3.55451E+002	2.43589E+002	1.13912E-002	1.13912E-002	5.63458E+005	4.50000E+001	2.10000E+001	0.00000E+000	3.27855E+002	3.49067E+002	5.81167E+002	1.00000E+002	2.64517E+000	5.92582E-002	0.00000E+000	2.16205E+002	3.14683E+000	6.70819E-001	3.06827E+002	3.56294E+002	5.67930E+002	2.19565E+002	4.62575E-001	6.91192E-001	1.52862E-001	2.16205E+002	8.21416E+001	1.78797E-001	2.19565E+002	5.06693E+001
2.82298E+002	1.07579E+003	3.55450E+002	2.43631E+002	1.58485E+000	1.11304E+000	1.16120E+004	2.09043E+003	1.00000E+000	2.55000E+002	1.80000E+001	4.31870E+004	1.76400E+000	3.27992E+001	1.47073E-002	1.03290E-002	9.14539E-002	4.57706E-002	1.00360E+004	3.55451E+002	2.43589E+002	1.13912E-002	1.13912E-002	5.63458E+005	4.50000E+001	2.20000E+001	0.00000E+000	2.78820E+002	2.82182E+002	5.43549E+002	1.00000E+002	2.33531E+000	3.98755E-002	0.00000E+000	2.11607E+002	2.94206E+000	7.57019E-001	3.06827E+002	3.56294E+002	5.67930E+002	2.19533E+002	4.62575E-001	6.91192E-001	1.74880E-001	2.11607E+002	4.81506E+001	1.78797E-001	2.19533E+002	5.06160E+001
3.02232E+002	1.16799E+003	3.55449E+002	2.43635E+002	1.50959E+000	1.10176E+000	1.19680E+004	2.72879E+003	1.00000E+000	2.56000E+002	1.20000E+001	4.33260E+004	1.66321E+000	3.41758E+001	1.37991E-002	1.00711E-002	8.76736E-002	4.72656E-002	1.00360E+004	3.55451E+002	2.43589E+002	1.13912E-002	1.13912E-002	5.63458E+005	4.50000E+001	2.30000E+001	0.00000E+000	3.19231E+002	3.18228E+002	5.74129E+002	1.00000E+002	2.55220E+000	6.41647E-002	0.00000E+000	2.12439E+002	3.15632E+000	6.95055E-001	3.06827E+002	3.56294E+002	5.67930E+002	2.19496E+002	4.62575E-001	6.91192E-001	1.56178E-001	2.12439E+002	7.40689E+001	1.78797E-001	2.19496E+002	5.05802E+001
3.02056E+002	1.13855E+003	3.55479E+002	2.43629E+002	1.56058E+000	1.11449E+000	1.21460E+004	2.06635E+003	1.00000E+000	2.57000E+002	1.20000E+001	4.34740E+004	1.73926E+000	3.37424E+001	1.41602E-002	1.01125E-002	8.78726E-002	4.54357E-002	1.00360E+004	3.55452E+002	2.43589E+002	1.13912E-002	1.13912E-002	5.63458E+005	4.50000E+001	2.40000E+001	0.00000E+000	3.10716E+002	3.02306E+002	5.50433E+002	1.00000E+002	2.45003E+000	4.62506E-002	0.00000E+000	2.11538E+002	3.16442E+000	6.88178E-001	3.06827E+002	3.56294E+002	5.67930E+002	2.19463E+002	4.62575E-001	6.91192E-001	1.66758E-001	2.11538E+002	5.91766E+001	1.78797E-001	2.19463E+002	5.05516E+001
2.95229E+002	1.27468E+003	3.55490E+002	2.43642E+002	1.55748E+000	1.05419E+000	1.28480E+004	2.94094E+003	1.00000E+000	2.58000E+002	3.00000E+000	4.36110E+004	1.64189E+000	3.57027E+001	1.37406E-002	9.30042E-003	1.01018E-001	4.68465E-002	1.00360E+004	3.55451E+002	2.43589E+002	1.13912E-002	1.13912E-002	5.63458E+005	4.50000E+001	2.50000E+001	0.00000E+000	3.38096E+002	3.64144E+002	5.91327E+002	1.00000E+002	2.71741E+000	5.72557E-002	0.00000E+000	2.17061E+002	3.21471E+000	6.58645E-001	3.06827E+002	3.56294E+002	5.67930E+002	2.19424E+002	4.62575E-001	6.91192E-001	1.92708E-001	2.17061E+002	2.81428E+001	1.78797E-001	2.19424E+002	5.05190E+001
2.85424E+002	1.14341E+003	3.55431E+002	2.43594E+002	1.58030E+000	1.06484E+000	1.17830E+004	2.36807E+003	1.00000E+000	2.59000E+002	1.00000E+001	4.37590E+004	1.68276E+000	3.38143E+001	1.45583E-002	9.80972E-003	1.01317E-001	4.66378E-002	1.00360E+004	3.55451E+002	2.43589E+002	1.13912E-002	1.13912E-002	5.63458E+005	4.50000E+001	2.60000E+001	0.00000E+000	2.70938E+002	3.15294E+002	5.82944E+002	1.00000E+002	2.47735E+000	5.33750E-002	0.00000E+000	2.15394E+002	2.75002E+000	8.03984E-001	3.06827E+002	3.56294E+002	5.67930E+002	2.19385E+002	4.62575E-001	6.91192E-001	1.94870E-001	2.15394E+002	2.32472E+001	1.78797E-001	2.19385E+002	5.04510E+001
2.90929E+002	1.07365E+003	3.55564E+002	2.43642E+002	1.63136E+000	1.09783E+000	1.17150E+004	1.97291E+003	1.00000E+000	2.60000E+002	1.50000E+001	4.39120E+004	1.79094E+000	3.27666E+001	1.50722E-002	1.01429E-002	1.03816E-001	4.76772E-002	1.00360E+004	3.55452E+002	2.43589E+002	1.13912E-002	1.13912E-002	5.63458E+005	4.50000E+001	2.70000E+001	0.00000E+000	2.67396E+002	3.26120E+002	4.99383E+002	1.00000E+002	2.29780E+000	5.22556E-002	0.00000E+000	2.21713E+002	3.20120E+000	6.92670E-001	3.06827E+002	3.56294E+002	5.67930E+002	2.19333E+002	4.62575E-001	6.91192E-001	1.95490E-001	2.21713E+002	2.86878E+001	1.78797E-001	2.19333E+002	5.04447E+001
2.89199E+002	1.23641E+003	3.55489E+002	2.43620E+002	1.53529E+000	1.01709E+000	1.18790E+004	2.49551E+003	1.00000E+000	2.61000E+002	8.00000E+000	4.40490E+004	1.56152E+000	3.51626E+001	1.40864E-002	9.33184E-003	8.93006E-002	3.98910E-002	1.00360E+004	3.55451E+002	2.43589E+002	1.13912E-002	1.13912E-002	5.63458E+005	4.50000E+001	2.80000E+001	0.00000E+000	2.92781E+002	3.72732E+002	5.90555E+002	1.00000E+002	2.64843E+000	4.13368E-002	0.00000E+000	2.21330E+002	2.96512E+000	7.42641E-001	3.06827E+002	3.56294E+002	5.67930E+002	2.19304E+002	4.62575E-001	6.91192E-001	2.03028E-001	2.21330E+002	1.69017E+001	1.78797E-001	2.19304E+002	5.03918E+001
3.04502E+002	1.19763E+003	3.55488E+002	2.43651E+002	1.51521E+000	1.05175E+000	1.17600E+004	2.75145E+003	1.00000E+000	2.62000E+002	9.00000E+000	4.41920E+004	1.59362E+000	3.46067E+001	1.39723E-002	9.69859E-003	8.95863E-002	4.37959E-002	1.00360E+004	3.55451E+002	2.43589E+002	1.13912E-002	1.13912E-002	5.63458E+005	4.50000E+001	2.90000E+001	0.00000E+000	3.15838E+002	3.46384E+002	5.61261E+002	1.00000E+002	2.57133E+000	5.07618E-002	0.00000E+000	2.17444E+002	3.31214E+000	6.68188E-001	3.06827E+002	3.56294E+002	5.67930E+002	2.19283E+002	4.62575E-001	6.91192E-001	1.80548E-001	2.17444E+002	4.60759E+001	1.78797E-001	2.19283E+002	5.03814E+001
3.01414E+002	1.23997E+003	3.55466E+002	2.43570E+002	1.53899E+000	1.03218E+000	1.21130E+004	3.18977E+003	1.00000E+000	2.63000E+002	1.00000E+001	4.43290E+004	1.58852E+000	3.52132E+001	1.39833E-002	9.37846E-003	1.01375E-001	4.61965E-002	1.00360E+004	3.55451E+002	2.43589E+002	1.13912E-002	1.13912E-002	5.63458E+005	4.50000E+001	3.00000E+001	0.00000E+000	3.11537E+002	3.49609E+002	5.99258E+002	1.00000E+002	2.65802E+000	6.37925E-002	0.00000E+000	2.16392E+002	3.00771E+000	7.25019E-001	3.06827E+002	3.56294E+002	5.67930E+002	2.19257E+002	4.62575E-001	6.91192E-001	1.97110E-001	2.16392E+002	2.09006E+001	1.78797E-001	2.19257E+002	5.03223E+001
2.87086E+002	1.17358E+003	3.55458E+002	2.43615E+002	1.58305E+000	1.11967E+000	1.27300E+004	2.23233E+003	1.00000E+000	2.64000E+002	8.00000E+000	4.44820E+004	1.77250E+000	3.42576E+001	1.40308E-002	9.92377E-003	9.56657E-002	4.84271E-002	1.00360E+004	3.55451E+002	2.43589E+002	1.13912E-002	1.13912E-002	5.63458E+005	4.50000E+001	3.10000E+001	0.00000E+000	2.97923E+002	3.34011E+002	5.70233E+002	1.00000E+002	2.53464E+000	5.31371E-002	0.00000E+000	2.16442E+002	2.94869E+000	7.21385E-001	3.06827E+002	3.56294E+002	5.67930E+002	2.19228E+002	4.62575E-001	6.91192E-001	1.71449E-001	2.16442E+002	5.77042E+001	1.78797E-001	2.19228E+002	5.03073E+001
2.80223E+002	1.08950E+003	3.55378E+002	2.43617E+002	1.49392E+000	1.11454E+000	1.11830E+004	1.85447E+003	1.00000E+000	2.65000E+002	1.40000E+001	4.46280E+004	1.66503E+000	3.30075E+001	1.41269E-002	1.05394E-002	8.25171E-002	4.65239E-002	1.00360E+004	3.55451E+002	2.43589E+002	1.13912E-002	1.13912E-002	5.63458E+005	4.50000E+001	3.20000E+001	0.00000E+000	2.58524E+002	3.24886E+002	5.26010E+002	1.00000E+002	2.34082E+000	4.67995E-002	0.00000E+000	2.20279E+002	3.02531E+000	7.50174E-001	3.06827E+002	3.56294E+002	5.67930E+002	2.19201E+002	4.62575E-001	6.91192E-001	1.45443E-001	2.20279E+002	9.55976E+001	1.78797E-001	2.19201E+002	5.02636E+001
2.82026E+002	1.29720E+003	3.55456E+002	2.43588E+002	1.54904E+000	1.07689E+000	1.32910E+004	2.81970E+003	1.00000E+000	2.66000E+002	3.00000E+000	4.47690E+004	1.66815E+000	3.60167E+001	1.34365E-002	9.34097E-003	9.29473E-002	4.54815E-002	1.00360E+004	3.55451E+002	2.43589E+002	1.13912E-002	1.13912E-002	5.63458E+005	4.50000E+001	3.30000E+001	0.00000E+000	3.69351E+002	3.40962E+002	6.11585E+002	1.00000E+002	2.77693E+000	4.95260E-002	0.00000E+000	2.09883E+002	3.22940E+000	6.44629E-001	3.06827E+002	3.56294E+002	5.67930E+002	2.19164E+002	4.62575E-001	6.91192E-001	1.79805E-001	2.09883E+002	3.95346E+001	1.78797E-001	2.19164E+002	5.02335E+001
2.92673E+002	1.32346E+003	3.55467E+002	2.43604E+002	1.59313E+000	1.06701E+000	1.37630E+004	3.04153E+003	1.00000E+000	2.67000E+002	3.00000E+000	4.49160E+004	1.69989E+000	3.63794E+001	1.35799E-002	9.09522E-003	1.01025E-001	4.58792E-002	1.00360E+004	3.55451E+002	2.43589E+002	1.13912E-002	1.13912E-002	5.63458E+005	4.50000E+001	3.40000E+001	0.00000E+000	3.19592E+002	4.19235E+002	6.08736E+002	1.00000E+002	2.83182E+000	5.16025E-002	0.00000E+000	2.24812E+002	2.91409E+000	7.02023E-001	3.06827E+002	3.56294E+002	5.67930E+002	2.19138E+002	4.62575E-001	6.91192E-001	1.97779E-001	2.24812E+002	2.83312E+001	1.78797E-001	2.19138E+002	5.02149E+001
2.72367E+002	1.18356E+003	3.55392E+002	2.43555E+002	1.54543E+000	1.06822E+000	1.20000E+004	2.07869E+003	1.00000E+000	2.68000E+002	1.00000E+001	4.50790E+004	1.65085E+000	3.44029E+001	1.41078E-002	9.75143E-003	9.16068E-002	4.43997E-002	1.00360E+004	3.55451E+002	2.43589E+002	1.13912E-002	1.13912E-002	5.63458E+005	4.50000E+001	3.50000E+001	0.00000E+000	3.02009E+002	3.55851E+002	5.38814E+002	1.00000E+002	2.51210E+000	3.51685E-002	0.00000E+000	2.21153E+002	3.30380E+000	6.63142E-001	3.06827E+002	3.56294E+002	5.67930E+002	2.19118E+002	4.62575E-001	6.91192E-001	1.82586E-001	2.21153E+002	4.68425E+001	1.78797E-001	2.19118E+002	5.01618E+001
2.88925E+002	1.34048E+003	3.55450E+002	2.43547E+002	1.53070E+000	1.03632E+000	1.30850E+004	2.64978E+003	1.00000E+000	2.69000E+002	1.00000E+000	4.52230E+004	1.58629E+000	3.66125E+001	1.33814E-002	9.05955E-003	8.73611E-002	4.06660E-002	1.00360E+004	3.55451E+002	2.43589E+002	1.13912E-002	1.13912E-002	5.63458E+005	4.50000E+001	3.60000E+001	0.00000E+000	3.40993E+002	4.19656E+002	5.94753E+002	1.00000E+002	2.83984E+000	4.26594E-002	0.00000E+000	2.24566E+002	3.25021E+000	6.45525E-001	3.06827E+002	3.56294E+002	5.67930E+002	2.19090E+002	4.62575E-001	6.91192E-001	1.92588E-001	2.24566E+002	3.57828E+001	1.78797E-001	2.19090E+002	5.01437E+001
2.72204E+002	1.32943E+003	3.55423E+002	2.43495E+002	1.49795E+000	1.12701E+000	1.38330E+004	2.51077E+003	1.00000E+000	2.70000E+002	1.00000E+000	4.53790E+004	1.68821E+000	3.64614E+001	1.27362E-002	9.58229E-003	7.85576E-002	4.49668E-002	1.00360E+004	3.55451E+002	2.43589E+002	1.13912E-002	1.13912E-002	5.63458E+005	4.50000E+001	3.70000E+001	0.00000E+000	3.40665E+002	4.02035E+002	6.07945E+002	1.00000E+002	2.83527E+000	4.87403E-002	0.00000E+000	2.21193E+002	3.07682E+000	6.63210E-001	3.06827E+002	3.56294E+002	5.67930E+002	2.19067E+002	4.62575E-001	6.91192E-001	1.41314E-001	2.21193E+002	1.01629E+002	1.78797E-001	2.19067E+002	5.00969E+001
2.72643E+002	1.32301E+003	3.55475E+002	2.43520E+002	1.62836E+000	1.10510E+000	1.45070E+004	2.61808E+003	1.00000E+000	2.71000E+002	1.00000E+000	4.55120E+004	1.79950E+000	3.63732E+001	1.35195E-002	9.17512E-003	9.64971E-002	4.50110E-002	1.00360E+004	3.55451E+002	2.43589E+002	1.13912E-002	1.13912E-002	5.63458E+005	4.50000E+001	3.80000E+001	0.00000E+000	3.34556E+002	4.04725E+002	6.09027E+002	1.00000E+002	2.83174E+000	4.31047E-002	0.00000E+000	2.21852E+002	2.95035E+000	6.75381E-001	3.06827E+002	3.56294E+002	5.67930E+002	2.19022E+002	4.62575E-001	6.91192E-001	1.91430E-001	2.21852E+002	3.47703E+001	1.78797E-001	2.19022E+002	5.00724E+001
2.82054E+002	1.35279E+003	3.55413E+002	2.43542E+002	1.57378E+000	1.12153E+000	1.46210E+004	2.18402E+003	1.00000E+000	2.72000E+002	1.00000E+000	4.56530E+004	1.76505E+000	3.67803E+001	1.30154E-002	9.27521E-003	8.36314E-002	4.30255E-002	1.00360E+004	3.55451E+002	2.43589E+002	1.13912E-002	1.13912E-002	5.63458E+005	4.50000E+001	3.90000E+001	0.00000E+000	3.17607E+002	4.58069E+002	5.93601E+002	1.00000E+002	2.86928E+000	3.59660E-002	0.00000E+000	2.30880E+002	2.86112E+000	6.93724E-001	3.06827E+002	3.56294E+002	5.67930E+002	2.18959E+002	4.62575E-001	6.91192E-001	1.67791E-001	2.30880E+002	7.70804E+001	1.78797E-001	2.18959E+002	5.00026E+001
2.70198E+002	1.26140E+003	3.55415E+002	2.43527E+002	1.58486E+000	1.11666E+000	1.36560E+004	2.65926E+003	1.00000E+000	2.73000E+002	4.00000E+000	4.58000E+004	1.76974E+000	3.55162E+001	1.35622E-002	9.55559E-003	9.81418E-002	4.92443E-002	1.00360E+004	3.55451E+002	2.43589E+002	1.13912E-002	1.13912E-002	5.63458E+005	4.50000E+001	4.00000E+001	0.00000E+000	2.99035E+002	4.23316E+002	5.57453E+002	1.00000E+002	2.68250E+000	4.27246E-002	0.00000E+000	2.29857E+002	2.97339E+000	6.90713E-001	3.06827E+002	3.56294E+002	5.67930E+002	2.18910E+002	4.62575E-001	6.91192E-001	1.73312E-001	2.29857E+002	6.85220E+001	1.78797E-001	2.18910E+002	4.99497E+001
2.81321E+002	1.28982E+003	3.55473E+002	2.43586E+002	1.52328E+000	1.09804E+000	1.32780E+004	2.68107E+003	1.00000E+000	2.74000E+002	2.00000E+000	4.59540E+004	1.67262E+000	3.59140E+001	1.32194E-002	9.52909E-003	8.45204E-002	4.44712E-002	1.00360E+004	3.55451E+002	2.43589E+002	1.13912E-002	1.13912E-002	5.63458E+005	4.50000E+001	4.10000E+001	0.00000E+000	3.17396E+002	4.03707E+002	5.86619E+002	1.00000E+002	2.74582E+000	4.25101E-002	0.00000E+000	2.23977E+002	3.04871E+000	6.83169E-001	3.06827E+002	3.56294E+002	5.67930E+002	2.18870E+002	4.62575E-001	6.91192E-001	1.62224E-001	2.23977E+002	7.76583E+001	1.78797E-001	2.18870E+002	4.99427E+001
2.89850E+002	1.32122E+003	3.55523E+002	2.43558E+002	1.53637E+000	1.09018E+000	1.36080E+004	2.38760E+003	1.00000E+000	2.75000E+002	1.00000E+000	4.61110E+004	1.67492E+000	3.63486E+001	1.31704E-002	9.34546E-003	8.55022E-002	4.36125E-002	1.00360E+004	3.55451E+002	2.43589E+002	1.13912E-002	1.13912E-002	5.63458E+005	4.50000E+001	4.20000E+001	0.00000E+000	3.29556E+002	4.04368E+002	6.14741E+002	1.00000E+002	2.83505E+000	3.57325E-002	0.00000E+000	2.21580E+002	2.97581E+000	6.91368E-001	3.06827E+002	3.56294E+002	5.67930E+002	2.18825E+002	4.62575E-001	6.91192E-001	1.69878E-001	2.21580E+002	6.49802E+001	1.78797E-001	2.18825E+002	4.98985E+001
2.63533E+002	1.22053E+003	3.55393E+002	2.43572E+002	1.56424E+000	1.11681E+000	1.30660E+004	2.25800E+003	1.00000E+000	2.76000E+002	5.00000E+000	4.62580E+004	1.74696E+000	3.49361E+001	1.36846E-002	9.77030E-003	9.10458E-002	4.69699E-002	1.00360E+004	3.55451E+002	2.43588E+002	1.13912E-002	1.13912E-002	5.63458E+005	4.50000E+001	4.30000E+001	0.00000E+000	3.28429E+002	3.56772E+002	5.51197E+002	1.00000E+002	2.59171E+000	4.75969E-002	0.00000E+000	2.18172E+002	3.35289E+000	6.26210E-001	3.06827E+002	3.56294E+002	5.67930E+002	2.18782E+002	4.62575E-001	6.91192E-001	1.66885E-001	2.18172E+002	6.56011E+001	1.78797E-001	2.18782E+002	4.98323E+001
2.58935E+002	1.16238E+003	3.55476E+002	2.43529E+002	1.52295E+000	1.09048E+000	1.18830E+004	2.10091E+003	1.00000E+000	2.77000E+002	6.00000E+000	4.64140E+004	1.66075E+000	3.40938E+001	1.39709E-002	1.00036E-002	8.39089E-002	4.36507E-002	1.00360E+004	3.55451E+002	2.43588E+002	1.13912E-002	1.13912E-002	5.63458E+005	4.50000E+001	4.40000E+001	0.00000E+000	2.84010E+002	3.50598E+002	5.49808E+002	1.00000E+002	2.49395E+000	3.86165E-002	0.00000E+000	2.20529E+002	3.07123E+000	7.16863E-001	3.06827E+002	3.56294E+002	5.67930E+002	2.18730E+002	4.62575E-001	6.91192E-001	1.65482E-001	2.20529E+002	6.98471E+001	1.78797E-001	2.18730E+002	4.97827E+001
2.29067E+002	6.87951E+002	3.55204E+002	2.43537E+002	1.51423E+000	1.11475E+000	7.12900E+003	1.49629E+003	1.00000E+000	2.78000E+002	1.21000E+002	4.66500E+004	1.68799E+000	2.62288E+001	1.79341E-002	1.32027E-002	1.05141E-001	5.77539E-002	1.00360E+004	3.55451E+002	2.43589E+002	1.13912E-002	1.13912E-002	5.63458E+005	4.50000E+001	4.50000E+001	0.00000E+000	1.79702E+002	2.21932E+002	2.96004E+002	1.00000E+002	1.45759E+000	8.57770E-002	0.00000E+000	2.26809E+002	4.67011E+000	6.08652E-001	3.06827E+002	3.56294E+002	5.67930E+002	2.18665E+002	4.62575E-001	6.91192E-001	1.51954E-001	2.26809E+002	9.38038E+001	1.78797E-001	2.18665E+002	4.96617E+001
2.47651E+002	6.29485E+002	3.54819E+002	2.43681E+002	1.33696E+000	1.00445E+000	5.26300E+003	2.79333E+003	1.00000E+000	3.14000E+002	2.49000E+002	5.19460E+004	1.34291E+000	2.50895E+001	1.84290E-002	1.38456E-002	1.08484E-001	6.20023E-002	1.29970E+004	3.54819E+002	2.43681E+002	1.08484E-001	6.20023E-002	5.26300E+003	1.00000E+000	1.00000E+000	0.00000E+000	1.99433E+002	1.71555E+002	2.86612E+002	1.00000E+002	1.37336E+000	2.02048E-001	0.00000E+000	2.06079E+002	6.09863E+000	5.42453E-001	1.99433E+002	1.71555E+002	2.86612E+002	2.06079E+002	6.09863E+000	5.42453E-001	1.42012E-001	2.06079E+002	8.55840E+001	1.42012E-001	2.06079E+002	8.55840E+001
2.65008E+002	1.17208E+003	3.55130E+002	2.43789E+002	1.37298E+000	1.15710E+000	1.15280E+004	2.32630E+003	1.00000E+000	3.20000E+002	1.00000E+001	5.27000E+004	1.58867E+000	3.42357E+001	1.27875E-002	1.07769E-002	6.98380E-002	4.99813E-002	1.31840E+004	3.55241E+002	2.43886E+002	7.16373E-003	7.16373E-003	5.79238E+005	5.00000E+001	1.00000E+000	0.00000E+000	5.30999E+002	2.61176E+002	4.17725E+002	1.00000E+002	2.46934E+000	4.41996E-002	0.00000E+000	1.50383E+002	6.42190E+000	3.48073E-001	6.24393E+002	2.25620E+002	3.95610E+002	1.30614E+002	6.01869E-001	5.23939E-001	8.53268E-002	1.50383E+002	9.49528E+001	5.62274E-002	1.30614E+002	1.05296E+002
2.72470E+002	1.47917E+003	3.55240E+002	2.43888E+002	1.37838E+000	1.20921E+000	1.52550E+004	2.80109E+003	1.00000E+000	3.21000E+002	1.00000E+000	5.28300E+004	1.66674E+000	3.84600E+001	1.11599E-002	9.79027E-003	5.67825E-002	4.39818E-002	1.31840E+004	3.55241E+002	2.43886E+002	7.16373E-003	7.16373E-003	5.79238E+005	5.00000E+001	2.00000E+000	0.00000E+000	7.44295E+002	2.78835E+002	5.28619E+002	1.00000E+002	3.15750E+000	2.62039E-002	0.00000E+000	1.39232E+002	3.87229E+000	5.01807E-001	6.24393E+002	2.25620E+002	3.95610E+002	1.30575E+002	6.01869E-001	5.23939E-001	6.53775E-002	1.39232E+002	1.04676E+002	5.62274E-002	1.30575E+002	1.05315E+002
2.72490E+002	1.46716E+003	3.55238E+002	2.43910E+002	1.39255E+000	1.19428E+000	1.50890E+004	3.53820E+003	1.00000E+000	3.22000E+002	1.00000E+000	5.29680E+004	1.66308E+000	3.83036E+001	1.13365E-002	9.72242E-003	6.68290E-002	4.94375E-002	1.31840E+004	3.55242E+002	2.43888E+002	7.16373E-003	7.16373E-003	5.79238E+005	5.00000E+001	3.00000E+000	0.00000E+000	7.41608E+002	2.70635E+002	5.33946E+002	1.00000E+002	3.14878E+000	4.08411E-002	0.00000E+000	1.40256E+002	3.76702E+000	5.18660E-001	6.24393E+002	2.25620E+002	3.95610E+002	1.30531E+002	6.01869E-001	5.23939E-001	7.66466E-002	1.40256E+002	9.40504E+001	5.62274E-002	1.30531E+002	1.05278E+002
2.88178E+002	1.52173E+003	3.55219E+002	2.43925E+002	1.33664E+000	1.21745E+000	1.53470E+004	3.65812E+003	1.00000E+000	3.23000E+002	2.00000E+000	5.31110E+004	1.62729E+000	3.90094E+001	1.07896E-002	9.82739E-003	6.15756E-002	5.12634E-002	1.31840E+004	3.55243E+002	2.43890E+002	7.16373E-003	7.16373E-003	5.79238E+005	5.00000E+001	4.00000E+000	0.00000E+000	7.54931E+002	2.85806E+002	5.42783E+002	1.00000E+002	3.22386E+000	4.17504E-002	0.00000E+000	1.40105E+002	3.90099E+000	4.96620E-001	6.24393E+002	2.25620E+002	3.95610E+002	1.30477E+002	6.01869E-001	5.23939E-001	4.66696E-002	1.40105E+002	1.24426E+002	5.62274E-002	1.30477E+002	1.05225E+002
2.81460E+002	1.50033E+003	3.55220E+002	2.43906E+002	1.34343E+000	1.18264E+000	1.47850E+004	3.57869E+003	1.00000E+000	3.24000E+002	2.00000E+000	5.32490E+004	1.58880E+000	3.87341E+001	1.10486E-002	9.72615E-003	6.06905E-002	4.72855E-002	1.31840E+004	3.55243E+002	2.43890E+002	7.16373E-003	7.16373E-003	5.79238E+005	5.00000E+001	5.00000E+000	0.00000E+000	7.70223E+002	2.89293E+002	4.91899E+002	1.00000E+002	3.14079E+000	3.98152E-002	0.00000E+000	1.30666E+002	3.94998E+000	4.99696E-001	6.24393E+002	2.25620E+002	3.95610E+002	1.30428E+002	6.01869E-001	5.23939E-001	6.36551E-002	1.30666E+002	9.78721E+001	5.62274E-002	1.30428E+002	1.05169E+002
2.79405E+002	1.52764E+003	3.55249E+002	2.43862E+002	1.36152E+000	1.17435E+000	1.51470E+004	3.61751E+003	1.00000E+000	3.25000E+002	1.00000E+000	5.33930E+004	1.59891E+000	3.90851E+001	1.10627E-002	9.54192E-003	6.29306E-002	4.70970E-002	1.31840E+004	3.55243E+002	2.43891E+002	7.16373E-003	7.16373E-003	5.79238E+005	5.00000E+001	6.00000E+000	0.00000E+000	7.51755E+002	3.07299E+002	5.16391E+002	1.00000E+002	3.19885E+000	4.04342E-002	0.00000E+000	1.36057E+002	4.37911E+000	4.45310E-001	6.24393E+002	2.25620E+002	3.95610E+002	1.30387E+002	6.01869E-001	5.23939E-001	7.38073E-002	1.36057E+002	9.27975E+001	5.62274E-002	1.30387E+002	1.05119E+002
2.70549E+002	1.32667E+003	3.55190E+002	2.43864E+002	1.34998E+000	1.17363E+000	1.30340E+004	3.05938E+003	1.00000E+000	3.26000E+002	9.00000E+000	5.35550E+004	1.58437E+000	3.64235E+001	1.18246E-002	1.02800E-002	6.43982E-002	4.89691E-002	1.31840E+004	3.55243E+002	2.43891E+002	7.16373E-003	7.16373E-003	5.79238E+005	5.00000E+001	7.00000E+000	0.00000E+000	6.45315E+002	2.55350E+002	4.91084E+002	1.00000E+002	2.84048E+000	4.40746E-002	0.00000E+000	1.44710E+002	4.39292E+000	4.78540E-001	6.24393E+002	2.25620E+002	3.95610E+002	1.30336E+002	6.01869E-001	5.23939E-001	6.98795E-002	1.44710E+002	1.05508E+002	5.62274E-002	1.30336E+002	1.05057E+002
2.82252E+002	1.46606E+003	3.55216E+002	2.43856E+002	1.35551E+000	1.17603E+000	1.44920E+004	4.61786E+003	1.00000E+000	3.27000E+002	0.00000E+000	5.36890E+004	1.59412E+000	3.82891E+001	1.12600E-002	9.76908E-003	7.20684E-002	5.44910E-002	1.31840E+004	3.55243E+002	2.43891E+002	7.16373E-003	7.16373E-003	5.79238E+005	5.00000E+001	8.00000E+000	0.00000E+000	7.51943E+002	2.90934E+002	4.93287E+002	1.00000E+002	3.11333E+000	6.21063E-002	0.00000E+000	1.32413E+002	4.15463E+000	4.79860E-001	6.24393E+002	2.25620E+002	3.95610E+002	1.30298E+002	6.01869E-001	5.23939E-001	7.08978E-002	1.32413E+002	9.21614E+001	5.62274E-002	1.30298E+002	1.05021E+002
2.71522E+002	1.42177E+003	3.55216E+002	2.43876E+002	1.38540E+000	1.23205E+000	1.49960E+004	3.79301E+003	1.00000E+000	3.28000E+002	1.00000E+000	5.38370E+004	1.70688E+000	3.77064E+001	1.13133E-002	1.00610E-002	6.85468E-002	5.44289E-002	1.31840E+004	3.55243E+002	2.43891E+002	7.16373E-003	7.16373E-003	5.79238E+005	5.00000E+001	9.00000E+000	0.00000E+000	6.89021E+002	2.94110E+002	4.94436E+002	1.00000E+002	3.00552E+000	4.61370E-002	0.00000E+000	1.39775E+002	4.65415E+000	4.21098E-001	6.24393E+002	2.25620E+002	3.95610E+002	1.30258E+002	6.01869E-001	5.23939E-001	5.85891E-002	1.39775E+002	1.12119E+002	5.62274E-002	1.30258E+002	1.04988E+002
2.77404E+002	1.50076E+003	3.55294E+002	2.43866E+002	1.35576E+000	1.18933E+000	1.50120E+004	3.45846E+003	1.00000E+000	3.29000E+002	0.00000E+000	5.39780E+004	1.61244E+000	3.87396E+001	1.10653E-002	9.70693E-003	5.81443E-002	4.50166E-002	1.31840E+004	3.55243E+002	2.43891E+002	7.16373E-003	7.16373E-003	5.79238E+005	5.00000E+001	1.00000E+001	0.00000E+000	7.52777E+002	2.65631E+002	5.45711E+002	1.00000E+002	3.18702E+000	4.29371E-002	0.00000E+000	1.40454E+002	3.63496E+000	5.38881E-001	6.24393E+002	2.25620E+002	3.95610E+002	1.30220E+002	6.01869E-001	5.23939E-001	6.53944E-002	1.40454E+002	1.05885E+002	5.62274E-002	1.30220E+002	1.04964E+002
2.78011E+002	1.55195E+003	3.55256E+002	2.43880E+002	1.34027E+000	1.18009E+000	1.52370E+004	3.76365E+003	1.00000E+000	3.30000E+002	0.00000E+000	5.41160E+004	1.58164E+000	3.93948E+001	1.08578E-002	9.56020E-003	5.60009E-002	4.36809E-002	1.31840E+004	3.55243E+002	2.43891E+002	7.16373E-003	7.16373E-003	5.79238E+005	5.00000E+001	1.10000E+001	0.00000E+000	7.90040E+002	2.79351E+002	5.38038E+002	1.00000E+002	3.26527E+000	3.40962E-002	0.00000E+000	1.35715E+002	3.63951E+000	5.34217E-001	6.24393E+002	2.25620E+002	3.95610E+002	1.30177E+002	6.01869E-001	5.23939E-001	6.35523E-002	1.35715E+002	1.03026E+002	5.62274E-002	1.30177E+002	1.04917E+002
2.93419E+002	1.26927E+003	3.55251E+002	2.43942E+002	1.26932E+000	1.15178E+000	1.15290E+004	2.93434E+003	1.00000E+000	3.31000E+002	8.00000E+000	5.42540E+004	1.46198E+000	3.56268E+001	1.18215E-002	1.07269E-002	5.99198E-002	4.95693E-002	1.31840E+004	3.55244E+002	2.43892E+002	7.16373E-003	7.16373E-003	5.79238E+005	5.00000E+001	1.20000E+001	0.00000E+000	7.07012E+002	2.17009E+002	4.22787E+002	1.00000E+002	2.72082E+000	5.01621E-002	0.00000E+000	1.27656E+002	3.57526E+000	6.25183E-001	6.24393E+002	2.25620E+002	3.95610E+002	1.30128E+002	6.01869E-001	5.23939E-001	4.85446E-002	1.27656E+002	1.10121E+002	5.62274E-002	1.30128E+002	1.04888E+002
2.55848E+002	1.31061E+003	3.55210E+002	2.43897E+002	1.32668E+000	1.23628E+000	1.33220E+004	2.96326E+003	1.00000E+000	3.32000E+002	4.00000E+000	5.43930E+004	1.64015E+000	3.62023E+001	1.14943E-002	1.07110E-002	5.99331E-002	5.22053E-002	1.31840E+004	3.55244E+002	2.43892E+002	7.16373E-003	7.16373E-003	5.79238E+005	5.00000E+001	1.30000E+001	0.00000E+000	6.92075E+002	2.64141E+002	4.02444E+002	1.00000E+002	2.73844E+000	4.90233E-002	0.00000E+000	1.22966E+002	4.14024E+000	5.02228E-001	6.24393E+002	2.25620E+002	3.95610E+002	1.30055E+002	6.01869E-001	5.23939E-001	3.52735E-002	1.22966E+002	1.18537E+002	5.62274E-002	1.30055E+002	1.04792E+002
2.73041E+002	1.38068E+003	3.55173E+002	2.43843E+002	1.29092E+000	1.15372E+000	1.27930E+004	3.75382E+003	1.00000E+000	3.33000E+002	6.00000E+000	5.45330E+004	1.48936E+000	3.71575E+001	1.14134E-002	1.02003E-002	5.89600E-002	4.73437E-002	1.31840E+004	3.55244E+002	2.43891E+002	7.16373E-003	7.16373E-003	5.79238E+005	5.00000E+001	1.40000E+001	0.00000E+000	7.03744E+002	2.42104E+002	4.93287E+002	1.00000E+002	2.92796E+000	4.43792E-002	0.00000E+000	1.37742E+002	3.85127E+000	5.50961E-001	6.24393E+002	2.25620E+002	3.95610E+002	1.30013E+002	6.01869E-001	5.23939E-001	5.61240E-002	1.37742E+002	1.12556E+002	5.62274E-002	1.30013E+002	1.04723E+002
2.63237E+002	1.26396E+003	3.55276E+002	2.43897E+002	1.30489E+000	1.20147E+000	1.23160E+004	3.54016E+003	1.00000E+000	3.34000E+002	8.00000E+000	5.46810E+004	1.56778E+000	3.55523E+001	1.17581E-002	1.08262E-002	6.33397E-002	5.38838E-002	1.31840E+004	3.55244E+002	2.43892E+002	7.16373E-003	7.16373E-003	5.79238E+005	5.00000E+001	1.50000E+001	0.00000E+000	6.60314E+002	2.33439E+002	4.12305E+002	1.00000E+002	2.64211E+000	5.54060E-002	0.00000E+000	1.29099E+002	4.01638E+000	5.38445E-001	6.24393E+002	2.25620E+002	3.95610E+002	1.29959E+002	6.01869E-001	5.23939E-001	4.12622E-002	1.29099E+002	1.18784E+002	5.62274E-002	1.29959E+002	1.04710E+002
2.52242E+002	1.27272E+003	3.55283E+002	2.43884E+002	1.39419E+000	1.24444E+000	1.36420E+004	2.59957E+003	1.00000E+000	3.35000E+002	8.00000E+000	5.48260E+004	1.73499E+000	3.56752E+001	1.19366E-002	1.06546E-002	6.49202E-002	5.19711E-002	1.31840E+004	3.55244E+002	2.43892E+002	7.16373E-003	7.16373E-003	5.79238E+005	5.00000E+001	1.60000E+001	0.00000E+000	6.73996E+002	2.37056E+002	4.12258E+002	1.00000E+002	2.67449E+000	4.90771E-002	0.00000E+000	1.27619E+002	3.77765E+000	5.43940E-001	6.24393E+002	2.25620E+002	3.95610E+002	1.29898E+002	6.01869E-001	5.23939E-001	5.67508E-002	1.27619E+002	1.01838E+002	5.62274E-002	1.29898E+002	1.04645E+002
2.62786E+002	1.33272E+003	3.55213E+002	2.43911E+002	1.35382E+000	1.20229E+000	1.34380E+004	3.26230E+003	1.00000E+000	3.36000E+002	5.00000E+000	5.49830E+004	1.62769E+000	3.65064E+001	1.16787E-002	1.03715E-002	6.47773E-002	5.13368E-002	1.31840E+004	3.55244E+002	2.43892E+002	7.16373E-003	7.16373E-003	5.79238E+005	5.00000E+001	1.70000E+001	0.00000E+000	7.29015E+002	2.43774E+002	4.08427E+002	1.00000E+002	2.78085E+000	4.63484E-002	0.00000E+000	1.22329E+002	3.51117E+000	5.89647E-001	6.24393E+002	2.25620E+002	3.95610E+002	1.29827E+002	6.01869E-001	5.23939E-001	5.92805E-002	1.22329E+002	9.39844E+001	5.62274E-002	1.29827E+002	1.04568E+002
2.68700E+002	1.33479E+003	3.55220E+002	2.43922E+002	1.38438E+000	1.17903E+000	1.34810E+004	2.59373E+003	1.00000E+000	3.37000E+002	4.00000E+000	5.51250E+004	1.63222E+000	3.65348E+001	1.19232E-002	1.01546E-002	6.35821E-002	4.64608E-002	1.31840E+004	3.55245E+002	2.43892E+002	7.16373E-003	7.16373E-003	5.79238E+005	5.00000E+001	1.80000E+001	0.00000E+000	7.02265E+002	2.29271E+002	4.62477E+002	1.00000E+002	2.82838E+000	3.44787E-002	0.00000E+000	1.33194E+002	3.56008E+000	5.80618E-001	6.24393E+002	2.25620E+002	3.95610E+002	1.29751E+002	6.01869E-001	5.23939E-001	8.01092E-002	1.33194E+002	8.33553E+001	5.62274E-002	1.29751E+002	1.04498E+002
2.47286E+002	1.25118E+003	3.55260E+002	2.43952E+002	1.37928E+000	1.25413E+000	1.33670E+004	2.55808E+003	1.00000E+000	3.38000E+002	6.00000E+000	5.52670E+004	1.72980E+000	3.53720E+001	1.19298E-002	1.08474E-002	5.79334E-002	4.81338E-002	1.31840E+004	3.55245E+002	2.43892E+002	7.16373E-003	7.16373E-003	5.79238E+005	5.00000E+001	1.90000E+001	0.00000E+000	6.70033E+002	2.36587E+002	4.02265E+002	1.00000E+002	2.64299E+000	2.78875E-002	0.00000E+000	1.26041E+002	3.81410E+000	5.44255E-001	6.24393E+002	2.25620E+002	3.95610E+002	1.29686E+002	6.01869E-001	5.23939E-001	4.75208E-002	1.26041E+002	1.09532E+002	5.62274E-002	1.29686E+002	1.04452E+002
2.66168E+002	1.30543E+003	3.55305E+002	2.43936E+002	1.33931E+000	1.25505E+000	1.35900E+004	2.94290E+003	1.00000E+000	3.39000E+002	3.00000E+000	5.54010E+004	1.68090E+000	3.61307E+001	1.14887E-002	1.07659E-002	5.69144E-002	5.01358E-002	1.31840E+004	3.55245E+002	2.43892E+002	7.16373E-003	7.16373E-003	5.79238E+005	5.00000E+001	2.00000E+001	0.00000E+000	7.04827E+002	2.36897E+002	4.44813E+002	1.00000E+002	2.80705E+000	3.88456E-002	0.00000E+000	1.29957E+002	3.63068E+000	5.67040E-001	6.24393E+002	2.25620E+002	3.95610E+002	1.29629E+002	6.01869E-001	5.23939E-001	3.24782E-002	1.29957E+002	1.28303E+002	5.62274E-002	1.29629E+002	1.04399E+002
2.89161E+002	1.26918E+003	3.55304E+002	2.43967E+002	1.34840E+000	1.17995E+000	1.24980E+004	3.53425E+003	1.00000E+000	3.40000E+002	3.00000E+000	5.55530E+004	1.59105E+000	3.56256E+001	1.20614E-002	1.05547E-002	6.49729E-002	5.00467E-002	1.31840E+004	3.55245E+002	2.43892E+002	7.16373E-003	7.16373E-003	5.79238E+005	5.00000E+001	2.10000E+001	0.00000E+000	6.56769E+002	2.48041E+002	4.24117E+002	1.00000E+002	2.69169E+000	6.39209E-002	0.00000E+000	1.30626E+002	4.33178E+000	4.95593E-001	6.24393E+002	2.25620E+002	3.95610E+002	1.29564E+002	6.01869E-001	5.23939E-001	6.66240E-002	1.30626E+002	9.48341E+001	5.62274E-002	1.29564E+002	1.04345E+002
3.19342E+002	1.29017E+003	3.55284E+002	2.43934E+002	1.34037E+000	1.14812E+000	1.23000E+004	3.56306E+003	1.00000E+000	3.41000E+002	4.00000E+000	5.56870E+004	1.53891E+000	3.59190E+001	1.20857E-002	1.03522E-002	6.87738E-002	5.07772E-002	1.31840E+004	3.55245E+002	2.43892E+002	7.16373E-003	7.16373E-003	5.79238E+005	5.00000E+001	2.20000E+001	0.00000E+000	6.66543E+002	2.20692E+002	4.63633E+002	1.00000E+002	2.74794E+000	5.17027E-002	0.00000E+000	1.36741E+002	3.78127E+000	5.72296E-001	6.24393E+002	2.25620E+002	3.95610E+002	1.29500E+002	6.01869E-001	5.23939E-001	7.72569E-002	1.36741E+002	8.99147E+001	5.62274E-002	1.29500E+002	1.04265E+002
2.46712E+002	1.14655E+003	3.55265E+002	2.43920E+002	1.38121E+000	1.17154E+000	1.14910E+004	2.24495E+003	1.00000E+000	3.42000E+002	1.20000E+001	5.58050E+004	1.61814E+000	3.38608E+001	1.28849E-002	1.09289E-002	7.08217E-002	5.13184E-002	1.31840E+004	3.55246E+002	2.43892E+002	7.16373E-003	7.16373E-003	5.79238E+005	5.00000E+001	2.30000E+001	0.00000E+000	6.24194E+002	2.13643E+002	3.64236E+002	1.00000E+002	2.42446E+000	4.32370E-002	0.00000E+000	1.24266E+002	3.94478E+000	5.67558E-001	6.24393E+002	2.25620E+002	3.95610E+002	1.29454E+002	6.01869E-001	5.23939E-001	8.21359E-002	1.24266E+002	7.22972E+001	5.62274E-002	1.29454E+002	1.04210E+002
2.48848E+002	1.04970E+003	3.55311E+002	2.43966E+002	1.33479E+000	1.19430E+000	1.03580E+004	2.18544E+003	1.00000E+000	3.43000E+002	2.20000E+001	5.58870E+004	1.59414E+000	3.23991E+001	1.31152E-002	1.17348E-002	6.36983E-002	5.12952E-002	1.31840E+004	3.55246E+002	2.43892E+002	7.16373E-003	7.16373E-003	5.79238E+005	5.00000E+001	2.40000E+001	0.00000E+000	5.56642E+002	2.00742E+002	3.59847E+002	1.00000E+002	2.26360E+000	5.18902E-002	0.00000E+000	1.30959E+002	4.50291E+000	5.23697E-001	6.24393E+002	2.25620E+002	3.95610E+002	1.29435E+002	6.01869E-001	5.23939E-001	5.55507E-002	1.30959E+002	1.06423E+002	5.62274E-002	1.29435E+002	1.04217E+002
2.48532E+002	9.68020E+002	3.55283E+002	2.43945E+002	1.34683E+000	1.14317E+000	9.23300E+003	1.81864E+003	1.00000E+000	3.44000E+002	2.70000E+001	5.59290E+004	1.53966E+000	3.11130E+001	1.40166E-002	1.18970E-002	6.58227E-002	4.78865E-002	1.31840E+004	3.55246E+002	2.43892E+002	7.16373E-003	7.16373E-003	5.79238E+005	5.00000E+001	2.50000E+001	0.00000E+000	5.22979E+002	1.71674E+002	3.22325E+002	1.00000E+002	2.05680E+000	5.11232E-002	0.00000E+000	1.28331E+002	4.28264E+000	5.83214E-001	6.24393E+002	2.25620E+002	3.95610E+002	1.29429E+002	6.01869E-001	5.23939E-001	8.17933E-002	1.28331E+002	7.67365E+001	5.62274E-002	1.29429E+002	1.04197E+002
2.44223E+002	1.00720E+003	3.55271E+002	2.43958E+002	1.31223E+000	1.16613E+000	9.55700E+003	1.18186E+003	1.00000E+000	3.45000E+002	2.30000E+001	5.59660E+004	1.53023E+000	3.17365E+001	1.34230E-002	1.19285E-002	5.87921E-002	4.67892E-002	1.31840E+004	3.55246E+002	2.43892E+002	7.16373E-003	7.16373E-003	5.79238E+005	5.00000E+001	2.60000E+001	0.00000E+000	5.79069E+002	1.77271E+002	2.89628E+002	1.00000E+002	2.09584E+000	3.25245E-002	0.00000E+000	1.16841E+002	3.65722E+000	6.71273E-001	6.24393E+002	2.25620E+002	3.95610E+002	1.29422E+002	6.01869E-001	5.23939E-001	5.89526E-002	1.16841E+002	8.88572E+001	5.62274E-002	1.29422E+002	1.04193E+002
2.50035E+002	9.91757E+002	3.55269E+002	2.43963E+002	1.28105E+000	1.16103E+000	9.16100E+003	2.06070E+003	1.00000E+000	3.46000E+002	2.20000E+001	5.59960E+004	1.48734E+000	3.14922E+001	1.33843E-002	1.21303E-002	6.13858E-002	5.07144E-002	1.31840E+004	3.55246E+002	2.43892E+002	7.16373E-003	7.16373E-003	5.79238E+005	5.00000E+001	2.70000E+001	0.00000E+000	5.72197E+002	1.69210E+002	2.90400E+002	1.00000E+002	2.06905E+000	4.95129E-002	0.00000E+000	1.18083E+002	3.65777E+000	6.85526E-001	6.24393E+002	2.25620E+002	3.95610E+002	1.29416E+002	6.01869E-001	5.23939E-001	4.91475E-002	1.18083E+002	9.99579E+001	5.62274E-002	1.29416E+002	1.04188E+002
2.45078E+002	1.14163E+003	3.55223E+002	2.43788E+002	1.28660E+000	1.26830E+000	1.15640E+004	1.91224E+003	1.00000E+000	3.47000E+002	1.00000E+001	5.60260E+004	1.63179E+000	3.37880E+001	1.19644E-002	1.17941E-002	4.92582E-002	4.79124E-002	1.31840E+004	3.55246E+002	2.43892E+002	7.16373E-003	7.16373E-003	5.79238E+005	5.00000E+001	2.80000E+001	0.00000E+000	5.39172E+002	2.67500E+002	3.52458E+002	1.00000E+002	2.34521E+000	3.62262E-002	0.00000E+000	-1.63450E+002	7.14008E+000	3.12575E-001	6.24393E+002	2.25620E+002	3.95610E+002	1.29409E+002	6.01869E-001	5.23939E-001	7.16475E-003	1.27795E+002	-1.40587E+002	5.62274E-002	1.29409E+002	1.04111E+002
2.35499E+002	1.08599E+003	3.55263E+002	2.43793E+002	1.32966E+000	1.29904E+000	1.16110E+004	2.00887E+003	1.00000E+000	3.48000E+002	1.10000E+001	5.60540E+004	1.72728E+000	3.29544E+001	1.23397E-002	1.20555E-002	5.00653E-002	4.78626E-002	1.31840E+004	3.55246E+002	2.43892E+002	7.16373E-003	7.16373E-003	5.79238E+005	5.00000E+001	2.90000E+001	0.00000E+000	5.63263E+002	2.55912E+002	2.97220E+002	1.00000E+002	2.23872E+000	3.32830E-002	0.00000E+000	1.09963E+002	5.34671E+000	4.16572E-001	6.24393E+002	2.25620E+002	3.95610E+002	1.29403E+002	6.01869E-001	5.23939E-001	1.16496E-002	1.09963E+002	1.28502E+002	5.62274E-002	1.29403E+002	1.04115E+002
2.33960E+002	1.00586E+003	3.55285E+002	2.43791E+002	1.34263E+000	1.26539E+000	1.05870E+004	1.45636E+003	1.00000E+000	3.49000E+002	1.30000E+001	5.60790E+004	1.69896E+000	3.17153E+001	1.30488E-002	1.22981E-002	5.25662E-002	4.68928E-002	1.31840E+004	3.55246E+002	2.43892E+002	7.16373E-003	7.16373E-003	5.79238E+005	5.00000E+001	3.00000E+001	0.00000E+000	5.28368E+002	2.09502E+002	2.99177E+002	1.00000E+002	2.08733E+000	3.42451E-002	0.00000E+000	1.19604E+002	4.82070E+000	4.83854E-001	6.24393E+002	2.25620E+002	3.95610E+002	1.29396E+002	6.01869E-001	5.23939E-001	2.96156E-002	1.19604E+002	1.20697E+002	5.62274E-002	1.29396E+002	1.04112E+002
2.33092E+002	9.18175E+002	3.55288E+002	2.43864E+002	1.31610E+000	1.20053E+000	9.01400E+003	8.94803E+002	1.00000E+000	3.50000E+002	2.30000E+001	5.61040E+004	1.58002E+000	3.03014E+001	1.38622E-002	1.26449E-002	4.88727E-002	4.10335E-002	1.31840E+004	3.55246E+002	2.43892E+002	7.16373E-003	7.16373E-003	5.79238E+005	5.00000E+001	3.10000E+001	0.00000E+000	5.10331E+002	1.69667E+002	2.78679E+002	1.00000E+002	1.92794E+000	2.34330E-002	0.00000E+000	1.20422E+002	4.21885E+000	5.99182E-001	6.24393E+002	2.25620E+002	3.95610E+002	1.29390E+002	6.01869E-001	5.23939E-001	4.59227E-002	1.20422E+002	1.05479E+002	5.62274E-002	1.29390E+002	1.04131E+002
2.45487E+002	9.47034E+002	3.55312E+002	2.43913E+002	1.32361E+000	1.20735E+000	9.39800E+003	1.80917E+003	1.00000E+000	3.51000E+002	0.00000E+000	5.61320E+004	1.59806E+000	3.07739E+001	1.36535E-002	1.24542E-002	6.11830E-002	5.11913E-002	1.31840E+004	3.55246E+002	2.43892E+002	7.16373E-003	7.16373E-003	5.79238E+005	5.00000E+001	3.20000E+001	0.00000E+000	5.19699E+002	1.47525E+002	3.17742E+002	1.00000E+002	1.99261E+000	4.62764E-002	0.00000E+000	1.28851E+002	3.73165E+000	6.63427E-001	6.24393E+002	2.25620E+002	3.95610E+002	1.29383E+002	6.01869E-001	5.23939E-001	4.59377E-002	1.28851E+002	1.13915E+002	5.62274E-002	1.29383E+002	1.04147E+002
2.32992E+002	9.77400E+002	3.55267E+002	2.43915E+002	1.32340E+000	1.19125E+000	9.56900E+003	2.06289E+003	1.00000E+000	3.52000E+002	0.00000E+000	5.62120E+004	1.57650E+000	3.12634E+001	1.35288E-002	1.21778E-002	6.11407E-002	4.98558E-002	1.31840E+004	3.55246E+002	2.43892E+002	7.16373E-003	7.16373E-003	5.79238E+005	5.00000E+001	3.30000E+001	0.00000E+000	5.30983E+002	1.76778E+002	3.04365E+002	1.00000E+002	2.03993E+000	5.33661E-002	0.00000E+000	1.23330E+002	4.17820E+000	5.87203E-001	6.24393E+002	2.25620E+002	3.95610E+002	1.29320E+002	6.01869E-001	5.23939E-001	5.25555E-002	1.23330E+002	1.01777E+002	5.62274E-002	1.29320E+002	1.04074E+002
2.35963E+002	9.72806E+002	3.55232E+002	2.43832E+002	1.39661E+000	1.25740E+000	1.05450E+004	1.85708E+003	1.00000E+000	3.53000E+002	0.00000E+000	5.62990E+004	1.75610E+000	3.11898E+001	1.36004E-002	1.22448E-002	6.29830E-002	5.13602E-002	1.31840E+004	3.55246E+002	2.43892E+002	7.16373E-003	7.16373E-003	5.79238E+005	5.00000E+001	3.40000E+001	0.00000E+000	5.12941E+002	1.91694E+002	3.32217E+002	1.00000E+002	2.10052E+000	4.20027E-002	0.00000E+000	1.30629E+002	4.65638E+000	5.01926E-001	6.24393E+002	2.25620E+002	3.95610E+002	1.29246E+002	6.01869E-001	5.23939E-001	5.24516E-002	1.30629E+002	1.09144E+002	5.62274E-002	1.29246E+002	1.03964E+002
2.44651E+002	8.75939E+002	3.55197E+002	2.43860E+002	1.29929E+000	1.18314E+000	8.37000E+003	1.24516E+003	1.00000E+000	3.54000E+002	0.00000E+000	5.63820E+004	1.53724E+000	2.95963E+001	1.42018E-002	1.29322E-002	6.05838E-002	5.05528E-002	1.31840E+004	3.55246E+002	2.43892E+002	7.16373E-003	7.16373E-003	5.79238E+005	5.00000E+001	3.50000E+001	0.00000E+000	4.34003E+002	1.93066E+002	2.70152E+002	1.00000E+002	1.81251E+000	4.24958E-002	0.00000E+000	1.24751E+002	6.68786E+000	3.92248E-001	6.24393E+002	2.25620E+002	3.95610E+002	1.29170E+002	6.01869E-001	5.23939E-001	4.67927E-002	1.24751E+002	1.08921E+002	5.62274E-002	1.29170E+002	1.03891E+002
2.48269E+002	9.75432E+002	3.55256E+002	2.43883E+002	1.33526E+000	1.24883E+000	1.00780E+004	1.67004E+003	1.00000E+000	3.55000E+002	0.00000E+000	5.64660E+004	1.66751E+000	3.12319E+001	1.33009E-002	1.24398E-002	5.32118E-002	4.67767E-002	1.31840E+004	3.55246E+002	2.43892E+002	7.16373E-003	7.16373E-003	5.79238E+005	5.00000E+001	3.60000E+001	0.00000E+000	5.14623E+002	1.80613E+002	3.24000E+002	1.00000E+002	2.06276E+000	3.36985E-002	0.00000E+000	1.28912E+002	4.41125E+000	5.41953E-001	6.24393E+002	2.25620E+002	3.95610E+002	1.29112E+002	6.01869E-001	5.23939E-001	3.34492E-002	1.28912E+002	1.26278E+002	5.62274E-002	1.29112E+002	1.03853E+002
2.39040E+002	9.99956E+002	3.55275E+002	2.43932E+002	1.37219E+000	1.23045E+000	1.04440E+004	1.43475E+003	1.00000E+000	3.56000E+002	0.00000E+000	5.65570E+004	1.68842E+000	3.16221E+001	1.34270E-002	1.20402E-002	6.04603E-002	4.89391E-002	1.31840E+004	3.55246E+002	2.43892E+002	7.16373E-003	7.16373E-003	5.79238E+005	5.00000E+001	3.70000E+001	0.00000E+000	5.47354E+002	1.66390E+002	3.17109E+002	1.00000E+002	2.07951E+000	3.70252E-002	0.00000E+000	1.24737E+002	3.69120E+000	6.36225E-001	6.24393E+002	2.25620E+002	3.95610E+002	1.29049E+002	6.01869E-001	5.23939E-001	5.44578E-002	1.24737E+002	1.01282E+002	5.62274E-002	1.29049E+002	1.03811E+002
2.39105E+002	1.00010E+003	3.55263E+002	2.43865E+002	1.36623E+000	1.21335E+000	1.02690E+004	1.17463E+003	1.00000E+000	3.57000E+002	0.00000E+000	5.66410E+004	1.65771E+000	3.16243E+001	1.34822E-002	1.19735E-002	5.61244E-002	4.46457E-002	1.31840E+004	3.55246E+002	2.43892E+002	7.16373E-003	7.16373E-003	5.79238E+005	5.00000E+001	3.80000E+001	0.00000E+000	5.61596E+002	1.66406E+002	3.13147E+002	1.00000E+002	2.09675E+000	3.50157E-002	0.00000E+000	1.22694E+002	3.59685E+000	6.58453E-001	6.24393E+002	2.25620E+002	3.95610E+002	1.28972E+002	6.01869E-001	5.23939E-001	5.92672E-002	1.22694E+002	9.43578E+001	5.62274E-002	1.28972E+002	1.03709E+002
2.37806E+002	9.82230E+002	3.55257E+002	2.43894E+002	1.36340E+000	1.17895E+000	9.78700E+003	1.09321E+003	1.00000E+000	3.58000E+002	0.00000E+000	5.67230E+004	1.60739E+000	3.13405E+001	1.37816E-002	1.19171E-002	6.15241E-002	4.64365E-002	1.31840E+004	3.55246E+002	2.43893E+002	7.16373E-003	7.16373E-003	5.79238E+005	5.00000E+001	3.90000E+001	0.00000E+000	5.14990E+002	1.83136E+002	3.18346E+002	1.00000E+002	2.05526E+000	3.92001E-002	0.00000E+000	1.27242E+002	4.52566E+000	5.36049E-001	6.24393E+002	2.25620E+002	3.95610E+002	1.28889E+002	6.01869E-001	5.23939E-001	7.25499E-002	1.27242E+002	8.53013E+001	5.62274E-002	1.28889E+002	1.03635E+002
2.40258E+002	9.20337E+002	3.55217E+002	2.43864E+002	1.34912E+000	1.25018E+000	9.60700E+003	1.12350E+003	1.00000E+000	3.59000E+002	0.00000E+000	5.68070E+004	1.68664E+000	3.03371E+001	1.37644E-002	1.27549E-002	5.93608E-002	5.12233E-002	1.31840E+004	3.55246E+002	2.43893E+002	7.16373E-003	7.16373E-003	5.79238E+005	5.00000E+001	4.00000E+001	0.00000E+000	4.85794E+002	1.92062E+002	2.78349E+002	1.00000E+002	1.92566E+000	3.23471E-002	0.00000E+000	1.19950E+002	5.06867E+000	4.83084E-001	6.24393E+002	2.25620E+002	3.95610E+002	1.28815E+002	6.01869E-001	5.23939E-001	3.80637E-002	1.19950E+002	1.12766E+002	5.62274E-002	1.28815E+002	1.03542E+002
2.54844E+002	9.47839E+002	3.55202E+002	2.43907E+002	1.34883E+000	1.22456E+000	9.69300E+003	1.92304E+003	1.00000E+000	3.60000E+002	0.00000E+000	5.69050E+004	1.65172E+000	3.07870E+001	1.37002E-002	1.24380E-002	6.83013E-002	5.65637E-002	1.31840E+004	3.55247E+002	2.43893E+002	7.16373E-003	7.16373E-003	5.79238E+005	5.00000E+001	4.10000E+001	0.00000E+000	5.09545E+002	1.68674E+002	3.03488E+002	1.00000E+002	1.98220E+000	6.13897E-002	0.00000E+000	1.25286E+002	4.17859E+000	5.83380E-001	6.24393E+002	2.25620E+002	3.95610E+002	1.28741E+002	6.01869E-001	5.23939E-001	4.82909E-002	1.25286E+002	1.07981E+002	5.62274E-002	1.28741E+002	1.03479E+002
2.46245E+002	9.48470E+002	3.55239E+002	2.43836E+002	1.30864E+000	1.25671E+000	9.67600E+003	1.44319E+003	1.00000E+000	3.61000E+002	0.00000E+000	5.69890E+004	1.64458E+000	3.07972E+001	1.33037E-002	1.27758E-002	5.63091E-002	5.20647E-002	1.31840E+004	3.55247E+002	2.43893E+002	7.16373E-003	7.16373E-003	5.79238E+005	5.00000E+001	4.20000E+001	0.00000E+000	4.89903E+002	2.03472E+002	2.79794E+002	1.00000E+002	1.95907E+000	4.24702E-002	0.00000E+000	1.18417E+002	5.39447E+000	4.52288E-001	6.24393E+002	2.25620E+002	3.95610E+002	1.28669E+002	6.01869E-001	5.23939E-001	2.02428E-002	1.18417E+002	1.28642E+002	5.62274E-002	1.28669E+002	1.03390E+002
2.45746E+002	9.89220E+002	3.55217E+002	2.43885E+002	1.43893E+000	1.16004E+000	1.01860E+004	1.46798E+003	1.00000E+000	3.62000E+002	0.00000E+000	5.70780E+004	1.66921E+000	3.14519E+001	1.42573E-002	1.14940E-002	6.65854E-002	4.38676E-002	1.31840E+004	3.55247E+002	2.43893E+002	7.16373E-003	7.16373E-003	5.79238E+005	5.00000E+001	4.30000E+001	0.00000E+000	5.04216E+002	1.89236E+002	3.33625E+002	1.00000E+002	2.08278E+000	3.80674E-002	0.00000E+000	1.31613E+002	4.76998E+000	4.98532E-001	6.24393E+002	2.25620E+002	3.95610E+002	1.28591E+002	6.01869E-001	5.23939E-001	1.07307E-001	1.31613E+002	5.22136E+001	5.62274E-002	1.28591E+002	1.03324E+002
2.44820E+002	9.35057E+002	3.55204E+002	2.43936E+002	1.31574E+000	1.21023E+000	9.23700E+003	1.52597E+003	1.00000E+000	3.63000E+002	0.00000E+000	5.71690E+004	1.59234E+000	3.05787E+001	1.36900E-002	1.25922E-002	5.94586E-002	5.05750E-002	1.31840E+004	3.55247E+002	2.43893E+002	7.16373E-003	7.16373E-003	5.79238E+005	5.00000E+001	4.40000E+001	0.00000E+000	5.03409E+002	1.74995E+002	2.89735E+002	1.00000E+002	1.95127E+000	4.82473E-002	0.00000E+000	1.22202E+002	4.45064E+000	5.61079E-001	6.24393E+002	2.25620E+002	3.95610E+002	1.28524E+002	6.01869E-001	5.23939E-001	4.17705E-002	1.22202E+002	1.11383E+002	5.62274E-002	1.28524E+002	1.03272E+002
2.58291E+002	1.04401E+003	3.55250E+002	2.43929E+002	1.38489E+000	1.16782E+000	1.04540E+004	1.96205E+003	1.00000E+000	3.64000E+002	0.00000E+000	5.72690E+004	1.61730E+000	3.23111E+001	1.35448E-002	1.14218E-002	7.07681E-002	5.07392E-002	1.31840E+004	3.55247E+002	2.43893E+002	7.16373E-003	7.16373E-003	5.79238E+005	5.00000E+001	4.50000E+001	0.00000E+000	6.05709E+002	1.73950E+002	3.28175E+002	1.00000E+002	2.22834E+000	4.89713E-002	0.00000E+000	1.20929E+002	3.43994E+000	6.82369E-001	6.24393E+002	2.25620E+002	3.95610E+002	1.28468E+002	6.01869E-001	5.23939E-001	8.50339E-002	1.20929E+002	6.58855E+001	5.62274E-002	1.28468E+002	1.03224E+002
2.44216E+002	9.73972E+002	3.55268E+002	2.43898E+002	1.33599E+000	1.15669E+000	9.35000E+003	1.95832E+003	1.00000E+000	3.65000E+002	0.00000E+000	5.73550E+004	1.54534E+000	3.12085E+001	1.38165E-002	1.19623E-002	6.27074E-002	4.74307E-002	1.31840E+004	3.55247E+002	2.43893E+002	7.16373E-003	7.16373E-003	5.79238E+005	5.00000E+001	4.60000E+001	0.00000E+000	5.27690E+002	1.76823E+002	3.10390E+002	1.00000E+002	2.04791E+000	3.65353E-002	0.00000E+000	1.24008E+002	4.29056E+000	5.78484E-001	6.24393E+002	2.25620E+002	3.95610E+002	1.28408E+002	6.01869E-001	5.23939E-001	7.19301E-002	1.24008E+002	8.27141E+001	5.62274E-002	1.28408E+002	1.03158E+002
2.54336E+002	9.70643E+002	3.55214E+002	2.43926E+002	1.32321E+000	1.22292E+000	9.73800E+003	1.58331E+003	1.00000E+000	3.66000E+002	0.00000E+000	5.74470E+004	1.61818E+000	3.11551E+001	1.34089E-002	1.23927E-002	6.13280E-002	5.26225E-002	1.31840E+004	3.55247E+002	2.43894E+002	7.16373E-003	7.16373E-003	5.79238E+005	5.00000E+001	4.70000E+001	0.00000E+000	5.51814E+002	1.73612E+002	2.86628E+002	1.00000E+002	2.03112E+000	3.78426E-002	0.00000E+000	1.17333E+002	3.77444E+000	6.44354E-001	6.24393E+002	2.25620E+002	3.95610E+002	1.28347E+002	6.01869E-001	5.23939E-001	3.93856E-002	1.17333E+002	1.08868E+002	5.62274E-002	1.28347E+002	1.03094E+002
2.67131E+002	1.08047E+003	3.55245E+002	2.43906E+002	1.28662E+000	1.17919E+000	1.01990E+004	2.65107E+003	1.00000E+000	3.67000E+002	0.00000E+000	5.75380E+004	1.51717E+000	3.28706E+001	1.27400E-002	1.16763E-002	5.65520E-002	4.77603E-002	1.31840E+004	3.55247E+002	2.43894E+002	7.16373E-003	7.16373E-003	5.79238E+005	5.00000E+001	4.80000E+001	0.00000E+000	6.20942E+002	1.82295E+002	3.25452E+002	1.00000E+002	2.26667E+000	4.71526E-002	0.00000E+000	1.18721E+002	3.49610E+000	6.79749E-001	6.24393E+002	2.25620E+002	3.95610E+002	1.28288E+002	6.01869E-001	5.23939E-001	4.35645E-002	1.18721E+002	1.06123E+002	5.62274E-002	1.28288E+002	1.03035E+002
2.41087E+002	1.02610E+003	3.55228E+002	2.43910E+002	1.33036E+000	1.26306E+000	1.06740E+004	1.25647E+003	1.00000E+000	3.68000E+002	0.00000E+000	5.76280E+004	1.68032E+000	3.20328E+001	1.28767E-002	1.22253E-002	5.12778E-002	4.63978E-002	1.31840E+004	3.55247E+002	2.43893E+002	7.16373E-003	7.16373E-003	5.79238E+005	5.00000E+001	4.90000E+001	0.00000E+000	5.52451E+002	1.89538E+002	3.21410E+002	1.00000E+002	2.14445E+000	2.93455E-002	0.00000E+000	1.22793E+002	4.09900E+000	5.66721E-001	6.24393E+002	2.25620E+002	3.95610E+002	1.28215E+002	6.01869E-001	5.23939E-001	2.59512E-002	1.22793E+002	1.27490E+002	5.62274E-002	1.28215E+002	1.02960E+002
2.19422E+002	7.13609E+002	3.55216E+002	2.43769E+002	1.39645E+000	1.16581E+000	7.19000E+003	7.75889E+002	1.00000E+000	3.69000E+002	2.00000E+000	5.77140E+004	1.62800E+000	2.67135E+001	1.64688E-002	1.37487E-002	6.15660E-002	4.36426E-002	1.31840E+004	3.55247E+002	2.43893E+002	7.16373E-003	7.16373E-003	5.79238E+005	5.00000E+001	5.00000E+001	0.00000E+000	3.51815E+002	1.45217E+002	2.32785E+002	1.00000E+002	1.47915E+000	3.67493E-002	0.00000E+000	1.30443E+002	6.45676E+000	4.38361E-001	6.24393E+002	2.25620E+002	3.95610E+002	1.28143E+002	6.01869E-001	5.23939E-001	9.00171E-002	1.30443E+002	7.00041E+001	5.62274E-002	1.28143E+002	1.02836E+002
2.01573E+002	3.82218E+002	3.54932E+002	2.43648E+002	1.41244E+000	1.22205E+000	4.04900E+003	6.91787E+002	1.00000E+000	3.70000E+002	1.21000E+002	5.78540E+004	1.72608E+000	1.95504E+001	2.21971E-002	1.92051E-002	9.87863E-002	7.46407E-002	1.47050E+004	3.54880E+002	2.43662E+002	2.81172E-002	2.81172E-002	3.54320E+004	1.10000E+001	1.00000E+000	0.00000E+000	1.52028E+002	7.15460E+001	1.78303E+002	1.00000E+002	8.37107E-001	1.10130E-001	0.00000E+000	1.73431E+002	6.23764E+000	6.04668E-001	1.23985E+002	7.47973E+001	1.67606E+002	1.85581E+002	2.08978E+000	6.10116E-001	7.22671E-002	1.73431E+002	1.31628E+002	1.31907E-001	1.85581E+002	7.74520E+001
2.19485E+002	3.61996E+002	3.54778E+002	2.43629E+002	1.35256E+000	9.71018E-001	2.95900E+003	8.26307E+002	1.00000E+000	3.71000E+002	1.65000E+002	5.79490E+004	1.31336E+000	1.90262E+001	2.48647E-002	1.78507E-002	1.20720E-001	6.36236E-002	1.47050E+004	3.54880E+002	2.43662E+002	2.81172E-002	2.81172E-002	3.54320E+004	1.10000E+001	2.00000E+000	0.00000E+000	1.44961E+002	6.20211E+001	1.79805E+002	1.00000E+002	8.08770E-001	2.02087E-001	0.00000E+000	1.73188E+002	6.42264E+000	6.86950E-001	1.23985E+002	7.47973E+001	1.67606E+002	1.85503E+002	2.08978E+000	6.10116E-001	1.64204E-001	1.73188E+002	2.41003E+001	1.31907E-001	1.85503E+002	7.73343E+001
2.18397E+002	3.33782E+002	3.54827E+002	2.43652E+002	1.45595E+000	1.07750E+000	3.23400E+003	9.12176E+002	1.00000E+000	3.72000E+002	3.39000E+002	5.80400E+004	1.56878E+000	1.82697E+001	2.56021E-002	1.89473E-002	1.24520E-001	6.95238E-002	1.47050E+004	3.54881E+002	2.43662E+002	2.81172E-002	2.81172E-002	3.54320E+004	1.10000E+001	3.00000E+000	0.00000E+000	1.19825E+002	6.32471E+001	1.59928E+002	1.00000E+002	7.18344E-001	2.27180E-001	0.00000E+000	1.80701E+002	6.44798E+000	6.54512E-001	1.23985E+002	7.47973E+001	1.67606E+002	1.85427E+002	2.08978E+000	6.10116E-001	1.49379E-001	1.80701E+002	5.09409E+001	1.31907E-001	1.85427E+002	7.72763E+001
2.11427E+002	3.52131E+002	3.54830E+002	2.43778E+002	1.22227E+000	9.86670E-001	2.65600E+003	9.49886E+002	1.00000E+000	3.73000E+002	2.34000E+002	5.81220E+004	1.20598E+000	1.87652E+001	2.37166E-002	1.91451E-002	9.99143E-002	6.62293E-002	1.47050E+004	3.54881E+002	2.43663E+002	2.81172E-002	2.81172E-002	3.54320E+004	1.10000E+001	4.00000E+000	0.00000E+000	1.51720E+002	7.02603E+001	1.71447E+002	1.00000E+002	8.18071E-001	2.05415E-001	0.00000E+000	1.71197E+002	7.95386E+000	5.85490E-001	1.23985E+002	7.47973E+001	1.67606E+002	1.85352E+002	2.08978E+000	6.10116E-001	1.06656E-001	1.71197E+002	9.24066E+001	1.31907E-001	1.85352E+002	7.72458E+001
2.01819E+002	3.32236E+002	3.54969E+002	2.43604E+002	1.43917E+000	1.06290E+000	3.12300E+003	5.39907E+002	1.00000E+000	3.75000E+002	7.13000E+002	5.83150E+004	1.52970E+000	1.82274E+001	2.57530E-002	1.90199E-002	1.15853E-001	6.46404E-002	1.47050E+004	3.54881E+002	2.43663E+002	2.81172E-002	2.81172E-002	3.54320E+004	1.10000E+001	5.00000E+000	0.00000E+000	1.22772E+002	7.45296E+001	1.44205E+002	1.00000E+002	7.09434E-001	1.17760E-001	0.00000E+000	1.82355E+002	8.77183E+000	4.89593E-001	1.23985E+002	7.47973E+001	1.67606E+002	1.85193E+002	2.08978E+000	6.10116E-001	1.50383E-001	1.82355E+002	5.13311E+001	1.31907E-001	1.85193E+002	7.70570E+001
2.15000E+002	3.38716E+002	3.54789E+002	2.43678E+002	1.37856E+000	9.92625E-001	2.88000E+003	8.24107E+002	1.00000E+000	3.76000E+002	4.83000E+002	5.83950E+004	1.36839E+000	1.84042E+001	2.56880E-002	1.84965E-002	1.18057E-001	6.27236E-002	1.47050E+004	3.54881E+002	2.43663E+002	2.81172E-002	2.81172E-002	3.54320E+004	1.10000E+001	6.00000E+000	0.00000E+000	1.09141E+002	9.09488E+001	1.51162E+002	1.00000E+002	7.32590E-001	2.01533E-001	0.00000E+000	2.01317E+002	8.61826E+000	5.18914E-001	1.23985E+002	7.47973E+001	1.67606E+002	1.85103E+002	2.08978E+000	6.10116E-001	1.62761E-001	2.01317E+002	5.41697E+001	1.31907E-001	1.85103E+002	7.69535E+001
1.93221E+002	3.48537E+002	3.54934E+002	2.43645E+002	1.45105E+000	1.14100E+000	3.53600E+003	7.29955E+002	1.00000E+000	3.77000E+002	8.09000E+002	5.84960E+004	1.65565E+000	1.86691E+001	2.44021E-002	1.91880E-002	1.06998E-001	6.73306E-002	1.47050E+004	3.54882E+002	2.43663E+002	2.81172E-002	2.81172E-002	3.54320E+004	1.10000E+001	7.00000E+000	0.00000E+000	1.29101E+002	6.52087E+001	1.61561E+002	1.00000E+002	7.43203E-001	1.12974E-001	0.00000E+000	1.77165E+002	6.48784E+000	6.22093E-001	1.23985E+002	7.47973E+001	1.67606E+002	1.85011E+002	2.08978E+000	6.10116E-001	1.19617E-001	1.77165E+002	8.35647E+001	1.31907E-001	1.85011E+002	7.68812E+001
2.06464E+002	3.30510E+002	3.54805E+002	2.43681E+002	1.56945E+000	1.15203E+000	3.65300E+003	8.96356E+002	1.00000E+000	3.78000E+002	3.19000E+002	5.85750E+004	1.80806E+000	1.81799E+001	2.59671E-002	1.90608E-002	1.42869E-001	7.81753E-002	1.47050E+004	3.54881E+002	2.43662E+002	2.81172E-002	2.81172E-002	3.54320E+004	1.10000E+001	8.00000E+000	0.00000E+000	1.18419E+002	7.34690E+001	1.67595E+002	1.00000E+002	7.53647E-001	2.74695E-001	0.00000E+000	1.86685E+002	6.22369E+000	6.38026E-001	1.23985E+002	7.47973E+001	1.67606E+002	1.84923E+002	2.08978E+000	6.10116E-001	1.53380E-001	1.86685E+002	5.18116E+001	1.31907E-001	1.84923E+002	7.67779E+001
2.06454E+002	3.57850E+002	3.54957E+002	2.43679E+002	1.53780E+000	1.06289E+000	3.56000E+003	6.27290E+002	1.00000E+000	3.81000E+002	1.61000E+002	5.88190E+004	1.63451E+000	1.89169E+001	2.57737E-002	1.78140E-002	1.26099E-001	6.17606E-002	1.47050E+004	3.54883E+002	2.43663E+002	2.81172E-002	2.81172E-002	3.54320E+004	1.10000E+001	9.00000E+000	0.00000E+000	9.76239E+001	8.22107E+001	1.91802E+002	1.00000E+002	7.88525E-001	9.25399E-002	0.00000E+000	1.97972E+002	4.93491E+000	8.15093E-001	1.23985E+002	7.47973E+001	1.67606E+002	1.84602E+002	2.08978E+000	6.10116E-001	1.82612E-001	1.97972E+002	2.35736E+001	1.31907E-001	1.84602E+002	7.64889E+001
2.20734E+002	3.78424E+002	3.54929E+002	2.43648E+002	1.26461E+000	9.72807E-001	2.90500E+003	8.21241E+002	1.00000E+000	3.82000E+002	1.20000E+002	5.88950E+004	1.23022E+000	1.94531E+001	2.34630E-002	1.80490E-002	8.80734E-002	5.35656E-002	1.47050E+004	3.54883E+002	2.43663E+002	2.81172E-002	2.81172E-002	3.54320E+004	1.10000E+001	1.00000E+001	0.00000E+000	1.05895E+002	9.26824E+001	1.85893E+002	1.00000E+002	8.10711E-001	1.31816E-001	0.00000E+000	2.00304E+002	6.29074E+000	7.07842E-001	1.23985E+002	7.47973E+001	1.67606E+002	1.84510E+002	2.08978E+000	6.10116E-001	1.30420E-001	2.00304E+002	9.39601E+001	1.31907E-001	1.84510E+002	7.63807E+001
2.06801E+002	3.33439E+002	3.54914E+002	2.43668E+002	1.24970E+000	1.11092E+000	2.87700E+003	3.91836E+002	1.00000E+000	3.84000E+002	8.11000E+002	5.91120E+004	1.38832E+000	1.82603E+001	2.32989E-002	2.07116E-002	7.04538E-002	5.65831E-002	1.47050E+004	3.54884E+002	2.43666E+002	2.81172E-002	2.81172E-002	3.54320E+004	1.10000E+001	1.10000E+001	0.00000E+000	1.09852E+002	8.00463E+001	1.45995E+002	1.00000E+002	7.00470E-001	7.22727E-002	0.00000E+000	-9.84807E+001	8.54560E+000	5.23599E-001	1.23985E+002	7.47973E+001	1.67606E+002	1.84290E+002	2.08978E+000	6.10116E-001	5.87871E-002	1.92765E+002	-1.26474E+002	1.31907E-001	1.84290E+002	7.61636E+001
2.07994E+002	3.73044E+002	3.54853E+002	2.43721E+002	1.26630E+000	1.08800E+000	3.20700E+003	7.39327E+002	1.00000E+000	3.89000E+002	1.18000E+002	5.95430E+004	1.37773E+000	1.93143E+001	2.23607E-002	1.92123E-002	7.27089E-002	5.46855E-002	1.52110E+004	3.54853E+002	2.43721E+002	7.27089E-002	5.46855E-002	3.20700E+003	1.00000E+000	1.00000E+000	0.00000E+000	1.33067E+002	9.95318E+001	1.58271E+002	1.00000E+002	8.10365E-001	1.00282E-001	0.00000E+000	-9.75389E+001	1.01275E+001	4.18464E-001	1.33067E+002	9.95318E+001	1.58271E+002	-9.75389E+001	1.01275E+001	4.18464E-001	7.57330E-002	1.93707E+002	-1.42939E+002	7.57330E-002	1.93707E+002	-1.42939E+002
2.00115E+002	3.46863E+002	3.54959E+002	2.43590E+002	1.32657E+000	1.10524E+000	3.14900E+003	5.42177E+002	1.00000E+000	3.93000E+002	4.38000E+002	5.99360E+004	1.46618E+000	1.86243E+001	2.36398E-002	1.96956E-002	9.51760E-002	6.70705E-002	1.53380E+004	3.54959E+002	2.43590E+002	9.51760E-002	6.70705E-002	3.14900E+003	1.00000E+000	1.00000E+000	0.00000E+000	1.01766E+002	9.00561E+001	1.62091E+002	1.00000E+002	7.42559E-001	1.23142E-001	0.00000E+000	2.00547E+002	6.87118E+000	6.22434E-001	1.01766E+002	9.00561E+001	1.62091E+002	2.00547E+002	6.87118E+000	6.22434E-001	9.10144E-002	2.00547E+002	1.38916E+002	9.10144E-002	2.00547E+002	1.38916E+002
2.22162E+002	3.41696E+002	3.54853E+002	2.43675E+002	1.45802E+000	1.01758E+000	3.13100E+003	6.34845E+002	1.00000E+000	3.98000E+002	1.40000E+002	6.03680E+004	1.48365E+000	1.84850E+001	2.60568E-002	1.81856E-002	1.12362E-001	5.64562E-002	1.54460E+004	3.54804E+002	2.43722E+002	2.90711E-002	2.90711E-002	3.84610E+004	1.20000E+001	1.00000E+000	0.00000E+000	1.19933E+002	7.94806E+001	1.53266E+002	1.00000E+002	7.34961E-001	1.69799E-001	0.00000E+000	1.85222E+002	8.17733E+000	5.24515E-001	1.23297E+002	7.57719E+001	1.66516E+002	1.82741E+002	2.03336E+000	6.01849E-001	1.77911E-001	1.85222E+002	1.74322E+001	1.44460E-001	1.82741E+002	5.91992E+001
2.20348E+002	3.64731E+002	3.54810E+002	2.43751E+002	1.20930E+000	1.03600E+000	2.85900E+003	8.22625E+002	1.00000E+000	3.99000E+002	1.26000E+002	6.04420E+004	1.25283E+000	1.90979E+001	2.26165E-002	1.93755E-002	9.27466E-002	6.89049E-002	1.54460E+004	3.54804E+002	2.43722E+002	2.90711E-002	2.90711E-002	3.84610E+004	1.20000E+001	2.00000E+000	0.00000E+000	1.35693E+002	8.47826E+001	1.55222E+002	1.00000E+002	7.79165E-001	2.03094E-001	0.00000E+000	1.79842E+002	9.86703E+000	4.54902E-001	1.23297E+002	7.57719E+001	1.66516E+002	1.82631E+002	2.03336E+000	6.01849E-001	7.71815E-002	1.79842E+002	1.32930E+002	1.44460E-001	1.82631E+002	5.91063E+001
2.06540E+002	3.53240E+002	3.54621E+002	2.43712E+002	1.53405E+000	1.09224E+000	3.63900E+003	6.93097E+002	1.00000E+000	4.01000E+002	9.20000E+001	6.06300E+004	1.67555E+000	1.87947E+001	2.54301E-002	1.81061E-002	1.20513E-001	6.25519E-002	1.54460E+004	3.54804E+002	2.43723E+002	2.90711E-002	2.90711E-002	3.84610E+004	1.20000E+001	3.00000E+000	0.00000E+000	1.31668E+002	7.23389E+001	1.64308E+002	1.00000E+002	7.68364E-001	1.38718E-001	0.00000E+000	1.76477E+002	6.82283E+000	5.83117E-001	1.23297E+002	7.57719E+001	1.66516E+002	1.82444E+002	2.03336E+000	6.01849E-001	1.68228E-001	1.76477E+002	2.19745E+001	1.44460E-001	1.82444E+002	5.88653E+001
2.07959E+002	3.55919E+002	3.54785E+002	2.43699E+002	1.26883E+000	1.06944E+000	3.01600E+003	7.28427E+002	1.00000E+000	4.02000E+002	1.20000E+002	6.07310E+004	1.35694E+000	1.88658E+001	2.31040E-002	1.94734E-002	8.98697E-002	6.48138E-002	1.54460E+004	3.54803E+002	2.43723E+002	2.90711E-002	2.90711E-002	3.84610E+004	1.20000E+001	4.00000E+000	0.00000E+000	1.49147E+002	5.49054E+001	1.59333E+002	1.00000E+002	7.54962E-001	1.54786E-001	0.00000E+000	1.59991E+002	6.66508E+000	6.55677E-001	1.23297E+002	7.57719E+001	1.66516E+002	1.82316E+002	2.03336E+000	6.01849E-001	8.52705E-002	1.59991E+002	1.04515E+002	1.44460E-001	1.82316E+002	5.87683E+001
2.04762E+002	3.71960E+002	3.54695E+002	2.43756E+002	1.42525E+000	1.13884E+000	3.73900E+003	7.77023E+002	1.00000E+000	4.03000E+002	5.50000E+001	6.08040E+004	1.62313E+000	1.92863E+001	2.33085E-002	1.86245E-002	9.56667E-002	6.22154E-002	1.54460E+004	3.54804E+002	2.43722E+002	2.90711E-002	2.90711E-002	3.84610E+004	1.20000E+001	5.00000E+000	0.00000E+000	1.57072E+002	6.96919E+001	1.68199E+002	1.00000E+002	8.19332E-001	1.27867E-001	0.00000E+000	1.63773E+002	6.89227E+000	5.69471E-001	1.23297E+002	7.57719E+001	1.66516E+002	1.82236E+002	2.03336E+000	6.01849E-001	1.11701E-001	1.63773E+002	7.92521E+001	1.44460E-001	1.82236E+002	5.86883E+001
2.04515E+002	3.37416E+002	3.54789E+002	2.43703E+002	1.49194E+000	1.00852E+000	3.13000E+003	8.16964E+002	1.00000E+000	4.04000E+002	2.77000E+002	6.09320E+004	1.50465E+000	1.83689E+001	2.66673E-002	1.80266E-002	1.36580E-001	6.39891E-002	1.54460E+004	3.54803E+002	2.43722E+002	2.90711E-002	2.90711E-002	3.84610E+004	1.20000E+001	6.00000E+000	0.00000E+000	1.13309E+002	6.72153E+001	1.66498E+002	1.00000E+002	7.29329E-001	1.98621E-001	0.00000E+000	1.82287E+002	6.24053E+000	6.87413E-001	1.23297E+002	7.57719E+001	1.66516E+002	1.82163E+002	2.03336E+000	6.01849E-001	1.93331E-001	1.82287E+002	-7.68007E+000	1.44460E-001	1.82163E+002	5.86176E+001
1.97019E+002	3.52572E+002	3.54853E+002	2.43655E+002	1.55950E+000	1.11357E+000	3.74600E+003	5.87877E+002	1.00000E+000	4.07000E+002	1.16000E+002	6.11660E+004	1.73662E+000	1.87769E+001	2.54802E-002	1.81942E-002	1.10404E-001	5.78730E-002	1.54460E+004	3.54803E+002	2.43721E+002	2.90711E-002	2.90711E-002	3.84610E+004	1.20000E+001	8.00000E+000	0.00000E+000	1.20652E+002	9.17593E+001	1.70491E+002	1.00000E+002	8.00467E-001	1.06753E-001	0.00000E+000	1.91913E+002	6.96675E+000	5.62856E-001	1.23297E+002	7.57719E+001	1.66516E+002	1.81830E+002	2.03336E+000	6.01849E-001	1.66824E-001	1.91913E+002	3.93376E+001	1.44460E-001	1.81830E+002	5.82819E+001
1.86178E+002	3.39185E+002	3.54906E+002	2.43717E+002	1.47499E+000	1.13246E+000	3.46000E+003	3.82871E+002	1.00000E+000	4.08000E+002	2.54000E+002	6.12790E+004	1.67036E+000	1.84170E+001	2.50756E-002	1.92523E-002	9.90093E-002	5.97984E-002	1.54460E+004	3.54803E+002	2.43721E+002	2.90711E-002	2.90711E-002	3.84610E+004	1.20000E+001	9.00000E+000	0.00000E+000	1.03047E+002	7.73259E+001	1.75279E+002	1.00000E+002	7.50575E-001	4.61032E-002	0.00000E+000	1.90950E+002	5.60039E+000	7.28543E-001	1.23297E+002	7.57719E+001	1.66516E+002	1.81747E+002	2.03336E+000	6.01849E-001	1.31367E-001	1.90950E+002	8.34879E+001	1.44460E-001	1.81747E+002	5.82316E+001
1.98043E+002	3.48355E+002	3.54872E+002	2.43740E+002	1.34309E+000	1.03047E+000	2.97700E+003	6.57866E+002	1.00000E+000	4.09000E+002	3.09000E+002	6.13790E+004	1.38402E+000	1.86643E+001	2.46159E-002	1.88863E-002	1.12882E-001	6.76909E-002	1.54460E+004	3.54803E+002	2.43721E+002	2.90711E-002	2.90711E-002	3.84610E+004	1.20000E+001	1.00000E+001	0.00000E+000	1.06598E+002	8.31209E+001	1.69004E+002	1.00000E+002	7.53962E-001	1.31170E-001	0.00000E+000	1.92560E+002	6.71576E+000	6.54978E-001	1.23297E+002	7.57719E+001	1.66516E+002	1.81675E+002	2.03336E+000	6.01849E-001	1.31709E-001	1.92560E+002	8.46880E+001	1.44460E-001	1.81675E+002	5.81603E+001
1.96431E+002	3.34910E+002	3.54931E+002	2.43824E+002	1.31556E+000	1.15117E+000	3.12200E+003	4.34353E+002	1.00000E+000	4.10000E+002	4.45000E+002	6.14850E+004	1.51443E+000	1.83005E+001	2.35447E-002	2.06027E-002	8.77359E-002	6.80052E-002	1.54460E+004	3.54803E+002	2.43719E+002	2.90711E-002	2.90711E-002	3.84610E+004	1.20000E+001	1.10000E+001	0.00000E+000	1.05929E+002	6.98885E+001	1.64086E+002	1.00000E+002	7.15285E-001	9.14471E-002	0.00000E+000	-1.05341E+002	6.20263E+000	6.92498E-001	1.23297E+002	7.57719E+001	1.66516E+002	1.81619E+002	2.03336E+000	6.01849E-001	6.66423E-002	1.85905E+002	-1.41282E+002	1.44460E-001	1.81619E+002	5.81455E+001
2.13090E+002	3.48973E+002	3.54789E+002	2.43758E+002	1.35483E+000	8.90263E-001	2.62000E+003	9.40129E+002	1.00000E+000	4.12000E+002	1.54000E+002	6.16530E+004	1.20615E+000	1.86808E+001	2.64687E-002	1.73927E-002	1.28303E-001	5.71737E-002	1.54460E+004	3.54803E+002	2.43718E+002	2.90711E-002	2.90711E-002	3.84610E+004	1.20000E+001	1.20000E+001	0.00000E+000	1.10181E+002	8.32679E+001	1.73065E+002	1.00000E+002	7.70339E-001	2.04530E-001	0.00000E+000	1.91040E+002	7.13617E+000	6.57046E-001	1.23297E+002	7.57719E+001	1.66516E+002	1.81492E+002	2.03336E+000	6.01849E-001	2.06925E-001	1.91040E+002	-1.94988E+001	1.44460E-001	1.81492E+002	5.79656E+001
2.22227E+002	3.41847E+002	3.54833E+002	2.43662E+002	1.40463E+000	1.04729E+000	3.11800E+003	1.08831E+003	1.00000E+000	4.18000E+002	1.48000E+002	6.21730E+004	1.47106E+000	1.84891E+001	2.51550E-002	1.87555E-002	1.20711E-001	6.84072E-002	1.59780E+004	3.54954E+002	2.43580E+002	1.22018E-002	1.22018E-002	4.30048E+005	9.50000E+001	1.00000E+000	0.00000E+000	1.01440E+002	8.74466E+001	1.58542E+002	1.00000E+002	7.28576E-001	2.58824E-001	0.00000E+000	1.97013E+002	7.00966E+000	6.13163E-001	1.23231E+002	1.67449E+002	2.00080E+002	-6.70727E+001	5.98459E-001	6.11531E-001	1.45740E-001	1.97013E+002	7.18568E+001	9.66065E-002	2.24173E+002	-1.34779E+002
1.97673E+002	3.75979E+002	3.54911E+002	2.43746E+002	1.34753E+000	1.21928E+000	3.80600E+003	7.83113E+002	1.00000E+000	4.21000E+002	6.00000E+001	6.24260E+004	1.64302E+000	1.93902E+001	2.18427E-002	1.97638E-002	9.83601E-002	8.10153E-002	1.59780E+004	3.54954E+002	2.43578E+002	1.22018E-002	1.22018E-002	4.30048E+005	9.50000E+001	2.00000E+000	0.00000E+000	1.13410E+002	9.37905E+001	1.69918E+002	1.00000E+002	7.89692E-001	1.27236E-001	0.00000E+000	-9.60009E+001	6.61240E+000	5.88326E-001	1.23231E+002	1.67449E+002	2.00080E+002	-6.71670E+001	5.98459E-001	6.11531E-001	4.99660E-002	1.95245E+002	-1.15096E+002	9.66065E-002	2.24078E+002	-1.34827E+002
2.18315E+002	3.35752E+002	3.54711E+002	2.43726E+002	1.33818E+000	1.08342E+000	3.03100E+003	7.55285E+002	1.00000E+000	4.22000E+002	8.40000E+001	6.25220E+004	1.44981E+000	1.83235E+001	2.43065E-002	1.96790E-002	9.39831E-002	6.28151E-002	1.59780E+004	3.54954E+002	2.43577E+002	1.22018E-002	1.22018E-002	4.30048E+005	9.50000E+001	3.00000E+000	0.00000E+000	9.95687E+001	8.47389E+001	1.67770E+002	1.00000E+002	7.41234E-001	1.59679E-001	0.00000E+000	1.95382E+002	6.40211E+000	6.80918E-001	1.23231E+002	1.67449E+002	2.00080E+002	-6.71855E+001	5.98459E-001	6.11531E-001	1.05206E-001	1.95382E+002	1.18171E+002	9.66065E-002	2.24060E+002	-1.34896E+002
2.20798E+002	3.37484E+002	3.54851E+002	2.43582E+002	1.36983E+000	1.08915E+000	3.12700E+003	1.21143E+003	1.00000E+000	4.23000E+002	9.00000E+001	6.26110E+004	1.49194E+000	1.83707E+001	2.44963E-002	1.94770E-002	1.28745E-001	8.23500E-002	1.59780E+004	3.54954E+002	2.43577E+002	1.22018E-002	1.22018E-002	4.30048E+005	9.50000E+001	4.00000E+000	0.00000E+000	1.38038E+002	8.54828E+001	1.39799E+002	1.00000E+002	7.49037E-001	2.73326E-001	0.00000E+000	1.73544E+002	1.19220E+001	3.59996E-001	1.23231E+002	1.67449E+002	2.00080E+002	-6.71750E+001	5.98459E-001	6.11531E-001	1.14145E-001	1.73544E+002	8.62101E+001	9.66065E-002	2.24070E+002	-1.34905E+002
2.11335E+002	3.61014E+002	3.54893E+002	2.43712E+002	1.46391E+000	1.09689E+000	3.57400E+003	7.55891E+002	1.00000E+000	4.24000E+002	7.30000E+001	6.27010E+004	1.60575E+000	1.90004E+001	2.44871E-002	1.83478E-002	1.10266E-001	6.32268E-002	1.59780E+004	3.54954E+002	2.43576E+002	1.22018E-002	1.22018E-002	4.30048E+005	9.50000E+001	5.00000E+000	0.00000E+000	1.18925E+002	9.78602E+001	1.57676E+002	1.00000E+002	7.79464E-001	1.72761E-001	0.00000E+000	1.96473E+002	8.28000E+000	4.84846E-001	1.23231E+002	1.67449E+002	2.00080E+002	-6.71684E+001	5.98459E-001	6.11531E-001	1.43323E-001	1.96473E+002	7.43727E+001	9.66065E-002	2.24077E+002	-1.34844E+002
2.21646E+002	3.69069E+002	3.54724E+002	2.43623E+002	1.27535E+000	9.81796E-001	2.88700E+003	1.13064E+003	1.00000E+000	4.26000E+002	8.50000E+001	6.28800E+004	1.25213E+000	1.92112E+001	2.37359E-002	1.82725E-002	1.09309E-001	6.59745E-002	1.59780E+004	3.54954E+002	2.43575E+002	1.22018E-002	1.22018E-002	4.30048E+005	9.50000E+001	6.00000E+000	0.00000E+000	1.18248E+002	1.01861E+002	1.60702E+002	1.00000E+002	7.93103E-001	2.23444E-001	0.00000E+000	1.99163E+002	9.02322E+000	4.95024E-001	1.23231E+002	1.67449E+002	2.00080E+002	-6.71907E+001	5.98459E-001	6.11531E-001	1.30054E-001	1.99163E+002	9.32040E+001	9.66065E-002	2.24055E+002	-1.34934E+002
2.31465E+002	3.96093E+002	3.54902E+002	2.43635E+002	1.23679E+000	1.04182E+000	3.18800E+003	1.07494E+003	1.00000E+000	4.29000E+002	5.30000E+001	6.31580E+004	1.28851E+000	1.99021E+001	2.19046E-002	1.84516E-002	9.84185E-002	7.06386E-002	1.59780E+004	3.54953E+002	2.43575E+002	1.22018E-002	1.22018E-002	4.30048E+005	9.50000E+001	7.00000E+000	0.00000E+000	1.23246E+002	1.03297E+002	1.78967E+002	1.00000E+002	8.47657E-001	2.31564E-001	0.00000E+000	1.96308E+002	7.61978E+000	5.57840E-001	1.23231E+002	1.67449E+002	2.00080E+002	-6.72275E+001	5.98459E-001	6.11531E-001	8.55625E-002	1.96308E+002	1.40525E+002	9.66065E-002	2.24018E+002	-1.34928E+002
2.22963E+002	4.06699E+002	3.54853E+002	2.43632E+002	1.49793E+000	1.10825E+000	4.15400E+003	8.02623E+002	1.00000E+000	4.31000E+002	3.90000E+001	6.33470E+004	1.66008E+000	2.01668E+001	2.32411E-002	1.71951E-002	1.06721E-001	5.96806E-002	1.59780E+004	3.54953E+002	2.43575E+002	1.22018E-002	1.22018E-002	4.30048E+005	9.50000E+001	8.00000E+000	0.00000E+000	9.78407E+001	1.17977E+002	2.00404E+002	1.00000E+002	8.79212E-001	1.30342E-001	0.00000E+000	2.07695E+002	4.89572E+000	7.60609E-001	1.23231E+002	1.67449E+002	2.00080E+002	-6.71884E+001	5.98459E-001	6.11531E-001	1.49519E-001	2.07695E+002	7.77558E+001	9.66065E-002	2.24057E+002	-1.34900E+002
2.06112E+002	4.35067E+002	3.54773E+002	2.43645E+002	1.60608E+000	1.09291E+000	4.65800E+003	8.41936E+002	1.00000E+000	4.32000E+002	2.40000E+001	6.34280E+004	1.75530E+000	2.08583E+001	2.35325E-002	1.60134E-002	1.22638E-001	5.81189E-002	1.59780E+004	3.54953E+002	2.43575E+002	1.22018E-002	1.22018E-002	4.30048E+005	9.50000E+001	9.00000E+000	0.00000E+000	1.14491E+002	9.99033E+001	2.41265E+002	1.00000E+002	9.69567E-001	1.33336E-001	0.00000E+000	1.94440E+002	4.07413E+000	8.63131E-001	1.23231E+002	1.67449E+002	2.00080E+002	-6.71897E+001	5.98459E-001	6.11531E-001	1.90137E-001	1.94440E+002	9.14271E+000	9.66065E-002	2.24056E+002	-1.34914E+002
2.24620E+002	4.52844E+002	3.54783E+002	2.43606E+002	1.43399E+000	1.00645E+000	4.04800E+003	1.53665E+003	1.00000E+000	4.33000E+002	2.00000E+001	6.35210E+004	1.44324E+000	2.12801E+001	2.25385E-002	1.58188E-002	1.39551E-001	6.97800E-002	1.59780E+004	3.54953E+002	2.43574E+002	1.22018E-002	1.22018E-002	4.30048E+005	9.50000E+001	1.00000E+001	0.00000E+000	1.41575E+002	1.05400E+002	2.27341E+002	1.00000E+002	9.98242E-001	2.60125E-001	0.00000E+000	1.90032E+002	5.53719E+000	6.81243E-001	1.23231E+002	1.67449E+002	2.00080E+002	-6.71666E+001	5.98459E-001	6.11531E-001	1.75188E-001	1.90032E+002	2.59954E+001	9.66065E-002	2.24079E+002	-1.34903E+002
2.21078E+002	4.90837E+002	3.54829E+002	2.43714E+002	1.40389E+000	1.00925E+000	4.31300E+003	1.16323E+003	1.00000E+000	4.34000E+002	1.20000E+001	6.36090E+004	1.41687E+000	2.21548E+001	2.13768E-002	1.53677E-002	1.11826E-001	5.88996E-002	1.59780E+004	3.54953E+002	2.43573E+002	1.22018E-002	1.22018E-002	4.30048E+005	9.50000E+001	1.10000E+001	0.00000E+000	1.58899E+002	1.17053E+002	2.45567E+002	1.00000E+002	1.09565E+000	1.53340E-001	0.00000E+000	1.89605E+002	5.60959E+000	6.51464E-001	1.23231E+002	1.67449E+002	2.00080E+002	-6.71580E+001	5.98459E-001	6.11531E-001	1.63539E-001	1.89605E+002	4.14438E+001	9.66065E-002	2.24088E+002	-1.34847E+002
2.21649E+002	4.22537E+002	3.54849E+002	2.43661E+002	1.33784E+000	9.76911E-001	3.43800E+003	7.47880E+002	1.00000E+000	4.35000E+002	2.40000E+001	6.37100E+004	1.30695E+000	2.05557E+001	2.28166E-002	1.66610E-002	9.10028E-002	5.00273E-002	1.59780E+004	3.54954E+002	2.43573E+002	1.22018E-002	1.22018E-002	4.30048E+005	9.50000E+001	1.20000E+001	0.00000E+000	1.06703E+002	1.46338E+002	1.81144E+002	1.00000E+002	9.06614E-001	1.10436E-001	0.00000E+000	2.22360E+002	6.43479E+000	6.36098E-001	1.23231E+002	1.67449E+002	2.00080E+002	-6.71335E+001	5.98459E-001	6.11531E-001	1.55925E-001	2.22360E+002	8.41983E+001	9.66065E-002	2.24112E+002	-1.34836E+002
2.08308E+002	4.68182E+002	3.54994E+002	2.43625E+002	1.32299E+000	1.06568E+000	4.09300E+003	9.44563E+002	1.00000E+000	4.36000E+002	2.20000E+001	6.37890E+004	1.40989E+000	2.16375E+001	2.06793E-002	1.66574E-002	9.51519E-002	6.26238E-002	1.59780E+004	3.54953E+002	2.43573E+002	1.22018E-002	1.22018E-002	4.30048E+005	9.50000E+001	1.30000E+001	0.00000E+000	1.26651E+002	1.41823E+002	2.07839E+002	1.00000E+002	9.96802E-001	9.44497E-002	0.00000E+000	2.10958E+002	6.17977E+000	6.07041E-001	1.23231E+002	1.67449E+002	2.00080E+002	-6.71114E+001	5.98459E-001	6.11531E-001	1.07720E-001	2.10958E+002	1.30956E+002	9.66065E-002	2.24134E+002	-1.34795E+002
2.11739E+002	4.58150E+002	3.54759E+002	2.43643E+002	1.30070E+000	1.00475E+000	3.73600E+003	8.12197E+002	1.00000E+000	4.37000E+002	1.70000E+001	6.38670E+004	1.30688E+000	2.14044E+001	2.12801E-002	1.64382E-002	7.66198E-002	4.70590E-002	1.59780E+004	3.54953E+002	2.43573E+002	1.22018E-002	1.22018E-002	4.30048E+005	9.50000E+001	1.40000E+001	0.00000E+000	1.49784E+002	1.31130E+002	1.96516E+002	1.00000E+002	9.92378E-001	8.79648E-002	0.00000E+000	2.01284E+002	8.49009E+000	4.62483E-001	1.23231E+002	1.67449E+002	2.00080E+002	-6.70731E+001	5.98459E-001	6.11531E-001	1.28371E-001	2.01284E+002	9.73496E+001	9.66065E-002	2.24172E+002	-1.34802E+002
2.12423E+002	4.12626E+002	3.54775E+002	2.43587E+002	1.41282E+000	1.04402E+000	3.77400E+003	8.14265E+002	1.00000E+000	4.38000E+002	3.20000E+001	6.39620E+004	1.47502E+000	2.03132E+001	2.29978E-002	1.69946E-002	9.64326E-002	5.40444E-002	1.59780E+004	3.54952E+002	2.43572E+002	1.22018E-002	1.22018E-002	4.30048E+005	9.50000E+001	1.50000E+001	0.00000E+000	1.26853E+002	1.16793E+002	1.87664E+002	1.00000E+002	9.01089E-001	1.11339E-001	0.00000E+000	2.01861E+002	7.07875E+000	5.51891E-001	1.23231E+002	1.67449E+002	2.00080E+002	-6.70231E+001	5.98459E-001	6.11531E-001	1.50110E-001	2.01861E+002	7.11372E+001	9.66065E-002	2.24222E+002	-1.34767E+002
2.15787E+002	3.63762E+002	3.54856E+002	2.43558E+002	1.47857E+000	1.07672E+000	3.56900E+003	7.53015E+002	1.00000E+000	4.39000E+002	5.70000E+001	6.40770E+004	1.59200E+000	1.90725E+001	2.47497E-002	1.80230E-002	1.21784E-001	6.58917E-002	1.59780E+004	3.54952E+002	2.43572E+002	1.22018E-002	1.22018E-002	4.30048E+005	9.50000E+001	1.60000E+001	0.00000E+000	9.78614E+001	1.08077E+002	1.78564E+002	1.00000E+002	8.09023E-001	1.66552E-001	0.00000E+000	2.06786E+002	5.84518E+000	6.87290E-001	1.23231E+002	1.67449E+002	2.00080E+002	-6.69892E+001	5.98459E-001	6.11531E-001	1.57265E-001	2.06786E+002	6.68459E+001	9.66065E-002	2.24256E+002	-1.34726E+002
2.13343E+002	3.69771E+002	3.54858E+002	2.43657E+002	1.38989E+000	1.04853E+000	3.34300E+003	8.16078E+002	1.00000E+000	4.40000E+002	6.60000E+001	6.41760E+004	1.45734E+000	1.92294E+001	2.40388E-002	1.81348E-002	9.97165E-002	5.81436E-002	1.59780E+004	3.54952E+002	2.43573E+002	1.22018E-002	1.22018E-002	4.30048E+005	9.50000E+001	1.70000E+001	0.00000E+000	1.00721E+002	1.13157E+002	1.72521E+002	1.00000E+002	8.10265E-001	1.38220E-001	0.00000E+000	2.09781E+002	6.50759E+000	6.37856E-001	1.23231E+002	1.67449E+002	2.00080E+002	-6.69209E+001	5.98459E-001	6.11531E-001	1.39991E-001	2.09781E+002	9.17863E+001	9.66065E-002	2.24325E+002	-1.34623E+002
2.03549E+002	3.20485E+002	3.54819E+002	2.43760E+002	1.30863E+000	1.07358E+000	2.79400E+003	7.99980E+002	1.00000E+000	4.41000E+002	5.02000E+002	6.43250E+004	1.40492E+000	1.79021E+001	2.47573E-002	2.03105E-002	1.01451E-001	6.93901E-002	1.59780E+004	3.54952E+002	2.43571E+002	1.22018E-002	1.22018E-002	4.30048E+005	9.50000E+001	1.80000E+001	0.00000E+000	7.44541E+001	1.00338E+002	1.54604E+002	1.00000E+002	6.94697E-001	1.86497E-001	0.00000E+000	2.13082E+002	5.99391E+000	7.57509E-001	1.23231E+002	1.67449E+002	2.00080E+002	-6.68348E+001	5.98459E-001	6.11531E-001	9.86691E-002	2.13082E+002	1.43147E+002	9.66065E-002	2.24411E+002	-1.34510E+002
2.09340E+002	3.64674E+002	3.54908E+002	2.43550E+002	1.37121E+000	1.07196E+000	3.32600E+003	8.81674E+002	1.00000E+000	4.43000E+002	5.10000E+001	6.44470E+004	1.46988E+000	1.90964E+001	2.37763E-002	1.85873E-002	1.00991E-001	6.29355E-002	1.59780E+004	3.54951E+002	2.43572E+002	1.22018E-002	1.22018E-002	4.30048E+005	9.50000E+001	2.00000E+001	0.00000E+000	1.11658E+002	9.67218E+001	1.75978E+002	1.00000E+002	8.06291E-001	1.85620E-001	0.00000E+000	1.97565E+002	6.72292E+000	6.19002E-001	1.23231E+002	1.67449E+002	2.00080E+002	-6.66789E+001	5.98459E-001	6.11531E-001	1.22487E-001	1.97565E+002	1.00580E+002	9.66065E-002	2.24567E+002	-1.34407E+002
2.22226E+002	5.48010E+002	3.54996E+002	2.43483E+002	1.39269E+000	1.20279E+000	5.65400E+003	5.77858E+002	1.00000E+000	4.45000E+002	9.00000E+000	6.45580E+004	1.67512E+000	2.34096E+001	1.85215E-002	1.59961E-002	7.81587E-002	5.89121E-002	1.59780E+004	3.54952E+002	2.43572E+002	1.22018E-002	1.22018E-002	4.30048E+005	9.50000E+001	2.10000E+001	0.00000E+000	1.18520E+002	2.37974E+002	1.81343E+002	1.00000E+002	1.10909E+000	4.22025E-002	0.00000E+000	-4.11007E+001	4.09560E+000	7.79320E-001	1.23231E+002	1.67449E+002	2.00080E+002	-6.65737E+001	5.98459E-001	6.11531E-001	7.31633E-002	2.50145E+002	-8.38765E+001	9.66065E-002	2.24672E+002	-1.34306E+002
2.20702E+002	4.70356E+002	3.54991E+002	2.43599E+002	1.27200E+000	1.23026E+000	4.57400E+003	9.79106E+002	1.00000E+000	4.46000E+002	1.40000E+001	6.46410E+004	1.56489E+000	2.16877E+001	1.88078E-002	1.81907E-002	6.80732E-002	6.38663E-002	1.59780E+004	3.54952E+002	2.43572E+002	1.22018E-002	1.22018E-002	4.30048E+005	9.50000E+001	2.20000E+001	0.00000E+000	1.34278E+002	1.69347E+002	1.71181E+002	1.00000E+002	9.79825E-001	1.05040E-001	0.00000E+000	-5.66384E+001	7.33005E+000	4.84123E-001	1.23231E+002	1.67449E+002	2.00080E+002	-6.64958E+001	5.98459E-001	6.11531E-001	1.66779E-002	2.34607E+002	-4.30918E+001	9.66065E-002	2.24750E+002	-1.34189E+002
2.24012E+002	5.31883E+002	3.55143E+002	2.43441E+002	1.28775E+000	1.21285E+000	5.16200E+003	6.95487E+002	1.00000E+000	4.47000E+002	1.10000E+001	6.47240E+004	1.56185E+000	2.30626E+001	1.79235E-002	1.68810E-002	6.13459E-002	5.47460E-002	1.59780E+004	3.54952E+002	2.43572E+002	1.22018E-002	1.22018E-002	4.30048E+005	9.50000E+001	2.30000E+001	0.00000E+000	1.36650E+002	2.07468E+002	1.86623E+002	1.00000E+002	1.09504E+000	5.94086E-002	0.00000E+000	-4.85419E+001	5.61652E+000	5.94750E-001	1.23231E+002	1.67449E+002	2.00080E+002	-6.64142E+001	5.98459E-001	6.11531E-001	2.99516E-002	2.42704E+002	-4.79293E+001	9.66065E-002	2.24831E+002	-1.34130E+002
2.10376E+002	4.86347E+002	3.55083E+002	2.43528E+002	1.30066E+000	1.27113E+000	4.98100E+003	5.91369E+002	1.00000E+000	4.48000E+002	1.40000E+001	6.48200E+004	1.65331E+000	2.20533E+001	1.84292E-002	1.80108E-002	6.14800E-002	5.88576E-002	1.59780E+004	3.54952E+002	2.43572E+002	1.22018E-002	1.22018E-002	4.30048E+005	9.50000E+001	2.40000E+001	0.00000E+000	1.41545E+002	1.71617E+002	1.75776E+002	1.00000E+002	1.00845E+000	5.88120E-002	0.00000E+000	-5.76734E+001	7.42301E+000	4.58113E-001	1.23231E+002	1.67449E+002	2.00080E+002	-6.63391E+001	5.98459E-001	6.11531E-001	1.14810E-002	2.33572E+002	-3.91017E+001	9.66065E-002	2.24906E+002	-1.34037E+002
2.16117E+002	5.16131E+002	3.55031E+002	2.43486E+002	1.33454E+000	1.16369E+000	4.96500E+003	8.32559E+002	1.00000E+000	4.49000E+002	1.50000E+001	6.49160E+004	1.55300E+000	2.27185E+001	1.89397E-002	1.65150E-002	7.73404E-002	5.94223E-002	1.59780E+004	3.54952E+002	2.43573E+002	1.22018E-002	1.22018E-002	4.30048E+005	9.50000E+001	2.50000E+001	0.00000E+000	1.52478E+002	1.59616E+002	2.05183E+002	1.00000E+002	1.07350E+000	7.93502E-002	0.00000E+000	-7.55181E+001	7.26497E+000	4.68833E-001	1.23231E+002	1.67449E+002	2.00080E+002	-6.62488E+001	5.98459E-001	6.11531E-001	6.83887E-002	2.15727E+002	-1.13349E+002	9.66065E-002	2.24997E+002	-1.33973E+002
2.18836E+002	5.29552E+002	3.55089E+002	2.43525E+002	1.36334E+000	1.17286E+000	5.24000E+003	8.84453E+002	1.00000E+000	4.50000E+002	1.40000E+001	6.50090E+004	1.59900E+000	2.30120E+001	1.88338E-002	1.62024E-002	7.77586E-002	5.82039E-002	1.59780E+004	3.54952E+002	2.43573E+002	1.22018E-002	1.22018E-002	4.30048E+005	9.50000E+001	2.60000E+001	0.00000E+000	1.21859E+002	2.27194E+002	1.82151E+002	1.00000E+002	1.09597E+000	6.37579E-002	0.00000E+000	-4.27777E+001	4.54581E+000	7.29347E-001	1.23231E+002	1.67449E+002	2.00080E+002	-6.61739E+001	5.98459E-001	6.11531E-001	7.51059E-002	2.48468E+002	-8.75402E+001	9.66065E-002	2.25072E+002	-1.33872E+002
2.14016E+002	4.35751E+002	3.55010E+002	2.43574E+002	1.37850E+000	1.20620E+000	4.46900E+003	6.41189E+002	1.00000E+000	4.51000E+002	2.50000E+001	6.51180E+004	1.66274E+000	2.08746E+001	2.06205E-002	1.80433E-002	8.61241E-002	6.65797E-002	1.59780E+004	3.54951E+002	2.43573E+002	1.22018E-002	1.22018E-002	4.30048E+005	9.50000E+001	2.70000E+001	0.00000E+000	1.29253E+002	1.35830E+002	1.79578E+002	1.00000E+002	9.24155E-001	8.87708E-002	0.00000E+000	-7.66618E+001	7.31345E+000	4.90890E-001	1.23231E+002	1.67449E+002	2.00080E+002	-6.60936E+001	5.98459E-001	6.11531E-001	6.66589E-002	2.14584E+002	-1.12690E+002	9.66065E-002	2.25152E+002	-1.33792E+002
2.11429E+002	4.21133E+002	3.54986E+002	2.43517E+002	1.46987E+000	1.03472E+000	3.94200E+003	7.98168E+002	1.00000E+000	4.52000E+002	3.20000E+001	6.52110E+004	1.52091E+000	2.05215E+001	2.34111E-002	1.64803E-002	1.25728E-001	6.35305E-002	1.59780E+004	3.54952E+002	2.43573E+002	1.22018E-002	1.22018E-002	4.30048E+005	9.50000E+001	2.80000E+001	0.00000E+000	9.40181E+001	1.52145E+002	1.70186E+002	1.00000E+002	8.69024E-001	1.41601E-001	0.00000E+000	2.30346E+002	5.46365E+000	6.99633E-001	1.23231E+002	1.67449E+002	2.00080E+002	-6.59966E+001	5.98459E-001	6.11531E-001	1.73740E-001	2.30346E+002	6.83248E+001	9.66065E-002	2.25249E+002	-1.33720E+002
2.25018E+002	4.61293E+002	3.54976E+002	2.43544E+002	1.31628E+000	1.05028E+000	3.96600E+003	1.10752E+003	1.00000E+000	4.53000E+002	1.90000E+001	6.53030E+004	1.38246E+000	2.14777E+001	2.09012E-002	1.66775E-002	9.08267E-002	5.88081E-002	1.59780E+004	3.54952E+002	2.43573E+002	1.22018E-002	1.22018E-002	4.30048E+005	9.50000E+001	2.90000E+001	0.00000E+000	1.14618E+002	1.69434E+002	1.82238E+002	1.00000E+002	9.69229E-001	1.39190E-001	0.00000E+000	-5.91930E+001	6.10868E+000	6.23861E-001	1.23231E+002	1.67449E+002	2.00080E+002	-6.59022E+001	5.98459E-001	6.11531E-001	1.12396E-001	2.32053E+002	-1.44517E+002	9.66065E-002	2.25343E+002	-1.33618E+002
2.04806E+002	5.24806E+002	3.55087E+002	2.43533E+002	1.39047E+000	1.30665E+000	5.86700E+003	6.68495E+002	1.00000E+000	4.54000E+002	1.30000E+001	6.53910E+004	1.81686E+000	2.29086E+001	1.81532E-002	1.70589E-002	6.49040E-002	5.76405E-002	1.59780E+004	3.54951E+002	2.43573E+002	1.22018E-002	1.22018E-002	4.30048E+005	9.50000E+001	3.00000E+001	0.00000E+000	1.19275E+002	2.13156E+002	1.90859E+002	1.00000E+002	1.08383E+000	5.08111E-002	0.00000E+000	-4.82903E+001	4.42311E+000	7.08395E-001	1.23231E+002	1.67449E+002	2.00080E+002	-6.58163E+001	5.98459E-001	6.11531E-001	3.10753E-002	2.42955E+002	-4.87569E+001	9.66065E-002	2.25429E+002	-1.33512E+002
2.10675E+002	5.68019E+002	3.55118E+002	2.43546E+002	1.22948E+000	1.20227E+000	5.23100E+003	7.83077E+002	1.00000E+000	4.55000E+002	1.00000E+001	6.54850E+004	1.47817E+000	2.38332E+001	1.69992E-002	1.66230E-002	5.85423E-002	5.61011E-002	1.59780E+004	3.54951E+002	2.43573E+002	1.22018E-002	1.22018E-002	4.30048E+005	9.50000E+001	3.10000E+001	0.00000E+000	1.15561E+002	2.65015E+002	1.85643E+002	1.00000E+002	1.16673E+000	5.45174E-002	0.00000E+000	-3.73040E+001	3.81093E+000	8.70740E-001	1.23231E+002	1.67449E+002	2.00080E+002	-6.57242E+001	5.98459E-001	6.11531E-001	1.11870E-002	2.53942E+002	-1.84341E+001	9.66065E-002	2.25521E+002	-1.33408E+002
2.21736E+002	6.66576E+002	3.55161E+002	2.43503E+002	1.30908E+000	1.24043E+000	6.71600E+003	1.16358E+003	1.00000E+000	4.56000E+002	6.00000E+000	6.55740E+004	1.62382E+000	2.58181E+001	1.59739E-002	1.51362E-002	4.97099E-002	4.49221E-002	1.59780E+004	3.54951E+002	2.43573E+002	1.22018E-002	1.22018E-002	4.30048E+005	9.50000E+001	3.20000E+001	0.00000E+000	1.49810E+002	3.08361E+002	2.07213E+002	1.00000E+002	1.36559E+000	3.47221E-002	0.00000E+000	-3.42656E+001	3.62176E+000	8.08605E-001	1.23231E+002	1.67449E+002	2.00080E+002	-6.56272E+001	5.98459E-001	6.11531E-001	2.69292E-002	2.56980E+002	-3.06771E+001	9.66065E-002	2.25618E+002	-1.33317E+002
2.30385E+002	6.07484E+002	3.55220E+002	2.43470E+002	1.22963E+000	1.13296E+000	5.28400E+003	9.67389E+002	1.00000E+000	4.57000E+002	1.10000E+001	6.56740E+004	1.39312E+000	2.46472E+001	1.69158E-002	1.55859E-002	5.74361E-002	4.91819E-002	1.59780E+004	3.54951E+002	2.43573E+002	1.22018E-002	1.22018E-002	4.30048E+005	9.50000E+001	3.30000E+001	0.00000E+000	1.37403E+002	2.61592E+002	2.03728E+002	1.00000E+002	1.24257E+000	5.41168E-002	0.00000E+000	-4.07147E+001	4.44040E+000	7.43545E-001	1.23231E+002	1.67449E+002	2.00080E+002	-6.55261E+001	5.98459E-001	6.11531E-001	4.09186E-002	2.50531E+002	-5.08497E+001	9.66065E-002	2.25719E+002	-1.33214E+002
2.29181E+002	5.62916E+002	3.55093E+002	2.43548E+002	1.31068E+000	1.13913E+000	5.22100E+003	1.03952E+003	1.00000E+000	4.58000E+002	1.30000E+001	6.57660E+004	1.49303E+000	2.37258E+001	1.81393E-002	1.57651E-002	8.09017E-002	6.16641E-002	1.59780E+004	3.54951E+002	2.43573E+002	1.22018E-002	1.22018E-002	4.30048E+005	9.50000E+001	3.40000E+001	0.00000E+000	1.16084E+002	2.34430E+002	2.10873E+002	1.00000E+002	1.16625E+000	8.31575E-002	0.00000E+000	-4.84535E+001	4.21610E+000	7.87814E-001	1.23231E+002	1.67449E+002	2.00080E+002	-6.54172E+001	5.98459E-001	6.11531E-001	7.00265E-002	2.42792E+002	-8.79379E+001	9.66065E-002	2.25828E+002	-1.33106E+002
2.23431E+002	5.07048E+002	3.55078E+002	2.43457E+002	1.31663E+000	1.19530E+000	4.94800E+003	6.65037E+002	1.00000E+000	4.59000E+002	1.50000E+001	6.58640E+004	1.57376E+000	2.25177E+001	1.87176E-002	1.69926E-002	7.45703E-002	6.19177E-002	1.59780E+004	3.54951E+002	2.43572E+002	1.22018E-002	1.22018E-002	4.30048E+005	9.50000E+001	3.50000E+001	0.00000E+000	1.03544E+002	2.13553E+002	1.87304E+002	1.00000E+002	1.04717E+000	7.80567E-002	0.00000E+000	-4.70993E+001	4.27314E+000	7.98452E-001	1.23231E+002	1.67449E+002	2.00080E+002	-6.53029E+001	5.98459E-001	6.11531E-001	4.83040E-002	2.44146E+002	-6.45993E+001	9.66065E-002	2.25943E+002	-1.33027E+002
2.11518E+002	5.58300E+002	3.55047E+002	2.43451E+002	1.37594E+000	1.30773E+000	6.18100E+003	8.48173E+002	1.00000E+000	4.60000E+002	1.10000E+001	6.59490E+004	1.79935E+000	2.36284E+001	1.75012E-002	1.66337E-002	7.57636E-002	6.86528E-002	1.59780E+004	3.54951E+002	2.43573E+002	1.22018E-002	1.22018E-002	4.30048E+005	9.50000E+001	3.60000E+001	0.00000E+000	1.18772E+002	2.37102E+002	1.89980E+002	1.00000E+002	1.12792E+000	6.00688E-002	0.00000E+000	-4.22362E+001	3.94253E+000	7.74296E-001	1.23231E+002	1.67449E+002	2.00080E+002	-6.52047E+001	5.98459E-001	6.11531E-001	2.54157E-002	2.49009E+002	-3.72155E+001	9.66065E-002	2.26041E+002	-1.32937E+002
2.18239E+002	6.04766E+002	3.55162E+002	2.43492E+002	1.32369E+000	1.18486E+000	5.88900E+003	9.52522E+002	1.00000E+000	4.61000E+002	1.00000E+001	6.60370E+004	1.56839E+000	2.45920E+001	1.72491E-002	1.54400E-002	6.53538E-002	5.28656E-002	1.59780E+004	3.54951E+002	2.43572E+002	1.22018E-002	1.22018E-002	4.30048E+005	9.50000E+001	3.70000E+001	0.00000E+000	1.45304E+002	2.61122E+002	1.99049E+002	1.00000E+002	1.24542E+000	5.27512E-002	0.00000E+000	-3.86110E+001	4.43567E+000	7.05069E-001	1.23231E+002	1.67449E+002	2.00080E+002	-6.50877E+001	5.98459E-001	6.11531E-001	5.53410E-002	2.52635E+002	-6.31319E+001	9.66065E-002	2.26158E+002	-1.32781E+002
2.12924E+002	5.79069E+002	3.55110E+002	2.43431E+002	1.37499E+000	1.25981E+000	6.19000E+003	1.24528E+003	1.00000E+000	4.62000E+002	1.10000E+001	6.61210E+004	1.73223E+000	2.40638E+001	1.74765E-002	1.60125E-002	8.31437E-002	7.01221E-002	1.59780E+004	3.54951E+002	2.43572E+002	1.22018E-002	1.22018E-002	4.30048E+005	9.50000E+001	3.80000E+001	0.00000E+000	1.25210E+002	2.41813E+002	2.10327E+002	1.00000E+002	1.19641E+000	9.49990E-002	0.00000E+000	-4.61317E+001	4.03341E+000	7.56299E-001	1.23231E+002	1.67449E+002	2.00080E+002	-6.49867E+001	5.98459E-001	6.11531E-001	4.37147E-002	2.45114E+002	-5.90712E+001	9.66065E-002	2.26259E+002	-1.32712E+002
2.16075E+002	5.27973E+002	3.55081E+002	2.43460E+002	1.29692E+000	1.18724E+000	5.04800E+003	1.01472E+003	1.00000E+000	4.63000E+002	1.50000E+001	6.62200E+004	1.53976E+000	2.29777E+001	1.82539E-002	1.67101E-002	7.72966E-002	6.51638E-002	1.59780E+004	3.54951E+002	2.43572E+002	1.22018E-002	1.22018E-002	4.30048E+005	9.50000E+001	3.90000E+001	0.00000E+000	1.16609E+002	2.18066E+002	1.92136E+002	1.00000E+002	1.09151E+000	9.54872E-002	0.00000E+000	-4.66277E+001	4.58596E+000	7.36583E-001	1.23231E+002	1.67449E+002	2.00080E+002	-6.48976E+001	5.98459E-001	6.11531E-001	4.41528E-002	2.44618E+002	-5.99980E+001	9.66065E-002	2.26348E+002	-1.32620E+002
2.18260E+002	5.04359E+002	3.54943E+002	2.43458E+002	1.30006E+000	1.17161E+000	4.77600E+003	8.47378E+002	1.00000E+000	4.64000E+002	1.60000E+001	6.63120E+004	1.52317E+000	2.24579E+001	1.88119E-002	1.69532E-002	7.09848E-002	5.81718E-002	1.59780E+004	3.54951E+002	2.43573E+002	1.22018E-002	1.22018E-002	4.30048E+005	9.50000E+001	4.00000E+001	0.00000E+000	1.13267E+002	2.19341E+002	1.71129E+002	1.00000E+002	1.03898E+000	9.39810E-002	0.00000E+000	-4.02603E+001	4.60104E+000	7.54784E-001	1.23231E+002	1.67449E+002	2.00080E+002	-6.48002E+001	5.98459E-001	6.11531E-001	5.19682E-002	2.50985E+002	-6.14519E+001	9.66065E-002	2.26445E+002	-1.32553E+002
2.18045E+002	5.63791E+002	3.55138E+002	2.43419E+002	1.22131E+000	1.18792E+000	5.09900E+003	8.13796E+002	1.00000E+000	4.65000E+002	1.00000E+001	6.64000E+004	1.45082E+000	2.37443E+001	1.71034E-002	1.66359E-002	5.84561E-002	5.54552E-002	1.59780E+004	3.54951E+002	2.43572E+002	1.22018E-002	1.22018E-002	4.30048E+005	9.50000E+001	4.10000E+001	0.00000E+000	1.22138E+002	2.42405E+002	2.02097E+002	1.00000E+002	1.17275E+000	6.10788E-002	0.00000E+000	-4.37234E+001	4.35777E+000	7.71267E-001	1.23231E+002	1.67449E+002	2.00080E+002	-6.46900E+001	5.98459E-001	6.11531E-001	1.38565E-002	2.47522E+002	-2.74753E+001	9.66065E-002	2.26556E+002	-1.32414E+002
2.19928E+002	5.46481E+002	3.55118E+002	2.43494E+002	1.34846E+000	1.18902E+000	5.42800E+003	7.77788E+002	1.00000E+000	4.66000E+002	1.00000E+001	6.64930E+004	1.60334E+000	2.33769E+001	1.83028E-002	1.61387E-002	7.03366E-002	5.52726E-002	1.59780E+004	3.54951E+002	2.43572E+002	1.22018E-002	1.22018E-002	4.30048E+005	9.50000E+001	4.20000E+001	0.00000E+000	1.24885E+002	2.20785E+002	1.98885E+002	1.00000E+002	1.12789E+000	5.82769E-002	0.00000E+000	-4.73398E+001	4.64070E+000	7.01953E-001	1.23231E+002	1.67449E+002	2.00080E+002	-6.45682E+001	5.98459E-001	6.11531E-001	6.28349E-002	2.43906E+002	-7.94612E+001	9.66065E-002	2.26677E+002	-1.32271E+002
2.06700E+002	5.10083E+002	3.55052E+002	2.43503E+002	1.41805E+000	1.24248E+000	5.52700E+003	7.31708E+002	1.00000E+000	4.67000E+002	1.30000E+001	6.65940E+004	1.76190E+000	2.25850E+001	1.90742E-002	1.67127E-002	8.60742E-002	6.66195E-002	1.59780E+004	3.54951E+002	2.43572E+002	1.22018E-002	1.22018E-002	4.30048E+005	9.50000E+001	4.30000E+001	0.00000E+000	1.13779E+002	2.03433E+002	1.95663E+002	1.00000E+002	1.06570E+000	8.72204E-002	0.00000E+000	-5.08809E+001	4.48001E+000	7.20588E-001	1.23231E+002	1.67449E+002	2.00080E+002	-6.44425E+001	5.98459E-001	6.11531E-001	6.59888E-002	2.40365E+002	-8.62367E+001	9.66065E-002	2.26803E+002	-1.32156E+002
2.30413E+002	5.82190E+002	3.55124E+002	2.43421E+002	1.18951E+000	1.22402E+000	5.28400E+003	8.44593E+002	1.00000E+000	4.68000E+002	3.00000E+000	6.66690E+004	1.45598E+000	2.41286E+001	1.63639E-002	1.68386E-002	5.14247E-002	5.42796E-002	1.59780E+004	3.54951E+002	2.43572E+002	1.22018E-002	1.22018E-002	4.30048E+005	9.50000E+001	4.40000E+001	0.00000E+000	1.47330E+002	2.44712E+002	1.94343E+002	1.00000E+002	1.20599E+000	4.54606E-002	0.00000E+000	-3.94783E+001	5.08543E+000	6.49236E-001	1.23231E+002	1.67449E+002	2.00080E+002	-6.44264E+001	5.98459E-001	6.11531E-001	-1.42983E-002	2.51767E+002	3.96508E+000	9.66065E-002	2.26819E+002	-1.32153E+002
2.05001E+002	5.78841E+002	3.55105E+002	2.43439E+002	1.38532E+000	1.20165E+000	5.95200E+003	9.58151E+002	1.00000E+000	4.69000E+002	3.00000E+000	6.67080E+004	1.66468E+000	2.40591E+001	1.79564E-002	1.55757E-002	7.15889E-002	5.44781E-002	1.59780E+004	3.54951E+002	2.43572E+002	1.22018E-002	1.22018E-002	4.30048E+005	9.50000E+001	4.50000E+001	0.00000E+000	1.16216E+002	2.68757E+002	2.02701E+002	1.00000E+002	1.21496E+000	5.34006E-002	0.00000E+000	-3.93959E+001	3.58380E+000	8.68032E-001	1.23231E+002	1.67449E+002	2.00080E+002	-6.44102E+001	5.98459E-001	6.11531E-001	7.09997E-002	2.51850E+002	-7.99209E+001	9.66065E-002	2.26835E+002	-1.32134E+002
1.99169E+002	5.51860E+002	3.55088E+002	2.43460E+002	1.36267E+000	1.26959E+000	5.89300E+003	8.38255E+002	1.00000E+000	4.70000E+002	4.00000E+000	6.67530E+004	1.73003E+000	2.34917E+001	1.77510E-002	1.65385E-002	7.84985E-002	6.84326E-002	1.59780E+004	3.54951E+002	2.43572E+002	1.22018E-002	1.22018E-002	4.30048E+005	9.50000E+001	4.60000E+001	0.00000E+000	1.13937E+002	2.41467E+002	1.97813E+002	1.00000E+002	1.14573E+000	8.30985E-002	0.00000E+000	-4.28644E+001	3.84935E+000	8.12186E-001	1.23231E+002	1.67449E+002	2.00080E+002	-6.43944E+001	5.98459E-001	6.11531E-001	3.53601E-002	2.48381E+002	-4.75558E+001	9.66065E-002	2.26851E+002	-1.32115E+002
2.26232E+002	5.32436E+002	3.55007E+002	2.43487E+002	1.22324E+000	1.16729E+000	4.73400E+003	8.54164E+002	1.00000E+000	4.71000E+002	3.00000E+000	6.68080E+004	1.42787E+000	2.30746E+001	1.77786E-002	1.69654E-002	6.59136E-002	6.02626E-002	1.59780E+004	3.54951E+002	2.43572E+002	1.22018E-002	1.22018E-002	4.30048E+005	9.50000E+001	4.70000E+001	0.00000E+000	1.18191E+002	2.33589E+002	1.78415E+002	1.00000E+002	1.09305E+000	7.39015E-002	0.00000E+000	-3.88951E+001	4.53655E+000	7.68902E-001	1.23231E+002	1.67449E+002	2.00080E+002	-6.43780E+001	5.98459E-001	6.11531E-001	2.34031E-002	2.52350E+002	-3.19115E+001	9.66065E-002	2.26868E+002	-1.32107E+002
2.14660E+002	5.20383E+002	3.55085E+002	2.43486E+002	1.28198E+000	1.25022E+000	5.17500E+003	7.02405E+002	1.00000E+000	4.72000E+002	3.00000E+000	6.68420E+004	1.60275E+000	2.28119E+001	1.78207E-002	1.73793E-002	5.63612E-002	5.37565E-002	1.59780E+004	3.54951E+002	2.43572E+002	1.22018E-002	1.22018E-002	4.30048E+005	9.50000E+001	4.80000E+001	0.00000E+000	1.14618E+002	2.03341E+002	2.06352E+002	1.00000E+002	1.09192E+000	4.32197E-002	0.00000E+000	-5.37044E+001	4.58310E+000	7.27942E-001	1.23231E+002	1.67449E+002	2.00080E+002	-6.43619E+001	5.98459E-001	6.11531E-001	1.25405E-002	2.37541E+002	-3.61714E+001	9.66065E-002	2.26884E+002	-1.32074E+002
2.05823E+002	4.64350E+002	3.55100E+002	2.43518E+002	1.34485E+000	1.29020E+000	4.97600E+003	9.08948E+002	1.00000E+000	4.73000E+002	6.00000E+000	6.68950E+004	1.73513E+000	2.15488E+001	1.90649E-002	1.82901E-002	7.26704E-002	6.71031E-002	1.59780E+004	3.54951E+002	2.43572E+002	1.22018E-002	1.22018E-002	4.30048E+005	9.50000E+001	4.90000E+001	0.00000E+000	1.33003E+002	1.67778E+002	1.71273E+002	1.00000E+002	9.74592E-001	8.57379E-002	0.00000E+000	-5.51816E+001	6.97431E+000	4.87832E-001	1.23231E+002	1.67449E+002	2.00080E+002	-6.43457E+001	5.98459E-001	6.11531E-001	2.07420E-002	2.36064E+002	-4.55813E+001	9.66065E-002	2.26900E+002	-1.32044E+002
2.02978E+002	4.65357E+002	3.55038E+002	2.43571E+002	1.43742E+000	1.24808E+000	5.12400E+003	5.04469E+002	1.00000E+000	4.74000E+002	7.00000E+000	6.69280E+004	1.79402E+000	2.15721E+001	2.00807E-002	1.74357E-002	8.46813E-002	6.44844E-002	1.59780E+004	3.54951E+002	2.43572E+002	1.22018E-002	1.22018E-002	4.30048E+005	9.50000E+001	5.00000E+001	0.00000E+000	1.14829E+002	1.70191E+002	1.74557E+002	1.00000E+002	9.53252E-001	6.24220E-002	0.00000E+000	-5.47453E+001	5.50347E+000	6.09214E-001	1.23231E+002	1.67449E+002	2.00080E+002	-6.43084E+001	5.98459E-001	6.11531E-001	7.05033E-002	2.36500E+002	-9.47261E+001	9.66065E-002	2.26937E+002	-1.32001E+002
2.04100E+002	5.67431E+002	3.55151E+002	2.43494E+002	1.35309E+000	1.26871E+000	6.02300E+003	6.46105E+002	1.00000E+000	4.75000E+002	3.00000E+000	6.69740E+004	1.71667E+000	2.38208E+001	1.74349E-002	1.63476E-002	6.81756E-002	6.02344E-002	1.59780E+004	3.54951E+002	2.43572E+002	1.22018E-002	1.22018E-002	4.30048E+005	9.50000E+001	5.10000E+001	0.00000E+000	1.38952E+002	2.25658E+002	2.03172E+002	1.00000E+002	1.17353E+000	5.69691E-002	0.00000E+000	-4.67594E+001	4.80688E+000	6.43342E-001	1.23231E+002	1.67449E+002	2.00080E+002	-6.42986E+001	5.98459E-001	6.11531E-001	3.21841E-002	2.44486E+002	-4.83106E+001	9.66065E-002	2.26947E+002	-1.31994E+002
1.99284E+002	5.61515E+002	3.55151E+002	2.43515E+002	1.35183E+000	1.34189E+000	6.28000E+003	6.52870E+002	1.00000E+000	4.76000E+002	4.00000E+000	6.70230E+004	1.81401E+000	2.36963E+001	1.70586E-002	1.69331E-002	6.27605E-002	6.18779E-002	1.59780E+004	3.54951E+002	2.43572E+002	1.22018E-002	1.22018E-002	4.30048E+005	9.50000E+001	5.20000E+001	0.00000E+000	1.54219E+002	2.24481E+002	1.87282E+002	1.00000E+002	1.16259E+000	4.62165E-002	0.00000E+000	-4.10706E+001	5.46437E+000	5.54232E-001	1.23231E+002	1.67449E+002	2.00080E+002	-6.42888E+001	5.98459E-001	6.11531E-001	3.69136E-003	2.50175E+002	-1.49643E+001	9.66065E-002	2.26957E+002	-1.31977E+002
2.31318E+002	5.06896E+002	3.55163E+002	2.43401E+002	1.38808E+000	1.36312E+000	5.89200E+003	8.32127E+002	1.00000E+000	4.77000E+002	3.00000E+000	6.70590E+004	1.89212E+000	2.25144E+001	1.80836E-002	1.77583E-002	7.59683E-002	7.33442E-002	1.59780E+004	3.54951E+002	2.43572E+002	1.22018E-002	1.22018E-002	4.30048E+005	9.50000E+001	5.30000E+001	0.00000E+000	1.08707E+002	2.22330E+002	1.73802E+002	1.00000E+002	1.04261E+000	8.86233E-002	0.00000E+000	-4.01908E+001	3.95675E+000	7.90207E-001	1.23231E+002	1.67449E+002	2.00080E+002	-6.42791E+001	5.98459E-001	6.11531E-001	9.07432E-003	2.51055E+002	-1.93196E+001	9.66065E-002	2.26966E+002	-1.32004E+002
2.27625E+002	6.12582E+002	3.55173E+002	2.43438E+002	1.27303E+000	1.18934E+000	5.77200E+003	1.02132E+003	1.00000E+000	4.78000E+002	2.00000E+000	6.70960E+004	1.51406E+000	2.47504E+001	1.67562E-002	1.56546E-002	6.28050E-002	5.51356E-002	1.59780E+004	3.54951E+002	2.43572E+002	1.22018E-002	1.22018E-002	4.30048E+005	9.50000E+001	5.40000E+001	0.00000E+000	1.39648E+002	2.54258E+002	2.15964E+002	1.00000E+002	1.26076E+000	5.78463E-002	0.00000E+000	-4.38630E+001	4.41405E+000	7.15667E-001	1.23231E+002	1.67449E+002	2.00080E+002	-6.42691E+001	5.98459E-001	6.11531E-001	3.39858E-002	2.47383E+002	-4.71946E+001	9.66065E-002	2.26976E+002	-1.31979E+002
1.94086E+002	3.96154E+002	3.54977E+002	2.43574E+002	1.35660E+000	1.13333E+000	3.76500E+003	6.84274E+002	1.00000E+000	4.79000E+002	8.50000E+001	6.71490E+004	1.53748E+000	1.99036E+001	2.21091E-002	1.84704E-002	9.02138E-002	6.38725E-002	1.59780E+004	3.54951E+002	2.43572E+002	1.22018E-002	1.22018E-002	4.30048E+005	9.50000E+001	5.50000E+001	0.00000E+000	9.40046E+001	1.41385E+002	1.55202E+002	1.00000E+002	8.13020E-001	9.41761E-002	0.00000E+000	-5.86103E+001	6.07780E+000	6.43550E-001	1.23231E+002	1.67449E+002	2.00080E+002	-6.42593E+001	5.98459E-001	6.11531E-001	8.96687E-002	2.32635E+002	-1.18794E+002	9.66065E-002	2.26986E+002	-1.31965E+002
2.06744E+002	3.76782E+002	3.54771E+002	2.43603E+002	1.38811E+000	1.13764E+000	3.69200E+003	1.08556E+003	1.00000E+000	4.80000E+002	6.30000E+001	6.71830E+004	1.57917E+000	1.94109E+001	2.28451E-002	1.87229E-002	9.85833E-002	6.71807E-002	1.59780E+004	3.54951E+002	2.43572E+002	1.22018E-002	1.22018E-002	4.30048E+005	9.50000E+001	5.60000E+001	0.00000E+000	1.05304E+002	1.26241E+002	1.59569E+002	1.00000E+002	8.14369E-001	1.69902E-001	0.00000E+000	-6.92715E+001	7.11495E+000	5.55148E-001	1.23231E+002	1.67449E+002	2.00080E+002	-6.42496E+001	5.98459E-001	6.11531E-001	9.91680E-002	2.21974E+002	-1.39820E+002	9.66065E-002	2.26996E+002	-1.31989E+002
2.02633E+002	3.75128E+002	3.54896E+002	2.43596E+002	1.50205E+000	1.16175E+000	4.02000E+003	7.44175E+002	1.00000E+000	4.82000E+002	7.30000E+001	6.72670E+004	1.74501E+000	1.93682E+001	2.36903E-002	1.83232E-002	1.10445E-001	6.71931E-002	1.59780E+004	3.54951E+002	2.43572E+002	1.22018E-002	1.22018E-002	4.30048E+005	9.50000E+001	5.70000E+001	0.00000E+000	1.14687E+002	1.08167E+002	1.75932E+002	1.00000E+002	8.34293E-001	1.39416E-001	0.00000E+000	2.05290E+002	6.56074E+000	5.76959E-001	1.23231E+002	1.67449E+002	2.00080E+002	-6.42300E+001	5.98459E-001	6.11531E-001	1.27747E-001	2.05290E+002	1.02112E+002	9.66065E-002	2.27015E+002	-1.31945E+002
2.07290E+002	3.72567E+002	3.54812E+002	2.43640E+002	1.42477E+000	1.05331E+000	3.46300E+003	7.32851E+002	1.00000E+000	4.83000E+002	9.20000E+001	6.73030E+004	1.50073E+000	1.93020E+001	2.42113E-002	1.78991E-002	1.07306E-001	6.00267E-002	1.59780E+004	3.54951E+002	2.43572E+002	1.22018E-002	1.22018E-002	4.30048E+005	9.50000E+001	5.80000E+001	0.00000E+000	9.03854E+001	1.10006E+002	1.80369E+002	1.00000E+002	8.03143E-001	1.58808E-001	0.00000E+000	2.11873E+002	5.50970E+000	7.40214E-001	1.23231E+002	1.67449E+002	2.00080E+002	-6.42203E+001	5.98459E-001	6.11531E-001	1.49896E-001	2.11873E+002	8.14480E+001	9.66065E-002	2.27025E+002	-1.31938E+002
2.15171E+002	4.21258E+002	3.54804E+002	2.43535E+002	1.45382E+000	1.06296E+000	4.02400E+003	1.06091E+003	1.00000E+000	4.84000E+002	2.20000E+001	6.73410E+004	1.54536E+000	2.05246E+001	2.29183E-002	1.67567E-002	1.17932E-001	6.41966E-002	1.59780E+004	3.54951E+002	2.43572E+002	1.22018E-002	1.22018E-002	4.30048E+005	9.50000E+001	5.90000E+001	0.00000E+000	1.27495E+002	1.24381E+002	1.81905E+002	1.00000E+002	9.03805E-001	1.92233E-001	0.00000E+000	2.09667E+002	7.35935E+000	5.14095E-001	1.23231E+002	1.67449E+002	2.00080E+002	-6.42110E+001	5.98459E-001	6.11531E-001	1.55302E-001	2.09667E+002	7.22601E+001	9.66065E-002	2.27035E+002	-1.31967E+002
1.98574E+002	4.84084E+002	3.54934E+002	2.43626E+002	1.46671E+000	1.12567E+000	4.89100E+003	8.94261E+002	1.00000E+000	4.85000E+002	7.00000E+000	6.73750E+004	1.65104E+000	2.20019E+001	2.09723E-002	1.60958E-002	1.08013E-001	6.45468E-002	1.59780E+004	3.54951E+002	2.43573E+002	1.22018E-002	1.22018E-002	4.30048E+005	9.50000E+001	6.00000E+001	0.00000E+000	1.25562E+002	1.38947E+002	2.20344E+002	1.00000E+002	1.01820E+000	9.03649E-002	0.00000E+000	2.10893E+002	5.21939E+000	6.57495E-001	1.23231E+002	1.67449E+002	2.00080E+002	-6.41598E+001	5.98459E-001	6.11531E-001	1.31554E-001	2.10893E+002	1.03181E+002	9.66065E-002	2.27086E+002	-1.31856E+002
2.12906E+002	5.33141E+002	3.54922E+002	2.43566E+002	1.31318E+000	1.00281E+000	4.37200E+003	1.08550E+003	1.00000E+000	4.86000E+002	5.00000E+000	6.74170E+004	1.31687E+000	2.30899E+001	1.98603E-002	1.51662E-002	8.59096E-002	5.11765E-002	1.59780E+004	3.54951E+002	2.43573E+002	1.22018E-002	1.22018E-002	4.30048E+005	9.50000E+001	6.10000E+001	0.00000E+000	1.43699E+002	1.63855E+002	2.44553E+002	1.00000E+002	1.15707E+000	9.87706E-002	0.00000E+000	2.13681E+002	5.74390E+000	6.31923E-001	1.23231E+002	1.67449E+002	2.00080E+002	-6.41498E+001	5.98459E-001	6.11531E-001	1.34015E-001	2.13681E+002	1.02976E+002	9.66065E-002	2.27096E+002	-1.31870E+002
2.12885E+002	4.11867E+002	3.54853E+002	2.43578E+002	1.32601E+000	1.05845E+000	3.59900E+003	1.34841E+003	1.00000E+000	4.87000E+002	3.70000E+001	6.74780E+004	1.40352E+000	2.02945E+001	2.21033E-002	1.76432E-002	1.03790E-001	6.70889E-002	1.59780E+004	3.54951E+002	2.43573E+002	1.22018E-002	1.22018E-002	4.30048E+005	9.50000E+001	6.20000E+001	0.00000E+000	1.14337E+002	1.28237E+002	1.74310E+002	1.00000E+002	8.69319E-001	1.97812E-001	0.00000E+000	2.17051E+002	7.20248E+000	5.55441E-001	1.23231E+002	1.67449E+002	2.00080E+002	-6.41395E+001	5.98459E-001	6.11531E-001	1.12213E-001	2.17051E+002	1.31921E+002	9.66065E-002	2.27106E+002	-1.31870E+002
1.94818E+002	3.82956E+002	3.54768E+002	2.43622E+002	1.55634E+000	1.14089E+000	4.09300E+003	5.57559E+002	1.00000E+000	4.88000E+002	1.23000E+002	6.75350E+004	1.77562E+000	1.95693E+001	2.43267E-002	1.78330E-002	1.34943E-001	7.36313E-002	1.59780E+004	3.54951E+002	2.43573E+002	1.22018E-002	1.22018E-002	4.30048E+005	9.50000E+001	6.30000E+001	0.00000E+000	1.01535E+002	1.00735E+002	1.76272E+002	1.00000E+002	7.96082E-001	8.60796E-002	0.00000E+000	2.05328E+002	5.62044E+000	6.67452E-001	1.23231E+002	1.67449E+002	2.00080E+002	-6.41236E+001	5.98459E-001	6.11531E-001	1.54025E-001	2.05328E+002	6.95949E+001	9.66065E-002	2.27122E+002	-1.31857E+002
1.91460E+002	4.43138E+002	3.55107E+002	2.43591E+002	1.37174E+000	1.05719E+000	3.98200E+003	5.31652E+002	1.00000E+000	4.90000E+002	2.70000E+001	6.76050E+004	1.45019E+000	2.10508E+001	2.17381E-002	1.67533E-002	7.97023E-002	4.86787E-002	1.59780E+004	3.54951E+002	2.43573E+002	1.22018E-002	1.22018E-002	4.30048E+005	9.50000E+001	6.50000E+001	0.00000E+000	1.00921E+002	1.32109E+002	2.19130E+002	1.00000E+002	9.56229E-001	6.07775E-002	0.00000E+000	2.13013E+002	4.80792E+000	7.91050E-001	1.23231E+002	1.67449E+002	2.00080E+002	-6.40880E+001	5.98459E-001	6.11531E-001	1.29503E-001	2.13013E+002	1.07786E+002	9.66065E-002	2.27158E+002	-1.31759E+002
2.15354E+002	4.02546E+002	3.54867E+002	2.43630E+002	1.23527E+000	1.06900E+000	3.32100E+003	8.07784E+002	1.00000E+000	4.91000E+002	5.20000E+001	6.76590E+004	1.32051E+000	2.00636E+001	2.14352E-002	1.85500E-002	8.21928E-002	6.23486E-002	1.59780E+004	3.54951E+002	2.43573E+002	1.22018E-002	1.22018E-002	4.30048E+005	9.50000E+001	6.60000E+001	0.00000E+000	1.12955E+002	1.15016E+002	1.81869E+002	1.00000E+002	8.58342E-001	1.44858E-001	0.00000E+000	-8.24843E+001	6.90893E+000	6.02790E-001	1.23231E+002	1.67449E+002	2.00080E+002	-6.40733E+001	5.98459E-001	6.11531E-001	7.21567E-002	2.08761E+002	-1.24193E+002	9.66065E-002	2.27172E+002	-1.31783E+002
1.85394E+002	4.28350E+002	3.54997E+002	2.43648E+002	1.49600E+000	1.13375E+000	4.44200E+003	6.38601E+002	1.00000E+000	4.92000E+002	2.90000E+001	6.77040E+004	1.69609E+000	2.06966E+001	2.24462E-002	1.70110E-002	1.11597E-001	6.51538E-002	1.59780E+004	3.54951E+002	2.43573E+002	1.22018E-002	1.22018E-002	4.30048E+005	9.50000E+001	6.70000E+001	0.00000E+000	1.02054E+002	1.29325E+002	1.94084E+002	1.00000E+002	8.94637E-001	8.65249E-002	0.00000E+000	2.15810E+002	5.12601E+000	7.02494E-001	1.23231E+002	1.67449E+002	2.00080E+002	-6.40335E+001	5.98459E-001	6.11531E-001	1.37750E-001	2.15810E+002	1.00599E+002	9.66065E-002	2.27212E+002	-1.31709E+002
2.03923E+002	4.04113E+002	3.54819E+002	2.43738E+002	1.30810E+000	1.07179E+000	3.53100E+003	8.41087E+002	1.00000E+000	4.93000E+002	5.70000E+001	6.77670E+004	1.40201E+000	2.01026E+001	2.20137E-002	1.80368E-002	8.37595E-002	5.72952E-002	1.59780E+004	3.54951E+002	2.43573E+002	1.22018E-002	1.22018E-002	4.30048E+005	9.50000E+001	6.80000E+001	0.00000E+000	1.36366E+002	9.66064E+001	1.89813E+002	1.00000E+002	8.84059E-001	1.42727E-001	0.00000E+000	1.90748E+002	7.03889E+000	5.73797E-001	1.23231E+002	1.67449E+002	2.00080E+002	-6.40152E+001	5.98459E-001	6.11531E-001	9.92967E-002	1.90748E+002	1.20115E+002	9.66065E-002	2.27230E+002	-1.31698E+002
1.96247E+002	3.96105E+002	3.54796E+002	2.43741E+002	1.44377E+000	1.08522E+000	3.83800E+003	8.43922E+002	1.00000E+000	4.94000E+002	5.90000E+001	6.78190E+004	1.56682E+000	1.99024E+001	2.33049E-002	1.75173E-002	1.12743E-001	6.48619E-002	1.59780E+004	3.54951E+002	2.43573E+002	1.22018E-002	1.22018E-002	4.30048E+005	9.50000E+001	6.90000E+001	0.00000E+000	9.97223E+001	1.16382E+002	2.03765E+002	1.00000E+002	8.87380E-001	1.61892E-001	0.00000E+000	2.09413E+002	5.06951E+000	7.64174E-001	1.23231E+002	1.67449E+002	2.00080E+002	-6.39835E+001	5.98459E-001	6.11531E-001	1.41776E-001	2.09413E+002	8.92251E+001	9.66065E-002	2.27262E+002	-1.31670E+002
2.05851E+002	3.82435E+002	3.54815E+002	2.43756E+002	1.42765E+000	1.03229E+000	3.49000E+003	1.03937E+003	1.00000E+000	4.95000E+002	7.90000E+001	6.78780E+004	1.47375E+000	1.95560E+001	2.41662E-002	1.74739E-002	1.29475E-001	6.88987E-002	1.59780E+004	3.54951E+002	2.43572E+002	1.22018E-002	1.22018E-002	4.30048E+005	9.50000E+001	7.00000E+001	0.00000E+000	1.08471E+002	1.12532E+002	1.83742E+002	1.00000E+002	8.49498E-001	2.28433E-001	0.00000E+000	2.08529E+002	6.35152E+000	6.39618E-001	1.23231E+002	1.67449E+002	2.00080E+002	-6.39222E+001	5.98459E-001	6.11531E-001	1.60716E-001	2.08529E+002	6.41212E+001	9.66065E-002	2.27323E+002	-1.31599E+002
2.13258E+002	4.01916E+002	3.54865E+002	2.43649E+002	1.34862E+000	1.19001E+000	4.00300E+003	1.11561E+003	1.00000E+000	4.96000E+002	5.00000E+001	6.79420E+004	1.60488E+000	2.00478E+001	2.13156E-002	1.88087E-002	7.89253E-002	6.21587E-002	1.59780E+004	3.54951E+002	2.43572E+002	1.22018E-002	1.22018E-002	4.30048E+005	9.50000E+001	7.10000E+001	0.00000E+000	1.22198E+002	1.14595E+002	1.73863E+002	1.00000E+002	8.56051E-001	1.59414E-001	0.00000E+000	-8.39552E+001	7.33652E+000	5.17045E-001	1.23231E+002	1.67449E+002	2.00080E+002	-6.38652E+001	5.98459E-001	6.11531E-001	6.24771E-002	2.07290E+002	-1.15713E+002	9.66065E-002	2.27380E+002	-1.31569E+002
2.05209E+002	4.43938E+002	3.54899E+002	2.43641E+002	1.53902E+000	1.16710E+000	4.83500E+003	5.94924E+002	1.00000E+000	4.97000E+002	2.00000E+001	6.80050E+004	1.79619E+000	2.10698E+001	2.21333E-002	1.67846E-002	1.24808E-001	7.26903E-002	1.59780E+004	3.54951E+002	2.43572E+002	1.22018E-002	1.22018E-002	4.30048E+005	9.50000E+001	7.20000E+001	0.00000E+000	1.23216E+002	1.27216E+002	1.94414E+002	1.00000E+002	9.30517E-001	9.03758E-002	0.00000E+000	2.10480E+002	5.89728E+000	5.85276E-001	1.23231E+002	1.67449E+002	2.00080E+002	-6.38399E+001	5.98459E-001	6.11531E-001	1.37436E-001	2.10480E+002	9.56297E+001	9.66065E-002	2.27406E+002	-1.31539E+002
2.09850E+002	4.45591E+002	3.54801E+002	2.43498E+002	1.44455E+000	1.00182E+000	3.99000E+003	9.28117E+002	1.00000E+000	4.99000E+002	2.20000E+001	6.81300E+004	1.44718E+000	2.11090E+001	2.28690E-002	1.58600E-002	1.10698E-001	5.46117E-002	1.59780E+004	3.54951E+002	2.43572E+002	1.22018E-002	1.22018E-002	4.30048E+005	9.50000E+001	7.40000E+001	0.00000E+000	1.22424E+002	1.28282E+002	2.04409E+002	1.00000E+002	9.54375E-001	1.53866E-001	0.00000E+000	2.09669E+002	6.06081E+000	6.26894E-001	1.23231E+002	1.67449E+002	2.00080E+002	-6.37828E+001	5.98459E-001	6.11531E-001	1.80976E-001	2.09669E+002	3.74953E+001	9.66065E-002	2.27463E+002	-1.31552E+002
2.03987E+002	4.43625E+002	3.54801E+002	2.43526E+002	1.44983E+000	1.07784E+000	4.28500E+003	1.38032E+003	1.00000E+000	5.00000E+002	1.70000E+001	6.81870E+004	1.56268E+000	2.10624E+001	2.21484E-002	1.64656E-002	1.12769E-001	6.34049E-002	1.59780E+004	3.54951E+002	2.43572E+002	1.22018E-002	1.22018E-002	4.30048E+005	9.50000E+001	7.50000E+001	0.00000E+000	1.20920E+002	1.53643E+002	1.84414E+002	1.00000E+002	9.54944E-001	1.77202E-001	0.00000E+000	2.26311E+002	6.46762E+000	5.66880E-001	1.23231E+002	1.67449E+002	2.00080E+002	-6.37413E+001	5.98459E-001	6.11531E-001	1.47170E-001	2.26311E+002	9.93006E+001	9.66065E-002	2.27504E+002	-1.31501E+002
2.00691E+002	4.59969E+002	3.54910E+002	2.43634E+002	1.40219E+000	1.05647E+000	4.19300E+003	8.79533E+002	1.00000E+000	5.01000E+002	2.30000E+001	6.82610E+004	1.48137E+000	2.14469E+001	2.16544E-002	1.63152E-002	1.13112E-001	6.52109E-002	1.59780E+004	3.54952E+002	2.43573E+002	1.22018E-002	1.22018E-002	4.30048E+005	9.50000E+001	7.60000E+001	0.00000E+000	1.07143E+002	1.46625E+002	2.05469E+002	1.00000E+002	9.64543E-001	1.01940E-001	0.00000E+000	2.20096E+002	5.25012E+000	7.05959E-001	1.23231E+002	1.67449E+002	2.00080E+002	-6.36917E+001	5.98459E-001	6.11531E-001	1.40616E-001	2.20096E+002	1.01333E+002	9.66065E-002	2.27554E+002	-1.31391E+002
2.02600E+002	4.43937E+002	3.54851E+002	2.43691E+002	1.42313E+000	1.05832E+000	4.13900E+003	1.02904E+003	1.00000E+000	5.02000E+002	2.80000E+001	6.83460E+004	1.50612E+000	2.10698E+001	2.21205E-002	1.64501E-002	9.60350E-002	5.43748E-002	1.59780E+004	3.54951E+002	2.43573E+002	1.22018E-002	1.22018E-002	4.30048E+005	9.50000E+001	7.70000E+001	0.00000E+000	1.02714E+002	1.49974E+002	2.01695E+002	1.00000E+002	9.54132E-001	1.25499E-001	0.00000E+000	2.22832E+002	5.16638E+000	7.22066E-001	1.23231E+002	1.67449E+002	2.00080E+002	-6.35821E+001	5.98459E-001	6.11531E-001	1.47016E-001	2.22832E+002	9.60837E+001	9.66065E-002	2.27663E+002	-1.31274E+002
2.07404E+002	4.83009E+002	3.54810E+002	2.43629E+002	1.31634E+000	1.03929E+000	4.11800E+003	1.25676E+003	1.00000E+000	5.03000E+002	2.30000E+001	6.84330E+004	1.36806E+000	2.19775E+001	2.05127E-002	1.61955E-002	9.65885E-002	6.11326E-002	1.59780E+004	3.54951E+002	2.43573E+002	1.22018E-002	1.22018E-002	4.30048E+005	9.50000E+001	7.80000E+001	0.00000E+000	1.44243E+002	1.21694E+002	2.34878E+002	1.00000E+002	1.05273E+000	1.43193E-001	0.00000E+000	1.99056E+002	5.71722E+000	6.54159E-001	1.23231E+002	1.67449E+002	2.00080E+002	-6.34823E+001	5.98459E-001	6.11531E-001	1.17610E-001	1.99056E+002	1.07748E+002	9.66065E-002	2.27763E+002	-1.31205E+002
1.94582E+002	4.58594E+002	3.54811E+002	2.43629E+002	1.49456E+000	1.16754E+000	4.92300E+003	8.76108E+002	1.00000E+000	5.04000E+002	2.90000E+001	6.85420E+004	1.74496E+000	2.14148E+001	2.13010E-002	1.66401E-002	9.54370E-002	5.92579E-002	1.59780E+004	3.54951E+002	2.43573E+002	1.22018E-002	1.22018E-002	4.30048E+005	9.50000E+001	7.90000E+001	0.00000E+000	1.33687E+002	1.25566E+002	2.26008E+002	1.00000E+002	1.02014E+000	1.01690E-001	0.00000E+000	2.03870E+002	5.20003E+000	6.57795E-001	1.23231E+002	1.67449E+002	2.00080E+002	-6.33461E+001	5.98459E-001	6.11531E-001	1.22844E-001	2.03870E+002	1.06473E+002	9.66065E-002	2.27899E+002	-1.31068E+002
2.04985E+002	4.93615E+002	3.54829E+002	2.43582E+002	1.33008E+000	1.09877E+000	4.49000E+003	1.09929E+003	1.00000E+000	5.05000E+002	2.10000E+001	6.86510E+004	1.46146E+000	2.22174E+001	1.98498E-002	1.63977E-002	8.68953E-002	6.01034E-002	1.59780E+004	3.54952E+002	2.43574E+002	1.22018E-002	1.22018E-002	4.30048E+005	9.50000E+001	8.00000E+001	0.00000E+000	1.37669E+002	1.43874E+002	2.26338E+002	1.00000E+002	1.06427E+000	1.37874E-001	0.00000E+000	2.10546E+002	5.82070E+000	6.15337E-001	1.23231E+002	1.67449E+002	2.00080E+002	-6.32132E+001	5.98459E-001	6.11531E-001	9.52360E-002	2.10546E+002	1.44307E+002	9.66065E-002	2.28032E+002	-1.30948E+002
2.08391E+002	5.12691E+002	3.54924E+002	2.43662E+002	1.37537E+000	1.11576E+000	4.87700E+003	8.84873E+002	1.00000E+000	5.06000E+002	1.90000E+001	6.87540E+004	1.53458E+000	2.26427E+001	1.96944E-002	1.59769E-002	8.13557E-002	5.44453E-002	1.59780E+004	3.54952E+002	2.43573E+002	1.22018E-002	1.22018E-002	4.30048E+005	9.50000E+001	8.10000E+001	0.00000E+000	1.59831E+002	1.33837E+002	2.48293E+002	1.00000E+002	1.13670E+000	9.53258E-002	0.00000E+000	1.99615E+002	5.57976E+000	6.15913E-001	1.23231E+002	1.67449E+002	2.00080E+002	-6.30660E+001	5.98459E-001	6.11531E-001	1.04214E-001	1.99615E+002	1.23534E+002	9.66065E-002	2.28180E+002	-1.30752E+002
2.05402E+002	5.03491E+002	3.54907E+002	2.43709E+002	1.40359E+000	1.06253E+000	4.65000E+003	1.16200E+003	1.00000E+000	5.07000E+002	1.90000E+001	6.88520E+004	1.49135E+000	2.24386E+001	2.05832E-002	1.55816E-002	9.78798E-002	5.71201E-002	1.59780E+004	3.54952E+002	2.43573E+002	1.22018E-002	1.22018E-002	4.30048E+005	9.50000E+001	8.20000E+001	0.00000E+000	1.36693E+002	1.57849E+002	2.39054E+002	1.00000E+002	1.11949E+000	1.33769E-001	0.00000E+000	2.14655E+002	5.41046E+000	6.50505E-001	1.23231E+002	1.67449E+002	2.00080E+002	-6.29341E+001	5.98459E-001	6.11531E-001	1.38299E-001	2.14655E+002	9.87723E+001	9.66065E-002	2.28311E+002	-1.30608E+002
2.14038E+002	5.04853E+002	3.54888E+002	2.43679E+002	1.42069E+000	1.03394E+000	4.59000E+003	1.55022E+003	1.00000E+000	5.08000E+002	1.80000E+001	6.89600E+004	1.46891E+000	2.24689E+001	2.09697E-002	1.52613E-002	1.18675E-001	6.38318E-002	1.59780E+004	3.54952E+002	2.43573E+002	1.22018E-002	1.22018E-002	4.30048E+005	9.50000E+001	8.30000E+001	0.00000E+000	1.11016E+002	1.54502E+002	2.56536E+002	1.00000E+002	1.10592E+000	2.05644E-001	0.00000E+000	2.15178E+002	4.28653E+000	8.26416E-001	1.23231E+002	1.67449E+002	2.00080E+002	-6.28030E+001	5.98459E-001	6.11531E-001	1.57557E-001	2.15178E+002	7.49068E+001	9.66065E-002	2.28442E+002	-1.30491E+002
2.03909E+002	4.56197E+002	3.54878E+002	2.43741E+002	1.45002E+000	1.12103E+000	4.57600E+003	1.06894E+003	1.00000E+000	5.09000E+002	3.20000E+001	6.90790E+004	1.62552E+000	2.13588E+001	2.14354E-002	1.65720E-002	9.72542E-002	5.91787E-002	1.59780E+004	3.54952E+002	2.43573E+002	1.22018E-002	1.22018E-002	4.30048E+005	9.50000E+001	8.40000E+001	0.00000E+000	1.16337E+002	1.46617E+002	2.01821E+002	1.00000E+002	9.73100E-001	1.30831E-001	0.00000E+000	2.20477E+002	5.52579E+000	6.42057E-001	1.23231E+002	1.67449E+002	2.00080E+002	-6.26729E+001	5.98459E-001	6.11531E-001	1.27960E-001	2.20477E+002	1.17091E+002	9.66065E-002	2.28573E+002	-1.30342E+002
2.13121E+002	4.84541E+002	3.54900E+002	2.43633E+002	1.39901E+000	1.01519E+000	4.26500E+003	1.32002E+003	1.00000E+000	5.10000E+002	2.90000E+001	6.91760E+004	1.42027E+000	2.20123E+001	2.14221E-002	1.55450E-002	1.16159E-001	6.22148E-002	1.59780E+004	3.54952E+002	2.43572E+002	1.22018E-002	1.22018E-002	4.30048E+005	9.50000E+001	8.50000E+001	0.00000E+000	1.31146E+002	1.36422E+002	2.42617E+002	1.00000E+002	1.07537E+000	1.71576E-001	0.00000E+000	2.07870E+002	5.18517E+000	7.08743E-001	1.23231E+002	1.67449E+002	2.00080E+002	-6.25356E+001	5.98459E-001	6.11531E-001	1.58983E-001	2.07870E+002	6.57184E+001	9.66065E-002	2.28710E+002	-1.30237E+002
1.99267E+002	4.84306E+002	3.54753E+002	2.43627E+002	1.47572E+000	1.07922E+000	4.76200E+003	8.92403E+002	1.00000E+000	5.11000E+002	2.50000E+001	6.92860E+004	1.59262E+000	2.20070E+001	2.13849E-002	1.56392E-002	1.04492E-001	5.70115E-002	1.59780E+004	3.54951E+002	2.43573E+002	1.22018E-002	1.22018E-002	4.30048E+005	9.50000E+001	8.60000E+001	0.00000E+000	1.22079E+002	1.43415E+002	2.42755E+002	1.00000E+002	1.07262E+000	1.31261E-001	0.00000E+000	2.12026E+002	4.68299E+000	7.42665E-001	1.23231E+002	1.67449E+002	2.00080E+002	-6.24195E+001	5.98459E-001	6.11531E-001	1.55190E-001	2.12026E+002	7.47850E+001	9.66065E-002	2.28826E+002	-1.30155E+002
2.05033E+002	5.01316E+002	3.54804E+002	2.43597E+002	1.42105E+000	1.09770E+000	4.84300E+003	1.18593E+003	1.00000E+000	5.12000E+002	2.20000E+001	6.93870E+004	1.55989E+000	2.23901E+001	2.04199E-002	1.57734E-002	1.03866E-001	6.28741E-002	1.59780E+004	3.54951E+002	2.43573E+002	1.22018E-002	1.22018E-002	4.30048E+005	9.50000E+001	8.70000E+001	0.00000E+000	1.27020E+002	1.56696E+002	2.29784E+002	1.00000E+002	1.07773E+000	1.26730E-001	0.00000E+000	2.17892E+002	5.14761E+000	6.69960E-001	1.23231E+002	1.67449E+002	2.00080E+002	-6.22777E+001	5.98459E-001	6.11531E-001	1.28378E-001	2.17892E+002	1.13943E+002	9.66065E-002	2.28968E+002	-1.30012E+002
2.15977E+002	5.18189E+002	3.54861E+002	2.43689E+002	1.42897E+000	1.03392E+000	4.73800E+003	1.04163E+003	1.00000E+000	5.13000E+002	2.50000E+001	6.95090E+004	1.47744E+000	2.27638E+001	2.07599E-002	1.50206E-002	9.75600E-002	5.22455E-002	1.59780E+004	3.54952E+002	2.43573E+002	1.22018E-002	1.22018E-002	4.30048E+005	9.50000E+001	8.80000E+001	0.00000E+000	1.33986E+002	1.51035E+002	2.47442E+002	1.00000E+002	1.12057E+000	1.02088E-001	0.00000E+000	2.12346E+002	5.02845E+000	6.93393E-001	1.23231E+002	1.67449E+002	2.00080E+002	-6.21466E+001	5.98459E-001	6.11531E-001	1.60403E-001	2.12346E+002	6.83380E+001	9.66065E-002	2.29099E+002	-1.29837E+002
2.02717E+002	4.77376E+002	3.54822E+002	2.43659E+002	1.47915E+000	1.08276E+000	4.71400E+003	9.73218E+002	1.00000E+000	5.14000E+002	2.60000E+001	6.96300E+004	1.60157E+000	2.18489E+001	2.15435E-002	1.57703E-002	1.07504E-001	5.87148E-002	1.59780E+004	3.54952E+002	2.43573E+002	1.22018E-002	1.22018E-002	4.30048E+005	9.50000E+001	8.90000E+001	0.00000E+000	1.21310E+002	1.42992E+002	2.25447E+002	1.00000E+002	1.03012E+000	1.22020E-001	0.00000E+000	2.14666E+002	5.04831E+000	6.92421E-001	1.23231E+002	1.67449E+002	2.00080E+002	-6.20049E+001	5.98459E-001	6.11531E-001	1.54722E-001	2.14666E+002	7.80572E+001	9.66065E-002	2.29241E+002	-1.29714E+002
2.29559E+002	5.25029E+002	3.54845E+002	2.43617E+002	1.42780E+000	1.12516E+000	5.21700E+003	1.24158E+003	1.00000E+000	5.15000E+002	1.70000E+001	6.97200E+004	1.60651E+000	2.29135E+001	1.97678E-002	1.55778E-002	9.61288E-002	6.05487E-002	1.59780E+004	3.54951E+002	2.43572E+002	1.22018E-002	1.22018E-002	4.30048E+005	9.50000E+001	9.00000E+001	0.00000E+000	1.73908E+002	1.25770E+002	2.49233E+002	1.00000E+002	1.14914E+000	1.29998E-001	0.00000E+000	1.93985E+002	5.61283E+000	5.91997E-001	1.23231E+002	1.67449E+002	2.00080E+002	-6.18701E+001	5.98459E-001	6.11531E-001	1.18544E-001	1.93985E+002	1.01600E+002	9.66065E-002	2.29375E+002	-1.29589E+002
2.22728E+002	5.71404E+002	3.54944E+002	2.43625E+002	1.38584E+000	1.06122E+000	5.20800E+003	1.40064E+003	1.00000E+000	5.16000E+002	1.90000E+001	6.98370E+004	1.47067E+000	2.39041E+001	1.92033E-002	1.47051E-002	9.20477E-002	5.48990E-002	1.59780E+004	3.54952E+002	2.43572E+002	1.22018E-002	1.22018E-002	4.30048E+005	9.50000E+001	9.10000E+001	0.00000E+000	1.53181E+002	1.54705E+002	2.75377E+002	1.00000E+002	1.22833E+000	1.15984E-001	0.00000E+000	2.07859E+002	4.80645E+000	6.91912E-001	1.23231E+002	1.67449E+002	2.00080E+002	-6.17512E+001	5.98459E-001	6.11531E-001	1.32658E-001	2.07859E+002	9.88195E+001	9.66065E-002	2.29494E+002	-1.29446E+002
2.33271E+002	5.60030E+002	3.54957E+002	2.43638E+002	1.49238E+000	1.11625E+000	5.73100E+003	1.35326E+003	1.00000E+000	5.17000E+002	1.70000E+001	6.99440E+004	1.66586E+000	2.36649E+001	1.97135E-002	1.47450E-002	1.10093E-001	6.24499E-002	1.59780E+004	3.54951E+002	2.43572E+002	1.22018E-002	1.22018E-002	4.30048E+005	9.50000E+001	9.20000E+001	0.00000E+000	1.43404E+002	1.77369E+002	2.58748E+002	1.00000E+002	1.21608E+000	1.15234E-001	0.00000E+000	2.18810E+002	4.74531E+000	6.68084E-001	1.23231E+002	1.67449E+002	2.00080E+002	-6.16311E+001	5.98459E-001	6.11531E-001	1.44187E-001	2.18810E+002	9.56193E+001	9.66065E-002	2.29614E+002	-1.29319E+002
2.49916E+002	5.78001E+002	3.54814E+002	2.43634E+002	1.32686E+000	1.04329E+000	4.98400E+003	2.11751E+003	1.00000E+000	5.18000E+002	2.00000E+001	7.00730E+004	1.38429E+000	2.40417E+001	1.87947E-002	1.47780E-002	1.05496E-001	6.59411E-002	1.59780E+004	3.54952E+002	2.43572E+002	1.22018E-002	1.22018E-002	4.30048E+005	9.50000E+001	9.30000E+001	0.00000E+000	1.43754E+002	1.81225E+002	2.64285E+002	1.00000E+002	1.23718E+000	2.08313E-001	0.00000E+000	2.19289E+002	4.99973E+000	6.79948E-001	1.23231E+002	1.67449E+002	2.00080E+002	-6.15063E+001	5.98459E-001	6.11531E-001	1.19643E-001	2.19289E+002	1.25629E+002	9.66065E-002	2.29739E+002	-1.29226E+002
1.96875E+002	4.87846E+002	3.54902E+002	2.43535E+002	1.46204E+000	1.13114E+000	4.93300E+003	9.26214E+002	1.00000E+000	5.19000E+002	4.90000E+001	7.02210E+004	1.65378E+000	2.20872E+001	2.08164E-002	1.61050E-002	1.15514E-001	6.99751E-002	1.59780E+004	3.54952E+002	2.43571E+002	1.22018E-002	1.22018E-002	4.30048E+005	9.50000E+001	9.40000E+001	0.00000E+000	1.24999E+002	1.56288E+002	2.07160E+002	1.00000E+002	1.02059E+000	1.02310E-001	0.00000E+000	2.23337E+002	5.57358E+000	6.13087E-001	1.23231E+002	1.67449E+002	2.00080E+002	-6.13820E+001	5.98459E-001	6.11531E-001	1.27605E-001	2.23337E+002	1.20307E+002	9.66065E-002	2.29864E+002	-1.29117E+002
2.03090E+002	3.83205E+002	3.54707E+002	2.43521E+002	1.51843E+000	1.06078E+000	3.79900E+003	1.45003E+003	1.00000E+000	5.20000E+002	9.90000E+001	7.03990E+004	1.61072E+000	1.95756E+001	2.46355E-002	1.72104E-002	1.46361E-001	7.26099E-002	1.59780E+004	3.54952E+002	2.43571E+002	1.22018E-002	1.22018E-002	4.30048E+005	9.50000E+001	9.50000E+001	0.00000E+000	1.00341E+002	1.19093E+002	1.85477E+002	1.00000E+002	8.51344E-001	2.87679E-001	0.00000E+000	2.15947E+002	5.66111E+000	6.87820E-001	1.23231E+002	1.67449E+002	2.00080E+002	-6.12682E+001	5.98459E-001	6.11531E-001	1.77439E-001	2.15947E+002	4.87322E+001	9.66065E-002	2.29977E+002	-1.29050E+002
2.31943E+002	9.90981E+002	3.55440E+002	2.43352E+002	1.48404E+000	1.19450E+000	1.08210E+004	1.86362E+003	1.00000E+000	5.21000E+002	2.00000E+000	7.04500E+004	1.77269E+000	3.14799E+001	1.42663E-002	1.14830E-002	8.15458E-002	5.33159E-002	1.87260E+004	3.55336E+002	2.43385E+002	3.38109E-002	3.38109E-002	5.96600E+004	5.00000E+000	1.00000E+000	0.00000E+000	4.08141E+002	2.03809E+002	4.14996E+002	1.00000E+002	2.12235E+000	5.67881E-002	0.00000E+000	1.69529E+002	4.85500E+000	4.75213E-001	3.91765E+002	3.02742E+002	4.77739E+002	-9.22179E+001	2.28478E+000	4.30056E-001	1.08093E-001	1.69529E+002	8.91094E+001	6.91669E-002	1.99028E+002	-1.30808E+002
2.47381E+002	1.04555E+003	3.55445E+002	2.43407E+002	1.42096E+000	1.18270E+000	1.08780E+004	2.04310E+003	1.00000E+000	5.22000E+002	1.00000E+000	7.05880E+004	1.68058E+000	3.23350E+001	1.36241E-002	1.13397E-002	7.17547E-002	5.01497E-002	1.87260E+004	3.55336E+002	2.43386E+002	3.38109E-002	3.38109E-002	5.96600E+004	5.00000E+000	2.00000E+000	0.00000E+000	4.13703E+002	2.06069E+002	4.61371E+002	1.00000E+002	2.24491E+000	5.16885E-002	0.00000E+000	1.74131E+002	4.25060E+000	5.41360E-001	3.91765E+002	3.02742E+002	4.77739E+002	-9.20822E+001	2.28478E+000	4.30056E-001	9.15101E-002	1.74131E+002	1.12007E+002	6.91669E-002	1.99163E+002	-1.30653E+002
2.43921E+002	1.26966E+003	3.55302E+002	2.43384E+002	1.34517E+000	1.20863E+000	1.28120E+004	1.70583E+003	1.00000E+000	5.23000E+002	0.00000E+000	7.07170E+004	1.62582E+000	3.56322E+001	1.18842E-002	1.06779E-002	5.27717E-002	4.28902E-002	1.87260E+004	3.55336E+002	2.43386E+002	3.38109E-002	3.38109E-002	5.96600E+004	5.00000E+000	3.00000E+000	0.00000E+000	3.90401E+002	3.79019E+002	5.08863E+002	1.00000E+002	2.65197E+000	3.05975E-002	0.00000E+000	-7.49533E+001	4.75662E+000	4.45763E-001	3.91765E+002	3.02742E+002	4.77739E+002	-9.19643E+001	2.28478E+000	4.30056E-001	5.34641E-002	2.16292E+002	-9.75936E+001	6.91669E-002	1.99281E+002	-1.30574E+002
2.61141E+002	1.23364E+003	3.55233E+002	2.43388E+002	1.35924E+000	1.21515E+000	1.26260E+004	2.05469E+003	1.00000E+000	5.24000E+002	0.00000E+000	7.08470E+004	1.65168E+000	3.51232E+001	1.20966E-002	1.08143E-002	6.29389E-002	5.05623E-002	1.87260E+004	3.55335E+002	2.43385E+002	3.38109E-002	3.38109E-002	5.96600E+004	5.00000E+000	4.00000E+000	0.00000E+000	3.96981E+002	3.39969E+002	5.08902E+002	1.00000E+002	2.58753E+000	4.03510E-002	0.00000E+000	-8.46910E+001	4.77361E+000	4.47436E-001	3.91765E+002	3.02742E+002	4.77739E+002	-9.18429E+001	2.28478E+000	4.30056E-001	5.59700E-002	2.06555E+002	-1.09866E+002	6.91669E-002	1.99403E+002	-1.30466E+002
2.39951E+002	1.17892E+003	3.55288E+002	2.43394E+002	1.36933E+000	1.25328E+000	1.25230E+004	2.29064E+003	1.00000E+000	5.25000E+002	0.00000E+000	7.09860E+004	1.71615E+000	3.43354E+001	1.22364E-002	1.11994E-002	6.12776E-002	5.15513E-002	1.87260E+004	3.55335E+002	2.43384E+002	3.38109E-002	3.38109E-002	5.96600E+004	5.00000E+000	5.00000E+000	0.00000E+000	3.54695E+002	3.56633E+002	4.82913E+002	1.00000E+002	2.48142E+000	4.72143E-002	0.00000E+000	-7.37401E+001	4.49876E+000	4.76721E-001	3.91765E+002	3.02742E+002	4.77739E+002	-9.17108E+001	2.28478E+000	4.30056E-001	4.42502E-002	2.17505E+002	-8.71851E+001	6.91669E-002	1.99535E+002	-1.30320E+002
2.39592E+002	7.55961E+002	3.54941E+002	2.43563E+002	1.23932E+000	1.14836E+000	6.71000E+003	2.42609E+003	1.00000E+000	5.26000E+002	8.00000E+000	7.11170E+004	1.42318E+000	2.74947E+001	1.51294E-002	1.40190E-002	6.74593E-002	5.81894E-002	1.89010E+004	3.54856E+002	2.43583E+002	1.94193E-002	1.94193E-002	1.66910E+005	3.10000E+001	1.00000E+000	0.00000E+000	1.28178E+002	3.03055E+002	3.19520E+002	1.00000E+002	1.57611E+000	1.13410E-001	0.00000E+000	-5.12094E+001	3.23860E+000	9.04675E-001	1.22950E+002	2.33945E+002	2.54038E+002	-5.31624E+001	7.43072E-001	7.90568E-001	3.80940E-002	2.40036E+002	-5.85861E+001	9.49646E-002	2.38083E+002	-1.19088E+002
2.30392E+002	6.84295E+002	3.54955E+002	2.43553E+002	1.26078E+000	1.17888E+000	6.33400E+003	1.61888E+003	1.00000E+000	5.27000E+002	1.20000E+001	7.12450E+004	1.48631E+000	2.61590E+001	1.58416E-002	1.48126E-002	6.61220E-002	5.80768E-002	1.89010E+004	3.54856E+002	2.43583E+002	1.94193E-002	1.94193E-002	1.66910E+005	3.10000E+001	2.00000E+000	0.00000E+000	1.22339E+002	2.81228E+002	2.83845E+002	1.00000E+002	1.43945E+000	1.08894E-001	0.00000E+000	-4.91292E+001	3.42420E+000	8.80670E-001	1.22950E+002	2.33945E+002	2.54038E+002	-5.30503E+001	7.43072E-001	7.90568E-001	3.35692E-002	2.42116E+002	-5.20599E+001	9.49646E-002	2.38195E+002	-1.18976E+002
2.41227E+002	6.78860E+002	3.54877E+002	2.43511E+002	1.30134E+000	1.15842E+000	6.36900E+003	2.03326E+003	1.00000E+000	5.28000E+002	1.10000E+001	7.13720E+004	1.50750E+000	2.60549E+001	1.63063E-002	1.45155E-002	7.63920E-002	6.09366E-002	1.89010E+004	3.54856E+002	2.43583E+002	1.94193E-002	1.94193E-002	1.66910E+005	3.10000E+001	3.00000E+000	0.00000E+000	1.04252E+002	3.04383E+002	2.70281E+002	1.00000E+002	1.41987E+000	1.39614E-001	0.00000E+000	-4.33412E+001	3.03631E+000	9.90444E-001	1.22950E+002	2.33945E+002	2.54038E+002	-5.29309E+001	7.43072E-001	7.90568E-001	5.81012E-002	2.47904E+002	-7.07028E+001	9.49646E-002	2.38315E+002	-1.18888E+002
2.48188E+002	6.33004E+002	3.54873E+002	2.43559E+002	1.29944E+000	1.11024E+000	5.68900E+003	1.48159E+003	1.00000E+000	5.29000E+002	1.70000E+001	7.15100E+004	1.44269E+000	2.51596E+001	1.72281E-002	1.47197E-002	7.48075E-002	5.52081E-002	1.89010E+004	3.54855E+002	2.43583E+002	1.94193E-002	1.94193E-002	1.66910E+005	3.10000E+001	4.00000E+000	0.00000E+000	9.74611E+001	2.67651E+002	2.64479E+002	1.00000E+002	1.32160E+000	1.16753E-001	0.00000E+000	-4.78234E+001	3.28390E+000	9.68956E-001	1.22950E+002	2.33945E+002	2.54038E+002	-5.27994E+001	7.43072E-001	7.90568E-001	7.85143E-002	2.43422E+002	-9.61862E+001	9.49646E-002	2.38446E+002	-1.18741E+002
2.51036E+002	6.81888E+002	3.54924E+002	2.43575E+002	1.20405E+000	1.15302E+000	5.91200E+003	2.41373E+003	1.00000E+000	5.30000E+002	1.30000E+001	7.16390E+004	1.38829E+000	2.61130E+001	1.56594E-002	1.49958E-002	7.29934E-002	6.70942E-002	1.89010E+004	3.54855E+002	2.43583E+002	1.94193E-002	1.94193E-002	1.66910E+005	3.10000E+001	5.00000E+000	0.00000E+000	1.21227E+002	2.80988E+002	2.84136E+002	1.00000E+002	1.43759E+000	1.46595E-001	0.00000E+000	-4.88482E+001	3.52487E+000	8.85525E-001	1.22950E+002	2.33945E+002	2.54038E+002	-5.26832E+001	7.43072E-001	7.90568E-001	2.16494E-002	2.42397E+002	-4.01476E+001	9.49646E-002	2.38562E+002	-1.18608E+002
2.51152E+002	8.17391E+002	3.54945E+002	2.43549E+002	1.13267E+000	1.18177E+000	6.84100E+003	1.61661E+003	1.00000E+000	5.31000E+002	9.00000E+000	7.17700E+004	1.33855E+000	2.85901E+001	1.36944E-002	1.42880E-002	4.98662E-002	5.40940E-002	1.89010E+004	3.54855E+002	2.43583E+002	1.94193E-002	1.94193E-002	1.66910E+005	3.10000E+001	6.00000E+000	0.00000E+000	1.39937E+002	3.46867E+002	3.26377E+002	1.00000E+002	1.69996E+000	8.06434E-002	0.00000E+000	-4.53776E+001	3.18549E+000	9.10909E-001	1.22950E+002	2.33945E+002	2.54038E+002	-5.25564E+001	7.43072E-001	7.90568E-001	-2.12153E-002	2.45868E+002	4.77704E+000	9.49646E-002	2.38689E+002	-1.18486E+002
2.35587E+002	6.72510E+002	3.54899E+002	2.43527E+002	1.23983E+000	1.10074E+000	5.73000E+003	2.15670E+003	1.00000E+000	5.32000E+002	1.60000E+001	7.19060E+004	1.36474E+000	2.59328E+001	1.63790E-002	1.45415E-002	7.56837E-002	6.00772E-002	1.89010E+004	3.54855E+002	2.43582E+002	1.94193E-002	1.94193E-002	1.66910E+005	3.10000E+001	7.00000E+000	0.00000E+000	1.31194E+002	2.61810E+002	2.85605E+002	1.00000E+002	1.42181E+000	1.41286E-001	0.00000E+000	-5.24725E+001	3.86669E+000	8.19964E-001	1.22950E+002	2.33945E+002	2.54038E+002	-5.24221E+001	7.43072E-001	7.90568E-001	5.94260E-002	2.38773E+002	-8.11650E+001	9.49646E-002	2.38823E+002	-1.18369E+002
2.09925E+002	4.22474E+002	3.54905E+002	2.43580E+002	1.40251E+000	1.09617E+000	4.02200E+003	1.50432E+003	1.00000E+000	5.33000E+002	6.90000E+001	7.20770E+004	1.53739E+000	2.05542E+001	2.21149E-002	1.72846E-002	1.24228E-001	7.67406E-002	1.89010E+004	3.54855E+002	2.43582E+002	1.94193E-002	1.94193E-002	1.66910E+005	3.10000E+001	8.00000E+000	0.00000E+000	1.09099E+002	1.48573E+002	1.85630E+002	1.00000E+002	9.25880E-001	2.42058E-001	0.00000E+000	2.29315E+002	5.94708E+000	6.36336E-001	1.22950E+002	2.33945E+002	2.54038E+002	-5.22974E+001	7.43072E-001	7.90568E-001	1.22599E-001	2.29315E+002	1.32207E+002	9.49646E-002	2.38948E+002	-1.18225E+002
2.24006E+002	5.81549E+002	3.54821E+002	2.43568E+002	1.35819E+000	1.07634E+000	5.28500E+003	2.04054E+003	1.00000E+000	5.34000E+002	2.90000E+001	7.21770E+004	1.46187E+000	2.41153E+001	1.86827E-002	1.48056E-002	9.70271E-002	6.16821E-002	1.89010E+004	3.54855E+002	2.43582E+002	1.94193E-002	1.94193E-002	1.66910E+005	3.10000E+001	9.00000E+000	0.00000E+000	1.04816E+002	2.59292E+002	2.27590E+002	1.00000E+002	1.23307E+000	1.74066E-001	0.00000E+000	-4.18286E+001	3.65014E+000	9.04438E-001	1.22950E+002	2.33945E+002	2.54038E+002	-5.21815E+001	7.43072E-001	7.90568E-001	1.15775E-001	2.49417E+002	-1.31042E+002	9.49646E-002	2.39064E+002	-1.18131E+002
2.08918E+002	7.81938E+002	3.54980E+002	2.43495E+002	1.34983E+000	1.20077E+000	7.82800E+003	1.19331E+003	1.00000E+000	5.35000E+002	1.10000E+001	7.22900E+004	1.62083E+000	2.79632E+001	1.52564E-002	1.35717E-002	7.13884E-002	5.68693E-002	1.89010E+004	3.54854E+002	2.43582E+002	1.94193E-002	1.94193E-002	1.66910E+005	3.10000E+001	1.00000E+001	0.00000E+000	1.28969E+002	3.28125E+002	3.10770E+002	1.00000E+002	1.60650E+000	5.07319E-002	0.00000E+000	-4.51701E+001	2.93133E+000	9.25382E-001	1.22950E+002	2.33945E+002	2.54038E+002	-5.20504E+001	7.43072E-001	7.90568E-001	5.84389E-002	2.46075E+002	-7.28566E+001	9.49646E-002	2.39195E+002	-1.17991E+002
2.31460E+002	7.39592E+002	3.54867E+002	2.43555E+002	1.31880E+000	1.23738E+000	7.49300E+003	1.81560E+003	1.00000E+000	5.36000E+002	1.60000E+001	7.24320E+004	1.63186E+000	2.71954E+001	1.52353E-002	1.42948E-002	6.82669E-002	6.03231E-002	1.89010E+004	3.54854E+002	2.43582E+002	1.94193E-002	1.94193E-002	1.66910E+005	3.10000E+001	1.10000E+001	0.00000E+000	1.38424E+002	3.02527E+002	2.98165E+002	1.00000E+002	1.54443E+000	1.07458E-001	0.00000E+000	-4.69336E+001	3.26914E+000	8.48107E-001	1.22950E+002	2.33945E+002	2.54038E+002	-5.19277E+001	7.43072E-001	7.90568E-001	3.18503E-002	2.44312E+002	-4.81984E+001	9.49646E-002	2.39318E+002	-1.17872E+002
2.40231E+002	7.30259E+002	3.54867E+002	2.43537E+002	1.36009E+000	1.17110E+000	7.21700E+003	2.19866E+003	1.00000E+000	5.37000E+002	2.10000E+001	7.25760E+004	1.59281E+000	2.70233E+001	1.60100E-002	1.37853E-002	7.92060E-002	5.91864E-002	1.89010E+004	3.54854E+002	2.43582E+002	1.94193E-002	1.94193E-002	1.66910E+005	3.10000E+001	1.20000E+001	0.00000E+000	1.58957E+002	2.88235E+002	2.92983E+002	1.00000E+002	1.54239E+000	1.33862E-001	0.00000E+000	-4.85590E+001	3.80568E+000	7.42337E-001	1.22950E+002	2.33945E+002	2.54038E+002	-5.17968E+001	7.43072E-001	7.90568E-001	7.46645E-002	2.42687E+002	-9.29052E+001	9.49646E-002	2.39449E+002	-1.17747E+002
2.60062E+002	7.97655E+002	3.54896E+002	2.43565E+002	1.25734E+000	1.11421E+000	6.97200E+003	2.52928E+003	1.00000E+000	5.38000E+002	1.90000E+001	7.27210E+004	1.40095E+000	2.82428E+001	1.50583E-002	1.33441E-002	7.66010E-002	6.05111E-002	1.89010E+004	3.54854E+002	2.43582E+002	1.94193E-002	1.94193E-002	1.66910E+005	3.10000E+001	1.30000E+001	0.00000E+000	1.40980E+002	3.30576E+002	3.26794E+002	1.00000E+002	1.67085E+000	1.37828E-001	0.00000E+000	-4.67820E+001	3.23760E+000	8.87789E-001	1.22950E+002	2.33945E+002	2.54038E+002	-5.16735E+001	7.43072E-001	7.90568E-001	6.03528E-002	2.44464E+002	-7.64020E+001	9.49646E-002	2.39572E+002	-1.17608E+002
2.15663E+002	7.91923E+002	3.54940E+002	2.43559E+002	1.29277E+000	1.24442E+000	7.88200E+003	1.34971E+003	1.00000E+000	5.39000E+002	1.90000E+001	7.28750E+004	1.60875E+000	2.81411E+001	1.45614E-002	1.40168E-002	7.03410E-002	6.53006E-002	1.89010E+004	3.54854E+002	2.43581E+002	1.94193E-002	1.94193E-002	1.66910E+005	3.10000E+001	1.40000E+001	0.00000E+000	1.17102E+002	3.46759E+002	3.13072E+002	1.00000E+002	1.62646E+000	5.78407E-002	0.00000E+000	-4.26786E+001	2.70938E+000	9.97751E-001	1.22950E+002	2.33945E+002	2.54038E+002	-5.15461E+001	7.43072E-001	7.90568E-001	1.90560E-002	2.48567E+002	-3.14625E+001	9.49646E-002	2.39699E+002	-1.17473E+002
2.01770E+002	5.47318E+002	3.54937E+002	2.43640E+002	1.43379E+000	1.20231E+000	5.78300E+003	1.38307E+003	1.00000E+000	5.40000E+002	5.00000E+001	7.30480E+004	1.72387E+000	2.33948E+001	1.88543E-002	1.58103E-002	1.07869E-001	7.63890E-002	1.89010E+004	3.54854E+002	2.43581E+002	1.94193E-002	1.94193E-002	1.66910E+005	3.10000E+001	1.50000E+001	0.00000E+000	1.12468E+002	1.96365E+002	2.29250E+002	1.00000E+002	1.12745E+000	1.33672E-001	0.00000E+000	-5.53815E+001	4.13060E+000	7.64050E-001	1.22950E+002	2.33945E+002	2.54038E+002	-5.14409E+001	7.43072E-001	7.90568E-001	8.78113E-002	2.35864E+002	-1.13558E+002	9.49646E-002	2.39805E+002	-1.17340E+002
2.57652E+002	7.36650E+002	3.54916E+002	2.43580E+002	1.33087E+000	1.09515E+000	6.67600E+003	2.08606E+003	1.00000E+000	5.41000E+002	2.50000E+001	7.31780E+004	1.45751E+000	2.71413E+001	1.62884E-002	1.34034E-002	7.72961E-002	5.29582E-002	1.89010E+004	3.54854E+002	2.43582E+002	1.94193E-002	1.94193E-002	1.66910E+005	3.10000E+001	1.60000E+001	0.00000E+000	1.25007E+002	3.01794E+002	3.14576E+002	1.00000E+002	1.55625E+000	9.92335E-002	0.00000E+000	-4.88127E+001	3.21675E+000	9.13135E-001	1.22950E+002	2.33945E+002	2.54038E+002	-5.13100E+001	7.43072E-001	7.90568E-001	9.71635E-002	2.42433E+002	-1.17138E+002	9.49646E-002	2.39935E+002	-1.17235E+002
2.22811E+002	5.30932E+002	3.54682E+002	2.43609E+002	1.41500E+000	1.03489E+000	4.82400E+003	2.00067E+003	1.00000E+000	5.44000E+002	5.30000E+001	7.36570E+004	1.46437E+000	2.30420E+001	2.03729E-002	1.49001E-002	1.18989E-001	6.45549E-002	1.89010E+004	3.54853E+002	2.43581E+002	1.94193E-002	1.94193E-002	1.66910E+005	3.10000E+001	1.80000E+001	0.00000E+000	1.42000E+002	1.82865E+002	2.22768E+002	1.00000E+002	1.14064E+000	2.14109E-001	0.00000E+000	2.31144E+002	5.91363E+000	5.84324E-001	1.22950E+002	2.33945E+002	2.54038E+002	-5.09402E+001	7.43072E-001	7.90568E-001	1.55156E-001	2.31144E+002	9.39252E+001	9.49646E-002	2.40305E+002	-1.16906E+002
2.02879E+002	4.36371E+002	3.54916E+002	2.43636E+002	1.36925E+000	1.12529E+000	4.14600E+003	9.22305E+002	1.00000E+000	5.46000E+002	8.90000E+001	7.39810E+004	1.54081E+000	2.08895E+001	2.12652E-002	1.74764E-002	1.11073E-001	7.57548E-002	1.89010E+004	3.54853E+002	2.43581E+002	1.94193E-002	1.94193E-002	1.66910E+005	3.10000E+001	1.90000E+001	0.00000E+000	1.23838E+002	1.34277E+002	1.75226E+002	1.00000E+002	9.00941E-001	1.39241E-001	0.00000E+000	-6.70308E+001	7.39193E+000	5.04241E-001	1.22950E+002	2.33945E+002	2.54038E+002	-5.06759E+001	7.43072E-001	7.90568E-001	9.77979E-002	2.24215E+002	-1.36032E+002	9.49646E-002	2.40570E+002	-1.16581E+002
2.05607E+002	4.39560E+002	3.54904E+002	2.43597E+002	1.41510E+000	1.07877E+000	4.12400E+003	1.31712E+003	1.00000E+000	5.47000E+002	8.70000E+001	7.41280E+004	1.52657E+000	2.09657E+001	2.20357E-002	1.67985E-002	1.40322E-001	8.23563E-002	1.89010E+004	3.54852E+002	2.43580E+002	1.94193E-002	1.94193E-002	1.66910E+005	3.10000E+001	2.00000E+001	0.00000E+000	1.03395E+002	1.35304E+002	1.98434E+002	1.00000E+002	9.18987E-001	1.89370E-001	0.00000E+000	2.23378E+002	5.28581E+000	7.07035E-001	1.22950E+002	2.33945E+002	2.54038E+002	-5.05489E+001	7.43072E-001	7.90568E-001	1.34862E-001	2.23378E+002	1.11653E+002	9.49646E-002	2.40697E+002	-1.16470E+002
2.29215E+002	4.78046E+002	3.54808E+002	2.43641E+002	1.40885E+000	1.02426E+000	4.27700E+003	2.33002E+003	1.00000E+000	5.48000E+002	6.70000E+001	7.42600E+004	1.44304E+000	2.18643E+001	2.15425E-002	1.56618E-002	1.41563E-001	7.56921E-002	1.89010E+004	3.54852E+002	2.43580E+002	1.94193E-002	1.94193E-002	1.66910E+005	3.10000E+001	2.10000E+001	0.00000E+000	1.18145E+002	1.61987E+002	2.11947E+002	1.00000E+002	1.03020E+000	3.17564E-001	0.00000E+000	2.29035E+002	5.50641E+000	6.66458E-001	1.22950E+002	2.33945E+002	2.54038E+002	-5.04284E+001	7.43072E-001	7.90568E-001	1.58064E-001	2.29035E+002	8.80693E+001	9.49646E-002	2.40817E+002	-1.16356E+002
2.25098E+002	4.46974E+002	3.54645E+002	2.43600E+002	1.47281E+000	1.08156E+000	4.40000E+003	1.85913E+003	1.00000E+000	5.49000E+002	7.90000E+001	7.44160E+004	1.59293E+000	2.11417E+001	2.22034E-002	1.63051E-002	1.32834E-001	7.25831E-002	1.89010E+004	3.54851E+002	2.43580E+002	1.94193E-002	1.94193E-002	1.66910E+005	3.10000E+001	2.20000E+001	0.00000E+000	1.20447E+002	1.37595E+002	1.97632E+002	1.00000E+002	9.53257E-001	2.68414E-001	0.00000E+000	2.21641E+002	5.97143E+000	6.05908E-001	1.22950E+002	2.33945E+002	2.54038E+002	-5.03071E+001	7.43072E-001	7.90568E-001	1.53170E-001	2.21641E+002	8.69762E+001	9.49646E-002	2.40938E+002	-1.16284E+002
2.14704E+002	4.75822E+002	3.54898E+002	2.43684E+002	1.42145E+000	1.01870E+000	4.23300E+003	1.31118E+003	1.00000E+000	5.50000E+002	7.30000E+001	7.45540E+004	1.44804E+000	2.18133E+001	2.18478E-002	1.56576E-002	1.33742E-001	6.96644E-002	1.89010E+004	3.54851E+002	2.43580E+002	1.94193E-002	1.94193E-002	1.66910E+005	3.10000E+001	2.30000E+001	0.00000E+000	1.47059E+002	1.42731E+002	1.86264E+002	1.00000E+002	9.86291E-001	1.68098E-001	0.00000E+000	2.20887E+002	8.68558E+000	4.24706E-001	1.22950E+002	2.33945E+002	2.54038E+002	-5.01978E+001	7.43072E-001	7.90568E-001	1.65050E-001	2.20887E+002	7.07125E+001	9.49646E-002	2.41048E+002	-1.16091E+002
2.01282E+002	4.58911E+002	3.54870E+002	2.43627E+002	1.42727E+000	1.13561E+000	4.55800E+003	9.24475E+002	1.00000E+000	5.52000E+002	7.80000E+001	7.48640E+004	1.62082E+000	2.14222E+001	2.11407E-002	1.68206E-002	1.09436E-001	7.01089E-002	1.89010E+004	3.54851E+002	2.43579E+002	1.94193E-002	1.94193E-002	1.66910E+005	3.10000E+001	2.50000E+001	0.00000E+000	9.93958E+001	1.56401E+002	1.89456E+002	1.00000E+002	9.32159E-001	1.07328E-001	0.00000E+000	-5.64853E+001	4.97015E+000	7.15244E-001	1.22950E+002	2.33945E+002	2.54038E+002	-4.99690E+001	7.43072E-001	7.90568E-001	1.13803E-001	2.34760E+002	-1.43409E+002	9.49646E-002	2.41277E+002	-1.15888E+002
2.76963E+002	4.54228E+002	3.54797E+002	2.43561E+002	1.36729E+000	1.10815E+000	4.27600E+003	2.27460E+003	1.00000E+000	5.56000E+002	7.20000E+001	7.54590E+004	1.51517E+000	2.13126E+001	2.09095E-002	1.69465E-002	1.27936E-001	8.46911E-002	1.89010E+004	3.54850E+002	2.43578E+002	1.94193E-002	1.94193E-002	1.66910E+005	3.10000E+001	2.90000E+001	0.00000E+000	1.65716E+002	1.18503E+002	1.87543E+002	1.00000E+002	9.76257E-001	3.42137E-001	0.00000E+000	1.97286E+002	9.39163E+000	3.90797E-001	1.22950E+002	2.33945E+002	2.54038E+002	-4.95090E+001	7.43072E-001	7.90568E-001	1.04685E-001	1.97286E+002	1.20618E+002	9.49646E-002	2.41736E+002	-1.15466E+002
2.46849E+002	4.56163E+002	3.54767E+002	2.43648E+002	1.27109E+000	9.57683E-001	3.46900E+003	2.58735E+003	1.00000E+000	5.57000E+002	8.00000E+001	7.56010E+004	1.21730E+000	2.13580E+001	2.15811E-002	1.62600E-002	1.48123E-001	8.48631E-002	1.89010E+004	3.54850E+002	2.43578E+002	1.94193E-002	1.94193E-002	1.66910E+005	3.10000E+001	3.00000E+001	0.00000E+000	1.26054E+002	1.35571E+002	2.24019E+002	1.00000E+002	1.02102E+000	4.20047E-001	0.00000E+000	2.16360E+002	6.07127E+000	6.71165E-001	1.22950E+002	2.33945E+002	2.54038E+002	-4.93975E+001	7.43072E-001	7.90568E-001	1.40618E-001	2.16360E+002	9.75681E+001	9.49646E-002	2.41848E+002	-1.15331E+002
2.24975E+002	4.47716E+002	3.54843E+002	2.43672E+002	1.38516E+000	1.04000E+000	4.00300E+003	2.00143E+003	1.00000E+000	5.58000E+002	8.00000E+001	7.57470E+004	1.44056E+000	2.11593E+001	2.18930E-002	1.64377E-002	1.32911E-001	7.58086E-002	1.89010E+004	3.54850E+002	2.43578E+002	1.94193E-002	1.94193E-002	1.66910E+005	3.10000E+001	3.10000E+001	0.00000E+000	1.10992E+002	1.48871E+002	2.00540E+002	1.00000E+002	9.64640E-001	2.89166E-001	0.00000E+000	2.28549E+002	5.66820E+000	6.69227E-001	1.22950E+002	2.33945E+002	2.54038E+002	-4.92696E+001	7.43072E-001	7.90568E-001	1.42323E-001	2.28549E+002	1.07669E+002	9.49646E-002	2.41976E+002	-1.15179E+002
2.25531E+002	4.70172E+002	3.54806E+002	2.43580E+002	1.37580E+000	1.02712E+000	4.12800E+003	1.95942E+003	1.00000E+000	5.63000E+002	6.90000E+001	7.64310E+004	1.41311E+000	2.16835E+001	2.14133E-002	1.59864E-002	1.35046E-001	7.61144E-002	2.02450E+004	3.54793E+002	2.43614E+002	1.68626E-002	1.68626E-002	2.11516E+005	5.10000E+001	1.00000E+000	0.00000E+000	1.70324E+002	9.86209E+001	2.25756E+002	1.00000E+002	1.03456E+000	2.98174E-001	0.00000E+000	1.89687E+002	6.12027E+000	6.10338E-001	1.59921E+002	1.19962E+002	2.03128E+002	2.01770E+002	1.09978E+000	4.74497E-001	1.45106E-001	1.89687E+002	6.52928E+001	1.47266E-001	2.01770E+002	7.46578E+001
2.22385E+002	5.27257E+002	3.54842E+002	2.43612E+002	1.36445E+000	9.81670E-001	4.39000E+003	2.71757E+003	1.00000E+000	5.64000E+002	5.60000E+001	7.65670E+004	1.33944E+000	2.29621E+001	2.05933E-002	1.48161E-002	1.40611E-001	7.36070E-002	2.02450E+004	3.54793E+002	2.43613E+002	1.68626E-002	1.68626E-002	2.11516E+005	5.10000E+001	2.00000E+000	0.00000E+000	1.82582E+002	1.30962E+002	2.43618E+002	1.00000E+002	1.16238E+000	3.00194E-001	0.00000E+000	1.99313E+002	6.80189E+000	5.32536E-001	1.59921E+002	1.19962E+002	2.03128E+002	2.01882E+002	1.09978E+000	4.74497E-001	1.63156E-001	1.99313E+002	5.16291E+001	1.47266E-001	2.01882E+002	7.47878E+001
2.32934E+002	5.78119E+002	3.54802E+002	2.43576E+002	1.25079E+000	1.02026E+000	4.61100E+003	2.95814E+003	1.00000E+000	5.66000E+002	4.10000E+001	7.68410E+004	1.27614E+000	2.40441E+001	1.84199E-002	1.50250E-002	1.20255E-001	8.05488E-002	2.02450E+004	3.54792E+002	2.43612E+002	1.68626E-002	1.68626E-002	2.11516E+005	5.10000E+001	4.00000E+000	0.00000E+000	2.11344E+002	1.39376E+002	2.64198E+002	1.00000E+002	1.28011E+000	3.08814E-001	0.00000E+000	1.94517E+002	6.96444E+000	5.07490E-001	1.59921E+002	1.19962E+002	2.03128E+002	2.02116E+002	1.09978E+000	4.74497E-001	1.01507E-001	1.94517E+002	1.21386E+002	1.47266E-001	2.02116E+002	7.50014E+001
2.35924E+002	4.64078E+002	3.54730E+002	2.43563E+002	1.31992E+000	1.01975E+000	3.89500E+003	2.02750E+003	1.00000E+000	5.67000E+002	6.70000E+001	7.70130E+004	1.34599E+000	2.15425E+001	2.11493E-002	1.63395E-002	1.29981E-001	7.83674E-002	2.02450E+004	3.54791E+002	2.43611E+002	1.68626E-002	1.68626E-002	2.11516E+005	5.10000E+001	5.00000E+000	0.00000E+000	1.86954E+002	9.26488E+001	2.08792E+002	1.00000E+002	1.01424E+000	3.06461E-001	0.00000E+000	1.79359E+002	7.05796E+000	5.44851E-001	1.59921E+002	1.19962E+002	2.03128E+002	2.02250E+002	1.09978E+000	4.74497E-001	1.28298E-001	1.79359E+002	7.54785E+001	1.47266E-001	2.02250E+002	7.51153E+001
2.40744E+002	5.31217E+002	3.54817E+002	2.43671E+002	1.36597E+000	1.05474E+000	4.75600E+003	1.68648E+003	1.00000E+000	5.68000E+002	4.80000E+001	7.71270E+004	1.44074E+000	2.30481E+001	1.98071E-002	1.52941E-002	1.09656E-001	6.61889E-002	2.02450E+004	3.54791E+002	2.43611E+002	1.68626E-002	1.68626E-002	2.11516E+005	5.10000E+001	6.00000E+000	0.00000E+000	1.60452E+002	1.60963E+002	2.33148E+002	1.00000E+002	1.15595E+000	2.02801E-001	0.00000E+000	2.19786E+002	6.62397E+000	5.25378E-001	1.59921E+002	1.19962E+002	2.03128E+002	2.02361E+002	1.09978E+000	4.74497E-001	1.28569E-001	2.19786E+002	1.15639E+002	1.47266E-001	2.02361E+002	7.52821E+001
2.36319E+002	4.32558E+002	3.54817E+002	2.43648E+002	1.38025E+000	9.74828E-001	3.61500E+003	1.77356E+003	1.00000E+000	5.69000E+002	8.00000E+001	7.72940E+004	1.34551E+000	2.07980E+001	2.29565E-002	1.62134E-002	1.45047E-001	7.33823E-002	2.02450E+004	3.54791E+002	2.43610E+002	1.68626E-002	1.68626E-002	2.11516E+005	5.10000E+001	7.00000E+000	0.00000E+000	1.15021E+002	1.34627E+002	1.98467E+002	1.00000E+002	9.39299E-001	2.94286E-001	0.00000E+000	2.23550E+002	6.23713E+000	6.39989E-001	1.59921E+002	1.19962E+002	2.03128E+002	2.02480E+002	1.09978E+000	4.74497E-001	1.72150E-001	2.23550E+002	6.37246E+001	1.47266E-001	2.02480E+002	7.53932E+001
2.24583E+002	4.45804E+002	3.54745E+002	2.43562E+002	1.44489E+000	1.04323E+000	4.15900E+003	1.68578E+003	1.00000E+000	5.71000E+002	7.70000E+001	7.75760E+004	1.50735E+000	2.11141E+001	2.24048E-002	1.61765E-002	1.30899E-001	6.92632E-002	2.02450E+004	3.54790E+002	2.43609E+002	1.68626E-002	1.68626E-002	2.11516E+005	5.10000E+001	9.00000E+000	0.00000E+000	1.44087E+002	1.19990E+002	2.08200E+002	1.00000E+002	9.87080E-001	2.49610E-001	0.00000E+000	2.08140E+002	6.70146E+000	5.55325E-001	1.59921E+002	1.19962E+002	2.03128E+002	2.02729E+002	1.09978E+000	4.74497E-001	1.61431E-001	2.08140E+002	6.27060E+001	1.47266E-001	2.02729E+002	7.55970E+001
1.93149E+002	4.24931E+002	3.54832E+002	2.43663E+002	1.50337E+000	1.19978E+000	4.65100E+003	9.47087E+002	1.00000E+000	5.72000E+002	9.40000E+001	7.77360E+004	1.80372E+000	2.06138E+001	2.20441E-002	1.75925E-002	1.25116E-001	8.04609E-002	2.02450E+004	3.54790E+002	2.43609E+002	1.68626E-002	1.68626E-002	2.11516E+005	5.10000E+001	1.00000E+001	0.00000E+000	1.30783E+002	1.21481E+002	1.70324E+002	1.00000E+002	8.77282E-001	1.49062E-001	0.00000E+000	2.18416E+002	7.85290E+000	4.48134E-001	1.59921E+002	1.19962E+002	2.03128E+002	2.02852E+002	1.09978E+000	4.74497E-001	1.12309E-001	2.18416E+002	1.33200E+002	1.47266E-001	2.02852E+002	7.57736E+001
2.24047E+002	4.83835E+002	3.54756E+002	2.43599E+002	1.47276E+000	1.03617E+000	4.56000E+003	2.23675E+003	1.00000E+000	5.75000E+002	6.00000E+001	7.81200E+004	1.52602E+000	2.19963E+001	2.18096E-002	1.53443E-002	1.46747E-001	7.35531E-002	2.02450E+004	3.54789E+002	2.43608E+002	1.68626E-002	1.68626E-002	2.11516E+005	5.10000E+001	1.30000E+001	0.00000E+000	1.38894E+002	1.56030E+002	2.12458E+002	1.00000E+002	1.05817E+000	2.97737E-001	0.00000E+000	2.26550E+002	6.37240E+000	5.57732E-001	1.59921E+002	1.19962E+002	2.03128E+002	2.03209E+002	1.09978E+000	4.74497E-001	1.74014E-001	2.26550E+002	6.41291E+001	1.47266E-001	2.03209E+002	7.60922E+001
2.05113E+002	5.15123E+002	3.54971E+002	2.43602E+002	1.44474E+000	1.13473E+000	5.18500E+003	9.67341E+002	1.00000E+000	5.76000E+002	5.20000E+001	7.82560E+004	1.63939E+000	2.26963E+001	2.00640E-002	1.57586E-002	9.92793E-002	6.21014E-002	2.02450E+004	3.54788E+002	2.43607E+002	1.68626E-002	1.68626E-002	2.11516E+005	5.10000E+001	1.40000E+001	0.00000E+000	1.40746E+002	1.36269E+002	2.31643E+002	1.00000E+002	1.06737E+000	7.61599E-002	0.00000E+000	2.14921E+002	5.29784E+000	6.29127E-001	1.59921E+002	1.19962E+002	2.03128E+002	2.03328E+002	1.09978E+000	4.74497E-001	1.20185E-001	2.14921E+002	1.20653E+002	1.47266E-001	2.03328E+002	7.62588E+001
2.05408E+002	4.88825E+002	3.54859E+002	2.43634E+002	1.55115E+000	1.13159E+000	5.19300E+003	8.95409E+002	1.00000E+000	5.77000E+002	6.40000E+001	7.84150E+004	1.75527E+000	2.21094E+001	2.15251E-002	1.57029E-002	1.41187E-001	7.59838E-002	2.02450E+004	3.54788E+002	2.43607E+002	1.68626E-002	1.68626E-002	2.11516E+005	5.10000E+001	1.50000E+001	0.00000E+000	1.42432E+002	1.41425E+002	2.09314E+002	1.00000E+002	1.02872E+000	8.21113E-002	0.00000E+000	2.19763E+002	6.22455E+000	5.35049E-001	1.59921E+002	1.19962E+002	2.03128E+002	2.03452E+002	1.09978E+000	4.74497E-001	1.56394E-001	2.19763E+002	8.09845E+001	1.47266E-001	2.03452E+002	7.63695E+001
2.31519E+002	4.70096E+002	3.54688E+002	2.43521E+002	1.29485E+000	1.02800E+000	3.90600E+003	1.96821E+003	1.00000E+000	5.78000E+002	7.40000E+001	7.85670E+004	1.33111E+000	2.16817E+001	2.07182E-002	1.64486E-002	1.20320E-001	7.65842E-002	2.02450E+004	3.54788E+002	2.43606E+002	1.68626E-002	1.68626E-002	2.11516E+005	5.10000E+001	1.60000E+001	0.00000E+000	1.50996E+002	1.33949E+002	2.08552E+002	1.00000E+002	1.02815E+000	2.76643E-001	0.00000E+000	2.13827E+002	7.64271E+000	5.02456E-001	1.59921E+002	1.19962E+002	2.03128E+002	2.03575E+002	1.09978E+000	4.74497E-001	1.14879E-001	2.13827E+002	1.25597E+002	1.47266E-001	2.03575E+002	7.64171E+001
1.91620E+002	4.73085E+002	3.54806E+002	2.43593E+002	1.47787E+000	1.19380E+000	5.07400E+003	7.90260E+002	1.00000E+000	5.80000E+002	7.50000E+001	7.88490E+004	1.76428E+000	2.17505E+001	2.07472E-002	1.67593E-002	1.05859E-001	6.98503E-002	2.02450E+004	3.54787E+002	2.43605E+002	1.68626E-002	1.68626E-002	2.11516E+005	5.10000E+001	1.80000E+001	0.00000E+000	1.16254E+002	1.26270E+002	2.21264E+002	1.00000E+002	9.78155E-001	6.84738E-002	0.00000E+000	2.17835E+002	4.66218E+000	7.22682E-001	1.59921E+002	1.19962E+002	2.03128E+002	2.03820E+002	1.09978E+000	4.74497E-001	1.06327E-001	2.17835E+002	1.39344E+002	1.47266E-001	2.03820E+002	7.67119E+001
2.28426E+002	4.52386E+002	3.54859E+002	2.43628E+002	1.30971E+000	9.56925E-001	3.53400E+003	2.01237E+003	1.00000E+000	5.81000E+002	8.00000E+001	7.90020E+004	1.25330E+000	2.12694E+001	2.20314E-002	1.60970E-002	1.41145E-001	7.62622E-002	2.02450E+004	3.54787E+002	2.43604E+002	1.68626E-002	1.68626E-002	2.11516E+005	5.10000E+001	1.90000E+001	0.00000E+000	1.68413E+002	1.11136E+002	1.94052E+002	1.00000E+002	9.81917E-001	3.37898E-001	0.00000E+000	1.94970E+002	9.22654E+000	4.37561E-001	1.59921E+002	1.19962E+002	2.03128E+002	2.03933E+002	1.09978E+000	4.74497E-001	1.55644E-001	1.94970E+002	5.71641E+001	1.47266E-001	2.03933E+002	7.68490E+001
2.28650E+002	5.93435E+002	3.54842E+002	2.43520E+002	1.24733E+000	1.13410E+000	5.23900E+003	1.96738E+003	1.00000E+000	5.83000E+002	4.30000E+001	7.92750E+004	1.41459E+000	2.43605E+001	1.72328E-002	1.56685E-002	8.84379E-002	7.34368E-002	2.02450E+004	3.54786E+002	2.43603E+002	1.68626E-002	1.68626E-002	2.11516E+005	5.10000E+001	2.10000E+001	0.00000E+000	1.89048E+002	1.64905E+002	2.61636E+002	1.00000E+002	1.28297E+000	1.98620E-001	0.00000E+000	-7.80022E+001	6.53274E+000	5.07565E-001	1.59921E+002	1.19962E+002	2.03128E+002	2.04173E+002	1.09978E+000	4.74497E-001	4.75473E-002	2.13243E+002	-9.47775E+001	1.47266E-001	2.04173E+002	7.70475E+001
2.20861E+002	6.53088E+002	3.54923E+002	2.43421E+002	1.32910E+000	1.15768E+000	6.21400E+003	1.71147E+003	1.00000E+000	5.84000E+002	3.40000E+001	7.94220E+004	1.53866E+000	2.55556E+001	1.68605E-002	1.46859E-002	9.43200E-002	7.19636E-002	2.02450E+004	3.54786E+002	2.43602E+002	1.68626E-002	1.68626E-002	2.11516E+005	5.10000E+001	2.20000E+001	0.00000E+000	2.74854E+002	1.65170E+002	2.12097E+002	1.00000E+002	1.32750E+000	1.07857E-001	0.00000E+000	1.59986E+002	1.53276E+001	1.98632E-001	1.59921E+002	1.19962E+002	2.03128E+002	2.04294E+002	1.09978E+000	4.74497E-001	6.89325E-002	1.59986E+002	1.21549E+002	1.47266E-001	2.04294E+002	7.71515E+001
2.20654E+002	4.28367E+002	3.54771E+002	2.43551E+002	1.45870E+000	1.09530E+000	4.22800E+003	1.93879E+003	1.00000E+000	5.85000E+002	1.80000E+001	7.95590E+004	1.59771E+000	2.06970E+001	2.24336E-002	1.68447E-002	1.43233E-001	8.16077E-002	2.02450E+004	3.54786E+002	2.43602E+002	1.68626E-002	1.68626E-002	2.11516E+005	5.10000E+001	2.30000E+001	0.00000E+000	1.39510E+002	1.14740E+002	1.86827E+002	1.00000E+002	9.18587E-001	3.46130E-001	0.00000E+000	2.10062E+002	7.47897E+000	4.93517E-001	1.59921E+002	1.19962E+002	2.03128E+002	2.04403E+002	1.09978E+000	4.74497E-001	1.42290E-001	2.10062E+002	8.91662E+001	1.47266E-001	2.04403E+002	7.72727E+001
2.28205E+002	4.46237E+002	3.54835E+002	2.43604E+002	1.37954E+000	1.05938E+000	4.04800E+003	2.27219E+003	1.00000E+000	5.87000E+002	2.00000E+001	7.98240E+004	1.46146E+000	2.11243E+001	2.16827E-002	1.66507E-002	1.36142E-001	8.10786E-002	2.02450E+004	3.54785E+002	2.43600E+002	1.68626E-002	1.68626E-002	2.11516E+005	5.10000E+001	2.50000E+001	0.00000E+000	1.81858E+002	1.11977E+002	1.90375E+002	1.00000E+002	9.99964E-001	3.37047E-001	0.00000E+000	1.88583E+002	9.69398E+000	3.89125E-001	1.59921E+002	1.19962E+002	2.03128E+002	2.04636E+002	1.09978E+000	4.74497E-001	1.31269E-001	1.88583E+002	8.11844E+001	1.47266E-001	2.04636E+002	7.75388E+001
2.23633E+002	4.77193E+002	3.54766E+002	2.43622E+002	1.40178E+000	1.04803E+000	4.35000E+003	1.49321E+003	1.00000E+000	5.88000E+002	1.50000E+001	7.99590E+004	1.46912E+000	2.18447E+001	2.12538E-002	1.58903E-002	1.19004E-001	6.74561E-002	2.02450E+004	3.54785E+002	2.43600E+002	1.68626E-002	1.68626E-002	2.11516E+005	5.10000E+001	2.60000E+001	0.00000E+000	1.72290E+002	1.20880E+002	1.99901E+002	1.00000E+002	1.02185E+000	2.04429E-001	0.00000E+000	1.99891E+002	8.67927E+000	4.19260E-001	1.59921E+002	1.19962E+002	2.03128E+002	2.04746E+002	1.09978E+000	4.74497E-001	1.44398E-001	1.99891E+002	7.63888E+001	1.47266E-001	2.04746E+002	7.76397E+001
2.28268E+002	5.19393E+002	3.54840E+002	2.43627E+002	1.28057E+000	1.01989E+000	4.23300E+003	1.76661E+003	1.00000E+000	5.89000E+002	1.30000E+001	8.00950E+004	1.30604E+000	2.27902E+001	1.96824E-002	1.56757E-002	9.83527E-002	6.32003E-002	2.02450E+004	3.54785E+002	2.43600E+002	1.68626E-002	1.68626E-002	2.11516E+005	5.10000E+001	2.70000E+001	0.00000E+000	1.97805E+002	1.13572E+002	2.31625E+002	1.00000E+002	1.12857E+000	1.98034E-001	0.00000E+000	1.89201E+002	7.20347E+000	5.12089E-001	1.59921E+002	1.19962E+002	2.03128E+002	2.04863E+002	1.09978E+000	4.74497E-001	1.13317E-001	1.89201E+002	1.02827E+002	1.47266E-001	2.04863E+002	7.77742E+001
2.33196E+002	4.66290E+002	3.54734E+002	2.43673E+002	1.22713E+000	9.11686E-001	3.26500E+003	1.73309E+003	1.00000E+000	5.92000E+002	1.90000E+001	8.05230E+004	1.11876E+000	2.15938E+001	2.14758E-002	1.59553E-002	1.22960E-001	6.88400E-002	2.02450E+004	3.54783E+002	2.43599E+002	1.68626E-002	1.68626E-002	2.11516E+005	5.10000E+001	3.00000E+001	0.00000E+000	1.74283E+002	9.86033E+001	2.12585E+002	1.00000E+002	1.01126E+000	2.77831E-001	0.00000E+000	1.90188E+002	7.61239E+000	5.51758E-001	1.59921E+002	1.19962E+002	2.03128E+002	2.05232E+002	1.09978E+000	4.74497E-001	1.47487E-001	1.90188E+002	6.28137E+001	1.47266E-001	2.05232E+002	7.81358E+001
2.27042E+002	4.05546E+002	3.54815E+002	2.43672E+002	1.23981E+000	9.67873E-001	3.04200E+003	2.43155E+003	1.00000E+000	5.93000E+002	2.40000E+001	8.06670E+004	1.19998E+000	2.01382E+001	2.24789E-002	1.75484E-002	1.48690E-001	9.13789E-002	2.02450E+004	3.54783E+002	2.43599E+002	1.68626E-002	1.68626E-002	2.11516E+005	5.10000E+001	3.10000E+001	0.00000E+000	1.59468E+002	7.80969E+001	1.95574E+002	1.00000E+002	9.03930E-001	4.44949E-001	0.00000E+000	1.85745E+002	7.01733E+000	6.20097E-001	1.59921E+002	1.19962E+002	2.03128E+002	2.05355E+002	1.09978E+000	4.74497E-001	1.23176E-001	1.85745E+002	8.79732E+001	1.47266E-001	2.05355E+002	7.82769E+001
2.32776E+002	4.48573E+002	3.54603E+002	2.43586E+002	1.41413E+000	1.04704E+000	4.12200E+003	2.21261E+003	1.00000E+000	5.96000E+002	2.00000E+001	8.10520E+004	1.48065E+000	2.11795E+001	2.20260E-002	1.63083E-002	1.44130E-001	7.98659E-002	2.02450E+004	3.54782E+002	2.43598E+002	1.68626E-002	1.68626E-002	2.11516E+005	5.10000E+001	3.40000E+001	0.00000E+000	1.65817E+002	9.29615E+001	2.10513E+002	1.00000E+002	9.79646E-001	3.34329E-001	0.00000E+000	1.91400E+002	6.35370E+000	5.88343E-001	1.59921E+002	1.19962E+002	2.03128E+002	2.05694E+002	1.09978E+000	4.74497E-001	1.49152E-001	1.91400E+002	6.18573E+001	1.47266E-001	2.05694E+002	7.85403E+001
2.26084E+002	4.39803E+002	3.54832E+002	2.43692E+002	1.43789E+000	9.44194E-001	3.69400E+003	1.36776E+003	1.00000E+000	6.04000E+002	1.90000E+001	8.20970E+004	1.35765E+000	2.09715E+001	2.36580E-002	1.55351E-002	1.29393E-001	5.71817E-002	2.02450E+004	3.54779E+002	2.43595E+002	1.68626E-002	1.68626E-002	2.11516E+005	5.10000E+001	4.20000E+001	0.00000E+000	1.54953E+002	9.42433E+001	2.17646E+002	1.00000E+002	9.78596E-001	2.33585E-001	0.00000E+000	1.97389E+002	6.17611E+000	6.39363E-001	1.59921E+002	1.19962E+002	2.03128E+002	2.06643E+002	1.09978E+000	4.74497E-001	2.07255E-001	1.97389E+002	-1.36769E+001	1.47266E-001	2.06643E+002	7.95747E+001
2.31982E+002	4.99474E+002	3.54863E+002	2.43617E+002	1.27817E+000	1.02770E+000	4.09300E+003	2.35167E+003	1.00000E+000	6.07000E+002	1.20000E+001	8.24800E+004	1.31357E+000	2.23489E+001	1.99787E-002	1.60637E-002	1.13721E-001	7.42208E-002	2.02450E+004	3.54778E+002	2.43593E+002	1.68626E-002	1.68626E-002	2.11516E+005	5.10000E+001	4.50000E+001	0.00000E+000	1.70344E+002	1.53837E+002	1.79919E+002	1.00000E+002	1.03656E+000	2.70053E-001	0.00000E+000	-6.06081E+001	1.28153E+001	2.92726E-001	1.59921E+002	1.19962E+002	2.03128E+002	2.06993E+002	1.09978E+000	4.74497E-001	1.08623E-001	2.30637E+002	-1.41658E+002	1.47266E-001	2.06993E+002	7.99058E+001
2.36526E+002	5.94232E+002	3.54890E+002	2.43571E+002	1.25551E+000	1.07970E+000	5.02700E+003	2.26517E+003	1.00000E+000	6.08000E+002	8.00000E+000	8.26130E+004	1.35557E+000	2.43769E+001	1.77079E-002	1.52282E-002	9.01821E-002	6.72036E-002	2.02450E+004	3.54777E+002	2.43593E+002	1.68626E-002	1.68626E-002	2.11516E+005	5.10000E+001	4.60000E+001	0.00000E+000	2.04900E+002	1.87551E+002	2.06015E+002	1.00000E+002	1.22758E+000	1.98825E-001	0.00000E+000	-5.43453E+001	1.28982E+001	2.62438E-001	1.59921E+002	1.19962E+002	2.03128E+002	2.07107E+002	1.09978E+000	4.74497E-001	7.52886E-002	2.36900E+002	-9.93252E+001	1.47266E-001	2.07107E+002	8.00093E+001
2.41878E+002	4.31660E+002	3.54848E+002	2.43679E+002	1.24351E+000	1.04855E+000	3.51600E+003	1.95943E+003	1.00000E+000	6.09000E+002	2.10000E+001	8.27590E+004	1.30388E+000	2.07764E+001	2.09713E-002	1.76833E-002	1.21770E-001	8.71719E-002	2.02450E+004	3.54777E+002	2.43593E+002	1.68626E-002	1.68626E-002	2.11516E+005	5.10000E+001	4.70000E+001	0.00000E+000	1.53880E+002	1.00367E+002	1.92234E+002	1.00000E+002	9.29566E-001	3.48107E-001	0.00000E+000	1.99063E+002	7.91573E+000	5.11324E-001	1.59921E+002	1.19962E+002	2.03128E+002	2.07235E+002	1.09978E+000	4.74497E-001	8.50604E-002	1.99063E+002	1.43818E+002	1.47266E-001	2.07235E+002	8.01664E+001
2.30529E+002	4.75327E+002	3.54835E+002	2.43593E+002	1.39890E+000	1.04754E+000	4.31900E+003	2.07124E+003	1.00000E+000	6.12000E+002	1.70000E+001	8.31350E+004	1.46540E+000	2.18020E+001	2.12860E-002	1.59397E-002	1.28671E-001	7.30185E-002	2.02450E+004	3.54775E+002	2.43591E+002	1.68626E-002	1.68626E-002	2.11516E+005	5.10000E+001	5.00000E+001	0.00000E+000	1.81553E+002	1.33965E+002	1.79450E+002	1.00000E+002	1.01721E+000	2.75910E-001	0.00000E+000	2.06256E+002	1.38106E+001	2.64428E-001	1.59921E+002	1.19962E+002	2.03128E+002	2.07579E+002	1.09978E+000	4.74497E-001	1.43621E-001	2.06256E+002	8.37301E+001	1.47266E-001	2.07579E+002	8.04777E+001
1.83340E+002	2.85671E+002	3.54833E+002	2.43600E+002	1.40747E+000	1.26717E+000	3.11600E+003	6.41233E+002	1.00000E+000	6.13000E+002	4.30000E+001	8.32940E+004	1.78350E+000	1.69018E+001	2.52138E-002	2.27005E-002	1.25642E-001	1.02372E-001	2.02450E+004	3.54775E+002	2.43590E+002	1.68626E-002	1.68626E-002	2.11516E+005	5.10000E+001	5.10000E+001	0.00000E+000	1.17303E+002	6.89943E+001	1.02157E+002	1.00000E+002	5.90666E-001	2.28651E-001	0.00000E+000	-1.14176E+002	1.53817E+001	2.79517E-001	1.59921E+002	1.19962E+002	2.03128E+002	2.07696E+002	1.09978E+000	4.74497E-001	5.24539E-002	1.77069E+002	-1.35830E+002	1.47266E-001	2.07696E+002	8.05964E+001
1.95696E+002	1.99822E+002	3.55005E+002	2.43361E+002	1.08462E+000	1.07097E+000	1.45300E+003	6.64381E+002	1.00000E+000	6.22000E+002	8.80000E+001	8.45360E+004	1.16160E+000	1.41358E+001	2.84542E-002	2.80961E-002	1.37488E-001	1.34134E-001	2.23580E+004	3.55005E+002	2.43361E+002	1.37488E-001	1.34134E-001	1.45300E+003	1.00000E+000	1.00000E+000	0.00000E+000	3.87794E+001	1.21415E+002	3.15602E+001	1.00000E+002	3.83910E-001	5.86730E-001	0.00000E+000	2.92667E+000	4.52468E+000	1.39152E+000	3.87794E+001	1.21415E+002	3.15602E+001	2.92667E+000	4.52468E+000	1.39152E+000	6.33288E-003	2.92667E+000	2.63978E+001	6.33288E-003	2.92667E+000	2.63978E+001
1.90949E+002	3.17722E+002	3.55178E+002	2.43417E+002	1.12649E+000	1.12209E+000	2.51400E+003	1.04139E+003	1.00000E+000	6.43000E+002	3.80000E+001	8.72410E+004	1.26403E+000	1.78247E+001	2.24670E-002	2.23793E-002	1.00994E-001	1.00229E-001	2.30490E+004	3.55139E+002	2.43335E+002	5.36413E-002	5.36413E-002	1.74170E+004	5.00000E+000	3.00000E+000	0.00000E+000	9.68177E+001	2.01228E+002	4.01134E+001	0.00000E+000	6.68307E-001	3.21231E-001	0.00000E+000	1.58401E+001	3.90601E+000	1.22545E+000	9.69017E+001	2.85095E+002	5.60632E+001	9.83236E+000	1.24783E+000	1.45737E+000	1.95557E-003	1.58401E+001	4.35936E+001	-1.36192E-002	9.83236E+000	5.26286E+001
1.98150E+002	3.80833E+002	3.55215E+002	2.43371E+002	1.19398E+000	1.35122E+000	3.81400E+003	1.00211E+003	1.00000E+000	6.44000E+002	2.30000E+001	8.73720E+004	1.61333E+000	1.95149E+001	1.93333E-002	2.18795E-002	7.61524E-002	9.67609E-002	2.30490E+004	3.55139E+002	2.43334E+002	5.36413E-002	5.36413E-002	1.74170E+004	5.00000E+000	4.00000E+000	0.00000E+000	8.18556E+001	2.56442E+002	4.67972E+001	1.00000E+002	7.64597E-001	2.00354E-001	0.00000E+000	9.88258E+000	2.55374E+000	1.52176E+000	9.69017E+001	2.85095E+002	5.60632E+001	9.95492E+000	1.24783E+000	1.45737E+000	-6.17813E-002	9.88258E+000	1.00219E+002	-1.36192E-002	9.95492E+000	5.27435E+001
2.18902E+002	6.69927E+002	3.55227E+002	2.43361E+002	1.18386E+000	1.31171E+000	6.47200E+003	1.93128E+003	1.00000E+000	6.45000E+002	6.00000E+000	8.74860E+004	1.55288E+000	2.58830E+001	1.47156E-002	1.63050E-002	6.72116E-002	8.21041E-002	2.30490E+004	3.55139E+002	2.43334E+002	5.36413E-002	5.36413E-002	1.74170E+004	5.00000E+000	5.00000E+000	0.00000E+000	1.43175E+002	4.38226E+002	9.25681E+001	1.00000E+002	1.34199E+000	1.44703E-001	0.00000E+000	8.82800E+000	2.04845E+000	1.45635E+000	9.69017E+001	2.85095E+002	5.60632E+001	1.01005E+001	1.24783E+000	1.45737E+000	-5.12345E-002	8.82800E+000	8.85212E+001	-1.36192E-002	1.01005E+001	5.28880E+001
1.99013E+002	5.41992E+002	3.55362E+002	2.43101E+002	1.24380E+000	1.37973E+000	5.72500E+003	8.89706E+002	1.00000E+000	6.79000E+002	8.00000E+000	9.18520E+004	1.71611E+000	2.32807E+001	1.64385E-002	1.82350E-002	6.86287E-002	8.39463E-002	2.43910E+004	3.55413E+002	2.43024E+002	2.40101E-002	2.40101E-002	5.27160E+004	6.00000E+000	1.00000E+000	0.00000E+000	5.98899E+001	3.15301E+002	1.56605E+002	1.00000E+002	1.09478E+000	7.91342E-002	0.00000E+000	-5.16699E+000	2.31308E+000	1.37130E+000	1.06220E+002	5.76433E+002	3.23609E+002	-8.62311E+000	7.82569E-001	1.33573E+000	-5.18129E-002	2.86079E+002	7.50450E+001	-7.28049E-002	2.82622E+002	9.29767E+001
2.39380E+002	1.20721E+003	3.55412E+002	2.42997E+002	1.14148E+000	1.34182E+000	1.14650E+004	1.76257E+003	1.00000E+000	6.80000E+002	0.00000E+000	9.19870E+004	1.53167E+000	3.47450E+001	1.06606E-002	1.25317E-002	4.68580E-002	6.42266E-002	2.43910E+004	3.55412E+002	2.43025E+002	2.40101E-002	2.40101E-002	5.27160E+004	6.00000E+000	2.00000E+000	0.00000E+000	1.46663E+002	6.93293E+002	3.82368E+002	1.00000E+002	2.52340E+000	3.58840E-002	0.00000E+000	-7.43280E+000	1.73670E+000	1.29063E+000	1.06220E+002	5.76433E+002	3.23609E+002	-8.45349E+000	7.82569E-001	1.33573E+000	-8.06767E-002	2.83813E+002	1.02375E+002	-7.28049E-002	2.82792E+002	9.31210E+001
2.28092E+002	1.07873E+003	3.55433E+002	2.42979E+002	1.15959E+000	1.39900E+000	1.08110E+004	1.21846E+003	1.00000E+000	6.81000E+002	0.00000E+000	9.21310E+004	1.62226E+000	3.28440E+001	1.11525E-002	1.34550E-002	4.59454E-002	6.61826E-002	2.43910E+004	3.55412E+002	2.43025E+002	2.40101E-002	2.40101E-002	5.27160E+004	6.00000E+000	3.00000E+000	0.00000E+000	1.10102E+002	6.31496E+002	3.52785E+002	1.00000E+002	2.26537E+000	2.96690E-002	0.00000E+000	-8.30182E+000	1.70152E+000	1.35656E+000	1.06220E+002	5.76433E+002	3.23609E+002	-8.27405E+000	7.82569E-001	1.33573E+000	-9.35710E-002	2.82944E+002	1.15294E+002	-7.28049E-002	2.82971E+002	9.32990E+001
2.30424E+002	1.06889E+003	3.55425E+002	2.43030E+002	1.15526E+000	1.33170E+000	1.01940E+004	1.42331E+003	1.00000E+000	6.82000E+002	0.00000E+000	9.22690E+004	1.53847E+000	3.26939E+001	1.14422E-002	1.31897E-002	5.00598E-002	6.60338E-002	2.43910E+004	3.55412E+002	2.43025E+002	2.40101E-002	2.40101E-002	5.27160E+004	6.00000E+000	4.00000E+000	0.00000E+000	1.07825E+002	6.15724E+002	3.50528E+002	1.00000E+002	2.22490E+000	3.38588E-002	0.00000E+000	-8.65582E+000	1.76307E+000	1.34825E+000	1.06220E+002	5.76433E+002	3.23609E+002	-8.09515E+000	7.82569E-001	1.33573E+000	-7.09453E-002	2.82590E+002	9.10066E+001	-7.28049E-002	2.83150E+002	9.34937E+001
2.18433E+002	1.07203E+003	3.55441E+002	2.43012E+002	1.13538E+000	1.35050E+000	1.01860E+004	1.86577E+003	1.00000E+000	6.83000E+002	0.00000E+000	9.23960E+004	1.53332E+000	3.27419E+001	1.12496E-002	1.33811E-002	4.81893E-002	6.75650E-002	2.43910E+004	3.55412E+002	2.43026E+002	2.40101E-002	2.40101E-002	5.27160E+004	6.00000E+000	5.00000E+000	0.00000E+000	1.07874E+002	6.05150E+002	3.62860E+002	1.00000E+002	2.23288E+000	5.14454E-002	0.00000E+000	-9.95874E+000	1.79559E+000	1.32434E+000	1.06220E+002	5.76433E+002	3.23609E+002	-7.92188E+000	7.82569E-001	1.33573E+000	-8.65362E-002	2.81287E+002	1.06078E+002	-7.28049E-002	2.83324E+002	9.36642E+001
1.97834E+002	5.09788E+002	3.55332E+002	2.43131E+002	1.17321E+000	1.16246E+000	4.33500E+003	1.04593E+003	1.00000E+000	6.84000E+002	1.40000E+001	9.25390E+004	1.36382E+000	2.25785E+001	1.78190E-002	1.76557E-002	7.42861E-002	7.29746E-002	2.43910E+004	3.55412E+002	2.43025E+002	2.40101E-002	2.40101E-002	5.27160E+004	6.00000E+000	6.00000E+000	0.00000E+000	4.31010E+001	3.15036E+002	1.60466E+002	1.00000E+002	1.07209E+000	1.27251E-001	0.00000E+000	-5.99493E+000	2.48268E+000	1.46824E+000	1.06220E+002	5.76433E+002	3.23609E+002	-7.73776E+000	7.82569E-001	1.33573E+000	4.60413E-003	2.85251E+002	1.91367E+001	-7.28049E-002	2.83508E+002	9.38659E+001
1.95223E+002	3.56123E+002	3.55168E+002	2.43388E+002	1.14576E+000	1.27980E+000	3.25500E+003	8.26671E+002	1.00000E+000	7.32000E+002	2.40000E+001	9.87530E+004	1.46634E+000	1.88712E+001	2.00825E-002	2.24319E-002	7.74957E-002	9.59606E-002	2.62030E+004	3.55159E+002	2.43299E+002	1.32895E-002	1.32895E-002	1.11017E+005	3.70000E+001	2.00000E+000	0.00000E+000	7.51542E+001	2.27823E+002	5.58359E+001	1.00000E+002	7.16935E-001	2.05772E-001	0.00000E+000	2.03949E+001	3.01513E+000	1.39518E+000	7.09543E+001	2.51511E+002	6.05282E+001	1.88669E+001	4.82549E-001	1.49271E+000	-5.52619E-002	2.03949E+001	1.04129E+002	-3.02943E-002	1.88669E+001	7.78599E+001
2.12388E+002	5.29064E+002	3.55120E+002	2.43278E+002	1.06506E+000	1.15358E+000	4.06900E+003	7.77853E+002	1.00000E+000	7.33000E+002	1.10000E+001	9.88680E+004	1.22863E+000	2.30014E+001	1.66967E-002	1.80844E-002	5.20548E-002	6.05346E-002	2.62030E+004	3.55160E+002	2.43299E+002	1.32895E-002	1.32895E-002	1.11017E+005	3.70000E+001	3.00000E+000	0.00000E+000	9.80542E+001	3.65844E+002	7.75744E+001	1.00000E+002	1.08119E+000	8.48123E-002	0.00000E+000	1.99519E+001	2.39667E+000	1.56985E+000	7.09543E+001	2.51511E+002	6.05282E+001	1.89690E+001	4.82549E-001	1.49271E+000	-3.98979E-002	1.99519E+001	8.83279E+001	-3.02943E-002	1.89690E+001	7.79133E+001
1.98722E+002	3.51242E+002	3.55068E+002	2.43275E+002	1.22669E+000	1.20024E+000	3.22000E+003	1.32188E+003	1.00000E+000	7.34000E+002	2.80000E+001	9.90200E+004	1.47231E+000	1.87414E+001	2.16175E-002	2.11514E-002	1.02109E-001	9.78628E-002	2.62030E+004	3.55160E+002	2.43298E+002	1.32895E-002	1.32895E-002	1.11017E+005	3.70000E+001	4.00000E+000	0.00000E+000	7.28789E+001	2.27079E+002	5.18350E+001	1.00000E+002	7.01952E-001	2.91311E-001	0.00000E+000	2.11498E+001	2.94010E+000	1.43854E+000	7.09543E+001	2.51511E+002	6.05282E+001	1.90665E+001	4.82549E-001	1.49271E+000	1.08997E-002	2.11498E+001	4.01930E+001	-3.02943E-002	1.90665E+001	7.79988E+001
1.96549E+002	3.35670E+002	3.55079E+002	2.43224E+002	1.15836E+000	1.18184E+000	2.86800E+003	9.40345E+002	1.00000E+000	7.35000E+002	3.10000E+001	9.91510E+004	1.36900E+000	1.83213E+001	2.16300E-002	2.20683E-002	9.49816E-002	9.87561E-002	2.62030E+004	3.55160E+002	2.43298E+002	1.32895E-002	1.32895E-002	1.11017E+005	3.70000E+001	5.00000E+000	0.00000E+000	6.11737E+001	2.24017E+002	6.22019E+001	1.00000E+002	6.98319E-001	2.52380E-001	0.00000E+000	1.68708E+001	3.08444E+000	1.45293E+000	7.09543E+001	2.51511E+002	6.05282E+001	1.91696E+001	4.82549E-001	1.49271E+000	-1.00311E-002	1.68708E+001	5.61094E+001	-3.02943E-002	1.91696E+001	7.80865E+001
2.02639E+002	2.50003E+002	3.55227E+002	2.43310E+002	1.05104E+000	1.06022E+000	1.74700E+003	7.86312E+002	1.00000E+000	7.36000E+002	4.50000E+001	9.92980E+004	1.11433E+000	1.58115E+001	2.51463E-002	2.53658E-002	1.06932E-001	1.08747E-001	2.62030E+004	3.55160E+002	2.43298E+002	1.32895E-002	1.32895E-002	1.11017E+005	3.70000E+001	6.00000E+000	0.00000E+000	4.98108E+001	1.59092E+002	3.67370E+001	1.00000E+002	4.90452E-001	3.77515E-001	0.00000E+000	2.09479E+001	3.96307E+000	1.44888E+000	7.09543E+001	2.51511E+002	6.05282E+001	1.92810E+001	4.82549E-001	1.49271E+000	-4.34612E-003	2.09479E+001	5.47572E+001	-3.02943E-002	1.92810E+001	7.82594E+001
1.95540E+002	3.80750E+002	3.55128E+002	2.43293E+002	1.23332E+000	1.13052E+000	3.31200E+003	1.00689E+003	1.00000E+000	7.37000E+002	2.20000E+001	9.94060E+004	1.39429E+000	1.95128E+001	2.14305E-002	1.96441E-002	8.83267E-002	7.46830E-002	2.62030E+004	3.55160E+002	2.43298E+002	1.32895E-002	1.32895E-002	1.11017E+005	3.70000E+001	7.00000E+000	0.00000E+000	7.50332E+001	2.53373E+002	4.92865E+001	1.00000E+002	7.51696E-001	1.65515E-001	0.00000E+000	2.23034E+001	2.69990E+000	1.54461E+000	7.09543E+001	2.51511E+002	6.05282E+001	1.93852E+001	4.82549E-001	1.49271E+000	4.34918E-002	2.23034E+001	9.54075E+000	-3.02943E-002	1.93852E+001	7.83364E+001
1.85417E+002	2.90251E+002	3.55079E+002	2.43415E+002	1.09695E+000	1.21062E+000	2.40900E+003	8.45471E+002	1.00000E+000	7.38000E+002	3.70000E+001	9.95560E+004	1.32799E+000	1.70368E+001	2.23495E-002	2.46655E-002	8.17299E-002	9.87844E-002	2.62030E+004	3.55161E+002	2.43298E+002	1.32895E-002	1.32895E-002	1.11017E+005	3.70000E+001	8.00000E+000	0.00000E+000	4.96880E+001	1.96918E+002	4.40072E+001	1.00000E+002	5.81461E-001	2.65782E-001	0.00000E+000	1.92923E+001	3.09034E+000	1.58229E+000	7.09543E+001	2.51511E+002	6.05282E+001	1.94714E+001	4.82549E-001	1.49271E+000	-4.92620E-002	1.92923E+001	9.70002E+001	-3.02943E-002	1.94714E+001	7.84542E+001
2.00221E+002	3.96816E+002	3.55109E+002	2.43360E+002	1.22979E+000	1.15119E+000	3.50300E+003	9.67912E+002	1.00000E+000	7.40000E+002	2.00000E+001	9.97960E+004	1.41572E+000	1.99202E+001	2.07783E-002	1.94503E-002	8.03495E-002	7.07810E-002	2.62030E+004	3.55161E+002	2.43298E+002	1.32895E-002	1.32895E-002	1.11017E+005	3.70000E+001	1.00000E+001	0.00000E+000	6.97070E+001	2.74013E+002	6.29100E+001	1.00000E+002	8.14047E-001	1.55447E-001	0.00000E+000	1.92240E+001	2.58708E+000	1.56740E+000	7.09543E+001	2.51511E+002	6.05282E+001	1.96375E+001	4.82549E-001	1.49271E+000	3.30113E-002	1.92240E+001	1.68071E+001	-3.02943E-002	1.96375E+001	7.86080E+001
2.04574E+002	3.85762E+002	3.55154E+002	2.43392E+002	1.20172E+000	1.17840E+000	3.41000E+003	9.10154E+002	1.00000E+000	7.41000E+002	1.90000E+001	9.99280E+004	1.41610E+000	1.96408E+001	2.05790E-002	2.01797E-002	8.40720E-002	8.09498E-002	2.62030E+004	3.55161E+002	2.43298E+002	1.32895E-002	1.32895E-002	1.11017E+005	3.70000E+001	1.10000E+001	0.00000E+000	8.34168E+001	2.60055E+002	6.30156E+001	1.00000E+002	8.12295E-001	1.89643E-001	0.00000E+000	2.10448E+001	2.90204E+000	1.41622E+000	7.09543E+001	2.51511E+002	6.05282E+001	1.97174E+001	4.82549E-001	1.49271E+000	9.79798E-003	2.10448E+001	4.12117E+001	-3.02943E-002	1.97174E+001	7.87085E+001
2.05153E+002	4.61462E+002	3.55157E+002	2.43310E+002	1.15883E+000	1.24234E+000	4.14400E+003	1.01048E+003	1.00000E+000	7.42000E+002	1.60000E+001	1.00056E+005	1.43965E+000	2.14817E+001	1.80015E-002	1.92988E-002	6.83553E-002	7.81630E-002	2.62030E+004	3.55161E+002	2.43298E+002	1.32895E-002	1.32895E-002	1.11017E+005	3.70000E+001	1.20000E+001	0.00000E+000	8.20761E+001	3.22140E+002	6.49580E+001	1.00000E+002	9.36335E-001	1.41094E-001	0.00000E+000	2.08373E+001	2.30655E+000	1.61636E+000	7.09543E+001	2.51511E+002	6.05282E+001	1.97913E+001	4.82549E-001	1.49271E+000	-3.47783E-002	2.08373E+001	8.41937E+001	-3.02943E-002	1.97913E+001	7.87550E+001
2.02487E+002	4.17271E+002	3.55261E+002	2.43287E+002	1.12608E+000	1.24452E+000	3.65100E+003	8.85112E+002	1.00000E+000	7.43000E+002	1.60000E+001	1.00205E+005	1.40143E+000	2.04272E+001	1.86365E-002	2.05966E-002	7.09367E-002	8.60289E-002	2.62030E+004	3.55162E+002	2.43298E+002	1.32895E-002	1.32895E-002	1.11017E+005	3.70000E+001	1.30000E+001	0.00000E+000	8.51366E+001	2.67200E+002	6.88408E+001	1.00000E+002	8.43067E-001	1.76090E-001	0.00000E+000	2.03081E+001	2.84439E+000	1.39642E+000	7.09543E+001	2.51511E+002	6.05282E+001	1.98651E+001	4.82549E-001	1.49271E+000	-4.99605E-002	2.03081E+001	9.87091E+001	-3.02943E-002	1.98651E+001	7.88432E+001
2.00919E+002	4.00895E+002	3.55099E+002	2.43263E+002	1.12406E+000	1.15293E+000	3.24900E+003	9.74311E+002	1.00000E+000	7.44000E+002	2.00000E+001	1.00342E+005	1.29597E+000	2.00224E+001	1.97203E-002	2.02269E-002	7.40976E-002	7.77977E-002	2.62030E+004	3.55162E+002	2.43298E+002	1.32895E-002	1.32895E-002	1.11017E+005	3.70000E+001	1.40000E+001	0.00000E+000	7.03185E+001	2.71173E+002	6.10255E+001	1.00000E+002	8.05221E-001	1.65855E-001	0.00000E+000	1.99407E+001	2.69039E+000	1.56502E+000	7.09543E+001	2.51511E+002	6.05282E+001	1.99408E+001	4.82549E-001	1.49271E+000	-1.26813E-002	1.99407E+001	6.17597E+001	-3.02943E-002	1.99408E+001	7.88757E+001
2.00726E+002	4.59683E+002	3.55210E+002	2.43257E+002	1.09974E+000	1.34343E+000	4.22200E+003	1.12655E+003	1.00000E+000	7.45000E+002	1.50000E+001	1.00471E+005	1.47743E+000	2.14402E+001	1.69251E-002	2.06755E-002	6.61772E-002	9.75498E-002	2.62030E+004	3.55161E+002	2.43298E+002	1.32895E-002	1.32895E-002	1.11017E+005	3.70000E+001	1.50000E+001	0.00000E+000	8.72533E+001	3.08937E+002	7.01996E+001	1.00000E+002	9.32177E-001	1.77793E-001	0.00000E+000	-2.70497E+002	2.43905E+000	1.51437E+000	7.09543E+001	2.51511E+002	6.05282E+001	2.00186E+001	4.82549E-001	1.49271E+000	-9.97416E-002	2.07483E+001	-1.40107E+002	-3.02943E-002	2.00186E+001	7.89753E+001
2.04236E+002	4.25137E+002	3.55131E+002	2.43246E+002	1.06948E+000	1.21764E+000	3.46000E+003	8.55224E+002	1.00000E+000	7.46000E+002	1.80000E+001	1.00599E+005	1.30224E+000	2.06189E+001	1.81817E-002	2.07005E-002	6.23025E-002	7.98607E-002	2.62030E+004	3.55162E+002	2.43298E+002	1.32895E-002	1.32895E-002	1.11017E+005	3.70000E+001	1.60000E+001	0.00000E+000	9.34794E+001	2.74983E+002	6.44498E+001	1.00000E+002	8.63633E-001	1.44121E-001	0.00000E+000	2.26033E+001	2.92711E+000	1.39391E+000	7.09543E+001	2.51511E+002	6.05282E+001	2.01009E+001	4.82549E-001	1.49271E+000	-6.47804E-002	2.26033E+001	1.15937E+002	-3.02943E-002	2.01009E+001	7.90366E+001
2.02036E+002	3.72587E+002	3.55225E+002	2.43341E+002	1.12735E+000	1.32986E+000	3.47600E+003	9.67261E+002	1.00000E+000	7.47000E+002	2.10000E+001	1.00743E+005	1.49921E+000	1.93025E+001	1.91214E-002	2.25561E-002	7.74924E-002	1.06790E-001	2.62030E+004	3.55162E+002	2.43298E+002	1.32895E-002	1.32895E-002	1.11017E+005	3.70000E+001	1.70000E+001	0.00000E+000	7.36773E+001	2.47323E+002	5.53685E+001	1.00000E+002	7.51431E-001	2.38969E-001	0.00000E+000	2.16504E+001	2.73268E+000	1.48965E+000	7.09543E+001	2.51511E+002	6.05282E+001	2.01818E+001	4.82549E-001	1.49271E+000	-8.24131E-002	2.16504E+001	1.33371E+002	-3.02943E-002	2.01818E+001	7.91706E+001
2.02902E+002	3.70095E+002	3.55273E+002	2.43298E+002	1.07212E+000	1.22709E+000	3.04400E+003	8.58016E+002	1.00000E+000	7.48000E+002	2.30000E+001	1.00873E+005	1.31559E+000	1.92379E+001	1.94322E-002	2.22409E-002	7.30489E-002	9.47755E-002	2.62030E+004	3.55162E+002	2.43298E+002	1.32895E-002	1.32895E-002	1.11017E+005	3.70000E+001	1.80000E+001	0.00000E+000	8.71530E+001	2.28603E+002	6.29750E+001	1.00000E+002	7.57322E-001	1.96626E-001	0.00000E+000	2.21475E+001	3.44821E+000	1.26152E+000	7.09543E+001	2.51511E+002	6.05282E+001	2.02606E+001	4.82549E-001	1.49271E+000	-6.73993E-002	2.21475E+001	1.18215E+002	-3.02943E-002	2.02606E+001	7.92450E+001
2.06838E+002	3.88734E+002	3.55285E+002	2.43273E+002	1.11670E+000	1.24558E+000	3.37600E+003	8.49179E+002	1.00000E+000	7.49000E+002	2.20000E+001	1.01003E+005	1.39093E+000	1.97163E+001	1.92191E-002	2.14373E-002	7.31790E-002	9.03465E-002	2.62030E+004	3.55162E+002	2.43298E+002	1.32895E-002	1.32895E-002	1.11017E+005	3.70000E+001	1.90000E+001	0.00000E+000	8.20829E+001	2.60292E+002	5.39866E+001	1.00000E+002	7.89297E-001	2.00897E-001	0.00000E+000	2.33391E+001	2.78278E+000	1.48433E+000	7.09543E+001	2.51511E+002	6.05282E+001	2.03329E+001	4.82549E-001	1.49271E+000	-5.45595E-002	2.33391E+001	1.06351E+002	-3.02943E-002	2.03329E+001	7.93115E+001
2.03463E+002	3.02112E+002	3.55172E+002	2.43214E+002	1.14195E+000	1.09404E+000	2.36200E+003	1.05533E+003	1.00000E+000	7.50000E+002	3.40000E+001	1.01135E+005	1.24933E+000	1.73814E+001	2.34966E-002	2.25108E-002	1.18725E-001	1.09191E-001	2.62030E+004	3.55162E+002	2.43298E+002	1.32895E-002	1.32895E-002	1.11017E+005	3.70000E+001	2.00000E+001	0.00000E+000	6.06376E+001	1.87004E+002	5.37980E+001	1.00000E+002	6.05050E-001	4.01765E-001	0.00000E+000	1.94003E+001	3.67848E+000	1.34246E+000	7.09543E+001	2.51511E+002	6.05282E+001	2.04118E+001	4.82549E-001	1.49271E+000	2.14271E-002	1.94003E+001	2.82458E+001	-3.02943E-002	2.04118E+001	7.93454E+001
2.02684E+002	3.60503E+002	3.55210E+002	2.43227E+002	1.08703E+000	1.20328E+000	2.94800E+003	1.19044E+003	1.00000E+000	7.51000E+002	2.70000E+001	1.01258E+005	1.30800E+000	1.89869E+001	2.00205E-002	2.21617E-002	8.56978E-002	1.04406E-001	2.62030E+004	3.55162E+002	2.43298E+002	1.32895E-002	1.32895E-002	1.11017E+005	3.70000E+001	2.10000E+001	0.00000E+000	5.84478E+001	2.38680E+002	6.38405E+001	1.00000E+002	7.25888E-001	2.86720E-001	0.00000E+000	1.77930E+001	2.89828E+000	1.52513E+000	7.09543E+001	2.51511E+002	6.05282E+001	2.04816E+001	4.82549E-001	1.49271E+000	-5.07594E-002	1.77930E+001	9.69609E+001	-3.02943E-002	2.04816E+001	7.94279E+001
1.90117E+002	3.25038E+002	3.55219E+002	2.43303E+002	1.09317E+000	1.25657E+000	2.78700E+003	1.30120E+003	1.00000E+000	7.52000E+002	3.30000E+001	1.01392E+005	1.37365E+000	1.80288E+001	2.07072E-002	2.38022E-002	9.50693E-002	1.24788E-001	2.62030E+004	3.55162E+002	2.43298E+002	1.32895E-002	1.32895E-002	1.11017E+005	3.70000E+001	2.20000E+001	0.00000E+000	4.43784E+001	2.15582E+002	6.34856E+001	1.00000E+002	6.53571E-001	3.81512E-001	0.00000E+000	1.52177E+001	2.90255E+000	1.56626E+000	7.09543E+001	2.51511E+002	6.05282E+001	2.05691E+001	4.82549E-001	1.49271E+000	-6.95369E-002	1.52177E+001	1.13475E+002	-3.02943E-002	2.05691E+001	7.95434E+001
1.92770E+002	2.31626E+002	3.55085E+002	2.43365E+002	1.20290E+000	1.12682E+000	1.96000E+003	6.67655E+002	1.00000E+000	7.53000E+002	4.60000E+001	1.01523E+005	1.35544E+000	1.52193E+001	2.71706E-002	2.54522E-002	1.27654E-001	1.12421E-001	2.62030E+004	3.55163E+002	2.43298E+002	1.32895E-002	1.32895E-002	1.11017E+005	3.70000E+001	2.30000E+001	0.00000E+000	4.27686E+001	1.49828E+002	4.03114E+001	1.00000E+002	4.67491E-001	4.31648E-001	0.00000E+000	1.92251E+001	3.76015E+000	1.44171E+000	7.09543E+001	2.51511E+002	6.05282E+001	2.06404E+001	4.82549E-001	1.49271E+000	3.26550E-002	1.92251E+001	1.71538E+001	-3.02943E-002	2.06404E+001	7.96074E+001
1.96553E+002	3.16335E+002	3.55167E+002	2.43337E+002	1.08863E+000	1.24915E+000	2.68600E+003	7.95430E+002	1.00000E+000	7.54000E+002	3.00000E+001	1.01640E+005	1.35987E+000	1.77858E+001	2.10053E-002	2.41025E-002	7.79918E-002	1.01664E-001	2.62030E+004	3.55163E+002	2.43298E+002	1.32895E-002	1.32895E-002	1.11017E+005	3.70000E+001	2.40000E+001	0.00000E+000	5.72194E+001	2.14681E+002	5.60665E+001	1.00000E+002	6.58373E-001	2.37611E-001	0.00000E+000	1.90891E+001	3.10591E+000	1.49097E+000	7.09543E+001	2.51511E+002	6.05282E+001	2.07266E+001	4.82549E-001	1.49271E+000	-6.86618E-002	1.90891E+001	1.16445E+002	-3.02943E-002	2.07266E+001	7.97015E+001
1.99641E+002	3.87013E+002	3.55127E+002	2.43335E+002	1.19603E+000	1.23303E+000	3.55700E+003	1.30241E+003	1.00000E+000	7.55000E+002	1.80000E+001	1.01756E+005	1.47474E+000	1.96726E+001	2.00539E-002	2.06743E-002	8.96085E-002	9.50803E-002	2.62030E+004	3.55162E+002	2.43297E+002	1.32895E-002	1.32895E-002	1.11017E+005	3.70000E+001	2.50000E+001	0.00000E+000	7.82171E+001	2.57766E+002	6.36485E+001	1.00000E+002	7.99621E-001	2.48444E-001	0.00000E+000	2.12353E+001	2.79185E+000	1.44138E+000	7.09543E+001	2.51511E+002	6.05282E+001	2.08026E+001	4.82549E-001	1.49271E+000	-1.52331E-002	2.12353E+001	6.55545E+001	-3.02943E-002	2.08026E+001	7.97683E+001
2.15939E+002	5.62056E+002	3.55122E+002	2.43205E+002	1.09615E+000	1.20903E+000	4.65300E+003	1.26194E+003	1.00000E+000	7.56000E+002	9.00000E+000	1.01877E+005	1.32528E+000	2.37077E+001	1.60696E-002	1.77244E-002	6.13301E-002	7.40934E-002	2.62030E+004	3.55162E+002	2.43297E+002	1.32895E-002	1.32895E-002	1.11017E+005	3.70000E+001	2.60000E+001	0.00000E+000	1.02111E+002	3.70843E+002	9.86287E+001	1.00000E+002	1.14748E+000	1.18655E-001	0.00000E+000	1.93015E+001	2.39985E+000	1.46609E+000	7.09543E+001	2.51511E+002	6.05282E+001	2.08853E+001	4.82549E-001	1.49271E+000	-4.89683E-002	1.93015E+001	9.66531E+001	-3.02943E-002	2.08853E+001	7.98050E+001
2.04273E+002	4.10227E+002	3.55103E+002	2.43295E+002	1.09716E+000	1.16823E+000	3.28900E+003	1.20620E+003	1.00000E+000	7.57000E+002	1.70000E+001	1.02005E+005	1.28173E+000	2.02541E+001	1.91310E-002	2.03702E-002	7.70759E-002	8.70220E-002	2.62030E+004	3.55162E+002	2.43297E+002	1.32895E-002	1.32895E-002	1.11017E+005	3.70000E+001	2.70000E+001	0.00000E+000	8.26098E+001	2.79296E+002	7.33038E+001	1.00000E+002	8.72526E-001	1.90710E-001	0.00000E+000	2.02746E+001	2.92264E+000	1.43187E+000	7.09543E+001	2.51511E+002	6.05282E+001	2.09573E+001	4.82549E-001	1.49271E+000	-3.13722E-002	2.02746E+001	8.02757E+001	-3.02943E-002	2.09573E+001	7.99041E+001
1.91494E+002	3.33213E+002	3.55211E+002	2.43309E+002	1.32816E+000	1.26913E+000	3.48000E+003	9.40130E+002	1.00000E+000	7.58000E+002	2.20000E+001	1.02134E+005	1.68561E+000	1.82541E+001	2.25144E-002	2.15138E-002	1.00568E-001	9.20703E-002	2.62030E+004	3.55162E+002	2.43297E+002	1.32895E-002	1.32895E-002	1.11017E+005	3.70000E+001	2.80000E+001	0.00000E+000	7.03823E+001	2.05855E+002	6.49740E+001	1.00000E+002	6.86153E-001	2.41545E-001	0.00000E+000	1.90944E+001	3.19294E+000	1.27418E+000	7.09543E+001	2.51511E+002	6.05282E+001	2.10352E+001	4.82549E-001	1.49271E+000	2.27271E-002	1.90944E+001	2.67180E+001	-3.02943E-002	2.10352E+001	8.00103E+001
2.07001E+002	4.44238E+002	3.55190E+002	2.43264E+002	1.07678E+000	1.09731E+000	3.28900E+003	6.59630E+002	1.00000E+000	7.59000E+002	1.40000E+001	1.02241E+005	1.18156E+000	2.10770E+001	1.87756E-002	1.91336E-002	5.85065E-002	6.06258E-002	2.62030E+004	3.55162E+002	2.43297E+002	1.32895E-002	1.32895E-002	1.11017E+005	3.70000E+001	2.90000E+001	0.00000E+000	8.04953E+001	3.06529E+002	5.97980E+001	1.00000E+002	8.90727E-001	9.60417E-002	0.00000E+000	2.27763E+001	2.59597E+000	1.61206E+000	7.09543E+001	2.51511E+002	6.05282E+001	2.11087E+001	4.82549E-001	1.49271E+000	-9.44518E-003	2.27763E+001	6.14864E+001	-3.02943E-002	2.11087E+001	8.00635E+001
2.00109E+002	3.87503E+002	3.55213E+002	2.43257E+002	1.05384E+000	1.13369E+000	2.90000E+003	9.69735E+002	1.00000E+000	7.60000E+002	1.70000E+001	1.02383E+005	1.19473E+000	1.96851E+001	1.95693E-002	2.10521E-002	6.97828E-002	8.02607E-002	2.62030E+004	3.55162E+002	2.43296E+002	1.32895E-002	1.32895E-002	1.11017E+005	3.70000E+001	3.00000E+001	0.00000E+000	6.08398E+001	2.70982E+002	6.61173E+001	1.00000E+002	7.99098E-001	1.66755E-001	0.00000E+000	1.90414E+001	2.77449E+000	1.60631E+000	7.09543E+001	2.51511E+002	6.05282E+001	2.11849E+001	4.82549E-001	1.49271E+000	-3.65025E-002	1.90414E+001	8.40855E+001	-3.02943E-002	2.11849E+001	8.01423E+001
2.07974E+002	3.73686E+002	3.55203E+002	2.43272E+002	1.14032E+000	1.22861E+000	3.26800E+003	9.49334E+002	1.00000E+000	7.62000E+002	2.20000E+001	1.02648E+005	1.40101E+000	1.93310E+001	1.99474E-002	2.14917E-002	8.06398E-002	9.31598E-002	2.62030E+004	3.55162E+002	2.43296E+002	1.32895E-002	1.32895E-002	1.11017E+005	3.70000E+001	3.20000E+001	0.00000E+000	5.83035E+001	2.56406E+002	5.70643E+001	1.00000E+002	7.44705E-001	2.10420E-001	0.00000E+000	2.03720E+001	2.56403E+000	1.63737E+000	7.09543E+001	2.51511E+002	6.05282E+001	2.13266E+001	4.82549E-001	1.49271E+000	-3.72666E-002	2.03720E+001	8.61705E+001	-3.02943E-002	2.13266E+001	8.02867E+001
2.05647E+002	4.22050E+002	3.55298E+002	2.43289E+002	1.06273E+000	1.17710E+000	3.30500E+003	1.31360E+003	1.00000E+000	7.63000E+002	2.00000E+001	1.02775E+005	1.25094E+000	2.05438E+001	1.84858E-002	2.04751E-002	8.12515E-002	9.91329E-002	2.62030E+004	3.55162E+002	2.43295E+002	1.32895E-002	1.32895E-002	1.11017E+005	3.70000E+001	3.30000E+001	0.00000E+000	7.30810E+001	2.81995E+002	6.05706E+001	1.00000E+002	8.30555E-001	2.49131E-001	0.00000E+000	2.19523E+001	2.63667E+000	1.58332E+000	7.09543E+001	2.51511E+002	6.05282E+001	2.13996E+001	4.82549E-001	1.49271E+000	-5.10587E-002	2.19523E+001	1.01460E+002	-3.02943E-002	2.13996E+001	8.03865E+001
2.03422E+002	3.29677E+002	3.55173E+002	2.43179E+002	1.06132E+000	1.25254E+000	2.73500E+003	8.96854E+002	1.00000E+000	7.64000E+002	3.20000E+001	1.02920E+005	1.32935E+000	1.81570E+001	2.02940E-002	2.39504E-002	8.03302E-002	1.10731E-001	2.62030E+004	3.55162E+002	2.43296E+002	1.32895E-002	1.32895E-002	1.11017E+005	3.70000E+001	3.40000E+001	0.00000E+000	7.62170E+001	2.16596E+002	5.62158E+001	1.00000E+002	6.97726E-001	2.91849E-001	0.00000E+000	2.30887E+001	3.43992E+000	1.33409E+000	7.09543E+001	2.51511E+002	6.05282E+001	2.14831E+001	4.82549E-001	1.49271E+000	-8.26411E-002	2.30887E+001	1.34984E+002	-3.02943E-002	2.14831E+001	8.04047E+001
2.02842E+002	3.59837E+002	3.55155E+002	2.43414E+002	9.88001E-001	1.23432E+000	2.74500E+003	1.01843E+003	1.00000E+000	7.65000E+002	2.70000E+001	1.03044E+005	1.21951E+000	1.89694E+001	1.88576E-002	2.35590E-002	6.95248E-002	1.06849E-001	2.62030E+004	3.55162E+002	2.43296E+002	1.32895E-002	1.32895E-002	1.11017E+005	3.70000E+001	3.50000E+001	0.00000E+000	6.09562E+001	2.45073E+002	6.03988E+001	1.00000E+002	7.35105E-001	2.28946E-001	0.00000E+000	-2.71175E+002	2.95374E+000	1.55084E+000	7.09543E+001	2.51511E+002	6.05282E+001	2.15529E+001	4.82549E-001	1.49271E+000	-1.10839E-001	2.00706E+001	-1.28344E+002	-3.02943E-002	2.15529E+001	8.05517E+001
1.86631E+002	2.41680E+002	3.55032E+002	2.43428E+002	1.16249E+000	1.12589E+000	1.97600E+003	9.04647E+002	1.00000E+000	7.67000E+002	4.40000E+001	1.03322E+005	1.30883E+000	1.55461E+001	2.61513E-002	2.53281E-002	1.29867E-001	1.22005E-001	2.62030E+004	3.55162E+002	2.43295E+002	1.32895E-002	1.32895E-002	1.11017E+005	3.70000E+001	3.70000E+001	0.00000E+000	4.51754E+001	1.60275E+002	3.33357E+001	1.00000E+002	4.76271E-001	4.89879E-001	0.00000E+000	2.33605E+001	3.48580E+000	1.54887E+000	7.09543E+001	2.51511E+002	6.05282E+001	2.16940E+001	4.82549E-001	1.49271E+000	1.59925E-002	2.33605E+001	3.75206E+001	-3.02943E-002	2.16940E+001	8.06711E+001
1.78042E+002	2.75728E+002	3.55223E+002	2.43080E+002	1.16453E+000	1.25727E+000	2.50700E+003	5.93278E+002	1.00000E+000	8.09000E+002	3.80000E+001	1.08665E+005	1.46413E+000	1.66051E+001	2.32580E-002	2.51103E-002	9.01438E-002	1.04513E-001	2.88440E+004	3.55240E+002	2.43074E+002	4.90103E-002	4.90103E-002	1.18100E+004	4.00000E+000	1.00000E+000	0.00000E+000	3.95339E+001	1.44572E+002	1.01427E+002	1.00000E+002	5.93233E-001	2.22901E-001	0.00000E+000	-1.36603E+000	4.29452E+000	1.11614E+000	4.58431E+001	2.10337E+002	1.56439E+002	-4.10254E+000	1.84460E+000	1.19725E+000	-3.82972E-002	2.89879E+002	6.53855E+001	-6.05719E-002	2.87143E+002	8.49055E+001
1.79456E+002	2.17153E+002	3.55178E+002	2.43055E+002	1.19599E+000	1.22833E+000	1.98300E+003	9.31834E+002	1.00000E+000	8.10000E+002	5.10000E+001	1.08807E+005	1.46906E+000	1.47361E+001	2.68575E-002	2.75837E-002	1.37570E-001	1.44948E-001	2.88440E+004	3.55240E+002	2.43074E+002	4.90103E-002	4.90103E-002	1.18100E+004	4.00000E+000	2.00000E+000	0.00000E+000	5.38517E+001	1.26939E+002	7.24684E+001	1.00000E+002	5.17821E-001	5.88721E-001	0.00000E+000	9.42304E+000	5.79675E+000	9.29748E-001	4.58431E+001	2.10337E+002	1.56439E+002	-4.04739E+000	1.84460E+000	1.19725E+000	-1.33394E-002	9.42304E+000	5.18234E+001	-6.05719E-002	2.87198E+002	8.49422E+001
1.90726E+002	5.63239E+002	3.55303E+002	2.43039E+002	1.21710E+000	1.47559E+000	6.19000E+003	1.28034E+003	1.00000E+000	8.14000E+002	9.00000E+000	1.09292E+005	1.79594E+000	2.37327E+001	1.54696E-002	1.87552E-002	7.20074E-002	1.04979E-001	2.88440E+004	3.55240E+002	2.43074E+002	4.90103E-002	4.90103E-002	1.18100E+004	4.00000E+000	4.00000E+000	0.00000E+000	5.21996E+001	2.85216E+002	2.23823E+002	1.00000E+002	1.17765E+000	1.12007E-001	0.00000E+000	-5.99237E+000	2.44610E+000	1.24707E+000	4.58431E+001	2.10337E+002	1.56439E+002	-3.80887E+000	1.84460E+000	1.19725E+000	-9.59993E-002	2.85253E+002	1.20239E+002	-6.05719E-002	2.87437E+002	8.52022E+001
1.87616E+002	1.93992E+002	3.55061E+002	2.43410E+002	9.71069E-001	1.03545E+000	1.22400E+003	6.51970E+002	1.00000E+000	8.97000E+002	4.30000E+001	1.20170E+005	1.00549E+000	1.39281E+001	2.77562E-002	2.95963E-002	1.23078E-001	1.39429E-001	3.18330E+004	3.55061E+002	2.43410E+002	1.23078E-001	1.39429E-001	1.22400E+003	1.00000E+000	1.00000E+000	0.00000E+000	1.42778E+001	1.12957E+002	5.48206E+001	1.00000E+002	3.75909E-001	5.58829E-001	0.00000E+000	1.13533E+001	4.53982E+000	1.51106E+000	1.42778E+001	1.12957E+002	5.48206E+001	1.13533E+001	4.53982E+000	1.51106E+000	-3.20854E-002	1.13533E+001	7.20831E+001	-3.20854E-002	1.13533E+001	7.20831E+001
2.41646E+002	1.05416E+003	3.55244E+002	2.43110E+002	1.12777E+000	1.22649E+000	9.09700E+003	1.71180E+003	1.00000E+000	1.01200E+003	0.00000E+000	1.34771E+005	1.38319E+000	3.24678E+001	1.18242E-002	1.28592E-002	4.12002E-002	4.83759E-002	3.57860E+004	3.55263E+002	2.43101E+002	1.46790E-002	1.46790E-002	1.90482E+005	1.90000E+001	1.00000E+000	0.00000E+000	5.65258E+002	4.84810E+002	6.01876E+001	0.00000E+000	2.14125E+000	4.34584E-002	0.00000E+000	-2.09259E+002	2.67505E+000	9.40653E-001	6.30064E+002	4.85739E+002	1.40051E+002	8.76090E+001	7.85028E-001	7.00486E-001	-4.19326E-002	8.19865E+001	-1.38904E+002	-1.46816E-002	8.76090E+001	1.31342E+002
2.24606E+002	1.07033E+003	3.55194E+002	2.42967E+002	1.21805E+000	1.23138E+000	9.98300E+003	1.87733E+003	1.00000E+000	1.01300E+003	0.00000E+000	1.34901E+005	1.49988E+000	3.27159E+001	1.21908E-002	1.23243E-002	5.32403E-002	5.43781E-002	3.57860E+004	3.55264E+002	2.43101E+002	1.46790E-002	1.46790E-002	1.90482E+005	1.90000E+001	2.00000E+000	0.00000E+000	5.75161E+002	4.83310E+002	8.04912E+001	0.00000E+000	2.20387E+000	4.01288E-002	0.00000E+000	8.27842E+001	2.75833E+000	8.70833E-001	6.30064E+002	4.85739E+002	1.40051E+002	8.76261E+001	7.85028E-001	7.00486E-001	-5.44558E-003	8.27842E+001	1.17529E+002	-1.46816E-002	8.76261E+001	1.31299E+002
2.60869E+002	1.17419E+003	3.55257E+002	2.43052E+002	1.19106E+000	1.22064E+000	1.06320E+004	2.47011E+003	1.00000E+000	1.01400E+003	0.00000E+000	1.35028E+005	1.45387E+000	3.42665E+001	1.15512E-002	1.18381E-002	5.20936E-002	5.46404E-002	3.57860E+004	3.55264E+002	2.43102E+002	1.46790E-002	1.46790E-002	1.90482E+005	1.90000E+001	3.00000E+000	0.00000E+000	6.62415E+002	4.99930E+002	2.59227E+002	3.00000E+002	2.81388E+000	5.74732E-002	0.00000E+000	8.84912E+001	5.56704E+000	4.18099E-001	6.30064E+002	4.85739E+002	1.40051E+002	8.76417E+001	7.85028E-001	7.00486E-001	-1.22653E-002	8.84912E+001	1.29869E+002	-1.46816E-002	8.76417E+001	1.31357E+002
2.34541E+002	1.08662E+003	3.55270E+002	2.43032E+002	1.22226E+000	1.26209E+000	1.04110E+004	2.48275E+003	1.00000E+000	1.01500E+003	0.00000E+000	1.35159E+005	1.54259E+000	3.29640E+001	1.19789E-002	1.23692E-002	5.55201E-002	5.91013E-002	3.57860E+004	3.55263E+002	2.43102E+002	1.46790E-002	1.46790E-002	1.90482E+005	1.90000E+001	4.00000E+000	0.00000E+000	6.02338E+002	4.68609E+002	1.00307E+002	3.00000E+002	2.27145E+000	6.71862E-002	0.00000E+000	8.73556E+001	2.91903E+000	8.05798E-001	6.30064E+002	4.85739E+002	1.40051E+002	8.76515E+001	7.85028E-001	7.00486E-001	-1.60315E-002	8.73556E+001	1.32374E+002	-1.46816E-002	8.76515E+001	1.31363E+002
2.14338E+002	9.73184E+002	3.55258E+002	2.42974E+002	1.27308E+000	1.30698E+000	1.00190E+004	1.32446E+003	1.00000E+000	1.01600E+003	0.00000E+000	1.35294E+005	1.66389E+000	3.11959E+001	1.27187E-002	1.30574E-002	5.79977E-002	6.10436E-002	3.57860E+004	3.55263E+002	2.43102E+002	1.46790E-002	1.46790E-002	1.90482E+005	1.90000E+001	5.00000E+000	0.00000E+000	5.40135E+002	4.20463E+002	2.85710E+002	3.00000E+002	2.49244E+000	4.45528E-002	0.00000E+000	8.16929E+001	1.01044E+001	2.37295E-001	6.30064E+002	4.85739E+002	1.40051E+002	8.76602E+001	7.85028E-001	7.00486E-001	-1.31381E-002	8.16929E+001	1.23888E+002	-1.46816E-002	8.76602E+001	1.31349E+002
2.54514E+002	1.17789E+003	3.55243E+002	2.43102E+002	1.20963E+000	1.18492E+000	1.05270E+004	1.86278E+003	1.00000E+000	1.01700E+003	0.00000E+000	1.35421E+005	1.43331E+000	3.43204E+001	1.17897E-002	1.15488E-002	4.79994E-002	4.61241E-002	3.57860E+004	3.55263E+002	2.43102E+002	1.46790E-002	1.46790E-002	1.90482E+005	1.90000E+001	6.00000E+000	0.00000E+000	6.59502E+002	4.81783E+002	1.00867E+002	1.00000E+002	2.40469E+000	4.32899E-002	0.00000E+000	9.13786E+001	2.82657E+000	8.27560E-001	6.30064E+002	4.85739E+002	1.40051E+002	8.76751E+001	7.85028E-001	7.00486E-001	1.03218E-002	9.13786E+001	1.10958E+002	-1.46816E-002	8.76751E+001	1.31405E+002
2.49991E+002	1.20228E+003	3.55179E+002	2.43165E+002	1.25557E+000	1.26364E+000	1.18440E+004	2.20400E+003	1.00000E+000	1.01800E+003	0.00000E+000	1.35552E+005	1.58658E+000	3.46739E+001	1.15369E-002	1.16111E-002	5.20809E-002	5.27342E-002	3.57860E+004	3.55263E+002	2.43102E+002	1.46790E-002	1.46790E-002	1.90482E+005	1.90000E+001	7.00000E+000	0.00000E+000	7.01423E+002	4.68211E+002	1.05366E+002	1.00000E+002	2.46624E+000	5.11155E-002	0.00000E+000	9.69056E+001	2.63506E+000	8.36896E-001	6.30064E+002	4.85739E+002	1.40051E+002	8.76888E+001	7.85028E-001	7.00486E-001	-3.20381E-003	9.69056E+001	1.29552E+002	-1.46816E-002	8.76888E+001	1.31427E+002
2.49576E+002	1.16787E+003	3.55163E+002	2.43262E+002	1.24256E+000	1.25967E+000	1.13650E+004	1.79947E+003	1.00000E+000	1.01900E+003	0.00000E+000	1.35672E+005	1.56522E+000	3.41742E+001	1.16556E-002	1.18160E-002	4.95982E-002	5.09307E-002	3.57860E+004	3.55263E+002	2.43102E+002	1.46790E-002	1.46790E-002	1.90482E+005	1.90000E+001	8.00000E+000	0.00000E+000	6.85461E+002	4.42176E+002	9.87624E+001	1.00000E+002	2.37011E+000	4.20748E-002	0.00000E+000	9.88447E+001	2.63535E+000	8.54256E-001	6.30064E+002	4.85739E+002	1.40051E+002	8.76920E+001	7.85028E-001	7.00486E-001	-6.83708E-003	9.88447E+001	1.35029E+002	-1.46816E-002	8.76920E+001	1.31460E+002
2.39636E+002	1.17133E+003	3.55261E+002	2.43180E+002	1.22187E+000	1.27874E+000	1.13790E+004	1.74803E+003	1.00000E+000	1.02000E+003	0.00000E+000	1.35792E+005	1.56246E+000	3.42247E+001	1.14544E-002	1.19876E-002	4.77937E-002	5.21993E-002	3.57860E+004	3.55264E+002	2.43102E+002	1.46790E-002	1.46790E-002	1.90482E+005	1.90000E+001	9.00000E+000	0.00000E+000	6.70714E+002	4.90096E+002	7.53101E+001	0.00000E+000	2.38241E+000	4.44426E-002	0.00000E+000	9.13222E+001	2.46860E+000	9.11398E-001	6.30064E+002	4.85739E+002	1.40051E+002	8.76976E+001	7.85028E-001	7.00486E-001	-2.27417E-002	9.13222E+001	1.42901E+002	-1.46816E-002	8.76976E+001	1.31458E+002
2.44844E+002	1.13921E+003	3.55300E+002	2.43137E+002	1.13811E+000	1.24813E+000	1.00910E+004	1.85505E+003	1.00000E+000	1.02100E+003	0.00000E+000	1.35928E+005	1.42051E+000	3.37522E+001	1.13297E-002	1.24249E-002	3.76373E-002	4.48729E-002	3.57860E+004	3.55263E+002	2.43102E+002	1.46790E-002	1.46790E-002	1.90482E+005	1.90000E+001	1.00000E+001	0.00000E+000	6.09339E+002	5.28198E+002	7.06944E+001	0.00000E+000	2.33271E+000	3.50290E-002	0.00000E+000	-2.09876E+002	2.58446E+000	9.24431E-001	6.30064E+002	4.85739E+002	1.40051E+002	8.77189E+001	7.85028E-001	7.00486E-001	-4.61069E-002	8.13693E+001	-1.35360E+002	-1.46816E-002	8.77189E+001	1.31473E+002
2.37580E+002	1.20788E+003	3.55291E+002	2.43125E+002	1.16137E+000	1.20938E+000	1.05870E+004	1.90974E+003	1.00000E+000	1.02200E+003	0.00000E+000	1.36058E+005	1.40453E+000	3.47545E+001	1.12871E-002	1.17537E-002	4.35158E-002	4.70475E-002	3.57860E+004	3.55263E+002	2.43102E+002	1.46790E-002	1.46790E-002	1.90482E+005	1.90000E+001	1.10000E+001	0.00000E+000	6.81408E+002	5.08962E+002	2.73459E+002	3.00000E+002	2.89995E+000	4.13016E-002	0.00000E+000	8.96660E+001	5.81743E+000	4.00953E-001	6.30064E+002	4.85739E+002	1.40051E+002	8.77284E+001	7.85028E-001	7.00486E-001	-2.02500E-002	8.96660E+001	1.38812E+002	-1.46816E-002	8.77284E+001	1.31476E+002
2.37266E+002	1.12767E+003	3.55327E+002	2.43104E+002	1.21746E+000	1.23235E+000	1.05350E+004	1.70143E+003	1.00000E+000	1.02300E+003	1.00000E+000	1.36187E+005	1.50034E+000	3.35807E+001	1.18614E-002	1.20065E-002	4.68491E-002	4.79604E-002	3.57860E+004	3.55263E+002	2.43102E+002	1.46790E-002	1.46790E-002	1.90482E+005	1.90000E+001	1.20000E+001	0.00000E+000	6.53322E+002	4.63920E+002	7.08522E+001	0.00000E+000	2.28834E+000	4.09147E-002	0.00000E+000	9.30324E+001	2.54057E+000	9.20370E-001	6.30064E+002	4.85739E+002	1.40051E+002	8.77484E+001	7.85028E-001	7.00486E-001	-6.07752E-003	9.30324E+001	1.28464E+002	-1.46816E-002	8.77484E+001	1.31497E+002
2.36685E+002	1.09423E+003	3.55334E+002	2.43203E+002	1.18028E+000	1.22074E+000	9.83800E+003	1.69833E+003	1.00000E+000	1.02400E+003	0.00000E+000	1.36323E+005	1.44082E+000	3.30791E+001	1.18996E-002	1.23075E-002	3.87270E-002	4.12833E-002	3.57860E+004	3.55263E+002	2.43102E+002	1.46790E-002	1.46790E-002	1.90482E+005	1.90000E+001	1.30000E+001	0.00000E+000	6.03339E+002	4.71937E+002	8.50371E+001	1.00000E+002	2.24435E+000	3.31167E-002	0.00000E+000	8.72701E+001	2.82513E+000	8.56483E-001	6.30064E+002	4.85739E+002	1.40051E+002	8.77664E+001	7.85028E-001	7.00486E-001	-1.68502E-002	8.72701E+001	1.33155E+002	-1.46816E-002	8.77664E+001	1.31551E+002
2.45854E+002	1.20888E+003	3.55293E+002	2.43131E+002	1.17264E+000	1.17835E+000	1.04320E+004	1.97855E+003	1.00000E+000	1.02500E+003	0.00000E+000	1.36459E+005	1.38179E+000	3.47689E+001	1.14811E-002	1.15370E-002	4.42424E-002	4.46577E-002	3.57860E+004	3.55263E+002	2.43102E+002	1.46790E-002	1.46790E-002	1.90482E+005	1.90000E+001	1.40000E+001	0.00000E+000	6.64316E+002	5.41991E+002	2.26300E+002	3.00000E+002	2.82352E+000	4.21574E-002	0.00000E+000	8.18333E+001	4.53727E+000	5.17885E-001	6.30064E+002	4.85739E+002	1.40051E+002	8.77744E+001	7.85028E-001	7.00486E-001	-2.42861E-003	8.18333E+001	1.13744E+002	-1.46816E-002	8.77744E+001	1.31525E+002
2.45337E+002	1.15463E+003	3.55298E+002	2.43050E+002	1.17072E+000	1.22052E+000	1.02820E+004	2.59814E+003	1.00000E+000	1.02600E+003	1.00000E+000	1.36597E+005	1.42888E+000	3.39798E+001	1.15455E-002	1.20366E-002	5.09115E-002	5.52062E-002	3.57860E+004	3.55263E+002	2.43102E+002	1.46790E-002	1.46790E-002	1.90482E+005	1.90000E+001	1.50000E+001	0.00000E+000	6.41932E+002	5.09358E+002	1.80781E+002	3.00000E+002	2.61205E+000	6.30051E-002	0.00000E+000	8.51286E+001	3.92094E+000	6.03646E-001	6.30064E+002	4.85739E+002	1.40051E+002	8.77847E+001	7.85028E-001	7.00486E-001	-2.08262E-002	8.51286E+001	1.34809E+002	-1.46816E-002	8.77847E+001	1.31508E+002
2.45601E+002	1.19101E+003	3.55253E+002	2.43070E+002	1.17341E+000	1.19580E+000	1.04240E+004	1.94675E+003	1.00000E+000	1.02700E+003	0.00000E+000	1.36710E+005	1.40316E+000	3.45110E+001	1.14929E-002	1.17123E-002	4.85975E-002	5.04109E-002	3.57860E+004	3.55263E+002	2.43102E+002	1.46790E-002	1.46790E-002	1.90482E+005	1.90000E+001	1.60000E+001	0.00000E+000	6.57196E+002	5.24147E+002	1.25867E+002	3.00000E+002	2.54178E+000	4.69794E-002	0.00000E+000	8.57020E+001	3.08201E+000	7.62712E-001	6.30064E+002	4.85739E+002	1.40051E+002	8.78035E+001	7.85028E-001	7.00486E-001	-9.45283E-003	8.57020E+001	1.24366E+002	-1.46816E-002	8.78035E+001	1.31524E+002
2.58099E+002	1.11982E+003	3.55278E+002	2.43103E+002	1.12452E+000	1.23905E+000	9.73100E+003	2.04232E+003	1.00000E+000	1.02800E+003	0.00000E+000	1.36839E+005	1.39333E+000	3.34637E+001	1.13996E-002	1.25606E-002	4.46554E-002	5.38601E-002	3.57860E+004	3.55263E+002	2.43101E+002	1.46790E-002	1.46790E-002	1.90482E+005	1.90000E+001	1.70000E+001	0.00000E+000	6.17881E+002	4.89479E+002	2.77699E+002	3.00000E+002	2.75367E+000	5.14665E-002	0.00000E+000	-2.09083E+002	6.96716E+000	3.49202E-001	6.30064E+002	4.85739E+002	1.40051E+002	8.78059E+001	7.85028E-001	7.00486E-001	-4.84558E-002	8.21620E+001	-1.32245E+002	-1.46816E-002	8.78059E+001	1.31544E+002
2.43166E+002	1.18346E+003	3.55326E+002	2.43038E+002	1.18538E+000	1.23547E+000	1.07830E+004	1.64516E+003	1.00000E+000	1.02900E+003	0.00000E+000	1.36967E+005	1.46450E+000	3.44015E+001	1.14153E-002	1.18977E-002	4.99007E-002	5.40795E-002	3.57860E+004	3.55263E+002	2.43101E+002	1.46790E-002	1.46790E-002	1.90482E+005	1.90000E+001	1.80000E+001	0.00000E+000	6.30346E+002	5.52710E+002	7.83872E+001	0.00000E+000	2.43773E+000	3.65309E-002	0.00000E+000	8.07008E+001	2.53607E+000	9.11339E-001	6.30064E+002	4.85739E+002	1.40051E+002	8.78186E+001	7.85028E-001	7.00486E-001	-2.06900E-002	8.07008E+001	1.30251E+002	-1.46816E-002	8.78186E+001	1.31544E+002
1.87428E+002	2.69942E+002	3.55218E+002	2.43083E+002	1.35533E+000	1.11199E+000	2.52200E+003	8.41377E+002	1.00000E+000	1.03000E+003	4.50000E+001	1.37139E+005	1.50711E+000	1.64299E+001	2.69881E-002	2.21426E-002	1.42840E-001	9.70878E-002	3.57860E+004	3.55263E+002	2.43101E+002	1.46790E-002	1.46790E-002	1.90482E+005	1.90000E+001	1.90000E+001	0.00000E+000	1.43491E+002	1.33547E+002	4.10300E+001	3.00000E+002	6.24010E-001	3.37854E-001	0.00000E+000	7.33124E+001	7.24287E+000	6.59824E-001	6.30064E+002	4.85739E+002	1.40051E+002	8.78364E+001	7.85028E-001	7.00486E-001	9.86246E-002	7.33124E+001	3.27806E+000	-1.46816E-002	8.78364E+001	1.31554E+002
2.30350E+002	7.82097E+002	3.55390E+002	2.43529E+002	1.22264E+000	1.08122E+000	6.46800E+003	1.34797E+003	1.00000E+000	1.07500E+003	1.70000E+001	1.42832E+005	1.32194E+000	2.79660E+001	1.52025E-002	1.34440E-002	5.95538E-002	4.70506E-002	3.78860E+004	3.55380E+002	2.43520E+002	5.57138E-003	5.57138E-003	1.75251E+006	2.04000E+002	1.00000E+000	0.00000E+000	5.12706E+002	1.08415E+002	2.08417E+002	1.00000E+002	1.64864E+000	6.85990E-002	0.00000E+000	1.53300E+002	3.19284E+000	9.34651E-001	6.02160E+002	2.25328E+002	2.12572E+002	1.37912E+002	2.58283E-001	7.01917E-001	6.13853E-002	1.53300E+002	1.22725E+002	5.39338E-002	1.37912E+002	1.14869E+002
2.12758E+002	6.77880E+002	3.55398E+002	2.43596E+002	1.35600E+000	1.18751E+000	6.78300E+003	1.36410E+003	1.00000E+000	1.07600E+003	2.70000E+001	1.42962E+005	1.61026E+000	2.60361E+001	1.64645E-002	1.44187E-002	7.05006E-002	5.45637E-002	3.78860E+004	3.55380E+002	2.43520E+002	5.57138E-003	5.57138E-003	1.75251E+006	2.04000E+002	2.00000E+000	0.00000E+000	4.44604E+002	1.05445E+002	1.76942E+002	1.00000E+002	1.44330E+000	7.51706E-002	0.00000E+000	1.51321E+002	3.27220E+000	8.90554E-001	6.02160E+002	2.25328E+002	2.12572E+002	1.37921E+002	2.58283E-001	7.01917E-001	6.62452E-002	1.51321E+002	1.15810E+002	5.39338E-002	1.37921E+002	1.14902E+002
2.32954E+002	8.01125E+002	3.55413E+002	2.43591E+002	1.25484E+000	1.16626E+000	7.31900E+003	1.87654E+003	1.00000E+000	1.07700E+003	1.60000E+001	1.43082E+005	1.46347E+000	2.83041E+001	1.46677E-002	1.36323E-002	6.20905E-002	5.38982E-002	3.78860E+004	3.55380E+002	2.43520E+002	5.57138E-003	5.57138E-003	1.75251E+006	2.04000E+002	3.00000E+000	0.00000E+000	5.43159E+002	1.28692E+002	1.83981E+002	1.00000E+002	1.68817E+000	7.79634E-002	0.00000E+000	1.46558E+002	2.91249E+000	9.63211E-001	6.02160E+002	2.25328E+002	2.12572E+002	1.37924E+002	2.58283E-001	7.01917E-001	3.65861E-002	1.46558E+002	1.40777E+002	5.39338E-002	1.37924E+002	1.14908E+002
2.32215E+002	6.67495E+002	3.55439E+002	2.43598E+002	1.23244E+000	1.19076E+000	6.11700E+003	1.78627E+003	1.00000E+000	1.07800E+003	3.00000E+001	1.43220E+005	1.46753E+000	2.58359E+001	1.57578E-002	1.52249E-002	6.80071E-002	6.36204E-002	3.78860E+004	3.55380E+002	2.43519E+002	5.57138E-003	5.57138E-003	1.75251E+006	2.04000E+002	4.00000E+000	0.00000E+000	4.43670E+002	1.21048E+002	1.51450E+002	1.00000E+002	1.41297E+000	1.12840E-001	0.00000E+000	-1.46664E+002	3.45217E+000	8.88895E-001	6.02160E+002	2.25328E+002	2.12572E+002	1.37935E+002	2.58283E-001	7.01917E-001	1.72021E-002	1.44582E+002	-1.33528E+002	5.39338E-002	1.37935E+002	1.14926E+002
2.26519E+002	6.83668E+002	3.55440E+002	2.43574E+002	1.41601E+000	1.28007E+000	7.65500E+003	2.19983E+003	1.00000E+000	1.07900E+003	2.50000E+001	1.43345E+005	1.81259E+000	2.61471E+001	1.61843E-002	1.46305E-002	8.54771E-002	7.01593E-002	3.78860E+004	3.55380E+002	2.43519E+002	5.57138E-003	5.57138E-003	1.75251E+006	2.04000E+002	5.00000E+000	0.00000E+000	4.78190E+002	3.80638E+002	1.71990E+002	1.00000E+002	2.03491E+000	1.29498E-001	0.00000E+000	8.42344E+001	5.70819E+000	4.80552E-001	6.02160E+002	2.25328E+002	2.12572E+002	1.37956E+002	2.58283E-001	7.01917E-001	5.04231E-002	8.42344E+001	6.47370E+001	5.39338E-002	1.37956E+002	1.14939E+002
2.13605E+002	6.73992E+002	3.55389E+002	2.43560E+002	1.33097E+000	1.17621E+000	6.56600E+003	1.81052E+003	1.00000E+000	1.08000E+003	3.00000E+001	1.43481E+005	1.56549E+000	2.59614E+001	1.64254E-002	1.45156E-002	7.74935E-002	6.09432E-002	3.78860E+004	3.55380E+002	2.43520E+002	5.57138E-003	5.57138E-003	1.75251E+006	2.04000E+002	6.00000E+000	0.00000E+000	4.22035E+002	1.23705E+002	1.88861E+002	1.00000E+002	1.46503E+000	1.13968E-001	0.00000E+000	1.52720E+002	4.03138E+000	7.34696E-001	6.02160E+002	2.25328E+002	2.12572E+002	1.37965E+002	2.58283E-001	7.01917E-001	6.17258E-002	1.52720E+002	1.21810E+002	5.39338E-002	1.37965E+002	1.14932E+002
2.14936E+002	7.44510E+002	3.55319E+002	2.43558E+002	1.32262E+000	1.16045E+000	7.11300E+003	1.49764E+003	1.00000E+000	1.08100E+003	2.00000E+001	1.43599E+005	1.53483E+000	2.72857E+001	1.56823E-002	1.37594E-002	6.88519E-002	5.34586E-002	3.78860E+004	3.55380E+002	2.43519E+002	5.57138E-003	5.57138E-003	1.75251E+006	2.04000E+002	7.00000E+000	0.00000E+000	4.66345E+002	1.19422E+002	2.04268E+002	1.00000E+002	1.57462E+000	7.85600E-002	0.00000E+000	1.53835E+002	3.49954E+000	8.13155E-001	6.02160E+002	2.25328E+002	2.12572E+002	1.37971E+002	2.58283E-001	7.01917E-001	6.53127E-002	1.53835E+002	1.19248E+002	5.39338E-002	1.37971E+002	1.14923E+002
2.19046E+002	6.52455E+002	3.55298E+002	2.43610E+002	1.42591E+000	1.13637E+000	6.54400E+003	1.54387E+003	1.00000E+000	1.08200E+003	3.50000E+001	1.43744E+005	1.62037E+000	2.55432E+001	1.76267E-002	1.40475E-002	8.94128E-002	5.74886E-002	3.78860E+004	3.55380E+002	2.43519E+002	5.57138E-003	5.57138E-003	1.75251E+006	2.04000E+002	8.00000E+000	0.00000E+000	4.17060E+002	1.07232E+002	1.60632E+002	1.00000E+002	1.35780E+000	1.15456E-001	0.00000E+000	1.49177E+002	3.42954E+000	8.65076E-001	6.02160E+002	2.25328E+002	2.12572E+002	1.37968E+002	2.58283E-001	7.01917E-001	1.12999E-001	1.49177E+002	6.32589E+001	5.39338E-002	1.37968E+002	1.14933E+002
2.21572E+002	7.58900E+002	3.55371E+002	2.43565E+002	1.29732E+000	1.12685E+000	6.91900E+003	1.49728E+003	1.00000E+000	1.08300E+003	1.90000E+001	1.43852E+005	1.46188E+000	2.75481E+001	1.55964E-002	1.35470E-002	6.77546E-002	5.16102E-002	3.78860E+004	3.55380E+002	2.43519E+002	5.57138E-003	5.57138E-003	1.75251E+006	2.04000E+002	9.00000E+000	0.00000E+000	4.69228E+002	1.23904E+002	1.92496E+002	1.00000E+002	1.56141E+000	7.70833E-002	0.00000E+000	1.50962E+002	3.49952E+000	8.24481E-001	6.02160E+002	2.25328E+002	2.12572E+002	1.37973E+002	2.58283E-001	7.01917E-001	7.03211E-002	1.50962E+002	1.11239E+002	5.39338E-002	1.37973E+002	1.14938E+002
2.20841E+002	7.51124E+002	3.55299E+002	2.43585E+002	1.31369E+000	1.13348E+000	6.96700E+003	1.30510E+003	1.00000E+000	1.08400E+003	1.90000E+001	1.43985E+005	1.48904E+000	2.74066E+001	1.57388E-002	1.35797E-002	6.67463E-002	5.02177E-002	3.78860E+004	3.55380E+002	2.43520E+002	5.57138E-003	5.57138E-003	1.75251E+006	2.04000E+002	1.00000E+001	0.00000E+000	5.22176E+002	1.00512E+002	1.81438E+002	1.00000E+002	1.58795E+000	6.64840E-002	0.00000E+000	1.49658E+002	2.74811E+000	1.04630E+000	6.02160E+002	2.25328E+002	2.12572E+002	1.37969E+002	2.58283E-001	7.01917E-001	7.36406E-002	1.49658E+002	1.06487E+002	5.39338E-002	1.37969E+002	1.14926E+002
2.38228E+002	7.93819E+002	3.55388E+002	2.43562E+002	1.25025E+000	1.15377E+000	7.15100E+003	1.43853E+003	1.00000E+000	1.08500E+003	1.30000E+001	1.44119E+005	1.44250E+000	2.81748E+001	1.47847E-002	1.36438E-002	5.65445E-002	4.84757E-002	3.78860E+004	3.55380E+002	2.43520E+002	5.57138E-003	5.57138E-003	1.75251E+006	2.04000E+002	1.10000E+001	0.00000E+000	5.26987E+002	1.24858E+002	1.86614E+002	1.00000E+002	1.65676E+000	6.03723E-002	0.00000E+000	1.47823E+002	3.00993E+000	9.42914E-001	6.02160E+002	2.25328E+002	2.12572E+002	1.37980E+002	2.58283E-001	7.01917E-001	4.01314E-002	1.47823E+002	1.38533E+002	5.39338E-002	1.37980E+002	1.14948E+002
2.23009E+002	7.39066E+002	3.55373E+002	2.43601E+002	1.40502E+000	1.11010E+000	7.15200E+003	2.46160E+003	1.00000E+000	1.08600E+003	1.90000E+001	1.44258E+005	1.55971E+000	2.71858E+001	1.66137E-002	1.31265E-002	9.46314E-002	5.96828E-002	3.78860E+004	3.55380E+002	2.43520E+002	5.57138E-003	5.57138E-003	1.75251E+006	2.04000E+002	1.20000E+001	0.00000E+000	4.94428E+002	1.21607E+002	1.68395E+002	1.00000E+002	1.54762E+000	1.23109E-001	0.00000E+000	1.46236E+002	3.01130E+000	9.42418E-001	6.02160E+002	2.25328E+002	2.12572E+002	1.37995E+002	2.58283E-001	7.01917E-001	1.17257E-001	1.46236E+002	5.54465E+001	5.39338E-002	1.37995E+002	1.14973E+002
2.38841E+002	7.11883E+002	3.55340E+002	2.43519E+002	1.35418E+000	1.09883E+000	6.59100E+003	1.47367E+003	1.00000E+000	1.08700E+003	2.50000E+001	1.44389E+005	1.48801E+000	2.66811E+001	1.66802E-002	1.35349E-002	7.58079E-002	5.06109E-002	3.78860E+004	3.55380E+002	2.43520E+002	5.57138E-003	5.57138E-003	1.75251E+006	2.04000E+002	1.30000E+001	0.00000E+000	4.70403E+002	1.06649E+002	1.82767E+002	1.00000E+002	1.50706E+000	8.08918E-002	0.00000E+000	1.51163E+002	3.20499E+000	9.22379E-001	6.02160E+002	2.25328E+002	2.12572E+002	1.37999E+002	2.58283E-001	7.01917E-001	1.04098E-001	1.51163E+002	7.52522E+001	5.39338E-002	1.37999E+002	1.14942E+002
2.11185E+002	7.20431E+002	3.55432E+002	2.43566E+002	1.34235E+000	1.17203E+000	7.05100E+003	9.98136E+002	1.00000E+000	1.08800E+003	2.20000E+001	1.44520E+005	1.57328E+000	2.68408E+001	1.59860E-002	1.39577E-002	6.52652E-002	5.02692E-002	3.78860E+004	3.55380E+002	2.43521E+002	5.57138E-003	5.57138E-003	1.75251E+006	2.04000E+002	1.40000E+001	0.00000E+000	4.60675E+002	1.22285E+002	2.11198E+002	1.00000E+002	1.58584E+000	6.16602E-002	0.00000E+000	1.55266E+002	3.67651E+000	7.77409E-001	6.02160E+002	2.25328E+002	2.12572E+002	1.38007E+002	2.58283E-001	7.01917E-001	6.77369E-002	1.55266E+002	1.18220E+002	5.39338E-002	1.38007E+002	1.14986E+002
2.32371E+002	7.46908E+002	3.55337E+002	2.43556E+002	1.22687E+000	1.14925E+000	6.58100E+003	1.42945E+003	1.00000E+000	1.08900E+003	2.00000E+001	1.44638E+005	1.40999E+000	2.73296E+001	1.51236E-002	1.41667E-002	5.90327E-002	5.20652E-002	3.78860E+004	3.55380E+002	2.43520E+002	5.57138E-003	5.57138E-003	1.75251E+006	2.04000E+002	1.50000E+001	0.00000E+000	4.82502E+002	1.08180E+002	1.89382E+002	1.00000E+002	1.54789E+000	7.51044E-002	0.00000E+000	-1.39609E+002	3.20481E+000	9.23131E-001	6.02160E+002	2.25328E+002	2.12572E+002	1.38024E+002	2.58283E-001	7.01917E-001	3.26677E-002	1.51637E+002	-1.41572E+002	5.39338E-002	1.38024E+002	1.14979E+002
2.27888E+002	7.02459E+002	3.55387E+002	2.43592E+002	1.27195E+000	1.17308E+000	6.53800E+003	1.65330E+003	1.00000E+000	1.09000E+003	2.30000E+001	1.44765E+005	1.49209E+000	2.65039E+001	1.57306E-002	1.45079E-002	6.83604E-002	5.84475E-002	3.78860E+004	3.55380E+002	2.43520E+002	5.57138E-003	5.57138E-003	1.75251E+006	2.04000E+002	1.60000E+001	0.00000E+000	4.85723E+002	1.34716E+002	1.75899E+002	1.00000E+002	1.57468E+000	9.71739E-002	0.00000E+000	1.46096E+002	3.47723E+000	8.53601E-001	6.02160E+002	2.25328E+002	2.12572E+002	1.38036E+002	2.58283E-001	7.01917E-001	4.04371E-002	1.46096E+002	1.36514E+002	5.39338E-002	1.38036E+002	1.15014E+002
2.32235E+002	9.14642E+002	3.55463E+002	2.43568E+002	1.33064E+000	1.09731E+000	8.32300E+003	1.73388E+003	1.00000E+000	1.09100E+003	6.00000E+000	1.44877E+005	1.46013E+000	3.02431E+001	1.45855E-002	1.20279E-002	6.76675E-002	4.65812E-002	3.78860E+004	3.55380E+002	2.43521E+002	5.57138E-003	5.57138E-003	1.75251E+006	2.04000E+002	1.70000E+001	0.00000E+000	6.05747E+002	1.33329E+002	2.28908E+002	1.00000E+002	1.91783E+000	6.75173E-002	0.00000E+000	1.50702E+002	2.77377E+000	9.48421E-001	6.02160E+002	2.25328E+002	2.12572E+002	1.38039E+002	2.58283E-001	7.01917E-001	9.60994E-002	1.50702E+002	8.36543E+001	5.39338E-002	1.38039E+002	1.15026E+002
2.43317E+002	1.00236E+003	3.55408E+002	2.43531E+002	1.30508E+000	1.13095E+000	9.22500E+003	2.03945E+003	1.00000E+000	1.09200E+003	1.00000E+000	1.45008E+005	1.47599E+000	3.16601E+001	1.35880E-002	1.17750E-002	6.03334E-002	4.57347E-002	3.78860E+004	3.55380E+002	2.43521E+002	5.57138E-003	5.57138E-003	1.75251E+006	2.04000E+002	1.80000E+001	0.00000E+000	6.75417E+002	1.31866E+002	2.65656E+002	1.00000E+002	2.12961E+000	5.38399E-002	0.00000E+000	1.53143E+002	2.53983E+000	9.83839E-001	6.02160E+002	2.25328E+002	2.12572E+002	1.38045E+002	2.58283E-001	7.01917E-001	7.14818E-002	1.53143E+002	1.12217E+002	5.39338E-002	1.38045E+002	1.15006E+002
2.25198E+002	9.50058E+002	3.55444E+002	2.43585E+002	1.29953E+000	1.16001E+000	8.92800E+003	1.69985E+003	1.00000E+000	1.09300E+003	3.00000E+000	1.45138E+005	1.50747E+000	3.08230E+001	1.37534E-002	1.22768E-002	5.59452E-002	4.49613E-002	3.78860E+004	3.55380E+002	2.43521E+002	5.57138E-003	5.57138E-003	1.75251E+006	2.04000E+002	1.90000E+001	0.00000E+000	6.20722E+002	1.40252E+002	2.42713E+002	1.00000E+002	1.99130E+000	4.75188E-002	0.00000E+000	1.51472E+002	2.75735E+000	9.21175E-001	6.02160E+002	2.25328E+002	2.12572E+002	1.38055E+002	2.58283E-001	7.01917E-001	5.67272E-002	1.51472E+002	1.25647E+002	5.39338E-002	1.38055E+002	1.15043E+002
2.29838E+002	1.05463E+003	3.55426E+002	2.43563E+002	1.37541E+000	1.15220E+000	1.03840E+004	1.97424E+003	1.00000E+000	1.09400E+003	1.00000E+000	1.45259E+005	1.58475E+000	3.24751E+001	1.34974E-002	1.13070E-002	6.09679E-002	4.32814E-002	3.78860E+004	3.55380E+002	2.43520E+002	5.57138E-003	5.57138E-003	1.75251E+006	2.04000E+002	2.00000E+001	0.00000E+000	6.74677E+002	1.64720E+002	2.95354E+002	1.00000E+002	2.26184E+000	3.85693E-002	0.00000E+000	1.54508E+002	2.81418E+000	8.36907E-001	6.02160E+002	2.25328E+002	2.12572E+002	1.38055E+002	2.58283E-001	7.01917E-001	8.83084E-002	1.54508E+002	9.58780E+001	5.39338E-002	1.38055E+002	1.15031E+002
2.40521E+002	9.72496E+002	3.55474E+002	2.43601E+002	1.27724E+000	1.14616E+000	8.88500E+003	2.08631E+003	1.00000E+000	1.09500E+003	4.00000E+000	1.45386E+005	1.46392E+000	3.11849E+001	1.35501E-002	1.21595E-002	6.10710E-002	4.95079E-002	3.78860E+004	3.55380E+002	2.43520E+002	5.57138E-003	5.57138E-003	1.75251E+006	2.04000E+002	2.10000E+001	0.00000E+000	6.17789E+002	1.48252E+002	2.67434E+002	1.00000E+002	2.05905E+000	6.38706E-002	0.00000E+000	1.54306E+002	2.99637E+000	8.49742E-001	6.02160E+002	2.25328E+002	2.12572E+002	1.38069E+002	2.58283E-001	7.01917E-001	5.40886E-002	1.54306E+002	1.31151E+002	5.39338E-002	1.38069E+002	1.15070E+002
2.33861E+002	1.01696E+003	3.55438E+002	2.43581E+002	1.28408E+000	1.19801E+000	9.75100E+003	2.09321E+003	1.00000E+000	1.09600E+003	2.00000E+000	1.45511E+005	1.53834E+000	3.18899E+001	1.30037E-002	1.21321E-002	5.41964E-002	4.74011E-002	3.78860E+004	3.55380E+002	2.43520E+002	5.57138E-003	5.57138E-003	1.75251E+006	2.04000E+002	2.20000E+001	0.00000E+000	6.71606E+002	1.55221E+002	2.50493E+002	1.00000E+002	2.13319E+000	4.97196E-002	0.00000E+000	-1.41490E+002	2.60943E+000	9.31411E-001	6.02160E+002	2.25328E+002	2.12572E+002	1.38075E+002	2.58283E-001	7.01917E-001	3.46734E-002	1.49755E+002	-1.45390E+002	5.39338E-002	1.38075E+002	1.15060E+002
2.31504E+002	9.57608E+002	3.55407E+002	2.43575E+002	1.33572E+000	1.13175E+000	9.01400E+003	1.67701E+003	1.00000E+000	1.09700E+003	5.00000E+000	1.45647E+005	1.51171E+000	3.09452E+001	1.40688E-002	1.19205E-002	5.74926E-002	4.18168E-002	3.78860E+004	3.55380E+002	2.43520E+002	5.57138E-003	5.57138E-003	1.75251E+006	2.04000E+002	2.30000E+001	0.00000E+000	6.22136E+002	1.42581E+002	2.50928E+002	1.00000E+002	2.01760E+000	4.14988E-002	0.00000E+000	1.52337E+002	2.80534E+000	9.01087E-001	6.02160E+002	2.25328E+002	2.12572E+002	1.38076E+002	2.58283E-001	7.01917E-001	8.26631E-002	1.52337E+002	9.97216E+001	5.39338E-002	1.38076E+002	1.15053E+002
2.40123E+002	1.02195E+003	3.55354E+002	2.43567E+002	1.30347E+000	1.12703E+000	9.36000E+003	2.71491E+003	1.00000E+000	1.09800E+003	4.00000E+000	1.45779E+005	1.46905E+000	3.19680E+001	1.34729E-002	1.16493E-002	6.22312E-002	4.69376E-002	3.78860E+004	3.55380E+002	2.43520E+002	5.57138E-003	5.57138E-003	1.75251E+006	2.04000E+002	2.40000E+001	0.00000E+000	6.73599E+002	1.46309E+002	2.75931E+002	1.00000E+002	2.17851E+000	5.79473E-002	0.00000E+000	1.53451E+002	2.69852E+000	9.19278E-001	6.02160E+002	2.25328E+002	2.12572E+002	1.38089E+002	2.58283E-001	7.01917E-001	7.25923E-002	1.53451E+002	1.11374E+002	5.39338E-002	1.38089E+002	1.15051E+002
2.41851E+002	9.90413E+002	3.55324E+002	2.43522E+002	1.28831E+000	1.12732E+000	8.97200E+003	2.54334E+003	1.00000E+000	1.09900E+003	5.00000E+000	1.45917E+005	1.45234E+000	3.14708E+001	1.36012E-002	1.19015E-002	6.64063E-002	5.12134E-002	3.78860E+004	3.55380E+002	2.43520E+002	5.57138E-003	5.57138E-003	1.75251E+006	2.04000E+002	2.50000E+001	0.00000E+000	6.82988E+002	1.23024E+002	2.35413E+002	1.00000E+002	2.05598E+000	8.04796E-002	0.00000E+000	1.50204E+002	2.35076E+000	1.07785E+000	6.02160E+002	2.25328E+002	2.12572E+002	1.38102E+002	2.58283E-001	7.01917E-001	6.66464E-002	1.50204E+002	1.14239E+002	5.39338E-002	1.38102E+002	1.15042E+002
2.38345E+002	9.05136E+002	3.55367E+002	2.43600E+002	1.33291E+000	1.13465E+000	8.52300E+003	1.67986E+003	1.00000E+000	1.10000E+003	7.00000E+000	1.46051E+005	1.51238E+000	3.00855E+001	1.44379E-002	1.22904E-002	6.12242E-002	4.48885E-002	3.78860E+004	3.55380E+002	2.43520E+002	5.57138E-003	5.57138E-003	1.75251E+006	2.04000E+002	2.60000E+001	0.00000E+000	5.78797E+002	1.29460E+002	2.45676E+002	1.00000E+002	1.89920E+000	4.84564E-002	0.00000E+000	1.54387E+002	2.91791E+000	8.90930E-001	6.02160E+002	2.25328E+002	2.12572E+002	1.38104E+002	2.58283E-001	7.01917E-001	8.03485E-002	1.54387E+002	1.04217E+002	5.39338E-002	1.38104E+002	1.15081E+002
2.33781E+002	9.69511E+002	3.55355E+002	2.43516E+002	1.31921E+000	1.11752E+000	8.90600E+003	2.30937E+003	1.00000E+000	1.10100E+003	5.00000E+000	1.46191E+005	1.47424E+000	3.11370E+001	1.39789E-002	1.18417E-002	6.63807E-002	4.81009E-002	3.78860E+004	3.55380E+002	2.43520E+002	5.57138E-003	5.57138E-003	1.75251E+006	2.04000E+002	2.70000E+001	0.00000E+000	6.52292E+002	1.47818E+002	2.45377E+002	1.00000E+002	2.07092E+000	6.38204E-002	0.00000E+000	1.50286E+002	2.71443E+000	9.36896E-001	6.02160E+002	2.25328E+002	2.12572E+002	1.38115E+002	2.58283E-001	7.01917E-001	8.27709E-002	1.50286E+002	9.75251E+001	5.39338E-002	1.38115E+002	1.15060E+002
2.42559E+002	9.85586E+002	3.55410E+002	2.43578E+002	1.30276E+000	1.12321E+000	8.99400E+003	2.55371E+003	1.00000E+000	1.10200E+003	4.00000E+000	1.46313E+005	1.46328E+000	3.13941E+001	1.37368E-002	1.18437E-002	7.08957E-002	5.30848E-002	3.78860E+004	3.55380E+002	2.43520E+002	5.57138E-003	5.57138E-003	1.75251E+006	2.04000E+002	2.80000E+001	0.00000E+000	6.67145E+002	1.60656E+002	2.66883E+002	1.00000E+002	2.17370E+000	7.96187E-002	0.00000E+000	1.51510E+002	2.87258E+000	8.80972E-001	6.02160E+002	2.25328E+002	2.12572E+002	1.38126E+002	2.58283E-001	7.01917E-001	7.40083E-002	1.51510E+002	1.07979E+002	5.39338E-002	1.38126E+002	1.15104E+002
2.34400E+002	1.02286E+003	3.55363E+002	2.43559E+002	1.32466E+000	1.18331E+000	9.97800E+003	3.02797E+003	1.00000E+000	1.10300E+003	1.00000E+000	1.46440E+005	1.56748E+000	3.19823E+001	1.32612E-002	1.18461E-002	7.01022E-002	5.62219E-002	3.78860E+004	3.55380E+002	2.43520E+002	5.57138E-003	5.57138E-003	1.75251E+006	2.04000E+002	2.90000E+001	0.00000E+000	6.78099E+002	1.87512E+002	2.81726E+002	1.00000E+002	2.28130E+000	8.43470E-002	0.00000E+000	1.50882E+002	3.02060E+000	7.95420E-001	6.02160E+002	2.25328E+002	2.12572E+002	1.38141E+002	2.58283E-001	7.01917E-001	5.63639E-002	1.50882E+002	1.25397E+002	5.39338E-002	1.38141E+002	1.15102E+002
2.32514E+002	1.02487E+003	3.55446E+002	2.43581E+002	1.37251E+000	1.16082E+000	1.01450E+004	2.28970E+003	1.00000E+000	1.10400E+003	3.00000E+000	1.46576E+005	1.59324E+000	3.20136E+001	1.36267E-002	1.15249E-002	6.53052E-002	4.71645E-002	3.78860E+004	3.55380E+002	2.43520E+002	5.57138E-003	5.57138E-003	1.75251E+006	2.04000E+002	3.00000E+001	0.00000E+000	6.62651E+002	1.62230E+002	2.77743E+002	1.00000E+002	2.19370E+000	5.81093E-002	0.00000E+000	1.52947E+002	2.79261E+000	8.53248E-001	6.02160E+002	2.25328E+002	2.12572E+002	1.38141E+002	2.58283E-001	7.01917E-001	8.35629E-002	1.52947E+002	9.93880E+001	5.39338E-002	1.38141E+002	1.15128E+002
2.19848E+002	9.43549E+002	3.55386E+002	2.43533E+002	1.33194E+000	1.16702E+000	9.12800E+003	1.97831E+003	1.00000E+000	1.10500E+003	5.00000E+000	1.46708E+005	1.55441E+000	3.07172E+001	1.39411E-002	1.22150E-002	5.98720E-002	4.63840E-002	3.78860E+004	3.55380E+002	2.43520E+002	5.57138E-003	5.57138E-003	1.75251E+006	2.04000E+002	3.10000E+001	0.00000E+000	6.54290E+002	1.51107E+002	2.09741E+002	1.00000E+002	1.99825E+000	5.15247E-002	0.00000E+000	1.45756E+002	2.50956E+000	1.00098E+000	6.02160E+002	2.25328E+002	2.12572E+002	1.38165E+002	2.58283E-001	7.01917E-001	6.59936E-002	1.45756E+002	1.10478E+002	5.39338E-002	1.38165E+002	1.15123E+002
2.35378E+002	9.34724E+002	3.55393E+002	2.43544E+002	1.24854E+000	1.15526E+000	8.42000E+003	1.47817E+003	1.00000E+000	1.10600E+003	6.00000E+000	1.46841E+005	1.44238E+000	3.05733E+001	1.36065E-002	1.25899E-002	5.31125E-002	4.57546E-002	3.78860E+004	3.55380E+002	2.43520E+002	5.57138E-003	5.57138E-003	1.75251E+006	2.04000E+002	3.20000E+001	0.00000E+000	6.36959E+002	1.43319E+002	2.26858E+002	1.00000E+002	1.99059E+000	5.07980E-002	0.00000E+000	1.48845E+002	2.71066E+000	9.64895E-001	6.02160E+002	2.25328E+002	2.12572E+002	1.38174E+002	2.58283E-001	7.01917E-001	3.88053E-002	1.48845E+002	1.40858E+002	5.39338E-002	1.38174E+002	1.15137E+002
2.32292E+002	8.81124E+002	3.55383E+002	2.43568E+002	1.34224E+000	1.14003E+000	8.39100E+003	1.34859E+003	1.00000E+000	1.10700E+003	9.00000E+000	1.46970E+005	1.53020E+000	2.96837E+001	1.46529E-002	1.24454E-002	5.92641E-002	4.33151E-002	3.78860E+004	3.55380E+002	2.43520E+002	5.57138E-003	5.57138E-003	1.75251E+006	2.04000E+002	3.30000E+001	0.00000E+000	5.73494E+002	1.30227E+002	2.17722E+002	1.00000E+002	1.82590E+000	4.43807E-002	0.00000E+000	1.50614E+002	2.81162E+000	9.31855E-001	6.02160E+002	2.25328E+002	2.12572E+002	1.38188E+002	2.58283E-001	7.01917E-001	8.14612E-002	1.50614E+002	9.92622E+001	5.39338E-002	1.38188E+002	1.15157E+002
2.30950E+002	8.96890E+002	3.55386E+002	2.43617E+002	1.37447E+000	1.14025E+000	8.73300E+003	1.64119E+003	1.00000E+000	1.10800E+003	9.00000E+000	1.47106E+005	1.56724E+000	2.99481E+001	1.47080E-002	1.22017E-002	6.61052E-002	4.60627E-002	3.78860E+004	3.55380E+002	2.43521E+002	5.57138E-003	5.57138E-003	1.75251E+006	2.04000E+002	3.40000E+001	0.00000E+000	5.93763E+002	1.18352E+002	2.45315E+002	1.00000E+002	1.90430E+000	5.90170E-002	0.00000E+000	1.54684E+002	2.69321E+000	9.53586E-001	6.02160E+002	2.25328E+002	2.12572E+002	1.38209E+002	2.58283E-001	7.01917E-001	9.31398E-002	1.54684E+002	9.08557E+001	5.39338E-002	1.38209E+002	1.15196E+002
2.39675E+002	9.97963E+002	3.55416E+002	2.43568E+002	1.29819E+000	1.12388E+000	9.08200E+003	1.87340E+003	1.00000E+000	1.10900E+003	5.00000E+000	1.47224E+005	1.45901E+000	3.15906E+001	1.36222E-002	1.17932E-002	5.88068E-002	4.45189E-002	3.78860E+004	3.55380E+002	2.43521E+002	5.57138E-003	5.57138E-003	1.75251E+006	2.04000E+002	3.50000E+001	0.00000E+000	6.74658E+002	1.34467E+002	2.62605E+002	1.00000E+002	2.12622E+000	4.83865E-002	0.00000E+000	1.52808E+002	2.57082E+000	9.79598E-001	6.02160E+002	2.25328E+002	2.12572E+002	1.38222E+002	2.58283E-001	7.01917E-001	7.19644E-002	1.52808E+002	1.11396E+002	5.39338E-002	1.38222E+002	1.15198E+002
2.18023E+002	8.58191E+002	3.55490E+002	2.43607E+002	1.39373E+000	1.16633E+000	8.65700E+003	2.00073E+003	1.00000E+000	1.11000E+003	1.10000E+001	1.47360E+005	1.62556E+000	2.92949E+001	1.49795E-002	1.25354E-002	7.68674E-002	5.43158E-002	3.78860E+004	3.55380E+002	2.43521E+002	5.57138E-003	5.57138E-003	1.75251E+006	2.04000E+002	3.60000E+001	0.00000E+000	5.76781E+002	1.54222E+002	2.23683E+002	1.00000E+002	1.89300E+000	7.83367E-002	0.00000E+000	1.49090E+002	3.06283E+000	8.42180E-001	6.02160E+002	2.25328E+002	2.12572E+002	1.38223E+002	2.58283E-001	7.01917E-001	8.88261E-002	1.49090E+002	8.99340E+001	5.39338E-002	1.38223E+002	1.15229E+002
2.35907E+002	8.45647E+002	3.55422E+002	2.43627E+002	1.30810E+000	1.08342E+000	7.47600E+003	1.91994E+003	1.00000E+000	1.11100E+003	1.30000E+001	1.47501E+005	1.41722E+000	2.90800E+001	1.51289E-002	1.25303E-002	7.26934E-002	5.04215E-002	3.78860E+004	3.55380E+002	2.43521E+002	5.57138E-003	5.57138E-003	1.75251E+006	2.04000E+002	3.70000E+001	0.00000E+000	5.63163E+002	1.08342E+002	2.38255E+002	1.00000E+002	1.81145E+000	7.70742E-002	0.00000E+000	1.55809E+002	2.89577E+000	9.58544E-001	6.02160E+002	2.25328E+002	2.12572E+002	1.38233E+002	2.58283E-001	7.01917E-001	9.39495E-002	1.55809E+002	9.11131E+001	5.39338E-002	1.38233E+002	1.15231E+002
2.34220E+002	9.80870E+002	3.55486E+002	2.43557E+002	1.29372E+000	1.15047E+000	9.10600E+003	2.14833E+003	1.00000E+000	1.11200E+003	4.00000E+000	1.47620E+005	1.48839E+000	3.13188E+001	1.35574E-002	1.20563E-002	5.92583E-002	4.72260E-002	3.78860E+004	3.55379E+002	2.43521E+002	5.57138E-003	5.57138E-003	1.75251E+006	2.04000E+002	3.80000E+001	0.00000E+000	6.25856E+002	1.40822E+002	2.71107E+002	1.00000E+002	2.06795E+000	5.68424E-002	0.00000E+000	1.55226E+002	2.85847E+000	8.79859E-001	6.02160E+002	2.25328E+002	2.12572E+002	1.38249E+002	2.58283E-001	7.01917E-001	5.86050E-002	1.55226E+002	1.27502E+002	5.39338E-002	1.38249E+002	1.15237E+002
2.44463E+002	9.81568E+002	3.55394E+002	2.43548E+002	1.20563E+000	1.12447E+000	8.32500E+003	2.09801E+003	1.00000E+000	1.11300E+003	6.00000E+000	1.47746E+005	1.35570E+000	3.13300E+001	1.32137E-002	1.23241E-002	5.39216E-002	4.71445E-002	3.78860E+004	3.55379E+002	2.43521E+002	5.57138E-003	5.57138E-003	1.75251E+006	2.04000E+002	3.90000E+001	0.00000E+000	6.31022E+002	1.36134E+002	2.84998E+002	1.00000E+002	2.10061E+000	6.29986E-002	0.00000E+000	-1.34064E+002	2.98085E+000	8.82426E-001	6.02160E+002	2.25328E+002	2.12572E+002	1.38251E+002	2.58283E-001	7.01917E-001	3.48329E-002	1.57182E+002	-1.38141E+002	5.39338E-002	1.38251E+002	1.15215E+002
2.32405E+002	9.57557E+002	3.55459E+002	2.43579E+002	1.33008E+000	1.19421E+000	9.46300E+003	1.50787E+003	1.00000E+000	1.11400E+003	7.00000E+000	1.47875E+005	1.58839E+000	3.09444E+001	1.36730E-002	1.22762E-002	5.61621E-002	4.56330E-002	3.78860E+004	3.55379E+002	2.43521E+002	5.57138E-003	5.57138E-003	1.75251E+006	2.04000E+002	4.00000E+001	0.00000E+000	6.23891E+002	1.62075E+002	2.64434E+002	1.00000E+002	2.09056E+000	4.69465E-002	0.00000E+000	1.52696E+002	3.01162E+000	8.19214E-001	6.02160E+002	2.25328E+002	2.12572E+002	1.38261E+002	2.58283E-001	7.01917E-001	5.38263E-002	1.52696E+002	1.29793E+002	5.39338E-002	1.38261E+002	1.15250E+002
2.45930E+002	9.98325E+002	3.55441E+002	2.43587E+002	1.28760E+000	1.15260E+000	9.24200E+003	2.24924E+003	1.00000E+000	1.11500E+003	6.00000E+000	1.48008E+005	1.48408E+000	3.15963E+001	1.33937E-002	1.19893E-002	6.27460E-002	5.05964E-002	3.78860E+004	3.55379E+002	2.43521E+002	5.57138E-003	5.57138E-003	1.75251E+006	2.04000E+002	4.10000E+001	0.00000E+000	6.47051E+002	1.49179E+002	2.96329E+002	1.00000E+002	2.18232E+000	7.00200E-002	0.00000E+000	1.57105E+002	2.94857E+000	8.46674E-001	6.02160E+002	2.25328E+002	2.12572E+002	1.38265E+002	2.58283E-001	7.01917E-001	5.53266E-002	1.57105E+002	1.32692E+002	5.39338E-002	1.38265E+002	1.15254E+002
2.47744E+002	1.03095E+003	3.55466E+002	2.43564E+002	1.30888E+000	1.10053E+000	9.26300E+003	1.51060E+003	1.00000E+000	1.11600E+003	4.00000E+000	1.48122E+005	1.44046E+000	3.21085E+001	1.35995E-002	1.14347E-002	5.56817E-002	3.99119E-002	3.78860E+004	3.55379E+002	2.43521E+002	5.57138E-003	5.57138E-003	1.75251E+006	2.04000E+002	4.20000E+001	0.00000E+000	6.74299E+002	1.35294E+002	2.57081E+002	1.00000E+002	2.11434E+000	4.08005E-002	0.00000E+000	1.52171E+002	2.52917E+000	9.85956E-001	6.02160E+002	2.25328E+002	2.12572E+002	1.38268E+002	2.58283E-001	7.01917E-001	8.64737E-002	1.52171E+002	9.55135E+001	5.39338E-002	1.38268E+002	1.15253E+002
2.32670E+002	9.14169E+002	3.55341E+002	2.43587E+002	1.33806E+000	1.20348E+000	9.15000E+003	1.69629E+003	1.00000E+000	1.11700E+003	6.00000E+000	1.48245E+005	1.61033E+000	3.02352E+001	1.39883E-002	1.25814E-002	6.25286E-002	5.09153E-002	3.78860E+004	3.55379E+002	2.43521E+002	5.57138E-003	5.57138E-003	1.75251E+006	2.04000E+002	4.30000E+001	0.00000E+000	6.17084E+002	1.67724E+002	2.43548E+002	1.00000E+002	2.04048E+000	6.44390E-002	0.00000E+000	1.49448E+002	3.03702E+000	8.26139E-001	6.02160E+002	2.25328E+002	2.12572E+002	1.38273E+002	2.58283E-001	7.01917E-001	5.29529E-002	1.49448E+002	1.27400E+002	5.39338E-002	1.38273E+002	1.15239E+002
2.30112E+002	8.50469E+002	3.55483E+002	2.43535E+002	1.38313E+000	1.13814E+000	8.31700E+003	1.54983E+003	1.00000E+000	1.11800E+003	1.30000E+001	1.48365E+005	1.57419E+000	2.91628E+001	1.51663E-002	1.24799E-002	6.71616E-002	4.60906E-002	3.78860E+004	3.55379E+002	2.43521E+002	5.57138E-003	5.57138E-003	1.75251E+006	2.04000E+002	4.40000E+001	0.00000E+000	5.64339E+002	1.35354E+002	2.48104E+002	1.00000E+002	1.88962E+000	5.41893E-002	0.00000E+000	1.55107E+002	3.11878E+000	8.43808E-001	6.02160E+002	2.25328E+002	2.12572E+002	1.38272E+002	2.58283E-001	7.01917E-001	9.71684E-002	1.55107E+002	8.68835E+001	5.39338E-002	1.38272E+002	1.15251E+002
2.22221E+002	1.00283E+003	3.55415E+002	2.43632E+002	1.36330E+000	1.19736E+000	1.01660E+004	2.03901E+003	1.00000E+000	1.11900E+003	3.00000E+000	1.48478E+005	1.63236E+000	3.16675E+001	1.35212E-002	1.18754E-002	6.33992E-002	4.92710E-002	3.78860E+004	3.55379E+002	2.43521E+002	5.57138E-003	5.57138E-003	1.75251E+006	2.04000E+002	4.50000E+001	0.00000E+000	6.55995E+002	1.63763E+002	2.48193E+002	1.00000E+002	2.11568E+000	5.69490E-002	0.00000E+000	1.49361E+002	2.68162E+000	8.87644E-001	6.02160E+002	2.25328E+002	2.12572E+002	1.38276E+002	2.58283E-001	7.01917E-001	6.48038E-002	1.49361E+002	1.15341E+002	5.39338E-002	1.38276E+002	1.15274E+002
2.25538E+002	9.40346E+002	3.55420E+002	2.43543E+002	1.35807E+000	1.15327E+000	9.15800E+003	2.21133E+003	1.00000E+000	1.12000E+003	5.00000E+000	1.48600E+005	1.56622E+000	3.06651E+001	1.41913E-002	1.20512E-002	6.83329E-002	4.97348E-002	3.78860E+004	3.55379E+002	2.43521E+002	5.57138E-003	5.57138E-003	1.75251E+006	2.04000E+002	4.60000E+001	0.00000E+000	6.32613E+002	1.44245E+002	2.20202E+002	1.00000E+002	1.96888E+000	6.61056E-002	0.00000E+000	1.48160E+002	2.58787E+000	9.69099E-001	6.02160E+002	2.25328E+002	2.12572E+002	1.38283E+002	2.58283E-001	7.01917E-001	8.15533E-002	1.48160E+002	9.67097E+001	5.39338E-002	1.38283E+002	1.15251E+002
2.27072E+002	1.01486E+003	3.55430E+002	2.43564E+002	1.36457E+000	1.14925E+000	9.89400E+003	2.10181E+003	1.00000E+000	1.12100E+003	3.00000E+000	1.48728E+005	1.56824E+000	3.18569E+001	1.37186E-002	1.15539E-002	6.77358E-002	4.84964E-002	3.78860E+004	3.55379E+002	2.43521E+002	5.57138E-003	5.57138E-003	1.75251E+006	2.04000E+002	4.70000E+001	0.00000E+000	6.51169E+002	1.60835E+002	2.71780E+002	1.00000E+002	2.15580E+000	5.79477E-002	0.00000E+000	1.52833E+002	2.83636E+000	8.50676E-001	6.02160E+002	2.25328E+002	2.12572E+002	1.38294E+002	2.58283E-001	7.01917E-001	8.56536E-002	1.52833E+002	9.70427E+001	5.39338E-002	1.38294E+002	1.15271E+002
2.29740E+002	9.63344E+002	3.55406E+002	2.43578E+002	1.36583E+000	1.13208E+000	9.26100E+003	1.71827E+003	1.00000E+000	1.12200E+003	5.00000E+000	1.48862E+005	1.54623E+000	3.10378E+001	1.41928E-002	1.17638E-002	6.87740E-002	4.77595E-002	3.78860E+004	3.55379E+002	2.43522E+002	5.57138E-003	5.57138E-003	1.75251E+006	2.04000E+002	4.80000E+001	0.00000E+000	6.36257E+002	1.37515E+002	2.63122E+002	1.00000E+002	2.06218E+000	5.98551E-002	0.00000E+000	1.54046E+002	2.71819E+000	9.17491E-001	6.02160E+002	2.25328E+002	2.12572E+002	1.38304E+002	2.58283E-001	7.01917E-001	9.35792E-002	1.54046E+002	8.97319E+001	5.39338E-002	1.38304E+002	1.15281E+002
2.33919E+002	9.17342E+002	3.55382E+002	2.43611E+002	1.30418E+000	1.16500E+000	8.68500E+003	1.74973E+003	1.00000E+000	1.12300E+003	8.00000E+000	1.48987E+005	1.51937E+000	3.02877E+001	1.39944E-002	1.25009E-002	6.25834E-002	5.02914E-002	3.78860E+004	3.55378E+002	2.43522E+002	5.57138E-003	5.57138E-003	1.75251E+006	2.04000E+002	4.90000E+001	0.00000E+000	6.00705E+002	1.38244E+002	2.33896E+002	1.00000E+002	1.92973E+000	6.54066E-002	0.00000E+000	1.51372E+002	2.81639E+000	9.14394E-001	6.02160E+002	2.25328E+002	2.12572E+002	1.38318E+002	2.58283E-001	7.01917E-001	5.63695E-002	1.51372E+002	1.25904E+002	5.39338E-002	1.38318E+002	1.15302E+002
2.24478E+002	1.01280E+003	3.55462E+002	2.43656E+002	1.28828E+000	1.18123E+000	9.60800E+003	2.19356E+003	1.00000E+000	1.12400E+003	4.00000E+000	1.49128E+005	1.52175E+000	3.18246E+001	1.31430E-002	1.20509E-002	5.45071E-002	4.61077E-002	3.78860E+004	3.55378E+002	2.43522E+002	5.57138E-003	5.57138E-003	1.75251E+006	2.04000E+002	5.00000E+001	0.00000E+000	6.65704E+002	1.63004E+002	2.51357E+002	1.00000E+002	2.13955E+000	5.11953E-002	0.00000E+000	1.49628E+002	2.72637E+000	8.98068E-001	6.02160E+002	2.25328E+002	2.12572E+002	1.38331E+002	2.58283E-001	7.01917E-001	4.33468E-002	1.49628E+002	1.37207E+002	5.39338E-002	1.38331E+002	1.15348E+002
2.41112E+002	1.00912E+003	3.55385E+002	2.43596E+002	1.33756E+000	1.16108E+000	9.75200E+003	2.24957E+003	1.00000E+000	1.12500E+003	2.00000E+000	1.49253E+005	1.55302E+000	3.17667E+001	1.35446E-002	1.17575E-002	6.61092E-002	5.01969E-002	3.78860E+004	3.55378E+002	2.43523E+002	5.57138E-003	5.57138E-003	1.75251E+006	2.04000E+002	5.10000E+001	0.00000E+000	6.94895E+002	1.72232E+002	2.67999E+002	1.00000E+002	2.25052E+000	6.31582E-002	0.00000E+000	1.50131E+002	2.75311E+000	8.82755E-001	6.02160E+002	2.25328E+002	2.12572E+002	1.38338E+002	2.58283E-001	7.01917E-001	7.06306E-002	1.50131E+002	1.10103E+002	5.39338E-002	1.38338E+002	1.15317E+002
2.36739E+002	9.64315E+002	3.55431E+002	2.43582E+002	1.27521E+000	1.12186E+000	8.61300E+003	1.73915E+003	1.00000E+000	1.12600E+003	5.00000E+000	1.49374E+005	1.43061E+000	3.10534E+001	1.37405E-002	1.20882E-002	5.50317E-002	4.30282E-002	3.78860E+004	3.55378E+002	2.43523E+002	5.57138E-003	5.57138E-003	1.75251E+006	2.04000E+002	5.20000E+001	0.00000E+000	6.44846E+002	1.44355E+002	2.40165E+002	1.00000E+002	2.03819E+000	4.70999E-002	0.00000E+000	1.50374E+002	2.73053E+000	9.47082E-001	6.02160E+002	2.25328E+002	2.12572E+002	1.38349E+002	2.58283E-001	7.01917E-001	6.39704E-002	1.50374E+002	1.17192E+002	5.39338E-002	1.38349E+002	1.15333E+002
2.30714E+002	9.07977E+002	3.55344E+002	2.43609E+002	1.31896E+000	1.14401E+000	8.53300E+003	2.28945E+003	1.00000E+000	1.12700E+003	7.00000E+000	1.49501E+005	1.50890E+000	3.01327E+001	1.42785E-002	1.23845E-002	7.42872E-002	5.62669E-002	3.78860E+004	3.55378E+002	2.43523E+002	5.57138E-003	5.57138E-003	1.75251E+006	2.04000E+002	5.30000E+001	0.00000E+000	6.15910E+002	1.53435E+002	2.13055E+002	1.00000E+002	1.93934E+000	8.76749E-002	0.00000E+000	1.46831E+002	2.79673E+000	9.28986E-001	6.02160E+002	2.25328E+002	2.12572E+002	1.38361E+002	2.58283E-001	7.01917E-001	7.10341E-002	1.46831E+002	1.06381E+002	5.39338E-002	1.38361E+002	1.15336E+002
2.23556E+002	9.24430E+002	3.55381E+002	2.43519E+002	1.36239E+000	1.15314E+000	9.02700E+003	1.95681E+003	1.00000E+000	1.12800E+003	5.00000E+000	1.49620E+005	1.57102E+000	3.04044E+001	1.43394E-002	1.21369E-002	6.81711E-002	4.93144E-002	3.78860E+004	3.55377E+002	2.43524E+002	5.57138E-003	5.57138E-003	1.75251E+006	2.04000E+002	5.40000E+001	0.00000E+000	5.99217E+002	1.35708E+002	2.43341E+002	1.00000E+002	1.94394E+000	6.34932E-002	0.00000E+000	1.52999E+002	2.79512E+000	9.03729E-001	6.02160E+002	2.25328E+002	2.12572E+002	1.38372E+002	2.58283E-001	7.01917E-001	8.31851E-002	1.52999E+002	9.98055E+001	5.39338E-002	1.38372E+002	1.15324E+002
2.25712E+002	1.01690E+003	3.55456E+002	2.43566E+002	1.38227E+000	1.16577E+000	1.01750E+004	2.15799E+003	1.00000E+000	1.12900E+003	1.00000E+000	1.49751E+005	1.61141E+000	3.18889E+001	1.37033E-002	1.15570E-002	6.64270E-002	4.77023E-002	3.78860E+004	3.55377E+002	2.43524E+002	5.57138E-003	5.57138E-003	1.75251E+006	2.04000E+002	5.50000E+001	0.00000E+000	6.72866E+002	1.61852E+002	2.81372E+002	1.00000E+002	2.22034E+000	5.60709E-002	0.00000E+000	1.53318E+002	2.75771E+000	8.62770E-001	6.02160E+002	2.25328E+002	2.12572E+002	1.38374E+002	2.58283E-001	7.01917E-001	8.49660E-002	1.53318E+002	9.82659E+001	5.39338E-002	1.38374E+002	1.15358E+002
2.22438E+002	7.02038E+002	3.55350E+002	2.43578E+002	1.34321E+000	1.12078E+000	6.57800E+003	1.49466E+003	1.00000E+000	1.13200E+003	2.40000E+001	1.50167E+005	1.50544E+000	2.64960E+001	1.65613E-002	1.38189E-002	7.10675E-002	5.01308E-002	3.78860E+004	3.55377E+002	2.43525E+002	5.57138E-003	5.57138E-003	1.75251E+006	2.04000E+002	5.60000E+001	0.00000E+000	4.56509E+002	1.00435E+002	1.86633E+002	1.00000E+002	1.47807E+000	7.62454E-002	0.00000E+000	1.53566E+002	3.23659E+000	9.14275E-001	6.02160E+002	2.25328E+002	2.12572E+002	1.38406E+002	2.58283E-001	7.01917E-001	9.02705E-002	1.53566E+002	9.28172E+001	5.39338E-002	1.38406E+002	1.15372E+002
2.24544E+002	9.36557E+002	3.55409E+002	2.43548E+002	1.36577E+000	1.16091E+000	9.22900E+003	2.26543E+003	1.00000E+000	1.13300E+003	5.00000E+000	1.50284E+005	1.58554E+000	3.06032E+001	1.42167E-002	1.20843E-002	6.76506E-002	4.93394E-002	3.78860E+004	3.55377E+002	2.43525E+002	5.57138E-003	5.57138E-003	1.75251E+006	2.04000E+002	5.70000E+001	0.00000E+000	6.07626E+002	1.47680E+002	2.51387E+002	1.00000E+002	2.00177E+000	5.87566E-002	0.00000E+000	1.52852E+002	2.89745E+000	8.62219E-001	6.02160E+002	2.25328E+002	2.12572E+002	1.38422E+002	2.58283E-001	7.01917E-001	8.10787E-002	1.52852E+002	1.01902E+002	5.39338E-002	1.38422E+002	1.15390E+002
2.24547E+002	9.19649E+002	3.55422E+002	2.43589E+002	1.42481E+000	1.18456E+000	9.60900E+003	2.31163E+003	1.00000E+000	1.13400E+003	5.00000E+000	1.50413E+005	1.68776E+000	3.03257E+001	1.45350E-002	1.20842E-002	8.31694E-002	5.79208E-002	3.78860E+004	3.55377E+002	2.43525E+002	5.57138E-003	5.57138E-003	1.75251E+006	2.04000E+002	5.80000E+001	0.00000E+000	6.02270E+002	1.54442E+002	2.52810E+002	1.00000E+002	2.00843E+000	9.06474E-002	0.00000E+000	1.52676E+002	2.95081E+000	8.29718E-001	6.02160E+002	2.25328E+002	2.12572E+002	1.38428E+002	2.58283E-001	7.01917E-001	9.20717E-002	1.52676E+002	9.00030E+001	5.39338E-002	1.38428E+002	1.15413E+002
2.39131E+002	9.94512E+002	3.55471E+002	2.43570E+002	1.37245E+000	1.17275E+000	9.94400E+003	2.15025E+003	1.00000E+000	1.13500E+003	3.00000E+000	1.50537E+005	1.60954E+000	3.15359E+001	1.37631E-002	1.17605E-002	6.54933E-002	4.82550E-002	3.78860E+004	3.55377E+002	2.43525E+002	5.57138E-003	5.57138E-003	1.75251E+006	2.04000E+002	5.90000E+001	0.00000E+000	6.81902E+002	1.34695E+002	2.49426E+002	1.00000E+002	2.10947E+000	5.49129E-002	0.00000E+000	1.51296E+002	2.37941E+000	1.01149E+000	6.02160E+002	2.25328E+002	2.12572E+002	1.38439E+002	2.58283E-001	7.01917E-001	7.84593E-002	1.51296E+002	1.03124E+002	5.39338E-002	1.38439E+002	1.15428E+002
2.22652E+002	9.59985E+002	3.55507E+002	2.43623E+002	1.35087E+000	1.18967E+000	9.59100E+003	1.99430E+003	1.00000E+000	1.13600E+003	4.00000E+000	1.50670E+005	1.60709E+000	3.09836E+001	1.37938E-002	1.21477E-002	5.94586E-002	4.65137E-002	3.78860E+004	3.55377E+002	2.43525E+002	5.57138E-003	5.57138E-003	1.75251E+006	2.04000E+002	6.00000E+001	0.00000E+000	6.09728E+002	1.65080E+002	2.69587E+002	1.00000E+002	2.08217E+000	5.04128E-002	0.00000E+000	1.53944E+002	3.13707E+000	7.81187E-001	6.02160E+002	2.25328E+002	2.12572E+002	1.38444E+002	2.58283E-001	7.01917E-001	6.34530E-002	1.53944E+002	1.21321E+002	5.39338E-002	1.38444E+002	1.15459E+002
2.29847E+002	1.04377E+003	3.55413E+002	2.43562E+002	1.29550E+000	1.14769E+000	9.67800E+003	2.08453E+003	1.00000E+000	1.13700E+003	2.00000E+000	1.50803E+005	1.48683E+000	3.23074E+001	1.31687E-002	1.16663E-002	5.95041E-002	4.70529E-002	3.78860E+004	3.55377E+002	2.43525E+002	5.57138E-003	5.57138E-003	1.75251E+006	2.04000E+002	6.10000E+001	0.00000E+000	6.70579E+002	1.62771E+002	2.67295E+002	1.00000E+002	2.18518E+000	5.94443E-002	0.00000E+000	1.51614E+002	2.77651E+000	8.78658E-001	6.02160E+002	2.25328E+002	2.12572E+002	1.38450E+002	2.58283E-001	7.01917E-001	6.04950E-002	1.51614E+002	1.21961E+002	5.39338E-002	1.38450E+002	1.15423E+002
2.46406E+002	1.01895E+003	3.55460E+002	2.43532E+002	1.32790E+000	1.10796E+000	9.34300E+003	2.13508E+003	1.00000E+000	1.13800E+003	2.00000E+000	1.50923E+005	1.47126E+000	3.19209E+001	1.37380E-002	1.14625E-002	6.10148E-002	4.30033E-002	3.78860E+004	3.55377E+002	2.43525E+002	5.57138E-003	5.57138E-003	1.75251E+006	2.04000E+002	6.20000E+001	0.00000E+000	6.68207E+002	1.55154E+002	2.60360E+002	1.00000E+002	2.14970E+000	5.35628E-002	0.00000E+000	1.51454E+002	2.72891E+000	9.09867E-001	6.02160E+002	2.25328E+002	2.12572E+002	1.38466E+002	2.58283E-001	7.01917E-001	9.02949E-002	1.51454E+002	9.06862E+001	5.39338E-002	1.38466E+002	1.15439E+002
2.31392E+002	8.56609E+002	3.55417E+002	2.43566E+002	1.30196E+000	1.13569E+000	7.89800E+003	1.72759E+003	1.00000E+000	1.13900E+003	1.00000E+001	1.51046E+005	1.47862E+000	2.92679E+001	1.46500E-002	1.27792E-002	5.88223E-002	4.52459E-002	3.78860E+004	3.55377E+002	2.43526E+002	5.57138E-003	5.57138E-003	1.75251E+006	2.04000E+002	6.30000E+001	0.00000E+000	5.42818E+002	1.21924E+002	2.53566E+002	1.00000E+002	1.83600E+000	6.02536E-002	0.00000E+000	1.58356E+002	3.17220E+000	8.51319E-001	6.02160E+002	2.25328E+002	2.12572E+002	1.38474E+002	2.58283E-001	7.01917E-001	6.82067E-002	1.58356E+002	1.20824E+002	5.39338E-002	1.38474E+002	1.15450E+002
2.30592E+002	9.85900E+002	3.55308E+002	2.43538E+002	1.35466E+000	1.11022E+000	9.22200E+003	2.07046E+003	1.00000E+000	1.14000E+003	4.00000E+000	1.51168E+005	1.50397E+000	3.13991E+001	1.41064E-002	1.15610E-002	6.62220E-002	4.50315E-002	3.78860E+004	3.55377E+002	2.43526E+002	5.57138E-003	5.57138E-003	1.75251E+006	2.04000E+002	6.40000E+001	0.00000E+000	6.41597E+002	1.26133E+002	2.84572E+002	1.00000E+002	2.09958E+000	5.88523E-002	0.00000E+000	1.57530E+002	2.68731E+000	9.29994E-001	6.02160E+002	2.25328E+002	2.12572E+002	1.38490E+002	2.58283E-001	7.01917E-001	9.91677E-002	1.57530E+002	8.70758E+001	5.39338E-002	1.38490E+002	1.15432E+002
2.37571E+002	1.03573E+003	3.55418E+002	2.43576E+002	1.37216E+000	1.16147E+000	1.02550E+004	2.25719E+003	1.00000E+000	1.14100E+003	1.00000E+000	1.51305E+005	1.59373E+000	3.21828E+001	1.35499E-002	1.14694E-002	6.32582E-002	4.57819E-002	3.78860E+004	3.55377E+002	2.43526E+002	5.57138E-003	5.57138E-003	1.75251E+006	2.04000E+002	6.50000E+001	0.00000E+000	6.87834E+002	1.72716E+002	2.59732E+002	1.00000E+002	2.21916E+000	4.96485E-002	0.00000E+000	1.49447E+002	2.67608E+000	8.85612E-001	6.02160E+002	2.25328E+002	2.12572E+002	1.38502E+002	2.58283E-001	7.01917E-001	8.31559E-002	1.49447E+002	9.63125E+001	5.39338E-002	1.38502E+002	1.15481E+002
2.33242E+002	9.27338E+002	3.55357E+002	2.43550E+002	1.30150E+000	1.18136E+000	8.88200E+003	2.27655E+003	1.00000E+000	1.14200E+003	5.00000E+000	1.51429E+005	1.53754E+000	3.04522E+001	1.38099E-002	1.25351E-002	5.77648E-002	4.79168E-002	3.78860E+004	3.55377E+002	2.43526E+002	5.57138E-003	5.57138E-003	1.75251E+006	2.04000E+002	6.60000E+001	0.00000E+000	6.30121E+002	1.42153E+002	2.12477E+002	1.00000E+002	1.94219E+000	6.35105E-002	0.00000E+000	1.47668E+002	2.57558E+000	9.88736E-001	6.02160E+002	2.25328E+002	2.12572E+002	1.38509E+002	2.58283E-001	7.01917E-001	4.83902E-002	1.47668E+002	1.30174E+002	5.39338E-002	1.38509E+002	1.15465E+002
2.38468E+002	9.74883E+002	3.55344E+002	2.43626E+002	1.23656E+000	1.14581E+000	8.62900E+003	1.39252E+003	1.00000E+000	1.14300E+003	3.00000E+000	1.51554E+005	1.41686E+000	3.12231E+001	1.33117E-002	1.23348E-002	4.41144E-002	3.81964E-002	3.78860E+004	3.55377E+002	2.43526E+002	5.57138E-003	5.57138E-003	1.75251E+006	2.04000E+002	6.70000E+001	0.00000E+000	6.47053E+002	1.48248E+002	2.31245E+002	1.00000E+002	2.02920E+000	3.25831E-002	0.00000E+000	1.49048E+002	2.70595E+000	9.54799E-001	6.02160E+002	2.25328E+002	2.12572E+002	1.38521E+002	2.58283E-001	7.01917E-001	3.80935E-002	1.49048E+002	1.41781E+002	5.39338E-002	1.38521E+002	1.15501E+002
2.47352E+002	9.92570E+002	3.55364E+002	2.43594E+002	1.34863E+000	1.17669E+000	9.79200E+003	2.96983E+003	1.00000E+000	1.14400E+003	4.00000E+000	1.51687E+005	1.58692E+000	3.15051E+001	1.36288E-002	1.18912E-002	7.29246E-002	5.58542E-002	3.78860E+004	3.55377E+002	2.43527E+002	5.57138E-003	5.57138E-003	1.75251E+006	2.04000E+002	6.80000E+001	0.00000E+000	6.55325E+002	1.86512E+002	2.55874E+002	1.00000E+002	2.17700E+000	8.81860E-002	0.00000E+000	1.48551E+002	3.00636E+000	8.06742E-001	6.02160E+002	2.25328E+002	2.12572E+002	1.38522E+002	2.58283E-001	7.01917E-001	6.80866E-002	1.48551E+002	1.11140E+002	5.39338E-002	1.38522E+002	1.15496E+002
2.52851E+002	9.11090E+002	3.55434E+002	2.43571E+002	1.31631E+000	1.14994E+000	8.59300E+003	2.34859E+003	1.00000E+000	1.14500E+003	5.00000E+000	1.51814E+005	1.51368E+000	3.01843E+001	1.41999E-002	1.24052E-002	7.36085E-002	5.65410E-002	3.78860E+004	3.55377E+002	2.43527E+002	5.57138E-003	5.57138E-003	1.75251E+006	2.04000E+002	6.90000E+001	0.00000E+000	5.89436E+002	1.34750E+002	2.65161E+002	1.00000E+002	1.97463E+000	9.79984E-002	0.00000E+000	1.56739E+002	3.01931E+000	8.57495E-001	6.02160E+002	2.25328E+002	2.12572E+002	1.38513E+002	2.58283E-001	7.01917E-001	6.74559E-002	1.56739E+002	1.19984E+002	5.39338E-002	1.38513E+002	1.15494E+002
2.37139E+002	9.90241E+002	3.55363E+002	2.43564E+002	1.37244E+000	1.20816E+000	1.01880E+004	2.58629E+003	1.00000E+000	1.14600E+003	2.00000E+000	1.51932E+005	1.65812E+000	3.14681E+001	1.35972E-002	1.19696E-002	7.14377E-002	5.56824E-002	3.78860E+004	3.55376E+002	2.43528E+002	5.57138E-003	5.57138E-003	1.75251E+006	2.04000E+002	7.00000E+001	0.00000E+000	6.50783E+002	1.76736E+002	2.72341E+002	1.00000E+002	2.18764E+000	7.86471E-002	0.00000E+000	1.51802E+002	2.96555E+000	8.01791E-001	6.02160E+002	2.25328E+002	2.12572E+002	1.38507E+002	2.58283E-001	7.01917E-001	6.36608E-002	1.51802E+002	1.18916E+002	5.39338E-002	1.38507E+002	1.15470E+002
2.30289E+002	9.07752E+002	3.55336E+002	2.43588E+002	1.32560E+000	1.15384E+000	8.64400E+003	2.13226E+003	1.00000E+000	1.14700E+003	6.00000E+000	1.52064E+005	1.52953E+000	3.01289E+001	1.42579E-002	1.24105E-002	6.12247E-002	4.68354E-002	3.78860E+004	3.55376E+002	2.43528E+002	5.57138E-003	5.57138E-003	1.75251E+006	2.04000E+002	7.10000E+001	0.00000E+000	6.09812E+002	1.50827E+002	2.26901E+002	1.00000E+002	1.95509E+000	5.49550E-002	0.00000E+000	1.49192E+002	2.86936E+000	8.99641E-001	6.02160E+002	2.25328E+002	2.12572E+002	1.38502E+002	2.58283E-001	7.01917E-001	6.92751E-002	1.49192E+002	1.10549E+002	5.39338E-002	1.38502E+002	1.15467E+002
2.43799E+002	1.06914E+003	3.55318E+002	2.43604E+002	1.29778E+000	1.10155E+000	9.53200E+003	2.01891E+003	1.00000E+000	1.14800E+003	1.00000E+000	1.52191E+005	1.42956E+000	3.26977E+001	1.32926E-002	1.12826E-002	5.68991E-002	4.14813E-002	3.78860E+004	3.55376E+002	2.43528E+002	5.57138E-003	5.57138E-003	1.75251E+006	2.04000E+002	7.20000E+001	0.00000E+000	7.12330E+002	1.43964E+002	2.85851E+002	1.00000E+002	2.26881E+000	4.52026E-002	0.00000E+000	1.53879E+002	2.56018E+000	9.60173E-001	6.02160E+002	2.25328E+002	2.12572E+002	1.38488E+002	2.58283E-001	7.01917E-001	8.17866E-002	1.53879E+002	1.02182E+002	5.39338E-002	1.38488E+002	1.15456E+002
2.40291E+002	1.01528E+003	3.55386E+002	2.43543E+002	1.33065E+000	1.09004E+000	9.17600E+003	2.30175E+003	1.00000E+000	1.14900E+003	2.00000E+000	1.52307E+005	1.45045E+000	3.18634E+001	1.38911E-002	1.13793E-002	6.67821E-002	4.53480E-002	3.78860E+004	3.55376E+002	2.43529E+002	5.57138E-003	5.57138E-003	1.75251E+006	2.04000E+002	7.30000E+001	0.00000E+000	6.92967E+002	1.30965E+002	2.77653E+002	1.00000E+002	2.18829E+000	5.99768E-002	0.00000E+000	1.54418E+002	2.53240E+000	9.89354E-001	6.02160E+002	2.25328E+002	2.12572E+002	1.38464E+002	2.58283E-001	7.01917E-001	9.93990E-002	1.54418E+002	8.37280E+001	5.39338E-002	1.38464E+002	1.15425E+002
2.58209E+002	9.76357E+002	3.55332E+002	2.43577E+002	1.33789E+000	1.12756E+000	9.16800E+003	1.89166E+003	1.00000E+000	1.15000E+003	2.00000E+000	1.52436E+005	1.50855E+000	3.12467E+001	1.39727E-002	1.17761E-002	6.17800E-002	4.43942E-002	3.78860E+004	3.55376E+002	2.43529E+002	5.57138E-003	5.57138E-003	1.75251E+006	2.04000E+002	7.40000E+001	0.00000E+000	6.44128E+002	1.24738E+002	2.74050E+002	1.00000E+002	2.07708E+000	4.88332E-002	0.00000E+000	1.56147E+002	2.62901E+000	9.53413E-001	6.02160E+002	2.25328E+002	2.12572E+002	1.38444E+002	2.58283E-001	7.01917E-001	8.53082E-002	1.56147E+002	1.00708E+002	5.39338E-002	1.38444E+002	1.15405E+002
2.31109E+002	1.00912E+003	3.55322E+002	2.43544E+002	1.30426E+000	1.19013E+000	9.75300E+003	2.16857E+003	1.00000E+000	1.15100E+003	2.00000E+000	1.52566E+005	1.55223E+000	3.17667E+001	1.32067E-002	1.20510E-002	6.01854E-002	5.03839E-002	3.78860E+004	3.55375E+002	2.43528E+002	5.57138E-003	5.57138E-003	1.75251E+006	2.04000E+002	7.50000E+001	0.00000E+000	6.94466E+002	1.72307E+002	2.42652E+002	1.00000E+002	2.19095E+000	6.03597E-002	0.00000E+000	1.47216E+002	2.62321E+000	9.26421E-001	6.02160E+002	2.25328E+002	2.12572E+002	1.38406E+002	2.58283E-001	7.01917E-001	4.57553E-002	1.47216E+002	1.32336E+002	5.39338E-002	1.38406E+002	1.15353E+002
2.54429E+002	9.09403E+002	3.55490E+002	2.43584E+002	1.34345E+000	1.18528E+000	9.00700E+003	1.74561E+003	1.00000E+000	1.15200E+003	5.00000E+000	1.52695E+005	1.59236E+000	3.01563E+001	1.41557E-002	1.24891E-002	6.03897E-002	4.74154E-002	3.78860E+004	3.55375E+002	2.43528E+002	5.57138E-003	5.57138E-003	1.75251E+006	2.04000E+002	7.60000E+001	0.00000E+000	5.86603E+002	1.54258E+002	2.30759E+002	1.00000E+002	1.92774E+000	5.31289E-002	0.00000E+000	1.49975E+002	2.99451E+000	8.44493E-001	6.02160E+002	2.25328E+002	2.12572E+002	1.38368E+002	2.58283E-001	7.01917E-001	6.25516E-002	1.49975E+002	1.18254E+002	5.39338E-002	1.38368E+002	1.15366E+002
2.32368E+002	9.79105E+002	3.55398E+002	2.43555E+002	1.31155E+000	1.18151E+000	9.44900E+003	2.53084E+003	1.00000E+000	1.15300E+003	2.00000E+000	1.52833E+005	1.54961E+000	3.12907E+001	1.34925E-002	1.21547E-002	6.17227E-002	5.04005E-002	3.78860E+004	3.55375E+002	2.43528E+002	5.57138E-003	5.57138E-003	1.75251E+006	2.04000E+002	7.70000E+001	0.00000E+000	6.59790E+002	1.54860E+002	2.59671E+002	1.00000E+002	2.13190E+000	6.26240E-002	0.00000E+000	1.51494E+002	2.74221E+000	9.00363E-001	6.02160E+002	2.25328E+002	2.12572E+002	1.38326E+002	2.58283E-001	7.01917E-001	5.21600E-002	1.51494E+002	1.30242E+002	5.39338E-002	1.38326E+002	1.15293E+002
2.33197E+002	9.15089E+002	3.55417E+002	2.43537E+002	1.31968E+000	1.13648E+000	8.55200E+003	1.96839E+003	1.00000E+000	1.15400E+003	6.00000E+000	1.52954E+005	1.49979E+000	3.02504E+001	1.42704E-002	1.22893E-002	6.69307E-002	5.00773E-002	3.78860E+004	3.55375E+002	2.43529E+002	5.57138E-003	5.57138E-003	1.75251E+006	2.04000E+002	7.80000E+001	0.00000E+000	6.05587E+002	1.33818E+002	2.32731E+002	1.00000E+002	1.92737E+000	7.28763E-002	0.00000E+000	1.51409E+002	2.76343E+000	9.39138E-001	6.02160E+002	2.25328E+002	2.12572E+002	1.38279E+002	2.58283E-001	7.01917E-001	7.45895E-002	1.51409E+002	1.07260E+002	5.39338E-002	1.38279E+002	1.15244E+002
2.27159E+002	9.79256E+002	3.55402E+002	2.43593E+002	1.38683E+000	1.17922E+000	9.93700E+003	2.19112E+003	1.00000E+000	1.15500E+003	1.00000E+000	1.53068E+005	1.63538E+000	3.12931E+001	1.39122E-002	1.18295E-002	7.03889E-002	5.13149E-002	3.78860E+004	3.55375E+002	2.43529E+002	5.57138E-003	5.57138E-003	1.75251E+006	2.04000E+002	7.90000E+001	0.00000E+000	6.59243E+002	1.39961E+002	2.53877E+002	1.00000E+002	2.08814E+000	6.12527E-002	0.00000E+000	1.51843E+002	2.51717E+000	9.56468E-001	6.02160E+002	2.25328E+002	2.12572E+002	1.38218E+002	2.58283E-001	7.01917E-001	8.09064E-002	1.51843E+002	1.01089E+002	5.39338E-002	1.38218E+002	1.15200E+002
2.19931E+002	9.94795E+002	3.55397E+002	2.43556E+002	1.37145E+000	1.19007E+000	1.00810E+004	1.77657E+003	1.00000E+000	1.15600E+003	2.00000E+000	1.53191E+005	1.63212E+000	3.15404E+001	1.36593E-002	1.18528E-002	5.89581E-002	4.48285E-002	3.78860E+004	3.55375E+002	2.43529E+002	5.57138E-003	5.57138E-003	1.75251E+006	2.04000E+002	8.00000E+001	0.00000E+000	6.74241E+002	1.60383E+002	2.48010E+002	1.00000E+002	2.14246E+000	4.09882E-002	0.00000E+000	1.49040E+002	2.58745E+000	9.23819E-001	6.02160E+002	2.25328E+002	2.12572E+002	1.38148E+002	2.58283E-001	7.01917E-001	7.08083E-002	1.49040E+002	1.08816E+002	5.39338E-002	1.38148E+002	1.15116E+002
2.24093E+002	7.59657E+002	3.55316E+002	2.43607E+002	1.30808E+000	1.16029E+000	7.18100E+003	1.72730E+003	1.00000E+000	1.15700E+003	1.70000E+001	1.53331E+005	1.51775E+000	2.75619E+001	1.54362E-002	1.36922E-002	7.47634E-002	5.92021E-002	3.78860E+004	3.55374E+002	2.43529E+002	5.57138E-003	5.57138E-003	1.75251E+006	2.04000E+002	8.10000E+001	0.00000E+000	5.16107E+002	1.25942E+002	1.94531E+002	1.00000E+002	1.65711E+000	1.02200E-001	0.00000E+000	1.49353E+002	3.14502E+000	9.00524E-001	6.02160E+002	2.25328E+002	2.12572E+002	1.38082E+002	2.58283E-001	7.01917E-001	5.98728E-002	1.49353E+002	1.20325E+002	5.39338E-002	1.38082E+002	1.15050E+002
2.32767E+002	8.13672E+002	3.55387E+002	2.43578E+002	1.22804E+000	1.09719E+000	6.85700E+003	1.08792E+003	1.00000E+000	1.15800E+003	1.60000E+001	1.53457E+005	1.34739E+000	2.85249E+001	1.48301E-002	1.32500E-002	5.60275E-002	4.51709E-002	3.78860E+004	3.55374E+002	2.43529E+002	5.57138E-003	5.57138E-003	1.75251E+006	2.04000E+002	8.20000E+001	0.00000E+000	5.49968E+002	1.16098E+002	1.96623E+002	1.00000E+002	1.70544E+000	5.50497E-002	0.00000E+000	1.49509E+002	2.92007E+000	9.92547E-001	6.02160E+002	2.25328E+002	2.12572E+002	1.37992E+002	2.58283E-001	7.01917E-001	5.62714E-002	1.49509E+002	1.24129E+002	5.39338E-002	1.37992E+002	1.14966E+002
2.23058E+002	6.89858E+002	3.55371E+002	2.43578E+002	1.28532E+000	1.10816E+000	6.13300E+003	1.46344E+003	1.00000E+000	1.15900E+003	2.90000E+001	1.53581E+005	1.42434E+000	2.62651E+001	1.64125E-002	1.41503E-002	7.64967E-002	5.73685E-002	3.78860E+004	3.55374E+002	2.43528E+002	5.57138E-003	5.57138E-003	1.75251E+006	2.04000E+002	8.30000E+001	0.00000E+000	4.70838E+002	9.94328E+001	1.70941E+002	1.00000E+002	1.46620E+000	1.03268E-001	0.00000E+000	1.49863E+002	3.11015E+000	9.85357E-001	6.02160E+002	2.25328E+002	2.12572E+002	1.37923E+002	2.58283E-001	7.01917E-001	7.40161E-002	1.49863E+002	1.06315E+002	5.39338E-002	1.37923E+002	1.14893E+002
2.30505E+002	7.87888E+002	3.55382E+002	2.43622E+002	1.30630E+000	1.11725E+000	7.17000E+003	1.84823E+003	1.00000E+000	1.16000E+003	1.60000E+001	1.53693E+005	1.45946E+000	2.80693E+001	1.54270E-002	1.31944E-002	7.19390E-002	5.31203E-002	3.78860E+004	3.55373E+002	2.43528E+002	5.57138E-003	5.57138E-003	1.75251E+006	2.04000E+002	8.40000E+001	0.00000E+000	5.45419E+002	1.92329E+002	1.87932E+002	1.00000E+002	1.82661E+000	8.53627E-002	0.00000E+000	1.38920E+002	3.79862E+000	7.46149E-001	6.02160E+002	2.25328E+002	2.12572E+002	1.37837E+002	2.58283E-001	7.01917E-001	7.80038E-002	1.38920E+002	9.12250E+001	5.39338E-002	1.37837E+002	1.14824E+002
2.16970E+002	7.29307E+002	3.55391E+002	2.43558E+002	1.30160E+000	1.13724E+000	6.73100E+003	1.66093E+003	1.00000E+000	1.16100E+003	2.00000E+001	1.53826E+005	1.48024E+000	2.70057E+001	1.58649E-002	1.38616E-002	7.37837E-002	5.67763E-002	3.78860E+004	3.55373E+002	2.43528E+002	5.57138E-003	5.57138E-003	1.75251E+006	2.04000E+002	8.50000E+001	0.00000E+000	4.74913E+002	1.23880E+002	1.81191E+002	1.00000E+002	1.54563E+000	9.19759E-002	0.00000E+000	1.48461E+002	3.39382E+000	8.61952E-001	6.02160E+002	2.25328E+002	2.12572E+002	1.37754E+002	2.58283E-001	7.01917E-001	6.73911E-002	1.48461E+002	1.11758E+002	5.39338E-002	1.37754E+002	1.14721E+002
2.13161E+002	7.20419E+002	3.55372E+002	2.43528E+002	1.29794E+000	1.15896E+000	6.75500E+003	1.61324E+003	1.00000E+000	1.16200E+003	2.10000E+001	1.53950E+005	1.50427E+000	2.68406E+001	1.57922E-002	1.41013E-002	7.01180E-002	5.63073E-002	3.78860E+004	3.55373E+002	2.43528E+002	5.57138E-003	5.57138E-003	1.75251E+006	2.04000E+002	8.60000E+001	0.00000E+000	5.18218E+002	1.12453E+002	1.57259E+002	1.00000E+002	1.54787E+000	9.18031E-002	0.00000E+000	1.44801E+002	2.76543E+000	1.05593E+000	6.02160E+002	2.25328E+002	2.12572E+002	1.37672E+002	2.58283E-001	7.01917E-001	5.65659E-002	1.44801E+002	1.19103E+002	5.39338E-002	1.37672E+002	1.14625E+002
2.15075E+002	7.48438E+002	3.55371E+002	2.43561E+002	1.35174E+000	1.16690E+000	7.34000E+003	1.22860E+003	1.00000E+000	1.16300E+003	1.70000E+001	1.54077E+005	1.57734E+000	2.73576E+001	1.57777E-002	1.36202E-002	6.42897E-002	4.84552E-002	3.78860E+004	3.55373E+002	2.43528E+002	5.57138E-003	5.57138E-003	1.75251E+006	2.04000E+002	8.70000E+001	0.00000E+000	5.07060E+002	1.19419E+002	1.77214E+002	1.00000E+002	1.58725E+000	5.54194E-002	0.00000E+000	1.47139E+002	2.94323E+000	9.51786E-001	6.02160E+002	2.25328E+002	2.12572E+002	1.37583E+002	2.58283E-001	7.01917E-001	7.33891E-002	1.47139E+002	1.04237E+002	5.39338E-002	1.37583E+002	1.14547E+002
2.10082E+002	6.46829E+002	3.55459E+002	2.43594E+002	1.33904E+000	1.09590E+000	5.91300E+003	1.02337E+003	1.00000E+000	1.16400E+003	3.50000E+001	1.54223E+005	1.46746E+000	2.54328E+001	1.74137E-002	1.42517E-002	6.67286E-002	4.55297E-002	3.78860E+004	3.55373E+002	2.43528E+002	5.57138E-003	5.57138E-003	1.75251E+006	2.04000E+002	8.80000E+001	0.00000E+000	4.11740E+002	1.15499E+002	1.52427E+002	1.00000E+002	1.34510E+000	5.48691E-002	0.00000E+000	1.46036E+002	3.72527E+000	8.37819E-001	6.02160E+002	2.25328E+002	2.12572E+002	1.37484E+002	2.58283E-001	7.01917E-001	9.98549E-002	1.46036E+002	7.48767E+001	5.39338E-002	1.37484E+002	1.14478E+002
2.06872E+002	7.13281E+002	3.55317E+002	2.43591E+002	1.30116E+000	1.16052E+000	6.71100E+003	1.25384E+003	1.00000E+000	1.16500E+003	2.50000E+001	1.54351E+005	1.51003E+000	2.67073E+001	1.58832E-002	1.41664E-002	6.16001E-002	4.94689E-002	3.78860E+004	3.55373E+002	2.43528E+002	5.57138E-003	5.57138E-003	1.75251E+006	2.04000E+002	8.90000E+001	0.00000E+000	4.76475E+002	1.26283E+002	1.48687E+002	1.00000E+002	1.47769E+000	5.86890E-002	0.00000E+000	1.42206E+002	3.10015E+000	9.45008E-001	6.02160E+002	2.25328E+002	2.12572E+002	1.37379E+002	2.58283E-001	7.01917E-001	5.71306E-002	1.42206E+002	1.15949E+002	5.39338E-002	1.37379E+002	1.14342E+002
2.15726E+002	6.83967E+002	3.55435E+002	2.43597E+002	1.27065E+000	1.16408E+000	6.31300E+003	1.71712E+003	1.00000E+000	1.16600E+003	3.10000E+001	1.54491E+005	1.47914E+000	2.61528E+001	1.59922E-002	1.46509E-002	7.32703E-002	6.18085E-002	3.78860E+004	3.55372E+002	2.43527E+002	5.57138E-003	5.57138E-003	1.75251E+006	2.04000E+002	9.00000E+001	0.00000E+000	4.66929E+002	1.12436E+002	1.47633E+002	1.00000E+002	1.43032E+000	1.12034E-001	0.00000E+000	1.43941E+002	3.06012E+000	9.87087E-001	6.02160E+002	2.25328E+002	2.12572E+002	1.37263E+002	2.58283E-001	7.01917E-001	4.37700E-002	1.43941E+002	1.31075E+002	5.39338E-002	1.37263E+002	1.14253E+002
2.09003E+002	6.65557E+002	3.55310E+002	2.43543E+002	1.38385E+000	1.14758E+000	6.56000E+003	9.41626E+002	1.00000E+000	1.16700E+003	3.10000E+001	1.54622E+005	1.58808E+000	2.57984E+001	1.70859E-002	1.41688E-002	6.96934E-002	4.86494E-002	3.78860E+004	3.55372E+002	2.43527E+002	5.57138E-003	5.57138E-003	1.75251E+006	2.04000E+002	9.10000E+001	0.00000E+000	4.61280E+002	1.00561E+002	1.49007E+002	1.00000E+002	1.39970E+000	5.81809E-002	0.00000E+000	1.45644E+002	2.89187E+000	1.02466E+000	6.02160E+002	2.25328E+002	2.12572E+002	1.37138E+002	2.58283E-001	7.01917E-001	9.33340E-002	1.45644E+002	8.15638E+001	5.39338E-002	1.37138E+002	1.14083E+002
2.22404E+002	6.84532E+002	3.55427E+002	2.43641E+002	1.35000E+000	1.12100E+000	6.44700E+003	1.32472E+003	1.00000E+000	1.16800E+003	2.80000E+001	1.54742E+005	1.51335E+000	2.61636E+001	1.68134E-002	1.39613E-002	7.03417E-002	4.91937E-002	3.78860E+004	3.55372E+002	2.43527E+002	5.57138E-003	5.57138E-003	1.75251E+006	2.04000E+002	9.20000E+001	0.00000E+000	4.62036E+002	1.07345E+002	1.72952E+002	1.00000E+002	1.47010E+000	6.97806E-002	0.00000E+000	1.48742E+002	3.22335E+000	9.27310E-001	6.02160E+002	2.25328E+002	2.12572E+002	1.37023E+002	2.58283E-001	7.01917E-001	9.26773E-002	1.48742E+002	8.54320E+001	5.39338E-002	1.37023E+002	1.14027E+002
2.06082E+002	6.67328E+002	3.55435E+002	2.43609E+002	1.36832E+000	1.14060E+000	6.47400E+003	1.22836E+003	1.00000E+000	1.16900E+003	3.20000E+001	1.54871E+005	1.56071E+000	2.58327E+001	1.70060E-002	1.41758E-002	7.22164E-002	5.08565E-002	3.78860E+004	3.55372E+002	2.43527E+002	5.57138E-003	5.57138E-003	1.75251E+006	2.04000E+002	9.30000E+001	0.00000E+000	4.35934E+002	9.61984E+001	1.78948E+002	1.00000E+002	1.41371E+000	7.48434E-002	0.00000E+000	1.52173E+002	3.27364E+000	9.11157E-001	6.02160E+002	2.25328E+002	2.12572E+002	1.36896E+002	2.58283E-001	7.01917E-001	9.07618E-002	1.52173E+002	9.09237E+001	5.39338E-002	1.36896E+002	1.13891E+002
2.14574E+002	7.34740E+002	3.55355E+002	2.43590E+002	1.31330E+000	1.13127E+000	6.80300E+003	1.96340E+003	1.00000E+000	1.17000E+003	4.20000E+001	1.55013E+005	1.48570E+000	2.71061E+001	1.59226E-002	1.37157E-002	7.33522E-002	5.49246E-002	3.78860E+004	3.55372E+002	2.43528E+002	5.57138E-003	5.57138E-003	1.75251E+006	2.04000E+002	9.40000E+001	0.00000E+000	4.55659E+002	1.21072E+002	1.96674E+002	1.00000E+002	1.54039E+000	8.60532E-002	0.00000E+000	1.51568E+002	3.63547E+000	8.00387E-001	6.02160E+002	2.25328E+002	2.12572E+002	1.36774E+002	2.58283E-001	7.01917E-001	7.44603E-002	1.51568E+002	1.07559E+002	5.39338E-002	1.36774E+002	1.13745E+002
2.22664E+002	7.20700E+002	3.55357E+002	2.43585E+002	1.21783E+000	1.08162E+000	5.93900E+003	1.76225E+003	1.00000E+000	1.17100E+003	4.80000E+001	1.55142E+005	1.31723E+000	2.68459E+001	1.58027E-002	1.40352E-002	6.65263E-002	5.29239E-002	3.78860E+004	3.55372E+002	2.43528E+002	5.57138E-003	5.57138E-003	1.75251E+006	2.04000E+002	9.50000E+001	0.00000E+000	4.91266E+002	1.04405E+002	1.84257E+002	1.00000E+002	1.54482E+000	9.35915E-002	0.00000E+000	1.49460E+002	3.21790E+000	9.67791E-001	6.02160E+002	2.25328E+002	2.12572E+002	1.36649E+002	2.58283E-001	7.01917E-001	5.92373E-002	1.49460E+002	1.21077E+002	5.39338E-002	1.36649E+002	1.13618E+002
2.20905E+002	6.08654E+002	3.55369E+002	2.43600E+002	1.39736E+000	1.18432E+000	6.24400E+003	1.13636E+003	1.00000E+000	1.17200E+003	8.50000E+001	1.55295E+005	1.65493E+000	2.46709E+001	1.76839E-002	1.49878E-002	8.06047E-002	5.85029E-002	3.78860E+004	3.55372E+002	2.43527E+002	5.57138E-003	5.57138E-003	1.75251E+006	2.04000E+002	9.60000E+001	0.00000E+000	4.18576E+002	9.50405E+001	1.60613E+002	1.00000E+002	1.33661E+000	9.01297E-002	0.00000E+000	1.49267E+002	3.27581E+000	9.27174E-001	6.02160E+002	2.25328E+002	2.12572E+002	1.36513E+002	2.58283E-001	7.01917E-001	8.25207E-002	1.49267E+002	9.68025E+001	5.39338E-002	1.36513E+002	1.13490E+002
2.20972E+002	6.95644E+002	3.55364E+002	2.43625E+002	1.34073E+000	1.12303E+000	6.52000E+003	1.59648E+003	1.00000E+000	1.17300E+003	5.10000E+001	1.55395E+005	1.50569E+000	2.63751E+001	1.66042E-002	1.39081E-002	7.42380E-002	5.27028E-002	3.78860E+004	3.55372E+002	2.43527E+002	5.57138E-003	5.57138E-003	1.75251E+006	2.04000E+002	9.70000E+001	0.00000E+000	4.74989E+002	1.06438E+002	1.60279E+002	1.00000E+002	1.46288E+000	7.98842E-002	0.00000E+000	1.45637E+002	2.99750E+000	9.91580E-001	6.02160E+002	2.25328E+002	2.12572E+002	1.36378E+002	2.58283E-001	7.01917E-001	8.83595E-002	1.45637E+002	8.69602E+001	5.39338E-002	1.36378E+002	1.13363E+002
2.14389E+002	7.13794E+002	3.55343E+002	2.43544E+002	1.37002E+000	1.11211E+000	6.76000E+003	9.87847E+002	1.00000E+000	1.17400E+003	4.60000E+001	1.55529E+005	1.52360E+000	2.67169E+001	1.66630E-002	1.35261E-002	6.29186E-002	4.22915E-002	3.78860E+004	3.55372E+002	2.43527E+002	5.57138E-003	5.57138E-003	1.75251E+006	2.04000E+002	9.80000E+001	0.00000E+000	4.50447E+002	1.13324E+002	1.76963E+002	1.00000E+002	1.46967E+000	4.62186E-002	0.00000E+000	1.48439E+002	3.36559E+000	8.67314E-001	6.02160E+002	2.25328E+002	2.12572E+002	1.36251E+002	2.58283E-001	7.01917E-001	1.03907E-001	1.48439E+002	7.27494E+001	5.39338E-002	1.36251E+002	1.13202E+002
2.18351E+002	7.95661E+002	3.55323E+002	2.43538E+002	1.26546E+000	1.11855E+000	7.03200E+003	1.89833E+003	1.00000E+000	1.17500E+003	3.20000E+001	1.55655E+005	1.41547E+000	2.82075E+001	1.50906E-002	1.33387E-002	6.22245E-002	4.90643E-002	3.78860E+004	3.55372E+002	2.43527E+002	5.57138E-003	5.57138E-003	1.75251E+006	2.04000E+002	9.90000E+001	0.00000E+000	5.25006E+002	1.11899E+002	1.94801E+002	1.00000E+002	1.64665E+000	7.53103E-002	0.00000E+000	1.48569E+002	2.94649E+000	9.71330E-001	6.02160E+002	2.25328E+002	2.12572E+002	1.36109E+002	2.58283E-001	7.01917E-001	6.16228E-002	1.48569E+002	1.17742E+002	5.39338E-002	1.36109E+002	1.13055E+002
2.25165E+002	6.70680E+002	3.55313E+002	2.43621E+002	1.25368E+000	1.12684E+000	5.91700E+003	1.04208E+003	1.00000E+000	1.17600E+003	6.40000E+001	1.55796E+005	1.41269E+000	2.58975E+001	1.62980E-002	1.46491E-002	6.02024E-002	4.91110E-002	3.78860E+004	3.55372E+002	2.43527E+002	5.57138E-003	5.57138E-003	1.75251E+006	2.04000E+002	1.00000E+002	0.00000E+000	4.61549E+002	9.09282E+001	1.50673E+002	1.00000E+002	1.38514E+000	6.97046E-002	0.00000E+000	1.45862E+002	2.92849E+000	1.06541E+000	6.02160E+002	2.25328E+002	2.12572E+002	1.35967E+002	2.58283E-001	7.01917E-001	5.32830E-002	1.45862E+002	1.23488E+002	5.39338E-002	1.35967E+002	1.12939E+002
1.97792E+002	6.52493E+002	3.55422E+002	2.43625E+002	1.44328E+000	1.24348E+000	7.22900E+003	1.29518E+003	1.00000E+000	1.17700E+003	5.80000E+001	1.55909E+005	1.79469E+000	2.55439E+001	1.69751E-002	1.46251E-002	7.87086E-002	5.89410E-002	3.78860E+004	3.55372E+002	2.43526E+002	5.57138E-003	5.57138E-003	1.75251E+006	2.04000E+002	1.01000E+002	0.00000E+000	4.42353E+002	1.76061E+002	1.67200E+002	1.00000E+002	1.55526E+000	7.71651E-002	0.00000E+000	1.35958E+002	4.44101E+000	6.35609E-001	6.02160E+002	2.25328E+002	2.12572E+002	1.35820E+002	2.58283E-001	7.01917E-001	7.43669E-002	1.35958E+002	9.20722E+001	5.39338E-002	1.35820E+002	1.12817E+002
2.12565E+002	6.50749E+002	3.55385E+002	2.43594E+002	1.35362E+000	1.17019E+000	6.40800E+003	1.21908E+003	1.00000E+000	1.17800E+003	6.60000E+001	1.56037E+005	1.58399E+000	2.55098E+001	1.69096E-002	1.46183E-002	6.83527E-002	5.16679E-002	3.78860E+004	3.55372E+002	2.43526E+002	5.57138E-003	5.57138E-003	1.75251E+006	2.04000E+002	1.02000E+002	0.00000E+000	4.19582E+002	1.07628E+002	1.74280E+002	1.00000E+002	1.39498E+000	6.90407E-002	0.00000E+000	1.49532E+002	3.59517E+000	8.33931E-001	6.02160E+002	2.25328E+002	2.12572E+002	1.35679E+002	2.58283E-001	7.01917E-001	7.26770E-002	1.49532E+002	1.07384E+002	5.39338E-002	1.35679E+002	1.12657E+002
2.23099E+002	7.56421E+002	3.55487E+002	2.43538E+002	1.32282E+000	1.09950E+000	6.85900E+003	1.75631E+003	1.00000E+000	1.17900E+003	3.90000E+001	1.56154E+005	1.45444E+000	2.75031E+001	1.59724E-002	1.32760E-002	7.76833E-002	5.42355E-002	3.78860E+004	3.55372E+002	2.43526E+002	5.57138E-003	5.57138E-003	1.75251E+006	2.04000E+002	1.03000E+002	0.00000E+000	4.90712E+002	1.17333E+002	1.97459E+002	1.00000E+002	1.59989E+000	9.29330E-002	0.00000E+000	1.49218E+002	3.28600E+000	8.81887E-001	6.02160E+002	2.25328E+002	2.12572E+002	1.35529E+002	2.58283E-001	7.01917E-001	9.21915E-002	1.49218E+002	8.64115E+001	5.39338E-002	1.35529E+002	1.12510E+002
2.28075E+002	6.73795E+002	3.55487E+002	2.43582E+002	1.37068E+000	1.12413E+000	6.45500E+003	1.25192E+003	1.00000E+000	1.18000E+003	5.30000E+001	1.56293E+005	1.54082E+000	2.59576E+001	1.70604E-002	1.39916E-002	7.10051E-002	4.85012E-002	3.78860E+004	3.55372E+002	2.43526E+002	5.57138E-003	5.57138E-003	1.75251E+006	2.04000E+002	1.04000E+002	0.00000E+000	4.28576E+002	1.01708E+002	1.86693E+002	1.00000E+002	1.42889E+000	7.26936E-002	0.00000E+000	1.51977E+002	3.50380E+000	8.52557E-001	6.02160E+002	2.25328E+002	2.12572E+002	1.35372E+002	2.58283E-001	7.01917E-001	9.88277E-002	1.51977E+002	8.19506E+001	5.39338E-002	1.35372E+002	1.12368E+002
2.09858E+002	7.40994E+002	3.55446E+002	2.43548E+002	1.34001E+000	1.14189E+000	7.05800E+003	1.11102E+003	1.00000E+000	1.18100E+003	3.70000E+001	1.56397E+005	1.53014E+000	2.72212E+001	1.59502E-002	1.35920E-002	6.07530E-002	4.47517E-002	3.78860E+004	3.55372E+002	2.43526E+002	5.57138E-003	5.57138E-003	1.75251E+006	2.04000E+002	1.05000E+002	0.00000E+000	4.78059E+002	1.11550E+002	1.89587E+002	1.00000E+002	1.54675E+000	4.96019E-002	0.00000E+000	1.48715E+002	3.17468E+000	8.99852E-001	6.02160E+002	2.25328E+002	2.12572E+002	1.35218E+002	2.58283E-001	7.01917E-001	7.98258E-002	1.48715E+002	9.90945E+001	5.39338E-002	1.35218E+002	1.12193E+002
2.23593E+002	7.83792E+002	3.55374E+002	2.43552E+002	1.30817E+000	1.11171E+000	7.10800E+003	1.77817E+003	1.00000E+000	1.18200E+003	3.30000E+001	1.56527E+005	1.45430E+000	2.79963E+001	1.55163E-002	1.31861E-002	6.93603E-002	5.06306E-002	3.78860E+004	3.55372E+002	2.43526E+002	5.57138E-003	5.57138E-003	1.75251E+006	2.04000E+002	1.06000E+002	0.00000E+000	5.01620E+002	1.22197E+002	2.08238E+002	1.00000E+002	1.65474E+000	7.66502E-002	0.00000E+000	1.49569E+002	3.31135E+000	8.59673E-001	6.02160E+002	2.25328E+002	2.12572E+002	1.35053E+002	2.58283E-001	7.01917E-001	8.11858E-002	1.49569E+002	9.85005E+001	5.39338E-002	1.35053E+002	1.12014E+002
2.08610E+002	6.82311E+002	3.55374E+002	2.43607E+002	1.31317E+000	1.16217E+000	6.48600E+003	1.25203E+003	1.00000E+000	1.18300E+003	5.10000E+001	1.56670E+005	1.52613E+000	2.61211E+001	1.63055E-002	1.44305E-002	6.99762E-002	5.52662E-002	3.78860E+004	3.55372E+002	2.43526E+002	5.57138E-003	5.57138E-003	1.75251E+006	2.04000E+002	1.07000E+002	0.00000E+000	4.37169E+002	1.16620E+002	1.84930E+002	1.00000E+002	1.47004E+000	8.52487E-002	0.00000E+000	1.48858E+002	3.69483E+000	8.06544E-001	6.02160E+002	2.25328E+002	2.12572E+002	1.34891E+002	2.58283E-001	7.01917E-001	6.10012E-002	1.48858E+002	1.18698E+002	5.39338E-002	1.34891E+002	1.11872E+002
2.18955E+002	7.46313E+002	3.55345E+002	2.43527E+002	1.30013E+000	1.17450E+000	7.10000E+003	1.66243E+003	1.00000E+000	1.18400E+003	3.70000E+001	1.56782E+005	1.52700E+000	2.73187E+001	1.54297E-002	1.39387E-002	6.81011E-002	5.59333E-002	3.78860E+004	3.55372E+002	2.43526E+002	5.57138E-003	5.57138E-003	1.75251E+006	2.04000E+002	1.08000E+002	0.00000E+000	5.06048E+002	1.16085E+002	1.63763E+002	1.00000E+002	1.54755E+000	8.15372E-002	0.00000E+000	1.42636E+002	2.84878E+000	9.99822E-001	6.02160E+002	2.25328E+002	2.12572E+002	1.34729E+002	2.58283E-001	7.01917E-001	5.07667E-002	1.42636E+002	1.22758E+002	5.39338E-002	1.34729E+002	1.11675E+002
2.06836E+002	7.33628E+002	3.55431E+002	2.43567E+002	1.37236E+000	1.14137E+000	7.14200E+003	1.39720E+003	1.00000E+000	1.18500E+003	3.90000E+001	1.56919E+005	1.56637E+000	2.70856E+001	1.62389E-002	1.35057E-002	7.32509E-002	5.12821E-002	3.78860E+004	3.55372E+002	2.43525E+002	5.57138E-003	5.57138E-003	1.75251E+006	2.04000E+002	1.09000E+002	0.00000E+000	4.85207E+002	1.12109E+002	1.92828E+002	1.00000E+002	1.56864E+000	7.44598E-002	0.00000E+000	1.48254E+002	3.14282E+000	9.03611E-001	6.02160E+002	2.25328E+002	2.12572E+002	1.34572E+002	2.58283E-001	7.01917E-001	9.18907E-002	1.48254E+002	8.57704E+001	5.39338E-002	1.34572E+002	1.11552E+002
2.12176E+002	7.59522E+002	3.55449E+002	2.43589E+002	1.38173E+000	1.17356E+000	7.64600E+003	1.31580E+003	1.00000E+000	1.18600E+003	3.40000E+001	1.57040E+005	1.62154E+000	2.75594E+001	1.58018E-002	1.34211E-002	6.39495E-002	4.67320E-002	3.78860E+004	3.55372E+002	2.43525E+002	5.57138E-003	5.57138E-003	1.75251E+006	2.04000E+002	1.10000E+002	0.00000E+000	5.10396E+002	1.29393E+002	1.67053E+002	1.00000E+002	1.58942E+000	5.03526E-002	0.00000E+000	1.41161E+002	2.90258E+000	9.45605E-001	6.02160E+002	2.25328E+002	2.12572E+002	1.34404E+002	2.58283E-001	7.01917E-001	8.14668E-002	1.41161E+002	8.98243E+001	5.39338E-002	1.34404E+002	1.11394E+002
2.15332E+002	6.76366E+002	3.55376E+002	2.43576E+002	1.30783E+000	1.10156E+000	6.07700E+003	1.37750E+003	1.00000E+000	1.18700E+003	6.10000E+001	1.57190E+005	1.44065E+000	2.60070E+001	1.67767E-002	1.41307E-002	7.04658E-002	5.06388E-002	3.78860E+004	3.55372E+002	2.43524E+002	5.57138E-003	5.57138E-003	1.75251E+006	2.04000E+002	1.11000E+002	0.00000E+000	4.33826E+002	9.72766E+001	1.73917E+002	1.00000E+002	1.40022E+000	8.25207E-002	0.00000E+000	1.48526E+002	3.36872E+000	9.13906E-001	6.02160E+002	2.25328E+002	2.12572E+002	1.34222E+002	2.58283E-001	7.01917E-001	8.56106E-002	1.48526E+002	9.27741E+001	5.39338E-002	1.34222E+002	1.11192E+002
2.11356E+002	7.02561E+002	3.55391E+002	2.43568E+002	1.37760E+000	1.14346E+000	6.87500E+003	1.48236E+003	1.00000E+000	1.18800E+003	4.80000E+001	1.57309E+005	1.57523E+000	2.65059E+001	1.66145E-002	1.37906E-002	7.51111E-002	5.23812E-002	3.78860E+004	3.55372E+002	2.43524E+002	5.57138E-003	5.57138E-003	1.75251E+006	2.04000E+002	1.12000E+002	0.00000E+000	4.57561E+002	1.20125E+002	1.76603E+002	1.00000E+002	1.49540E+000	8.35007E-002	0.00000E+000	1.45025E+002	3.39091E+000	8.53609E-001	6.02160E+002	2.25328E+002	2.12572E+002	1.34041E+002	2.58283E-001	7.01917E-001	9.28737E-002	1.45025E+002	8.14690E+001	5.39338E-002	1.34041E+002	1.11011E+002
2.17302E+002	7.54510E+002	3.55406E+002	2.43561E+002	1.29058E+000	1.15245E+000	6.99900E+003	1.31254E+003	1.00000E+000	1.18900E+003	3.80000E+001	1.57425E+005	1.48732E+000	2.74683E+001	1.54264E-002	1.37754E-002	6.03275E-002	4.85498E-002	3.78860E+004	3.55372E+002	2.43523E+002	5.57138E-003	5.57138E-003	1.75251E+006	2.04000E+002	1.13000E+002	0.00000E+000	5.07955E+002	1.33200E+002	1.51303E+002	1.00000E+002	1.55576E+000	6.59742E-002	0.00000E+000	1.37803E+002	2.95173E+000	9.71890E-001	6.02160E+002	2.25328E+002	2.12572E+002	1.33851E+002	2.58283E-001	7.01917E-001	5.65394E-002	1.37803E+002	1.12151E+002	5.39338E-002	1.33851E+002	1.10823E+002
2.14321E+002	7.83493E+002	3.55537E+002	2.43546E+002	1.35182E+000	1.13960E+000	7.51000E+003	1.56869E+003	1.00000E+000	1.19000E+003	3.50000E+001	1.57556E+005	1.54054E+000	2.79909E+001	1.55991E-002	1.31502E-002	7.21571E-002	5.18219E-002	3.78860E+004	3.55372E+002	2.43523E+002	5.57138E-003	5.57138E-003	1.75251E+006	2.04000E+002	1.14000E+002	0.00000E+000	5.35827E+002	1.21284E+002	1.81788E+002	1.00000E+002	1.65491E+000	7.69081E-002	0.00000E+000	1.42965E+002	2.81347E+000	9.84348E-001	6.02160E+002	2.25328E+002	2.12572E+002	1.33659E+002	2.58283E-001	7.01917E-001	8.51807E-002	1.42965E+002	8.76948E+001	5.39338E-002	1.33659E+002	1.10654E+002
2.10949E+002	6.65625E+002	3.55410E+002	2.43577E+002	1.36834E+000	1.12001E+000	6.34300E+003	1.10040E+003	1.00000E+000	1.19100E+003	6.10000E+001	1.57703E+005	1.53255E+000	2.57997E+001	1.71809E-002	1.40629E-002	7.79940E-002	5.29466E-002	3.78860E+004	3.55372E+002	2.43523E+002	5.57138E-003	5.57138E-003	1.75251E+006	2.04000E+002	1.15000E+002	0.00000E+000	4.25422E+002	1.17817E+002	1.51207E+002	1.00000E+002	1.37221E+000	7.21469E-002	0.00000E+000	1.40993E+002	3.49266E+000	8.62795E-001	6.02160E+002	2.25328E+002	2.12572E+002	1.33460E+002	2.58283E-001	7.01917E-001	9.97973E-002	1.40993E+002	6.98816E+001	5.39338E-002	1.33460E+002	1.10438E+002
2.17581E+002	6.51982E+002	3.55404E+002	2.43596E+002	1.26667E+000	1.12893E+000	5.82200E+003	1.08982E+003	1.00000E+000	1.19200E+003	7.60000E+001	1.57850E+005	1.42998E+000	2.55339E+001	1.66007E-002	1.47955E-002	6.47992E-002	5.19616E-002	3.78860E+004	3.55372E+002	2.43523E+002	5.57138E-003	5.57138E-003	1.75251E+006	2.04000E+002	1.16000E+002	0.00000E+000	4.14763E+002	1.11643E+002	1.59598E+002	1.00000E+002	1.35981E+000	8.50433E-002	0.00000E+000	1.43751E+002	3.73486E+000	8.42172E-001	6.02160E+002	2.25328E+002	2.12572E+002	1.33261E+002	2.58283E-001	7.01917E-001	5.74975E-002	1.43751E+002	1.17143E+002	5.39338E-002	1.33261E+002	1.10244E+002
2.16676E+002	7.35067E+002	3.55423E+002	2.43519E+002	1.36970E+000	1.17478E+000	7.34800E+003	1.39839E+003	1.00000E+000	1.19300E+003	4.10000E+001	1.57939E+005	1.60910E+000	2.71121E+001	1.59787E-002	1.37048E-002	6.81225E-002	5.06604E-002	3.78860E+004	3.55372E+002	2.43522E+002	5.57138E-003	5.57138E-003	1.75251E+006	2.04000E+002	1.17000E+002	0.00000E+000	4.96637E+002	1.28770E+002	1.67677E+002	1.00000E+002	1.56412E+000	6.60104E-002	0.00000E+000	1.40278E+002	3.04322E+000	9.20013E-001	6.02160E+002	2.25328E+002	2.12572E+002	1.33066E+002	2.58283E-001	7.01917E-001	7.66042E-002	1.40278E+002	9.40215E+001	5.39338E-002	1.33066E+002	1.10027E+002
2.17483E+002	8.38006E+002	3.55454E+002	2.43543E+002	1.30452E+000	1.13528E+000	7.73900E+003	1.60231E+003	1.00000E+000	1.19400E+003	2.40000E+001	1.58049E+005	1.48100E+000	2.89483E+001	1.48289E-002	1.29051E-002	6.19198E-002	4.73770E-002	3.78860E+004	3.55372E+002	2.43522E+002	5.57138E-003	5.57138E-003	1.75251E+006	2.04000E+002	1.18000E+002	0.00000E+000	5.51367E+002	1.24644E+002	1.91539E+002	1.00000E+002	1.71301E+000	6.00598E-002	0.00000E+000	1.42797E+002	2.80077E+000	9.74073E-001	6.02160E+002	2.25328E+002	2.12572E+002	1.32859E+002	2.58283E-001	7.01917E-001	6.93686E-002	1.42797E+002	1.04068E+002	5.39338E-002	1.32859E+002	1.09835E+002
2.11541E+002	7.28104E+002	3.55345E+002	2.43529E+002	1.33687E+000	1.15978E+000	7.02400E+003	1.06005E+003	1.00000E+000	1.19500E+003	4.50000E+001	1.58195E+005	1.55048E+000	2.69834E+001	1.59514E-002	1.38383E-002	6.03368E-002	4.59875E-002	3.78860E+004	3.55372E+002	2.43523E+002	5.57138E-003	5.57138E-003	1.75251E+006	2.04000E+002	1.19000E+002	0.00000E+000	4.73298E+002	1.24467E+002	1.82753E+002	1.00000E+002	1.54742E+000	5.32757E-002	0.00000E+000	1.43613E+002	3.35885E+000	8.52567E-001	6.02160E+002	2.25328E+002	2.12572E+002	1.32646E+002	2.58283E-001	7.01917E-001	7.09328E-002	1.43613E+002	1.03240E+002	5.39338E-002	1.32646E+002	1.09593E+002
2.24209E+002	6.83530E+002	3.55363E+002	2.43579E+002	1.34694E+000	1.10378E+000	6.32500E+003	1.49767E+003	1.00000E+000	1.19600E+003	5.40000E+001	1.58328E+005	1.48673E+000	2.61444E+001	1.69363E-002	1.38789E-002	8.29666E-002	5.63479E-002	3.78860E+004	3.55372E+002	2.43523E+002	5.57138E-003	5.57138E-003	1.75251E+006	2.04000E+002	1.20000E+002	0.00000E+000	4.71761E+002	1.22065E+002	1.80560E+002	1.00000E+002	1.53475E+000	9.84799E-002	0.00000E+000	1.43362E+002	3.49012E+000	8.64651E-001	6.02160E+002	2.25328E+002	2.12572E+002	1.32436E+002	2.58283E-001	7.01917E-001	9.92176E-002	1.43362E+002	7.28784E+001	5.39338E-002	1.32436E+002	1.09404E+002
2.71045E+002	1.51863E+003	3.55318E+002	2.43282E+002	1.24396E+000	1.27137E+000	1.49440E+004	3.13962E+003	1.00000E+000	1.19700E+003	0.00000E+000	1.58403E+005	1.58154E+000	3.89696E+001	1.01759E-002	1.04002E-002	4.51341E-002	4.70875E-002	3.78860E+004	3.55371E+002	2.43523E+002	5.57138E-003	5.57138E-003	1.75251E+006	2.04000E+002	1.21000E+002	0.00000E+000	8.73373E+002	4.58184E+002	2.21726E+002	1.00000E+002	3.03600E+000	3.78927E-002	0.00000E+000	-1.81717E+002	2.83540E+000	6.92410E-001	6.02160E+002	2.25328E+002	2.12572E+002	1.32227E+002	2.58283E-001	7.01917E-001	-1.08974E-002	1.09529E+002	-1.41570E+002	5.39338E-002	1.32227E+002	1.09083E+002
2.62719E+002	1.57742E+003	3.55353E+002	2.43264E+002	1.28985E+000	1.33407E+000	1.68160E+004	3.82211E+003	1.00000E+000	1.19800E+003	0.00000E+000	1.58526E+005	1.72075E+000	3.97168E+001	9.94664E-003	1.02877E-002	4.88989E-002	5.22308E-002	3.78860E+004	3.55371E+002	2.43523E+002	5.57138E-003	5.57138E-003	1.75251E+006	2.04000E+002	1.22000E+002	0.00000E+000	8.72778E+002	5.48123E+002	2.03308E+002	1.00000E+002	3.16883E+000	4.26431E-002	0.00000E+000	9.70583E+001	2.71581E+000	6.81476E-001	6.02160E+002	2.25328E+002	2.12572E+002	1.32028E+002	2.58283E-001	7.01917E-001	-1.68549E-002	9.70583E+001	1.42973E+002	5.39338E-002	1.32028E+002	1.08886E+002
2.69169E+002	1.70839E+003	3.55350E+002	2.43263E+002	1.30349E+000	1.32179E+000	1.82350E+004	4.35656E+003	1.00000E+000	1.19900E+003	0.00000E+000	1.58652E+005	1.72295E+000	4.13327E+001	9.65285E-003	9.78837E-003	4.67628E-002	4.80536E-002	3.78860E+004	3.55371E+002	2.43523E+002	5.57138E-003	5.57138E-003	1.75251E+006	2.04000E+002	1.23000E+002	0.00000E+000	9.13392E+002	6.12661E+002	2.22418E+002	1.00000E+002	3.41543E+000	3.52464E-002	0.00000E+000	9.24285E+001	2.71522E+000	6.54566E-001	6.02160E+002	2.25328E+002	2.12572E+002	1.31840E+002	2.58283E-001	7.01917E-001	-6.97088E-003	9.24285E+001	1.28782E+002	5.39338E-002	1.31840E+002	1.08697E+002
2.57273E+002	1.47359E+003	3.55336E+002	2.43316E+002	1.32370E+000	1.29243E+000	1.56290E+004	3.47952E+003	1.00000E+000	1.20000E+003	0.00000E+000	1.58790E+005	1.71079E+000	3.83873E+001	1.05883E-002	1.03381E-002	5.46330E-002	5.21356E-002	3.78860E+004	3.55371E+002	2.43523E+002	5.57138E-003	5.57138E-003	1.75251E+006	2.04000E+002	1.24000E+002	0.00000E+000	8.17266E+002	4.83359E+002	2.10456E+002	1.00000E+002	2.95519E+000	4.86857E-002	0.00000E+000	1.01554E+002	2.96144E+000	6.48249E-001	6.02160E+002	2.25328E+002	2.12572E+002	1.31650E+002	2.58283E-001	7.01917E-001	1.19532E-002	1.01554E+002	1.19651E+002	5.39338E-002	1.31650E+002	1.08522E+002
2.50730E+002	1.46691E+003	3.55350E+002	2.43369E+002	1.32449E+000	1.26398E+000	1.52460E+004	3.13369E+003	1.00000E+000	1.20100E+003	0.00000E+000	1.58918E+005	1.67413E+000	3.83002E+001	1.07268E-002	1.02368E-002	5.03622E-002	4.59797E-002	3.78860E+004	3.55371E+002	2.43523E+002	5.57138E-003	5.57138E-003	1.75251E+006	2.04000E+002	1.25000E+002	0.00000E+000	8.10641E+002	4.81815E+002	2.14119E+002	1.00000E+002	2.94838E+000	3.97068E-002	0.00000E+000	1.01249E+002	3.06044E+000	6.35111E-001	6.02160E+002	2.25328E+002	2.12572E+002	1.31436E+002	2.58283E-001	7.01917E-001	2.33759E-002	1.01249E+002	1.08292E+002	5.39338E-002	1.31436E+002	1.08329E+002
2.70170E+002	1.53600E+003	3.55387E+002	2.43316E+002	1.23877E+000	1.26805E+000	1.50230E+004	3.46080E+003	1.00000E+000	1.20200E+003	0.00000E+000	1.59051E+005	1.57082E+000	3.91919E+001	1.01068E-002	1.03456E-002	4.48943E-002	4.69804E-002	3.78860E+004	3.55371E+002	2.43523E+002	5.57138E-003	5.57138E-003	1.75251E+006	2.04000E+002	1.26000E+002	0.00000E+000	8.25979E+002	5.42309E+002	2.07163E+002	1.00000E+002	3.07955E+000	3.82250E-002	0.00000E+000	9.35306E+001	3.04610E+000	6.42819E-001	6.02160E+002	2.25328E+002	2.12572E+002	1.31241E+002	2.58283E-001	7.01917E-001	-1.16805E-002	9.35306E+001	1.34462E+002	5.39338E-002	1.31241E+002	1.08123E+002
2.71747E+002	1.89940E+003	3.55307E+002	2.43282E+002	1.25142E+000	1.33540E+000	1.96890E+004	5.72453E+003	1.00000E+000	1.20300E+003	0.00000E+000	1.59183E+005	1.67115E+000	4.35821E+001	8.91851E-003	9.51698E-003	4.51073E-002	5.12266E-002	3.78860E+004	3.55371E+002	2.43523E+002	5.57138E-003	5.57138E-003	1.75251E+006	2.04000E+002	1.27000E+002	0.00000E+000	8.95955E+002	7.94573E+002	2.48229E+002	1.00000E+002	3.80058E+000	4.12844E-002	0.00000E+000	7.04783E+001	2.63082E+000	6.50142E-001	6.02160E+002	2.25328E+002	2.12572E+002	1.31031E+002	2.58283E-001	7.01917E-001	-3.24629E-002	7.04783E+001	1.31587E+002	5.39338E-002	1.31031E+002	1.07885E+002
2.76630E+002	1.77853E+003	3.55303E+002	2.43300E+002	1.24385E+000	1.29635E+000	1.78270E+004	5.09634E+003	1.00000E+000	1.20400E+003	0.00000E+000	1.59317E+005	1.61246E+000	4.21727E+001	9.31600E-003	9.70917E-003	4.74405E-002	5.14405E-002	3.78860E+004	3.55371E+002	2.43523E+002	5.57138E-003	5.57138E-003	1.75251E+006	2.04000E+002	1.28000E+002	0.00000E+000	8.44438E+002	7.44993E+002	2.29295E+002	1.00000E+002	3.56356E+000	4.41857E-002	0.00000E+000	7.07718E+001	2.73760E+000	6.56603E-001	6.02160E+002	2.25328E+002	2.12572E+002	1.30816E+002	2.58283E-001	7.01917E-001	-2.06655E-002	7.07718E+001	1.20384E+002	5.39338E-002	1.30816E+002	1.07675E+002
2.65408E+002	1.58213E+003	3.55357E+002	2.43327E+002	1.29107E+000	1.30980E+000	1.66000E+004	4.22002E+003	1.00000E+000	1.20500E+003	0.00000E+000	1.59448E+005	1.69104E+000	3.97760E+001	1.00206E-002	1.01660E-002	4.84695E-002	4.98524E-002	3.78860E+004	3.55371E+002	2.43524E+002	5.57138E-003	5.57138E-003	1.75251E+006	2.04000E+002	1.29000E+002	0.00000E+000	7.88500E+002	6.17851E+002	2.10106E+002	1.00000E+002	3.16532E+000	4.10294E-002	0.00000E+000	7.94668E+001	2.97497E+000	6.26145E-001	6.02160E+002	2.25328E+002	2.12572E+002	1.30612E+002	2.58283E-001	7.01917E-001	-7.20266E-003	7.94668E+001	1.16068E+002	5.39338E-002	1.30612E+002	1.07492E+002
2.83671E+002	1.56473E+003	3.55358E+002	2.43362E+002	1.29277E+000	1.23345E+000	1.55260E+004	3.97094E+003	1.00000E+000	1.20600E+003	0.00000E+000	1.59576E+005	1.59457E+000	3.95566E+001	1.03751E-002	9.89904E-003	4.93980E-002	4.50786E-002	3.78860E+004	3.55370E+002	2.43523E+002	5.57138E-003	5.57138E-003	1.75251E+006	2.04000E+002	1.30000E+002	0.00000E+000	7.94803E+002	5.65814E+002	2.31504E+002	1.00000E+002	3.12449E+000	4.31847E-002	0.00000E+000	8.69251E+001	3.37881E+000	5.70056E-001	6.02160E+002	2.25328E+002	2.12572E+002	1.30396E+002	2.58283E-001	7.01917E-001	2.34804E-002	8.69251E+001	9.38660E+001	5.39338E-002	1.30396E+002	1.07288E+002
2.58395E+002	1.55228E+003	3.55363E+002	2.43402E+002	1.22276E+000	1.27438E+000	1.50690E+004	2.99202E+003	1.00000E+000	1.20700E+003	0.00000E+000	1.59695E+005	1.55826E+000	3.93990E+001	9.96092E-003	1.03814E-002	4.26692E-002	4.62347E-002	3.78860E+004	3.55370E+002	2.43523E+002	5.57138E-003	5.57138E-003	1.75251E+006	2.04000E+002	1.31000E+002	0.00000E+000	8.19502E+002	5.65543E+002	1.99959E+002	1.00000E+002	3.09645E+000	3.37755E-002	0.00000E+000	8.86790E+001	2.99559E+000	6.52660E-001	6.02160E+002	2.25328E+002	2.12572E+002	1.30186E+002	2.58283E-001	7.01917E-001	-2.06713E-002	8.86790E+001	1.38345E+002	5.39338E-002	1.30186E+002	1.07093E+002
2.66304E+002	1.45436E+003	3.55275E+002	2.43335E+002	1.17664E+000	1.24497E+000	1.32930E+004	3.18932E+003	1.00000E+000	1.20800E+003	1.00000E+000	1.59828E+005	1.46488E+000	3.81360E+001	1.02055E-002	1.07981E-002	4.09518E-002	4.56737E-002	3.78860E+004	3.55370E+002	2.43523E+002	5.57138E-003	5.57138E-003	1.75251E+006	2.04000E+002	1.32000E+002	0.00000E+000	7.51065E+002	5.75268E+002	1.67696E+002	1.00000E+002	2.91361E+000	3.83352E-002	0.00000E+000	8.07984E+001	2.98369E+000	6.97664E-001	6.02160E+002	2.25328E+002	2.12572E+002	1.29974E+002	2.58283E-001	7.01917E-001	-2.82159E-002	8.07984E+001	1.37766E+002	5.39338E-002	1.29974E+002	1.06839E+002
2.69138E+002	1.53408E+003	3.55330E+002	2.43391E+002	1.22847E+000	1.22559E+000	1.44070E+004	3.99590E+003	1.00000E+000	1.20900E+003	1.00000E+000	1.59951E+005	1.50559E+000	3.91674E+001	1.02347E-002	1.02107E-002	5.03137E-002	5.00834E-002	3.78860E+004	3.55370E+002	2.43523E+002	5.57138E-003	5.57138E-003	1.75251E+006	2.04000E+002	1.33000E+002	0.00000E+000	7.57713E+002	5.84259E+002	2.31714E+002	1.00000E+002	3.09243E+000	5.21464E-002	0.00000E+000	7.95661E+001	3.59039E+000	5.56907E-001	6.02160E+002	2.25328E+002	2.12572E+002	1.29768E+002	2.58283E-001	7.01917E-001	1.17482E-003	7.95661E+001	1.08097E+002	5.39338E-002	1.29768E+002	1.06664E+002
2.68447E+002	1.37579E+003	3.55298E+002	2.43324E+002	1.17779E+000	1.23289E+000	1.24700E+004	2.45827E+003	1.00000E+000	1.21000E+003	0.00000E+000	1.60075E+005	1.45208E+000	3.70916E+001	1.05471E-002	1.10405E-002	4.20002E-002	4.58780E-002	3.78860E+004	3.55370E+002	2.43522E+002	5.57138E-003	5.57138E-003	1.75251E+006	2.04000E+002	1.34000E+002	0.00000E+000	6.97955E+002	5.25104E+002	1.86259E+002	1.00000E+002	2.75966E+000	3.85894E-002	0.00000E+000	8.15608E+001	3.47831E+000	6.17887E-001	6.02160E+002	2.25328E+002	2.12572E+002	1.29559E+002	2.58283E-001	7.01917E-001	-2.28561E-002	8.15608E+001	1.33308E+002	5.39338E-002	1.29559E+002	1.06426E+002
2.62182E+002	1.52095E+003	3.55339E+002	2.43411E+002	1.26119E+000	1.26937E+000	1.51530E+004	3.36545E+003	1.00000E+000	1.21100E+003	0.00000E+000	1.60206E+005	1.60092E+000	3.89993E+001	1.02455E-002	1.03119E-002	4.88207E-002	4.94400E-002	3.78860E+004	3.55370E+002	2.43523E+002	5.57138E-003	5.57138E-003	1.75251E+006	2.04000E+002	1.35000E+002	0.00000E+000	7.49705E+002	5.74995E+002	2.21504E+002	1.00000E+002	3.03563E+000	4.59129E-002	0.00000E+000	7.96668E+001	3.40352E+000	5.72840E-001	6.02160E+002	2.25328E+002	2.12572E+002	1.29345E+002	2.58283E-001	7.01917E-001	-3.23070E-003	7.96668E+001	1.12459E+002	5.39338E-002	1.29345E+002	1.06250E+002
2.69005E+002	1.59628E+003	3.55362E+002	2.43333E+002	1.28351E+000	1.26617E+000	1.61300E+004	3.28157E+003	1.00000E+000	1.21200E+003	0.00000E+000	1.60339E+005	1.62514E+000	3.99535E+001	1.01060E-002	9.96953E-003	4.63069E-002	4.50975E-002	3.78860E+004	3.55370E+002	2.43523E+002	5.57138E-003	5.57138E-003	1.75251E+006	2.04000E+002	1.36000E+002	0.00000E+000	8.04631E+002	6.05296E+002	2.19343E+002	1.00000E+002	3.19205E+000	3.65647E-002	0.00000E+000	8.11376E+001	3.10814E+000	6.07986E-001	6.02160E+002	2.25328E+002	2.12572E+002	1.29133E+002	2.58283E-001	7.01917E-001	6.80004E-003	8.11376E+001	1.04225E+002	5.39338E-002	1.29133E+002	1.06016E+002
2.72995E+002	1.71794E+003	3.55350E+002	2.43413E+002	1.24273E+000	1.27853E+000	1.69920E+004	3.92076E+003	1.00000E+000	1.21300E+003	0.00000E+000	1.60457E+005	1.58887E+000	4.14480E+001	9.53353E-003	9.80822E-003	4.21462E-002	4.45388E-002	3.78860E+004	3.55370E+002	2.43523E+002	5.57138E-003	5.57138E-003	1.75251E+006	2.04000E+002	1.37000E+002	0.00000E+000	8.36538E+002	6.50136E+002	2.64477E+002	1.00000E+002	3.44428E+000	3.34669E-002	0.00000E+000	7.79561E+001	3.39751E+000	5.41912E-001	6.02160E+002	2.25328E+002	2.12572E+002	1.28922E+002	2.58283E-001	7.01917E-001	-1.42017E-002	7.79561E+001	1.21352E+002	5.39338E-002	1.28922E+002	1.05830E+002
2.60687E+002	1.58387E+003	3.55325E+002	2.43316E+002	1.26780E+000	1.26914E+000	1.58490E+004	3.14753E+003	1.00000E+000	1.21400E+003	0.00000E+000	1.60590E+005	1.60901E+000	3.97979E+001	1.00705E-002	1.00811E-002	4.45496E-002	4.46413E-002	3.78860E+004	3.55370E+002	2.43523E+002	5.57138E-003	5.57138E-003	1.75251E+006	2.04000E+002	1.38000E+002	0.00000E+000	7.90367E+002	6.17519E+002	2.10189E+002	1.00000E+002	3.16833E+000	3.40072E-002	0.00000E+000	7.78055E+001	3.04339E+000	6.26401E-001	6.02160E+002	2.25328E+002	2.12572E+002	1.28727E+002	2.58283E-001	7.01917E-001	-5.29336E-004	7.78055E+001	1.07954E+002	5.39338E-002	1.28727E+002	1.05596E+002
2.70941E+002	1.58872E+003	3.55381E+002	2.43381E+002	1.26614E+000	1.29416E+000	1.61840E+004	3.30769E+003	1.00000E+000	1.21500E+003	0.00000E+000	1.60719E+005	1.63859E+000	3.98588E+001	9.95264E-003	1.01729E-002	4.57305E-002	4.77231E-002	3.78860E+004	3.55370E+002	2.43523E+002	5.57138E-003	5.57138E-003	1.75251E+006	2.04000E+002	1.39000E+002	0.00000E+000	7.86417E+002	6.35195E+002	2.05878E+002	1.00000E+002	3.18572E+000	3.66752E-002	0.00000E+000	7.51352E+001	2.94055E+000	6.41564E-001	6.02160E+002	2.25328E+002	2.12572E+002	1.28533E+002	2.58283E-001	7.01917E-001	-1.09466E-002	7.51352E+001	1.15378E+002	5.39338E-002	1.28533E+002	1.05437E+002
2.50273E+002	1.52411E+003	3.55319E+002	2.43422E+002	1.30543E+000	1.32383E+000	1.63270E+004	3.60534E+003	1.00000E+000	1.21600E+003	0.00000E+000	1.60843E+005	1.72817E+000	3.90399E+001	1.02165E-002	1.03605E-002	4.81466E-002	4.94787E-002	3.78860E+004	3.55370E+002	2.43523E+002	5.57138E-003	5.57138E-003	1.75251E+006	2.04000E+002	1.40000E+002	0.00000E+000	7.82725E+002	5.60550E+002	2.14150E+002	1.00000E+002	3.05140E+000	4.00264E-002	0.00000E+000	8.42431E+001	3.12570E+000	6.00911E-001	6.02160E+002	2.25328E+002	2.12572E+002	1.28337E+002	2.58283E-001	7.01917E-001	-6.99619E-003	8.42431E+001	1.20670E+002	5.39338E-002	1.28337E+002	1.05242E+002
2.60502E+002	1.51007E+003	3.55328E+002	2.43338E+002	1.24935E+000	1.25249E+000	1.47150E+004	3.43595E+003	1.00000E+000	1.21700E+003	0.00000E+000	1.60967E+005	1.56480E+000	3.88597E+001	1.02992E-002	1.03251E-002	4.26109E-002	4.28181E-002	3.78860E+004	3.55370E+002	2.43524E+002	5.57138E-003	5.57138E-003	1.75251E+006	2.04000E+002	1.41000E+002	0.00000E+000	7.97057E+002	5.39772E+002	2.08461E+002	1.00000E+002	3.02393E+000	3.32767E-002	0.00000E+000	8.83015E+001	3.18356E+000	6.21467E-001	6.02160E+002	2.25328E+002	2.12572E+002	1.28149E+002	2.58283E-001	7.01917E-001	-1.25421E-003	8.83015E+001	1.19158E+002	5.39338E-002	1.28149E+002	1.05026E+002
2.52083E+002	1.44299E+003	3.55321E+002	2.43351E+002	1.28779E+000	1.29225E+000	1.49120E+004	2.81466E+003	1.00000E+000	1.21800E+003	0.00000E+000	1.61105E+005	1.66415E+000	3.79867E+001	1.05457E-002	1.05823E-002	4.80468E-002	4.83716E-002	3.78860E+004	3.55370E+002	2.43524E+002	5.57138E-003	5.57138E-003	1.75251E+006	2.04000E+002	1.42000E+002	0.00000E+000	7.56399E+002	5.31418E+002	1.98242E+002	1.00000E+002	2.90834E+000	3.96670E-002	0.00000E+000	8.52844E+001	3.16855E+000	6.20273E-001	6.02160E+002	2.25328E+002	2.12572E+002	1.27957E+002	2.58283E-001	7.01917E-001	-1.73082E-003	8.52844E+001	1.16604E+002	5.39338E-002	1.27957E+002	1.04838E+002
2.45161E+002	1.33780E+003	3.55321E+002	2.43375E+002	1.25914E+000	1.23465E+000	1.29550E+004	3.06621E+003	1.00000E+000	1.21900E+003	0.00000E+000	1.61243E+005	1.55460E+000	3.65759E+001	1.10626E-002	1.08474E-002	5.11587E-002	4.92392E-002	3.78860E+004	3.55370E+002	2.43524E+002	5.57138E-003	5.57138E-003	1.75251E+006	2.04000E+002	1.43000E+002	0.00000E+000	7.54284E+002	4.31297E+002	1.85902E+002	1.00000E+002	2.67897E+000	5.50229E-002	0.00000E+000	9.94500E+001	3.11293E+000	6.77366E-001	6.02160E+002	2.25328E+002	2.12572E+002	1.27753E+002	2.58283E-001	7.01917E-001	9.82298E-003	9.94500E+001	1.19623E+002	5.39338E-002	1.27753E+002	1.04642E+002
2.16425E+002	6.93487E+002	3.55402E+002	2.43554E+002	1.37367E+000	1.12550E+000	6.66400E+003	1.77218E+003	1.00000E+000	1.22000E+003	5.00000E+001	1.61413E+005	1.54606E+000	2.63341E+001	1.68273E-002	1.37873E-002	8.44669E-002	5.73155E-002	3.78860E+004	3.55370E+002	2.43524E+002	5.57138E-003	5.57138E-003	1.75251E+006	2.04000E+002	1.44000E+002	0.00000E+000	4.61687E+002	9.30023E+001	1.86204E+002	1.00000E+002	1.47207E+000	1.06431E-001	0.00000E+000	1.43145E+002	3.06434E+000	9.59414E-001	6.02160E+002	2.25328E+002	2.12572E+002	1.27544E+002	2.58283E-001	7.01917E-001	9.92998E-002	1.43145E+002	7.25715E+001	5.39338E-002	1.27544E+002	1.04512E+002
2.13811E+002	6.74946E+002	3.55359E+002	2.43587E+002	1.34857E+000	1.18965E+000	6.73000E+003	1.75690E+003	1.00000E+000	1.22100E+003	5.70000E+001	1.61543E+005	1.60432E+000	2.59797E+001	1.64386E-002	1.45014E-002	7.80644E-002	6.11741E-002	3.78860E+004	3.55370E+002	2.43524E+002	5.57138E-003	5.57138E-003	1.75251E+006	2.04000E+002	1.45000E+002	0.00000E+000	4.44093E+002	1.04072E+002	1.63395E+002	1.00000E+002	1.40816E+000	1.05307E-001	0.00000E+000	1.38424E+002	3.14271E+000	9.30892E-001	6.02160E+002	2.25328E+002	2.12572E+002	1.27338E+002	2.58283E-001	7.01917E-001	6.26127E-002	1.38424E+002	1.06614E+002	5.39338E-002	1.27338E+002	1.04309E+002
2.14590E+002	7.32063E+002	3.55392E+002	2.43569E+002	1.34158E+000	1.09260E+000	6.68300E+003	1.75061E+003	1.00000E+000	1.22200E+003	4.20000E+001	1.61664E+005	1.46582E+000	2.70567E+001	1.64108E-002	1.33653E-002	8.01353E-002	5.37828E-002	3.78860E+004	3.55370E+002	2.43525E+002	5.57138E-003	5.57138E-003	1.75251E+006	2.04000E+002	1.46000E+002	0.00000E+000	5.15973E+002	1.03334E+002	1.72292E+002	1.00000E+002	1.56073E+000	9.17090E-002	0.00000E+000	1.37416E+002	2.80235E+000	1.04762E+000	6.02160E+002	2.25328E+002	2.12572E+002	1.27122E+002	2.58283E-001	7.01917E-001	1.02283E-001	1.37416E+002	6.35500E+001	5.39338E-002	1.27122E+002	1.04093E+002
2.26122E+002	7.45699E+002	3.55359E+002	2.43565E+002	1.37864E+000	1.08282E+000	6.91900E+003	2.02842E+003	1.00000E+000	1.22300E+003	3.70000E+001	1.61785E+005	1.49282E+000	2.73075E+001	1.65740E-002	1.30177E-002	9.23523E-002	5.76078E-002	3.78860E+004	3.55370E+002	2.43525E+002	5.57138E-003	5.57138E-003	1.75251E+006	2.04000E+002	1.47000E+002	0.00000E+000	5.35881E+002	9.06424E+001	1.78883E+002	1.00000E+002	1.58804E+000	1.20399E-001	0.00000E+000	1.38749E+002	2.58012E+000	1.11828E+000	6.02160E+002	2.25328E+002	2.12572E+002	1.26904E+002	2.58283E-001	7.01917E-001	1.20178E-001	1.38749E+002	4.45610E+001	5.39338E-002	1.26904E+002	1.03867E+002
2.24369E+002	8.11155E+002	3.55362E+002	2.43589E+002	1.27629E+000	1.13856E+000	7.35600E+003	1.69287E+003	1.00000E+000	1.22400E+003	2.40000E+001	1.61896E+005	1.45314E+000	2.84808E+001	1.48809E-002	1.32750E-002	5.93275E-002	4.76401E-002	3.78860E+004	3.55370E+002	2.43525E+002	5.57138E-003	5.57138E-003	1.75251E+006	2.04000E+002	1.48000E+002	0.00000E+000	5.50645E+002	1.15384E+002	2.01229E+002	1.00000E+002	1.71600E+000	5.71145E-002	0.00000E+000	1.38903E+002	2.83833E+000	9.85890E-001	6.02160E+002	2.25328E+002	2.12572E+002	1.26695E+002	2.58283E-001	7.01917E-001	5.70354E-002	1.38903E+002	1.12750E+002	5.39338E-002	1.26695E+002	1.03666E+002
2.00026E+002	6.12616E+002	3.55444E+002	2.43642E+002	1.46582E+000	1.17459E+000	6.51300E+003	1.38655E+003	1.00000E+000	1.22500E+003	8.70000E+001	1.62079E+005	1.72174E+000	2.47511E+001	1.81631E-002	1.45545E-002	9.12969E-002	5.93341E-002	3.78860E+004	3.55370E+002	2.43525E+002	5.57138E-003	5.57138E-003	1.75251E+006	2.04000E+002	1.49000E+002	0.00000E+000	4.19108E+002	9.77898E+001	1.41458E+002	1.00000E+002	1.29847E+000	1.01780E-001	0.00000E+000	1.35229E+002	3.05876E+000	9.72245E-001	6.02160E+002	2.25328E+002	2.12572E+002	1.26477E+002	2.58283E-001	7.01917E-001	1.10294E-001	1.35229E+002	5.24257E+001	5.39338E-002	1.26477E+002	1.03485E+002
2.12921E+002	8.15152E+002	3.55331E+002	2.43549E+002	1.33031E+000	1.18601E+000	8.00000E+003	1.65096E+003	1.00000E+000	1.22600E+003	2.30000E+001	1.62148E+005	1.57776E+000	2.85509E+001	1.48733E-002	1.32600E-002	6.46940E-002	5.18102E-002	3.78860E+004	3.55371E+002	2.43525E+002	5.57138E-003	5.57138E-003	1.75251E+006	2.04000E+002	1.50000E+002	0.00000E+000	5.60258E+002	1.26980E+002	1.75991E+002	1.00000E+002	1.69795E+000	7.02423E-002	0.00000E+000	1.33611E+002	2.63228E+000	1.01938E+000	6.02160E+002	2.25328E+002	2.12572E+002	1.26261E+002	2.58283E-001	7.01917E-001	5.73449E-002	1.33611E+002	1.07125E+002	5.39338E-002	1.26261E+002	1.03213E+002
2.19975E+002	7.55782E+002	3.55299E+002	2.43540E+002	1.33084E+000	1.15487E+000	7.22800E+003	1.15238E+003	1.00000E+000	1.22700E+003	3.50000E+001	1.62285E+005	1.53694E+000	2.74915E+001	1.56537E-002	1.35838E-002	6.39111E-002	4.86522E-002	3.78860E+004	3.55371E+002	2.43526E+002	5.57138E-003	5.57138E-003	1.75251E+006	2.04000E+002	1.51000E+002	0.00000E+000	4.96556E+002	1.07098E+002	1.89829E+002	1.00000E+002	1.57288E+000	5.98996E-002	0.00000E+000	1.39263E+002	2.96347E+000	9.52581E-001	6.02160E+002	2.25328E+002	2.12572E+002	1.26044E+002	2.58283E-001	7.01917E-001	7.07942E-002	1.39263E+002	9.90271E+001	5.39338E-002	1.26044E+002	1.02985E+002
2.53175E+002	7.30341E+002	3.55300E+002	2.43592E+002	1.32849E+000	1.13702E+000	6.86700E+003	1.87893E+003	1.00000E+000	1.22800E+003	3.30000E+001	1.62409E+005	1.51051E+000	2.70248E+001	1.60315E-002	1.37209E-002	7.63219E-002	5.64077E-002	3.78860E+004	3.55371E+002	2.43526E+002	5.57138E-003	5.57138E-003	1.75251E+006	2.04000E+002	1.52000E+002	0.00000E+000	4.88849E+002	1.00998E+002	1.88436E+002	1.00000E+002	1.54336E+000	9.88756E-002	0.00000E+000	1.39760E+002	2.99130E+000	9.68206E-001	6.02160E+002	2.25328E+002	2.12572E+002	1.25842E+002	2.58283E-001	7.01917E-001	7.76619E-002	1.39760E+002	9.23953E+001	5.39338E-002	1.25842E+002	1.02801E+002
2.59510E+002	7.04044E+002	3.55236E+002	2.43491E+002	1.31277E+000	1.24229E+000	7.13300E+003	2.95597E+003	1.00000E+000	1.22900E+003	4.10000E+001	1.62536E+005	1.63084E+000	2.65338E+001	1.55436E-002	1.47092E-002	8.62289E-002	7.73812E-002	3.78860E+004	3.55371E+002	2.43527E+002	5.57138E-003	5.57138E-003	1.75251E+006	2.04000E+002	1.53000E+002	0.00000E+000	4.82054E+002	1.21378E+002	1.61681E+002	1.00000E+002	1.50861E+000	1.63333E-001	0.00000E+000	1.33096E+002	3.03018E+000	9.37792E-001	6.02160E+002	2.25328E+002	2.12572E+002	1.25625E+002	2.58283E-001	7.01917E-001	2.75823E-002	1.33096E+002	1.36059E+002	5.39338E-002	1.25625E+002	1.02536E+002
2.25438E+002	7.02635E+002	3.55178E+002	2.43536E+002	1.35897E+000	1.15987E+000	6.87300E+003	1.32975E+003	1.00000E+000	1.23000E+003	4.40000E+001	1.62671E+005	1.57623E+000	2.65073E+001	1.63921E-002	1.39906E-002	7.58533E-002	5.57887E-002	3.78860E+004	3.55371E+002	2.43527E+002	5.57138E-003	5.57138E-003	1.75251E+006	2.04000E+002	1.54000E+002	0.00000E+000	4.50003E+002	1.15111E+002	1.88296E+002	1.00000E+002	1.49870E+000	7.24069E-002	0.00000E+000	1.39553E+002	3.47838E+000	8.32265E-001	6.02160E+002	2.25328E+002	2.12572E+002	1.25422E+002	2.58283E-001	7.01917E-001	7.90406E-002	1.39553E+002	9.06954E+001	5.39338E-002	1.25422E+002	1.02335E+002
2.02922E+002	6.43009E+002	3.55259E+002	2.43554E+002	1.40033E+000	1.20902E+000	6.73800E+003	1.17477E+003	1.00000E+000	1.23100E+003	6.40000E+001	1.62812E+005	1.69302E+000	2.53576E+001	1.70594E-002	1.47288E-002	6.75793E-002	5.09780E-002	3.78860E+004	3.55371E+002	2.43528E+002	5.57138E-003	5.57138E-003	1.75251E+006	2.04000E+002	1.55000E+002	0.00000E+000	4.46412E+002	1.04242E+002	1.52769E+002	1.00000E+002	1.38810E+000	6.09918E-002	0.00000E+000	1.34299E+002	3.02818E+000	9.65526E-001	6.02160E+002	2.25328E+002	2.12572E+002	1.25216E+002	2.58283E-001	7.01917E-001	7.33170E-002	1.34299E+002	9.14454E+001	5.39338E-002	1.25216E+002	1.02153E+002
2.14220E+002	6.71125E+002	3.55275E+002	2.43533E+002	1.28052E+000	1.14034E+000	6.11200E+003	1.33257E+003	1.00000E+000	1.23200E+003	5.40000E+001	1.62929E+005	1.46023E+000	2.59061E+001	1.63793E-002	1.45862E-002	6.60123E-002	5.28198E-002	3.78860E+004	3.55372E+002	2.43528E+002	5.57138E-003	5.57138E-003	1.75251E+006	2.04000E+002	1.56000E+002	0.00000E+000	4.38178E+002	1.10195E+002	1.52480E+002	1.00000E+002	1.38385E+000	7.86416E-002	0.00000E+000	1.33493E+002	3.33112E+000	9.21573E-001	6.02160E+002	2.25328E+002	2.12572E+002	1.25003E+002	2.58283E-001	7.01917E-001	5.79049E-002	1.33493E+002	1.06423E+002	5.39338E-002	1.25003E+002	1.01936E+002
2.17869E+002	7.46361E+002	3.55284E+002	2.43605E+002	1.36674E+000	1.18869E+000	7.52500E+003	1.31707E+003	1.00000E+000	1.23300E+003	3.30000E+001	1.63049E+005	1.62464E+000	2.73196E+001	1.57556E-002	1.37030E-002	6.70163E-002	5.11904E-002	3.78860E+004	3.55372E+002	2.43529E+002	5.57138E-003	5.57138E-003	1.75251E+006	2.04000E+002	1.57000E+002	0.00000E+000	4.86663E+002	1.19656E+002	1.87476E+002	1.00000E+002	1.57374E+000	6.33521E-002	0.00000E+000	1.36631E+002	3.11840E+000	8.87209E-001	6.02160E+002	2.25328E+002	2.12572E+002	1.24779E+002	2.58283E-001	7.01917E-001	6.96763E-002	1.36631E+002	9.75686E+001	5.39338E-002	1.24779E+002	1.01740E+002
2.27216E+002	7.28085E+002	3.55251E+002	2.43592E+002	1.30176E+000	1.15315E+000	6.80700E+003	1.33539E+003	1.00000E+000	1.23400E+003	3.80000E+001	1.63169E+005	1.50112E+000	2.69831E+001	1.57781E-002	1.39767E-002	6.72010E-002	5.31763E-002	3.78860E+004	3.55372E+002	2.43530E+002	5.57138E-003	5.57138E-003	1.75251E+006	2.04000E+002	1.58000E+002	0.00000E+000	4.84666E+002	1.01657E+002	1.73203E+002	1.00000E+002	1.50148E+000	7.23071E-002	0.00000E+000	1.36120E+002	2.92167E+000	9.95639E-001	6.02160E+002	2.25328E+002	2.12572E+002	1.24567E+002	2.58283E-001	7.01917E-001	6.05394E-002	1.36120E+002	1.06397E+002	5.39338E-002	1.24567E+002	1.01516E+002
2.19030E+002	7.36373E+002	3.55404E+002	2.43660E+002	1.22088E+000	1.18891E+000	6.67600E+003	1.30074E+003	1.00000E+000	1.23500E+003	3.80000E+001	1.63290E+005	1.45152E+000	2.71362E+001	1.49422E-002	1.45510E-002	5.34345E-002	5.07938E-002	3.78860E+004	3.55372E+002	2.43530E+002	5.57138E-003	5.57138E-003	1.75251E+006	2.04000E+002	1.59000E+002	0.00000E+000	5.19438E+002	1.16088E+002	1.42502E+002	1.00000E+002	1.52298E+000	6.26196E-002	0.00000E+000	-1.62236E+002	2.69755E+000	1.08889E+000	6.02160E+002	2.25328E+002	2.12572E+002	1.24351E+002	2.58283E-001	7.01917E-001	1.32648E-002	1.29009E+002	-1.45275E+002	5.39338E-002	1.24351E+002	1.01357E+002
2.36914E+002	8.58209E+002	3.55358E+002	2.43530E+002	1.26993E+000	1.14600E+000	7.79500E+003	1.70201E+003	1.00000E+000	1.23600E+003	1.60000E+001	1.63401E+005	1.45534E+000	2.92952E+001	1.43838E-002	1.29801E-002	6.09567E-002	4.99935E-002	3.78860E+004	3.55372E+002	2.43531E+002	5.57138E-003	5.57138E-003	1.75251E+006	2.04000E+002	1.60000E+002	0.00000E+000	4.87007E+002	1.60482E+002	2.36525E+002	1.00000E+002	1.76863E+000	6.82881E-002	0.00000E+000	1.40615E+002	4.24888E+000	6.39778E-001	6.02160E+002	2.25328E+002	2.12572E+002	1.24143E+002	2.58283E-001	7.01917E-001	5.12965E-002	1.40615E+002	1.20211E+002	5.39338E-002	1.24143E+002	1.01093E+002
2.34294E+002	8.49727E+002	3.55333E+002	2.43451E+002	1.24964E+000	1.25568E+000	8.30500E+003	1.39537E+003	1.00000E+000	1.23700E+003	1.50000E+001	1.63526E+005	1.56914E+000	2.91501E+001	1.37124E-002	1.37787E-002	4.76803E-002	4.81211E-002	3.78860E+004	3.55372E+002	2.43531E+002	5.57138E-003	5.57138E-003	1.75251E+006	2.04000E+002	1.61000E+002	0.00000E+000	4.68887E+002	1.83038E+002	2.19020E+002	1.00000E+002	1.73865E+000	4.44068E-002	0.00000E+000	-1.57116E+002	4.74832E+000	5.54627E-001	6.02160E+002	2.25328E+002	2.12572E+002	1.23931E+002	2.58283E-001	7.01917E-001	-2.41177E-003	1.34130E+002	-1.25102E+002	5.39338E-002	1.23931E+002	1.00848E+002
2.36971E+002	8.54148E+002	3.55333E+002	2.43489E+002	1.28447E+000	1.15905E+000	7.93000E+003	1.69824E+003	1.00000E+000	1.23800E+003	1.80000E+001	1.63652E+005	1.48876E+000	2.92258E+001	1.44240E-002	1.30157E-002	6.31306E-002	5.17470E-002	3.78860E+004	3.55372E+002	2.43531E+002	5.57138E-003	5.57138E-003	1.75251E+006	2.04000E+002	1.62000E+002	0.00000E+000	5.34621E+002	1.44155E+002	2.30422E+002	1.00000E+002	1.81068E+000	6.81927E-002	0.00000E+000	1.38254E+002	3.39672E+000	7.93441E-001	6.02160E+002	2.25328E+002	2.12572E+002	1.23724E+002	2.58283E-001	7.01917E-001	5.13256E-002	1.38254E+002	1.17801E+002	5.39338E-002	1.23724E+002	1.00654E+002
2.35823E+002	8.86712E+002	3.55323E+002	2.43437E+002	1.24828E+000	1.23999E+000	8.55200E+003	1.90513E+003	1.00000E+000	1.23900E+003	1.30000E+001	1.63779E+005	1.54786E+000	2.97777E+001	1.34983E-002	1.34086E-002	5.66362E-002	5.59099E-002	3.78860E+004	3.55372E+002	2.43532E+002	5.57138E-003	5.57138E-003	1.75251E+006	2.04000E+002	1.63000E+002	0.00000E+000	4.72739E+002	1.87023E+002	2.42318E+002	1.00000E+002	1.80779E+000	7.02962E-002	0.00000E+000	-1.52477E+002	5.05826E+000	5.13070E-001	6.02160E+002	2.25328E+002	2.12572E+002	1.23537E+002	2.58283E-001	7.01917E-001	3.33333E-003	1.38768E+002	-1.26015E+002	5.39338E-002	1.23537E+002	1.00448E+002
2.09948E+002	6.94751E+002	3.55378E+002	2.43591E+002	1.38956E+000	1.19096E+000	7.13100E+003	1.41855E+003	1.00000E+000	1.24000E+003	4.40000E+001	1.63941E+005	1.65491E+000	2.63581E+001	1.64552E-002	1.41033E-002	7.43584E-002	5.51547E-002	3.78860E+004	3.55372E+002	2.43532E+002	5.57138E-003	5.57138E-003	1.75251E+006	2.04000E+002	1.64000E+002	0.00000E+000	4.72717E+002	1.21119E+002	1.79584E+002	1.00000E+002	1.53239E+000	7.20688E-002	0.00000E+000	1.34184E+002	3.25604E+000	8.72865E-001	6.02160E+002	2.25328E+002	2.12572E+002	1.23349E+002	2.58283E-001	7.01917E-001	7.69620E-002	1.34184E+002	8.75684E+001	5.39338E-002	1.23349E+002	1.00324E+002
2.14913E+002	6.79457E+002	3.55326E+002	2.43629E+002	1.41364E+000	1.16707E+000	6.94300E+003	1.28185E+003	1.00000E+000	1.24100E+003	5.10000E+001	1.64069E+005	1.64981E+000	2.60664E+001	1.69655E-002	1.40063E-002	8.04583E-002	5.54663E-002	3.78860E+004	3.55372E+002	2.43533E+002	5.57138E-003	5.57138E-003	1.75251E+006	2.04000E+002	1.65000E+002	0.00000E+000	4.61482E+002	9.87051E+001	1.57250E+002	1.00000E+002	1.41559E+000	8.22920E-002	0.00000E+000	1.33239E+002	2.85553E+000	1.00867E+000	6.02160E+002	2.25328E+002	2.12572E+002	1.23171E+002	2.58283E-001	7.01917E-001	9.55446E-002	1.33239E+002	6.67873E+001	5.39338E-002	1.23171E+002	1.00149E+002
2.29076E+002	6.62607E+002	3.55385E+002	2.43642E+002	1.34105E+000	1.12009E+000	6.19600E+003	1.60268E+003	1.00000E+000	1.24300E+003	5.10000E+001	1.64315E+005	1.50210E+000	2.57412E+001	1.70369E-002	1.42298E-002	8.67586E-002	6.10871E-002	3.78860E+004	3.55372E+002	2.43534E+002	5.57138E-003	5.57138E-003	1.75251E+006	2.04000E+002	1.66000E+002	0.00000E+000	4.25926E+002	1.11068E+002	1.74401E+002	1.00000E+002	1.41380E+000	1.22450E-001	0.00000E+000	1.35842E+002	3.66624E+000	8.31640E-001	6.02160E+002	2.25328E+002	2.12572E+002	1.22739E+002	2.58283E-001	7.01917E-001	8.97808E-002	1.35842E+002	7.56493E+001	5.39338E-002	1.22739E+002	9.97339E+001
2.33404E+002	7.93077E+002	3.55285E+002	2.43619E+002	1.30298E+000	1.19001E+000	7.65500E+003	1.80857E+003	1.00000E+000	1.24400E+003	2.70000E+001	1.64415E+005	1.55056E+000	2.81616E+001	1.48924E-002	1.36012E-002	6.84114E-002	5.73623E-002	3.78860E+004	3.55373E+002	2.43535E+002	5.57138E-003	5.57138E-003	1.75251E+006	2.04000E+002	1.67000E+002	0.00000E+000	5.50822E+002	1.11447E+002	1.85629E+002	1.00000E+002	1.67233E+000	8.49330E-002	0.00000E+000	1.32917E+002	2.64059E+000	1.03881E+000	6.02160E+002	2.25328E+002	2.12572E+002	1.22521E+002	2.58283E-001	7.01917E-001	4.53144E-002	1.32917E+002	1.18493E+002	5.39338E-002	1.22521E+002	9.94870E+001
2.27124E+002	7.17425E+002	3.55422E+002	2.43644E+002	1.31044E+000	1.16138E+000	6.80300E+003	1.63822E+003	1.00000E+000	1.24600E+003	4.10000E+001	1.64678E+005	1.52192E+000	2.67848E+001	1.58880E-002	1.40807E-002	6.97420E-002	5.52098E-002	3.78860E+004	3.55373E+002	2.43536E+002	5.57138E-003	5.57138E-003	1.75251E+006	2.04000E+002	1.68000E+002	0.00000E+000	4.72424E+002	1.19785E+002	1.91426E+002	1.00000E+002	1.55676E+000	8.59251E-002	0.00000E+000	1.35251E+002	3.42264E+000	8.50157E-001	6.02160E+002	2.25328E+002	2.12572E+002	1.22114E+002	2.58283E-001	7.01917E-001	6.03045E-002	1.35251E+002	1.05821E+002	5.39338E-002	1.22114E+002	9.91181E+001
2.12103E+002	6.80555E+002	3.55391E+002	2.43631E+002	1.32712E+000	1.18236E+000	6.64500E+003	1.98652E+003	1.00000E+000	1.24700E+003	5.20000E+001	1.64809E+005	1.56914E+000	2.60874E+001	1.62804E-002	1.45045E-002	8.12109E-002	6.48334E-002	3.78860E+004	3.55374E+002	2.43537E+002	5.57138E-003	5.57138E-003	1.75251E+006	2.04000E+002	1.69000E+002	0.00000E+000	4.63179E+002	1.24988E+002	1.50707E+002	1.00000E+002	1.45518E+000	1.18112E-001	0.00000E+000	1.27462E+002	3.21229E+000	9.16536E-001	6.02160E+002	2.25328E+002	2.12572E+002	1.21904E+002	2.58283E-001	7.01917E-001	5.76875E-002	1.27462E+002	1.00671E+002	5.39338E-002	1.21904E+002	9.88966E+001
2.16429E+002	7.57551E+002	3.55407E+002	2.43554E+002	1.29626E+000	1.13895E+000	6.97500E+003	1.73017E+003	1.00000E+000	1.24800E+003	4.00000E+001	1.64921E+005	1.47638E+000	2.75236E+001	1.55210E-002	1.36375E-002	6.90307E-002	5.37368E-002	3.78860E+004	3.55374E+002	2.43537E+002	5.57138E-003	5.57138E-003	1.75251E+006	2.04000E+002	1.70000E+002	0.00000E+000	4.92868E+002	1.18722E+002	1.85855E+002	1.00000E+002	1.57964E+000	8.79346E-002	0.00000E+000	1.33158E+002	3.16958E+000	9.06647E-001	6.02160E+002	2.25328E+002	2.12572E+002	1.21678E+002	2.58283E-001	7.01917E-001	6.45951E-002	1.33158E+002	9.93232E+001	5.39338E-002	1.21678E+002	9.86477E+001
2.31248E+002	7.19847E+002	3.55498E+002	2.43558E+002	1.23207E+000	1.12544E+000	6.24100E+003	1.62967E+003	1.00000E+000	1.24900E+003	4.50000E+001	1.65047E+005	1.38662E+000	2.68300E+001	1.55958E-002	1.42461E-002	6.64347E-002	5.57741E-002	3.78860E+004	3.55374E+002	2.43538E+002	5.57138E-003	5.57138E-003	1.75251E+006	2.04000E+002	1.71000E+002	0.00000E+000	4.87454E+002	9.96798E+001	1.62921E+002	1.00000E+002	1.47887E+000	9.64858E-002	0.00000E+000	1.31569E+002	2.92693E+000	1.03794E+000	6.02160E+002	2.25328E+002	2.12572E+002	1.21456E+002	2.58283E-001	7.01917E-001	4.52267E-002	1.31569E+002	1.17257E+002	5.39338E-002	1.21456E+002	9.84467E+001
2.15627E+002	7.03482E+002	3.55495E+002	2.43593E+002	1.32563E+000	1.18965E+000	6.90500E+003	1.06077E+003	1.00000E+000	1.25000E+003	4.30000E+001	1.65167E+005	1.57704E+000	2.65232E+001	1.59529E-002	1.43166E-002	5.88503E-002	4.78620E-002	3.78860E+004	3.55375E+002	2.43538E+002	5.57138E-003	5.57138E-003	1.75251E+006	2.04000E+002	1.72000E+002	0.00000E+000	4.84785E+002	1.16654E+002	1.63436E+002	1.00000E+002	1.50847E+000	5.46389E-002	0.00000E+000	1.29559E+002	3.01533E+000	9.57844E-001	6.02160E+002	2.25328E+002	2.12572E+002	1.21250E+002	2.58283E-001	7.01917E-001	5.40598E-002	1.29559E+002	1.06434E+002	5.39338E-002	1.21250E+002	9.82521E+001
2.16288E+002	7.59707E+002	3.55473E+002	2.43622E+002	1.37859E+000	1.18239E+000	7.68800E+003	1.65121E+003	1.00000E+000	1.25100E+003	3.90000E+001	1.65293E+005	1.63004E+000	2.75628E+001	1.57228E-002	1.34851E-002	7.12309E-002	5.29052E-002	3.78860E+004	3.55375E+002	2.43539E+002	5.57138E-003	5.57138E-003	1.75251E+006	2.04000E+002	1.73000E+002	0.00000E+000	5.04637E+002	1.43704E+002	1.81926E+002	1.00000E+002	1.64144E+000	7.29988E-002	0.00000E+000	1.28520E+002	3.25162E+000	8.41793E-001	6.02160E+002	2.25328E+002	2.12572E+002	1.21063E+002	2.58283E-001	7.01917E-001	7.66115E-002	1.28520E+002	8.23025E+001	5.39338E-002	1.21063E+002	9.80699E+001
2.17974E+002	8.69505E+002	3.55271E+002	2.43616E+002	1.29813E+000	1.19566E+000	8.40100E+003	1.46790E+003	1.00000E+000	1.25200E+003	2.10000E+001	1.65404E+005	1.55212E+000	2.94874E+001	1.41629E-002	1.30450E-002	5.84499E-002	4.98770E-002	3.78860E+004	3.55375E+002	2.43539E+002	5.57138E-003	5.57138E-003	1.75251E+006	2.04000E+002	1.74000E+002	0.00000E+000	5.53913E+002	1.40173E+002	2.15062E+002	1.00000E+002	1.80293E+000	5.98946E-002	0.00000E+000	1.32598E+002	3.01138E+000	8.69522E-001	6.02160E+002	2.25328E+002	2.12572E+002	1.20898E+002	2.58283E-001	7.01917E-001	4.10878E-002	1.32598E+002	1.22357E+002	5.39338E-002	1.20898E+002	9.78591E+001
2.19608E+002	7.55035E+002	3.55349E+002	2.43635E+002	1.36669E+000	1.13365E+000	7.27000E+003	1.28006E+003	1.00000E+000	1.25300E+003	3.70000E+001	1.65555E+005	1.54936E+000	2.74779E+001	1.60289E-002	1.32958E-002	6.76470E-002	4.72008E-002	3.78860E+004	3.55376E+002	2.43540E+002	5.57138E-003	5.57138E-003	1.75251E+006	2.04000E+002	1.75000E+002	0.00000E+000	4.97291E+002	1.18388E+002	1.89131E+002	1.00000E+002	1.59481E+000	6.84685E-002	0.00000E+000	1.32628E+002	3.09808E+000	9.08555E-001	6.02160E+002	2.25328E+002	2.12572E+002	1.20744E+002	2.58283E-001	7.01917E-001	9.32036E-002	1.32628E+002	6.87287E+001	5.39338E-002	1.20744E+002	9.77289E+001
2.59478E+002	6.97976E+002	3.55263E+002	2.43592E+002	1.37573E+000	1.13872E+000	6.78700E+003	1.80112E+003	1.00000E+000	1.25400E+003	4.60000E+001	1.65692E+005	1.56657E+000	2.64192E+001	1.66992E-002	1.38222E-002	8.29921E-002	5.74453E-002	3.78860E+004	3.55376E+002	2.43541E+002	5.57138E-003	5.57138E-003	1.75251E+006	2.04000E+002	1.76000E+002	0.00000E+000	4.56289E+002	1.09798E+002	1.55051E+002	1.00000E+002	1.42264E+000	9.98359E-002	0.00000E+000	1.29062E+002	3.05302E+000	9.54209E-001	6.02160E+002	2.25328E+002	2.12572E+002	1.20582E+002	2.58283E-001	7.01917E-001	9.42619E-002	1.29062E+002	6.39808E+001	5.39338E-002	1.20582E+002	9.75330E+001
2.32048E+002	8.16125E+002	3.55364E+002	2.43651E+002	1.28978E+000	1.10356E+000	7.24800E+003	1.09504E+003	1.00000E+000	1.25500E+003	2.60000E+001	1.65801E+005	1.42334E+000	2.85679E+001	1.51498E-002	1.29624E-002	6.00055E-002	4.45029E-002	3.78860E+004	3.55376E+002	2.43542E+002	5.57138E-003	5.57138E-003	1.75251E+006	2.04000E+002	1.77000E+002	0.00000E+000	5.45909E+002	1.21440E+002	1.96670E+002	1.00000E+002	1.70852E+000	5.07014E-002	0.00000E+000	1.31538E+002	2.92123E+000	9.65019E-001	6.02160E+002	2.25328E+002	2.12572E+002	1.20418E+002	2.58283E-001	7.01917E-001	7.78082E-002	1.31538E+002	8.40539E+001	5.39338E-002	1.20418E+002	9.74115E+001
2.41359E+002	7.78315E+002	3.55368E+002	2.43597E+002	1.29521E+000	1.14113E+000	7.17300E+003	1.64310E+003	1.00000E+000	1.25600E+003	3.00000E+001	1.65925E+005	1.47800E+000	2.78983E+001	1.52928E-002	1.34737E-002	6.39204E-002	5.00742E-002	3.78860E+004	3.55377E+002	2.43543E+002	5.57138E-003	5.57138E-003	1.75251E+006	2.04000E+002	1.78000E+002	0.00000E+000	4.98579E+002	1.36116E+002	1.77700E+002	1.00000E+002	1.60546E+000	6.68512E-002	0.00000E+000	1.28109E+002	3.26102E+000	8.68974E-001	6.02160E+002	2.25328E+002	2.12572E+002	1.20251E+002	2.58283E-001	7.01917E-001	6.32388E-002	1.28109E+002	9.56656E+001	5.39338E-002	1.20251E+002	9.72270E+001
2.21117E+002	7.02487E+002	3.55475E+002	2.43615E+002	1.33194E+000	1.17462E+000	6.84100E+003	1.52578E+003	1.00000E+000	1.25700E+003	4.50000E+001	1.66070E+005	1.56452E+000	2.65045E+001	1.61037E-002	1.42016E-002	6.66574E-002	5.23198E-002	3.78860E+004	3.55377E+002	2.43543E+002	5.57138E-003	5.57138E-003	1.75251E+006	2.04000E+002	1.79000E+002	0.00000E+000	4.37597E+002	1.12898E+002	1.91875E+002	1.00000E+002	1.47966E+000	7.42874E-002	0.00000E+000	1.35915E+002	3.58671E+000	8.09013E-001	6.02160E+002	2.25328E+002	2.12572E+002	1.20086E+002	2.58283E-001	7.01917E-001	6.27647E-002	1.35915E+002	1.03984E+002	5.39338E-002	1.20086E+002	9.70908E+001
2.43613E+002	8.03719E+002	3.55332E+002	2.43571E+002	1.31983E+000	1.21301E+000	8.00200E+003	1.38990E+003	1.00000E+000	1.25800E+003	2.50000E+001	1.66183E+005	1.60098E+000	2.83499E+001	1.47543E-002	1.35602E-002	5.45825E-002	4.64482E-002	3.78860E+004	3.55378E+002	2.43544E+002	5.57138E-003	5.57138E-003	1.75251E+006	2.04000E+002	1.80000E+002	0.00000E+000	5.34885E+002	1.22005E+002	2.00386E+002	1.00000E+002	1.69782E+000	6.03885E-002	0.00000E+000	1.31879E+002	2.86743E+000	9.35661E-001	6.02160E+002	2.25328E+002	2.12572E+002	1.19917E+002	2.58283E-001	7.01917E-001	4.21735E-002	1.31879E+002	1.20562E+002	5.39338E-002	1.19917E+002	9.68754E+001
2.29907E+002	6.51719E+002	3.55181E+002	2.43615E+002	1.30052E+000	1.16052E+000	6.08600E+003	1.78162E+003	1.00000E+000	1.25900E+003	6.30000E+001	1.66337E+005	1.50929E+000	2.55288E+001	1.66706E-002	1.48761E-002	8.97027E-002	7.17815E-002	3.78860E+004	3.55378E+002	2.43545E+002	5.57138E-003	5.57138E-003	1.75251E+006	2.04000E+002	1.81000E+002	0.00000E+000	4.27375E+002	1.24455E+002	1.49479E+002	1.00000E+002	1.38486E+000	1.30661E-001	0.00000E+000	1.25821E+002	3.64659E+000	8.43642E-001	6.02160E+002	2.25328E+002	2.12572E+002	1.19739E+002	2.58283E-001	7.01917E-001	5.68849E-002	1.25821E+002	9.97899E+001	5.39338E-002	1.19739E+002	9.66805E+001
2.23275E+002	6.82039E+002	3.55396E+002	2.43587E+002	1.30348E+000	1.17748E+000	6.52200E+003	1.65868E+003	1.00000E+000	1.26000E+003	4.90000E+001	1.66453E+005	1.53483E+000	2.61159E+001	1.61404E-002	1.45802E-002	6.62340E-002	5.44501E-002	3.78860E+004	3.55379E+002	2.43546E+002	5.57138E-003	5.57138E-003	1.75251E+006	2.04000E+002	1.82000E+002	0.00000E+000	4.52113E+002	1.18453E+002	1.63065E+002	1.00000E+002	1.45053E+000	8.00395E-002	0.00000E+000	1.28460E+002	3.35896E+000	8.84741E-001	6.02160E+002	2.25328E+002	2.12572E+002	1.19561E+002	2.58283E-001	7.01917E-001	5.07858E-002	1.28460E+002	1.08595E+002	5.39338E-002	1.19561E+002	9.65388E+001
2.33231E+002	7.63839E+002	3.55298E+002	2.43591E+002	1.21318E+000	1.10682E+000	6.41400E+003	1.50763E+003	1.00000E+000	1.26100E+003	3.50000E+001	1.66577E+005	1.34278E+000	2.76376E+001	1.51482E-002	1.38202E-002	6.23292E-002	5.22276E-002	3.78860E+004	3.55379E+002	2.43547E+002	5.57138E-003	5.57138E-003	1.75251E+006	2.04000E+002	1.83000E+002	0.00000E+000	5.09687E+002	1.15839E+002	1.87710E+002	1.00000E+002	1.60949E+000	8.51676E-002	0.00000E+000	1.30878E+002	3.17107E+000	9.45020E-001	6.02160E+002	2.25328E+002	2.12572E+002	1.19388E+002	2.58283E-001	7.01917E-001	4.58420E-002	1.30878E+002	1.15923E+002	5.39338E-002	1.19388E+002	9.63466E+001
2.18924E+002	7.30134E+002	3.55409E+002	2.43684E+002	1.30393E+000	1.15051E+000	6.82700E+003	1.23125E+003	1.00000E+000	1.26200E+003	3.60000E+001	1.66707E+005	1.50018E+000	2.70210E+001	1.57811E-002	1.39244E-002	6.03749E-002	4.75116E-002	3.78860E+004	3.55379E+002	2.43548E+002	5.57138E-003	5.57138E-003	1.75251E+006	2.04000E+002	1.84000E+002	0.00000E+000	4.94684E+002	1.21205E+002	1.72093E+002	1.00000E+002	1.55590E+000	6.25309E-002	0.00000E+000	1.28079E+002	3.10786E+000	9.34619E-001	6.02160E+002	2.25328E+002	2.12572E+002	1.19203E+002	2.58283E-001	7.01917E-001	6.25037E-002	1.28079E+002	9.64232E+001	5.39338E-002	1.19203E+002	9.62177E+001
2.19684E+002	6.90046E+002	3.55267E+002	2.43612E+002	1.24562E+000	1.18058E+000	6.33100E+003	1.47681E+003	1.00000E+000	1.26300E+003	4.90000E+001	1.66853E+005	1.47056E+000	2.62687E+001	1.56549E-002	1.48375E-002	5.88591E-002	5.31093E-002	3.78860E+004	3.55380E+002	2.43549E+002	5.57138E-003	5.57138E-003	1.75251E+006	2.04000E+002	1.85000E+002	0.00000E+000	4.69019E+002	1.02386E+002	1.63468E+002	1.00000E+002	1.45126E+000	7.21468E-002	0.00000E+000	1.29445E+002	3.05020E+000	9.88887E-001	6.02160E+002	2.25328E+002	2.12572E+002	1.19028E+002	2.58283E-001	7.01917E-001	2.68079E-002	1.29445E+002	1.33212E+002	5.39338E-002	1.19028E+002	9.59865E+001
2.34339E+002	7.16157E+002	3.55383E+002	2.43585E+002	1.37491E+000	1.09759E+000	6.71800E+003	1.22026E+003	1.00000E+000	1.26400E+003	4.00000E+001	1.66968E+005	1.50909E+000	2.67611E+001	1.67747E-002	1.33912E-002	7.23637E-002	4.68985E-002	3.78860E+004	3.55380E+002	2.43550E+002	5.57138E-003	5.57138E-003	1.75251E+006	2.04000E+002	1.86000E+002	0.00000E+000	4.65180E+002	1.00334E+002	1.90069E+002	1.00000E+002	1.50194E+000	6.77113E-002	0.00000E+000	1.34154E+002	3.17055E+000	9.23543E-001	6.02160E+002	2.25328E+002	2.12572E+002	1.18799E+002	2.58283E-001	7.01917E-001	1.12162E-001	1.34154E+002	4.91980E+001	5.39338E-002	1.18799E+002	9.57741E+001
2.20475E+002	8.25872E+002	3.55424E+002	2.43592E+002	1.31713E+000	1.10525E+000	7.49600E+003	1.32044E+003	1.00000E+000	1.26500E+003	2.70000E+001	1.67080E+005	1.45576E+000	2.87380E+001	1.52130E-002	1.27658E-002	6.01149E-002	4.29663E-002	3.78860E+004	3.55381E+002	2.43551E+002	5.57138E-003	5.57138E-003	1.75251E+006	2.04000E+002	1.87000E+002	0.00000E+000	5.39918E+002	1.38955E+002	1.80753E+002	1.00000E+002	1.69482E+000	4.90901E-002	0.00000E+000	1.25725E+002	2.98823E+000	9.27648E-001	6.02160E+002	2.25328E+002	2.12572E+002	1.18624E+002	2.58283E-001	7.01917E-001	8.74660E-002	1.25725E+002	6.80073E+001	5.39338E-002	1.18624E+002	9.56102E+001
2.20736E+002	7.95884E+002	3.55425E+002	2.43581E+002	1.30461E+000	1.17179E+000	7.58200E+003	1.15104E+003	1.00000E+000	1.26600E+003	2.80000E+001	1.67214E+005	1.52874E+000	2.82114E+001	1.49827E-002	1.34573E-002	5.97906E-002	4.86396E-002	3.78860E+004	3.55381E+002	2.43552E+002	5.57138E-003	5.57138E-003	1.75251E+006	2.04000E+002	1.88000E+002	0.00000E+000	5.36503E+002	1.27374E+002	1.77564E+002	1.00000E+002	1.65832E+000	5.62364E-002	0.00000E+000	1.26449E+002	2.83307E+000	9.72886E-001	6.02160E+002	2.25328E+002	2.12572E+002	1.18439E+002	2.58283E-001	7.01917E-001	5.36349E-002	1.26449E+002	1.03732E+002	5.39338E-002	1.18439E+002	9.54212E+001
2.10132E+002	6.84990E+002	3.55410E+002	2.43600E+002	1.34391E+000	1.16311E+000	6.66100E+003	1.46417E+003	1.00000E+000	1.26700E+003	4.90000E+001	1.67351E+005	1.56312E+000	2.61723E+001	1.64665E-002	1.42512E-002	7.25193E-002	5.48389E-002	3.78860E+004	3.55381E+002	2.43554E+002	5.57138E-003	5.57138E-003	1.75251E+006	2.04000E+002	1.89000E+002	0.00000E+000	4.69271E+002	1.11420E+002	1.39630E+002	1.00000E+002	1.41406E+000	8.46219E-002	0.00000E+000	1.23751E+002	2.87707E+000	1.02209E+000	6.02160E+002	2.25328E+002	2.12572E+002	1.18262E+002	2.58283E-001	7.01917E-001	7.21191E-002	1.23751E+002	8.21884E+001	5.39338E-002	1.18262E+002	9.52473E+001
2.24252E+002	7.66633E+002	3.55342E+002	2.43580E+002	1.31695E+000	1.19528E+000	7.51000E+003	1.50440E+003	1.00000E+000	1.26800E+003	3.20000E+001	1.67471E+005	1.57412E+000	2.76881E+001	1.51967E-002	1.37927E-002	6.08809E-002	5.05212E-002	3.78860E+004	3.55382E+002	2.43555E+002	5.57138E-003	5.57138E-003	1.75251E+006	2.04000E+002	1.90000E+002	0.00000E+000	5.29873E+002	1.26261E+002	1.68161E+002	1.00000E+002	1.62197E+000	6.44181E-002	0.00000E+000	1.24986E+002	2.79601E+000	9.90495E-001	6.02160E+002	2.25328E+002	2.12572E+002	1.18080E+002	2.58283E-001	7.01917E-001	4.84330E-002	1.24986E+002	1.07457E+002	5.39338E-002	1.18080E+002	9.50438E+001
2.16204E+002	6.30945E+002	3.55252E+002	2.43620E+002	1.28085E+000	1.17244E+000	5.90400E+003	1.23446E+003	1.00000E+000	1.26900E+003	7.00000E+001	1.67634E+005	1.50172E+000	2.51186E+001	1.66696E-002	1.52588E-002	6.75567E-002	5.69769E-002	3.78860E+004	3.55382E+002	2.43556E+002	5.57138E-003	5.57138E-003	1.75251E+006	2.04000E+002	1.91000E+002	0.00000E+000	4.14112E+002	9.77784E+001	1.60173E+002	1.00000E+002	1.33269E+000	9.17251E-002	0.00000E+000	1.30396E+002	3.45100E+000	9.05093E-001	6.02160E+002	2.25328E+002	2.12572E+002	1.17890E+002	2.58283E-001	7.01917E-001	4.41865E-002	1.30396E+002	1.17084E+002	5.39338E-002	1.17890E+002	9.48481E+001
2.23705E+002	7.01347E+002	3.55312E+002	2.43594E+002	1.30064E+000	1.14617E+000	6.51600E+003	1.13061E+003	1.00000E+000	1.27000E+003	4.50000E+001	1.67745E+005	1.49076E+000	2.64829E+001	1.61127E-002	1.41991E-002	5.88455E-002	4.62459E-002	3.78860E+004	3.55383E+002	2.43557E+002	5.57138E-003	5.57138E-003	1.75251E+006	2.04000E+002	1.92000E+002	0.00000E+000	4.70451E+002	1.20701E+002	1.64036E+002	1.00000E+002	1.49123E+000	5.72175E-002	0.00000E+000	1.25952E+002	3.26492E+000	9.10642E-001	6.02160E+002	2.25328E+002	2.12572E+002	1.17711E+002	2.58283E-001	7.01917E-001	6.31312E-002	1.25952E+002	9.36047E+001	5.39338E-002	1.17711E+002	9.46740E+001
2.30969E+002	7.75728E+002	3.55342E+002	2.43556E+002	1.31856E+000	1.07491E+000	6.85400E+003	1.42125E+003	1.00000E+000	1.27100E+003	3.20000E+001	1.67864E+005	1.41733E+000	2.78519E+001	1.59268E-002	1.29837E-002	7.21116E-002	4.85842E-002	3.78860E+004	3.55383E+002	2.43558E+002	5.57138E-003	5.57138E-003	1.75251E+006	2.04000E+002	1.93000E+002	0.00000E+000	5.10460E+002	1.11103E+002	1.98670E+002	1.00000E+002	1.62709E+000	7.77440E-002	0.00000E+000	1.31210E+002	3.08230E+000	9.40512E-001	6.02160E+002	2.25328E+002	2.12572E+002	1.17531E+002	2.58283E-001	7.01917E-001	1.01798E-001	1.31210E+002	5.78661E+001	5.39338E-002	1.17531E+002	9.44864E+001
2.12280E+002	6.62207E+002	3.55338E+002	2.43633E+002	1.38577E+000	1.17484E+000	6.68800E+003	1.71434E+003	1.00000E+000	1.27200E+003	5.20000E+001	1.67989E+005	1.62806E+000	2.57334E+001	1.69451E-002	1.43658E-002	8.66426E-002	6.27889E-002	3.78860E+004	3.55383E+002	2.43559E+002	5.57138E-003	5.57138E-003	1.75251E+006	2.04000E+002	1.94000E+002	0.00000E+000	4.37268E+002	1.23512E+002	1.67320E+002	1.00000E+002	1.44283E+000	1.09062E-001	0.00000E+000	1.26825E+002	3.58086E+000	8.19552E-001	6.02160E+002	2.25328E+002	2.12572E+002	1.17349E+002	2.58283E-001	7.01917E-001	8.23755E-002	1.26825E+002	7.45194E+001	5.39338E-002	1.17349E+002	9.43311E+001
2.26427E+002	8.09076E+002	3.55378E+002	2.43641E+002	1.19053E+000	1.10004E+000	6.63200E+003	1.76102E+003	1.00000E+000	1.27300E+003	3.00000E+001	1.68096E+005	1.30962E+000	2.84443E+001	1.46190E-002	1.35078E-002	5.02940E-002	4.32904E-002	3.78860E+004	3.55383E+002	2.43559E+002	5.57138E-003	5.57138E-003	1.75251E+006	2.04000E+002	1.95000E+002	0.00000E+000	5.39392E+002	1.16541E+002	1.92474E+002	1.00000E+002	1.67705E+000	5.27076E-002	0.00000E+000	1.28364E+002	2.99849E+000	9.82848E-001	6.02160E+002	2.25328E+002	2.12572E+002	1.17167E+002	2.58283E-001	7.01917E-001	3.95070E-002	1.28364E+002	1.19716E+002	5.39338E-002	1.17167E+002	9.41600E+001
2.06753E+002	6.66058E+002	3.55388E+002	2.43574E+002	1.36396E+000	1.14022E+000	6.44000E+003	1.28622E+003	1.00000E+000	1.27400E+003	6.50000E+001	1.68246E+005	1.55521E+000	2.58081E+001	1.69964E-002	1.42084E-002	7.01153E-002	4.96860E-002	3.78860E+004	3.55384E+002	2.43560E+002	5.57138E-003	5.57138E-003	1.75251E+006	2.04000E+002	1.96000E+002	0.00000E+000	4.47975E+002	1.04467E+002	1.75445E+002	1.00000E+002	1.44415E+000	6.50693E-002	0.00000E+000	1.30073E+002	3.30249E+000	9.05581E-001	6.02160E+002	2.25328E+002	2.12572E+002	1.16987E+002	2.58283E-001	7.01917E-001	8.93456E-002	1.30073E+002	7.03261E+001	5.39338E-002	1.16987E+002	9.39590E+001
2.11463E+002	6.65607E+002	3.55310E+002	2.43614E+002	1.35082E+000	1.22094E+000	6.81400E+003	1.30545E+003	1.00000E+000	1.27500E+003	5.60000E+001	1.68358E+005	1.64927E+000	2.57994E+001	1.63643E-002	1.47909E-002	7.53052E-002	6.18797E-002	3.78860E+004	3.55384E+002	2.43562E+002	5.57138E-003	5.57138E-003	1.75251E+006	2.04000E+002	1.97000E+002	0.00000E+000	4.50013E+002	1.20782E+002	1.76557E+002	1.00000E+002	1.48258E+000	9.76575E-002	0.00000E+000	1.27973E+002	3.48113E+000	8.35200E-001	6.02160E+002	2.25328E+002	2.12572E+002	1.16804E+002	2.58283E-001	7.01917E-001	5.05023E-002	1.27973E+002	1.08382E+002	5.39338E-002	1.16804E+002	9.37726E+001
2.25189E+002	7.55062E+002	3.55390E+002	2.43551E+002	1.29135E+000	1.12588E+000	6.84900E+003	1.24059E+003	1.00000E+000	1.27600E+003	3.80000E+001	1.68478E+005	1.45390E+000	2.74784E+001	1.56038E-002	1.36044E-002	6.17720E-002	4.74833E-002	3.78860E+004	3.55384E+002	2.43563E+002	5.57138E-003	5.57138E-003	1.75251E+006	2.04000E+002	1.98000E+002	0.00000E+000	5.36077E+002	1.08604E+002	1.87846E+002	1.00000E+002	1.64454E+000	6.15631E-002	0.00000E+000	1.28037E+002	2.84271E+000	1.02015E+000	6.02160E+002	2.25328E+002	2.12572E+002	1.16620E+002	2.58283E-001	7.01917E-001	6.84521E-002	1.28037E+002	9.02408E+001	5.39338E-002	1.16620E+002	9.35846E+001
2.26743E+002	7.45002E+002	3.55337E+002	2.43537E+002	1.34887E+000	1.12685E+000	7.04400E+003	1.41919E+003	1.00000E+000	1.27700E+003	3.90000E+001	1.68606E+005	1.51997E+000	2.72947E+001	1.60716E-002	1.34263E-002	6.58818E-002	4.66361E-002	3.78860E+004	3.55384E+002	2.43564E+002	5.57138E-003	5.57138E-003	1.75251E+006	2.04000E+002	1.99000E+002	0.00000E+000	4.88676E+002	9.40729E+001	2.11973E+002	1.00000E+002	1.58414E+000	5.26618E-002	0.00000E+000	1.34861E+002	3.01688E+000	9.47860E-001	6.02160E+002	2.25328E+002	2.12572E+002	1.16437E+002	2.58283E-001	7.01917E-001	8.96777E-002	1.34861E+002	7.47331E+001	5.39338E-002	1.16437E+002	9.33851E+001
2.16585E+002	6.80542E+002	3.55380E+002	2.43593E+002	1.36414E+000	1.14554E+000	6.61000E+003	1.27114E+003	1.00000E+000	1.27800E+003	5.30000E+001	1.68746E+005	1.56268E+000	2.60872E+001	1.67787E-002	1.40900E-002	7.53639E-002	5.37558E-002	3.78860E+004	3.55385E+002	2.43565E+002	5.57138E-003	5.57138E-003	1.75251E+006	2.04000E+002	2.00000E+002	0.00000E+000	4.52727E+002	1.39674E+002	2.14060E+002	1.00000E+002	1.61192E+000	8.33484E-002	0.00000E+000	1.32613E+002	4.30174E+000	6.86224E-001	6.02160E+002	2.25328E+002	2.12572E+002	1.16256E+002	2.58283E-001	7.01917E-001	8.71010E-002	1.32613E+002	7.52767E+001	5.39338E-002	1.16256E+002	9.32330E+001
2.21138E+002	6.74306E+002	3.55491E+002	2.43604E+002	1.28023E+000	1.11383E+000	6.00300E+003	1.05767E+003	1.00000E+000	1.27900E+003	5.20000E+001	1.68879E+005	1.42596E+000	2.59674E+001	1.65236E-002	1.43759E-002	6.54370E-002	5.00983E-002	3.78860E+004	3.55385E+002	2.43566E+002	5.57138E-003	5.57138E-003	1.75251E+006	2.04000E+002	2.01000E+002	0.00000E+000	4.34773E+002	9.13375E+001	2.04148E+002	1.00000E+002	1.46058E+000	7.10276E-002	0.00000E+000	1.36765E+002	3.52246E+000	8.79388E-001	6.02160E+002	2.25328E+002	2.12572E+002	1.16082E+002	2.58283E-001	7.01917E-001	6.95070E-002	1.36765E+002	9.79223E+001	5.39338E-002	1.16082E+002	9.30873E+001
2.02451E+002	7.31390E+002	3.55384E+002	2.43596E+002	1.41046E+000	1.21811E+000	7.77800E+003	1.37528E+003	1.00000E+000	1.28000E+003	3.60000E+001	1.69001E+005	1.71809E+000	2.70442E+001	1.59929E-002	1.38119E-002	6.69463E-002	5.04648E-002	3.78860E+004	3.55385E+002	2.43567E+002	5.57138E-003	5.57138E-003	1.75251E+006	2.04000E+002	2.02000E+002	0.00000E+000	4.68380E+002	1.67319E+002	2.22242E+002	1.00000E+002	1.71430E+000	4.88837E-002	0.00000E+000	1.29398E+002	4.52557E+000	6.01318E-001	6.02160E+002	2.25328E+002	2.12572E+002	1.15895E+002	2.58283E-001	7.01917E-001	7.31761E-002	1.29398E+002	8.67319E+001	5.39338E-002	1.15895E+002	9.28734E+001
2.17331E+002	7.28353E+002	3.55406E+002	2.43551E+002	1.35051E+000	1.13162E+000	6.92600E+003	1.42297E+003	1.00000E+000	1.28100E+003	4.00000E+001	1.69146E+005	1.52826E+000	2.69880E+001	1.62276E-002	1.35975E-002	7.27600E-002	5.16839E-002	3.78860E+004	3.55385E+002	2.43568E+002	5.57138E-003	5.57138E-003	1.75251E+006	2.04000E+002	2.03000E+002	0.00000E+000	4.75898E+002	1.53801E+002	2.31839E+002	1.00000E+002	1.72400E+000	7.64895E-002	0.00000E+000	1.32712E+002	4.43823E+000	6.49771E-001	6.02160E+002	2.25328E+002	2.12572E+002	1.15710E+002	2.58283E-001	7.01917E-001	8.81856E-002	1.32712E+002	7.42054E+001	5.39338E-002	1.15710E+002	9.26777E+001
2.30493E+002	8.58381E+002	3.55408E+002	2.43567E+002	1.33200E+000	1.17947E+000	8.39200E+003	2.28608E+003	1.00000E+000	1.28200E+003	1.60000E+001	1.69252E+005	1.57105E+000	2.92981E+001	1.45402E-002	1.28752E-002	7.15529E-002	5.64597E-002	3.78860E+004	3.55386E+002	2.43569E+002	5.57138E-003	5.57138E-003	1.75251E+006	2.04000E+002	2.04000E+002	0.00000E+000	5.46340E+002	1.56711E+002	2.85201E+002	1.00000E+002	1.98443E+000	8.11230E-002	0.00000E+000	1.37870E+002	3.77861E+000	6.93341E-001	6.02160E+002	2.25328E+002	2.12572E+002	1.15522E+002	2.58283E-001	7.01917E-001	6.07310E-002	1.37870E+002	1.07977E+002	5.39338E-002	1.15522E+002	9.24961E+001
2.32160E+002	8.31767E+002	3.54915E+002	2.43413E+002	1.35246E+000	1.08077E+000	7.55100E+003	1.72714E+003	1.00000E+000	1.44800E+003	0.00000E+000	1.88998E+005	1.46170E+000	2.88404E+001	1.55640E-002	1.24375E-002	7.20000E-002	4.66583E-002	5.01580E+004	3.54834E+002	2.43442E+002	2.17021E-002	2.17021E-002	6.38410E+004	9.00000E+000	1.00000E+000	0.00000E+000	4.21156E+002	9.50646E+001	3.86149E+002	1.00000E+002	1.86573E+000	5.63464E-002	0.00000E+000	1.38393E+002	3.48728E+000	7.91996E-001	4.16781E+002	1.08756E+002	3.55440E+002	1.35098E+002	1.32525E+000	7.16742E-001	1.11655E-001	1.38393E+002	5.38533E+001	7.29709E-002	1.35098E+002	9.24801E+001
2.20084E+002	8.45704E+002	3.54919E+002	2.43410E+002	1.28007E+000	1.11563E+000	7.52500E+003	1.45363E+003	1.00000E+000	1.44900E+003	0.00000E+000	1.89109E+005	1.42808E+000	2.90810E+001	1.47565E-002	1.28607E-002	6.07293E-002	4.66117E-002	5.01580E+004	3.54834E+002	2.43441E+002	2.17021E-002	2.17021E-002	6.38410E+004	9.00000E+000	2.00000E+000	0.00000E+000	4.08838E+002	1.08617E+002	3.94399E+002	1.00000E+002	1.88869E+000	5.54224E-002	0.00000E+000	1.42109E+002	3.70695E+000	7.46349E-001	4.16781E+002	1.08756E+002	3.55440E+002	1.35070E+002	1.32525E+000	7.16742E-001	6.86434E-002	1.42109E+002	1.03966E+002	7.29709E-002	1.35070E+002	9.24525E+001
2.19257E+002	8.08308E+002	3.54784E+002	2.43489E+002	1.30363E+000	1.14218E+000	7.49800E+003	1.47191E+003	1.00000E+000	1.45000E+003	0.00000E+000	1.89223E+005	1.48898E+000	2.84308E+001	1.50551E-002	1.31905E-002	6.50424E-002	5.03812E-002	5.01580E+004	3.54834E+002	2.43441E+002	2.17021E-002	2.17021E-002	6.38410E+004	9.00000E+000	3.00000E+000	0.00000E+000	4.38127E+002	1.00080E+002	3.60861E+002	1.00000E+002	1.84828E+000	6.59375E-002	0.00000E+000	1.32510E+002	3.62567E+000	7.64451E-001	4.16781E+002	1.08756E+002	3.55440E+002	1.35066E+002	1.32525E+000	7.16742E-001	6.60121E-002	1.32510E+002	9.70672E+001	7.29709E-002	1.35066E+002	9.24466E+001
2.15846E+002	8.52990E+002	3.54793E+002	2.43432E+002	1.34070E+000	1.15779E+000	8.23100E+003	1.61818E+003	1.00000E+000	1.45100E+003	0.00000E+000	1.89344E+005	1.55225E+000	2.92060E+001	1.47777E-002	1.27615E-002	6.21254E-002	4.68273E-002	5.01580E+004	3.54834E+002	2.43441E+002	2.17021E-002	2.17021E-002	6.38410E+004	9.00000E+000	4.00000E+000	0.00000E+000	4.36800E+002	1.01508E+002	3.81560E+002	1.00000E+002	1.89674E+000	5.49236E-002	0.00000E+000	1.35849E+002	3.43978E+000	7.69050E-001	4.16781E+002	1.08756E+002	3.55440E+002	1.35055E+002	1.32525E+000	7.16742E-001	7.32109E-002	1.35849E+002	9.29620E+001	7.29709E-002	1.35055E+002	9.24177E+001
2.15557E+002	7.97909E+002	3.54750E+002	2.43468E+002	1.32215E+000	1.19695E+000	7.85300E+003	1.84099E+003	1.00000E+000	1.45200E+003	0.00000E+000	1.89465E+005	1.58254E+000	2.82473E+001	1.49198E-002	1.35070E-002	6.78256E-002	5.59175E-002	5.01580E+004	3.54835E+002	2.43441E+002	2.17021E-002	2.17021E-002	6.38410E+004	9.00000E+000	5.00000E+000	0.00000E+000	4.53041E+002	2.03311E+002	3.32514E+002	1.00000E+002	2.01292E+000	9.14364E-002	0.00000E+000	1.27039E+002	6.91630E+000	3.91579E-001	4.16781E+002	1.08756E+002	3.55440E+002	1.35059E+002	1.32525E+000	7.16742E-001	4.96986E-002	1.27039E+002	1.08080E+002	7.29709E-002	1.35059E+002	9.24243E+001
2.34028E+002	8.34640E+002	3.54817E+002	2.43449E+002	1.24895E+000	1.09800E+000	7.14800E+003	1.78954E+003	1.00000E+000	1.45300E+003	0.00000E+000	1.89590E+005	1.37134E+000	2.88901E+001	1.47724E-002	1.29870E-002	6.73021E-002	5.24323E-002	5.01580E+004	3.54835E+002	2.43441E+002	2.17021E-002	2.17021E-002	6.38410E+004	9.00000E+000	6.00000E+000	0.00000E+000	4.78607E+002	1.05084E+002	3.58190E+002	1.00000E+002	1.92700E+000	8.07594E-002	0.00000E+000	1.27027E+002	3.68281E+000	7.70796E-001	4.16781E+002	1.08756E+002	3.55440E+002	1.35053E+002	1.32525E+000	7.16742E-001	6.43162E-002	1.27027E+002	9.33130E+001	7.29709E-002	1.35053E+002	9.24266E+001
2.21201E+002	8.46478E+002	3.54796E+002	2.43421E+002	1.27011E+000	1.14361E+000	7.66900E+003	2.00229E+003	1.00000E+000	1.45400E+003	0.00000E+000	1.89711E+005	1.45251E+000	2.90943E+001	1.45034E-002	1.30590E-002	6.54092E-002	5.33708E-002	5.01580E+004	3.54835E+002	2.43441E+002	2.17021E-002	2.17021E-002	6.38410E+004	9.00000E+000	7.00000E+000	0.00000E+000	4.28592E+002	1.02242E+002	3.73808E+002	1.00000E+002	1.86494E+000	7.69208E-002	0.00000E+000	1.35890E+002	3.61294E+000	7.58545E-001	4.16781E+002	1.08756E+002	3.55440E+002	1.35060E+002	1.32525E+000	7.16742E-001	5.24070E-002	1.35890E+002	1.14214E+002	7.29709E-002	1.35060E+002	9.24192E+001
2.19648E+002	7.32167E+002	3.54894E+002	2.43418E+002	1.33788E+000	1.10974E+000	6.75600E+003	1.28722E+003	1.00000E+000	1.45500E+003	0.00000E+000	1.89829E+005	1.48470E+000	2.70586E+001	1.62770E-002	1.35013E-002	6.52504E-002	4.55978E-002	5.01580E+004	3.54835E+002	2.43441E+002	2.17021E-002	2.17021E-002	6.38410E+004	9.00000E+000	8.00000E+000	0.00000E+000	3.64662E+002	7.67622E+001	3.30347E+002	1.00000E+002	1.59524E+000	6.42871E-002	0.00000E+000	1.37391E+002	3.58847E+000	8.13687E-001	4.16781E+002	1.08756E+002	3.55440E+002	1.35067E+002	1.32525E+000	7.16742E-001	9.32107E-002	1.37391E+002	7.33111E+001	7.29709E-002	1.35067E+002	9.24468E+001
2.01613E+002	4.21003E+002	3.54881E+002	2.43498E+002	1.28297E+000	1.07194E+000	3.61000E+003	1.42625E+003	1.00000E+000	1.45600E+003	4.00000E+000	1.89946E+005	1.37526E+000	2.05184E+001	2.13532E-002	1.78409E-002	1.08831E-001	7.66865E-002	5.01580E+004	3.54836E+002	2.43441E+002	2.17021E-002	2.17021E-002	6.38410E+004	9.00000E+000	9.00000E+000	0.00000E+000	2.05359E+002	4.75245E+001	1.91550E+002	1.00000E+002	9.19624E-001	2.69235E-001	0.00000E+000	1.39398E+002	5.07056E+000	7.87775E-001	4.16781E+002	1.08756E+002	3.55440E+002	1.35073E+002	1.32525E+000	7.16742E-001	8.96116E-002	1.39398E+002	7.92289E+001	7.29709E-002	1.35073E+002	9.24770E+001
1.93488E+002	4.64937E+002	3.54567E+002	2.43985E+002	1.44803E+000	1.06344E+000	4.43100E+003	9.98139E+002	1.00000E+000	1.45800E+003	4.00000E+000	1.90202E+005	1.53989E+000	2.15624E+001	2.17534E-002	1.59757E-002	9.29151E-002	5.14126E-002	5.04600E+004	3.54676E+002	2.44008E+002	3.67230E-002	3.67230E-002	2.24980E+004	4.00000E+000	1.00000E+000	0.00000E+000	1.64256E+002	1.10842E+002	2.18662E+002	1.00000E+002	1.03083E+000	1.16459E-001	0.00000E+000	1.77288E+002	6.52140E+000	5.52865E-001	1.98767E+002	1.40822E+002	2.96687E+002	1.80247E+002	2.52116E+000	6.34657E-001	1.53135E-001	1.77288E+002	4.27840E+001	1.37621E-001	1.80247E+002	6.52169E+001
2.13218E+002	6.83356E+002	3.54703E+002	2.43996E+002	1.45123E+000	1.05008E+000	6.44100E+003	1.37378E+003	1.00000E+000	1.45900E+003	0.00000E+000	1.90319E+005	1.52391E+000	2.61411E+001	1.80825E-002	1.30842E-002	8.86101E-002	4.73686E-002	5.04600E+004	3.54676E+002	2.44008E+002	3.67230E-002	3.67230E-002	2.24980E+004	4.00000E+000	2.00000E+000	0.00000E+000	2.23276E+002	1.64665E+002	3.13425E+002	1.00000E+002	1.46638E+000	7.65150E-002	0.00000E+000	1.81986E+002	5.27202E+000	5.67227E-001	1.98767E+002	1.40822E+002	2.96687E+002	1.80268E+002	2.52116E+000	6.34657E-001	1.60376E-001	1.81986E+002	3.80860E+001	1.37621E-001	1.80268E+002	6.52712E+001
2.28466E+002	7.19601E+002	3.54685E+002	2.44033E+002	1.36470E+000	1.07048E+000	6.53500E+003	1.44619E+003	1.00000E+000	1.46000E+003	1.00000E+000	1.90450E+005	1.46089E+000	2.68254E+001	1.68817E-002	1.32421E-002	7.71028E-002	4.82328E-002	5.04600E+004	3.54676E+002	2.44008E+002	3.67230E-002	3.67230E-002	2.24980E+004	4.00000E+000	3.00000E+000	0.00000E+000	2.11964E+002	1.61644E+002	3.68781E+002	1.00000E+002	1.56814E+000	8.29710E-002	0.00000E+000	1.83247E+002	3.99725E+000	7.42723E-001	1.98767E+002	1.40822E+002	2.96687E+002	1.80284E+002	2.52116E+000	6.34657E-001	1.20822E-001	1.83247E+002	8.83245E+001	1.37621E-001	1.80284E+002	6.52960E+001
1.97996E+002	5.20874E+002	3.54726E+002	2.44012E+002	1.41234E+000	1.11758E+000	5.09100E+003	1.18466E+003	1.00000E+000	1.46100E+003	4.00000E+000	1.90572E+005	1.57840E+000	2.28227E+001	1.97942E-002	1.56631E-002	9.29602E-002	5.90799E-002	5.04600E+004	3.54676E+002	2.44008E+002	3.67230E-002	3.67230E-002	2.24980E+004	4.00000E+000	4.00000E+000	0.00000E+000	1.80857E+002	1.10022E+002	2.50877E+002	1.00000E+002	1.13491E+000	1.35440E-001	0.00000E+000	1.73609E+002	5.35053E+000	6.28656E-001	1.98767E+002	1.40822E+002	2.96687E+002	1.80312E+002	2.52116E+000	6.34657E-001	1.16509E-001	1.73609E+002	8.36846E+001	1.37621E-001	1.80312E+002	6.53265E+001
1.56520E+002	1.88227E+002	3.55175E+002	2.43160E+002	1.42750E+000	1.44166E+000	2.34500E+003	5.30912E+002	1.00000E+000	1.56200E+003	4.00000E+001	2.03236E+005	2.05797E+000	1.37196E+001	2.94784E-002	2.97709E-002	1.41914E-001	1.44678E-001	5.38540E+004	3.55166E+002	2.43147E+002	6.31095E-002	6.31095E-002	7.90000E+003	4.00000E+000	1.00000E+000	0.00000E+000	2.61442E+001	1.14352E+002	4.12887E+001	1.00000E+002	3.69207E-001	3.97736E-001	0.00000E+000	-2.09933E+001	3.46722E+000	1.42942E+000	2.63608E+001	1.08215E+002	3.71659E+001	-1.95940E+001	1.89990E+000	1.42124E+000	-4.93684E-003	2.70252E+002	1.33234E+001	-5.00543E-004	2.71651E+002	1.04407E+001
1.69966E+002	2.09069E+002	3.55234E+002	2.43159E+002	1.41722E+000	1.42526E+000	2.56400E+003	4.51091E+002	1.00000E+000	1.56400E+003	3.60000E+001	2.03484E+005	2.01990E+000	1.44592E+001	2.79884E-002	2.81471E-002	1.12914E-001	1.14155E-001	5.38540E+004	3.55166E+002	2.43147E+002	6.31095E-002	6.31095E-002	7.90000E+003	4.00000E+000	3.00000E+000	0.00000E+000	3.81312E+001	1.21030E+002	4.66503E+001	1.00000E+002	4.17029E-001	2.40584E-001	0.00000E+000	-1.94240E+001	3.82174E+000	1.24020E+000	2.63608E+001	1.08215E+002	3.71659E+001	-1.93279E+001	1.89990E+000	1.42124E+000	-2.82758E-003	2.71822E+002	1.28689E+001	-5.00543E-004	2.71918E+002	1.07191E+001
1.70335E+002	1.57536E+002	3.55069E+002	2.43485E+002	1.01202E+000	1.06528E+000	1.06500E+003	5.14914E+002	1.00000E+000	1.58200E+003	5.60000E+001	2.05661E+005	1.07808E+000	1.25514E+001	3.10110E-002	3.26428E-002	1.29228E-001	1.42711E-001	5.44880E+004	3.55069E+002	2.43485E+002	1.29228E-001	1.42711E-001	1.06500E+003	1.00000E+000	1.00000E+000	0.00000E+000	7.21470E+001	7.82095E+001	1.24601E+001	1.00000E+002	3.16499E-001	6.11855E-001	0.00000E+000	2.71350E+001	7.98497E+000	9.21008E-001	7.21470E+001	7.82095E+001	1.24601E+001	2.71350E+001	7.98497E+000	9.21008E-001	-2.56348E-002	2.71350E+001	8.15932E+001	-2.56348E-002	2.71350E+001	8.15932E+001
2.08350E+002	8.47788E+002	3.55274E+002	2.43278E+002	1.11824E+000	1.37294E+000	8.07700E+003	9.49152E+002	1.00000E+000	1.62300E+003	0.00000E+000	2.10499E+005	1.53529E+000	2.91168E+001	1.24426E-002	1.52766E-002	4.26410E-002	6.32368E-002	5.58190E+004	3.55242E+002	2.43302E+002	1.37346E-002	1.37346E-002	1.12262E+005	1.40000E+001	1.00000E+000	0.00000E+000	1.81099E+002	5.48024E+002	1.31611E+002	1.00000E+002	1.71888E+000	4.29367E-002	0.00000E+000	-7.60284E-001	1.90492E+000	1.40187E+000	1.82491E+002	5.58996E+002	1.20750E+002	3.69527E-001	4.94445E-001	1.44869E+000	-1.02241E-001	2.90485E+002	1.32412E+002	-9.46839E-002	3.69527E-001	1.25244E+002
2.05831E+002	8.79767E+002	3.55233E+002	2.43262E+002	1.13089E+000	1.34151E+000	8.29300E+003	1.13174E+003	1.00000E+000	1.62400E+003	0.00000E+000	2.10616E+005	1.51710E+000	2.96609E+001	1.24184E-002	1.47312E-002	4.45877E-002	6.19467E-002	5.58190E+004	3.55242E+002	2.43302E+002	1.37346E-002	1.37346E-002	1.12262E+005	1.40000E+001	2.00000E+000	0.00000E+000	1.84325E+002	5.73238E+002	1.27272E+002	1.00000E+002	1.76433E+000	4.44634E-002	0.00000E+000	7.52332E-003	1.82039E+000	1.44774E+000	1.82491E+002	5.58996E+002	1.20750E+002	5.13869E-001	4.94445E-001	1.44869E+000	-8.51873E-002	7.52332E-003	1.14647E+002	-9.46839E-002	5.13869E-001	1.25373E+002
1.97404E+002	6.73911E+002	3.55230E+002	2.43309E+002	1.11216E+000	1.32532E+000	6.18100E+003	8.98707E+002	1.00000E+000	1.62500E+003	1.00000E+000	2.10731E+005	1.47397E+000	2.59598E+001	1.41461E-002	1.68575E-002	4.35023E-002	6.06839E-002	5.58190E+004	3.55242E+002	2.43302E+002	1.37346E-002	1.37346E-002	1.12262E+005	1.40000E+001	3.00000E+000	0.00000E+000	1.41416E+002	4.28284E+002	1.01785E+002	1.00000E+002	1.34062E+000	5.32400E-002	0.00000E+000	-3.55469E-001	2.17069E+000	1.40632E+000	1.82491E+002	5.58996E+002	1.20750E+002	6.59618E-001	4.94445E-001	1.44869E+000	-8.74528E-002	2.90890E+002	1.16718E+002	-9.46839E-002	6.59618E-001	1.25535E+002
2.05544E+002	8.63138E+002	3.55280E+002	2.43265E+002	1.11681E+000	1.36874E+000	8.18900E+003	1.67293E+003	1.00000E+000	1.62600E+003	0.00000E+000	2.10855E+005	1.52862E+000	2.93792E+001	1.23414E-002	1.51254E-002	5.17109E-002	7.68387E-002	5.58190E+004	3.55242E+002	2.43302E+002	1.37346E-002	1.37346E-002	1.12262E+005	1.40000E+001	4.00000E+000	0.00000E+000	1.63930E+002	5.81012E+002	1.23652E+002	1.00000E+002	1.73336E+000	6.50523E-002	0.00000E+000	-6.84723E-001	1.72243E+000	1.53976E+000	1.82491E+002	5.58996E+002	1.20750E+002	8.07072E-001	4.94445E-001	1.44869E+000	-1.01359E-001	2.90561E+002	1.31509E+002	-9.46839E-002	8.07072E-001	1.25678E+002
2.17501E+002	9.44379E+002	3.55239E+002	2.43343E+002	1.14397E+000	1.35214E+000	9.07600E+003	1.49405E+003	1.00000E+000	1.62700E+003	0.00000E+000	2.10977E+005	1.54681E+000	3.07307E+001	1.20079E-002	1.41930E-002	4.71003E-002	6.51171E-002	5.58190E+004	3.55243E+002	2.43303E+002	1.37346E-002	1.37346E-002	1.12262E+005	1.40000E+001	5.00000E+000	0.00000E+000	2.11173E+002	6.00017E+002	1.44737E+002	1.00000E+002	1.90736E+000	5.31992E-002	0.00000E+000	5.97161E-001	1.84986E+000	1.36184E+000	1.82491E+002	5.58996E+002	1.20750E+002	9.57443E-001	4.94445E-001	1.44869E+000	-8.33989E-002	5.97161E-001	1.13366E+002	-9.46839E-002	9.57443E-001	1.25846E+002
[truncated: 2,855 more rows]
