# Supplementary material for: Super-resolution visualization of chromatin loop folding in human lymphoblastoid cells using interferometric photoactivated localization microscopy
Source: Sci Rep. 2022 May 20;12:8582. doi: 10.1038/s41598-022-12568-9 (PMC9122977; doi:10.1038/s41598-022-12568-9)
Supplement: Supplementary file 2 — Supplementary Information 2. [file 41598_2022_12568_MOESM2_ESM.zip › ChromoLooping-main/data/ascii_files/Run1-647_c123_sum_X5_processed_jsa_IDL_ASCII_image18.txt]

Offset	Amplitude	X Position	Y Position	X Peak Width	Y Peak Width	6 N Photons	ChiSquared	FitOK	Frame Number	Peak Index of Frame	Peak Global Index	12 X PkW * Y PkW	Sigma Amplitude	Sigma X Pos rtNph	Sigma Y Pos rtNph	Sigma X Pos Full	Sigma Y Pos Full	18 Grouped Index	Group X Position	Group Y Position	Group Sigma X Pos	Group Sigma Y Pos	Group N Photons	24 Group Size	Frame Index in Grp	Label Set	Amplitude L1	Amplitude L2	Amplitude L3	30 FitOK Labels	Zeta0	Sigma Amp L2	Sigma Amp L3	Unwrapped Z	Sigma Z	36 Coherence	Group A1	Group A2	Group A3	Unwrapped Group Z	Group Sigma Z	42 Group Coherence	XY Ellipticity	Z Position	Unwrapped Z Error	XY Group Ellipticity	Group Z Position	Unwrapped Group Z Error
2.33298E+002	9.43333E+002	2.26309E+002	8.73471E+001	1.83010E+000	1.14876E+000	1.17610E+004	1.08297E+003	1.00000E+000	1.17000E+002	2.00000E+001	1.70160E+004	2.10234E+000	3.07137E+001	1.68753E-002	1.05927E-002	1.39354E-001	5.55841E-002	4.78700E+003	2.26063E+002	8.74535E+001	9.42008E-002	9.42008E-002	5.24600E+004	3.00000E+000	1.00000E+000	0.00000E+000	2.18575E+002	3.93306E+002	3.55070E+002	1.00000E+002	3.12010E+000	2.02829E-002	0.00000E+000	3.09186E+001	3.58079E+000	6.18030E-001	4.01653E+002	4.96634E+002	5.34489E+002	1.70937E+001	2.44221E+000	4.29056E-001	2.28724E-001	3.09186E+001	-6.61496E+001	2.48356E-001	1.70937E+001	-9.90321E+001
2.37669E+002	1.22705E+003	2.26151E+002	8.74485E+001	1.82947E+000	1.18212E+000	1.56790E+004	1.62020E+003	1.00000E+000	1.23000E+002	1.00000E+000	1.78820E+004	2.16266E+000	3.50293E+001	1.46105E-002	9.44070E-003	1.41556E-001	5.95834E-002	5.12600E+003	2.26223E+002	8.74446E+001	4.37751E-002	4.37751E-002	1.72032E+005	1.00000E+001	1.00000E+000	0.00000E+000	2.45934E+002	4.72520E+002	5.45185E+002	1.00000E+002	4.09198E+000	2.55108E-002	0.00000E+000	1.69759E+001	2.61472E+000	7.33038E-001	2.98686E+002	5.89147E+002	5.34191E+002	3.03262E+001	8.59210E-001	6.73453E-001	2.14951E-001	1.69759E+001	-6.64854E+001	2.11635E-001	3.03262E+001	-4.98048E+001
2.77320E+002	1.82264E+003	2.26263E+002	8.74035E+001	1.81427E+000	1.20782E+000	2.36940E+004	4.84328E+003	1.00000E+000	1.24000E+002	0.00000E+000	1.80120E+004	2.19132E+000	4.26924E+001	1.17864E-002	7.84665E-003	1.33810E-001	5.96239E-002	5.12600E+003	2.26223E+002	8.74447E+001	4.37751E-002	4.37751E-002	1.72032E+005	1.00000E+001	2.00000E+000	0.00000E+000	4.06410E+002	7.10681E+002	7.43435E+002	1.00000E+002	6.00974E+000	3.12273E-002	0.00000E+000	2.17316E+001	2.43207E+000	6.41086E-001	2.98686E+002	5.89147E+002	5.34191E+002	3.03015E+001	8.59210E-001	6.73453E-001	2.00671E-001	2.17316E+001	-4.72382E+001	2.11635E-001	3.03015E+001	-4.97771E+001
2.61082E+002	1.42705E+003	2.26216E+002	8.74587E+001	1.81235E+000	1.18603E+000	1.81960E+004	2.94590E+003	1.00000E+000	1.27000E+002	1.00000E+000	1.83930E+004	2.14949E+000	3.77763E+001	1.34355E-002	8.79238E-003	1.25680E-001	5.42747E-002	5.12600E+003	2.26224E+002	8.74451E+001	4.37751E-002	4.37751E-002	1.72032E+005	1.00000E+001	5.00000E+000	0.00000E+000	3.18343E+002	5.57323E+002	5.70696E+002	1.00000E+002	4.67097E+000	2.45851E-002	0.00000E+000	2.29198E+001	2.80475E+000	6.34351E-001	2.98686E+002	5.89147E+002	5.34191E+002	3.02314E+001	8.59210E-001	6.73453E-001	2.08887E-001	2.29198E+001	-5.44118E+001	2.11635E-001	3.02314E+001	-4.98712E+001
2.66610E+002	1.12258E+003	2.26231E+002	8.75625E+001	1.84380E+000	1.27723E+000	1.55780E+004	2.03115E+003	1.00000E+000	1.29000E+002	0.00000E+000	1.86460E+004	2.35496E+000	3.35049E+001	1.47727E-002	1.02332E-002	1.33612E-001	6.45754E-002	5.12600E+003	2.26224E+002	8.74455E+001	4.37751E-002	4.37751E-002	1.72032E+005	1.00000E+001	7.00000E+000	0.00000E+000	2.63330E+002	5.76466E+002	3.40201E+002	1.00000E+002	3.80520E+000	4.22333E-002	0.00000E+000	5.25196E+001	2.55140E+000	7.53664E-001	2.98686E+002	5.89147E+002	5.34191E+002	3.02560E+001	8.59210E-001	6.73453E-001	1.81534E-001	5.25196E+001	3.25172E+000	2.11635E-001	3.02560E+001	-4.98453E+001
2.74279E+002	1.39654E+003	2.26360E+002	8.74012E+001	1.70250E+000	1.17339E+000	1.68280E+004	1.85906E+003	1.00000E+000	1.30000E+002	0.00000E+000	1.87820E+004	1.99770E+000	3.73703E+001	1.31242E-002	9.04538E-003	9.67953E-002	4.64939E-002	5.12600E+003	2.26224E+002	8.74455E+001	4.37751E-002	4.37751E-002	1.72032E+005	1.00000E+001	8.00000E+000	0.00000E+000	3.00144E+002	6.99295E+002	4.61635E+002	1.00000E+002	4.72064E+000	2.13086E-002	0.00000E+000	4.65071E+001	2.41166E+000	7.67149E-001	2.98686E+002	5.89147E+002	5.34191E+002	3.02765E+001	8.59210E-001	6.73453E-001	1.83981E-001	4.65071E+001	-5.24020E+000	2.11635E-001	3.02765E+001	-4.97588E+001
2.96098E+002	1.47730E+003	2.26391E+002	8.73704E+001	1.68946E+000	1.14095E+000	1.72170E+004	3.90553E+003	1.00000E+000	1.31000E+002	0.00000E+000	1.89090E+004	1.92758E+000	3.84356E+001	1.28756E-002	8.69535E-003	1.12483E-001	5.17446E-002	5.12600E+003	2.26224E+002	8.74460E+001	4.37751E-002	4.37751E-002	1.72032E+005	1.00000E+001	9.00000E+000	0.00000E+000	2.92132E+002	6.78758E+002	5.67573E+002	1.00000E+002	4.98061E+000	4.13353E-002	0.00000E+000	3.43936E+001	2.42354E+000	7.54713E-001	2.98686E+002	5.89147E+002	5.34191E+002	3.02985E+001	8.59210E-001	6.73453E-001	1.93793E-001	3.43936E+001	-2.74755E+001	2.11635E-001	3.02985E+001	-4.97213E+001
2.89415E+002	1.35946E+003	2.26456E+002	8.73689E+001	1.65649E+000	1.07227E+000	1.46730E+004	2.82736E+003	1.00000E+000	1.32000E+002	0.00000E+000	1.90470E+004	1.77620E+000	3.68709E+001	1.36750E-002	8.85208E-003	1.09032E-001	4.62415E-002	5.12600E+003	2.26224E+002	8.74464E+001	4.37751E-002	4.37751E-002	1.72032E+005	1.00000E+001	1.00000E+001	0.00000E+000	2.53775E+002	7.10651E+002	4.41420E+002	1.00000E+002	4.55237E+000	3.63326E-002	0.00000E+000	4.75725E+001	2.26714E+000	8.73924E-001	2.98686E+002	5.89147E+002	5.34191E+002	3.03194E+001	8.59210E-001	6.73453E-001	2.14096E-001	4.75725E+001	-3.48904E+001	2.11635E-001	3.03194E+001	-4.96710E+001
2.26612E+002	1.00405E+003	2.26680E+002	8.72571E+001	1.43981E+000	1.07069E+000	9.58100E+003	1.49003E+003	1.00000E+000	1.33000E+002	2.00000E+000	1.91780E+004	1.54159E+000	3.16868E+001	1.47095E-002	1.09385E-002	6.93675E-002	3.91370E-002	5.56100E+003	2.26734E+002	8.72563E+001	1.40588E-002	1.40588E-002	1.84974E+005	1.70000E+001	1.00000E+000	0.00000E+000	1.77511E+002	4.63111E+002	4.08054E+002	1.00000E+002	3.40207E+000	4.20156E-002	0.00000E+000	3.14333E+001	2.99660E+000	8.18234E-001	2.21550E+002	4.80615E+002	4.87261E+002	2.41553E+001	7.42619E-001	7.51433E-001	1.47028E-001	3.14333E+001	1.89070E+001	1.26811E-001	2.41553E+001	3.35224E+001
2.46769E+002	1.45798E+003	2.26699E+002	8.72980E+001	1.43678E+000	1.13058E+000	1.46490E+004	2.64517E+003	1.00000E+000	1.34000E+002	0.00000E+000	1.93030E+004	1.62440E+000	3.81835E+001	1.18710E-002	9.34108E-003	6.71719E-002	4.20383E-002	5.56100E+003	2.26734E+002	8.72562E+001	1.40588E-002	1.40588E-002	1.84974E+005	1.70000E+001	2.00000E+000	0.00000E+000	3.02316E+002	6.73808E+002	5.87476E+002	1.00000E+002	5.06079E+000	3.92670E-002	0.00000E+000	3.22965E+001	2.69356E+000	7.36174E-001	2.21550E+002	4.80615E+002	4.87261E+002	2.41583E+001	7.42619E-001	7.51433E-001	1.19268E-001	3.22965E+001	4.99188E+001	1.26811E-001	2.41583E+001	3.35318E+001
2.42549E+002	1.25353E+003	2.26741E+002	8.73347E+001	1.44748E+000	1.10550E+000	1.23990E+004	2.11581E+003	1.00000E+000	1.35000E+002	0.00000E+000	1.94430E+004	1.60019E+000	3.54053E+001	1.29993E-002	9.92808E-003	7.32677E-002	4.32739E-002	5.56100E+003	2.26734E+002	8.72568E+001	1.40588E-002	1.40588E-002	1.84974E+005	1.70000E+001	3.00000E+000	0.00000E+000	2.28552E+002	5.80262E+002	4.90449E+002	1.00000E+002	4.21195E+000	4.18002E-002	0.00000E+000	3.35999E+001	2.68993E+000	8.01266E-001	2.21550E+002	4.80615E+002	4.87261E+002	2.41587E+001	7.42619E-001	7.51433E-001	1.33953E-001	3.35999E+001	3.52184E+001	1.26811E-001	2.41587E+001	3.35491E+001
2.92430E+002	1.14075E+003	2.26827E+002	8.72064E+001	1.45595E+000	1.13141E+000	1.15850E+004	2.56072E+003	1.00000E+000	1.36000E+002	2.00000E+000	1.95780E+004	1.64728E+000	3.37750E+001	1.35269E-002	1.05117E-002	8.38508E-002	5.11171E-002	5.56100E+003	2.26734E+002	8.72568E+001	1.40588E-002	1.40588E-002	1.84974E+005	1.70000E+001	4.00000E+000	0.00000E+000	2.44898E+002	5.12433E+002	4.48342E+002	1.00000E+002	3.89869E+000	5.16360E-002	0.00000E+000	3.22480E+001	3.17757E+000	7.01726E-001	2.21550E+002	4.80615E+002	4.87261E+002	2.41425E+001	7.42619E-001	7.51433E-001	1.25431E-001	3.22480E+001	4.31893E+001	1.26811E-001	2.41425E+001	3.35780E+001
2.60431E+002	1.22145E+003	2.26746E+002	8.73043E+001	1.43066E+000	1.12416E+000	1.21520E+004	2.23669E+003	1.00000E+000	1.37000E+002	0.00000E+000	1.97050E+004	1.60830E+000	3.49493E+001	1.29782E-002	1.01978E-002	7.11806E-002	4.44537E-002	5.56100E+003	2.26734E+002	8.72571E+001	1.40588E-002	1.40588E-002	1.84974E+005	1.70000E+001	5.00000E+000	0.00000E+000	2.14498E+002	5.76726E+002	4.65322E+002	1.00000E+002	4.07507E+000	4.12836E-002	0.00000E+000	3.57365E+001	2.63010E+000	8.27779E-001	2.21550E+002	4.80615E+002	4.87261E+002	2.41401E+001	7.42619E-001	7.51433E-001	1.19969E-001	3.57365E+001	5.26109E+001	1.26811E-001	2.41401E+001	3.35344E+001
2.09630E+002	1.15008E+003	2.26743E+002	8.72723E+001	1.46825E+000	1.16635E+000	1.21390E+004	1.47384E+003	1.00000E+000	1.38000E+002	0.00000E+000	1.98390E+004	1.71249E+000	3.39128E+001	1.33263E-002	1.05861E-002	7.06940E-002	4.51242E-002	5.56100E+003	2.26734E+002	8.72572E+001	1.40588E-002	1.40588E-002	1.84974E+005	1.70000E+001	6.00000E+000	0.00000E+000	2.19405E+002	5.00984E+002	4.84202E+002	1.00000E+002	3.90390E+000	2.81897E-002	0.00000E+000	2.66994E+001	2.84291E+000	7.66224E-001	2.21550E+002	4.80615E+002	4.87261E+002	2.41162E+001	7.42619E-001	7.51433E-001	1.14591E-001	2.66994E+001	4.94777E+001	1.26811E-001	2.41162E+001	3.35110E+001
2.10438E+002	8.38624E+002	2.26772E+002	8.72459E+001	1.44988E+000	1.11205E+000	8.35000E+003	8.93790E+002	1.00000E+000	1.39000E+002	6.00000E+000	1.99750E+004	1.61235E+000	2.89590E+001	1.58668E-002	1.21698E-002	6.96343E-002	4.17874E-002	5.56100E+003	2.26734E+002	8.72577E+001	1.40588E-002	1.40588E-002	1.84974E+005	1.70000E+001	7.00000E+000	0.00000E+000	1.63807E+002	3.61616E+002	3.52541E+002	1.00000E+002	2.84420E+000	3.06892E-002	0.00000E+000	2.61985E+001	3.49916E+000	7.50592E-001	2.21550E+002	4.80615E+002	4.87261E+002	2.40983E+001	7.42619E-001	7.51433E-001	1.31865E-001	2.61985E+001	3.01036E+001	1.26811E-001	2.40983E+001	3.35072E+001
2.14478E+002	8.89205E+002	2.26719E+002	8.72862E+001	1.38957E+000	1.13265E+000	8.68000E+003	8.96655E+002	1.00000E+000	1.40000E+002	2.00000E+000	2.00930E+004	1.57390E+000	2.98195E+001	1.49149E-002	1.21573E-002	6.01478E-002	4.06514E-002	5.56100E+003	2.26734E+002	8.72579E+001	1.40588E-002	1.40588E-002	1.84974E+005	1.70000E+001	8.00000E+000	0.00000E+000	1.78470E+002	3.51489E+002	4.04686E+002	1.00000E+002	3.02767E+000	3.05127E-002	0.00000E+000	1.71367E+001	3.45651E+000	7.45269E-001	2.21550E+002	4.80615E+002	4.87261E+002	2.40587E+001	7.42619E-001	7.51433E-001	1.01860E-001	1.71367E+001	5.39544E+001	1.26811E-001	2.40587E+001	3.34420E+001
2.22025E+002	5.12759E+002	2.26812E+002	8.72274E+001	1.39916E+000	1.01058E+000	4.49500E+003	6.16259E+002	1.00000E+000	1.41000E+002	3.40000E+001	2.02430E+004	1.41397E+000	2.26442E+001	2.08690E-002	1.50733E-002	8.48419E-002	4.56281E-002	5.56100E+003	2.26734E+002	8.72579E+001	1.40588E-002	1.40588E-002	1.84974E+005	1.70000E+001	9.00000E+000	0.00000E+000	9.88799E+001	1.97658E+002	2.34724E+002	1.00000E+002	1.72188E+000	6.68018E-002	0.00000E+000	1.57019E+001	4.67026E+000	7.66488E-001	2.21550E+002	4.80615E+002	4.87261E+002	2.40446E+001	7.42619E-001	7.51433E-001	1.61252E-001	1.57019E+001	-1.19588E+001	1.26811E-001	2.40446E+001	3.34723E+001
2.31634E+002	1.14203E+003	2.26699E+002	8.72174E+001	1.48324E+000	1.13503E+000	1.18470E+004	1.16725E+003	1.00000E+000	1.42000E+002	0.00000E+000	2.03330E+004	1.68352E+000	3.37940E+001	1.36272E-002	1.04280E-002	6.83198E-002	4.06313E-002	5.56100E+003	2.26734E+002	8.72582E+001	1.40588E-002	1.40588E-002	1.84974E+005	1.70000E+001	1.00000E+001	0.00000E+000	2.18253E+002	4.68473E+002	5.18842E+002	1.00000E+002	3.90868E+000	2.47296E-002	0.00000E+000	1.94500E+001	2.84703E+000	7.74488E-001	2.21550E+002	4.80615E+002	4.87261E+002	2.40169E+001	7.42619E-001	7.51433E-001	1.32994E-001	1.94500E+001	2.20969E+001	1.26811E-001	2.40169E+001	3.33947E+001
2.12495E+002	1.15807E+003	2.26691E+002	8.72060E+001	1.42561E+000	1.12118E+000	1.14560E+004	1.94184E+003	1.00000E+000	1.43000E+002	0.00000E+000	2.04710E+004	1.59836E+000	3.40304E+001	1.33194E-002	1.04751E-002	6.41670E-002	4.02755E-002	5.56100E+003	2.26734E+002	8.72583E+001	1.40588E-002	1.40588E-002	1.84974E+005	1.70000E+001	1.10000E+001	0.00000E+000	2.15898E+002	4.84019E+002	5.19214E+002	1.00000E+002	3.95387E+000	2.39050E-002	0.00000E+000	2.11818E+001	2.85510E+000	7.85369E-001	2.21550E+002	4.80615E+002	4.87261E+002	2.39973E+001	7.42619E-001	7.51433E-001	1.19535E-001	2.11818E+001	3.85126E+001	1.26811E-001	2.39973E+001	3.33722E+001
2.13522E+002	1.39766E+003	2.26715E+002	8.72664E+001	1.47223E+000	1.09893E+000	1.39550E+004	1.54748E+003	1.00000E+000	1.44000E+002	0.00000E+000	2.06030E+004	1.61788E+000	3.73853E+001	1.24626E-002	9.30263E-003	7.09703E-002	4.00846E-002	5.56100E+003	2.26734E+002	8.72581E+001	1.40588E-002	1.40588E-002	1.84974E+005	1.70000E+001	1.20000E+001	0.00000E+000	2.68089E+002	5.84935E+002	6.14287E+002	1.00000E+002	4.75597E+000	2.06203E-002	0.00000E+000	2.21413E+001	2.65638E+000	7.64814E-001	2.21550E+002	4.80615E+002	4.87261E+002	2.39612E+001	7.42619E-001	7.51433E-001	1.45185E-001	2.21413E+001	1.16116E+001	1.26811E-001	2.39612E+001	3.33436E+001
2.01573E+002	9.33289E+002	2.26815E+002	8.72414E+001	1.43615E+000	1.14060E+000	9.44000E+003	1.09709E+003	1.00000E+000	1.45000E+002	0.00000E+000	2.07220E+004	1.63807E+000	3.05498E+001	1.47813E-002	1.17394E-002	7.43606E-002	4.75057E-002	5.56100E+003	2.26734E+002	8.72580E+001	1.40588E-002	1.40588E-002	1.84974E+005	1.70000E+001	1.30000E+001	0.00000E+000	1.65354E+002	3.96658E+002	4.18914E+002	1.00000E+002	3.18382E+000	3.45232E-002	0.00000E+000	2.20763E+001	3.03548E+000	8.13762E-001	2.21550E+002	4.80615E+002	4.87261E+002	2.39286E+001	7.42619E-001	7.51433E-001	1.14699E-001	2.20763E+001	4.47699E+001	1.26811E-001	2.39286E+001	3.33568E+001
2.17292E+002	1.17040E+003	2.26729E+002	8.72323E+001	1.42116E+000	1.10105E+000	1.13390E+004	1.38555E+003	1.00000E+000	1.46000E+002	0.00000E+000	2.08550E+004	1.56476E+000	3.42111E+001	1.33461E-002	1.03399E-002	6.65102E-002	4.05199E-002	5.56100E+003	2.26734E+002	8.72579E+001	1.40588E-002	1.40588E-002	1.84974E+005	1.70000E+001	1.40000E+001	0.00000E+000	2.15491E+002	4.94133E+002	5.22646E+002	1.00000E+002	3.99721E+000	2.62784E-002	0.00000E+000	2.18520E+001	2.84520E+000	7.92156E-001	2.21550E+002	4.80615E+002	4.87261E+002	2.38960E+001	7.42619E-001	7.51433E-001	1.26918E-001	2.18520E+001	3.11256E+001	1.26811E-001	2.38960E+001	3.32863E+001
2.20261E+002	1.16748E+003	2.26698E+002	8.72575E+001	1.47745E+000	1.18042E+000	1.25420E+004	1.15386E+003	1.00000E+000	1.47000E+002	0.00000E+000	2.09810E+004	1.74401E+000	3.41684E+001	1.31926E-002	1.05403E-002	6.72224E-002	4.34280E-002	5.56100E+003	2.26734E+002	8.72581E+001	1.40588E-002	1.40588E-002	1.84974E+005	1.70000E+001	1.50000E+001	0.00000E+000	2.88187E+002	4.44050E+002	5.56513E+002	1.00000E+002	4.16236E+000	2.04285E-002	0.00000E+000	1.05911E+001	3.29145E+000	6.51089E-001	2.21550E+002	4.80615E+002	4.87261E+002	2.38539E+001	7.42619E-001	7.51433E-001	1.11756E-001	1.05911E+001	3.64703E+001	1.26811E-001	2.38539E+001	3.32291E+001
2.17740E+002	8.68655E+002	2.26727E+002	8.72478E+001	1.48022E+000	1.13731E+000	9.01100E+003	8.29922E+002	1.00000E+000	1.48000E+002	5.00000E+000	2.11230E+004	1.68346E+000	2.94730E+001	1.55933E-002	1.19810E-002	6.99535E-002	4.20819E-002	5.56100E+003	2.26734E+002	8.72579E+001	1.40588E-002	1.40588E-002	1.84974E+005	1.70000E+001	1.60000E+001	0.00000E+000	1.73936E+002	2.84476E+002	4.35306E+002	1.00000E+002	2.89587E+000	2.67062E-002	0.00000E+000	3.00555E+000	3.12816E+000	8.08231E-001	2.21550E+002	4.80615E+002	4.87261E+002	2.38242E+001	7.42619E-001	7.51433E-001	1.31005E-001	3.00555E+000	7.82533E+000	1.26811E-001	2.38242E+001	3.32130E+001
2.14640E+002	1.09328E+003	2.26739E+002	8.72352E+001	1.49256E+000	1.13031E+000	1.13540E+004	1.65019E+003	1.00000E+000	1.49000E+002	0.00000E+000	2.12530E+004	1.68705E+000	3.30648E+001	1.40074E-002	1.06077E-002	7.98216E-002	4.63590E-002	5.56100E+003	2.26734E+002	8.72578E+001	1.40588E-002	1.40588E-002	1.84974E+005	1.70000E+001	1.70000E+001	0.00000E+000	2.25740E+002	4.11833E+002	5.14872E+002	1.00000E+002	3.73211E+000	3.74139E-002	0.00000E+000	1.23550E+001	3.02930E+000	7.43522E-001	2.21550E+002	4.80615E+002	4.87261E+002	2.37900E+001	7.42619E-001	7.51433E-001	1.38113E-001	1.23550E+001	9.46969E+000	1.26811E-001	2.37900E+001	3.31845E+001
2.34483E+002	1.21633E+003	2.25063E+002	8.75954E+001	1.64576E+000	1.09122E+000	1.31620E+004	2.24478E+003	1.00000E+000	2.72000E+002	0.00000E+000	3.57150E+004	1.79589E+000	3.48759E+001	1.43452E-002	9.51158E-003	1.23897E-001	5.49868E-002	1.10500E+004	2.25091E+002	8.75639E+001	3.07120E-002	3.07120E-002	2.89809E+005	2.70000E+001	1.00000E+000	0.00000E+000	6.69871E+002	5.22525E+002	1.20324E+002	3.00000E+002	4.11348E+000	2.75200E-002	0.00000E+000	1.34811E+002	2.81562E+000	7.42978E-001	5.42652E+002	3.71787E+002	1.04538E+002	1.42880E+002	6.23551E-001	7.14962E-001	2.02609E-001	1.34811E+002	6.33206E+001	1.91837E-001	1.42880E+002	8.24161E+001
2.46347E+002	1.27802E+003	2.25014E+002	8.75912E+001	1.65968E+000	1.09077E+000	1.39420E+004	2.28332E+003	1.00000E+000	2.73000E+002	0.00000E+000	3.58220E+004	1.81032E+000	3.57495E+001	1.40560E-002	9.23782E-003	1.18521E-001	5.17196E-002	1.10500E+004	2.25091E+002	8.75640E+001	3.07120E-002	3.07120E-002	2.89809E+005	2.70000E+001	2.00000E+000	0.00000E+000	6.87902E+002	5.29076E+002	1.51828E+002	1.00000E+002	4.29327E+000	3.48601E-002	0.00000E+000	1.35777E+002	3.02867E+000	6.71114E-001	5.42652E+002	3.71787E+002	1.04538E+002	1.42951E+002	6.23551E-001	7.14962E-001	2.06843E-001	1.35777E+002	5.99671E+001	1.91837E-001	1.42951E+002	8.24653E+001
2.22365E+002	1.08832E+003	2.25079E+002	8.75669E+001	1.67626E+000	1.10363E+000	1.20780E+004	2.73486E+003	1.00000E+000	2.90000E+002	0.00000E+000	3.76910E+004	1.84997E+000	3.29897E+001	1.52526E-002	1.00422E-002	1.35018E-001	5.90678E-002	1.10500E+004	2.25091E+002	8.75623E+001	3.07120E-002	3.07120E-002	2.89809E+005	2.70000E+001	1.70000E+001	0.00000E+000	5.77307E+002	4.74034E+002	8.94858E+001	0.00000E+000	3.57572E+000	5.65109E-002	0.00000E+000	1.32940E+002	2.75291E+000	7.93270E-001	5.42652E+002	3.71787E+002	1.04538E+002	1.43966E+002	6.23551E-001	7.14962E-001	2.05988E-001	1.32940E+002	5.80265E+001	1.91837E-001	1.43966E+002	8.35110E+001
2.11733E+002	1.14726E+003	2.24957E+002	8.75685E+001	1.73036E+000	1.13725E+000	1.35030E+004	1.87966E+003	1.00000E+000	2.91000E+002	0.00000E+000	3.78040E+004	1.96785E+000	3.38712E+001	1.48909E-002	9.78683E-003	1.31791E-001	5.74550E-002	1.10500E+004	2.25091E+002	8.75623E+001	3.07120E-002	3.07120E-002	2.89809E+005	2.70000E+001	1.80000E+001	0.00000E+000	6.75885E+002	4.09327E+002	1.50583E+002	3.00000E+002	3.86050E+000	3.62090E-002	0.00000E+000	1.52344E+002	3.05818E+000	6.75356E-001	5.42652E+002	3.71787E+002	1.04538E+002	1.44032E+002	6.23551E-001	7.14962E-001	2.06828E-001	1.52344E+002	7.65241E+001	1.91837E-001	1.44032E+002	8.35227E+001
2.00397E+002	1.12849E+003	2.25011E+002	8.75485E+001	1.76582E+000	1.18129E+000	1.39770E+004	2.59589E+003	1.00000E+000	2.92000E+002	0.00000E+000	3.79160E+004	2.08594E+000	3.35930E+001	1.49362E-002	9.99192E-003	1.43072E-001	6.45012E-002	1.10500E+004	2.25091E+002	8.75620E+001	3.07120E-002	3.07120E-002	2.89809E+005	2.70000E+001	1.90000E+001	0.00000E+000	6.61437E+002	4.20906E+002	1.56542E+002	3.00000E+002	3.87508E+000	4.40230E-002	0.00000E+000	1.49714E+002	3.15293E+000	6.43858E-001	5.42652E+002	3.71787E+002	1.04538E+002	1.44090E+002	6.23551E-001	7.14962E-001	1.98340E-001	1.49714E+002	8.25563E+001	1.91837E-001	1.44090E+002	8.36055E+001
1.96979E+002	9.47752E+002	2.25028E+002	8.75804E+001	1.69480E+000	1.19882E+000	1.15280E+004	1.86756E+003	1.00000E+000	2.93000E+002	0.00000E+000	3.80240E+004	2.03176E+000	3.07856E+001	1.57849E-002	1.11655E-002	1.23533E-001	6.23606E-002	1.10500E+004	2.25091E+002	8.75619E+001	3.07120E-002	3.07120E-002	2.89809E+005	2.70000E+001	2.00000E+001	0.00000E+000	5.10610E+002	3.69921E+002	1.17822E+002	3.00000E+002	3.12900E+000	5.13274E-002	0.00000E+000	1.41011E+002	3.44413E+000	6.49014E-001	5.42652E+002	3.71787E+002	1.04538E+002	1.44144E+002	6.23551E-001	7.14962E-001	1.71404E-001	1.41011E+002	1.01805E+002	1.91837E-001	1.44144E+002	8.36661E+001
1.81891E+002	6.96480E+002	2.25021E+002	8.76071E+001	1.73411E+000	1.17344E+000	8.44800E+003	8.32889E+002	1.00000E+000	2.94000E+002	7.00000E+000	3.81320E+004	2.03487E+000	2.63909E+001	1.88668E-002	1.27669E-002	1.36420E-001	6.32362E-002	1.10500E+004	2.25092E+002	8.75619E+001	3.07120E-002	3.07120E-002	2.89809E+005	2.70000E+001	2.10000E+001	0.00000E+000	3.96540E+002	2.39030E+002	1.09613E+002	1.00000E+002	2.33178E+000	4.23433E-002	0.00000E+000	1.54833E+002	4.45663E+000	5.85906E-001	5.42652E+002	3.71787E+002	1.04538E+002	1.44198E+002	6.23551E-001	7.14962E-001	1.92831E-001	1.54833E+002	9.33266E+001	1.91837E-001	1.44198E+002	8.37152E+001
1.93909E+002	7.32958E+002	2.24947E+002	8.76200E+001	1.70687E+000	1.15558E+000	8.67200E+003	1.00193E+003	1.00000E+000	2.96000E+002	4.00000E+000	3.83660E+004	1.97242E+000	2.70732E+001	1.83291E-002	1.24091E-002	1.30323E-001	6.04957E-002	1.10500E+004	2.25091E+002	8.75619E+001	3.07120E-002	3.07120E-002	2.89809E+005	2.70000E+001	2.30000E+001	0.00000E+000	4.54263E+002	2.05346E+002	1.21325E+002	1.00000E+002	2.43254E+000	4.88985E-002	0.00000E+000	1.70633E+002	3.71634E+000	6.93484E-001	5.42652E+002	3.71787E+002	1.04538E+002	1.44301E+002	6.23551E-001	7.14962E-001	1.92594E-001	1.70633E+002	1.09337E+002	1.91837E-001	1.44301E+002	8.37846E+001
1.99529E+002	8.03743E+002	2.24989E+002	8.76475E+001	1.68555E+000	1.10188E+000	8.97300E+003	1.15394E+003	1.00000E+000	2.97000E+002	0.00000E+000	3.84850E+004	1.85727E+000	2.83504E+001	1.77940E-002	1.16322E-002	1.35289E-001	5.85523E-002	1.10500E+004	2.25091E+002	8.75617E+001	3.07120E-002	3.07120E-002	2.89809E+005	2.70000E+001	2.40000E+001	0.00000E+000	4.72199E+002	2.92076E+002	1.05962E+002	1.00000E+002	2.71963E+000	5.26859E-002	0.00000E+000	1.51415E+002	3.78725E+000	6.68988E-001	5.42652E+002	3.71787E+002	1.04538E+002	1.44351E+002	6.23551E-001	7.14962E-001	2.09397E-001	1.51415E+002	7.30098E+001	1.91837E-001	1.44351E+002	8.38518E+001
1.64522E+002	7.18854E+002	2.25067E+002	8.75185E+001	1.77468E+000	1.24406E+000	9.37700E+003	8.20987E+002	1.00000E+000	2.98000E+002	7.00000E+000	3.85980E+004	2.20781E+000	2.68114E+001	1.83269E-002	1.28472E-002	1.23944E-001	6.16507E-002	1.10500E+004	2.25091E+002	8.75618E+001	3.07120E-002	3.07120E-002	2.89809E+005	2.70000E+001	2.50000E+001	0.00000E+000	3.73379E+002	3.02419E+002	8.92730E+001	3.00000E+002	2.40307E+000	4.06390E-002	0.00000E+000	1.33746E+002	3.81532E+000	6.49604E-001	5.42652E+002	3.71787E+002	1.04538E+002	1.44407E+002	6.23551E-001	7.14962E-001	1.75778E-001	1.33746E+002	8.99697E+001	1.91837E-001	1.44407E+002	8.39493E+001
2.01615E+002	7.72831E+002	2.25144E+002	8.74699E+001	1.63779E+000	1.11634E+000	8.56000E+003	1.01085E+003	1.00000E+000	2.99000E+002	2.00000E+000	3.87010E+004	1.82833E+000	2.77998E+001	1.77019E-002	1.20659E-002	1.00897E-001	4.77872E-002	1.10500E+004	2.25091E+002	8.75617E+001	3.07120E-002	3.07120E-002	2.89809E+005	2.70000E+001	2.60000E+001	0.00000E+000	3.17614E+002	4.08096E+002	9.08687E+001	1.00000E+002	2.58840E+000	3.93947E-002	0.00000E+000	1.07467E+002	3.18314E+000	8.14927E-001	5.42652E+002	3.71787E+002	1.04538E+002	1.44460E+002	6.23551E-001	7.14962E-001	1.89334E-001	1.07467E+002	4.96281E+001	1.91837E-001	1.44460E+002	8.40390E+001
1.72558E+002	5.60579E+002	2.25098E+002	8.75093E+001	1.64182E+000	1.14802E+000	6.35600E+003	7.67885E+002	1.00000E+000	3.00000E+002	1.40000E+001	3.88100E+004	1.88484E+000	2.36765E+001	2.05937E-002	1.43998E-002	1.21035E-001	6.01546E-002	1.10500E+004	2.25091E+002	8.75616E+001	3.07120E-002	3.07120E-002	2.89809E+005	2.70000E+001	2.70000E+001	0.00000E+000	2.80522E+002	2.49261E+002	4.82250E+001	3.00000E+002	1.81527E+000	5.24760E-002	0.00000E+000	1.28789E+002	3.84933E+000	7.82049E-001	5.42652E+002	3.71787E+002	1.04538E+002	1.44512E+002	6.23551E-001	7.14962E-001	1.77001E-001	1.28789E+002	8.37465E+001	1.91837E-001	1.44512E+002	8.40684E+001
1.79204E+002	3.07353E+002	2.27772E+002	8.79217E+001	1.50406E+000	1.46818E+000	4.02100E+003	7.61695E+002	1.00000E+000	3.48000E+002	2.90000E+001	4.39250E+004	2.20823E+000	1.75315E+001	2.37191E-002	2.31533E-002	1.39934E-001	1.33440E-001	1.37410E+004	2.27687E+002	8.79208E+001	1.02048E-001	1.02048E-001	1.36190E+004	3.00000E+000	2.00000E+000	0.00000E+000	1.53399E+002	4.65002E+001	1.07657E+002	1.00000E+002	9.67633E-001	2.02832E-001	0.00000E+000	-6.30891E+001	6.18382E+000	6.12051E-001	1.86566E+002	5.93235E+001	1.21497E+002	-6.82083E+001	3.51815E+000	5.84554E-001	1.20721E-002	2.28156E+002	7.53246E+001	-3.79567E-002	2.23037E+002	1.27090E+002
1.69014E+002	4.40381E+002	2.27620E+002	8.81207E+001	1.43610E+000	1.52989E+000	5.85300E+003	8.15071E+002	1.00000E+000	3.49000E+002	1.80000E+001	4.40250E+004	2.19708E+000	2.09852E+001	1.87714E-002	1.99973E-002	8.76626E-002	9.91923E-002	1.37410E+004	2.27687E+002	8.79206E+001	1.02048E-001	1.02048E-001	1.36190E+004	3.00000E+000	3.00000E+000	0.00000E+000	2.34259E+002	7.94874E+001	1.55971E+002	1.00000E+002	1.47752E+000	1.04093E-001	0.00000E+000	-6.70061E+001	5.70120E+000	5.50245E-001	1.86566E+002	5.93235E+001	1.21497E+002	-6.81580E+001	3.51815E+000	5.84554E-001	-3.16209E-002	2.24239E+002	1.21025E+002	-3.79567E-002	2.23087E+002	1.27062E+002
2.01740E+002	3.99317E+002	2.24527E+002	8.82061E+001	1.70821E+000	1.24629E+000	5.11300E+003	9.85622E+002	1.00000E+000	4.79000E+002	1.20000E+001	5.80070E+004	2.12893E+000	1.99829E+001	2.38893E-002	1.74293E-002	1.49904E-001	8.07596E-002	1.83540E+004	2.24454E+002	8.83997E+001	5.95131E-002	5.95131E-002	4.71380E+004	8.00000E+000	5.00000E+000	0.00000E+000	1.43179E+002	2.37474E+002	1.06313E+002	1.00000E+002	1.55901E+000	1.80240E-001	0.00000E+000	8.89161E+001	4.95676E+000	6.77136E-001	1.23604E+002	2.28550E+002	1.04586E+002	8.47974E+001	1.51080E+000	7.31674E-001	1.56346E-001	8.89161E+001	6.54022E+001	2.30006E-001	8.47974E+001	-1.43734E+001
1.75772E+002	4.19574E+002	2.25058E+002	8.72936E+001	1.47602E+000	1.16678E+000	4.42500E+003	7.08819E+002	1.00000E+000	5.81000E+002	1.30000E+001	6.85970E+004	1.72219E+000	2.04835E+001	2.21889E-002	1.75402E-002	1.07169E-001	6.79165E-002	2.20530E+004	2.25097E+002	8.73436E+001	2.39725E-002	2.39725E-002	4.40740E+004	6.00000E+000	1.00000E+000	0.00000E+000	1.10554E+002	9.06615E+001	2.22586E+002	1.00000E+002	1.36557E+000	1.00800E-001	0.00000E+000	2.02629E+000	4.28956E+000	8.41089E-001	2.33102E+002	1.91447E+002	4.78671E+002	2.02037E+000	1.33247E+000	8.57954E-001	1.17010E-001	2.02629E+000	2.13908E+001	1.11035E-001	2.02037E+000	2.79573E+001
2.06354E+002	8.93002E+002	2.25116E+002	8.73265E+001	1.40179E+000	1.08393E+000	8.39400E+003	1.33889E+003	1.00000E+000	5.82000E+002	0.00000E+000	6.86900E+004	1.51944E+000	2.98831E+001	1.53002E-002	1.18308E-002	6.62688E-002	4.04134E-002	2.20530E+004	2.25097E+002	8.73437E+001	2.39725E-002	2.39725E-002	4.40740E+004	6.00000E+000	2.00000E+000	0.00000E+000	2.18786E+002	2.18506E+002	4.75711E+002	1.00000E+002	2.94742E+000	4.15311E-002	0.00000E+000	7.63008E+000	3.13712E+000	8.35017E-001	2.33102E+002	1.91447E+002	4.78671E+002	2.04622E+000	1.33247E+000	8.57954E-001	1.27876E-001	7.63008E+000	1.51320E+001	1.11035E-001	2.04622E+000	2.80077E+001
1.93948E+002	1.06083E+003	2.25067E+002	8.73814E+001	1.45152E+000	1.15938E+000	1.09590E+004	1.86011E+003	1.00000E+000	5.83000E+002	0.00000E+000	6.87980E+004	1.68287E+000	3.25704E+001	1.38656E-002	1.10749E-002	8.84836E-002	5.68870E-002	2.20530E+004	2.25097E+002	8.73435E+001	2.39725E-002	2.39725E-002	4.40740E+004	6.00000E+000	3.00000E+000	0.00000E+000	2.61336E+002	2.36399E+002	5.73432E+002	1.00000E+002	3.45721E+000	4.77953E-002	0.00000E+000	4.49819E+000	2.60686E+000	8.79444E-001	2.33102E+002	1.91447E+002	4.78671E+002	2.06084E+000	1.33247E+000	8.57954E-001	1.11894E-001	4.49819E+000	2.94882E+001	1.11035E-001	2.06084E+000	2.79975E+001
2.20672E+002	1.10420E+003	2.25118E+002	8.73696E+001	1.39639E+000	1.08260E+000	1.03320E+004	1.34991E+003	1.00000E+000	5.84000E+002	0.00000E+000	6.88980E+004	1.51173E+000	3.32296E+001	1.37377E-002	1.06506E-002	6.27314E-002	3.83767E-002	2.20530E+004	2.25097E+002	8.73436E+001	2.39725E-002	2.39725E-002	4.40740E+004	6.00000E+000	4.00000E+000	0.00000E+000	3.00646E+002	2.36734E+002	5.93240E+002	1.00000E+002	3.64139E+000	3.38284E-002	0.00000E+000	9.77286E-001	2.81428E+000	8.38982E-001	2.33102E+002	1.91447E+002	4.78671E+002	2.08359E+000	1.33247E+000	8.57954E-001	1.26580E-001	9.77286E-001	9.89104E+000	1.11035E-001	2.08359E+000	2.80435E+001
1.94078E+002	7.74179E+002	2.25118E+002	8.73366E+001	1.39425E+000	1.15461E+000	7.70600E+003	1.31442E+003	1.00000E+000	5.85000E+002	0.00000E+000	6.90020E+004	1.60982E+000	2.78241E+001	1.58828E-002	1.31529E-002	7.06647E-002	4.90809E-002	2.20530E+004	2.25097E+002	8.73437E+001	2.39725E-002	2.39725E-002	4.40740E+004	6.00000E+000	5.00000E+000	0.00000E+000	2.32074E+002	1.35147E+002	4.41454E+002	1.00000E+002	2.60012E+000	5.08085E-002	0.00000E+000	-6.09787E+000	2.95615E+000	9.24849E-001	2.33102E+002	1.91447E+002	4.78671E+002	2.10386E+000	1.33247E+000	8.57954E-001	9.40189E-002	2.85148E+002	3.87032E+001	1.11035E-001	2.10386E+000	2.80657E+001
1.60091E+002	2.66908E+002	2.25070E+002	8.72266E+001	1.18148E+000	1.14854E+000	2.25800E+003	5.88525E+002	1.00000E+000	5.86000E+002	2.30000E+001	6.91260E+004	1.35697E+000	1.63373E+001	2.48636E-002	2.41703E-002	9.89975E-002	9.37489E-002	2.20530E+004	2.25097E+002	8.73434E+001	2.39725E-002	2.39725E-002	4.40740E+004	6.00000E+000	6.00000E+000	0.00000E+000	8.38884E+001	5.51148E+001	1.34379E+002	1.00000E+002	8.76876E-001	2.61228E-001	0.00000E+000	-4.97229E+000	6.95266E+000	7.26438E-001	2.33102E+002	1.91447E+002	4.78671E+002	2.12843E+000	1.33247E+000	8.57954E-001	1.41383E-002	2.86273E+002	1.29916E+002	1.11035E-001	2.12843E+000	2.80743E+001
2.01653E+002	1.09763E+003	2.26847E+002	8.71962E+001	1.37332E+000	1.17109E+000	1.09370E+004	2.64181E+003	1.00000E+000	1.02000E+003	0.00000E+000	1.12538E+005	1.60828E+000	3.31306E+001	1.31317E-002	1.11980E-002	7.24383E-002	5.30376E-002	3.65470E+004	2.26754E+002	8.72022E+001	1.68574E-002	1.68574E-002	1.28996E+005	1.20000E+001	1.00000E+000	0.00000E+000	2.48478E+002	3.22150E+002	5.56692E+002	1.00000E+002	3.64454E+000	5.74975E-002	0.00000E+000	1.91305E+001	2.95111E+000	7.77635E-001	3.02199E+002	2.55192E+002	5.54036E+002	5.26088E+000	8.94751E-001	7.46829E-001	7.94780E-002	1.91305E+001	8.09402E+001	8.81050E-002	5.26088E+000	5.74300E+001
1.93015E+002	1.07304E+003	2.26793E+002	8.72263E+001	1.44013E+000	1.19603E+000	1.14040E+004	1.37281E+003	1.00000E+000	1.02100E+003	0.00000E+000	1.12636E+005	1.72243E+000	3.27572E+001	1.34857E-002	1.11998E-002	6.93435E-002	4.82786E-002	3.65470E+004	2.26754E+002	8.72021E+001	1.68574E-002	1.68574E-002	1.28996E+005	1.20000E+001	2.00000E+000	0.00000E+000	3.28818E+002	2.11423E+002	5.58642E+002	1.00000E+002	3.52780E+000	3.13203E-002	0.00000E+000	-3.14313E+000	2.85526E+000	7.87113E-001	3.02199E+002	2.55192E+002	5.54036E+002	5.25660E+000	8.94751E-001	7.46829E-001	9.25976E-002	2.88102E+002	4.39949E+001	8.81050E-002	5.25660E+000	5.74000E+001
1.62928E+002	5.39919E+002	2.26817E+002	8.71784E+001	1.51306E+000	1.25987E+000	6.29700E+003	5.66935E+002	1.00000E+000	1.02200E+003	1.70000E+001	1.12741E+005	1.90626E+000	2.32361E+001	1.90672E-002	1.58767E-002	8.58561E-002	6.02344E-002	3.65470E+004	2.26754E+002	8.72023E+001	1.68574E-002	1.68574E-002	1.28996E+005	1.20000E+001	3.00000E+000	0.00000E+000	1.44659E+002	1.44029E+002	2.72749E+002	1.00000E+002	1.80880E+000	5.00898E-002	0.00000E+000	1.13349E+001	4.24204E+000	7.12968E-001	3.02199E+002	2.55192E+002	5.54036E+002	5.25261E+000	8.94751E-001	7.46829E-001	9.13057E-002	1.13349E+001	5.99246E+001	8.81050E-002	5.25261E+000	5.74094E+001
1.84519E+002	1.05305E+003	2.26780E+002	8.71750E+001	1.40439E+000	1.21567E+000	1.11110E+004	1.61531E+003	1.00000E+000	1.02300E+003	0.00000E+000	1.12844E+005	1.70728E+000	3.24507E+001	1.33233E-002	1.15330E-002	6.77370E-002	5.11198E-002	3.65470E+004	2.26754E+002	8.72020E+001	1.68574E-002	1.68574E-002	1.28996E+005	1.20000E+001	4.00000E+000	0.00000E+000	2.70667E+002	2.53537E+002	5.63546E+002	1.00000E+002	3.50851E+000	3.87936E-002	0.00000E+000	7.89531E+000	2.77489E+000	8.20519E-001	3.02199E+002	2.55192E+002	5.54036E+002	5.26311E+000	8.94751E-001	7.46829E-001	7.20261E-002	7.89531E+000	7.80318E+001	8.81050E-002	5.26311E+000	5.74037E+001
2.10803E+002	1.44750E+003	2.26727E+002	8.71885E+001	1.36501E+000	1.14672E+000	1.40680E+004	2.81399E+003	1.00000E+000	1.02400E+003	0.00000E+000	1.12946E+005	1.56528E+000	3.80460E+001	1.15085E-002	9.66810E-003	6.49069E-002	4.61441E-002	3.65470E+004	2.26754E+002	8.72019E+001	1.68574E-002	1.68574E-002	1.28996E+005	1.20000E+001	5.00000E+000	0.00000E+000	4.09109E+002	3.15449E+002	7.48725E+002	1.00000E+002	4.73905E+000	3.92628E-002	0.00000E+000	2.29654E+000	2.59320E+000	7.80295E-001	3.02199E+002	2.55192E+002	5.54036E+002	5.25844E+000	8.94751E-001	7.46829E-001	8.69083E-002	2.29654E+000	5.57475E+001	8.81050E-002	5.25844E+000	5.73744E+001
1.77334E+002	9.82623E+002	2.26716E+002	8.71879E+001	1.45495E+000	1.20292E+000	1.06040E+004	1.53895E+003	1.00000E+000	1.02500E+003	0.00000E+000	1.13046E+005	1.75019E+000	3.13468E+001	1.41291E-002	1.16816E-002	7.13351E-002	4.92503E-002	3.65470E+004	2.26754E+002	8.72020E+001	1.68574E-002	1.68574E-002	1.28996E+005	1.20000E+001	6.00000E+000	0.00000E+000	3.05137E+002	2.19315E+002	4.76216E+002	1.00000E+002	3.20966E+000	4.07571E-002	0.00000E+000	-3.98743E-001	3.49756E+000	6.66363E-001	3.02199E+002	2.55192E+002	5.54036E+002	5.27268E+000	8.94751E-001	7.46829E-001	9.48259E-002	2.90847E+002	4.42285E+001	8.81050E-002	5.27268E+000	5.73838E+001
1.85994E+002	9.98514E+002	2.26719E+002	8.71759E+001	1.46989E+000	1.16954E+000	1.05810E+004	1.52916E+003	1.00000E+000	1.02600E+003	0.00000E+000	1.13146E+005	1.71910E+000	3.15993E+001	1.42896E-002	1.13698E-002	7.84642E-002	5.02029E-002	3.65470E+004	2.26754E+002	8.72022E+001	1.68574E-002	1.68574E-002	1.28996E+005	1.20000E+001	7.00000E+000	0.00000E+000	2.52738E+002	2.72737E+002	5.17856E+002	1.00000E+002	3.36644E+000	4.63066E-002	0.00000E+000	1.33110E+001	3.07836E+000	7.57928E-001	3.02199E+002	2.55192E+002	5.54036E+002	5.26633E+000	8.94751E-001	7.46829E-001	1.13792E-001	1.33110E+001	3.69630E+001	8.81050E-002	5.26633E+000	5.73794E+001
1.98721E+002	1.25632E+003	2.26732E+002	8.71814E+001	1.38009E+000	1.17867E+000	1.26680E+004	2.32845E+003	1.00000E+000	1.02700E+003	0.00000E+000	1.13246E+005	1.62668E+000	3.54446E+001	1.22618E-002	1.04722E-002	6.47468E-002	4.75773E-002	3.65470E+004	2.26754E+002	8.72021E+001	1.68574E-002	1.68574E-002	1.28996E+005	1.20000E+001	8.00000E+000	0.00000E+000	3.99770E+002	2.63240E+002	6.26551E+002	1.00000E+002	4.13483E+000	4.03791E-002	0.00000E+000	-3.24792E+000	3.01924E+000	7.06252E-001	3.02199E+002	2.55192E+002	5.54036E+002	5.26506E+000	8.94751E-001	7.46829E-001	7.87171E-002	2.87998E+002	5.93630E+001	8.81050E-002	5.26506E+000	5.73835E+001
1.97526E+002	1.29002E+003	2.26754E+002	8.72406E+001	1.45285E+000	1.17297E+000	1.35670E+004	1.96739E+003	1.00000E+000	1.02900E+003	0.00000E+000	1.13448E+005	1.70414E+000	3.59169E+001	1.24732E-002	1.00703E-002	7.10665E-002	4.67464E-002	3.65470E+004	2.26754E+002	8.72020E+001	1.68574E-002	1.68574E-002	1.28996E+005	1.20000E+001	9.00000E+000	0.00000E+000	3.25552E+002	3.49742E+002	6.40624E+002	1.00000E+002	4.24354E+000	3.38293E-002	0.00000E+000	1.38869E+001	2.84098E+000	7.25273E-001	3.02199E+002	2.55192E+002	5.54036E+002	5.27792E+000	8.94751E-001	7.46829E-001	1.06589E-001	1.38869E+001	4.54915E+001	8.81050E-002	5.27792E+000	5.74033E+001
1.83452E+002	1.11556E+003	2.26700E+002	8.72431E+001	1.41343E+000	1.21004E+000	1.18010E+004	1.54271E+003	1.00000E+000	1.03000E+003	0.00000E+000	1.13542E+005	1.71031E+000	3.34001E+001	1.30111E-002	1.11389E-002	6.66276E-002	4.92082E-002	3.65470E+004	2.26754E+002	8.72018E+001	1.68574E-002	1.68574E-002	1.28996E+005	1.20000E+001	1.00000E+001	0.00000E+000	3.27759E+002	2.37495E+002	5.86894E+002	1.00000E+002	3.70382E+000	3.63341E-002	0.00000E+000	4.49070E-001	2.81276E+000	7.85450E-001	3.02199E+002	2.55192E+002	5.54036E+002	5.28263E+000	8.94751E-001	7.46829E-001	7.75265E-002	4.49070E-001	6.43761E+001	8.81050E-002	5.28263E+000	5.73835E+001
1.85776E+002	8.43956E+002	2.26730E+002	8.71890E+001	1.36159E+000	1.20300E+000	8.57300E+003	1.11293E+003	1.00000E+000	1.03100E+003	1.00000E+000	1.13647E+005	1.63799E+000	2.90509E+001	1.47055E-002	1.29927E-002	6.59066E-002	5.18468E-002	3.65470E+004	2.26754E+002	8.72017E+001	1.68574E-002	1.68574E-002	1.28996E+005	1.20000E+001	1.10000E+001	0.00000E+000	2.71735E+002	1.49197E+002	4.40950E+002	1.00000E+002	2.76299E+000	4.62073E-002	0.00000E+000	-7.37180E+000	3.19370E+000	8.11616E-001	3.02199E+002	2.55192E+002	5.54036E+002	5.28051E+000	8.94751E-001	7.46829E-001	6.18388E-002	2.83874E+002	7.42014E+001	8.81050E-002	5.28051E+000	5.73977E+001
1.65943E+002	7.06852E+002	2.26771E+002	8.72313E+001	1.43586E+000	1.17801E+000	7.38500E+003	9.82769E+002	1.00000E+000	1.03200E+003	6.00000E+000	1.13734E+005	1.69145E+000	2.65867E+001	1.67085E-002	1.37080E-002	8.18179E-002	5.56840E-002	3.65470E+004	2.26754E+002	8.72017E+001	1.68574E-002	1.68574E-002	1.28996E+005	1.20000E+001	1.20000E+001	0.00000E+000	1.69658E+002	1.96301E+002	3.56548E+002	1.00000E+002	2.33275E+000	6.11203E-002	0.00000E+000	1.57495E+001	3.68559E+000	7.57756E-001	3.02199E+002	2.55192E+002	5.54036E+002	5.28788E+000	8.94751E-001	7.46829E-001	9.86483E-002	1.57495E+001	5.61539E+001	8.81050E-002	5.28788E+000	5.74215E+001
1.80474E+002	8.17407E+002	2.27595E+002	8.78222E+001	1.31465E+000	1.34707E+000	8.94800E+003	1.60071E+003	1.00000E+000	1.05400E+003	0.00000E+000	1.15910E+005	1.77092E+000	2.85903E+001	1.38978E-002	1.42405E-002	5.97959E-002	6.26920E-002	3.76150E+004	2.27558E+002	8.78719E+001	5.16828E-002	5.16828E-002	4.32540E+004	4.00000E+000	1.00000E+000	0.00000E+000	4.54874E+002	1.36740E+002	2.48460E+002	1.00000E+002	2.63089E+000	6.79548E-002	0.00000E+000	-6.97939E+001	4.01811E+000	6.31432E-001	5.75954E+002	1.48180E+002	3.29363E+002	-6.57298E+001	1.65018E+000	6.99305E-001	-1.21790E-002	2.21452E+002	9.61433E+001	-9.71652E-004	2.25516E+002	8.74537E+001
1.90062E+002	9.50505E+002	2.27424E+002	8.77920E+001	1.33599E+000	1.34035E+000	1.05170E+004	1.45930E+003	1.00000E+000	1.05500E+003	0.00000E+000	1.16015E+005	1.79070E+000	3.08303E+001	1.30274E-002	1.30699E-002	5.22931E-002	5.26237E-002	3.76150E+004	2.27558E+002	8.78720E+001	5.16828E-002	5.16828E-002	4.32540E+004	4.00000E+000	2.00000E+000	0.00000E+000	5.50646E+002	1.49300E+002	3.34603E+002	1.00000E+002	3.24375E+000	4.98601E-002	0.00000E+000	-6.27032E+001	3.50682E+000	6.67346E-001	5.75954E+002	1.48180E+002	3.29363E+002	-6.57447E+001	1.65018E+000	6.99305E-001	-1.63103E-003	2.28542E+002	9.11558E+001	-9.71652E-004	2.25501E+002	8.73638E+001
1.77328E+002	1.08377E+003	2.27517E+002	8.80831E+001	1.36936E+000	1.34247E+000	1.22720E+004	1.46851E+003	1.00000E+000	1.05600E+003	0.00000E+000	1.16119E+005	1.83832E+000	3.29206E+001	1.23612E-002	1.21184E-002	5.75945E-002	5.54114E-002	3.76150E+004	2.27558E+002	8.78722E+001	5.16828E-002	5.16828E-002	4.32540E+004	4.00000E+000	3.00000E+000	0.00000E+000	6.27882E+002	1.59073E+002	3.65129E+002	1.00000E+002	3.60771E+000	3.18334E-002	0.00000E+000	-6.47245E+001	3.07757E+000	7.03955E-001	5.75954E+002	1.48180E+002	3.29363E+002	-6.57456E+001	1.65018E+000	6.99305E-001	9.91689E-003	2.26521E+002	7.60190E+001	-9.71652E-004	2.25500E+002	8.73896E+001
2.02608E+002	1.08781E+003	2.27694E+002	8.77591E+001	1.30243E+000	1.31164E+000	1.15170E+004	2.15006E+003	1.00000E+000	1.05700E+003	0.00000E+000	1.16216E+005	1.70831E+000	3.29819E+001	1.21362E-002	1.22221E-002	5.78915E-002	5.86935E-002	3.76150E+004	2.27558E+002	8.78723E+001	5.16828E-002	5.16828E-002	4.32540E+004	4.00000E+000	4.00000E+000	0.00000E+000	6.37803E+002	1.44439E+002	3.49323E+002	1.00000E+002	3.53693E+000	6.33015E-002	0.00000E+000	-6.70403E+001	2.92972E+000	7.63335E-001	5.75954E+002	1.48180E+002	3.29363E+002	-6.57318E+001	1.65018E+000	6.99305E-001	-3.52525E-003	2.24205E+002	8.90971E+001	-9.71652E-004	2.25514E+002	8.74994E+001
1.55909E+002	5.83056E+002	2.27650E+002	8.73274E+001	1.26779E+000	1.43995E+000	6.56300E+003	6.91207E+002	1.00000E+000	1.21900E+003	8.00000E+000	1.32333E+005	1.82555E+000	2.41466E+001	1.56493E-002	1.77744E-002	5.62041E-002	7.18073E-002	4.29670E+004	2.27633E+002	8.71832E+001	4.82143E-002	4.82143E-002	2.66550E+004	3.00000E+000	1.00000E+000	0.00000E+000	3.52187E+002	1.96650E+002	1.39564E+002	3.00000E+002	2.15962E+000	4.78963E-002	0.00000E+000	-1.11467E+002	6.87925E+000	4.30645E-001	4.34892E+002	3.44646E+002	1.07437E+002	-1.44690E+002	2.32408E+000	6.32514E-001	-6.35802E-002	1.79778E+002	1.12771E+002	-9.11938E-002	1.46556E+002	1.10486E+002
1.71751E+002	9.12699E+002	2.27644E+002	8.70983E+001	1.19968E+000	1.44358E+000	9.73400E+003	9.51682E+002	1.00000E+000	1.22000E+003	1.00000E+000	1.32428E+005	1.73184E+000	3.02109E+001	1.21596E-002	1.46317E-002	5.28894E-002	7.58828E-002	4.29670E+004	2.27633E+002	8.71832E+001	4.82143E-002	4.82143E-002	2.66550E+004	3.00000E+000	2.00000E+000	0.00000E+000	4.32793E+002	4.31126E+002	9.70137E+001	1.00000E+002	3.02832E+000	2.60138E-002	0.00000E+000	-1.58613E+002	3.27474E+000	7.42830E-001	4.34892E+002	3.44646E+002	1.07437E+002	-1.44684E+002	2.32408E+000	6.32514E-001	-9.22721E-002	1.32632E+002	9.77712E+001	-9.11938E-002	1.46561E+002	1.10500E+002
1.70455E+002	9.20286E+002	2.27611E+002	8.71718E+001	1.21614E+000	1.50939E+000	1.03580E+004	1.25628E+003	1.00000E+000	1.22100E+003	1.00000E+000	1.32532E+005	1.83562E+000	3.03362E+001	1.19494E-002	1.48307E-002	5.53624E-002	8.45073E-002	4.29670E+004	2.27632E+002	8.71833E+001	4.82143E-002	4.82143E-002	2.66550E+004	3.00000E+000	3.00000E+000	0.00000E+000	4.89268E+002	3.57150E+002	9.68758E+001	1.00000E+002	2.95391E+000	4.09153E-002	0.00000E+000	-1.39359E+002	3.34234E+000	7.05541E-001	4.34892E+002	3.44646E+002	1.07437E+002	-1.44678E+002	2.32408E+000	6.32514E-001	-1.07593E-001	1.51887E+002	1.33994E+002	-9.11938E-002	1.46568E+002	1.10488E+002
1.80345E+002	9.02585E+002	2.27624E+002	8.78229E+001	1.29375E+000	1.39301E+000	1.00360E+004	1.31765E+003	1.00000E+000	1.22200E+003	1.00000E+000	1.32633E+005	1.80220E+000	3.00430E+001	1.29143E-002	1.39051E-002	5.23376E-002	6.03956E-002	4.30620E+004	2.27584E+002	8.78586E+001	4.53848E-002	4.53848E-002	5.99850E+004	6.00000E+000	1.00000E+000	0.00000E+000	5.65034E+002	1.60932E+002	2.08461E+002	1.00000E+002	2.90663E+000	4.82980E-002	0.00000E+000	-8.64396E+001	3.07022E+000	7.80301E-001	5.87688E+002	1.67423E+002	2.36459E+002	-8.33936E+001	1.31089E+000	7.47523E-001	-3.69432E-002	2.04806E+002	1.07648E+002	-1.48911E-002	2.07852E+002	8.56416E+001
1.80723E+002	9.22351E+002	2.27596E+002	8.80745E+001	1.33584E+000	1.30953E+000	9.97100E+003	1.21101E+003	1.00000E+000	1.22300E+003	1.00000E+000	1.32734E+005	1.74933E+000	3.03702E+001	1.33778E-002	1.31144E-002	6.03525E-002	5.80630E-002	4.30620E+004	2.27584E+002	8.78589E+001	4.53848E-002	4.53848E-002	5.99850E+004	6.00000E+000	2.00000E+000	0.00000E+000	5.39274E+002	1.29559E+002	3.05430E+002	1.00000E+002	3.04831E+000	3.92779E-002	0.00000E+000	-6.58065E+001	3.28457E+000	7.31751E-001	5.87688E+002	1.67423E+002	2.36459E+002	-8.34025E+001	1.31089E+000	7.47523E-001	9.94384E-003	2.25439E+002	7.49421E+001	-1.48911E-002	2.07843E+002	8.56074E+001
1.69850E+002	7.30011E+002	2.27423E+002	8.80089E+001	1.28914E+000	1.33948E+000	7.78300E+003	7.96781E+002	1.00000E+000	1.22400E+003	1.00000E+000	1.32839E+005	1.72677E+000	2.70187E+001	1.46125E-002	1.51832E-002	5.32385E-002	5.73019E-002	4.30620E+004	2.27584E+002	8.78589E+001	4.53848E-002	4.53848E-002	5.99850E+004	6.00000E+000	3.00000E+000	0.00000E+000	4.38789E+002	1.15629E+002	1.92504E+002	1.00000E+002	2.32808E+000	3.28149E-002	0.00000E+000	-7.87558E+001	3.60521E+000	7.54583E-001	5.87688E+002	1.67423E+002	2.36459E+002	-8.34040E+001	1.31089E+000	7.47523E-001	-1.91531E-002	2.12490E+002	9.50270E+001	-1.48911E-002	2.07842E+002	8.55317E+001
1.99301E+002	1.08389E+003	2.27523E+002	8.78808E+001	1.24865E+000	1.27922E+000	1.07570E+004	1.72286E+003	1.00000E+000	1.22500E+003	1.00000E+000	1.32949E+005	1.59730E+000	3.29225E+001	1.20391E-002	1.23339E-002	5.19236E-002	5.44204E-002	4.30620E+004	2.27584E+002	8.78590E+001	4.53848E-002	4.53848E-002	5.99850E+004	6.00000E+000	4.00000E+000	0.00000E+000	6.60130E+002	1.63386E+002	2.94505E+002	1.00000E+002	3.48401E+000	4.99941E-002	0.00000E+000	-7.72462E+001	2.97406E+000	7.78064E-001	5.87688E+002	1.67423E+002	2.36459E+002	-8.34113E+001	1.31089E+000	7.47523E-001	-1.20960E-002	2.13999E+002	8.85613E+001	-1.48911E-002	2.07834E+002	8.55760E+001
1.84549E+002	1.15790E+003	2.27651E+002	8.76417E+001	1.33692E+000	1.37001E+000	1.30990E+004	1.93869E+003	1.00000E+000	1.22600E+003	1.00000E+000	1.33048E+005	1.83158E+000	3.40279E+001	1.16811E-002	1.19703E-002	5.25649E-002	5.51274E-002	4.30620E+004	2.27584E+002	8.78590E+001	4.53848E-002	4.53848E-002	5.99850E+004	6.00000E+000	5.00000E+000	0.00000E+000	7.33227E+002	2.44831E+002	2.12854E+002	1.00000E+002	3.69872E+000	3.82368E-002	0.00000E+000	-9.67598E+001	2.62245E+000	7.99623E-001	5.87688E+002	1.67423E+002	2.36459E+002	-8.34098E+001	1.31089E+000	7.47523E-001	-1.22252E-002	1.94486E+002	6.92645E+001	-1.48911E-002	2.07836E+002	8.56471E+001
1.64775E+002	7.36913E+002	2.27622E+002	8.74149E+001	1.28437E+000	1.37135E+000	8.03700E+003	9.21672E+002	1.00000E+000	1.22700E+003	1.00000E+000	1.33142E+005	1.76131E+000	2.71461E+001	1.43266E-002	1.52968E-002	4.86180E-002	5.50996E-002	4.32330E+004	2.27590E+002	8.73795E+001	2.37438E-002	2.37438E-002	4.82550E+004	4.00000E+000	1.00000E+000	0.00000E+000	4.53862E+002	1.83657E+002	1.23279E+002	1.00000E+002	2.36669E+000	3.36771E-002	0.00000E+000	-1.04290E+002	3.64040E+000	7.35385E-001	6.85638E+002	3.42183E+002	1.61581E+002	-1.15798E+002	1.54677E+000	7.06341E-001	-3.27508E-002	1.86955E+002	8.50605E+001	-5.86320E-002	1.75448E+002	1.02846E+002
1.75103E+002	7.92356E+002	2.27646E+002	8.78170E+001	1.27565E+000	1.33172E+000	8.33900E+003	9.95905E+002	1.00000E+000	1.22800E+003	1.00000E+000	1.33251E+005	1.69880E+000	2.81488E+001	1.39693E-002	1.45833E-002	5.08335E-002	5.52096E-002	4.30620E+004	2.27584E+002	8.78588E+001	4.53848E-002	4.53848E-002	5.99850E+004	6.00000E+000	6.00000E+000	0.00000E+000	4.89750E+002	1.52464E+002	1.90912E+002	1.00000E+002	2.59582E+000	4.37409E-002	0.00000E+000	-8.63203E+001	3.67204E+000	7.15726E-001	5.87688E+002	1.67423E+002	2.36459E+002	-8.33909E+001	1.31089E+000	7.47523E-001	-2.15043E-002	2.04925E+002	9.02453E+001	-1.48911E-002	2.07855E+002	8.56546E+001
1.87445E+002	1.00694E+003	2.27548E+002	8.73586E+001	1.20399E+000	1.40810E+000	1.05720E+004	1.23050E+003	1.00000E+000	1.22900E+003	1.00000E+000	1.33342E+005	1.69534E+000	3.17323E+001	1.17097E-002	1.36948E-002	4.62256E-002	6.26171E-002	4.32330E+004	2.27590E+002	8.73797E+001	2.37438E-002	2.37438E-002	4.82550E+004	4.00000E+000	2.00000E+000	0.00000E+000	6.01394E+002	3.33264E+002	1.30986E+002	1.00000E+002	3.32357E+000	3.39741E-002	0.00000E+000	-1.22168E+002	3.31422E+000	7.04290E-001	6.85638E+002	3.42183E+002	1.61581E+002	-1.15772E+002	1.54677E+000	7.06341E-001	-7.81384E-002	1.69077E+002	1.18376E+002	-5.86320E-002	1.75474E+002	1.02842E+002
1.80750E+002	1.21945E+003	2.27579E+002	8.73982E+001	1.26024E+000	1.41793E+000	1.34680E+004	2.16905E+003	1.00000E+000	1.23000E+003	1.00000E+000	1.33443E+005	1.78693E+000	3.49206E+001	1.08593E-002	1.22181E-002	5.18192E-002	6.52626E-002	4.32330E+004	2.27590E+002	8.73796E+001	2.37438E-002	2.37438E-002	4.82550E+004	4.00000E+000	3.00000E+000	0.00000E+000	7.32968E+002	3.69822E+002	1.65029E+002	1.00000E+002	3.94932E+000	4.32074E-002	0.00000E+000	-1.16888E+002	2.87016E+000	7.20532E-001	6.85638E+002	3.42183E+002	1.61581E+002	-1.15774E+002	1.54677E+000	7.06341E-001	-5.88819E-002	1.74358E+002	1.02020E+002	-5.86320E-002	1.75471E+002	1.02851E+002
1.78778E+002	1.37978E+003	2.27612E+002	8.73604E+001	1.30189E+000	1.46437E+000	1.61780E+004	2.43648E+003	1.00000E+000	1.23100E+003	1.00000E+000	1.33542E+005	1.90644E+000	3.71454E+001	1.02355E-002	1.15130E-002	5.18631E-002	6.53199E-002	4.32330E+004	2.27590E+002	8.73796E+001	2.37438E-002	2.37438E-002	4.82550E+004	4.00000E+000	4.00000E+000	0.00000E+000	8.16430E+002	4.03756E+002	1.97732E+002	1.00000E+002	4.41833E+000	3.34273E-002	0.00000E+000	-1.14945E+002	2.70091E+000	6.98617E-001	6.85638E+002	3.42183E+002	1.61581E+002	-1.15769E+002	1.54677E+000	7.06341E-001	-5.87376E-002	1.76300E+002	1.03817E+002	-5.86320E-002	1.75476E+002	1.02874E+002
1.85685E+002	9.94299E+002	2.27606E+002	8.79065E+001	1.29276E+000	1.28563E+000	1.02450E+004	1.48646E+003	1.00000E+000	1.23200E+003	1.00000E+000	1.33646E+005	1.66201E+000	3.15325E+001	1.27721E-002	1.27017E-002	5.46776E-002	5.40950E-002	4.33950E+004	2.27606E+002	8.79065E+001	5.46776E-002	5.40950E-002	1.02450E+004	1.00000E+000	1.00000E+000	0.00000E+000	5.86661E+002	1.49673E+002	2.93404E+002	1.00000E+002	3.21594E+000	5.14862E-002	0.00000E+000	-7.25166E+001	3.24406E+000	7.30913E-001	5.86661E+002	1.49673E+002	2.93404E+002	-7.25166E+001	3.24406E+000	7.30913E-001	2.76239E-003	2.18729E+002	7.64178E+001	2.76239E-003	2.18729E+002	7.64178E+001
1.42641E+002	2.35231E+002	2.25753E+002	8.77143E+001	1.20578E+000	1.43025E+000	2.50500E+003	2.52109E+002	1.00000E+000	1.27800E+003	2.90000E+001	1.38266E+005	1.72457E+000	1.53373E+001	2.40915E-002	2.85765E-002	6.60045E-002	9.08512E-002	4.49750E+004	2.25666E+002	8.77500E+001	6.23830E-003	6.23830E-003	6.06817E+005	5.20000E+001	1.00000E+000	0.00000E+000	1.47279E+002	8.21902E+001	5.93957E+001	3.00000E+002	9.06392E-001	1.18950E-001	0.00000E+000	-1.10729E+002	1.13633E+001	4.21992E-001	7.24852E+002	4.01078E+002	1.34773E+002	-1.23354E+002	4.04208E-001	7.62215E-001	-8.51564E-002	1.80516E+002	1.36843E+002	-6.00259E-002	1.67892E+002	9.60093E+001
1.93602E+002	1.37292E+003	2.25634E+002	8.77290E+001	1.22939E+000	1.36587E+000	1.42910E+004	2.21535E+003	1.00000E+000	1.27900E+003	0.00000E+000	1.38336E+005	1.67919E+000	3.70529E+001	1.02839E-002	1.14256E-002	4.33877E-002	5.32363E-002	4.49750E+004	2.25667E+002	8.77499E+001	6.23830E-003	6.23830E-003	6.06817E+005	5.20000E+001	2.00000E+000	0.00000E+000	8.36863E+002	4.86705E+002	1.62174E+002	3.00000E+002	4.63352E+000	2.83600E-002	0.00000E+000	-1.25738E+002	2.73013E+000	7.35354E-001	7.24852E+002	4.01078E+002	1.34773E+002	-1.23345E+002	4.04208E-001	7.62215E-001	-5.25909E-002	1.65508E+002	8.51794E+001	-6.00259E-002	1.67901E+002	9.59648E+001
1.78200E+002	1.16623E+003	2.25647E+002	8.77753E+001	1.23725E+000	1.33582E+000	1.19590E+004	1.93010E+003	1.00000E+000	1.28000E+003	0.00000E+000	1.38424E+005	1.65275E+000	3.41501E+001	1.13139E-002	1.22152E-002	4.90424E-002	5.69259E-002	4.49750E+004	2.25667E+002	8.77498E+001	6.23830E-003	6.23830E-003	6.06817E+005	5.20000E+001	3.00000E+000	0.00000E+000	7.49905E+002	3.76721E+002	1.26556E+002	1.00000E+002	3.89497E+000	4.00396E-002	0.00000E+000	-1.19354E+002	2.66151E+000	8.24585E-001	7.24852E+002	4.01078E+002	1.34773E+002	-1.23349E+002	4.04208E-001	7.62215E-001	-3.83065E-002	1.71891E+002	7.53960E+001	-6.00259E-002	1.67896E+002	9.59636E+001
1.61473E+002	7.34341E+002	2.25637E+002	8.77189E+001	1.21011E+000	1.38345E+000	7.61800E+003	8.35378E+002	1.00000E+000	1.28100E+003	1.00000E+000	1.38511E+005	1.67412E+000	2.70987E+001	1.38645E-002	1.58505E-002	4.92940E-002	6.37623E-002	4.49750E+004	2.25667E+002	8.77499E+001	6.23830E-003	6.23830E-003	6.06817E+005	5.20000E+001	4.00000E+000	0.00000E+000	4.70845E+002	2.62668E+002	5.21924E+001	0.00000E+000	2.44085E+000	4.64671E-002	0.00000E+000	-1.26234E+002	3.03268E+000	9.06701E-001	7.24852E+002	4.01078E+002	1.34773E+002	-1.23342E+002	4.04208E-001	7.62215E-001	-6.68355E-002	1.65011E+002	1.00747E+002	-6.00259E-002	1.67903E+002	9.59689E+001
1.86980E+002	1.20582E+003	2.25673E+002	8.77138E+001	1.21014E+000	1.36256E+000	1.23340E+004	1.79970E+003	1.00000E+000	1.28200E+003	0.00000E+000	1.38601E+005	1.64888E+000	3.47249E+001	1.08964E-002	1.22688E-002	4.72744E-002	5.95562E-002	4.49750E+004	2.25667E+002	8.77499E+001	6.23830E-003	6.23830E-003	6.06817E+005	5.20000E+001	5.00000E+000	0.00000E+000	7.26643E+002	4.26955E+002	1.12075E+002	1.00000E+002	3.94224E+000	4.10549E-002	0.00000E+000	-1.27525E+002	2.67734E+000	8.07154E-001	7.24852E+002	4.01078E+002	1.34773E+002	-1.23342E+002	4.04208E-001	7.62215E-001	-5.92448E-002	1.63721E+002	9.09220E+001	-6.00259E-002	1.67903E+002	9.59853E+001
1.79779E+002	9.54179E+002	2.25658E+002	8.77521E+001	1.15713E+000	1.35400E+000	9.28600E+003	1.10294E+003	1.00000E+000	1.28300E+003	0.00000E+000	1.38705E+005	1.56675E+000	3.08898E+001	1.20079E-002	1.40509E-002	4.30325E-002	5.82247E-002	4.49750E+004	2.25667E+002	8.77498E+001	6.23830E-003	6.23830E-003	6.06817E+005	5.20000E+001	6.00000E+000	0.00000E+000	6.08243E+002	3.23604E+002	1.29832E+002	3.00000E+002	3.30851E+000	3.67040E-002	0.00000E+000	-1.20134E+002	3.44133E+000	7.23720E-001	7.24852E+002	4.01078E+002	1.34773E+002	-1.23338E+002	4.04208E-001	7.62215E-001	-7.84011E-002	1.71111E+002	1.19838E+002	-6.00259E-002	1.67907E+002	9.59810E+001
1.98409E+002	1.26113E+003	2.25636E+002	8.77596E+001	1.19828E+000	1.32215E+000	1.24200E+004	1.42310E+003	1.00000E+000	1.28400E+003	0.00000E+000	1.38806E+005	1.58431E+000	3.55124E+001	1.07522E-002	1.18637E-002	3.76541E-002	4.54657E-002	4.49750E+004	2.25667E+002	8.77498E+001	6.23830E-003	6.23830E-003	6.06817E+005	5.20000E+001	7.00000E+000	0.00000E+000	7.78639E+002	4.30274E+002	1.08516E+002	1.00000E+002	4.09662E+000	2.40834E-002	0.00000E+000	-1.24901E+002	2.52845E+000	8.51718E-001	7.24852E+002	4.01078E+002	1.34773E+002	-1.23328E+002	4.04208E-001	7.62215E-001	-4.91480E-002	1.66344E+002	8.21226E+001	-6.00259E-002	1.67918E+002	9.59809E+001
1.80319E+002	1.36055E+003	2.25657E+002	8.77469E+001	1.24134E+000	1.42006E+000	1.48100E+004	2.24174E+003	1.00000E+000	1.28500E+003	1.00000E+000	1.38903E+005	1.76278E+000	3.68857E+001	1.02003E-002	1.16689E-002	4.71310E-002	6.12987E-002	4.49750E+004	2.25667E+002	8.77501E+001	6.23830E-003	6.23830E-003	6.06817E+005	5.20000E+001	8.00000E+000	0.00000E+000	8.19636E+002	4.71521E+002	1.36521E+002	1.00000E+002	4.44721E+000	3.46990E-002	0.00000E+000	-1.26034E+002	2.50109E+000	7.88506E-001	7.24852E+002	4.01078E+002	1.34773E+002	-1.23327E+002	4.04208E-001	7.62215E-001	-6.71512E-002	1.65212E+002	1.01310E+002	-6.00259E-002	1.67919E+002	9.59924E+001
1.86031E+002	1.24853E+003	2.25680E+002	8.77290E+001	1.21018E+000	1.39759E+000	1.30710E+004	1.60860E+003	1.00000E+000	1.28600E+003	1.00000E+000	1.38998E+005	1.69134E+000	3.53345E+001	1.05851E-002	1.22243E-002	4.30290E-002	5.69011E-002	4.49750E+004	2.25667E+002	8.77500E+001	6.23830E-003	6.23830E-003	6.06817E+005	5.20000E+001	9.00000E+000	0.00000E+000	7.77895E+002	4.07027E+002	1.22464E+002	1.00000E+002	4.06440E+000	2.80149E-002	0.00000E+000	-1.21680E+002	2.52081E+000	8.32753E-001	7.24852E+002	4.01078E+002	1.34773E+002	-1.23334E+002	4.04208E-001	7.62215E-001	-7.18648E-002	1.69566E+002	1.10973E+002	-6.00259E-002	1.67912E+002	9.59964E+001
1.84469E+002	1.37753E+003	2.25675E+002	8.77723E+001	1.24942E+000	1.39814E+000	1.48710E+004	2.46592E+003	1.00000E+000	1.28700E+003	0.00000E+000	1.39098E+005	1.74686E+000	3.71151E+001	1.02456E-002	1.14652E-002	4.73678E-002	5.90037E-002	4.49750E+004	2.25667E+002	8.77499E+001	6.23830E-003	6.23830E-003	6.06817E+005	5.20000E+001	1.00000E+001	0.00000E+000	8.40129E+002	4.82305E+002	1.85527E+002	3.00000E+002	4.70627E+000	3.78014E-002	0.00000E+000	-1.24001E+002	2.85231E+000	6.89993E-001	7.24852E+002	4.01078E+002	1.34773E+002	-1.23337E+002	4.04208E-001	7.62215E-001	-5.61734E-002	1.67245E+002	9.09781E+001	-6.00259E-002	1.67909E+002	9.59888E+001
1.85933E+002	1.36593E+003	2.25652E+002	8.77837E+001	1.31814E+000	1.46052E+000	1.61380E+004	2.75211E+003	1.00000E+000	1.28800E+003	0.00000E+000	1.39193E+005	1.92518E+000	3.69584E+001	1.03762E-002	1.14970E-002	4.84303E-002	5.91778E-002	4.49750E+004	2.25667E+002	8.77501E+001	6.23830E-003	6.23830E-003	6.06817E+005	5.20000E+001	1.10000E+001	0.00000E+000	8.31446E+002	4.59242E+002	2.09767E+002	1.00000E+002	4.68507E+000	3.74103E-002	0.00000E+000	-1.20362E+002	2.92423E+000	6.46062E-001	7.24852E+002	4.01078E+002	1.34773E+002	-1.23339E+002	4.04208E-001	7.62215E-001	-5.12405E-002	1.70884E+002	8.90340E+001	-6.00259E-002	1.67907E+002	9.59761E+001
1.62350E+002	1.31504E+003	2.25623E+002	8.77442E+001	1.29980E+000	1.45576E+000	1.52980E+004	1.85389E+003	1.00000E+000	1.28900E+003	0.00000E+000	1.39294E+005	1.89220E+000	3.62635E+001	1.05090E-002	1.17699E-002	4.57852E-002	5.70917E-002	4.49750E+004	2.25667E+002	8.77500E+001	6.23830E-003	6.23830E-003	6.06817E+005	5.20000E+001	1.20000E+001	0.00000E+000	8.21893E+002	4.23092E+002	1.55334E+002	1.00000E+002	4.35749E+000	2.94805E-002	0.00000E+000	-1.19582E+002	2.49287E+000	7.78384E-001	7.24852E+002	4.01078E+002	1.34773E+002	-1.23331E+002	4.04208E-001	7.62215E-001	-5.65978E-002	1.71663E+002	9.58539E+001	-6.00259E-002	1.67915E+002	9.59728E+001
1.71415E+002	8.14402E+002	2.25692E+002	8.77772E+001	1.18035E+000	1.30365E+000	7.79700E+003	1.08633E+003	1.00000E+000	1.29000E+003	5.00000E+000	1.39406E+005	1.53877E+000	2.85377E+001	1.33674E-002	1.47638E-002	4.77123E-002	5.77387E-002	4.49750E+004	2.25667E+002	8.77501E+001	6.23830E-003	6.23830E-003	6.06817E+005	5.20000E+001	1.30000E+001	0.00000E+000	5.05159E+002	2.65422E+002	8.36108E+001	1.00000E+002	2.65654E+000	5.12504E-002	0.00000E+000	-1.21546E+002	3.33141E+000	8.15866E-001	7.24852E+002	4.01078E+002	1.34773E+002	-1.23322E+002	4.04208E-001	7.62215E-001	-4.96356E-002	1.69700E+002	8.60538E+001	-6.00259E-002	1.67923E+002	9.60106E+001
1.74462E+002	7.15342E+002	2.25617E+002	8.77678E+001	1.16174E+000	1.34736E+000	6.95600E+003	1.14565E+003	1.00000E+000	1.29100E+003	1.20000E+001	1.39509E+005	1.56529E+000	2.67459E+001	1.39293E-002	1.61549E-002	5.23117E-002	6.96471E-002	4.49750E+004	2.25667E+002	8.77502E+001	6.23830E-003	6.23830E-003	6.06817E+005	5.20000E+001	1.40000E+001	0.00000E+000	4.60940E+002	2.40037E+002	6.46323E+001	0.00000E+000	2.37829E+000	6.44449E-002	0.00000E+000	-1.22101E+002	3.31482E+000	8.68103E-001	7.24852E+002	4.01078E+002	1.34773E+002	-1.23318E+002	4.04208E-001	7.62215E-001	-7.39770E-002	1.69144E+002	1.12892E+002	-6.00259E-002	1.67927E+002	9.59816E+001
1.84574E+002	1.00832E+003	2.25693E+002	8.77561E+001	1.21243E+000	1.36967E+000	1.03780E+004	1.43842E+003	1.00000E+000	1.29200E+003	1.00000E+000	1.39597E+005	1.66064E+000	3.17541E+001	1.19015E-002	1.34449E-002	4.86438E-002	6.16292E-002	4.49750E+004	2.25667E+002	8.77503E+001	6.23830E-003	6.23830E-003	6.06817E+005	5.20000E+001	1.50000E+001	0.00000E+000	6.35321E+002	3.57315E+002	1.29356E+002	3.00000E+002	3.49838E+000	4.21466E-002	0.00000E+000	-1.23500E+002	3.24654E+000	7.25662E-001	7.24852E+002	4.01078E+002	1.34773E+002	-1.23312E+002	4.04208E-001	7.62215E-001	-6.08943E-002	1.67746E+002	9.68137E+001	-6.00259E-002	1.67933E+002	9.60220E+001
1.74873E+002	8.61242E+002	2.25672E+002	8.77520E+001	1.16392E+000	1.34995E+000	8.40600E+003	7.32574E+002	1.00000E+000	1.29300E+003	4.00000E+000	1.39689E+005	1.57122E+000	2.93469E+001	1.26948E-002	1.47239E-002	3.68556E-002	4.87273E-002	4.49750E+004	2.25667E+002	8.77507E+001	6.23830E-003	6.23830E-003	6.06817E+005	5.20000E+001	1.60000E+001	0.00000E+000	5.27573E+002	3.10406E+002	6.97176E+001	1.00000E+002	2.82496E+000	2.47779E-002	0.00000E+000	-1.28175E+002	3.07961E+000	8.50005E-001	7.24852E+002	4.01078E+002	1.34773E+002	-1.23316E+002	4.04208E-001	7.62215E-001	-7.40020E-002	1.63070E+002	1.06872E+002	-6.00259E-002	1.67930E+002	9.60093E+001
1.91443E+002	1.15312E+003	2.25652E+002	8.77633E+001	1.22910E+000	1.34762E+000	1.18470E+004	1.45473E+003	1.00000E+000	1.29400E+003	1.00000E+000	1.39780E+005	1.65637E+000	3.39576E+001	1.12923E-002	1.23812E-002	4.30846E-002	5.14594E-002	4.49750E+004	2.25667E+002	8.77510E+001	6.23830E-003	6.23830E-003	6.06817E+005	5.20000E+001	1.70000E+001	0.00000E+000	7.28902E+002	3.90651E+002	2.42063E+002	3.00000E+002	4.26091E+000	3.11142E-002	0.00000E+000	-1.13666E+002	4.15086E+000	5.31213E-001	7.24852E+002	4.01078E+002	1.34773E+002	-1.23320E+002	4.04208E-001	7.62215E-001	-4.59954E-002	1.77579E+002	8.97977E+001	-6.00259E-002	1.67926E+002	9.59960E+001
1.77186E+002	1.12464E+003	2.25625E+002	8.77750E+001	1.20698E+000	1.36516E+000	1.14900E+004	1.43763E+003	1.00000E+000	1.29500E+003	0.00000E+000	1.39872E+005	1.64773E+000	3.35357E+001	1.12601E-002	1.27357E-002	4.46773E-002	5.67108E-002	4.49750E+004	2.25667E+002	8.77510E+001	6.23830E-003	6.23830E-003	6.06817E+005	5.20000E+001	1.80000E+001	0.00000E+000	6.96750E+002	3.97662E+002	1.37933E+002	3.00000E+002	3.84262E+000	3.51417E-002	0.00000E+000	-1.24518E+002	3.05799E+000	7.32175E-001	7.24852E+002	4.01078E+002	1.34773E+002	-1.23313E+002	4.04208E-001	7.62215E-001	-6.14969E-002	1.66727E+002	9.64430E+001	-6.00259E-002	1.67933E+002	9.59905E+001
1.82742E+002	1.05473E+003	2.25602E+002	8.77663E+001	1.15582E+000	1.39513E+000	1.05390E+004	9.92967E+002	1.00000E+000	1.29600E+003	0.00000E+000	1.39974E+005	1.61251E+000	3.24766E+001	1.12587E-002	1.35899E-002	3.83093E-002	5.49637E-002	4.49750E+004	2.25667E+002	8.77511E+001	6.23830E-003	6.23830E-003	6.06817E+005	5.20000E+001	1.90000E+001	0.00000E+000	6.74495E+002	3.60933E+002	1.09401E+002	3.00000E+002	3.56108E+000	2.21928E-002	0.00000E+000	-1.22528E+002	2.86300E+000	8.16563E-001	7.24852E+002	4.01078E+002	1.34773E+002	-1.23302E+002	4.04208E-001	7.62215E-001	-9.38144E-002	1.68717E+002	1.34624E+002	-6.00259E-002	1.67944E+002	9.59914E+001
1.82059E+002	9.49652E+002	2.25595E+002	8.77811E+001	1.21877E+000	1.38842E+000	9.94700E+003	1.46818E+003	1.00000E+000	1.29700E+003	1.00000E+000	1.40083E+005	1.69216E+000	3.08164E+001	1.22201E-002	1.39212E-002	4.78758E-002	6.16141E-002	4.49750E+004	2.25667E+002	8.77510E+001	6.23830E-003	6.23830E-003	6.06817E+005	5.20000E+001	2.00000E+001	0.00000E+000	5.96264E+002	3.35720E+002	7.95181E+001	0.00000E+000	3.14565E+000	4.56195E-002	0.00000E+000	-1.25963E+002	2.80296E+000	8.58516E-001	7.24852E+002	4.01078E+002	1.34773E+002	-1.23301E+002	4.04208E-001	7.62215E-001	-6.50721E-002	1.65282E+002	9.90113E+001	-6.00259E-002	1.67944E+002	9.59880E+001
1.82152E+002	9.60280E+002	2.25600E+002	8.77749E+001	1.19669E+000	1.38598E+000	9.86600E+003	1.16784E+003	1.00000E+000	1.29800E+003	1.00000E+000	1.40185E+005	1.65860E+000	3.09884E+001	1.20479E-002	1.39536E-002	4.32192E-002	5.73311E-002	4.49750E+004	2.25667E+002	8.77509E+001	6.23830E-003	6.23830E-003	6.06817E+005	5.20000E+001	2.10000E+001	0.00000E+000	5.92961E+002	3.39567E+002	7.49156E+001	1.00000E+002	3.13314E+000	3.90137E-002	0.00000E+000	-1.26995E+002	2.78325E+000	8.68137E-001	7.24852E+002	4.01078E+002	1.34773E+002	-1.23308E+002	4.04208E-001	7.62215E-001	-7.32918E-002	1.64251E+002	1.07222E+002	-6.00259E-002	1.67937E+002	9.59836E+001
1.75239E+002	1.00790E+003	2.25672E+002	8.77463E+001	1.18584E+000	1.37830E+000	1.02130E+004	1.14282E+003	1.00000E+000	1.29900E+003	0.00000E+000	1.40280E+005	1.63445E+000	3.17475E+001	1.17341E-002	1.36385E-002	4.29612E-002	5.74067E-002	4.49750E+004	2.25667E+002	8.77507E+001	6.23830E-003	6.23830E-003	6.06817E+005	5.20000E+001	2.20000E+001	0.00000E+000	6.19651E+002	3.62349E+002	1.48541E+002	3.00000E+002	3.53170E+000	2.58270E-002	0.00000E+000	-1.24316E+002	3.63613E+000	6.53122E-001	7.24852E+002	4.01078E+002	1.34773E+002	-1.23311E+002	4.04208E-001	7.62215E-001	-7.50572E-002	1.66929E+002	1.11915E+002	-6.00259E-002	1.67934E+002	9.60147E+001
1.84740E+002	1.13051E+003	2.25617E+002	8.77672E+001	1.18945E+000	1.34286E+000	1.12150E+004	1.45544E+003	1.00000E+000	1.30000E+003	0.00000E+000	1.40378E+005	1.59726E+000	3.36230E+001	1.12317E-002	1.26804E-002	4.43603E-002	5.61027E-002	4.49750E+004	2.25667E+002	8.77505E+001	6.23830E-003	6.23830E-003	6.06817E+005	5.20000E+001	2.30000E+001	0.00000E+000	6.88819E+002	4.01082E+002	1.01973E+002	1.00000E+002	3.71091E+000	3.29652E-002	0.00000E+000	-1.27206E+002	2.75970E+000	8.21203E-001	7.24852E+002	4.01078E+002	1.34773E+002	-1.23312E+002	4.04208E-001	7.62215E-001	-6.05828E-002	1.64039E+002	9.27214E+001	-6.00259E-002	1.67934E+002	9.59878E+001
1.78589E+002	9.19445E+002	2.25634E+002	8.77838E+001	1.14845E+000	1.36234E+000	8.93000E+003	1.28254E+003	1.00000E+000	1.30100E+003	0.00000E+000	1.40471E+005	1.56458E+000	3.03223E+001	1.21531E-002	1.44165E-002	4.49566E-002	6.25087E-002	4.49750E+004	2.25668E+002	8.77503E+001	6.23830E-003	6.23830E-003	6.06817E+005	5.20000E+001	2.40000E+001	0.00000E+000	5.81469E+002	3.23802E+002	9.37211E+001	1.00000E+002	3.10946E+000	4.50193E-002	0.00000E+000	-1.24525E+002	3.14679E+000	8.07082E-001	7.24852E+002	4.01078E+002	1.34773E+002	-1.23303E+002	4.04208E-001	7.62215E-001	-8.51904E-002	1.66720E+002	1.23028E+002	-6.00259E-002	1.67942E+002	9.60034E+001
1.75324E+002	1.00789E+003	2.25716E+002	8.77645E+001	1.21201E+000	1.34956E+000	1.02270E+004	1.25556E+003	1.00000E+000	1.30200E+003	0.00000E+000	1.40569E+005	1.63569E+000	3.17473E+001	1.19849E-002	1.33450E-002	4.12550E-002	5.06823E-002	4.49750E+004	2.25668E+002	8.77504E+001	6.23830E-003	6.23830E-003	6.06817E+005	5.20000E+001	2.50000E+001	0.00000E+000	6.42288E+002	3.33011E+002	7.77822E+001	1.00000E+002	3.26847E+000	2.89451E-002	0.00000E+000	-1.22585E+002	2.61308E+000	9.08205E-001	7.24852E+002	4.01078E+002	1.34773E+002	-1.23305E+002	4.04208E-001	7.62215E-001	-5.36960E-002	1.68660E+002	8.96149E+001	-6.00259E-002	1.67940E+002	9.60390E+001
1.78974E+002	1.04546E+003	2.25619E+002	8.78002E+001	1.22378E+000	1.34802E+000	1.06960E+004	1.52253E+003	1.00000E+000	1.30300E+003	1.00000E+000	1.40670E+005	1.64968E+000	3.23336E+001	1.18330E-002	1.30342E-002	4.46458E-002	5.37964E-002	4.49750E+004	2.25668E+002	8.77507E+001	6.23830E-003	6.23830E-003	6.06817E+005	5.20000E+001	2.60000E+001	0.00000E+000	6.54504E+002	3.66310E+002	1.52197E+002	3.00000E+002	3.66090E+000	3.63651E-002	0.00000E+000	-1.22021E+002	3.43289E+000	6.75990E-001	7.24852E+002	4.01078E+002	1.34773E+002	-1.23309E+002	4.04208E-001	7.62215E-001	-4.83063E-002	1.69225E+002	8.40410E+001	-6.00259E-002	1.67936E+002	9.59897E+001
1.61533E+002	7.58841E+002	2.25678E+002	8.78145E+001	1.20603E+000	1.32197E+000	7.51400E+003	5.77594E+002	1.00000E+000	1.30400E+003	9.00000E+000	1.40787E+005	1.59433E+000	2.75471E+001	1.39130E-002	1.52506E-002	3.83719E-002	4.55366E-002	4.49750E+004	2.25668E+002	8.77509E+001	6.23830E-003	6.23830E-003	6.06817E+005	5.20000E+001	2.70000E+001	0.00000E+000	4.46962E+002	2.66311E+002	6.62874E+001	1.00000E+002	2.42820E+000	1.96812E-002	0.00000E+000	-1.28378E+002	3.39482E+000	8.15566E-001	7.24852E+002	4.01078E+002	1.34773E+002	-1.23306E+002	4.04208E-001	7.62215E-001	-4.58629E-002	1.62867E+002	7.49446E+001	-6.00259E-002	1.67939E+002	9.60189E+001
1.88365E+002	1.11206E+003	2.25630E+002	8.78078E+001	1.17448E+000	1.33045E+000	1.07980E+004	1.64417E+003	1.00000E+000	1.30500E+003	0.00000E+000	1.40878E+005	1.56259E+000	3.33476E+001	1.13025E-002	1.28035E-002	4.41068E-002	5.61377E-002	4.49750E+004	2.25668E+002	8.77511E+001	6.23830E-003	6.23830E-003	6.06817E+005	5.20000E+001	2.80000E+001	0.00000E+000	6.72036E+002	3.99974E+002	1.12786E+002	1.00000E+002	3.69301E+000	3.96990E-002	0.00000E+000	-1.27783E+002	2.96676E+000	7.78498E-001	7.24852E+002	4.01078E+002	1.34773E+002	-1.23311E+002	4.04208E-001	7.62215E-001	-6.22662E-002	1.63463E+002	9.40460E+001	-6.00259E-002	1.67934E+002	9.59926E+001
1.77104E+002	9.27409E+002	2.25687E+002	8.77592E+001	1.21329E+000	1.35957E+000	9.48700E+003	1.16391E+003	1.00000E+000	1.30600E+003	1.00000E+000	1.40985E+005	1.64955E+000	3.04534E+001	1.24566E-002	1.39585E-002	4.57925E-002	5.70163E-002	4.49750E+004	2.25668E+002	8.77512E+001	6.23830E-003	6.23830E-003	6.06817E+005	5.20000E+001	2.90000E+001	0.00000E+000	5.73503E+002	3.28631E+002	1.37473E+002	3.00000E+002	3.24657E+000	4.11720E-002	0.00000E+000	-1.23081E+002	3.74594E+000	6.57788E-001	7.24852E+002	4.01078E+002	1.34773E+002	-1.23300E+002	4.04208E-001	7.62215E-001	-5.68576E-002	1.68165E+002	9.26765E+001	-6.00259E-002	1.67946E+002	9.60315E+001
1.71334E+002	1.16209E+003	2.25689E+002	8.77828E+001	1.24714E+000	1.42041E+000	1.27020E+004	1.82014E+003	1.00000E+000	1.30700E+003	1.00000E+000	1.41088E+005	1.77145E+000	3.40894E+001	1.10657E-002	1.26031E-002	4.79833E-002	6.18210E-002	4.49750E+004	2.25668E+002	8.77512E+001	6.23830E-003	6.23830E-003	6.06817E+005	5.20000E+001	3.00000E+001	0.00000E+000	7.26682E+002	3.96917E+002	1.83553E+002	3.00000E+002	4.08083E+000	3.98927E-002	0.00000E+000	-1.19655E+002	3.28261E+000	6.48718E-001	7.24852E+002	4.01078E+002	1.34773E+002	-1.23299E+002	4.04208E-001	7.62215E-001	-6.49569E-002	1.71590E+002	1.05232E+002	-6.00259E-002	1.67947E+002	9.60329E+001
1.70132E+002	8.12302E+002	2.25638E+002	8.77786E+001	1.21472E+000	1.29121E+000	7.92600E+003	1.16145E+003	1.00000E+000	1.30800E+003	6.00000E+000	1.41186E+005	1.56846E+000	2.85009E+001	1.36443E-002	1.45034E-002	4.83441E-002	5.43442E-002	4.49750E+004	2.25668E+002	8.77513E+001	6.23830E-003	6.23830E-003	6.06817E+005	5.20000E+001	3.10000E+001	0.00000E+000	4.93549E+002	2.75234E+002	6.64977E+001	1.00000E+002	2.59730E+000	4.65840E-002	0.00000E+000	-1.25453E+002	3.14054E+000	8.58381E-001	7.24852E+002	4.01078E+002	1.34773E+002	-1.23294E+002	4.04208E-001	7.62215E-001	-3.05223E-002	1.65793E+002	6.04611E+001	-6.00259E-002	1.67951E+002	9.60143E+001
1.71952E+002	7.23266E+002	2.25654E+002	8.77755E+001	1.13494E+000	1.38796E+000	7.06400E+003	9.04708E+002	1.00000E+000	1.30900E+003	1.00000E+001	1.41294E+005	1.57526E+000	2.68936E+001	1.35036E-002	1.65140E-002	4.20394E-002	6.16645E-002	4.49750E+004	2.25668E+002	8.77514E+001	6.23830E-003	6.23830E-003	6.06817E+005	5.20000E+001	3.20000E+001	0.00000E+000	4.45339E+002	2.54450E+002	5.68815E+001	1.00000E+002	2.35326E+000	3.49308E-002	0.00000E+000	-1.26828E+002	3.29761E+000	8.65938E-001	7.24852E+002	4.01078E+002	1.34773E+002	-1.23291E+002	4.04208E-001	7.62215E-001	-1.00288E-001	1.64418E+002	1.37536E+002	-6.00259E-002	1.67955E+002	9.60252E+001
1.74098E+002	1.01483E+003	2.25734E+002	8.77937E+001	1.20823E+000	1.42564E+000	1.07910E+004	9.23422E+002	1.00000E+000	1.31000E+003	1.00000E+000	1.41384E+005	1.72251E+000	3.18563E+001	1.16311E-002	1.37240E-002	4.36021E-002	6.00258E-002	4.49750E+004	2.25668E+002	8.77515E+001	6.23830E-003	6.23830E-003	6.06817E+005	5.20000E+001	3.30000E+001	0.00000E+000	6.40488E+002	3.43896E+002	1.11388E+002	3.00000E+002	3.41021E+000	2.53002E-002	0.00000E+000	-1.22225E+002	2.91250E+000	7.93257E-001	7.24852E+002	4.01078E+002	1.34773E+002	-1.23285E+002	4.04208E-001	7.62215E-001	-8.25446E-002	1.69021E+002	1.22416E+002	-6.00259E-002	1.67961E+002	9.60664E+001
1.78825E+002	1.15661E+003	2.25673E+002	8.77323E+001	1.22083E+000	1.37756E+000	1.20520E+004	2.01555E+003	1.00000E+000	1.31100E+003	1.00000E+000	1.41478E+005	1.68177E+000	3.40090E+001	1.11206E-002	1.25482E-002	4.94680E-002	6.26022E-002	4.49750E+004	2.25668E+002	8.77516E+001	6.23830E-003	6.23830E-003	6.06817E+005	5.20000E+001	3.40000E+001	0.00000E+000	7.36931E+002	3.61464E+002	1.19271E+002	1.00000E+002	3.78203E+000	4.12443E-002	0.00000E+000	-1.18530E+002	2.58306E+000	8.46345E-001	7.24852E+002	4.01078E+002	1.34773E+002	-1.23283E+002	4.04208E-001	7.62215E-001	-6.03153E-002	1.72715E+002	1.01123E+002	-6.00259E-002	1.67963E+002	9.60440E+001
1.94527E+002	1.28929E+003	2.25661E+002	8.77264E+001	1.20746E+000	1.34183E+000	1.29730E+004	1.83226E+003	1.00000E+000	1.31200E+003	1.00000E+000	1.41572E+005	1.62020E+000	3.59067E+001	1.06011E-002	1.17809E-002	4.12112E-002	5.05342E-002	4.49750E+004	2.25668E+002	8.77517E+001	6.23830E-003	6.23830E-003	6.06817E+005	5.20000E+001	3.50000E+001	0.00000E+000	7.94972E+002	4.27466E+002	1.16438E+002	1.00000E+002	4.16246E+000	3.06331E-002	0.00000E+000	-1.23306E+002	2.49169E+000	8.45663E-001	7.24852E+002	4.01078E+002	1.34773E+002	-1.23272E+002	4.04208E-001	7.62215E-001	-5.27105E-002	1.67940E+002	8.77581E+001	-6.00259E-002	1.67974E+002	9.60495E+001
1.88140E+002	1.38755E+003	2.25664E+002	8.77507E+001	1.27017E+000	1.41251E+000	1.53650E+004	2.15186E+003	1.00000E+000	1.31300E+003	0.00000E+000	1.41670E+005	1.79412E+000	3.72499E+001	1.02469E-002	1.13952E-002	4.51554E-002	5.55365E-002	4.49750E+004	2.25668E+002	8.77518E+001	6.23830E-003	6.23830E-003	6.06817E+005	5.20000E+001	3.60000E+001	0.00000E+000	8.48583E+002	4.76088E+002	1.63231E+002	1.00000E+002	4.63720E+000	3.53405E-002	0.00000E+000	-1.23765E+002	2.59295E+000	7.46709E-001	7.24852E+002	4.01078E+002	1.34773E+002	-1.23279E+002	4.04208E-001	7.62215E-001	-5.30587E-002	1.67480E+002	8.76925E+001	-6.00259E-002	1.67967E+002	9.60429E+001
1.75923E+002	1.04261E+003	2.25689E+002	8.77615E+001	1.20806E+000	1.34858E+000	1.05410E+004	8.94411E+002	1.00000E+000	1.31400E+003	0.00000E+000	1.41765E+005	1.62916E+000	3.22895E+001	1.17665E-002	1.31351E-002	4.19679E-002	5.18437E-002	4.49750E+004	2.25668E+002	8.77520E+001	6.23830E-003	6.23830E-003	6.06817E+005	5.20000E+001	3.70000E+001	0.00000E+000	6.70683E+002	3.32263E+002	1.00203E+002	1.00000E+002	3.42516E+000	2.76802E-002	0.00000E+000	-1.19485E+002	2.69614E+000	8.67019E-001	7.24852E+002	4.01078E+002	1.34773E+002	-1.23270E+002	4.04208E-001	7.62215E-001	-5.49612E-002	1.71761E+002	9.41327E+001	-6.00259E-002	1.67976E+002	9.60628E+001
1.93136E+002	1.29281E+003	2.25676E+002	8.77248E+001	1.25400E+000	1.34067E+000	1.34800E+004	2.31510E+003	1.00000E+000	1.31500E+003	0.00000E+000	1.41860E+005	1.68119E+000	3.59556E+001	1.08007E-002	1.15472E-002	4.72663E-002	5.38283E-002	4.49750E+004	2.25668E+002	8.77521E+001	6.23830E-003	6.23830E-003	6.06817E+005	5.20000E+001	3.80000E+001	0.00000E+000	8.06428E+002	4.28658E+002	1.33373E+002	1.00000E+002	4.25674E+000	3.71468E-002	0.00000E+000	-1.22038E+002	2.54419E+000	8.12489E-001	7.24852E+002	4.01078E+002	1.34773E+002	-1.23256E+002	4.04208E-001	7.62215E-001	-3.34020E-002	1.69207E+002	6.71643E+001	-6.00259E-002	1.67990E+002	9.60730E+001
1.87226E+002	1.40841E+003	2.25707E+002	8.77344E+001	1.25004E+000	1.42083E+000	1.54410E+004	2.05082E+003	1.00000E+000	1.31600E+003	0.00000E+000	1.41946E+005	1.77609E+000	3.75288E+001	1.00597E-002	1.14342E-002	4.38594E-002	5.62879E-002	4.49750E+004	2.25668E+002	8.77524E+001	6.23830E-003	6.23830E-003	6.06817E+005	5.20000E+001	3.90000E+001	0.00000E+000	8.43557E+002	4.94861E+002	1.33658E+002	1.00000E+002	4.58571E+000	2.65846E-002	0.00000E+000	-1.27227E+002	2.41597E+000	7.99432E-001	7.24852E+002	4.01078E+002	1.34773E+002	-1.23250E+002	4.04208E-001	7.62215E-001	-6.39488E-002	1.64018E+002	9.65350E+001	-6.00259E-002	1.67996E+002	9.60919E+001
1.83769E+002	1.17195E+003	2.25727E+002	8.77145E+001	1.21633E+000	1.40147E+000	1.23610E+004	1.34742E+003	1.00000E+000	1.31700E+003	0.00000E+000	1.42046E+005	1.70465E+000	3.42338E+001	1.09402E-002	1.26054E-002	4.37685E-002	5.76057E-002	4.49750E+004	2.25668E+002	8.77524E+001	6.23830E-003	6.23830E-003	6.06817E+005	5.20000E+001	4.00000E+001	0.00000E+000	7.50144E+002	3.87722E+002	1.84371E+002	3.00000E+002	4.12346E+000	2.89526E-002	0.00000E+000	-1.16888E+002	3.18747E+000	6.77234E-001	7.24852E+002	4.01078E+002	1.34773E+002	-1.23242E+002	4.04208E-001	7.62215E-001	-7.07230E-002	1.74358E+002	1.14504E+002	-6.00259E-002	1.68003E+002	9.61094E+001
1.83758E+002	1.33684E+003	2.25661E+002	8.77317E+001	1.22185E+000	1.35795E+000	1.37580E+004	1.95057E+003	1.00000E+000	1.31800E+003	0.00000E+000	1.42151E+005	1.65921E+000	3.65629E+001	1.04169E-002	1.15773E-002	4.48364E-002	5.50623E-002	4.49750E+004	2.25668E+002	8.77529E+001	6.23830E-003	6.23830E-003	6.06817E+005	5.20000E+001	4.10000E+001	0.00000E+000	8.17715E+002	4.75459E+002	1.57553E+002	3.00000E+002	4.52412E+000	3.15489E-002	0.00000E+000	-1.25647E+002	2.77466E+000	7.37436E-001	7.24852E+002	4.01078E+002	1.34773E+002	-1.23229E+002	4.04208E-001	7.62215E-001	-5.27566E-002	1.65598E+002	8.54690E+001	-6.00259E-002	1.68016E+002	9.60924E+001
1.71712E+002	1.37160E+003	2.25667E+002	8.77247E+001	1.28353E+000	1.49186E+000	1.61140E+004	1.96420E+003	1.00000E+000	1.31900E+003	0.00000E+000	1.42257E+005	1.91484E+000	3.70352E+001	1.01113E-002	1.17524E-002	4.31461E-002	5.78271E-002	4.49750E+004	2.25668E+002	8.77528E+001	6.23830E-003	6.23830E-003	6.06817E+005	5.20000E+001	4.20000E+001	0.00000E+000	8.53191E+002	4.52102E+002	2.02818E+002	3.00000E+002	4.70356E+000	2.26741E-002	0.00000E+000	-1.18641E+002	2.76884E+000	6.82828E-001	7.24852E+002	4.01078E+002	1.34773E+002	-1.23231E+002	4.04208E-001	7.62215E-001	-7.50615E-002	1.72605E+002	1.17594E+002	-6.00259E-002	1.68014E+002	9.60933E+001
1.87926E+002	1.25156E+003	2.25702E+002	8.77028E+001	1.19558E+000	1.35713E+000	1.26060E+004	1.42156E+003	1.00000E+000	1.32000E+003	0.00000E+000	1.42351E+005	1.62255E+000	3.53773E+001	1.06485E-002	1.20874E-002	3.89912E-002	4.97690E-002	4.49750E+004	2.25668E+002	8.77527E+001	6.23830E-003	6.23830E-003	6.06817E+005	5.20000E+001	4.30000E+001	0.00000E+000	7.95531E+002	3.91217E+002	1.10476E+002	1.00000E+002	4.02547E+000	2.24671E-002	0.00000E+000	-1.19569E+002	2.40009E+000	8.90626E-001	7.24852E+002	4.01078E+002	1.34773E+002	-1.23233E+002	4.04208E-001	7.62215E-001	-6.32878E-002	1.71677E+002	1.03448E+002	-6.00259E-002	1.68013E+002	9.61082E+001
1.85548E+002	1.08201E+003	2.25680E+002	8.77652E+001	1.17817E+000	1.32069E+000	1.04700E+004	1.63360E+003	1.00000E+000	1.32100E+003	0.00000E+000	1.42446E+005	1.55599E+000	3.28938E+001	1.15142E-002	1.29070E-002	4.61244E-002	5.75433E-002	4.49750E+004	2.25668E+002	8.77534E+001	6.23830E-003	6.23830E-003	6.06817E+005	5.20000E+001	4.40000E+001	0.00000E+000	6.55361E+002	3.86954E+002	1.23963E+002	3.00000E+002	3.63756E+000	4.43620E-002	0.00000E+000	-1.26599E+002	3.16739E+000	7.40520E-001	7.24852E+002	4.01078E+002	1.34773E+002	-1.23212E+002	4.04208E-001	7.62215E-001	-5.70332E-002	1.64647E+002	8.93533E+001	-6.00259E-002	1.68034E+002	9.61162E+001
1.78378E+002	9.21175E+002	2.25680E+002	8.77525E+001	1.16589E+000	1.34298E+000	8.96300E+003	1.15019E+003	1.00000E+000	1.32200E+003	0.00000E+000	1.42540E+005	1.56576E+000	3.03509E+001	1.23149E-002	1.41854E-002	4.65852E-002	6.12135E-002	4.49750E+004	2.25668E+002	8.77537E+001	6.23830E-003	6.23830E-003	6.06817E+005	5.20000E+001	4.50000E+001	0.00000E+000	5.78716E+002	3.12042E+002	8.92392E+001	1.00000E+002	3.04781E+000	3.93469E-002	0.00000E+000	-1.23097E+002	3.05529E+000	8.29720E-001	7.24852E+002	4.01078E+002	1.34773E+002	-1.23210E+002	4.04208E-001	7.62215E-001	-7.05850E-002	1.68148E+002	1.08117E+002	-6.00259E-002	1.68036E+002	9.61191E+001
1.84954E+002	1.26931E+003	2.25689E+002	8.77269E+001	1.21815E+000	1.41485E+000	1.35250E+004	1.82976E+003	1.00000E+000	1.32300E+003	0.00000E+000	1.42630E+005	1.72350E+000	3.56274E+001	1.04744E-002	1.21658E-002	4.47415E-002	5.98793E-002	4.49750E+004	2.25668E+002	8.77538E+001	6.23830E-003	6.23830E-003	6.06817E+005	5.20000E+001	4.60000E+001	0.00000E+000	7.95628E+002	4.23529E+002	1.26603E+002	1.00000E+002	4.18521E+000	2.96717E-002	0.00000E+000	-1.22293E+002	2.50424E+000	8.24076E-001	7.24852E+002	4.01078E+002	1.34773E+002	-1.23201E+002	4.04208E-001	7.62215E-001	-7.47074E-002	1.68952E+002	1.13554E+002	-6.00259E-002	1.68044E+002	9.61329E+001
1.81501E+002	1.31812E+003	2.25712E+002	8.77410E+001	1.25319E+000	1.38678E+000	1.41680E+004	1.98368E+003	1.00000E+000	1.32400E+003	1.00000E+000	1.42730E+005	1.73791E+000	3.63060E+001	1.05284E-002	1.16508E-002	4.53708E-002	5.52535E-002	4.49750E+004	2.25668E+002	8.77541E+001	6.23830E-003	6.23830E-003	6.06817E+005	5.20000E+001	4.70000E+001	0.00000E+000	8.15760E+002	4.47587E+002	1.82320E+002	1.00000E+002	4.50899E+000	3.54730E-002	0.00000E+000	-1.21194E+002	2.89266E+000	6.97044E-001	7.24852E+002	4.01078E+002	1.34773E+002	-1.23199E+002	4.04208E-001	7.62215E-001	-5.06038E-002	1.70051E+002	8.75111E+001	-6.00259E-002	1.68047E+002	9.61453E+001
1.80441E+002	1.36636E+003	2.25710E+002	8.77736E+001	1.29879E+000	1.42973E+000	1.56170E+004	2.70290E+003	1.00000E+000	1.32500E+003	0.00000E+000	1.42832E+005	1.85692E+000	3.69643E+001	1.03930E-002	1.14408E-002	5.06488E-002	6.11257E-002	4.49750E+004	2.25668E+002	8.77540E+001	6.23830E-003	6.23830E-003	6.06817E+005	5.20000E+001	4.80000E+001	0.00000E+000	8.30924E+002	4.73952E+002	1.88970E+002	3.00000E+002	4.66280E+000	3.49452E-002	0.00000E+000	-1.23226E+002	2.82407E+000	6.80043E-001	7.24852E+002	4.01078E+002	1.34773E+002	-1.23201E+002	4.04208E-001	7.62215E-001	-4.79902E-002	1.68020E+002	8.25209E+001	-6.00259E-002	1.68045E+002	9.61406E+001
1.81980E+002	1.34221E+003	2.25674E+002	8.77547E+001	1.24758E+000	1.40648E+000	1.45520E+004	1.74795E+003	1.00000E+000	1.32600E+003	1.00000E+000	1.42934E+005	1.75470E+000	3.66362E+001	1.03421E-002	1.16593E-002	4.25169E-002	5.36570E-002	4.49750E+004	2.25668E+002	8.77540E+001	6.23830E-003	6.23830E-003	6.06817E+005	5.20000E+001	4.90000E+001	0.00000E+000	7.96904E+002	4.87454E+002	1.43376E+002	1.00000E+002	4.45430E+000	2.23394E-002	0.00000E+000	-1.28832E+002	2.65036E+000	7.50664E-001	7.24852E+002	4.01078E+002	1.34773E+002	-1.23190E+002	4.04208E-001	7.62215E-001	-5.98725E-002	1.62414E+002	9.03216E+001	-6.00259E-002	1.68055E+002	9.61359E+001
1.76910E+002	1.39194E+003	2.25695E+002	8.76947E+001	1.27941E+000	1.45029E+000	1.59020E+004	1.46450E+003	1.00000E+000	1.32700E+003	0.00000E+000	1.43044E+005	1.85551E+000	3.73087E+001	1.01457E-002	1.15008E-002	4.43108E-002	5.65700E-002	4.49750E+004	2.25668E+002	8.77543E+001	6.23830E-003	6.23830E-003	6.06817E+005	5.20000E+001	5.00000E+001	0.00000E+000	8.29215E+002	4.92945E+002	1.71862E+002	1.00000E+002	4.66326E+000	2.04420E-002	0.00000E+000	-1.26360E+002	2.69440E+000	7.06356E-001	7.24852E+002	4.01078E+002	1.34773E+002	-1.23180E+002	4.04208E-001	7.62215E-001	-6.26010E-002	1.64885E+002	9.58805E+001	-6.00259E-002	1.68065E+002	9.61581E+001
1.89857E+002	1.36153E+003	2.25687E+002	8.76990E+001	1.25897E+000	1.36139E+000	1.44580E+004	2.89084E+003	1.00000E+000	1.32800E+003	0.00000E+000	1.43145E+005	1.71394E+000	3.68989E+001	1.04704E-002	1.13221E-002	5.11314E-002	5.95861E-002	4.49750E+004	2.25668E+002	8.77544E+001	6.23830E-003	6.23830E-003	6.06817E+005	5.20000E+001	5.10000E+001	0.00000E+000	8.38080E+002	4.50035E+002	1.41365E+002	1.00000E+002	4.44788E+000	4.74935E-002	0.00000E+000	-1.22336E+002	2.48524E+000	8.03134E-001	7.24852E+002	4.01078E+002	1.34773E+002	-1.23188E+002	4.04208E-001	7.62215E-001	-3.90846E-002	1.68909E+002	7.33178E+001	-6.00259E-002	1.68058E+002	9.61469E+001
1.79698E+002	1.35347E+003	2.25688E+002	8.77510E+001	1.28037E+000	1.41044E+000	1.50810E+004	2.17146E+003	1.00000E+000	1.32900E+003	0.00000E+000	1.43244E+005	1.80590E+000	3.67895E+001	1.04261E-002	1.14853E-002	4.78007E-002	5.77362E-002	4.49750E+004	2.25668E+002	8.77545E+001	6.23830E-003	6.23830E-003	6.06817E+005	5.20000E+001	5.20000E+001	0.00000E+000	8.20909E+002	4.61509E+002	1.37119E+002	1.00000E+002	4.42015E+000	3.09512E-002	0.00000E+000	-1.24685E+002	2.46327E+000	7.93385E-001	7.24852E+002	4.01078E+002	1.34773E+002	-1.23182E+002	4.04208E-001	7.62215E-001	-4.83392E-002	1.66561E+002	8.14481E+001	-6.00259E-002	1.68064E+002	9.61508E+001
1.82504E+002	1.01620E+003	2.26776E+002	8.72430E+001	1.42928E+000	1.15638E+000	1.03830E+004	1.27006E+003	1.00000E+000	1.57100E+003	0.00000E+000	1.66497E+005	1.65280E+000	3.18780E+001	1.40267E-002	1.13485E-002	6.38786E-002	4.24034E-002	5.39460E+004	2.26801E+002	8.72360E+001	1.87456E-002	1.87456E-002	2.07172E+005	1.80000E+001	1.00000E+000	0.00000E+000	2.85582E+002	2.14216E+002	5.44668E+002	1.00000E+002	3.36149E+000	2.80098E-002	0.00000E+000	2.06137E+000	2.84528E+000	8.27799E-001	3.15445E+002	2.74376E+002	6.06912E+002	6.53468E+000	6.77324E-001	7.78483E-001	1.05544E-001	2.06137E+000	3.48307E+001	1.07924E-001	6.53468E+000	3.66750E+001
1.92654E+002	1.07949E+003	2.26715E+002	8.72763E+001	1.37858E+000	1.11226E+000	1.02800E+004	1.72121E+003	1.00000E+000	1.57200E+003	0.00000E+000	1.66586E+005	1.53334E+000	3.28556E+001	1.35968E-002	1.09701E-002	6.15385E-002	4.06438E-002	5.39460E+004	2.26801E+002	8.72357E+001	1.87456E-002	1.87456E-002	2.07172E+005	1.80000E+001	2.00000E+000	0.00000E+000	2.95664E+002	2.30828E+002	5.85198E+002	1.00000E+002	3.58048E+000	3.27100E-002	0.00000E+000	3.15676E+000	2.80121E+000	8.45025E-001	3.15445E+002	2.74376E+002	6.06912E+002	6.51905E+000	6.77324E-001	7.78483E-001	1.06922E-001	3.15676E+000	3.43742E+001	1.07924E-001	6.51905E+000	3.66303E+001
2.01361E+002	1.39465E+003	2.26807E+002	8.71883E+001	1.42578E+000	1.10380E+000	1.35770E+004	1.71837E+003	1.00000E+000	1.57300E+003	0.00000E+000	1.66692E+005	1.57378E+000	3.73450E+001	1.22363E-002	9.47306E-003	6.53336E-002	3.96718E-002	5.39460E+004	2.26801E+002	8.72354E+001	1.87456E-002	1.87456E-002	2.07172E+005	1.80000E+001	3.00000E+000	0.00000E+000	3.04540E+002	4.10542E+002	7.14046E+002	1.00000E+002	4.62363E+000	2.47164E-002	0.00000E+000	2.01138E+001	2.56548E+000	8.02860E-001	3.15445E+002	2.74376E+002	6.06912E+002	6.50465E+000	6.77324E-001	7.78483E-001	1.27283E-001	2.01138E+001	2.90261E+001	1.07924E-001	6.50465E+000	3.66616E+001
1.84568E+002	1.29354E+003	2.26815E+002	8.72338E+001	1.51685E+000	1.16991E+000	1.40830E+004	2.43960E+003	1.00000E+000	1.57400E+003	0.00000E+000	1.66784E+005	1.77458E+000	3.59658E+001	1.27819E-002	9.85839E-003	8.76317E-002	5.25485E-002	5.39460E+004	2.26801E+002	8.72353E+001	1.87456E-002	1.87456E-002	2.07172E+005	1.80000E+001	4.00000E+000	0.00000E+000	3.40364E+002	3.19997E+002	6.83661E+002	1.00000E+002	4.33291E+000	4.20276E-002	0.00000E+000	8.82389E+000	2.56724E+000	7.87766E-001	3.15445E+002	2.74376E+002	6.06912E+002	6.49080E+000	6.77324E-001	7.78483E-001	1.29128E-001	8.82389E+000	1.57275E+001	1.07924E-001	6.49080E+000	3.66489E+001
1.88947E+002	1.15440E+003	2.26736E+002	8.72319E+001	1.38370E+000	1.16284E+000	1.15180E+004	1.45093E+003	1.00000E+000	1.57500E+003	0.00000E+000	1.66877E+005	1.60902E+000	3.39764E+001	1.28930E-002	1.08351E-002	6.20065E-002	4.42304E-002	5.39460E+004	2.26801E+002	8.72351E+001	1.87456E-002	1.87456E-002	2.07172E+005	1.80000E+001	5.00000E+000	0.00000E+000	3.22442E+002	2.58263E+002	5.94544E+002	1.00000E+002	3.78142E+000	2.92463E-002	0.00000E+000	3.94700E+000	2.89621E+000	7.72135E-001	3.15445E+002	2.74376E+002	6.06912E+002	6.48440E+000	6.77324E-001	7.78483E-001	8.67299E-002	3.94700E+000	5.75991E+001	1.07924E-001	6.48440E+000	3.66074E+001
1.91612E+002	1.29645E+003	2.26801E+002	8.71757E+001	1.43169E+000	1.13901E+000	1.30640E+004	1.69646E+003	1.00000E+000	1.57600E+003	0.00000E+000	1.66977E+005	1.63071E+000	3.60062E+001	1.25259E-002	9.96530E-003	6.86913E-002	4.39449E-002	5.39460E+004	2.26801E+002	8.72349E+001	1.87456E-002	1.87456E-002	2.07172E+005	1.80000E+001	6.00000E+000	0.00000E+000	3.58594E+002	2.81632E+002	6.90367E+002	1.00000E+002	4.28376E+000	2.45815E-002	0.00000E+000	3.30114E+000	2.56653E+000	8.18138E-001	3.15445E+002	2.74376E+002	6.06912E+002	6.48333E+000	6.77324E-001	7.78483E-001	1.13850E-001	3.30114E+000	2.69255E+001	1.07924E-001	6.48333E+000	3.66380E+001
2.00754E+002	1.46958E+003	2.26765E+002	8.72364E+001	1.42963E+000	1.18663E+000	1.54030E+004	2.70084E+003	1.00000E+000	1.57700E+003	0.00000E+000	1.67071E+005	1.69644E+000	3.83351E+001	1.15192E-002	9.56120E-003	6.88253E-002	4.77509E-002	5.39460E+004	2.26801E+002	8.72351E+001	1.87456E-002	1.87456E-002	2.07172E+005	1.80000E+001	7.00000E+000	0.00000E+000	3.88391E+002	3.48837E+002	7.70721E+002	1.00000E+002	4.85961E+000	3.25091E-002	0.00000E+000	7.34895E+000	2.43603E+000	7.93827E-001	3.15445E+002	2.74376E+002	6.06912E+002	6.47764E+000	6.77324E-001	7.78483E-001	9.28808E-002	7.34895E+000	5.41590E+001	1.07924E-001	6.47764E+000	3.66132E+001
1.74846E+002	1.11044E+003	2.26752E+002	8.72371E+001	1.42263E+000	1.19261E+000	1.16450E+004	1.35672E+003	1.00000E+000	1.57800E+003	0.00000E+000	1.67155E+005	1.69664E+000	3.33232E+001	1.31832E-002	1.10517E-002	6.43053E-002	4.56367E-002	5.39460E+004	2.26801E+002	8.72350E+001	1.87456E-002	1.87456E-002	2.07172E+005	1.80000E+001	8.00000E+000	0.00000E+000	3.33594E+002	2.25105E+002	5.84447E+002	1.00000E+002	3.67250E+000	2.48578E-002	0.00000E+000	-1.18765E+000	2.79873E+000	7.94659E-001	3.15445E+002	2.74376E+002	6.06912E+002	6.46696E+000	6.77324E-001	7.78483E-001	8.79550E-002	2.90058E+002	5.11045E+001	1.07924E-001	6.46696E+000	3.65969E+001
1.73830E+002	1.02115E+003	2.26785E+002	8.72874E+001	1.49847E+000	1.20897E+000	1.13640E+004	1.30540E+003	1.00000E+000	1.57900E+003	0.00000E+000	1.67257E+005	1.81160E+000	3.19554E+001	1.40567E-002	1.13409E-002	6.70801E-002	4.42296E-002	5.39460E+004	2.26801E+002	8.72351E+001	1.87456E-002	1.87456E-002	2.07172E+005	1.80000E+001	9.00000E+000	0.00000E+000	2.78393E+002	2.47409E+002	5.16325E+002	1.00000E+002	3.35491E+000	2.16948E-002	0.00000E+000	7.49196E+000	3.05022E+000	7.38099E-001	3.15445E+002	2.74376E+002	6.06912E+002	6.48246E+000	6.77324E-001	7.78483E-001	1.06930E-001	7.49196E+000	3.87317E+001	1.07924E-001	6.48246E+000	3.66242E+001
1.65504E+002	7.83011E+002	2.26869E+002	8.71714E+001	1.54379E+000	1.14501E+000	8.27700E+003	8.57486E+002	1.00000E+000	1.58000E+003	2.40000E+001	1.67378E+005	1.76765E+000	2.79823E+001	1.69688E-002	1.25856E-002	1.25641E-001	6.96829E-002	5.39460E+004	2.26802E+002	8.72352E+001	1.87456E-002	1.87456E-002	2.07172E+005	1.80000E+001	1.00000E+001	0.00000E+000	1.99684E+002	1.85515E+002	3.96916E+002	1.00000E+002	2.52091E+000	2.72124E-002	0.00000E+000	8.50192E+000	3.36948E+000	7.82909E-001	3.15445E+002	2.74376E+002	6.06912E+002	6.48670E+000	6.77324E-001	7.78483E-001	1.48312E-001	8.50192E+000	-5.31512E+000	1.07924E-001	6.48670E+000	3.66720E+001
1.88675E+002	1.06598E+003	2.26999E+002	8.72765E+001	1.63964E+000	1.15875E+000	1.19960E+004	1.58810E+003	1.00000E+000	1.58100E+003	1.10000E+001	1.67455E+005	1.89993E+000	3.26494E+001	1.49703E-002	1.05796E-002	1.43399E-001	7.20505E-002	5.39460E+004	2.26802E+002	8.72352E+001	1.87456E-002	1.87456E-002	2.07172E+005	1.80000E+001	1.10000E+001	0.00000E+000	2.95339E+002	2.50718E+002	5.11674E+002	1.00000E+002	3.40096E+000	2.07775E-002	0.00000E+000	6.22239E+000	3.15458E+000	6.94626E-001	3.15445E+002	2.74376E+002	6.06912E+002	6.48123E+000	6.77324E-001	7.78483E-001	1.71845E-001	6.22239E+000	-3.25494E+001	1.07924E-001	6.48123E+000	3.67196E+001
1.92825E+002	1.18522E+003	2.26948E+002	8.73215E+001	1.52501E+000	1.17789E+000	1.27830E+004	1.74761E+003	1.00000E+000	1.58200E+003	8.00000E+000	1.67541E+005	1.79629E+000	3.44271E+001	1.34883E-002	1.04181E-002	1.12050E-001	6.72090E-002	5.39460E+004	2.26802E+002	8.72352E+001	1.87456E-002	1.87456E-002	2.07172E+005	1.80000E+001	1.20000E+001	0.00000E+000	3.56194E+002	2.47346E+002	5.67568E+002	1.00000E+002	3.75698E+000	2.92993E-002	0.00000E+000	-9.87152E-001	3.03719E+000	6.98914E-001	3.15445E+002	2.74376E+002	6.06912E+002	6.47882E+000	6.77324E-001	7.78483E-001	1.28424E-001	2.90258E+002	6.73735E+000	1.07924E-001	6.47882E+000	3.66919E+001
2.62145E+002	1.38602E+003	2.26820E+002	8.71685E+001	1.39841E+000	1.26163E+000	1.50870E+004	1.41111E+004	1.00000E+000	1.58300E+003	0.00000E+000	1.67629E+005	1.76428E+000	3.72293E+001	1.13850E-002	1.02714E-002	1.16941E-001	9.52979E-002	5.39460E+004	2.26802E+002	8.72351E+001	1.87456E-002	1.87456E-002	2.07172E+005	1.80000E+001	1.30000E+001	0.00000E+000	3.83864E+002	3.46143E+002	6.94610E+002	1.00000E+002	4.58489E+000	2.64025E-001	0.00000E+000	8.25591E+000	2.74768E+000	7.11121E-001	3.15445E+002	2.74376E+002	6.06912E+002	6.47867E+000	6.77324E-001	7.78483E-001	5.14208E-002	8.25591E+000	1.01629E+002	1.07924E-001	6.47867E+000	3.66424E+001
2.05259E+002	1.32770E+003	2.26772E+002	8.72028E+001	1.45460E+000	1.18552E+000	1.41180E+004	2.65888E+003	1.00000E+000	1.58400E+003	0.00000E+000	1.67730E+005	1.72446E+000	3.64376E+001	1.22421E-002	9.97750E-003	7.56249E-002	5.06031E-002	5.39460E+004	2.26802E+002	8.72350E+001	1.87456E-002	1.87456E-002	2.07172E+005	1.80000E+001	1.40000E+001	0.00000E+000	3.44486E+002	3.01990E+002	7.27142E+002	1.00000E+002	4.43033E+000	4.15635E-002	0.00000E+000	6.20812E+000	2.35610E+000	8.57296E-001	3.15445E+002	2.74376E+002	6.06912E+002	6.47668E+000	6.77324E-001	7.78483E-001	1.01921E-001	6.20812E+000	4.29862E+001	1.07924E-001	6.47668E+000	3.66172E+001
1.83267E+002	9.56117E+002	2.26811E+002	8.72899E+001	1.40970E+000	1.17973E+000	9.83600E+003	1.15099E+003	1.00000E+000	1.58500E+003	0.00000E+000	1.67823E+005	1.66307E+000	3.09211E+001	1.42141E-002	1.18953E-002	6.80131E-002	4.81256E-002	5.39460E+004	2.26802E+002	8.72345E+001	1.87456E-002	1.87456E-002	2.07172E+005	1.80000E+001	1.50000E+001	0.00000E+000	2.43749E+002	2.50305E+002	4.71855E+002	1.00000E+002	3.11349E+000	3.27748E-002	0.00000E+000	1.26841E+001	3.33536E+000	7.25537E-001	3.15445E+002	2.74376E+002	6.06912E+002	6.47104E+000	6.77324E-001	7.78483E-001	8.88123E-002	1.26841E+001	6.40436E+001	1.07924E-001	6.47104E+000	3.66244E+001
2.04430E+002	1.23488E+003	2.26726E+002	8.72355E+001	1.37124E+000	1.13397E+000	1.19240E+004	1.83253E+003	1.00000E+000	1.58600E+003	0.00000E+000	1.67920E+005	1.55494E+000	3.51409E+001	1.25575E-002	1.03846E-002	6.17604E-002	4.26874E-002	5.39460E+004	2.26802E+002	8.72346E+001	1.87456E-002	1.87456E-002	2.07172E+005	1.80000E+001	1.60000E+001	0.00000E+000	3.23183E+002	2.72384E+002	6.76002E+002	1.00000E+002	4.10004E+000	3.36702E-002	0.00000E+000	5.11926E+000	2.54296E+000	8.64292E-001	3.15445E+002	2.74376E+002	6.06912E+002	6.47255E+000	6.77324E-001	7.78483E-001	9.47130E-002	5.11926E+000	4.98738E+001	1.07924E-001	6.47255E+000	3.65905E+001
1.68544E+002	8.22680E+002	2.26715E+002	8.72616E+001	1.39912E+000	1.15233E+000	8.22200E+003	1.01922E+003	1.00000E+000	1.58700E+003	5.00000E+000	1.68015E+005	1.61225E+000	2.86824E+001	1.54300E-002	1.27083E-002	6.70051E-002	4.60845E-002	5.39460E+004	2.26802E+002	8.72345E+001	1.87456E-002	1.87456E-002	2.07172E+005	1.80000E+001	1.70000E+001	0.00000E+000	2.29232E+002	1.86148E+002	4.27974E+002	1.00000E+002	2.71421E+000	3.54376E-002	0.00000E+000	4.33981E+000	3.40247E+000	7.77907E-001	3.15445E+002	2.74376E+002	6.06912E+002	6.46467E+000	6.77324E-001	7.78483E-001	9.67246E-002	4.33981E+000	4.68529E+001	1.07924E-001	6.46467E+000	3.65766E+001
1.50760E+002	3.79030E+002	2.26758E+002	8.72218E+001	1.40441E+000	1.09466E+000	3.61200E+003	4.60440E+002	1.00000E+000	1.58800E+003	3.70000E+001	1.68143E+005	1.53736E+000	1.94687E+001	2.33680E-002	1.82140E-002	8.30481E-002	5.18821E-002	5.39460E+004	2.26802E+002	8.72346E+001	1.87456E-002	1.87456E-002	2.07172E+005	1.80000E+001	1.80000E+001	0.00000E+000	1.24495E+002	7.59783E+001	1.89719E+002	1.00000E+002	1.25008E+000	7.22008E-002	0.00000E+000	-5.36148E+000	5.59616E+000	7.13588E-001	3.15445E+002	2.74376E+002	6.06912E+002	6.44592E+000	6.77324E-001	7.78483E-001	1.23947E-001	2.85884E+002	7.16997E+000	1.07924E-001	6.44592E+000	3.65793E+001
1.94895E+002	1.18875E+003	2.26733E+002	8.72408E+001	1.42134E+000	1.16387E+000	1.21670E+004	1.94139E+003	1.00000E+000	1.60600E+003	0.00000E+000	1.69836E+005	1.65426E+000	3.44782E+001	1.28857E-002	1.05515E-002	6.98658E-002	4.72819E-002	5.50040E+004	2.26753E+002	8.72605E+001	1.14552E-002	1.14552E-002	2.40865E+005	2.20000E+001	1.00000E+000	0.00000E+000	3.86041E+002	2.29495E+002	6.11400E+002	1.00000E+002	3.93291E+000	3.52212E-002	0.00000E+000	-5.47604E+000	2.87033E+000	7.58032E-001	3.10382E+002	2.52007E+002	5.98391E+002	4.26885E+000	6.06346E-001	8.06498E-001	9.95951E-002	2.85769E+002	3.38603E+001	1.04425E-001	4.26885E+000	3.82560E+001
1.91482E+002	1.14047E+003	2.26765E+002	8.72625E+001	1.48188E+000	1.14446E+000	1.19170E+004	1.83459E+003	1.00000E+000	1.60700E+003	1.00000E+000	1.69929E+005	1.69595E+000	3.37708E+001	1.35747E-002	1.04837E-002	7.92500E-002	4.77893E-002	5.50040E+004	2.26753E+002	8.72604E+001	1.14552E-002	1.14552E-002	2.40865E+005	2.20000E+001	2.00000E+000	0.00000E+000	3.07336E+002	2.46517E+002	6.10993E+002	1.00000E+002	3.75232E+000	3.99014E-002	0.00000E+000	3.85960E+000	2.62216E+000	8.38432E-001	3.10382E+002	2.52007E+002	5.98391E+002	4.27183E+000	6.06346E-001	8.06498E-001	1.28477E-001	3.85960E+000	1.14483E+001	1.04425E-001	4.27183E+000	3.82724E+001
1.72810E+002	9.09960E+002	2.26729E+002	8.72311E+001	1.43993E+000	1.19357E+000	9.65700E+003	1.00339E+003	1.00000E+000	1.60800E+003	1.00000E+000	1.70018E+005	1.71866E+000	3.01655E+001	1.46527E-002	1.21459E-002	6.41170E-002	4.46325E-002	5.50040E+004	2.26754E+002	8.72605E+001	1.14552E-002	1.14552E-002	2.40865E+005	2.20000E+001	3.00000E+000	0.00000E+000	2.47147E+002	1.95032E+002	4.89121E+002	1.00000E+002	2.99960E+000	2.85319E-002	0.00000E+000	3.40776E+000	2.90481E+000	8.40760E-001	3.10382E+002	2.52007E+002	5.98391E+002	4.27099E+000	6.06346E-001	8.06498E-001	9.35451E-002	3.40776E+000	4.94628E+001	1.04425E-001	4.27099E+000	3.82571E+001
1.71522E+002	8.06862E+002	2.26762E+002	8.72402E+001	1.45757E+000	1.16887E+000	8.48000E+003	9.08381E+002	1.00000E+000	1.60900E+003	5.00000E+000	1.70120E+005	1.70371E+000	2.84053E+001	1.58282E-002	1.26931E-002	7.07752E-002	4.62099E-002	5.50040E+004	2.26754E+002	8.72604E+001	1.14552E-002	1.14552E-002	2.40865E+005	2.20000E+001	4.00000E+000	0.00000E+000	2.23911E+002	1.66539E+002	4.42177E+002	1.00000E+002	2.68110E+000	3.10552E-002	0.00000E+000	1.83477E+000	3.02358E+000	8.61969E-001	3.10382E+002	2.52007E+002	5.98391E+002	4.27249E+000	6.06346E-001	8.06498E-001	1.09922E-001	1.83477E+000	2.97647E+001	1.04425E-001	4.27249E+000	3.82730E+001
1.82442E+002	9.17908E+002	2.26766E+002	8.72789E+001	1.38716E+000	1.15240E+000	9.09800E+003	1.40765E+003	1.00000E+000	1.61000E+003	1.00000E+000	1.70221E+005	1.59856E+000	3.02970E+001	1.45430E-002	1.20817E-002	6.66282E-002	4.65308E-002	5.50040E+004	2.26754E+002	8.72603E+001	1.14552E-002	1.14552E-002	2.40865E+005	2.20000E+001	5.00000E+000	0.00000E+000	2.66751E+002	2.03504E+002	4.74478E+002	1.00000E+002	3.03739E+000	3.50959E-002	0.00000E+000	2.41307E+000	3.31466E+000	7.59100E-001	3.10382E+002	2.52007E+002	5.98391E+002	4.26951E+000	6.06346E-001	8.06498E-001	9.24416E-002	2.41307E+000	4.97103E+001	1.04425E-001	4.26951E+000	3.82699E+001
1.62103E+002	6.36480E+002	2.26757E+002	8.73070E+001	1.41403E+000	1.19394E+000	6.64700E+003	5.89008E+002	1.00000E+000	1.61100E+003	1.50000E+001	1.70326E+005	1.68827E+000	2.52286E+001	1.73439E-002	1.46443E-002	6.68278E-002	4.83532E-002	5.50040E+004	2.26754E+002	8.72605E+001	1.14552E-002	1.14552E-002	2.40865E+005	2.20000E+001	6.00000E+000	0.00000E+000	1.85903E+002	1.24048E+002	3.54070E+002	1.00000E+002	2.13608E+000	3.76582E-002	0.00000E+000	-9.35211E-001	3.37286E+000	8.72770E-001	3.10382E+002	2.52007E+002	5.98391E+002	4.26101E+000	6.06346E-001	8.06498E-001	8.43907E-002	2.90310E+002	5.53344E+001	1.04425E-001	4.26101E+000	3.82558E+001
1.86953E+002	1.24391E+003	2.26690E+002	8.73190E+001	1.42634E+000	1.19620E+000	1.31260E+004	1.88213E+003	1.00000E+000	1.61200E+003	0.00000E+000	1.70411E+005	1.70619E+000	3.52691E+001	1.24496E-002	1.04409E-002	6.18212E-002	4.38940E-002	5.50040E+004	2.26754E+002	8.72606E+001	1.14552E-002	1.14552E-002	2.40865E+005	2.20000E+001	7.00000E+000	0.00000E+000	3.68478E+002	2.33548E+002	6.89685E+002	1.00000E+002	4.15332E+000	3.00527E-002	0.00000E+000	-2.18729E+000	2.38644E+000	8.77797E-001	3.10382E+002	2.52007E+002	5.98391E+002	4.27362E+000	6.06346E-001	8.06498E-001	8.77519E-002	2.89058E+002	5.02992E+001	1.04425E-001	4.27362E+000	3.82377E+001
1.91205E+002	1.27638E+003	2.26769E+002	8.72566E+001	1.41321E+000	1.16699E+000	1.30260E+004	2.46727E+003	1.00000E+000	1.61300E+003	0.00000E+000	1.70510E+005	1.64921E+000	3.57264E+001	1.23823E-002	1.02250E-002	6.59092E-002	4.53558E-002	5.50040E+004	2.26754E+002	8.72608E+001	1.14552E-002	1.14552E-002	2.40865E+005	2.20000E+001	8.00000E+000	0.00000E+000	3.62521E+002	2.69383E+002	6.85378E+002	1.00000E+002	4.23878E+000	3.43173E-002	0.00000E+000	1.73624E+000	2.55283E+000	8.23728E-001	3.10382E+002	2.52007E+002	5.98391E+002	4.27641E+000	6.06346E-001	8.06498E-001	9.54254E-002	1.73624E+000	4.57170E+001	1.04425E-001	4.27641E+000	3.82788E+001
1.76191E+002	9.29279E+002	2.26752E+002	8.72346E+001	1.47446E+000	1.16034E+000	9.79900E+003	1.14846E+003	1.00000E+000	1.61400E+003	0.00000E+000	1.70604E+005	1.71088E+000	3.04841E+001	1.48951E-002	1.17218E-002	7.14693E-002	4.49133E-002	5.50040E+004	2.26754E+002	8.72607E+001	1.14552E-002	1.14552E-002	2.40865E+005	2.20000E+001	9.00000E+000	0.00000E+000	2.29768E+002	2.16496E+002	5.16411E+002	1.00000E+002	3.10858E+000	2.66073E-002	0.00000E+000	7.92502E+000	2.73927E+000	8.85086E-001	3.10382E+002	2.52007E+002	5.98391E+002	4.28857E+000	6.06346E-001	8.06498E-001	1.19221E-001	7.92502E+000	2.56254E+001	1.04425E-001	4.28857E+000	3.82846E+001
1.93497E+002	1.29772E+003	2.26793E+002	8.72288E+001	1.46048E+000	1.15220E+000	1.34680E+004	1.72541E+003	1.00000E+000	1.61500E+003	0.00000E+000	1.70702E+005	1.68277E+000	3.60238E+001	1.25848E-002	9.92834E-003	6.86216E-002	4.31940E-002	5.50040E+004	2.26754E+002	8.72607E+001	1.14552E-002	1.14552E-002	2.40865E+005	2.20000E+001	1.00000E+001	0.00000E+000	3.49865E+002	3.13475E+002	6.80351E+002	1.00000E+002	4.32892E+000	2.40466E-002	0.00000E+000	7.44138E+000	2.66199E+000	7.76879E-001	3.10382E+002	2.52007E+002	5.98391E+002	4.29886E+000	6.06346E-001	8.06498E-001	1.17995E-001	7.44138E+000	2.65060E+001	1.04425E-001	4.29886E+000	3.83138E+001
2.09334E+002	1.40333E+003	2.26720E+002	8.72427E+001	1.39087E+000	1.12760E+000	1.36540E+004	3.83170E+003	1.00000E+000	1.61600E+003	0.00000E+000	1.70793E+005	1.56835E+000	3.74611E+001	1.19030E-002	9.64999E-003	7.46620E-002	4.94376E-002	5.50040E+004	2.26754E+002	8.72608E+001	1.14552E-002	1.14552E-002	2.40865E+005	2.20000E+001	1.10000E+001	0.00000E+000	3.76705E+002	3.30549E+002	7.43010E+002	1.00000E+002	4.67284E+000	5.59129E-002	0.00000E+000	6.65727E+000	2.57655E+000	7.97155E-001	3.10382E+002	2.52007E+002	5.98391E+002	4.31176E+000	6.06346E-001	8.06498E-001	1.04534E-001	6.65727E+000	4.05180E+001	1.04425E-001	4.31176E+000	3.82932E+001
1.93778E+002	1.22966E+003	2.26738E+002	8.71981E+001	1.36420E+000	1.16827E+000	1.21630E+004	1.95387E+003	1.00000E+000	1.61700E+003	0.00000E+000	1.70887E+005	1.59377E+000	3.50666E+001	1.23697E-002	1.05931E-002	6.02797E-002	4.45859E-002	5.50040E+004	2.26754E+002	8.72605E+001	1.14552E-002	1.14552E-002	2.40865E+005	2.20000E+001	1.20000E+001	0.00000E+000	3.84455E+002	2.39725E+002	6.40186E+002	1.00000E+002	4.05717E+000	3.09129E-002	0.00000E+000	-3.61960E+000	2.78273E+000	7.82022E-001	3.10382E+002	2.52007E+002	5.98391E+002	4.30918E+000	6.06346E-001	8.06498E-001	7.73669E-002	2.87626E+002	6.05056E+001	1.04425E-001	4.30918E+000	3.83007E+001
1.75454E+002	9.05376E+002	2.26868E+002	8.72913E+001	1.41610E+000	1.13172E+000	8.97300E+003	8.36331E+002	1.00000E+000	1.61800E+003	1.00000E+000	1.70983E+005	1.60263E+000	3.00895E+001	1.49495E-002	1.19473E-002	6.78844E-002	4.40168E-002	5.50040E+004	2.26754E+002	8.72606E+001	1.14552E-002	1.14552E-002	2.40865E+005	2.20000E+001	1.30000E+001	0.00000E+000	2.30937E+002	2.33396E+002	4.59772E+002	1.00000E+002	2.97970E+000	2.68199E-002	0.00000E+000	1.16400E+001	3.35654E+000	7.54833E-001	3.10382E+002	2.52007E+002	5.98391E+002	4.31026E+000	6.06346E-001	8.06498E-001	1.11618E-001	1.16400E+001	3.77452E+001	1.04425E-001	4.31026E+000	3.83556E+001
2.01377E+002	1.31982E+003	2.26750E+002	8.72866E+001	1.39343E+000	1.11002E+000	1.26650E+004	2.32463E+003	1.00000E+000	1.61900E+003	0.00000E+000	1.71069E+005	1.54673E+000	3.63293E+001	1.23818E-002	9.86342E-003	6.57590E-002	4.22072E-002	5.50040E+004	2.26754E+002	8.72607E+001	1.14552E-002	1.14552E-002	2.40865E+005	2.20000E+001	1.40000E+001	0.00000E+000	3.62310E+002	2.96276E+002	7.02930E+002	1.00000E+002	4.38454E+000	3.47424E-002	0.00000E+000	4.51115E+000	2.63494E+000	8.09352E-001	3.10382E+002	2.52007E+002	5.98391E+002	4.31057E+000	6.06346E-001	8.06498E-001	1.13209E-001	4.51115E+000	2.88125E+001	1.04425E-001	4.31057E+000	3.83031E+001
1.87601E+002	1.02428E+003	2.26739E+002	8.72699E+001	1.36127E+000	1.15648E+000	1.00150E+004	9.76902E+002	1.00000E+000	1.62000E+003	1.00000E+000	1.71166E+005	1.57428E+000	3.20044E+001	1.36025E-002	1.15561E-002	5.37560E-002	3.93312E-002	5.50040E+004	2.26754E+002	8.72609E+001	1.14552E-002	1.14552E-002	2.40865E+005	2.20000E+001	1.50000E+001	0.00000E+000	2.96918E+002	2.18759E+002	5.24232E+002	1.00000E+002	3.34249E+000	2.47235E-002	0.00000E+000	1.37106E+000	3.12964E+000	7.66287E-001	3.10382E+002	2.52007E+002	5.98391E+002	4.31001E+000	6.06346E-001	8.06498E-001	8.13388E-002	1.37106E+000	6.10463E+001	1.04425E-001	4.31001E+000	3.82987E+001
1.73369E+002	9.10703E+002	2.26757E+002	8.72879E+001	1.44615E+000	1.15557E+000	9.40100E+003	1.26942E+003	1.00000E+000	1.62100E+003	1.00000E+000	1.71262E+005	1.67113E+000	3.01779E+001	1.49151E-002	1.19182E-002	7.21907E-002	4.67107E-002	5.50040E+004	2.26754E+002	8.72609E+001	1.14552E-002	1.14552E-002	2.40865E+005	2.20000E+001	1.60000E+001	0.00000E+000	2.78032E+002	1.92338E+002	4.67698E+002	1.00000E+002	3.01198E+000	3.61768E-002	0.00000E+000	-7.13959E-001	3.30665E+000	7.48575E-001	3.10382E+002	2.52007E+002	5.98391E+002	4.30883E+000	6.06346E-001	8.06498E-001	1.11687E-001	2.90532E+002	2.52661E+001	1.04425E-001	4.30883E+000	3.83044E+001
1.61621E+002	6.89626E+002	2.26725E+002	8.73482E+001	1.43748E+000	1.11813E+000	6.85900E+003	4.61558E+002	1.00000E+000	1.62200E+003	1.00000E+001	1.71353E+005	1.60729E+000	2.62607E+001	1.73569E-002	1.35009E-002	5.67526E-002	3.54846E-002	5.50040E+004	2.26754E+002	8.72608E+001	1.14552E-002	1.14552E-002	2.40865E+005	2.20000E+001	1.70000E+001	0.00000E+000	1.79638E+002	1.47496E+002	3.86778E+002	1.00000E+002	2.30272E+000	1.98577E-002	0.00000E+000	4.38894E+000	3.22052E+000	8.99818E-001	3.10382E+002	2.52007E+002	5.98391E+002	4.32109E+000	6.06346E-001	8.06498E-001	1.24961E-001	4.38894E+000	1.57910E+001	1.04425E-001	4.32109E+000	3.82991E+001
1.74038E+002	9.46951E+002	2.26819E+002	8.72249E+001	1.38726E+000	1.18930E+000	9.67200E+003	1.33096E+003	1.00000E+000	1.62300E+003	1.00000E+000	1.71441E+005	1.64986E+000	3.07726E+001	1.41058E-002	1.20929E-002	6.36604E-002	4.72473E-002	5.50040E+004	2.26754E+002	8.72607E+001	1.14552E-002	1.14552E-002	2.40865E+005	2.20000E+001	1.80000E+001	0.00000E+000	2.96703E+002	1.78129E+002	4.95147E+002	1.00000E+002	3.11215E+000	2.92705E-002	0.00000E+000	-4.49316E+000	3.05270E+000	7.99410E-001	3.10382E+002	2.52007E+002	5.98391E+002	4.32943E+000	6.06346E-001	8.06498E-001	7.68314E-002	2.86752E+002	6.02672E+001	1.04425E-001	4.32943E+000	3.83561E+001
2.00130E+002	1.49236E+003	2.26735E+002	8.71937E+001	1.43327E+000	1.15079E+000	1.52190E+004	2.34570E+003	1.00000E+000	1.62400E+003	0.00000E+000	1.71545E+005	1.64940E+000	3.86311E+001	1.16181E-002	9.32832E-003	6.38056E-002	4.15531E-002	5.50040E+004	2.26754E+002	8.72606E+001	1.14552E-002	1.14552E-002	2.40865E+005	2.20000E+001	1.90000E+001	0.00000E+000	4.02677E+002	2.99162E+002	8.24470E+002	1.00000E+002	4.91756E+000	2.50142E-002	0.00000E+000	1.92447E+000	2.17534E+000	8.94318E-001	3.10382E+002	2.52007E+002	5.98391E+002	4.33042E+000	6.06346E-001	8.06498E-001	1.09317E-001	1.92447E+000	3.05119E+001	1.04425E-001	4.33042E+000	3.83211E+001
1.90424E+002	1.24366E+003	2.26771E+002	8.72789E+001	1.42626E+000	1.13608E+000	1.24680E+004	1.72852E+003	1.00000E+000	1.62500E+003	0.00000E+000	1.71641E+005	1.62035E+000	3.52656E+001	1.27732E-002	1.01745E-002	6.95999E-002	4.46377E-002	5.50040E+004	2.26753E+002	8.72606E+001	1.14552E-002	1.14552E-002	2.40865E+005	2.20000E+001	2.00000E+001	0.00000E+000	2.84666E+002	3.59104E+002	6.20104E+002	1.00000E+002	4.08408E+000	3.18409E-002	0.00000E+000	1.91627E+001	2.81812E+000	7.62699E-001	3.10382E+002	2.52007E+002	5.98391E+002	4.32375E+000	6.06346E-001	8.06498E-001	1.13248E-001	1.91627E+001	4.34302E+001	1.04425E-001	4.32375E+000	3.83263E+001
2.03377E+002	1.36491E+003	2.26754E+002	8.72891E+001	1.44200E+000	1.11498E+000	1.35700E+004	2.02715E+003	1.00000E+000	1.62600E+003	0.00000E+000	1.71732E+005	1.60780E+000	3.69446E+001	1.23787E-002	9.57145E-003	6.48624E-002	3.93098E-002	5.50040E+004	2.26754E+002	8.72607E+001	1.14552E-002	1.14552E-002	2.40865E+005	2.20000E+001	2.10000E+001	0.00000E+000	2.97556E+002	3.86949E+002	7.07895E+002	1.00000E+002	4.50500E+000	2.46556E-002	0.00000E+000	1.82727E+001	2.50004E+000	8.24089E-001	3.10382E+002	2.52007E+002	5.98391E+002	4.32275E+000	6.06346E-001	8.06498E-001	1.27892E-001	1.82727E+001	2.64928E+001	1.04425E-001	4.32275E+000	3.83171E+001
1.80046E+002	8.78036E+002	2.26718E+002	8.73029E+001	1.41589E+000	1.14558E+000	8.82100E+003	1.58333E+003	1.00000E+000	1.62700E+003	2.00000E+000	1.71817E+005	1.62201E+000	2.96317E+001	1.50754E-002	1.21974E-002	7.62421E-002	5.04816E-002	5.50040E+004	2.26754E+002	8.72606E+001	1.14552E-002	1.14552E-002	2.40865E+005	2.20000E+001	2.20000E+001	0.00000E+000	2.31842E+002	2.02885E+002	4.68230E+002	1.00000E+002	2.91038E+000	5.56971E-002	0.00000E+000	6.45081E+000	3.11990E+000	8.19051E-001	3.10382E+002	2.52007E+002	5.98391E+002	4.32999E+000	6.06346E-001	8.06498E-001	1.05527E-001	6.45081E+000	3.92097E+001	1.04425E-001	4.32999E+000	3.83074E+001
1.61923E+002	6.79145E+002	2.27705E+002	8.59956E+001	1.19096E+000	1.40974E+000	7.02600E+003	6.73920E+002	1.00000E+000	1.69200E+003	2.00000E+000	1.78007E+005	1.67894E+000	2.60604E+001	1.42083E-002	1.68184E-002	5.29289E-002	7.33106E-002	5.76020E+004	2.27617E+002	8.61378E+001	2.68970E-002	2.68970E-002	1.63368E+005	1.40000E+001	1.00000E+000	0.00000E+000	3.45316E+002	3.00250E+002	5.85607E+001	1.00000E+002	2.21031E+000	4.10586E-002	0.00000E+000	-1.49239E+002	3.66987E+000	7.80202E-001	6.30139E+002	4.06359E+002	1.57004E+002	-1.29690E+002	9.55898E-001	6.21178E-001	-8.41255E-002	1.42007E+002	9.81442E+001	-7.53561E-002	1.61556E+002	1.07876E+002
2.01757E+002	1.15904E+003	2.27545E+002	8.60622E+001	1.18766E+000	1.34889E+000	1.15070E+004	1.81942E+003	1.00000E+000	1.69300E+003	0.00000E+000	1.78102E+005	1.60202E+000	3.40447E+001	1.10716E-002	1.25746E-002	4.84540E-002	6.20908E-002	5.76020E+004	2.27617E+002	8.61382E+001	2.68970E-002	2.68970E-002	1.63368E+005	1.40000E+001	2.00000E+000	0.00000E+000	6.46405E+002	4.25824E+002	1.38011E+002	1.00000E+002	3.78487E+000	3.95097E-002	0.00000E+000	-1.31965E+002	3.28794E+000	6.80466E-001	6.30139E+002	4.06359E+002	1.57004E+002	-1.29694E+002	9.55898E-001	6.21178E-001	-6.35626E-002	1.59281E+002	9.22718E+001	-7.53561E-002	1.61551E+002	1.07797E+002
1.83036E+002	1.14547E+003	2.27612E+002	8.59272E+001	1.20959E+000	1.47026E+000	1.25050E+004	1.55287E+003	1.00000E+000	1.69400E+003	0.00000E+000	1.78199E+005	1.77841E+000	3.38447E+001	1.08167E-002	1.31478E-002	4.79542E-002	7.02011E-002	5.76020E+004	2.27617E+002	8.61383E+001	2.68970E-002	2.68970E-002	1.63368E+005	1.40000E+001	3.00000E+000	0.00000E+000	5.56641E+002	5.23409E+002	1.19263E+002	1.00000E+002	3.77467E+000	3.20615E-002	0.00000E+000	-1.54454E+002	2.92643E+000	7.33383E-001	6.30139E+002	4.06359E+002	1.57004E+002	-1.29686E+002	9.55898E-001	6.21178E-001	-9.72730E-002	1.36791E+002	1.07535E+002	-7.53561E-002	1.61559E+002	1.07842E+002
1.72389E+002	1.03812E+003	2.27674E+002	8.60381E+001	1.20342E+000	1.42428E+000	1.09600E+004	9.09992E+002	1.00000E+000	1.69500E+003	0.00000E+000	1.78292E+005	1.71400E+000	3.22199E+001	1.14951E-002	1.36047E-002	4.97081E-002	6.90335E-002	5.76020E+004	2.27617E+002	8.61380E+001	2.68970E-002	2.68970E-002	1.63368E+005	1.40000E+001	4.00000E+000	0.00000E+000	5.84505E+002	3.91834E+002	1.04883E+002	1.00000E+002	3.37867E+000	2.56848E-002	0.00000E+000	-1.33684E+002	3.09790E+000	7.40012E-001	6.30139E+002	4.06359E+002	1.57004E+002	-1.29695E+002	9.55898E-001	6.21178E-001	-8.40514E-002	1.57561E+002	1.13600E+002	-7.53561E-002	1.61551E+002	1.07855E+002
1.84949E+002	1.05212E+003	2.27585E+002	8.61511E+001	1.22729E+000	1.35629E+000	1.08520E+004	1.69069E+003	1.00000E+000	1.69600E+003	0.00000E+000	1.78387E+005	1.66456E+000	3.24364E+001	1.17813E-002	1.30196E-002	5.05823E-002	6.14360E-002	5.76020E+004	2.27617E+002	8.61377E+001	2.68970E-002	2.68970E-002	1.63368E+005	1.40000E+001	5.00000E+000	0.00000E+000	6.42453E+002	2.92618E+002	1.56669E+002	1.00000E+002	3.39804E+000	3.55247E-002	0.00000E+000	-1.10329E+002	3.16567E+000	7.27763E-001	6.30139E+002	4.06359E+002	1.57004E+002	-1.29696E+002	9.55898E-001	6.21178E-001	-4.99331E-002	1.80917E+002	9.85382E+001	-7.53561E-002	1.61550E+002	1.07809E+002
1.68983E+002	8.21108E+002	2.27578E+002	8.61016E+001	1.22961E+000	1.37844E+000	8.60600E+003	8.90363E+002	1.00000E+000	1.69700E+003	0.00000E+000	1.78491E+005	1.69495E+000	2.86550E+001	1.32546E-002	1.48590E-002	4.84697E-002	6.03954E-002	5.76020E+004	2.27617E+002	8.61378E+001	2.68970E-002	2.68970E-002	1.63368E+005	1.40000E+001	6.00000E+000	0.00000E+000	4.63087E+002	2.54744E+002	1.21251E+002	1.00000E+002	2.62067E+000	3.14600E-002	0.00000E+000	-1.19020E+002	4.09727E+000	6.31417E-001	6.30139E+002	4.06359E+002	1.57004E+002	-1.29697E+002	9.55898E-001	6.21178E-001	-5.70654E-002	1.72225E+002	9.79035E+001	-7.53561E-002	1.61548E+002	1.07807E+002
1.70200E+002	1.11272E+003	2.27627E+002	8.60079E+001	1.23605E+000	1.51008E+000	1.26830E+004	1.43742E+003	1.00000E+000	1.69800E+003	0.00000E+000	1.78580E+005	1.86654E+000	3.33575E+001	1.09755E-002	1.34088E-002	5.40719E-002	8.00961E-002	5.76020E+004	2.27617E+002	8.61378E+001	2.68970E-002	2.68970E-002	1.63368E+005	1.40000E+001	7.00000E+000	0.00000E+000	6.05318E+002	4.53286E+002	1.18027E+002	1.00000E+002	3.68597E+000	2.76681E-002	0.00000E+000	-1.40305E+002	2.99182E+000	7.12302E-001	6.30139E+002	4.06359E+002	1.57004E+002	-1.29687E+002	9.55898E-001	6.21178E-001	-9.97873E-002	1.50940E+002	1.24477E+002	-7.53561E-002	1.61559E+002	1.07844E+002
1.86812E+002	1.36108E+003	2.27682E+002	8.61293E+001	1.22448E+000	1.47122E+000	1.50680E+004	2.00998E+003	1.00000E+000	1.69900E+003	0.00000E+000	1.78670E+005	1.80148E+000	3.68929E+001	9.97525E-003	1.19853E-002	4.99597E-002	7.16301E-002	5.76020E+004	2.27617E+002	8.61381E+001	2.68970E-002	2.68970E-002	1.63368E+005	1.40000E+001	8.00000E+000	0.00000E+000	7.08437E+002	5.78214E+002	1.34155E+002	1.00000E+002	4.45717E+000	2.27973E-002	0.00000E+000	-1.45644E+002	2.66684E+000	7.33138E-001	6.30139E+002	4.06359E+002	1.57004E+002	-1.29683E+002	9.55898E-001	6.21178E-001	-9.15310E-002	1.45602E+002	1.09982E+002	-7.53561E-002	1.61562E+002	1.07866E+002
1.92292E+002	1.39104E+003	2.27554E+002	8.62343E+001	1.28881E+000	1.42012E+000	1.56990E+004	1.46835E+003	1.00000E+000	1.70000E+003	0.00000E+000	1.78769E+005	1.83027E+000	3.72967E+001	1.02862E-002	1.13342E-002	4.34389E-002	5.24511E-002	5.76020E+004	2.27617E+002	8.61381E+001	2.68970E-002	2.68970E-002	1.63368E+005	1.40000E+001	9.00000E+000	0.00000E+000	8.18718E+002	4.61226E+002	1.82965E+002	1.00000E+002	4.56469E+000	1.66941E-002	0.00000E+000	-1.22186E+002	2.77600E+000	6.90011E-001	6.30139E+002	4.06359E+002	1.57004E+002	-1.29688E+002	9.55898E-001	6.21178E-001	-4.84720E-002	1.69060E+002	8.50105E+001	-7.53561E-002	1.61557E+002	1.07798E+002
1.78125E+002	1.12979E+003	2.27646E+002	8.61291E+001	1.22309E+000	1.42671E+000	1.21570E+004	1.00952E+003	1.00000E+000	1.70100E+003	0.00000E+000	1.78861E+005	1.74500E+000	3.36123E+001	1.10929E-002	1.29397E-002	4.66796E-002	6.29862E-002	5.76020E+004	2.27617E+002	8.61379E+001	2.68970E-002	2.68970E-002	1.63368E+005	1.40000E+001	1.00000E+001	0.00000E+000	6.77623E+002	3.86748E+002	1.23945E+002	1.00000E+002	3.70331E+000	2.16751E-002	0.00000E+000	-1.24440E+002	2.86492E+000	7.59777E-001	6.30139E+002	4.06359E+002	1.57004E+002	-1.29675E+002	9.55898E-001	6.21178E-001	-7.68464E-002	1.66805E+002	1.14763E+002	-7.53561E-002	1.61571E+002	1.07858E+002
1.69100E+002	1.24451E+003	2.27631E+002	8.63064E+001	1.25685E+000	1.44550E+000	1.39420E+004	1.60233E+003	1.00000E+000	1.70200E+003	0.00000E+000	1.78955E+005	1.81677E+000	3.52775E+001	1.06444E-002	1.22421E-002	4.67343E-002	6.13812E-002	5.76020E+004	2.27617E+002	8.61379E+001	2.68970E-002	2.68970E-002	1.63368E+005	1.40000E+001	1.10000E+001	0.00000E+000	7.08689E+002	4.62341E+002	1.30442E+002	1.00000E+002	4.06557E+000	2.49117E-002	0.00000E+000	-1.31954E+002	2.76922E+000	7.33991E-001	6.30139E+002	4.06359E+002	1.57004E+002	-1.29664E+002	9.55898E-001	6.21178E-001	-6.98082E-002	1.59292E+002	9.93348E+001	-7.53561E-002	1.61582E+002	1.07853E+002
1.66661E+002	7.50365E+002	2.27611E+002	8.60932E+001	1.21506E+000	1.44787E+000	8.12500E+003	9.49410E+002	1.00000E+000	1.70300E+003	1.00000E+000	1.79059E+005	1.75925E+000	2.73928E+001	1.34799E-002	1.60627E-002	5.81940E-002	8.19048E-002	5.76020E+004	2.27617E+002	8.61382E+001	2.68970E-002	2.68970E-002	1.63368E+005	1.40000E+001	1.20000E+001	0.00000E+000	4.84946E+002	2.09048E+002	1.05925E+002	1.00000E+002	2.48526E+000	4.23632E-002	0.00000E+000	-1.09585E+002	3.35376E+000	7.93903E-001	6.30139E+002	4.06359E+002	1.57004E+002	-1.29664E+002	9.55898E-001	6.21178E-001	-8.74258E-002	1.81660E+002	1.41435E+002	-7.53561E-002	1.61582E+002	1.07855E+002
1.67700E+002	8.85053E+002	2.27569E+002	8.61978E+001	1.24565E+000	1.42162E+000	9.67300E+003	9.34391E+002	1.00000E+000	1.70400E+003	0.00000E+000	1.79142E+005	1.77084E+000	2.97498E+001	1.26653E-002	1.44545E-002	4.51615E-002	5.82250E-002	5.76020E+004	2.27617E+002	8.61381E+001	2.68970E-002	2.68970E-002	1.63368E+005	1.40000E+001	1.30000E+001	0.00000E+000	5.38174E+002	2.33821E+002	1.41784E+002	1.00000E+002	2.84439E+000	1.90641E-002	0.00000E+000	-1.06955E+002	3.40745E+000	7.16146E-001	6.30139E+002	4.06359E+002	1.57004E+002	-1.29652E+002	9.55898E-001	6.21178E-001	-6.59724E-002	1.84291E+002	1.19998E+002	-7.53561E-002	1.61593E+002	1.07843E+002
1.75789E+002	1.21192E+003	2.27631E+002	8.63846E+001	1.29529E+000	1.51382E+000	1.45650E+004	1.51317E+003	1.00000E+000	1.70500E+003	0.00000E+000	1.79239E+005	1.96083E+000	3.48126E+001	1.07327E-002	1.25435E-002	5.07984E-002	6.89269E-002	5.76020E+004	2.27617E+002	8.61381E+001	2.68970E-002	2.68970E-002	1.63368E+005	1.40000E+001	1.40000E+001	0.00000E+000	7.06252E+002	4.36579E+002	4.33717E+002	3.00000E+002	4.97936E+000	2.87949E-002	0.00000E+000	-3.77537E+002	1.08739E+001	1.82882E-001	6.30139E+002	4.06359E+002	1.57004E+002	-1.29643E+002	9.55898E-001	6.21178E-001	-7.77949E-002	2.04954E+002	-1.37290E+002	-7.53561E-002	1.61603E+002	1.07871E+002
1.65990E+002	5.54072E+002	2.27659E+002	8.65669E+001	1.19229E+000	1.39355E+000	5.70800E+003	5.52344E+002	1.00000E+000	1.70600E+003	7.00000E+000	1.79346E+005	1.66152E+000	2.35387E+001	1.57812E-002	1.84451E-002	4.85374E-002	6.52568E-002	5.80290E+004	2.27659E+002	8.65669E+001	4.85374E-002	6.52568E-002	5.70800E+003	1.00000E+000	1.00000E+000	0.00000E+000	3.14033E+002	1.95641E+002	6.05166E+001	1.00000E+002	1.78026E+000	4.42121E-002	0.00000E+000	-1.29022E+002	4.38636E+000	7.24211E-001	3.14033E+002	1.95641E+002	6.05166E+001	-1.29022E+002	4.38636E+000	7.24211E-001	-7.78301E-002	1.62224E+002	1.11268E+002	-7.78301E-002	1.62224E+002	1.11268E+002
1.43158E+002	2.38659E+002	2.25705E+002	8.77374E+001	1.08836E+000	1.35606E+000	2.18900E+003	3.22520E+002	1.00000E+000	1.80500E+003	5.40000E+001	1.88653E+005	1.47587E+000	1.54486E+001	2.32621E-002	2.89837E-002	5.94184E-002	8.93498E-002	6.10430E+004	2.25661E+002	8.77418E+001	8.92777E-003	8.92777E-003	3.23411E+005	2.40000E+001	1.00000E+000	0.00000E+000	1.35370E+002	9.41853E+001	2.35835E+001	1.00000E+002	7.91421E-001	1.18136E-001	0.00000E+000	-1.35782E+002	6.86149E+000	7.47601E-001	7.84896E+002	4.58881E+002	1.69279E+002	-1.24440E+002	6.07292E-001	6.94922E-001	-1.09514E-001	1.55463E+002	1.38807E+002	-5.95709E-002	1.66806E+002	9.43878E+001
1.76319E+002	1.30822E+003	2.25675E+002	8.77353E+001	1.24127E+000	1.40095E+000	1.40650E+004	2.14907E+003	1.00000E+000	1.80600E+003	0.00000E+000	1.88706E+005	1.73895E+000	3.61694E+001	1.04664E-002	1.18128E-002	4.38963E-002	5.55344E-002	6.10430E+004	2.25661E+002	8.77417E+001	8.92777E-003	8.92777E-003	3.23411E+005	2.40000E+001	2.00000E+000	0.00000E+000	7.80282E+002	4.82480E+002	2.43673E+002	3.00000E+002	4.72089E+000	2.76464E-002	0.00000E+000	-1.24220E+002	3.85683E+000	5.24699E-001	7.84896E+002	4.58881E+002	1.69279E+002	-1.24448E+002	6.07292E-001	6.94922E-001	-6.04315E-002	1.67025E+002	9.55646E+001	-5.95709E-002	1.66797E+002	9.43660E+001
1.84395E+002	1.31631E+003	2.25665E+002	8.77322E+001	1.23496E+000	1.34661E+000	1.35790E+004	2.13051E+003	1.00000E+000	1.80700E+003	0.00000E+000	1.88805E+005	1.66301E+000	3.62810E+001	1.05978E-002	1.15560E-002	4.26869E-002	5.04763E-002	6.10430E+004	2.25661E+002	8.77416E+001	8.92777E-003	8.92777E-003	3.23411E+005	2.40000E+001	3.00000E+000	0.00000E+000	7.98159E+002	4.70218E+002	1.44612E+002	1.00000E+002	4.40561E+000	2.74433E-002	0.00000E+000	-1.26051E+002	2.72544E+000	7.55686E-001	7.84896E+002	4.58881E+002	1.69279E+002	-1.24451E+002	6.07292E-001	6.94922E-001	-4.32514E-002	1.65194E+002	7.43129E+001	-5.95709E-002	1.66794E+002	9.43592E+001
1.72157E+002	1.10867E+003	2.25659E+002	8.77595E+001	1.18573E+000	1.42153E+000	1.15520E+004	1.70937E+003	1.00000E+000	1.80800E+003	0.00000E+000	1.88902E+005	1.68556E+000	3.32968E+001	1.10321E-002	1.32260E-002	4.72348E-002	6.72591E-002	6.10430E+004	2.25661E+002	8.77415E+001	8.92777E-003	8.92777E-003	3.23411E+005	2.40000E+001	4.00000E+000	0.00000E+000	6.93213E+002	3.81523E+002	1.12577E+002	0.00000E+000	3.69505E+000	4.14126E-002	0.00000E+000	-1.23130E+002	2.76365E+000	8.07978E-001	7.84896E+002	4.58881E+002	1.69279E+002	-1.24452E+002	6.07292E-001	6.94922E-001	-9.04411E-002	1.68115E+002	1.30293E+002	-5.95709E-002	1.66793E+002	9.43539E+001
1.82644E+002	1.40344E+003	2.25684E+002	8.77545E+001	1.25885E+000	1.37257E+000	1.50060E+004	2.40884E+003	1.00000E+000	1.80900E+003	0.00000E+000	1.88994E+005	1.72786E+000	3.74625E+001	1.02764E-002	1.12047E-002	4.31972E-002	5.10961E-002	6.10430E+004	2.25661E+002	8.77412E+001	8.92777E-003	8.92777E-003	3.23411E+005	2.40000E+001	5.00000E+000	0.00000E+000	8.21174E+002	5.23912E+002	1.59463E+002	1.00000E+002	4.69970E+000	3.06438E-002	0.00000E+000	-1.30256E+002	2.72796E+000	7.18192E-001	7.84896E+002	4.58881E+002	1.69279E+002	-1.24452E+002	6.07292E-001	6.94922E-001	-4.32142E-002	1.60989E+002	7.00733E+001	-5.95709E-002	1.66794E+002	9.43657E+001
1.89692E+002	1.36122E+003	2.25645E+002	8.77784E+001	1.25762E+000	1.42266E+000	1.50220E+004	2.27856E+003	1.00000E+000	1.81000E+003	0.00000E+000	1.89080E+005	1.78916E+000	3.68947E+001	1.02609E-002	1.16075E-002	4.68572E-002	5.96129E-002	6.10430E+004	2.25661E+002	8.77411E+001	8.92777E-003	8.92777E-003	3.23411E+005	2.40000E+001	6.00000E+000	0.00000E+000	8.14403E+002	4.95271E+002	1.38074E+002	3.00000E+002	4.51462E+000	3.15168E-002	0.00000E+000	-1.28134E+002	2.53963E+000	7.71039E-001	7.84896E+002	4.58881E+002	1.69279E+002	-1.24452E+002	6.07292E-001	6.94922E-001	-6.15774E-002	1.63111E+002	9.29264E+001	-5.95709E-002	1.66793E+002	9.43464E+001
1.70184E+002	1.17927E+003	2.25625E+002	8.77092E+001	1.22846E+000	1.38486E+000	1.24250E+004	1.53077E+003	1.00000E+000	1.81100E+003	0.00000E+000	1.89166E+005	1.70124E+000	3.43405E+001	1.10208E-002	1.24239E-002	4.30011E-002	5.42203E-002	6.10430E+004	2.25661E+002	8.77410E+001	8.92777E-003	8.92777E-003	3.23411E+005	2.40000E+001	7.00000E+000	0.00000E+000	7.48911E+002	3.81479E+002	1.13185E+002	1.00000E+002	3.86327E+000	3.13436E-002	0.00000E+000	-1.19911E+002	2.52148E+000	8.53901E-001	7.84896E+002	4.58881E+002	1.69279E+002	-1.24459E+002	6.07292E-001	6.94922E-001	-5.98494E-002	1.71335E+002	9.91962E+001	-5.95709E-002	1.66787E+002	9.43343E+001
1.88851E+002	1.47849E+003	2.25646E+002	8.77446E+001	1.27624E+000	1.37746E+000	1.60730E+004	2.72224E+003	1.00000E+000	1.81200E+003	0.00000E+000	1.89261E+005	1.75797E+000	3.84511E+001	1.00666E-002	1.08650E-002	4.83730E-002	5.61579E-002	6.10430E+004	2.25661E+002	8.77406E+001	8.92777E-003	8.92777E-003	3.23411E+005	2.40000E+001	8.00000E+000	0.00000E+000	8.66461E+002	5.51536E+002	2.71789E+002	3.00000E+002	5.29800E+000	3.72251E-002	0.00000E+000	-1.26389E+002	3.65157E+000	5.18422E-001	7.84896E+002	4.58881E+002	1.69279E+002	-1.24450E+002	6.07292E-001	6.94922E-001	-3.81439E-002	1.64857E+002	6.81784E+001	-5.95709E-002	1.66796E+002	9.43511E+001
1.69888E+002	1.49811E+003	2.25668E+002	8.77722E+001	1.29827E+000	1.46965E+000	1.75450E+004	2.09130E+003	1.00000E+000	1.81300E+003	0.00000E+000	1.89352E+005	1.90800E+000	3.87055E+001	9.80137E-003	1.10953E-002	4.76950E-002	6.08043E-002	6.10430E+004	2.25661E+002	8.77405E+001	8.92777E-003	8.92777E-003	3.23411E+005	2.40000E+001	9.00000E+000	0.00000E+000	8.80019E+002	5.50567E+002	2.25405E+002	3.00000E+002	5.18152E+000	2.32315E-002	0.00000E+000	-1.27261E+002	2.95490E+000	6.13186E-001	7.84896E+002	4.58881E+002	1.69279E+002	-1.24452E+002	6.07292E-001	6.94922E-001	-6.19188E-002	1.63985E+002	9.41952E+001	-5.95709E-002	1.66793E+002	9.43571E+001
1.76804E+002	1.01887E+003	2.25642E+002	8.77635E+001	1.17501E+000	1.30295E+000	9.70900E+003	1.21389E+003	1.00000E+000	1.81400E+003	0.00000E+000	1.89457E+005	1.53098E+000	3.19198E+001	1.19248E-002	1.32233E-002	4.11019E-002	5.00927E-002	6.10430E+004	2.25661E+002	8.77405E+001	8.92777E-003	8.92777E-003	3.23411E+005	2.40000E+001	1.00000E+001	0.00000E+000	6.48728E+002	3.31466E+002	1.00034E+002	1.00000E+002	3.35642E+000	3.25037E-002	0.00000E+000	-1.19908E+002	2.87616E+000	8.46859E-001	7.84896E+002	4.58881E+002	1.69279E+002	-1.24441E+002	6.07292E-001	6.94922E-001	-5.16341E-002	1.71337E+002	8.99288E+001	-5.95709E-002	1.66804E+002	9.43567E+001
1.72196E+002	1.39799E+003	2.25649E+002	8.77120E+001	1.27087E+000	1.45137E+000	1.58780E+004	2.13830E+003	1.00000E+000	1.81500E+003	0.00000E+000	1.89549E+005	1.84451E+000	3.73898E+001	1.00857E-002	1.15181E-002	4.54875E-002	5.89477E-002	6.10430E+004	2.25662E+002	8.77401E+001	8.92777E-003	8.92777E-003	3.23411E+005	2.40000E+001	1.10000E+001	0.00000E+000	8.40898E+002	4.93588E+002	2.65385E+002	3.00000E+002	5.01036E+000	2.89747E-002	0.00000E+000	-1.20194E+002	3.59472E+000	5.29844E-001	7.84896E+002	4.58881E+002	1.69279E+002	-1.24437E+002	6.07292E-001	6.94922E-001	-6.63049E-002	1.71052E+002	1.06196E+002	-5.95709E-002	1.66808E+002	9.43667E+001
1.73134E+002	1.38912E+003	2.25638E+002	8.77274E+001	1.29017E+000	1.46432E+000	1.61310E+004	2.06771E+003	1.00000E+000	1.81600E+003	0.00000E+000	1.89643E+005	1.88922E+000	3.72708E+001	1.01582E-002	1.15294E-002	4.43888E-002	5.68096E-002	6.10430E+004	2.25662E+002	8.77401E+001	8.92777E-003	8.92777E-003	3.23411E+005	2.40000E+001	1.20000E+001	0.00000E+000	8.53835E+002	4.83322E+002	2.07067E+002	3.00000E+002	4.82196E+000	2.22851E-002	0.00000E+000	-1.21445E+002	2.88047E+000	6.56020E-001	7.84896E+002	4.58881E+002	1.69279E+002	-1.24430E+002	6.07292E-001	6.94922E-001	-6.32258E-002	1.69801E+002	1.01473E+002	-5.95709E-002	1.66816E+002	9.43685E+001
1.87881E+002	1.50563E+003	2.25629E+002	8.77748E+001	1.27808E+000	1.40300E+000	1.66640E+004	3.61050E+003	1.00000E+000	1.81700E+003	0.00000E+000	1.89738E+005	1.79314E+000	3.88024E+001	9.90072E-003	1.08685E-002	4.87655E-002	5.85350E-002	6.10430E+004	2.25662E+002	8.77402E+001	8.92777E-003	8.92777E-003	3.23411E+005	2.40000E+001	1.30000E+001	0.00000E+000	8.85741E+002	5.41122E+002	1.49796E+002	1.00000E+002	4.91694E+000	3.49924E-002	0.00000E+000	-1.28370E+002	2.41141E+000	7.70994E-001	7.84896E+002	4.58881E+002	1.69279E+002	-1.24425E+002	6.07292E-001	6.94922E-001	-4.65958E-002	1.62876E+002	7.57628E+001	-5.95709E-002	1.66821E+002	9.43671E+001
1.64689E+002	1.01421E+003	2.25638E+002	8.77477E+001	1.19187E+000	1.38269E+000	1.03580E+004	8.79825E+002	1.00000E+000	1.81800E+003	0.00000E+000	1.89825E+005	1.64799E+000	3.18466E+001	1.17109E-002	1.35859E-002	3.84743E-002	5.10885E-002	6.10430E+004	2.25662E+002	8.77402E+001	8.92777E-003	8.92777E-003	3.23411E+005	2.40000E+001	1.40000E+001	0.00000E+000	6.20902E+002	3.57464E+002	1.30528E+002	3.00000E+002	3.45968E+000	2.31036E-002	0.00000E+000	-1.23745E+002	3.33039E+000	7.08073E-001	7.84896E+002	4.58881E+002	1.69279E+002	-1.24426E+002	6.07292E-001	6.94922E-001	-7.41193E-002	1.67500E+002	1.11418E+002	-5.95709E-002	1.66820E+002	9.43714E+001
1.73730E+002	1.08265E+003	2.25656E+002	8.77646E+001	1.24422E+000	1.37180E+000	1.14410E+004	1.62524E+003	1.00000E+000	1.81900E+003	1.00000E+000	1.89926E+005	1.70683E+000	3.29037E+001	1.16323E-002	1.28251E-002	4.98516E-002	6.02729E-002	6.10430E+004	2.25662E+002	8.77401E+001	8.92777E-003	8.92777E-003	3.23411E+005	2.40000E+001	1.50000E+001	0.00000E+000	6.76380E+002	3.61978E+002	1.97278E+002	3.00000E+002	3.86151E+000	3.96193E-002	0.00000E+000	-1.15483E+002	3.79000E+000	5.92025E-001	7.84896E+002	4.58881E+002	1.69279E+002	-1.24437E+002	6.07292E-001	6.94922E-001	-4.87683E-002	1.75763E+002	9.11199E+001	-5.95709E-002	1.66808E+002	9.43671E+001
1.73583E+002	1.25966E+003	2.25677E+002	8.77179E+001	1.23402E+000	1.40782E+000	1.35290E+004	1.49615E+003	1.00000E+000	1.82000E+003	0.00000E+000	1.90018E+005	1.73729E+000	3.54916E+001	1.06094E-002	1.21036E-002	4.49334E-002	5.80599E-002	6.10430E+004	2.25662E+002	8.77400E+001	8.92777E-003	8.92777E-003	3.23411E+005	2.40000E+001	1.60000E+001	0.00000E+000	7.82240E+002	4.01649E+002	1.36150E+002	1.00000E+002	4.10512E+000	2.89298E-002	0.00000E+000	-1.19307E+002	2.55649E+000	8.07113E-001	7.84896E+002	4.58881E+002	1.69279E+002	-1.24439E+002	6.07292E-001	6.94922E-001	-6.57873E-002	1.71939E+002	1.06513E+002	-5.95709E-002	1.66807E+002	9.43777E+001
1.82681E+002	1.49992E+003	2.25637E+002	8.77217E+001	1.28145E+000	1.46423E+000	1.73060E+004	2.67690E+003	1.00000E+000	1.82100E+003	0.00000E+000	1.90110E+005	1.87634E+000	3.87288E+001	9.74101E-003	1.11304E-002	4.78084E-002	6.20825E-002	6.10430E+004	2.25662E+002	8.77401E+001	8.92777E-003	8.92777E-003	3.23411E+005	2.40000E+001	1.70000E+001	0.00000E+000	8.80111E+002	5.60008E+002	1.73082E+002	3.00000E+002	5.03928E+000	2.70259E-002	0.00000E+000	-1.30019E+002	2.55484E+000	7.14084E-001	7.84896E+002	4.58881E+002	1.69279E+002	-1.24434E+002	6.07292E-001	6.94922E-001	-6.65706E-002	1.61227E+002	9.66641E+001	-5.95709E-002	1.66811E+002	9.43639E+001
1.73365E+002	1.22641E+003	2.25689E+002	8.77368E+001	1.25484E+000	1.40395E+000	1.33490E+004	1.41983E+003	1.00000E+000	1.82200E+003	0.00000E+000	1.90212E+005	1.76174E+000	3.50201E+001	1.08609E-002	1.21514E-002	4.48239E-002	5.57403E-002	6.10430E+004	2.25662E+002	8.77401E+001	8.92777E-003	8.92777E-003	3.23411E+005	2.40000E+001	1.80000E+001	0.00000E+000	7.74586E+002	4.10014E+002	1.55465E+002	3.00000E+002	4.17373E+000	2.62522E-002	0.00000E+000	-1.19625E+002	2.77671E+000	7.48094E-001	7.84896E+002	4.58881E+002	1.69279E+002	-1.24432E+002	6.07292E-001	6.94922E-001	-5.60815E-002	1.71620E+002	9.52583E+001	-5.95709E-002	1.66814E+002	9.43893E+001
1.67575E+002	1.34602E+003	2.25674E+002	8.77393E+001	1.27083E+000	1.42903E+000	1.50700E+004	1.93295E+003	1.00000E+000	1.82300E+003	0.00000E+000	1.90307E+005	1.81604E+000	3.66881E+001	1.03521E-002	1.16408E-002	4.51299E-002	5.67162E-002	6.10430E+004	2.25662E+002	8.77400E+001	8.92777E-003	8.92777E-003	3.23411E+005	2.40000E+001	1.90000E+001	0.00000E+000	8.12251E+002	4.64574E+002	1.40972E+002	1.00000E+002	4.41712E+000	2.80673E-002	0.00000E+000	-1.24695E+002	2.51707E+000	7.76710E-001	7.84896E+002	4.58881E+002	1.69279E+002	-1.24435E+002	6.07292E-001	6.94922E-001	-5.85966E-002	1.66551E+002	9.30204E+001	-5.95709E-002	1.66810E+002	9.43788E+001
1.75097E+002	1.27035E+003	2.25671E+002	8.76842E+001	1.27715E+000	1.42341E+000	1.42480E+004	1.30272E+003	1.00000E+000	1.82400E+003	0.00000E+000	1.90406E+005	1.81791E+000	3.56420E+001	1.06995E-002	1.19249E-002	4.52594E-002	5.58789E-002	6.10430E+004	2.25662E+002	8.77398E+001	8.92777E-003	8.92777E-003	3.23411E+005	2.40000E+001	2.00000E+001	0.00000E+000	7.82830E+002	4.20469E+002	1.40439E+002	1.00000E+002	4.18283E+000	2.42003E-002	0.00000E+000	-1.21239E+002	2.56837E+000	7.82848E-001	7.84896E+002	4.58881E+002	1.69279E+002	-1.24414E+002	6.07292E-001	6.94922E-001	-5.41588E-002	1.70006E+002	9.14676E+001	-5.95709E-002	1.66831E+002	9.44008E+001
1.74028E+002	1.44508E+003	2.25695E+002	8.77335E+001	1.29334E+000	1.43498E+000	1.65130E+004	2.04070E+003	1.00000E+000	1.82500E+003	0.00000E+000	1.90498E+005	1.85591E+000	3.80142E+001	1.00646E-002	1.11669E-002	4.46047E-002	5.46184E-002	6.10430E+004	2.25662E+002	8.77396E+001	8.92777E-003	8.92777E-003	3.23411E+005	2.40000E+001	2.10000E+001	0.00000E+000	8.58769E+002	5.10581E+002	1.69885E+002	1.00000E+002	4.80282E+000	2.60527E-002	0.00000E+000	-1.26005E+002	2.58216E+000	7.23294E-001	7.84896E+002	4.58881E+002	1.69279E+002	-1.24422E+002	6.07292E-001	6.94922E-001	-5.19168E-002	1.65241E+002	8.41773E+001	-5.95709E-002	1.66823E+002	9.44012E+001
1.61977E+002	1.18260E+003	2.25687E+002	8.77286E+001	1.20731E+000	1.44888E+000	1.27610E+004	1.72808E+003	1.00000E+000	1.82600E+003	0.00000E+000	1.90598E+005	1.74925E+000	3.43890E+001	1.06875E-002	1.28260E-002	4.40463E-002	6.27980E-002	6.10430E+004	2.25662E+002	8.77399E+001	8.92777E-003	8.92777E-003	3.23411E+005	2.40000E+001	2.20000E+001	0.00000E+000	7.18610E+002	4.23125E+002	1.49849E+002	3.00000E+002	4.03093E+000	2.91778E-002	0.00000E+000	-1.25089E+002	3.00897E+000	7.06076E-001	7.84896E+002	4.58881E+002	1.69279E+002	-1.24422E+002	6.07292E-001	6.94922E-001	-9.09446E-002	1.66156E+002	1.28909E+002	-5.95709E-002	1.66823E+002	9.43979E+001
1.74025E+002	1.08711E+003	2.25667E+002	8.77657E+001	1.18822E+000	1.35177E+000	1.08380E+004	1.05131E+003	1.00000E+000	1.82700E+003	0.00000E+000	1.90697E+005	1.60620E+000	3.29713E+001	1.14136E-002	1.29846E-002	4.11578E-002	5.27444E-002	6.10430E+004	2.25662E+002	8.77398E+001	8.92777E-003	8.92777E-003	3.23411E+005	2.40000E+001	2.30000E+001	0.00000E+000	6.66448E+002	3.96067E+002	1.31836E+002	3.00000E+002	3.72666E+000	2.71020E-002	0.00000E+000	-1.25976E+002	3.18687E+000	7.23389E-001	7.84896E+002	4.58881E+002	1.69279E+002	-1.24417E+002	6.07292E-001	6.94922E-001	-6.43901E-002	1.65270E+002	9.82640E+001	-5.95709E-002	1.66828E+002	9.43917E+001
1.56091E+002	1.08029E+003	2.25696E+002	8.77357E+001	1.27650E+000	1.43098E+000	1.21600E+004	1.27771E+003	1.00000E+000	1.82800E+003	0.00000E+000	1.90799E+005	1.82665E+000	3.28678E+001	1.15759E-002	1.29768E-002	4.46683E-002	5.57071E-002	6.10430E+004	2.25662E+002	8.77394E+001	8.92777E-003	8.92777E-003	3.23411E+005	2.40000E+001	2.40000E+001	0.00000E+000	6.59765E+002	3.80692E+002	1.63838E+002	3.00000E+002	3.76238E+000	2.61342E-002	0.00000E+000	-1.22331E+002	3.39250E+000	6.41542E-001	7.84896E+002	4.58881E+002	1.69279E+002	-1.24417E+002	6.07292E-001	6.94922E-001	-5.70585E-002	1.68915E+002	9.36585E+001	-5.95709E-002	1.66828E+002	9.44064E+001
1.42623E+002	4.94883E+002	2.25207E+002	8.75192E+001	1.29328E+000	1.42299E+000	5.61200E+003	4.72778E+002	1.00000E+000	2.17100E+003	1.50000E+001	2.22893E+005	1.84031E+000	2.22460E+001	1.72636E-002	1.89951E-002	4.96905E-002	5.94597E-002	7.21720E+004	2.25145E+002	8.75714E+001	9.56088E-003	9.56088E-003	2.05227E+005	1.90000E+001	1.00000E+000	0.00000E+000	3.22875E+002	1.17537E+002	7.22383E+001	1.00000E+002	1.58936E+000	5.18218E-002	0.00000E+000	-1.02622E+002	3.71869E+000	8.61513E-001	7.37834E+002	2.96267E+002	1.53858E+002	-1.06793E+002	6.28835E-001	8.42476E-001	-4.77535E-002	1.88623E+002	1.02644E+002	-4.20340E-002	1.84453E+002	9.19980E+001
1.98365E+002	1.29658E+003	2.25124E+002	8.75957E+001	1.19671E+000	1.30757E+000	1.26120E+004	2.22945E+003	1.00000E+000	2.17200E+003	1.00000E+000	2.22975E+005	1.56478E+000	3.60080E+001	1.06560E-002	1.16433E-002	4.06191E-002	4.81886E-002	7.21720E+004	2.25145E+002	8.75715E+001	9.56088E-003	9.56088E-003	2.05227E+005	1.90000E+001	2.00000E+000	0.00000E+000	8.27355E+002	3.57675E+002	1.58319E+002	1.00000E+002	4.16914E+000	3.06373E-002	0.00000E+000	-1.10498E+002	2.54143E+000	8.40895E-001	7.37834E+002	2.96267E+002	1.53858E+002	-1.06786E+002	6.28835E-001	8.42476E-001	-4.42713E-002	1.80747E+002	9.07857E+001	-4.20340E-002	1.84460E+002	9.19640E+001
2.03452E+002	1.28594E+003	2.25118E+002	8.75371E+001	1.20226E+000	1.29317E+000	1.24340E+004	1.36028E+003	1.00000E+000	2.17300E+003	1.00000E+000	2.23070E+005	1.55473E+000	3.58600E+001	1.07819E-002	1.15971E-002	3.67620E-002	4.22520E-002	7.21720E+004	2.25145E+002	8.75716E+001	9.56088E-003	9.56088E-003	2.05227E+005	1.90000E+001	3.00000E+000	0.00000E+000	8.19539E+002	3.18925E+002	1.92231E+002	1.00000E+002	4.13115E+000	2.48169E-002	0.00000E+000	-1.04027E+002	2.64980E+000	8.12257E-001	7.37834E+002	2.96267E+002	1.53858E+002	-1.06789E+002	6.28835E-001	8.42476E-001	-3.64308E-002	1.87218E+002	8.83707E+001	-4.20340E-002	1.84456E+002	9.19604E+001
1.92087E+002	1.44264E+003	2.25130E+002	8.75720E+001	1.30342E+000	1.38534E+000	1.60640E+004	2.66751E+003	1.00000E+000	2.17400E+003	0.00000E+000	2.23167E+005	1.80568E+000	3.79821E+001	1.02839E-002	1.09303E-002	4.36438E-002	4.91278E-002	7.21720E+004	2.25145E+002	8.75718E+001	9.56088E-003	9.56088E-003	2.05227E+005	1.90000E+001	4.00000E+000	0.00000E+000	8.78947E+002	3.90501E+002	2.18896E+002	1.00000E+002	4.63175E+000	3.33761E-002	0.00000E+000	-1.08100E+002	2.59529E+000	7.29622E-001	7.37834E+002	2.96267E+002	1.53858E+002	-1.06782E+002	6.28835E-001	8.42476E-001	-3.04694E-002	1.83145E+002	7.75364E+001	-4.20340E-002	1.84463E+002	9.19717E+001
1.59940E+002	7.67274E+002	2.25166E+002	8.75355E+001	1.23015E+000	1.40047E+000	8.17400E+003	6.47125E+002	1.00000E+000	2.17500E+003	2.00000E+000	2.23258E+005	1.72280E+000	2.76997E+001	1.36064E-002	1.54902E-002	4.02969E-002	5.14715E-002	7.21720E+004	2.25145E+002	8.75721E+001	9.56088E-003	9.56088E-003	2.05227E+005	1.90000E+001	5.00000E+000	0.00000E+000	5.29417E+002	1.66090E+002	1.09355E+002	1.00000E+002	2.48857E+000	2.95653E-002	0.00000E+000	-9.97604E+001	2.75965E+000	9.61923E-001	7.37834E+002	2.96267E+002	1.53858E+002	-1.06769E+002	6.28835E-001	8.42476E-001	-6.47441E-002	1.91485E+002	1.24665E+002	-4.20340E-002	1.84476E+002	9.20023E+001
1.56455E+002	4.84346E+002	2.25116E+002	8.75360E+001	1.23931E+000	1.28893E+000	4.80600E+003	4.50832E+002	1.00000E+000	2.17600E+003	1.70000E+001	2.23367E+005	1.59738E+000	2.20079E+001	1.78767E-002	1.85925E-002	3.88284E-002	4.16243E-002	7.21720E+004	2.25145E+002	8.75720E+001	9.56088E-003	9.56088E-003	2.05227E+005	1.90000E+001	6.00000E+000	0.00000E+000	3.39645E+002	1.11057E+002	5.73344E+001	1.00000E+002	1.56879E+000	3.00765E-002	0.00000E+000	-1.03146E+002	3.42170E+000	1.01176E+000	7.37834E+002	2.96267E+002	1.53858E+002	-1.06766E+002	6.28835E-001	8.42476E-001	-1.96270E-002	1.88099E+002	7.01662E+001	-4.20340E-002	1.84480E+002	9.19834E+001
1.96283E+002	1.29464E+003	2.25153E+002	8.76022E+001	1.22901E+000	1.30853E+000	1.29310E+004	1.50918E+003	1.00000E+000	2.17700E+003	0.00000E+000	2.23453E+005	1.60819E+000	3.59811E+001	1.08078E-002	1.15072E-002	3.81961E-002	4.30698E-002	7.21720E+004	2.25145E+002	8.75719E+001	9.56088E-003	9.56088E-003	2.05227E+005	1.90000E+001	7.00000E+000	0.00000E+000	8.37666E+002	3.21547E+002	1.76696E+002	1.00000E+002	4.14238E+000	2.26044E-002	0.00000E+000	-1.05091E+002	2.45758E+000	8.58790E-001	7.37834E+002	2.96267E+002	1.53858E+002	-1.06760E+002	6.28835E-001	8.42476E-001	-3.13403E-002	1.86154E+002	8.15431E+001	-4.20340E-002	1.84486E+002	9.20024E+001
1.84097E+002	1.25142E+003	2.25133E+002	8.75199E+001	1.21964E+000	1.33722E+000	1.26640E+004	1.64844E+003	1.00000E+000	2.17800E+003	0.00000E+000	2.23552E+005	1.63092E+000	3.53754E+001	1.08379E-002	1.18827E-002	4.02812E-002	4.80914E-002	7.21720E+004	2.25145E+002	8.75720E+001	9.56088E-003	9.56088E-003	2.05227E+005	1.90000E+001	8.00000E+000	0.00000E+000	8.12025E+002	3.11537E+002	1.65566E+002	1.00000E+002	3.99606E+000	2.50814E-002	0.00000E+000	-1.05527E+002	2.44727E+000	8.71452E-001	7.37834E+002	2.96267E+002	1.53858E+002	-1.06769E+002	6.28835E-001	8.42476E-001	-4.59852E-002	1.85718E+002	9.77048E+001	-4.20340E-002	1.84476E+002	9.19881E+001
1.98766E+002	1.33992E+003	2.25133E+002	8.76268E+001	1.24813E+000	1.36529E+000	1.41280E+004	1.94736E+003	1.00000E+000	2.17900E+003	0.00000E+000	2.23642E+005	1.70407E+000	3.66049E+001	1.05007E-002	1.14864E-002	4.24697E-002	5.05319E-002	7.21720E+004	2.25145E+002	8.75721E+001	9.56088E-003	9.56088E-003	2.05227E+005	1.90000E+001	9.00000E+000	0.00000E+000	8.57966E+002	3.43461E+002	1.88590E+002	1.00000E+002	4.31432E+000	3.01485E-002	0.00000E+000	-1.05967E+002	2.44980E+000	8.24216E-001	7.37834E+002	2.96267E+002	1.53858E+002	-1.06783E+002	6.28835E-001	8.42476E-001	-4.48303E-002	1.85279E+002	9.59522E+001	-4.20340E-002	1.84462E+002	9.19689E+001
1.81986E+002	1.33680E+003	2.25138E+002	8.75481E+001	1.28478E+000	1.41120E+000	1.49400E+004	1.50177E+003	1.00000E+000	2.18000E+003	1.00000E+000	2.23733E+005	1.81307E+000	3.65622E+001	1.05112E-002	1.15455E-002	4.40190E-002	5.28198E-002	7.21720E+004	2.25146E+002	8.75721E+001	9.56088E-003	9.56088E-003	2.05227E+005	1.90000E+001	1.00000E+001	0.00000E+000	8.34073E+002	3.39207E+002	2.05708E+002	1.00000E+002	4.28576E+000	2.42202E-002	0.00000E+000	-1.04754E+002	2.54229E+000	7.72343E-001	7.37834E+002	2.96267E+002	1.53858E+002	-1.06780E+002	6.28835E-001	8.42476E-001	-4.68914E-002	1.86491E+002	9.95046E+001	-4.20340E-002	1.84465E+002	9.19781E+001
1.74737E+002	1.25248E+003	2.25195E+002	8.75764E+001	1.24800E+000	1.36506E+000	1.32140E+004	1.89645E+003	1.00000E+000	2.18100E+003	1.00000E+000	2.23822E+005	1.70360E+000	3.53904E+001	1.08567E-002	1.18750E-002	4.18521E-002	4.97624E-002	7.21720E+004	2.25146E+002	8.75723E+001	9.56088E-003	9.56088E-003	2.05227E+005	1.90000E+001	1.10000E+001	0.00000E+000	8.26678E+002	3.12562E+002	1.64845E+002	1.00000E+002	4.04080E+000	2.31690E-002	0.00000E+000	-1.05343E+002	2.35590E+000	8.86212E-001	7.37834E+002	2.96267E+002	1.53858E+002	-1.06772E+002	6.28835E-001	8.42476E-001	-4.47967E-002	1.85903E+002	9.65689E+001	-4.20340E-002	1.84474E+002	9.20106E+001
1.91087E+002	1.28773E+003	2.25132E+002	8.75680E+001	1.23416E+000	1.35435E+000	1.33360E+004	1.55625E+003	1.00000E+000	2.18200E+003	0.00000E+000	2.23919E+005	1.67149E+000	3.58849E+001	1.06871E-002	1.17279E-002	4.11592E-002	4.92490E-002	7.21720E+004	2.25146E+002	8.75722E+001	9.56088E-003	9.56088E-003	2.05227E+005	1.90000E+001	1.20000E+001	0.00000E+000	8.48695E+002	3.31762E+002	1.62563E+002	1.00000E+002	4.16196E+000	2.76684E-002	0.00000E+000	-1.06903E+002	2.34803E+000	8.85104E-001	7.37834E+002	2.96267E+002	1.53858E+002	-1.06779E+002	6.28835E-001	8.42476E-001	-4.64328E-002	1.84343E+002	9.68330E+001	-4.20340E-002	1.84467E+002	9.19758E+001
1.89467E+002	1.33733E+003	2.25167E+002	8.75776E+001	1.28386E+000	1.35433E+000	1.43830E+004	2.24194E+003	1.00000E+000	2.18300E+003	0.00000E+000	2.24021E+005	1.73878E+000	3.65695E+001	1.07052E-002	1.12927E-002	4.34751E-002	4.82127E-002	7.21720E+004	2.25146E+002	8.75722E+001	9.56088E-003	9.56088E-003	2.05227E+005	1.90000E+001	1.30000E+001	0.00000E+000	8.60641E+002	3.68736E+002	1.62618E+002	1.00000E+002	4.31909E+000	3.40160E-002	0.00000E+000	-1.10276E+002	2.35669E+000	8.49149E-001	7.37834E+002	2.96267E+002	1.53858E+002	-1.06769E+002	6.28835E-001	8.42476E-001	-2.67096E-002	1.80970E+002	7.11071E+001	-4.20340E-002	1.84476E+002	9.20006E+001
1.52925E+002	7.07296E+002	2.25145E+002	8.76123E+001	1.26627E+000	1.36424E+000	7.55600E+003	8.47482E+002	1.00000E+000	2.18400E+003	3.00000E+000	2.24116E+005	1.72749E+000	2.65950E+001	1.45673E-002	1.56944E-002	4.13170E-002	4.75005E-002	7.21720E+004	2.25146E+002	8.75722E+001	9.56088E-003	9.56088E-003	2.05227E+005	1.90000E+001	1.40000E+001	0.00000E+000	4.55789E+002	2.02022E+002	8.17504E+001	1.00000E+002	2.29498E+000	2.84884E-002	0.00000E+000	-1.12099E+002	3.23826E+000	8.52615E-001	7.37834E+002	2.96267E+002	1.53858E+002	-1.06770E+002	6.28835E-001	8.42476E-001	-3.72439E-002	1.79147E+002	8.12297E+001	-4.20340E-002	1.84476E+002	9.19885E+001
1.71046E+002	8.63282E+002	2.25196E+002	8.75754E+001	1.21973E+000	1.34899E+000	8.81200E+003	9.17274E+002	1.00000E+000	2.18500E+003	2.00000E+000	2.24214E+005	1.64541E+000	2.93817E+001	1.29935E-002	1.43705E-002	4.54349E-002	5.51114E-002	7.21720E+004	2.25146E+002	8.75722E+001	9.56088E-003	9.56088E-003	2.05227E+005	1.90000E+001	1.50000E+001	0.00000E+000	5.64981E+002	2.44729E+002	8.92234E+001	1.00000E+002	2.78596E+000	4.25920E-002	0.00000E+000	-1.12341E+002	2.83038E+000	9.03293E-001	7.37834E+002	2.96267E+002	1.53858E+002	-1.06776E+002	6.28835E-001	8.42476E-001	-5.03194E-002	1.78904E+002	9.58196E+001	-4.20340E-002	1.84470E+002	9.20071E+001
1.84432E+002	9.43336E+002	2.25141E+002	8.75864E+001	1.19733E+000	1.29326E+000	9.08600E+003	1.44151E+003	1.00000E+000	2.18600E+003	1.00000E+000	2.24295E+005	1.54845E+000	3.07138E+001	1.25611E-002	1.35675E-002	4.18758E-002	4.85022E-002	7.21720E+004	2.25146E+002	8.75722E+001	9.56088E-003	9.56088E-003	2.05227E+005	1.90000E+001	1.60000E+001	0.00000E+000	6.07376E+002	2.87685E+002	8.14121E+001	1.00000E+002	3.02757E+000	4.08784E-002	0.00000E+000	-1.16890E+002	2.75327E+000	9.14485E-001	7.37834E+002	2.96267E+002	1.53858E+002	-1.06776E+002	6.28835E-001	8.42476E-001	-3.85181E-002	1.74355E+002	7.78826E+001	-4.20340E-002	1.84470E+002	9.19819E+001
1.56134E+002	8.28188E+002	2.25083E+002	8.75917E+001	1.25944E+000	1.36866E+000	8.81200E+003	1.07133E+003	1.00000E+000	2.18700E+003	1.00000E+000	2.24382E+005	1.72374E+000	2.87783E+001	1.34165E-002	1.45800E-002	5.94228E-002	6.98720E-002	7.21720E+004	2.25146E+002	8.75723E+001	9.56088E-003	9.56088E-003	2.05227E+005	1.90000E+001	1.70000E+001	0.00000E+000	5.25091E+002	2.27939E+002	1.09748E+002	1.00000E+002	2.67980E+000	4.35907E-002	0.00000E+000	-1.09630E+002	3.16656E+000	8.07396E-001	7.37834E+002	2.96267E+002	1.53858E+002	-1.06771E+002	6.28835E-001	8.42476E-001	-4.15585E-002	1.81616E+002	8.85631E+001	-4.20340E-002	1.84474E+002	9.19600E+001
1.83456E+002	1.12813E+003	2.25150E+002	8.75540E+001	1.22341E+000	1.37384E+000	1.17430E+004	1.11493E+003	1.00000E+000	2.18800E+003	0.00000E+000	2.24474E+005	1.68077E+000	3.35876E+001	1.12897E-002	1.26779E-002	3.89937E-002	4.86949E-002	7.21720E+004	2.25146E+002	8.75725E+001	9.56088E-003	9.56088E-003	2.05227E+005	1.90000E+001	1.80000E+001	0.00000E+000	7.64210E+002	2.53387E+002	1.69606E+002	1.00000E+002	3.67592E+000	2.35182E-002	0.00000E+000	-1.00101E+002	2.43664E+000	9.08928E-001	7.37834E+002	2.96267E+002	1.53858E+002	-1.06770E+002	6.28835E-001	8.42476E-001	-5.79184E-002	1.91144E+002	1.16623E+002	-4.20340E-002	1.84476E+002	9.19938E+001
1.48964E+002	3.82494E+002	2.25187E+002	8.76358E+001	1.22405E+000	1.35050E+000	3.92000E+003	4.95521E+002	1.00000E+000	2.18900E+003	1.90000E+001	2.24577E+005	1.65308E+000	1.95574E+001	1.95504E-002	2.15701E-002	5.54980E-002	6.67205E-002	7.21720E+004	2.25146E+002	8.75724E+001	9.56088E-003	9.56088E-003	2.05227E+005	1.90000E+001	1.90000E+001	0.00000E+000	2.67064E+002	8.64599E+001	4.86781E+001	1.00000E+002	1.24263E+000	7.62085E-002	0.00000E+000	-1.02079E+002	3.86819E+000	9.90971E-001	7.37834E+002	2.96267E+002	1.53858E+002	-1.06769E+002	6.28835E-001	8.42476E-001	-4.91181E-002	1.89166E+002	1.04716E+002	-4.20340E-002	1.84477E+002	9.20072E+001
1.70310E+002	7.65896E+002	2.26823E+002	8.72318E+001	1.46209E+000	1.13979E+000	7.87100E+003	1.09164E+003	1.00000E+000	2.23800E+003	1.00000E+000	2.29068E+005	1.66648E+000	2.76748E+001	1.64801E-002	1.28473E-002	8.30509E-002	5.11793E-002	7.41380E+004	2.26788E+002	8.72520E+001	1.26918E-002	1.26918E-002	1.62025E+005	1.80000E+001	1.00000E+000	0.00000E+000	2.34165E+002	1.67227E+002	3.86716E+002	1.00000E+002	2.53009E+000	4.12249E-002	0.00000E+000	1.15120E+000	3.76082E+000	7.19305E-001	2.86965E+002	1.90612E+002	4.94894E+002	-6.75629E-001	7.57508E-001	7.87105E-001	1.23870E-001	1.15120E+000	1.37951E+001	9.60808E-002	2.90570E+002	4.26025E+001
1.71724E+002	7.01617E+002	2.26803E+002	8.72498E+001	1.42867E+000	1.14712E+000	7.10900E+003	1.02389E+003	1.00000E+000	2.23900E+003	0.00000E+000	2.29151E+005	1.63885E+000	2.64881E+001	1.69444E-002	1.36052E-002	7.92207E-002	5.17832E-002	7.41380E+004	2.26787E+002	8.72522E+001	1.26918E-002	1.26918E-002	1.62025E+005	1.80000E+001	2.00000E+000	0.00000E+000	2.54406E+002	1.16886E+002	3.65962E+002	1.00000E+002	2.35663E+000	5.00262E-002	0.00000E+000	-1.18614E+001	3.62862E+000	7.84450E-001	2.86965E+002	1.90612E+002	4.94894E+002	-6.81244E-001	7.57508E-001	7.87105E-001	1.09304E-001	2.79384E+002	1.67675E+001	9.60808E-002	2.90564E+002	4.25870E+001
1.68131E+002	8.06208E+002	2.26800E+002	8.72356E+001	1.40191E+000	1.18549E+000	8.29100E+003	6.78883E+002	1.00000E+000	2.24000E+003	1.00000E+000	2.29241E+005	1.66195E+000	2.83938E+001	1.53963E-002	1.30195E-002	6.28359E-002	4.55257E-002	7.41380E+004	2.26787E+002	8.72527E+001	1.26918E-002	1.26918E-002	1.62025E+005	1.80000E+001	3.00000E+000	0.00000E+000	2.78167E+002	1.35385E+002	4.30268E+002	1.00000E+002	2.70148E+000	2.52856E-002	0.00000E+000	-9.15845E+000	3.21405E+000	8.20079E-001	2.86965E+002	1.90612E+002	4.94894E+002	-6.88080E-001	7.57508E-001	7.87105E-001	8.36425E-002	2.82087E+002	4.79701E+001	9.60808E-002	2.90557E+002	4.25797E+001
1.98302E+002	1.24636E+003	2.26778E+002	8.73231E+001	1.38549E+000	1.16307E+000	1.24540E+004	1.29375E+003	1.00000E+000	2.24100E+003	0.00000E+000	2.29332E+005	1.61142E+000	3.53038E+001	1.24150E-002	1.04220E-002	5.83379E-002	4.15460E-002	7.41380E+004	2.26787E+002	8.72528E+001	1.26918E-002	1.26918E-002	1.62025E+005	1.80000E+001	4.00000E+000	0.00000E+000	3.92725E+002	2.23907E+002	6.83239E+002	1.00000E+002	4.17274E+000	2.44292E-002	0.00000E+000	-4.15323E+000	2.51175E+000	8.56209E-001	2.86965E+002	1.90612E+002	4.94894E+002	-6.97174E-001	7.57508E-001	7.87105E-001	8.72707E-002	2.87092E+002	4.89095E+001	9.60808E-002	2.90548E+002	4.25563E+001
1.69389E+002	9.27318E+002	2.26758E+002	8.73407E+001	1.44746E+000	1.17845E+000	9.76800E+003	1.03562E+003	1.00000E+000	2.24200E+003	0.00000E+000	2.29434E+005	1.70577E+000	3.04519E+001	1.46455E-002	1.19237E-002	7.03123E-002	4.71741E-002	7.41380E+004	2.26787E+002	8.72527E+001	1.26918E-002	1.26918E-002	1.62025E+005	1.80000E+001	5.00000E+000	0.00000E+000	2.94294E+002	1.83219E+002	4.74725E+002	1.00000E+002	3.05394E+000	3.11974E-002	0.00000E+000	-3.04929E+000	3.21693E+000	7.54860E-001	2.86965E+002	1.90612E+002	4.94894E+002	-7.00867E-001	7.57508E-001	7.87105E-001	1.02444E-001	2.88196E+002	3.31366E+001	9.60808E-002	2.90545E+002	4.25428E+001
1.73198E+002	6.82106E+002	2.26810E+002	8.71712E+001	1.37202E+000	1.19311E+000	6.91700E+003	7.92098E+002	1.00000E+000	2.24300E+003	3.00000E+000	2.29526E+005	1.63697E+000	2.61172E+001	1.64969E-002	1.43457E-002	7.13400E-002	5.44604E-002	7.41380E+004	2.26787E+002	8.72526E+001	1.26918E-002	1.26918E-002	1.62025E+005	1.80000E+001	6.00000E+000	0.00000E+000	2.09730E+002	1.31001E+002	3.60805E+002	1.00000E+002	2.25238E+000	4.48922E-002	0.00000E+000	-2.27908E+000	3.56327E+000	8.09848E-001	2.86965E+002	1.90612E+002	4.94894E+002	-7.11853E-001	7.57508E-001	7.87105E-001	6.97490E-002	2.88966E+002	7.04287E+001	9.60808E-002	2.90534E+002	4.25635E+001
1.88015E+002	9.95818E+002	2.26775E+002	8.72201E+001	1.40964E+000	1.13976E+000	9.90800E+003	1.28545E+003	1.00000E+000	2.24400E+003	0.00000E+000	2.29610E+005	1.60665E+000	3.15566E+001	1.41617E-002	1.14504E-002	6.48686E-002	4.30021E-002	7.41380E+004	2.26787E+002	8.72525E+001	1.26918E-002	1.26918E-002	1.62025E+005	1.80000E+001	7.00000E+000	0.00000E+000	2.58854E+002	2.33813E+002	5.29648E+002	1.00000E+002	3.29614E+000	3.36040E-002	0.00000E+000	8.31702E+000	2.94512E+000	8.18682E-001	2.86965E+002	1.90612E+002	4.94894E+002	-7.03033E-001	7.57508E-001	7.87105E-001	1.05862E-001	8.31702E+000	4.07355E+001	9.60808E-002	2.90542E+002	4.25543E+001
1.83515E+002	8.82453E+002	2.26758E+002	8.71972E+001	1.47232E+000	1.15037E+000	9.21400E+003	1.04048E+003	1.00000E+000	2.24500E+003	0.00000E+000	2.29700E+005	1.69372E+000	2.97061E+001	1.53384E-002	1.19844E-002	7.05678E-002	4.37966E-002	7.41380E+004	2.26787E+002	8.72526E+001	1.26918E-002	1.26918E-002	1.62025E+005	1.80000E+001	8.00000E+000	0.00000E+000	2.46066E+002	1.97886E+002	4.62208E+002	1.00000E+002	2.91650E+000	3.60814E-002	0.00000E+000	5.02107E+000	3.17669E+000	7.87068E-001	2.86965E+002	1.90612E+002	4.94894E+002	-7.18689E-001	7.57508E-001	7.87105E-001	1.22755E-001	5.02107E+000	1.88566E+001	9.60808E-002	2.90527E+002	4.25321E+001
1.92525E+002	1.16164E+003	2.26820E+002	8.72373E+001	1.35277E+000	1.14445E+000	1.11690E+004	1.60575E+003	1.00000E+000	2.24600E+003	0.00000E+000	2.29782E+005	1.54817E+000	3.40828E+001	1.28002E-002	1.08290E-002	6.00820E-002	4.34356E-002	7.41380E+004	2.26787E+002	8.72527E+001	1.26918E-002	1.26918E-002	1.62025E+005	1.80000E+001	9.00000E+000	0.00000E+000	3.27465E+002	2.74553E+002	5.90049E+002	1.00000E+002	3.83495E+000	3.27211E-002	0.00000E+000	6.54041E+000	3.09329E+000	7.34148E-001	2.86965E+002	1.90612E+002	4.94894E+002	-7.16705E-001	7.57508E-001	7.87105E-001	8.34206E-002	6.54041E+000	6.39256E+001	9.60808E-002	2.90529E+002	4.25598E+001
1.75376E+002	1.10153E+003	2.26754E+002	8.72757E+001	1.43806E+000	1.18025E+000	1.15510E+004	1.15710E+003	1.00000E+000	2.24700E+003	0.00000E+000	2.29878E+005	1.69726E+000	3.31894E+001	1.33803E-002	1.09816E-002	6.03617E-002	4.11948E-002	7.41380E+004	2.26787E+002	8.72527E+001	1.26918E-002	1.26918E-002	1.62025E+005	1.80000E+001	1.00000E+001	0.00000E+000	3.38016E+002	2.18961E+002	5.78372E+002	1.00000E+002	3.64542E+000	2.30320E-002	0.00000E+000	-1.43396E+000	2.82541E+000	7.90350E-001	2.86965E+002	1.90612E+002	4.94894E+002	-7.17682E-001	7.57508E-001	7.87105E-001	9.84630E-002	2.89812E+002	3.91661E+001	9.60808E-002	2.90528E+002	4.25275E+001
1.87621E+002	9.97971E+002	2.26812E+002	8.72839E+001	1.38884E+000	1.15164E+000	9.89300E+003	1.17433E+003	1.00000E+000	2.24800E+003	0.00000E+000	2.29969E+005	1.59945E+000	3.15907E+001	1.39633E-002	1.15785E-002	6.50995E-002	4.52823E-002	7.41380E+004	2.26788E+002	8.72525E+001	1.26918E-002	1.26918E-002	1.62025E+005	1.80000E+001	1.10000E+001	0.00000E+000	3.15859E+002	2.01849E+002	5.06704E+002	1.00000E+002	3.28548E+000	3.47731E-002	0.00000E+000	-2.41751E+000	3.26427E+000	7.39200E-001	2.86965E+002	1.90612E+002	4.94894E+002	-7.10297E-001	7.57508E-001	7.87105E-001	9.33666E-002	2.88828E+002	4.38708E+001	9.60808E-002	2.90535E+002	4.25605E+001
1.71270E+002	9.27075E+002	2.26799E+002	8.73076E+001	1.40272E+000	1.19148E+000	9.58900E+003	1.08071E+003	1.00000E+000	2.24900E+003	0.00000E+000	2.30058E+005	1.67132E+000	3.04479E+001	1.43247E-002	1.21675E-002	6.18883E-002	4.51623E-002	7.41380E+004	2.26788E+002	8.72523E+001	1.26918E-002	1.26918E-002	1.62025E+005	1.80000E+001	1.20000E+001	0.00000E+000	2.34804E+002	2.27908E+002	5.02271E+002	1.00000E+002	3.11417E+000	3.18904E-002	0.00000E+000	1.02693E+001	2.94887E+000	8.31131E-001	2.86965E+002	1.90612E+002	4.94894E+002	-7.06848E-001	7.57508E-001	7.87105E-001	8.14299E-002	1.02693E+001	6.98674E+001	9.60808E-002	2.90539E+002	4.25567E+001
1.88604E+002	1.08942E+003	2.26753E+002	8.72163E+001	1.39994E+000	1.17590E+000	1.11060E+004	1.89687E+003	1.00000E+000	2.25000E+003	0.00000E+000	2.30143E+005	1.64620E+000	3.30064E+001	1.32841E-002	1.11581E-002	6.87877E-002	4.89521E-002	7.41380E+004	2.26788E+002	8.72523E+001	1.26918E-002	1.26918E-002	1.62025E+005	1.80000E+001	1.30000E+001	0.00000E+000	3.58592E+002	1.98828E+002	5.69120E+002	1.00000E+002	3.61016E+000	4.42692E-002	0.00000E+000	-6.07870E+000	2.88766E+000	7.88655E-001	2.86965E+002	1.90612E+002	4.94894E+002	-7.11060E-001	7.57508E-001	7.87105E-001	8.69789E-002	2.85167E+002	4.73038E+001	9.60808E-002	2.90534E+002	4.25367E+001
1.75513E+002	1.15150E+003	2.26801E+002	8.72750E+001	1.45524E+000	1.20008E+000	1.23970E+004	1.34986E+003	1.00000E+000	2.25100E+003	0.00000E+000	2.30230E+005	1.74640E+000	3.39337E+001	1.30700E-002	1.07783E-002	6.88289E-002	4.72478E-002	7.41380E+004	2.26788E+002	8.72524E+001	1.26918E-002	1.26918E-002	1.62025E+005	1.80000E+001	1.40000E+001	0.00000E+000	3.61213E+002	2.27089E+002	5.97431E+002	1.00000E+002	3.80455E+000	2.87342E-002	0.00000E+000	-2.52921E+000	2.78946E+000	7.72738E-001	2.86965E+002	1.90612E+002	4.94894E+002	-7.15088E-001	7.57508E-001	7.87105E-001	9.60923E-002	2.88716E+002	4.07240E+001	9.60808E-002	2.90530E+002	4.25510E+001
1.71526E+002	7.05308E+002	2.26723E+002	8.72364E+001	1.39382E+000	1.18966E+000	7.24500E+003	6.48603E+002	1.00000E+000	2.25200E+003	1.00000E+000	2.30316E+005	1.65817E+000	2.65576E+001	1.63752E-002	1.39766E-002	6.28469E-002	4.64208E-002	7.41380E+004	2.26787E+002	8.72528E+001	1.26918E-002	1.26918E-002	1.62025E+005	1.80000E+001	1.50000E+001	0.00000E+000	2.08553E+002	1.30767E+002	3.93574E+002	1.00000E+002	2.35675E+000	3.05605E-002	0.00000E+000	-1.35574E+000	3.17092E+000	8.89215E-001	2.86965E+002	1.90612E+002	4.94894E+002	-7.09991E-001	7.57508E-001	7.87105E-001	7.90274E-002	2.89890E+002	6.09008E+001	9.60808E-002	2.90536E+002	4.25231E+001
1.68617E+002	6.48077E+002	2.26790E+002	8.72590E+001	1.43708E+000	1.13295E+000	6.52300E+003	1.03864E+003	1.00000E+000	2.25300E+003	3.00000E+000	2.30406E+005	1.62814E+000	2.54573E+001	1.77933E-002	1.40277E-002	8.37931E-002	5.28684E-002	7.41380E+004	2.26787E+002	8.72528E+001	1.26918E-002	1.26918E-002	1.62025E+005	1.80000E+001	1.60000E+001	0.00000E+000	2.00735E+002	1.20118E+002	3.46155E+002	1.00000E+002	2.14124E+000	5.99925E-002	0.00000E+000	-3.24469E+000	3.58352E+000	8.29234E-001	2.86965E+002	1.90612E+002	4.94894E+002	-7.12555E-001	7.57508E-001	7.87105E-001	1.18336E-001	2.88001E+002	1.54426E+001	9.60808E-002	2.90533E+002	4.25494E+001
1.72442E+002	7.86351E+002	2.26860E+002	8.71891E+001	1.48378E+000	1.20255E+000	8.61800E+003	9.41927E+002	1.00000E+000	2.25400E+003	2.00000E+000	2.30491E+005	1.78432E+000	2.80420E+001	1.59833E-002	1.29539E-002	8.33429E-002	5.53215E-002	7.41380E+004	2.26787E+002	8.72528E+001	1.26918E-002	1.26918E-002	1.62025E+005	1.80000E+001	1.70000E+001	0.00000E+000	2.40385E+002	1.56313E+002	4.15672E+002	1.00000E+002	2.60888E+000	4.72047E-002	0.00000E+000	-1.23782E+000	3.23942E+000	7.98070E-001	2.86965E+002	1.90612E+002	4.94894E+002	-7.09503E-001	7.57508E-001	7.87105E-001	1.04687E-001	2.90008E+002	3.25189E+001	9.60808E-002	2.90536E+002	4.25875E+001
1.46739E+002	2.43383E+002	2.26719E+002	8.71653E+001	1.35849E+000	1.17041E+000	2.40200E+003	2.92023E+002	1.00000E+000	2.25500E+003	3.00000E+001	2.30605E+005	1.58999E+000	1.56007E+001	2.77185E-002	2.38809E-002	8.68861E-002	6.57595E-002	7.41380E+004	2.26787E+002	8.72528E+001	1.26918E-002	1.26918E-002	1.62025E+005	1.80000E+001	1.80000E+001	0.00000E+000	8.26702E+001	4.60286E+001	1.27067E+002	1.00000E+002	8.19194E-001	1.10397E-001	0.00000E+000	-6.52689E+000	6.44686E+000	7.59585E-001	2.86965E+002	1.90612E+002	4.94894E+002	-7.14050E-001	7.57508E-001	7.87105E-001	7.43720E-002	2.84719E+002	6.09495E+001	9.60808E-002	2.90531E+002	4.25209E+001
1.98712E+002	8.68294E+002	2.24865E+002	8.78314E+001	1.75412E+000	1.12632E+000	1.02520E+004	1.18984E+003	1.00000E+000	2.38200E+003	1.00000E+000	2.42231E+005	1.97570E+000	2.94668E+001	1.73243E-002	1.11239E-002	1.38053E-001	5.76182E-002	7.82510E+004	2.24840E+002	8.77076E+001	4.24707E-002	4.24707E-002	6.12930E+004	1.00000E+001	3.00000E+000	0.00000E+000	5.23870E+002	1.22259E+002	2.51513E+002	1.00000E+002	2.79959E+000	3.65006E-002	0.00000E+000	2.19398E+002	3.03092E+000	7.82046E-001	2.93333E+002	9.79834E+001	2.38801E+002	2.48521E+002	1.64068E+000	5.90857E-001	2.17954E-001	2.19398E+002	1.32337E+002	2.39000E-001	2.48521E+002	1.40740E+002
1.50279E+002	2.28954E+002	2.25090E+002	8.73848E+001	1.25745E+000	1.13034E+000	2.02400E+003	4.31609E+002	1.00000E+000	2.80300E+003	2.50000E+001	2.79674E+005	1.42135E+000	1.51312E+001	2.79503E-002	2.51248E-002	9.11072E-002	7.45457E-002	9.04180E+004	2.25090E+002	8.73848E+001	9.11072E-002	7.45457E-002	2.02400E+003	1.00000E+000	1.00000E+000	0.00000E+000	1.09348E+002	2.61240E+001	1.04205E+002	1.00000E+002	7.57787E-001	1.31733E-001	0.00000E+000	-3.15824E+001	6.76234E+000	7.88876E-001	1.09348E+002	2.61240E+001	1.04205E+002	-3.15824E+001	6.76234E+000	7.88876E-001	5.32364E-002	2.59663E+002	5.89529E+001	5.32364E-002	2.59663E+002	5.89529E+001
1.35087E+002	1.48343E+002	2.28082E+002	8.63655E+001	1.04864E+000	1.39182E+000	1.34300E+003	1.50362E+002	1.00000E+000	2.86300E+003	3.20000E+001	2.84909E+005	1.45953E+000	1.21796E+001	2.86147E-002	3.79792E-002	6.50776E-002	1.09017E-001	9.20920E+004	2.28082E+002	8.63655E+001	6.50776E-002	1.09017E-001	1.34300E+003	1.00000E+000	1.00000E+000	0.00000E+000	5.77824E+001	7.83932E+001	2.19899E+001	1.00000E+002	5.02608E-001	1.21449E-001	0.00000E+000	-1.70841E+002	8.65993E+000	7.56239E-001	5.77824E+001	7.83932E+001	2.19899E+001	-1.70841E+002	8.65993E+000	7.56239E-001	-1.40621E-001	1.20405E+002	1.38850E+002	-1.40621E-001	1.20405E+002	1.38850E+002
1.43913E+002	1.77989E+002	2.25540E+002	8.73911E+001	1.15605E+000	1.09068E+000	1.40600E+003	2.70851E+002	1.00000E+000	2.98300E+003	2.70000E+001	2.95209E+005	1.26088E+000	1.33413E+001	3.08308E-002	2.90873E-002	9.34857E-002	8.38542E-002	9.53850E+004	2.25540E+002	8.73911E+001	9.34857E-002	8.38542E-002	1.40600E+003	1.00000E+000	1.00000E+000	0.00000E+000	9.97860E+001	2.52971E+001	5.73795E+001	1.00000E+002	5.71257E-001	2.29464E-001	0.00000E+000	-5.90502E+001	9.07558E+000	7.05252E-001	9.97860E+001	2.52971E+001	5.73795E+001	-5.90502E+001	9.07558E+000	7.05252E-001	2.90977E-002	2.32195E+002	5.90359E+001	2.90977E-002	2.32195E+002	5.90359E+001
1.82481E+002	3.13062E+002	2.24840E+002	8.81115E+001	1.68839E+000	1.26072E+000	4.00200E+003	5.21333E+002	1.00000E+000	3.14300E+003	2.20000E+001	3.09428E+005	2.12858E+000	1.76936E+001	2.66891E-002	1.99287E-002	1.32787E-001	7.53230E-002	9.98490E+004	2.24733E+002	8.78931E+001	5.08552E-002	5.08552E-002	5.80410E+004	8.00000E+000	1.00000E+000	0.00000E+000	6.80501E+001	1.65629E+002	1.02478E+002	1.00000E+002	1.08626E+000	1.35737E-001	0.00000E+000	7.82555E+001	4.72920E+000	8.02205E-001	9.72160E+001	2.63675E+002	2.36132E+002	5.97236E+001	1.18794E+000	8.38590E-001	1.45018E-001	7.82555E+001	6.70229E+001	2.43603E-001	5.97236E+001	-5.25348E+001
1.71260E+002	1.01362E+003	2.27719E+002	8.74744E+001	1.22701E+000	1.34199E+000	1.03680E+004	1.47191E+003	1.00000E+000	3.20700E+003	0.00000E+000	3.15207E+005	1.64664E+000	3.18374E+001	1.20504E-002	1.31796E-002	4.91463E-002	5.84643E-002	1.01640E+005	2.27734E+002	8.75371E+001	2.45145E-002	2.45145E-002	9.70500E+004	1.00000E+001	1.00000E+000	0.00000E+000	6.06068E+002	2.73191E+002	1.62050E+002	1.00000E+002	3.24350E+000	4.14079E-002	0.00000E+000	-1.02334E+002	3.39526E+000	6.94210E-001	6.01670E+002	2.91869E+002	1.61408E+002	-1.05753E+002	1.16156E+000	6.63243E-001	-4.47551E-002	1.88912E+002	1.00667E+002	-4.74425E-002	1.85493E+002	1.00289E+002
1.73768E+002	1.15332E+003	2.27643E+002	8.75274E+001	1.29437E+000	1.40360E+000	1.29460E+004	1.73278E+003	1.00000E+000	3.20800E+003	0.00000E+000	3.15314E+005	1.81677E+000	3.39606E+001	1.13760E-002	1.23360E-002	4.67687E-002	5.47255E-002	1.01640E+005	2.27734E+002	8.75370E+001	2.45145E-002	2.45145E-002	9.70500E+004	1.00000E+001	2.00000E+000	0.00000E+000	6.95717E+002	3.07795E+002	1.80350E+002	1.00000E+002	3.68542E+000	2.91081E-002	0.00000E+000	-1.02086E+002	2.95005E+000	7.15014E-001	6.01670E+002	2.91869E+002	1.61408E+002	-1.05763E+002	1.16156E+000	6.63243E-001	-4.04868E-002	1.89160E+002	9.60429E+001	-4.74425E-002	1.85482E+002	1.00242E+002
1.78711E+002	1.19391E+003	2.27744E+002	8.74169E+001	1.23504E+000	1.44680E+000	1.31670E+004	1.39454E+003	1.00000E+000	3.20900E+003	0.00000E+000	3.15399E+005	1.78685E+000	3.45531E+001	1.07631E-002	1.26086E-002	4.56745E-002	6.21545E-002	1.01640E+005	2.27734E+002	8.75366E+001	2.45145E-002	2.45145E-002	9.70500E+004	1.00000E+001	3.00000E+000	0.00000E+000	6.64397E+002	4.46663E+002	1.28316E+002	1.00000E+002	3.87481E+000	2.41397E-002	0.00000E+000	-1.27639E+002	2.92489E+000	7.15086E-001	6.01670E+002	2.91869E+002	1.61408E+002	-1.05748E+002	1.16156E+000	6.63243E-001	-7.89627E-002	1.63607E+002	1.13914E+002	-4.74425E-002	1.85497E+002	1.00308E+002
1.36625E+002	4.21813E+002	2.27858E+002	8.73412E+001	1.22813E+000	1.52812E+000	4.85100E+003	3.40908E+002	1.00000E+000	3.21000E+003	1.50000E+001	3.15499E+005	1.87672E+000	2.05381E+001	1.76331E-002	2.19402E-002	4.82895E-002	7.27940E-002	1.01640E+005	2.27734E+002	8.75365E+001	2.45145E-002	2.45145E-002	9.70500E+004	1.00000E+001	4.00000E+000	0.00000E+000	2.23414E+002	1.67564E+002	5.49265E+001	1.00000E+002	1.39898E+000	3.10168E-002	0.00000E+000	-1.34208E+002	5.50006E+000	6.26511E-001	6.01670E+002	2.91869E+002	1.61408E+002	-1.05746E+002	1.16156E+000	6.63243E-001	-1.08838E-001	1.57037E+002	1.40622E+002	-4.74425E-002	1.85499E+002	1.00365E+002
1.42086E+002	2.37396E+002	2.27750E+002	8.74625E+001	1.25907E+000	1.45943E+000	2.68800E+003	2.94986E+002	1.00000E+000	3.21100E+003	2.90000E+001	3.15605E+005	1.83752E+000	1.54077E+001	2.42848E-002	2.81494E-002	7.45917E-002	9.87054E-002	1.01640E+005	2.27734E+002	8.75366E+001	2.45145E-002	2.45145E-002	9.70500E+004	1.00000E+001	5.00000E+000	0.00000E+000	1.53636E+002	6.17869E+001	3.55251E+001	1.00000E+002	7.79310E-001	1.58269E-001	0.00000E+000	-1.00200E+002	5.76646E+000	8.02763E-001	6.01670E+002	2.91869E+002	1.61408E+002	-1.05731E+002	1.16156E+000	6.63243E-001	-7.37045E-002	1.91045E+002	1.35458E+002	-4.74425E-002	1.85515E+002	1.00326E+002
1.63003E+002	9.77592E+002	2.27718E+002	8.75494E+001	1.30007E+000	1.41125E+000	1.10700E+004	1.21787E+003	1.00000E+000	3.21200E+003	0.00000E+000	3.15672E+005	1.83472E+000	3.12665E+001	1.23564E-002	1.34131E-002	5.08484E-002	5.96215E-002	1.01640E+005	2.27734E+002	8.75366E+001	2.45145E-002	2.45145E-002	9.70500E+004	1.00000E+001	6.00000E+000	0.00000E+000	5.56140E+002	3.02758E+002	1.41267E+002	1.00000E+002	3.12243E+000	3.22442E-002	0.00000E+000	-1.12799E+002	3.52389E+000	6.47315E-001	6.01670E+002	2.91869E+002	1.61408E+002	-1.05723E+002	1.16156E+000	6.63243E-001	-4.10073E-002	1.78447E+002	8.59523E+001	-4.74425E-002	1.85522E+002	1.00315E+002
1.54955E+002	6.73580E+002	2.27798E+002	8.75379E+001	1.27177E+000	1.41598E+000	7.48900E+003	7.03737E+002	1.00000E+000	3.21300E+003	2.00000E+000	3.15757E+005	1.80081E+000	2.59534E+001	1.46960E-002	1.63624E-002	5.03446E-002	6.18419E-002	1.01640E+005	2.27734E+002	8.75372E+001	2.45145E-002	2.45145E-002	9.70500E+004	1.00000E+001	7.00000E+000	0.00000E+000	4.33932E+002	1.67479E+002	8.96280E+001	1.00000E+002	2.14253E+000	3.66752E-002	0.00000E+000	-1.00382E+002	3.20988E+000	8.63994E-001	6.01670E+002	2.91869E+002	1.61408E+002	-1.05731E+002	1.16156E+000	6.63243E-001	-5.36543E-002	1.90863E+002	1.12715E+002	-4.74425E-002	1.85514E+002	1.00343E+002
1.62389E+002	7.81888E+002	2.27668E+002	8.75693E+001	1.26361E+000	1.32494E+000	8.12900E+003	8.38577E+002	1.00000E+000	3.21400E+003	0.00000E+000	3.15851E+005	1.67420E+000	2.79623E+001	1.40150E-002	1.46952E-002	4.84238E-002	5.30150E-002	1.01640E+005	2.27734E+002	8.75374E+001	2.45145E-002	2.45145E-002	9.70500E+004	1.00000E+001	8.00000E+000	0.00000E+000	4.93867E+002	2.18347E+002	9.85142E+001	1.00000E+002	2.51784E+000	3.67549E-002	0.00000E+000	-1.05726E+002	3.25938E+000	8.16692E-001	6.01670E+002	2.91869E+002	1.61408E+002	-1.05729E+002	1.16156E+000	6.63243E-001	-2.36922E-002	1.85520E+002	7.33496E+001	-4.74425E-002	1.85517E+002	1.00286E+002
1.83520E+002	1.51938E+003	2.27805E+002	8.76440E+001	1.35157E+000	1.43551E+000	1.81010E+004	2.49977E+003	1.00000E+000	3.21500E+003	0.00000E+000	3.15932E+005	1.94018E+000	3.89793E+001	1.00458E-002	1.06697E-002	5.15102E-002	5.79685E-002	1.01640E+005	2.27734E+002	8.75375E+001	2.45145E-002	2.45145E-002	9.70500E+004	1.00000E+001	9.00000E+000	0.00000E+000	8.70676E+002	3.84016E+002	2.99674E+002	1.00000E+002	4.85361E+000	2.79468E-002	0.00000E+000	-9.52606E+001	3.00252E+000	5.94121E-001	6.01670E+002	2.91869E+002	1.61408E+002	-1.05721E+002	1.16156E+000	6.63243E-001	-3.01184E-002	1.95985E+002	9.11721E+001	-4.74425E-002	1.85525E+002	1.00351E+002
1.61642E+002	7.22537E+002	2.27675E+002	8.76790E+001	1.31855E+000	1.40283E+000	8.24100E+003	1.04843E+003	1.00000E+000	3.21600E+003	1.00000E+000	3.16032E+005	1.84969E+000	2.68800E+001	1.45247E-002	1.54530E-002	5.13124E-002	5.77836E-002	1.01640E+005	2.27734E+002	8.75378E+001	2.45145E-002	2.45145E-002	9.70500E+004	1.00000E+001	1.00000E+001	0.00000E+000	4.46032E+002	1.59782E+002	1.38084E+002	1.00000E+002	2.31408E+000	4.24646E-002	0.00000E+000	-9.04724E+001	3.57753E+000	7.38989E-001	6.01670E+002	2.91869E+002	1.61408E+002	-1.05703E+002	1.16156E+000	6.63243E-001	-3.09683E-002	2.00773E+002	9.68655E+001	-4.74425E-002	1.85543E+002	1.00309E+002
1.59256E+002	7.08944E+002	2.27794E+002	8.77546E+001	1.28169E+000	1.33035E+000	7.48500E+003	8.24463E+002	1.00000E+000	3.23900E+003	1.00000E+000	3.18113E+005	1.70510E+000	2.66260E+001	1.48146E-002	1.53769E-002	5.56164E-002	5.97505E-002	1.02587E+005	2.27788E+002	8.76348E+001	5.78855E-002	5.78855E-002	1.78250E+004	2.00000E+000	1.00000E+000	0.00000E+000	4.32799E+002	1.47525E+002	1.52797E+002	1.00000E+002	2.28314E+000	4.42597E-002	0.00000E+000	-8.50975E+001	3.91025E+000	7.09431E-001	5.38705E+002	2.28806E+002	1.47815E+002	-9.90962E+001	2.53469E+000	7.09205E-001	-1.86270E-002	2.06148E+002	8.82665E+001	-2.69400E-002	1.92149E+002	8.37163E+001
1.75379E+002	1.02274E+003	2.27784E+002	8.75478E+001	1.23391E+000	1.31839E+000	1.03400E+004	1.03166E+003	1.00000E+000	3.24000E+003	0.00000E+000	3.18197E+005	1.62678E+000	3.19803E+001	1.21346E-002	1.29653E-002	4.48291E-002	5.09174E-002	1.02587E+005	2.27788E+002	8.76346E+001	5.78855E-002	5.78855E-002	1.78250E+004	2.00000E+000	2.00000E+000	0.00000E+000	6.15369E+002	2.87645E+002	1.44209E+002	1.00000E+002	3.25952E+000	3.00280E-002	0.00000E+000	-1.05890E+002	3.21897E+000	7.33218E-001	5.38705E+002	2.28806E+002	1.47815E+002	-9.91019E+001	2.53469E+000	7.09205E-001	-3.30985E-002	1.85355E+002	8.39211E+001	-2.69400E-002	1.92144E+002	8.37165E+001
1.31028E+002	1.16752E+002	2.27920E+002	8.72418E+001	1.17899E+000	1.52578E+000	1.28700E+003	1.53179E+002	1.00000E+000	3.37600E+003	6.30000E+001	3.30419E+005	1.79887E+000	1.08052E+001	3.28639E-002	4.25306E-002	6.74093E-002	1.06621E-001	1.06459E+005	2.27937E+002	8.70256E+001	3.61732E-002	3.61732E-002	1.24491E+005	1.20000E+001	1.00000E+000	0.00000E+000	6.07093E+001	4.69896E+001	1.28059E+001	1.00000E+002	3.77901E-001	1.63305E-001	0.00000E+000	-4.28065E+002	9.71879E+000	6.88351E-001	5.00673E+002	4.82557E+002	1.08022E+002	-1.50341E+002	9.18032E-001	7.40942E-001	-1.28214E-001	1.54426E+002	-1.31953E+002	-9.22030E-002	1.40904E+002	1.06083E+002
1.80898E+002	1.51886E+003	2.27960E+002	8.70047E+001	1.21122E+000	1.47607E+000	1.66190E+004	1.84381E+003	1.00000E+000	3.37700E+003	0.00000E+000	3.30453E+005	1.78785E+000	3.89726E+001	9.39553E-003	1.14500E-002	5.10426E-002	7.53368E-002	1.06459E+005	2.27937E+002	8.70256E+001	3.61732E-002	3.61732E-002	1.24491E+005	1.20000E+001	2.00000E+000	0.00000E+000	7.45112E+002	7.05309E+002	1.35944E+002	1.00000E+002	4.98949E+000	2.31949E-002	0.00000E+000	-1.48677E+002	2.37072E+000	7.85287E-001	5.00673E+002	4.82557E+002	1.08022E+002	-1.50346E+002	9.18032E-001	7.40942E-001	-9.85570E-002	1.42568E+002	1.14839E+002	-9.22030E-002	1.40900E+002	1.06109E+002
1.58195E+002	1.26567E+003	2.27832E+002	8.73313E+001	1.27504E+000	1.50983E+000	1.49310E+004	1.69267E+003	1.00000E+000	3.37800E+003	0.00000E+000	3.30538E+005	1.92510E+000	3.55763E+001	1.04347E-002	1.23562E-002	4.90600E-002	6.82975E-002	1.06459E+005	2.27937E+002	8.70259E+001	3.61732E-002	3.61732E-002	1.24491E+005	1.20000E+001	3.00000E+000	0.00000E+000	7.17497E+002	4.38648E+002	1.66510E+002	1.00000E+002	4.13376E+000	2.26190E-002	0.00000E+000	-1.21186E+002	2.98678E+000	6.57602E-001	5.00673E+002	4.82557E+002	1.08022E+002	-1.50339E+002	9.18032E-001	7.40942E-001	-8.43099E-002	1.70060E+002	1.26392E+002	-9.22030E-002	1.40907E+002	1.06042E+002
1.52674E+002	6.80410E+002	2.27845E+002	8.72285E+001	1.29728E+000	1.41132E+000	7.67300E+003	6.25455E+002	1.00000E+000	3.37900E+003	0.00000E+000	3.30619E+005	1.83087E+000	2.60847E+001	1.48098E-002	1.61117E-002	5.04508E-002	5.92715E-002	1.06459E+005	2.27937E+002	8.70262E+001	3.61732E-002	3.61732E-002	1.24491E+005	1.20000E+001	4.00000E+000	0.00000E+000	3.49393E+002	3.01433E+002	6.87741E+001	1.00000E+002	2.26022E+000	2.50714E-002	0.00000E+000	-1.43525E+002	3.73726E+000	7.33120E-001	5.00673E+002	4.82557E+002	1.08022E+002	-1.50340E+002	9.18032E-001	7.40942E-001	-4.21039E-002	1.47720E+002	5.65414E+001	-9.22030E-002	1.40906E+002	1.06051E+002
1.85079E+002	1.06329E+003	2.27894E+002	8.70547E+001	1.16107E+000	1.46686E+000	1.11260E+004	1.13531E+003	1.00000E+000	3.38000E+003	0.00000E+000	3.30699E+005	1.70313E+000	3.26082E+001	1.10075E-002	1.39065E-002	4.79595E-002	7.57042E-002	1.06459E+005	2.27937E+002	8.70258E+001	3.61732E-002	3.61732E-002	1.24491E+005	1.20000E+001	5.00000E+000	0.00000E+000	4.73531E+002	5.08166E+002	1.00827E+002	1.00000E+002	3.41532E+000	2.71757E-002	0.00000E+000	-1.55978E+002	2.86040E+000	7.95453E-001	5.00673E+002	4.82557E+002	1.08022E+002	-1.50336E+002	9.18032E-001	7.40942E-001	-1.16360E-001	1.35267E+002	1.27162E+002	-9.22030E-002	1.40909E+002	1.06086E+002
1.61839E+002	1.06919E+003	2.27974E+002	8.67717E+001	1.21923E+000	1.55316E+000	1.23450E+004	1.03895E+003	1.00000E+000	3.38100E+003	0.00000E+000	3.30778E+005	1.89366E+000	3.26985E+001	1.09734E-002	1.39788E-002	4.67875E-002	7.50357E-002	1.06459E+005	2.27937E+002	8.70259E+001	3.61732E-002	3.61732E-002	1.24491E+005	1.20000E+001	6.00000E+000	0.00000E+000	4.59277E+002	5.23693E+002	1.14316E+002	1.00000E+002	3.46839E+000	2.17902E-002	0.00000E+000	-1.59941E+002	2.76586E+000	7.80971E-001	5.00673E+002	4.82557E+002	1.08022E+002	-1.50339E+002	9.18032E-001	7.40942E-001	-1.20447E-001	1.31305E+002	1.27733E+002	-9.22030E-002	1.40906E+002	1.06133E+002
1.68923E+002	1.08197E+003	2.28012E+002	8.64997E+001	1.14428E+000	1.52627E+000	1.16020E+004	1.43998E+003	1.00000E+000	3.38200E+003	0.00000E+000	3.30870E+005	1.74647E+000	3.28933E+001	1.06234E-002	1.41698E-002	4.87755E-002	8.57664E-002	1.06611E+005	2.28012E+002	8.64997E+001	4.87755E-002	8.57664E-002	1.16020E+004	1.00000E+000	1.00000E+000	0.00000E+000	3.83806E+002	5.98521E+002	1.23913E+002	1.00000E+002	3.52023E+000	3.05737E-002	0.00000E+000	-1.73600E+002	2.40790E+000	9.25352E-001	3.83806E+002	5.98521E+002	1.23913E+002	-1.73600E+002	2.40790E+000	9.25352E-001	-1.43037E-001	1.17645E+002	1.38660E+002	-1.43037E-001	1.17645E+002	1.38660E+002
1.71229E+002	1.08764E+003	2.27962E+002	8.68039E+001	1.18743E+000	1.52073E+000	1.20180E+004	1.35400E+003	1.00000E+000	3.38300E+003	0.00000E+000	3.30957E+005	1.80576E+000	3.29794E+001	1.08316E-002	1.38719E-002	4.95964E-002	8.05018E-002	1.06459E+005	2.27937E+002	8.70262E+001	3.61732E-002	3.61732E-002	1.24491E+005	1.20000E+001	7.00000E+000	0.00000E+000	4.51894E+002	5.66521E+002	1.12957E+002	3.00000E+002	3.58230E+000	2.49659E-002	0.00000E+000	-1.64066E+002	2.60482E+000	8.40462E-001	5.00673E+002	4.82557E+002	1.08022E+002	-1.50334E+002	9.18032E-001	7.40942E-001	-1.23070E-001	1.27180E+002	1.26472E+002	-9.22030E-002	1.40911E+002	1.06131E+002
1.66077E+002	1.00932E+003	2.27910E+002	8.69720E+001	1.21168E+000	1.44629E+000	1.08480E+004	9.86938E+002	1.00000E+000	3.38400E+003	0.00000E+000	3.31037E+005	1.75244E+000	3.17699E+001	1.16336E-002	1.38861E-002	5.14168E-002	7.26328E-002	1.06459E+005	2.27936E+002	8.70265E+001	3.61732E-002	3.61732E-002	1.24491E+005	1.20000E+001	8.00000E+000	0.00000E+000	4.33015E+002	5.05277E+002	9.65872E+001	1.00000E+002	3.27077E+000	2.58358E-002	0.00000E+000	-1.60207E+002	2.78049E+000	8.28734E-001	5.00673E+002	4.82557E+002	1.08022E+002	-1.50333E+002	9.18032E-001	7.40942E-001	-8.82666E-002	1.31038E+002	9.18401E+001	-9.22030E-002	1.40912E+002	1.06100E+002
1.48604E+002	9.19258E+002	2.27962E+002	8.70524E+001	1.29062E+000	1.47913E+000	1.07140E+004	9.93969E+002	1.00000E+000	3.38500E+003	0.00000E+000	3.31126E+005	1.90899E+000	3.03193E+001	1.24687E-002	1.42900E-002	5.71053E-002	7.45351E-002	1.06459E+005	2.27937E+002	8.70266E+001	3.61732E-002	3.61732E-002	1.24491E+005	1.20000E+001	9.00000E+000	0.00000E+000	4.60911E+002	3.84469E+002	9.96328E+001	1.00000E+002	2.96796E+000	2.33898E-002	0.00000E+000	-1.41631E+002	3.34463E+000	6.93246E-001	5.00673E+002	4.82557E+002	1.08022E+002	-1.50332E+002	9.18032E-001	7.40942E-001	-6.80613E-002	1.49615E+002	8.78048E+001	-9.22030E-002	1.40913E+002	1.06120E+002
1.68123E+002	9.66240E+002	2.27999E+002	8.70418E+001	1.22037E+000	1.41013E+000	1.02300E+004	1.01927E+003	1.00000E+000	3.38600E+003	0.00000E+000	3.31211E+005	1.72088E+000	3.10844E+001	1.20657E-002	1.39419E-002	5.35837E-002	7.10361E-002	1.06459E+005	2.27937E+002	8.70266E+001	3.61732E-002	3.61732E-002	1.24491E+005	1.20000E+001	1.00000E+001	0.00000E+000	4.43331E+002	4.84614E+002	7.72855E+001	1.00000E+002	3.16981E+000	2.91499E-002	0.00000E+000	-1.55885E+002	2.75865E+000	8.60154E-001	5.00673E+002	4.82557E+002	1.08022E+002	-1.50337E+002	9.18032E-001	7.40942E-001	-7.21386E-002	1.35361E+002	7.81492E+001	-9.22030E-002	1.40908E+002	1.06133E+002
1.55710E+002	8.07863E+002	2.27915E+002	8.69978E+001	1.19204E+000	1.47573E+000	8.70400E+003	1.13477E+003	1.00000E+000	3.38700E+003	0.00000E+000	3.31292E+005	1.75913E+000	2.84229E+001	1.27770E-002	1.58179E-002	5.39375E-002	8.17688E-002	1.06459E+005	2.27936E+002	8.70272E+001	3.61732E-002	3.61732E-002	1.24491E+005	1.20000E+001	1.10000E+001	0.00000E+000	3.66241E+002	3.93283E+002	7.76541E+001	1.00000E+002	2.64124E+000	3.52717E-002	0.00000E+000	-1.55974E+002	3.22749E+000	7.97054E-001	5.00673E+002	4.82557E+002	1.08022E+002	-1.50324E+002	9.18032E-001	7.40942E-001	-1.06342E-001	1.35271E+002	1.16142E+002	-9.22030E-002	1.40921E+002	1.06110E+002
1.65084E+002	7.06205E+002	2.28084E+002	8.70098E+001	1.27988E+000	1.44677E+000	7.99600E+003	6.32825E+002	1.00000E+000	3.38800E+003	0.00000E+000	3.31374E+005	1.85169E+000	2.65745E+001	1.43130E-002	1.61794E-002	5.56326E-002	7.05242E-002	1.06459E+005	2.27936E+002	8.70275E+001	3.61732E-002	3.61732E-002	1.24491E+005	1.20000E+001	1.20000E+001	0.00000E+000	3.43492E+002	3.15305E+002	8.57713E+001	1.00000E+002	2.34446E+000	2.84501E-002	0.00000E+000	-1.48137E+002	4.00286E+000	6.70508E-001	5.00673E+002	4.82557E+002	1.08022E+002	-1.50318E+002	9.18032E-001	7.40942E-001	-6.12074E-002	1.43109E+002	7.36389E+001	-9.22030E-002	1.40928E+002	1.06192E+002
1.81421E+002	7.96689E+002	2.26518E+002	8.75793E+001	1.77879E+000	1.13905E+000	9.65800E+003	1.11966E+003	1.00000E+000	3.54400E+003	0.00000E+000	3.45046E+005	2.02613E+000	2.82257E+001	1.81001E-002	1.15904E-002	1.25997E-001	5.25013E-002	1.11043E+005	2.26579E+002	8.75769E+001	2.75321E-002	2.75321E-002	1.10233E+005	1.30000E+001	1.00000E+000	0.00000E+000	4.59897E+002	2.87011E+002	1.01524E+002	3.00000E+002	2.65156E+000	3.99330E-002	0.00000E+000	1.69405E+002	3.62334E+000	6.73998E-001	3.78906E+002	3.37612E+002	8.83569E+001	1.46223E+002	1.05538E+000	6.84929E-001	2.19252E-001	1.69405E+002	8.18020E+001	2.14511E-001	1.46223E+002	6.33604E+001
1.78120E+002	7.66032E+002	2.26624E+002	8.75113E+001	1.73795E+000	1.10378E+000	8.84200E+003	7.98663E+002	1.00000E+000	3.54500E+003	1.00000E+000	3.45140E+005	1.91832E+000	2.76773E+001	1.84826E-002	1.17384E-002	1.12448E-001	4.63474E-002	1.11043E+005	2.26579E+002	8.75772E+001	2.75321E-002	2.75321E-002	1.10233E+005	1.30000E+001	2.00000E+000	0.00000E+000	3.99930E+002	3.18849E+002	9.85603E+001	1.00000E+002	2.56705E+000	2.71793E-002	0.00000E+000	1.53397E+002	4.02189E+000	6.34608E-001	3.78906E+002	3.37612E+002	8.83569E+001	1.46243E+002	1.05538E+000	6.84929E-001	2.23162E-001	1.53397E+002	6.19583E+001	2.14511E-001	1.46243E+002	6.34319E+001
1.63443E+002	5.06970E+002	2.26444E+002	8.75241E+001	1.79529E+000	1.15979E+000	6.29800E+003	5.24522E+002	1.00000E+000	3.54600E+003	1.00000E+001	3.45228E+005	2.08215E+000	2.25160E+001	2.26221E-002	1.46143E-002	1.38835E-001	5.91054E-002	1.11043E+005	2.26579E+002	8.75775E+001	2.75321E-002	2.75321E-002	1.10233E+005	1.30000E+001	3.00000E+000	0.00000E+000	2.96575E+002	1.75799E+002	6.45139E+001	0.00000E+000	1.67629E+000	5.37710E-002	0.00000E+000	1.72455E+002	4.39102E+000	6.88723E-001	3.78906E+002	3.37612E+002	8.83569E+001	1.46257E+002	1.05538E+000	6.84929E-001	2.15055E-001	1.72455E+002	8.90175E+001	2.14511E-001	1.46257E+002	6.33643E+001
1.82490E+002	7.43501E+002	2.26521E+002	8.74643E+001	1.69721E+000	1.13431E+000	8.65300E+003	9.41103E+002	1.00000E+000	3.54700E+003	0.00000E+000	3.45316E+005	1.92516E+000	2.72672E+001	1.82453E-002	1.21941E-002	1.16539E-001	5.29188E-002	1.11043E+005	2.26579E+002	8.75775E+001	2.75321E-002	2.75321E-002	1.10233E+005	1.30000E+001	4.00000E+000	0.00000E+000	3.96921E+002	3.13448E+002	9.34202E+001	3.00000E+002	2.52331E+000	4.21165E-002	0.00000E+000	1.54120E+002	3.96427E+000	6.50825E-001	3.78906E+002	3.37612E+002	8.83569E+001	1.46283E+002	1.05538E+000	6.84929E-001	1.98797E-001	1.54120E+002	8.71752E+001	2.14511E-001	1.46283E+002	6.34271E+001
1.72617E+002	7.07565E+002	2.26548E+002	8.75697E+001	1.83557E+000	1.08455E+000	8.36900E+003	7.86416E+002	1.00000E+000	3.54800E+003	0.00000E+000	3.45407E+005	1.99076E+000	2.66001E+001	2.00648E-002	1.18553E-002	1.40875E-001	5.01958E-002	1.11043E+005	2.26579E+002	8.75775E+001	2.75321E-002	2.75321E-002	1.10233E+005	1.30000E+001	5.00000E+000	0.00000E+000	4.15185E+002	2.46464E+002	9.15230E+001	3.00000E+002	2.35187E+000	3.80883E-002	0.00000E+000	1.72511E+002	3.83931E+000	6.83315E-001	3.78906E+002	3.37612E+002	8.83569E+001	1.46296E+002	1.05538E+000	6.84929E-001	2.57189E-001	1.72511E+002	4.80873E+001	2.14511E-001	1.46296E+002	6.34478E+001
1.63341E+002	5.14736E+002	2.26559E+002	8.75021E+001	1.73213E+000	1.11042E+000	5.96200E+003	6.91498E+002	1.00000E+000	3.54900E+003	7.00000E+000	3.45506E+005	1.92339E+000	2.26878E+001	2.24329E-002	1.43810E-002	1.36807E-001	5.74055E-002	1.11043E+005	2.26579E+002	8.75775E+001	2.75321E-002	2.75321E-002	1.10233E+005	1.30000E+001	6.00000E+000	0.00000E+000	2.61390E+002	2.40743E+002	6.22390E+001	0.00000E+000	1.77666E+000	6.75660E-002	0.00000E+000	1.44190E+002	4.50987E+000	6.89210E-001	3.78906E+002	3.37612E+002	8.83569E+001	1.46319E+002	1.05538E+000	6.84929E-001	2.18718E-001	1.44190E+002	5.71420E+001	2.14511E-001	1.46319E+002	6.34784E+001
1.89889E+002	8.88013E+002	2.26541E+002	8.78176E+001	1.78697E+000	1.13195E+000	1.07300E+004	1.55747E+003	1.00000E+000	3.55000E+003	0.00000E+000	3.45585E+005	2.02276E+000	2.97995E+001	1.72511E-002	1.09277E-002	1.33159E-001	5.41631E-002	1.11043E+005	2.26579E+002	8.75778E+001	2.75321E-002	2.75321E-002	1.10233E+005	1.30000E+001	7.00000E+000	0.00000E+000	5.01480E+002	3.22825E+002	1.22224E+002	3.00000E+002	2.96186E+000	4.06334E-002	0.00000E+000	1.68177E+002	3.67455E+000	6.30532E-001	3.78906E+002	3.37612E+002	8.83569E+001	1.46334E+002	1.05538E+000	6.84929E-001	2.24405E-001	1.68177E+002	7.54531E+001	2.14511E-001	1.46334E+002	6.34694E+001
1.73770E+002	8.49126E+002	2.26530E+002	8.76505E+001	1.78571E+000	1.14556E+000	1.03810E+004	1.03995E+003	1.00000E+000	3.55100E+003	0.00000E+000	3.45674E+005	2.04564E+000	2.91398E+001	1.75263E-002	1.12434E-002	1.25918E-001	5.26044E-002	1.11043E+005	2.26579E+002	8.75782E+001	2.75321E-002	2.75321E-002	1.10233E+005	1.30000E+001	8.00000E+000	0.00000E+000	4.50933E+002	3.77168E+002	6.45928E+001	0.00000E+000	2.79803E+000	2.59597E-002	0.00000E+000	1.51120E+002	2.88290E+000	8.17076E-001	3.78906E+002	3.37612E+002	8.83569E+001	1.46343E+002	1.05538E+000	6.84929E-001	2.18386E-001	1.51120E+002	6.43834E+001	2.14511E-001	1.46343E+002	6.34822E+001
1.79981E+002	8.09984E+002	2.26621E+002	8.75679E+001	1.58650E+000	1.07777E+000	8.47700E+003	1.00358E+003	1.00000E+000	3.55200E+003	0.00000E+000	3.45760E+005	1.70988E+000	2.84602E+001	1.72313E-002	1.17059E-002	9.68474E-002	4.56056E-002	1.11043E+005	2.26579E+002	8.75782E+001	2.75321E-002	2.75321E-002	1.10233E+005	1.30000E+001	9.00000E+000	0.00000E+000	3.19290E+002	4.67725E+002	8.45364E+001	3.00000E+002	2.76799E+000	3.18248E-002	0.00000E+000	1.22350E+002	2.78664E+000	9.35426E-001	3.78906E+002	3.37612E+002	8.83569E+001	1.46351E+002	1.05538E+000	6.84929E-001	1.90945E-001	1.22350E+002	6.35051E+001	2.14511E-001	1.46351E+002	6.35355E+001
1.85240E+002	8.95869E+002	2.26639E+002	8.75810E+001	1.76227E+000	1.10760E+000	1.04870E+004	1.19971E+003	1.00000E+000	3.55300E+003	0.00000E+000	3.45843E+005	1.95189E+000	2.99311E+001	1.72087E-002	1.08157E-002	1.27306E-001	5.10602E-002	1.11043E+005	2.26579E+002	8.75783E+001	2.75321E-002	2.75321E-002	1.10233E+005	1.30000E+001	1.00000E+001	0.00000E+000	4.22832E+002	4.26196E+002	1.01056E+002	3.00000E+002	2.99581E+000	2.93988E-002	0.00000E+000	1.38981E+002	3.22401E+000	7.26925E-001	3.78906E+002	3.37612E+002	8.83569E+001	1.46364E+002	1.05538E+000	6.84929E-001	2.28121E-001	1.38981E+002	4.26425E+001	2.14511E-001	1.46364E+002	6.35551E+001
1.80653E+002	9.10098E+002	2.26711E+002	8.74961E+001	1.69039E+000	1.13889E+000	1.05900E+004	1.20976E+003	1.00000E+000	3.55400E+003	0.00000E+000	3.45933E+005	1.92516E+000	3.01678E+001	1.64262E-002	1.10671E-002	1.08518E-001	5.00040E-002	1.11043E+005	2.26579E+002	8.75786E+001	2.75321E-002	2.75321E-002	1.10233E+005	1.30000E+001	1.10000E+001	0.00000E+000	3.55023E+002	4.83386E+002	1.09679E+002	1.00000E+002	3.00944E+000	2.99636E-002	0.00000E+000	1.23294E+002	2.80138E+000	8.32513E-001	3.78906E+002	3.37612E+002	8.83569E+001	1.46380E+002	1.05538E+000	6.84929E-001	1.94927E-001	1.23294E+002	6.03969E+001	2.14511E-001	1.46380E+002	6.36080E+001
1.69450E+002	5.96477E+002	2.26604E+002	8.75949E+001	1.60559E+000	1.10354E+000	6.45500E+003	6.46519E+002	1.00000E+000	3.55500E+003	3.00000E+000	3.46024E+005	1.77184E+000	2.44229E+001	1.99842E-002	1.37354E-002	9.41219E-002	4.56852E-002	1.11043E+005	2.26579E+002	8.75789E+001	2.75321E-002	2.75321E-002	1.10233E+005	1.30000E+001	1.20000E+001	0.00000E+000	2.42483E+002	3.12800E+002	5.66239E+001	1.00000E+002	1.93791E+000	3.62427E-002	0.00000E+000	1.27738E+002	3.39561E+000	8.79721E-001	3.78906E+002	3.37612E+002	8.83569E+001	1.46407E+002	1.05538E+000	6.84929E-001	1.85319E-001	1.27738E+002	7.47026E+001	2.14511E-001	1.46407E+002	6.35826E+001
1.52111E+002	4.33114E+002	2.26632E+002	8.75599E+001	1.74509E+000	1.17471E+000	5.33100E+003	6.28853E+002	1.00000E+000	3.55600E+003	1.10000E+001	3.46117E+005	2.04997E+000	2.08114E+001	2.39009E-002	1.60888E-002	1.38409E-001	6.39423E-002	1.11043E+005	2.26579E+002	8.75793E+001	2.75321E-002	2.75321E-002	1.10233E+005	1.30000E+001	1.30000E+001	0.00000E+000	1.73850E+002	2.54265E+002	4.70377E+001	3.00000E+002	1.50915E+000	8.18867E-002	0.00000E+000	1.22307E+002	3.54208E+000	9.28001E-001	3.78906E+002	3.37612E+002	8.83569E+001	1.46439E+002	1.05538E+000	6.84929E-001	1.95352E-001	1.22307E+002	5.89351E+001	2.14511E-001	1.46439E+002	6.36286E+001
1.27134E+002	1.08605E+002	2.25259E+002	8.73894E+001	1.33739E+000	1.36498E+000	1.22300E+003	3.73871E+002	1.00000E+000	3.88100E+003	3.70000E+001	3.74690E+005	1.82551E+000	1.04214E+001	3.82423E-002	3.90314E-002	1.25030E-001	1.29967E-001	1.20235E+005	2.25259E+002	8.73894E+001	1.25030E-001	1.29967E-001	1.22300E+003	1.00000E+000	1.00000E+000	0.00000E+000	6.60110E+001	2.38677E+001	4.39546E+001	1.00000E+002	4.21179E-001	4.70594E-001	0.00000E+000	-4.89161E+001	1.33245E+001	5.15046E-001	6.60110E+001	2.38677E+001	4.39546E+001	-4.89161E+001	1.33245E+001	5.15046E-001	-1.02118E-002	2.42329E+002	1.13758E+002	-1.02118E-002	2.42329E+002	1.13758E+002
1.31176E+002	1.61636E+002	2.26664E+002	8.74906E+001	1.40338E+000	1.32232E+000	1.85100E+003	2.37460E+002	1.00000E+000	3.88700E+003	2.90000E+001	3.75253E+005	1.85572E+000	1.27136E+001	3.26192E-002	3.07349E-002	1.00990E-001	9.03159E-002	1.20426E+005	2.26664E+002	8.74906E+001	1.00990E-001	9.03159E-002	1.85100E+003	1.00000E+000	1.00000E+000	0.00000E+000	8.53311E+001	2.78977E+001	5.91718E+001	1.00000E+002	5.42556E-001	2.23063E-001	0.00000E+000	-4.57029E+001	9.74642E+000	5.72351E-001	8.53311E+001	2.78977E+001	5.91718E+001	-4.57029E+001	9.74642E+000	5.72351E-001	2.97415E-002	2.45543E+002	7.21504E+001	2.97415E-002	2.45543E+002	7.21504E+001
1.80337E+002	6.63893E+002	2.24973E+002	8.76679E+001	1.75863E+000	1.14186E+000	7.94600E+003	9.48270E+002	1.00000E+000	4.68100E+003	0.00000E+000	4.44579E+005	2.00811E+000	2.57661E+001	1.97288E-002	1.28097E-002	1.44838E-001	6.19066E-002	1.42119E+005	2.24854E+002	8.77129E+001	4.03246E-002	4.03246E-002	7.81920E+004	1.10000E+001	4.00000E+000	0.00000E+000	4.14686E+002	1.42726E+002	1.40450E+002	1.00000E+002	2.17236E+000	5.02351E-002	0.00000E+000	2.08518E+002	3.73145E+000	7.21539E-001	3.19554E+002	1.01170E+002	2.23030E+002	2.47279E+002	1.45574E+000	5.89585E-001	2.12644E-001	2.08518E+002	1.26833E+002	2.52864E-001	2.47279E+002	1.26239E+002
2.16926E+002	4.91722E+002	2.26566E+002	8.80415E+001	1.85250E+000	1.20030E+000	6.45700E+003	8.79620E+002	1.00000E+000	4.95100E+003	9.00000E+000	4.67654E+005	2.22356E+000	2.21748E+001	2.30538E-002	1.49374E-002	1.49952E-001	6.40631E-002	1.49273E+005	2.26552E+002	8.80357E+001	4.66003E-002	4.66003E-002	5.99740E+004	1.10000E+001	2.00000E+000	0.00000E+000	2.46909E+002	2.25474E+002	7.18516E+001	0.00000E+000	1.71520E+000	5.79185E-002	0.00000E+000	1.47716E+002	4.91299E+000	6.07925E-001	1.69161E+002	2.26137E+002	8.41507E+001	1.20062E+002	1.53694E+000	6.37634E-001	2.13640E-001	1.47716E+002	6.57255E+001	2.24964E-001	1.20062E+002	2.67848E+001
2.12368E+002	4.36044E+002	2.26643E+002	8.78970E+001	1.70834E+000	1.16733E+000	5.23700E+003	8.23527E+002	1.00000E+000	4.95500E+003	1.20000E+001	4.68002E+005	1.99419E+000	2.08817E+001	2.36066E-002	1.61306E-002	1.47087E-001	6.97773E-002	1.49273E+005	2.26552E+002	8.80356E+001	4.66003E-002	4.66003E-002	5.99740E+004	1.10000E+001	6.00000E+000	0.00000E+000	1.56382E+002	2.83985E+002	7.28773E+001	0.00000E+000	1.64013E+000	1.26689E-001	0.00000E+000	1.15086E+002	3.55020E+000	9.34150E-001	1.69161E+002	2.26137E+002	8.41507E+001	1.20038E+002	1.53694E+000	6.37634E-001	1.88134E-001	1.15086E+002	5.91360E+001	2.24964E-001	1.20038E+002	2.68018E+001
1.79052E+002	3.33148E+002	2.24517E+002	8.81282E+001	1.80917E+000	1.22190E+000	4.37600E+003	4.04473E+002	1.00000E+000	5.96600E+003	1.60000E+001	5.54055E+005	2.21062E+000	1.82523E+001	2.73489E-002	1.84712E-002	1.38748E-001	6.48718E-002	1.76512E+005	2.24364E+002	8.83305E+001	4.61243E-002	4.61243E-002	6.69620E+004	1.10000E+001	4.00000E+000	0.00000E+000	1.12964E+002	1.96786E+002	6.45298E+001	1.00000E+002	1.19678E+000	5.69117E-002	0.00000E+000	1.15648E+002	4.41144E+000	8.22417E-001	1.40313E+002	2.64609E+002	1.06787E+002	1.08060E+002	1.17654E+000	7.88299E-001	1.93751E-001	1.15648E+002	5.29436E+001	2.32356E-001	1.08060E+002	6.58387E+000
1.88763E+002	4.85872E+002	2.24397E+002	8.81610E+001	1.83615E+000	1.27148E+000	6.69700E+003	7.91164E+002	1.00000E+000	5.97100E+003	7.00000E+000	5.54476E+005	2.33462E+000	2.20425E+001	2.24371E-002	1.55370E-002	1.38282E-001	6.73270E-002	1.76512E+005	2.24364E+002	8.83309E+001	4.61243E-002	4.61243E-002	6.69620E+004	1.10000E+001	8.00000E+000	0.00000E+000	1.29543E+002	2.81294E+002	1.13416E+002	1.00000E+002	1.68555E+000	5.48686E-002	0.00000E+000	1.04709E+002	3.37966E+000	8.67758E-001	1.40313E+002	2.64609E+002	1.06787E+002	1.08066E+002	1.17654E+000	7.88299E-001	1.81705E-001	1.04709E+002	5.44102E+001	2.32356E-001	1.08066E+002	6.53419E+000
1.91174E+002	1.15471E+003	2.27615E+002	8.78890E+001	1.25563E+000	1.31682E+000	1.18300E+004	1.66592E+003	1.00000E+000	7.17900E+003	0.00000E+000	6.58575E+005	1.65344E+000	3.39811E+001	1.15444E-002	1.21069E-002	5.12097E-002	5.61770E-002	2.09381E+005	2.27662E+002	8.78541E+001	3.82829E-002	3.82829E-002	2.06650E+004	2.00000E+000	1.00000E+000	0.00000E+000	7.28529E+002	2.51160E+002	2.12316E+002	1.00000E+002	3.70366E+000	3.72945E-002	0.00000E+000	-7.75594E+001	2.81974E+000	7.82546E-001	6.03402E+002	2.53042E+002	1.63707E+002	-8.56974E+001	2.31999E+000	7.19627E-001	-2.37851E-002	2.13686E+002	1.01581E+002	-5.91869E-002	2.05548E+002	1.33545E+002
1.67190E+002	7.77975E+002	2.27726E+002	8.78075E+001	1.22711E+000	1.51112E+000	8.83500E+003	6.53636E+002	1.00000E+000	7.18000E+003	0.00000E+000	6.58655E+005	1.85432E+000	2.78922E+001	1.30551E-002	1.60767E-002	5.03324E-002	7.53595E-002	2.09381E+005	2.27662E+002	8.78542E+001	3.82829E-002	3.82829E-002	2.06650E+004	2.00000E+000	2.00000E+000	0.00000E+000	4.35857E+002	2.55562E+002	9.86208E+001	1.00000E+002	2.46699E+000	2.41385E-002	0.00000E+000	-3.96332E+002	3.77874E+000	6.75712E-001	6.03402E+002	2.53042E+002	1.63707E+002	-8.56752E+001	2.31999E+000	7.19627E-001	-1.03720E-001	1.86159E+002	-1.27241E+002	-5.91869E-002	2.05570E+002	1.33621E+002
1.31239E+002	3.19333E+002	2.27535E+002	8.75276E+001	1.29780E+000	1.36139E+000	3.49400E+003	3.16722E+002	1.00000E+000	7.70500E+003	1.60000E+001	7.01924E+005	1.76681E+000	1.78699E+001	2.19556E-002	2.30315E-002	5.62821E-002	6.14556E-002	2.23224E+005	2.27535E+002	8.75276E+001	5.62821E-002	6.14556E-002	3.49400E+003	1.00000E+000	1.00000E+000	0.00000E+000	1.94115E+002	9.13703E+001	4.68248E+001	1.00000E+002	1.03471E+000	5.70761E-002	0.00000E+000	-9.21133E+001	5.64759E+000	7.18930E-001	1.94115E+002	9.13703E+001	4.68248E+001	-9.21133E+001	5.64759E+000	7.18930E-001	-2.39163E-002	1.99132E+002	8.71591E+001	-2.39163E-002	1.99132E+002	8.71591E+001
1.27193E+002	8.56121E+001	2.26548E+002	8.76219E+001	1.53213E+000	1.43678E+000	1.14400E+003	1.12320E+002	1.00000E+000	8.55100E+003	4.90000E+001	7.70676E+005	2.20134E+000	9.25268E+000	4.52983E-002	4.24794E-002	1.22229E-001	1.08617E-001	2.45314E+005	2.26258E+002	8.76137E+001	1.84425E-002	1.84425E-002	3.87580E+004	1.00000E+001	1.00000E+000	0.00000E+000	4.53729E+001	3.60897E+001	6.28242E+000	3.00000E+002	2.74715E-001	2.68971E-001	0.00000E+000	-1.22430E+002	8.67220E+000	8.18217E-001	2.56368E+002	1.57552E+002	4.60149E+001	-1.07128E+002	1.62404E+000	7.50642E-001	3.21134E-002	1.68815E+002	-7.32826E+000	-6.39528E-002	1.84117E+002	1.17021E+002
1.31792E+002	2.63212E+002	2.26293E+002	8.76070E+001	1.22821E+000	1.28029E+000	2.57500E+003	2.63274E+002	1.00000E+000	8.55200E+003	2.10000E+001	7.70733E+005	1.57247E+000	1.62238E+001	2.42039E-002	2.52301E-002	5.76981E-002	6.21996E-002	2.45314E+005	2.26258E+002	8.76139E+001	1.84425E-002	1.84425E-002	3.87580E+004	1.00000E+001	2.00000E+000	0.00000E+000	1.41350E+002	9.94477E+001	3.17065E+001	1.00000E+002	8.53475E-001	1.02371E-001	0.00000E+000	-1.14511E+002	7.17521E+000	6.59155E-001	2.56368E+002	1.57552E+002	4.60149E+001	-1.07105E+002	1.62404E+000	7.50642E-001	-2.07596E-002	1.76734E+002	6.06124E+001	-6.39528E-002	1.84141E+002	1.16931E+002
1.38086E+002	2.44564E+002	2.26163E+002	8.76334E+001	1.12981E+000	1.28899E+000	2.21800E+003	1.91970E+002	1.00000E+000	8.55300E+003	2.20000E+001	7.70818E+005	1.45632E+000	1.56385E+001	2.39898E-002	2.73697E-002	4.47644E-002	5.60297E-002	2.45314E+005	2.26258E+002	8.76138E+001	1.84425E-002	1.84425E-002	3.87580E+004	1.00000E+001	3.00000E+000	0.00000E+000	1.25817E+002	1.14376E+002	2.14244E+001	3.00000E+002	8.21953E-001	5.87245E-002	0.00000E+000	-1.30236E+002	6.43954E+000	7.91362E-001	2.56368E+002	1.57552E+002	4.60149E+001	-1.07086E+002	1.62404E+000	7.50642E-001	-6.58088E-002	1.61009E+002	9.58293E+001	-6.39528E-002	1.84159E+002	1.16890E+002
1.34865E+002	4.51575E+002	2.26288E+002	8.75303E+001	1.24003E+000	1.48091E+000	5.10100E+003	4.04696E+002	1.00000E+000	8.55400E+003	9.00000E+000	7.70885E+005	1.83637E+000	2.12503E+001	1.73622E-002	2.07348E-002	4.51298E-002	6.27795E-002	2.45314E+005	2.26259E+002	8.76140E+001	1.84425E-002	1.84425E-002	3.87580E+004	1.00000E+001	4.00000E+000	0.00000E+000	2.50946E+002	1.75001E+002	4.99062E+001	1.00000E+002	1.48896E+000	4.22147E-002	0.00000E+000	-1.14262E+002	4.77728E+000	7.03401E-001	2.56368E+002	1.57552E+002	4.60149E+001	-1.07090E+002	1.62404E+000	7.50642E-001	-8.85286E-002	1.76984E+002	1.37323E+002	-6.39528E-002	1.84155E+002	1.16947E+002
1.57253E+002	5.55209E+002	2.26245E+002	8.76214E+001	1.21325E+000	1.37392E+000	5.73300E+003	3.57801E+002	1.00000E+000	8.55500E+003	3.00000E+000	7.70967E+005	1.66691E+000	2.35629E+001	1.60236E-002	1.81456E-002	4.27171E-002	5.38321E-002	2.45314E+005	2.26259E+002	8.76141E+001	1.84425E-002	1.84425E-002	3.87580E+004	1.00000E+001	5.00000E+000	0.00000E+000	3.22300E+002	1.99544E+002	5.06560E+001	1.00000E+002	1.78505E+000	2.62886E-002	0.00000E+000	-1.08051E+002	4.00609E+000	7.91224E-001	2.56368E+002	1.57552E+002	4.60149E+001	-1.07078E+002	1.62404E+000	7.50642E-001	-6.21035E-002	1.83195E+002	1.13880E+002	-6.39528E-002	1.84168E+002	1.16936E+002
1.44250E+002	3.94743E+002	2.26200E+002	8.76737E+001	1.20556E+000	1.36327E+000	4.01900E+003	4.61495E+002	1.00000E+000	8.55600E+003	1.50000E+001	7.71060E+005	1.64351E+000	1.98682E+001	1.90165E-002	2.15042E-002	5.47675E-002	6.90030E-002	2.45314E+005	2.26259E+002	8.76142E+001	1.84425E-002	1.84425E-002	3.87580E+004	1.00000E+001	6.00000E+000	0.00000E+000	2.29239E+002	1.43560E+002	3.66246E+001	1.00000E+002	1.27697E+000	6.63732E-002	0.00000E+000	-1.08601E+002	4.82612E+000	7.84430E-001	2.56368E+002	1.57552E+002	4.60149E+001	-1.07063E+002	1.62404E+000	7.50642E-001	-6.13938E-002	1.82644E+002	1.12507E+002	-6.39528E-002	1.84183E+002	1.16928E+002
1.42740E+002	3.72086E+002	2.26296E+002	8.76009E+001	1.15336E+000	1.36448E+000	3.63600E+003	4.08498E+002	1.00000E+000	8.55700E+003	1.50000E+001	7.71141E+005	1.57373E+000	1.92895E+001	1.91272E-002	2.26285E-002	5.68244E-002	7.80802E-002	2.45314E+005	2.26260E+002	8.76139E+001	1.84425E-002	1.84425E-002	3.87580E+004	1.00000E+001	7.00000E+000	0.00000E+000	2.16904E+002	1.35932E+002	4.65379E+001	0.00000E+000	1.24797E+000	9.93223E-002	0.00000E+000	-1.07258E+002	5.81661E+000	6.84273E-001	2.56368E+002	1.57552E+002	4.60149E+001	-1.07064E+002	1.62404E+000	7.50642E-001	-8.38497E-002	1.83988E+002	1.39104E+002	-6.39528E-002	1.84181E+002	1.16973E+002
1.49746E+002	5.32496E+002	2.26233E+002	8.76494E+001	1.23718E+000	1.31511E+000	5.37700E+003	4.81326E+002	1.00000E+000	8.55800E+003	7.00000E+000	7.71220E+005	1.62703E+000	2.30759E+001	1.68718E-002	1.79347E-002	4.74844E-002	5.32213E-002	2.45314E+005	2.26260E+002	8.76141E+001	1.84425E-002	1.84425E-002	3.87580E+004	1.00000E+001	8.00000E+000	0.00000E+000	3.20560E+002	1.84407E+002	7.50790E+001	1.00000E+002	1.81119E+000	3.91176E-002	0.00000E+000	-1.01374E+002	4.91236E+000	6.66271E-001	2.56368E+002	1.57552E+002	4.60149E+001	-1.07047E+002	1.62404E+000	7.50642E-001	-3.05360E-002	1.89871E+002	8.48282E+001	-6.39528E-002	1.84199E+002	1.16960E+002
1.56629E+002	5.70972E+002	2.26230E+002	8.75848E+001	1.13335E+000	1.40081E+000	5.61900E+003	4.76719E+002	1.00000E+000	8.55900E+003	3.00000E+000	7.71292E+005	1.58760E+000	2.38950E+001	1.51193E-002	1.86874E-002	3.88168E-002	5.75422E-002	2.45314E+005	2.26260E+002	8.76140E+001	1.84425E-002	1.84425E-002	3.87580E+004	1.00000E+001	9.00000E+000	0.00000E+000	3.57580E+002	1.90226E+002	4.24369E+001	1.00000E+002	1.83261E+000	3.36961E-002	0.00000E+000	-3.92858E+002	3.53853E+000	9.04813E-001	2.56368E+002	1.57552E+002	4.60149E+001	-1.07033E+002	1.62404E+000	7.50642E-001	-1.05542E-001	1.89633E+002	-1.22410E+002	-6.39528E-002	1.84212E+002	1.16975E+002
1.44054E+002	3.21639E+002	2.26302E+002	8.76538E+001	1.21487E+000	1.37841E+000	3.33600E+003	2.57326E+002	1.00000E+000	8.56000E+003	1.70000E+001	7.71385E+005	1.67459E+000	1.79343E+001	2.10337E-002	2.38652E-002	5.18685E-002	6.53957E-002	2.45314E+005	2.26259E+002	8.76141E+001	1.84425E-002	1.84425E-002	3.87580E+004	1.00000E+001	1.00000E+001	0.00000E+000	2.01047E+002	1.16021E+002	4.30310E+001	3.00000E+002	1.12368E+000	5.92458E-002	0.00000E+000	-1.02320E+002	5.92973E+000	7.00750E-001	2.56368E+002	1.57552E+002	4.60149E+001	-1.07010E+002	1.62404E+000	7.50642E-001	-6.30641E-002	1.88926E+002	1.20717E+002	-6.39528E-002	1.84235E+002	1.17027E+002
1.33481E+002	2.38426E+002	2.26935E+002	8.75605E+001	1.56678E+000	1.11024E+000	2.53200E+003	2.24875E+002	1.00000E+000	8.98600E+003	2.50000E+001	8.05347E+005	1.73950E+000	1.54410E+001	3.11370E-002	2.20640E-002	1.15633E-001	6.03501E-002	2.56163E+005	2.26645E+002	8.73874E+001	3.57134E-002	3.57134E-002	5.14550E+004	8.00000E+000	1.00000E+000	0.00000E+000	9.37298E+001	1.22899E+002	2.98909E+001	1.00000E+002	7.82141E-001	7.75249E-002	0.00000E+000	1.42658E+002	6.01274E+000	7.93244E-001	2.84298E+002	3.44295E+002	8.48069E+001	1.46519E+002	1.39392E+000	7.59030E-001	1.70542E-001	1.42658E+002	1.05215E+002	1.99921E-001	1.46519E+002	7.86077E+001
1.73301E+002	7.94287E+002	2.26639E+002	8.73969E+001	1.57411E+000	1.05991E+000	8.12200E+003	8.42630E+002	1.00000E+000	8.98700E+003	0.00000E+000	8.05406E+005	1.66843E+000	2.81831E+001	1.74664E-002	1.17609E-002	9.25017E-002	4.29341E-002	2.56163E+005	2.26645E+002	8.73870E+001	3.57134E-002	3.57134E-002	5.14550E+004	8.00000E+000	2.00000E+000	0.00000E+000	3.33858E+002	4.09996E+002	9.31783E+001	1.00000E+002	2.65081E+000	3.61138E-002	0.00000E+000	1.46575E+002	3.36507E+000	7.91382E-001	2.84298E+002	3.44295E+002	8.48069E+001	1.46499E+002	1.39392E+000	7.59030E-001	1.95214E-001	1.46575E+002	8.33562E+001	1.99921E-001	1.46499E+002	7.84628E+001
1.75344E+002	6.17931E+002	2.26546E+002	8.75506E+001	1.72414E+000	1.14294E+000	7.33600E+003	8.98236E+002	1.00000E+000	8.98800E+003	0.00000E+000	8.05484E+005	1.97060E+000	2.48582E+001	2.01300E-002	1.33443E-002	1.26116E-001	5.64011E-002	2.56163E+005	2.26645E+002	8.73869E+001	3.57134E-002	3.57134E-002	5.14550E+004	8.00000E+000	3.00000E+000	0.00000E+000	3.24846E+002	2.87930E+002	7.61986E+001	3.00000E+002	2.16724E+000	5.62099E-002	0.00000E+000	1.65056E+002	4.11430E+000	6.81061E-001	2.84298E+002	3.44295E+002	8.48069E+001	1.46497E+002	1.39392E+000	7.59030E-001	2.02714E-001	1.65056E+002	9.41247E+001	1.99921E-001	1.46497E+002	7.84124E+001
1.99404E+002	8.12490E+002	2.26630E+002	8.73223E+001	1.65906E+000	1.06142E+000	8.69300E+003	1.05100E+003	1.00000E+000	8.98900E+003	0.00000E+000	8.05566E+005	1.76095E+000	2.85042E+001	1.77942E-002	1.13842E-002	1.13309E-001	4.72884E-002	2.56163E+005	2.26645E+002	8.73867E+001	3.57134E-002	3.57134E-002	5.14550E+004	8.00000E+000	4.00000E+000	0.00000E+000	3.29265E+002	4.38410E+002	8.89115E+001	3.00000E+002	2.71614E+000	2.91096E-002	0.00000E+000	1.43755E+002	2.99693E+000	8.58914E-001	2.84298E+002	3.44295E+002	8.48069E+001	1.46499E+002	1.39392E+000	7.59030E-001	2.19684E-001	1.43755E+002	5.57846E+001	1.99921E-001	1.46499E+002	7.84632E+001
1.63055E+002	6.25045E+002	2.26653E+002	8.73699E+001	1.72936E+000	1.12993E+000	7.35300E+003	1.02241E+003	1.00000E+000	8.99000E+003	0.00000E+000	8.05648E+005	1.95405E+000	2.50009E+001	2.01675E-002	1.31771E-002	1.38901E-001	6.02132E-002	2.56163E+005	2.26645E+002	8.73868E+001	3.57134E-002	3.57134E-002	5.14550E+004	8.00000E+000	5.00000E+000	0.00000E+000	2.73472E+002	3.02863E+002	8.95764E+001	3.00000E+002	2.10713E+000	5.65014E-002	0.00000E+000	1.49558E+002	4.21559E+000	6.63927E-001	2.84298E+002	3.44295E+002	8.48069E+001	1.46493E+002	1.39392E+000	7.59030E-001	2.09642E-001	1.49558E+002	7.16645E+001	1.99921E-001	1.46493E+002	7.84654E+001
1.81600E+002	7.31413E+002	2.26583E+002	8.73889E+001	1.64778E+000	1.03943E+000	7.62300E+003	1.07340E+003	1.00000E+000	8.99100E+003	0.00000E+000	8.05730E+005	1.71276E+000	2.70446E+001	1.88728E-002	1.19051E-002	1.21567E-001	4.93479E-002	2.56163E+005	2.26645E+002	8.73870E+001	3.57134E-002	3.57134E-002	5.14550E+004	8.00000E+000	6.00000E+000	0.00000E+000	3.39071E+002	3.63980E+002	8.29681E+001	3.00000E+002	2.48160E+000	4.46308E-002	0.00000E+000	1.53847E+002	3.65733E+000	7.51595E-001	2.84298E+002	3.44295E+002	8.48069E+001	1.46466E+002	1.39392E+000	7.59030E-001	2.26388E-001	1.53847E+002	5.92030E+001	1.99921E-001	1.46466E+002	7.84061E+001
1.64478E+002	6.90312E+002	2.26706E+002	8.72813E+001	1.58015E+000	1.10197E+000	7.35600E+003	9.11168E+002	1.00000E+000	8.99200E+003	0.00000E+000	8.05818E+005	1.74129E+000	2.62738E+001	1.84238E-002	1.28485E-002	1.02767E-001	5.09117E-002	2.56163E+005	2.26645E+002	8.73869E+001	3.57134E-002	3.57134E-002	5.14550E+004	8.00000E+000	7.00000E+000	0.00000E+000	2.26817E+002	3.90907E+002	1.07592E+002	1.00000E+002	2.31629E+000	3.86370E-002	0.00000E+000	1.29923E+002	3.17524E+000	8.81280E-001	2.84298E+002	3.44295E+002	8.48069E+001	1.46446E+002	1.39392E+000	7.59030E-001	1.78283E-001	1.29923E+002	8.42732E+001	1.99921E-001	1.46446E+002	7.84467E+001
1.39699E+002	2.19614E+002	2.26705E+002	8.72749E+001	1.51261E+000	1.19505E+000	2.44000E+003	2.57729E+002	1.00000E+000	8.99300E+003	2.40000E+001	8.05907E+005	1.80764E+000	1.48194E+001	3.06219E-002	2.41930E-002	1.17751E-001	7.51446E-002	2.56163E+005	2.26645E+002	8.73870E+001	3.57134E-002	3.57134E-002	5.14550E+004	8.00000E+000	8.00000E+000	0.00000E+000	6.97657E+001	1.12334E+002	4.78668E+001	1.00000E+002	7.35518E-001	1.56094E-001	0.00000E+000	1.22065E+002	7.15568E+000	6.78993E-001	2.84298E+002	3.44295E+002	8.48069E+001	1.46445E+002	1.39392E+000	7.59030E-001	1.17283E-001	1.22065E+002	1.41869E+002	1.99921E-001	1.46445E+002	7.84447E+001
1.54431E+002	5.96984E+002	2.27869E+002	8.74702E+001	1.23501E+000	1.39573E+000	6.36800E+003	5.99329E+002	1.00000E+000	9.01400E+003	3.00000E+000	8.07546E+005	1.72373E+000	2.44333E+001	1.54763E-002	1.74904E-002	4.53149E-002	5.70622E-002	2.56856E+005	2.27730E+002	8.74476E+001	4.45438E-002	4.45438E-002	7.01040E+004	7.00000E+000	1.00000E+000	0.00000E+000	3.07735E+002	2.48998E+002	6.52686E+001	1.00000E+002	1.95220E+000	2.58045E-002	0.00000E+000	-1.20451E+002	4.33681E+000	6.93488E-001	4.89615E+002	3.81346E+002	1.22279E+002	-1.18028E+002	1.44992E+000	6.25165E-001	-6.10934E-002	1.70794E+002	1.01076E+002	-8.34198E-002	1.73218E+002	1.28565E+002
1.56883E+002	1.01350E+003	2.27832E+002	8.73172E+001	1.20470E+000	1.45621E+000	1.09690E+004	7.15385E+002	1.00000E+000	9.01500E+003	0.00000E+000	8.07622E+005	1.75430E+000	3.18355E+001	1.15026E-002	1.39041E-002	4.28456E-002	6.18087E-002	2.56856E+005	2.27730E+002	8.74477E+001	4.45438E-002	4.45438E-002	7.01040E+004	7.00000E+000	2.00000E+000	0.00000E+000	4.93025E+002	4.59823E+002	1.03577E+002	1.00000E+002	3.32410E+000	1.74676E-002	0.00000E+000	-1.29125E+002	3.11045E+000	7.36725E-001	4.89615E+002	3.81346E+002	1.22279E+002	-1.18029E+002	1.44992E+000	6.25165E-001	-9.45225E-002	1.62121E+002	1.29836E+002	-8.34198E-002	1.73217E+002	1.28555E+002
1.46315E+002	8.01081E+002	2.27794E+002	8.75891E+001	1.28506E+000	1.48093E+000	9.36500E+003	7.69200E+002	1.00000E+000	9.01600E+003	0.00000E+000	8.07713E+005	1.90308E+000	2.83034E+001	1.32791E-002	1.53032E-002	4.80609E-002	6.31656E-002	2.56856E+005	2.27730E+002	8.74477E+001	4.45438E-002	4.45438E-002	7.01040E+004	7.00000E+000	3.00000E+000	0.00000E+000	4.66910E+002	2.76643E+002	1.22500E+002	1.00000E+002	2.70805E+000	2.45113E-002	0.00000E+000	-9.88331E+001	4.05030E+000	6.12309E-001	4.89615E+002	3.81346E+002	1.22279E+002	-1.18036E+002	1.44992E+000	6.25165E-001	-7.08156E-002	1.92412E+002	1.33595E+002	-8.34198E-002	1.73210E+002	1.28517E+002
1.74599E+002	1.19676E+003	2.27798E+002	8.72986E+001	1.19914E+000	1.44096E+000	1.27730E+004	1.28141E+003	1.00000E+000	9.01700E+003	0.00000E+000	8.07803E+005	1.72792E+000	3.45943E+001	1.06102E-002	1.27499E-002	4.45220E-002	6.36610E-002	2.56856E+005	2.27730E+002	8.74479E+001	4.45438E-002	4.45438E-002	7.01040E+004	7.00000E+000	4.00000E+000	0.00000E+000	5.75024E+002	5.66212E+002	1.09365E+002	1.00000E+002	3.93714E+000	2.01389E-002	0.00000E+000	-1.31780E+002	2.69296E+000	7.88560E-001	4.89615E+002	3.81346E+002	1.22279E+002	-1.18053E+002	1.44992E+000	6.25165E-001	-9.15934E-002	1.59465E+002	1.23908E+002	-8.34198E-002	1.73192E+002	1.28516E+002
1.78442E+002	1.02507E+003	2.27675E+002	8.68074E+001	1.13198E+000	1.48107E+000	1.05740E+004	1.18640E+003	1.00000E+000	9.01800E+003	0.00000E+000	8.07883E+005	1.67653E+000	3.20167E+001	1.10082E-002	1.44031E-002	4.44806E-002	7.50558E-002	2.56964E+005	2.27675E+002	8.68074E+001	4.44806E-002	7.50558E-002	1.05740E+004	1.00000E+000	1.00000E+000	0.00000E+000	2.84171E+002	5.86333E+002	1.72201E+002	1.00000E+002	3.34277E+000	3.10468E-002	0.00000E+000	-1.67794E+002	2.44091E+000	9.56178E-001	2.84171E+002	5.86333E+002	1.72201E+002	-1.67794E+002	2.44091E+000	9.56178E-001	-1.33596E-001	1.23452E+002	1.34086E+002	-1.33596E-001	1.23452E+002	1.34086E+002
1.60707E+002	1.04770E+003	2.27655E+002	8.72931E+001	1.18475E+000	1.52540E+000	1.16280E+004	9.76032E+002	1.00000E+000	9.01900E+003	0.00000E+000	8.07956E+005	1.80722E+000	3.23682E+001	1.09869E-002	1.41459E-002	4.53492E-002	7.42002E-002	2.56856E+005	2.27730E+002	8.74476E+001	4.45438E-002	4.45438E-002	7.01040E+004	7.00000E+000	5.00000E+000	0.00000E+000	4.54125E+002	4.96709E+002	1.18534E+002	1.00000E+002	3.37849E+000	2.34273E-002	0.00000E+000	-4.30398E+002	3.00625E+000	7.40345E-001	4.89615E+002	3.81346E+002	1.22279E+002	-1.18091E+002	1.44992E+000	6.25165E-001	-1.25694E-001	1.52093E+002	-1.37156E+002	-8.34198E-002	1.73155E+002	1.28415E+002
1.68494E+002	9.74216E+002	2.27496E+002	8.76248E+001	1.30027E+000	1.40073E+000	1.09570E+004	1.51168E+003	1.00000E+000	9.02000E+003	0.00000E+000	8.08043E+005	1.82132E+000	3.12124E+001	1.24219E-002	1.33816E-002	5.28825E-002	6.11105E-002	2.56856E+005	2.27730E+002	8.74474E+001	4.45438E-002	4.45438E-002	7.01040E+004	7.00000E+000	6.00000E+000	0.00000E+000	6.00391E+002	2.15484E+002	1.88547E+002	1.00000E+002	3.12513E+000	4.97034E-002	0.00000E+000	-7.14684E+001	3.13167E+000	7.32131E-001	4.89615E+002	3.81346E+002	1.22279E+002	-1.18097E+002	1.44992E+000	6.25165E-001	-3.71926E-002	2.19777E+002	1.22855E+002	-8.34198E-002	1.73149E+002	1.28321E+002
1.45333E+002	7.16906E+002	2.27724E+002	8.76616E+001	1.23424E+000	1.47744E+000	8.04400E+003	6.79564E+002	1.00000E+000	9.02100E+003	0.00000E+000	8.08126E+005	1.82352E+000	2.67751E+001	1.37615E-002	1.64731E-002	4.84970E-002	6.85543E-002	2.56856E+005	2.27730E+002	8.74475E+001	4.45438E-002	4.45438E-002	7.01040E+004	7.00000E+000	7.00000E+000	0.00000E+000	4.20176E+002	2.66619E+002	1.28309E+002	3.00000E+002	2.55485E+000	3.18626E-002	0.00000E+000	-3.93207E+002	5.03245E+000	5.31736E-001	4.89615E+002	3.81346E+002	1.22279E+002	-1.18115E+002	1.44992E+000	6.25165E-001	-8.96857E-002	1.89284E+002	-1.39695E+002	-8.34198E-002	1.73130E+002	1.28403E+002
1.45760E+002	4.17301E+002	2.27526E+002	8.81757E+001	1.22173E+000	1.37712E+000	4.34900E+003	3.01253E+002	1.00000E+000	9.19000E+003	2.50000E+001	8.22267E+005	1.68247E+000	2.04279E+001	1.85259E-002	2.08823E-002	4.87764E-002	6.09087E-002	2.61467E+005	2.27513E+002	8.81292E+001	2.51926E-002	2.51926E-002	2.78195E+005	2.40000E+001	1.00000E+000	0.00000E+000	2.68436E+002	7.82364E+001	8.75104E+001	1.00000E+002	1.34851E+000	4.36455E-002	0.00000E+000	-3.56065E+002	4.44771E+000	8.18238E-001	6.70681E+002	2.16856E+002	2.61118E+002	-6.14296E+001	6.52618E-001	6.97233E-001	-5.97939E-002	2.26426E+002	-1.36193E+002	-2.29051E-002	2.29816E+002	1.16656E+002
1.66472E+002	9.08446E+002	2.27437E+002	8.83780E+001	1.29360E+000	1.39937E+000	1.01620E+004	1.12957E+003	1.00000E+000	9.19100E+003	1.00000E+000	8.22336E+005	1.81022E+000	3.01404E+001	1.28325E-002	1.38817E-002	4.66263E-002	5.42297E-002	2.61467E+005	2.27513E+002	8.81295E+001	2.51926E-002	2.51926E-002	2.78195E+005	2.40000E+001	2.00000E+000	0.00000E+000	5.77475E+002	1.69366E+002	1.91229E+002	1.00000E+002	2.91431E+000	3.49254E-002	0.00000E+000	-6.45394E+001	2.94312E+000	8.08934E-001	6.70681E+002	2.16856E+002	2.61118E+002	-6.14537E+001	6.52618E-001	6.97233E-001	-3.92752E-002	2.26706E+002	1.32080E+002	-2.29051E-002	2.29792E+002	1.16582E+002
1.68355E+002	9.80958E+002	2.27769E+002	8.79762E+001	1.26100E+000	1.44255E+000	1.09510E+004	9.90786E+002	1.00000E+000	9.19200E+003	0.00000E+000	8.22426E+005	1.81906E+000	3.13202E+001	1.20500E-002	1.37849E-002	5.21419E-002	6.77605E-002	2.61529E+005	2.27716E+002	8.80245E+001	4.03140E-002	4.03140E-002	2.03410E+004	2.00000E+000	1.00000E+000	0.00000E+000	6.15837E+002	2.45006E+002	1.55418E+002	1.00000E+002	3.15824E+000	2.47623E-002	0.00000E+000	-3.70537E+002	2.96628E+000	7.73166E-001	5.95550E+002	1.96659E+002	1.89917E+002	-6.83538E+001	2.19512E+000	7.66597E-001	-6.71530E-002	2.11954E+002	-1.42257E+002	-4.60969E-002	2.22892E+002	1.36162E+002
1.71035E+002	9.12156E+002	2.27654E+002	8.80812E+001	1.26248E+000	1.31490E+000	9.39000E+003	1.17988E+003	1.00000E+000	9.19300E+003	0.00000E+000	8.22512E+005	1.66003E+000	3.02019E+001	1.30284E-002	1.35693E-002	4.92401E-002	5.32512E-002	2.61529E+005	2.27716E+002	8.80249E+001	4.03140E-002	4.03140E-002	2.03410E+004	2.00000E+000	2.00000E+000	0.00000E+000	5.71891E+002	1.40275E+002	2.30152E+002	1.00000E+002	2.93128E+000	3.21791E-002	0.00000E+000	-5.53235E+001	3.02981E+000	8.17452E-001	5.95550E+002	1.96659E+002	1.89917E+002	-6.83742E+001	2.19512E+000	7.66597E-001	-2.03382E-002	2.35922E+002	1.19907E+002	-4.60969E-002	2.22871E+002	1.36085E+002
1.69207E+002	9.92968E+002	2.27566E+002	8.82756E+001	1.25981E+000	1.36170E+000	1.05590E+004	1.22466E+003	1.00000E+000	9.19400E+003	0.00000E+000	8.22598E+005	1.71547E+000	3.15114E+001	1.22600E-002	1.32516E-002	4.58307E-002	5.32368E-002	2.61467E+005	2.27513E+002	8.81298E+001	2.51926E-002	2.51926E-002	2.78195E+005	2.40000E+001	3.00000E+000	0.00000E+000	6.26174E+002	1.80191E+002	2.22752E+002	1.00000E+002	3.19979E+000	3.23558E-002	0.00000E+000	-6.20810E+001	2.95809E+000	7.89567E-001	6.70681E+002	2.16856E+002	2.61118E+002	-6.15012E+001	6.52618E-001	6.97233E-001	-3.88677E-002	2.29165E+002	1.34140E+002	-2.29051E-002	2.29744E+002	1.16598E+002
1.68933E+002	1.04945E+003	2.27416E+002	8.82528E+001	1.31166E+000	1.36925E+000	1.16490E+004	1.38906E+003	1.00000E+000	9.19500E+003	0.00000E+000	8.22682E+005	1.79599E+000	3.23951E+001	1.21528E-002	1.26864E-002	4.91624E-002	5.34249E-002	2.61467E+005	2.27513E+002	8.81300E+001	2.51926E-002	2.51926E-002	2.78195E+005	2.40000E+001	4.00000E+000	0.00000E+000	6.51730E+002	1.99236E+002	2.40999E+002	1.00000E+002	3.39909E+000	3.26626E-002	0.00000E+000	-6.20672E+001	2.98471E+000	7.45015E-001	6.70681E+002	2.16856E+002	2.61118E+002	-6.15035E+001	6.52618E-001	6.97233E-001	-2.14816E-002	2.29178E+002	1.14348E+002	-2.29051E-002	2.29742E+002	1.16529E+002
1.70542E+002	9.71596E+002	2.27493E+002	8.82344E+001	1.32305E+000	1.39946E+000	1.10960E+004	1.15537E+003	1.00000E+000	9.19600E+003	0.00000E+000	8.22765E+005	1.85156E+000	3.11704E+001	1.25601E-002	1.32855E-002	4.59900E-002	5.12307E-002	2.61467E+005	2.27513E+002	8.81299E+001	2.51926E-002	2.51926E-002	2.78195E+005	2.40000E+001	5.00000E+000	0.00000E+000	5.92770E+002	1.95805E+002	2.07777E+002	1.00000E+002	3.10158E+000	2.84801E-002	0.00000E+000	-6.56391E+001	3.12986E+000	7.27953E-001	6.70681E+002	2.16856E+002	2.61118E+002	-6.15094E+001	6.52618E-001	6.97233E-001	-2.80674E-002	2.25606E+002	1.18294E+002	-2.29051E-002	2.29736E+002	1.16559E+002
1.72331E+002	9.22127E+002	2.27386E+002	8.83814E+001	1.26543E+000	1.30048E+000	9.43100E+003	1.03381E+003	1.00000E+000	9.19700E+003	0.00000E+000	8.22856E+005	1.64567E+000	3.03665E+001	1.30304E-002	1.33914E-002	4.05188E-002	4.26637E-002	2.61467E+005	2.27513E+002	8.81299E+001	2.51926E-002	2.51926E-002	2.78195E+005	2.40000E+001	6.00000E+000	0.00000E+000	5.71313E+002	1.76303E+002	2.00471E+002	1.00000E+002	2.94931E+000	2.38965E-002	0.00000E+000	-6.39838E+001	3.24715E+000	7.61080E-001	6.70681E+002	2.16856E+002	2.61118E+002	-6.15146E+001	6.52618E-001	6.97233E-001	-1.36618E-002	2.27262E+002	1.03518E+002	-2.29051E-002	2.29731E+002	1.16498E+002
1.59743E+002	8.22241E+002	2.27509E+002	8.81966E+001	1.29340E+000	1.38585E+000	9.10600E+003	7.47071E+002	1.00000E+000	9.19800E+003	0.00000E+000	8.22939E+005	1.79246E+000	2.86747E+001	1.35541E-002	1.45228E-002	4.69657E-002	5.35987E-002	2.61467E+005	2.27512E+002	8.81302E+001	2.51926E-002	2.51926E-002	2.78195E+005	2.40000E+001	7.00000E+000	0.00000E+000	5.22106E+002	1.66423E+002	1.59268E+002	1.00000E+002	2.63332E+000	2.89235E-002	0.00000E+000	-6.86711E+001	3.13622E+000	8.01937E-001	6.70681E+002	2.16856E+002	2.61118E+002	-6.15303E+001	6.52618E-001	6.97233E-001	-3.45026E-002	2.22574E+002	1.22577E+002	-2.29051E-002	2.29715E+002	1.16547E+002
1.79664E+002	1.27538E+003	2.27590E+002	8.80414E+001	1.27444E+000	1.36217E+000	1.36810E+004	1.71669E+003	1.00000E+000	9.19900E+003	0.00000E+000	8.23025E+005	1.73601E+000	3.57125E+001	1.08959E-002	1.16459E-002	5.02037E-002	5.71657E-002	2.61467E+005	2.27512E+002	8.81304E+001	2.51926E-002	2.51926E-002	2.78195E+005	2.40000E+001	8.00000E+000	0.00000E+000	7.75660E+002	2.21850E+002	3.14157E+002	1.00000E+002	4.08597E+000	3.02939E-002	0.00000E+000	-5.75382E+001	2.76087E+000	7.43201E-001	6.70681E+002	2.16856E+002	2.61118E+002	-6.15488E+001	6.52618E-001	6.97233E-001	-3.32726E-002	2.33707E+002	1.32359E+002	-2.29051E-002	2.29697E+002	1.16573E+002
1.80058E+002	1.24624E+003	2.27480E+002	8.80758E+001	1.30297E+000	1.35452E+000	1.35880E+004	1.68878E+003	1.00000E+000	9.20000E+003	0.00000E+000	8.23100E+005	1.76490E+000	3.53021E+001	1.11778E-002	1.16200E-002	4.92615E-002	5.31222E-002	2.61467E+005	2.27513E+002	8.81302E+001	2.51926E-002	2.51926E-002	2.78195E+005	2.40000E+001	9.00000E+000	0.00000E+000	7.66564E+002	2.06255E+002	3.28375E+002	1.00000E+002	4.05480E+000	2.65337E-002	0.00000E+000	-5.43540E+001	2.73512E+000	7.52761E-001	6.70681E+002	2.16856E+002	2.61118E+002	-6.15610E+001	6.52618E-001	6.97233E-001	-1.93951E-002	2.36892E+002	1.19726E+002	-2.29051E-002	2.29685E+002	1.16509E+002
1.68037E+002	1.00219E+003	2.27491E+002	8.82138E+001	1.24685E+000	1.40914E+000	1.08830E+004	1.21362E+003	1.00000E+000	9.20100E+003	0.00000E+000	8.23191E+005	1.75699E+000	3.16575E+001	1.19520E-002	1.35077E-002	4.43908E-002	5.62021E-002	2.61467E+005	2.27512E+002	8.81301E+001	2.51926E-002	2.51926E-002	2.78195E+005	2.40000E+001	1.00000E+001	0.00000E+000	6.42747E+002	1.77100E+002	2.25706E+002	1.00000E+002	3.24895E+000	2.57544E-002	0.00000E+000	-3.52980E+002	2.82159E+000	8.15349E-001	6.70681E+002	2.16856E+002	2.61118E+002	-6.15744E+001	6.52618E-001	6.97233E-001	-6.11031E-002	2.29511E+002	-1.31649E+002	-2.29051E-002	2.29671E+002	1.16494E+002
1.61082E+002	1.01500E+003	2.27499E+002	8.82943E+001	1.32163E+000	1.38604E+000	1.14830E+004	1.09582E+003	1.00000E+000	9.20200E+003	0.00000E+000	8.23279E+005	1.83183E+000	3.18591E+001	1.23334E-002	1.29345E-002	4.74927E-002	5.20580E-002	2.61467E+005	2.27512E+002	8.81302E+001	2.51926E-002	2.51926E-002	2.78195E+005	2.40000E+001	1.10000E+001	0.00000E+000	6.38827E+002	2.04447E+002	2.08503E+002	1.00000E+002	3.26989E+000	2.79905E-002	0.00000E+000	-6.70406E+001	2.89944E+000	7.72448E-001	6.70681E+002	2.16856E+002	2.61118E+002	-6.15855E+001	6.52618E-001	6.97233E-001	-2.37889E-002	2.24205E+002	1.12032E+002	-2.29051E-002	2.29660E+002	1.16482E+002
1.79478E+002	1.29313E+003	2.27519E+002	8.81889E+001	1.35451E+000	1.39287E+000	1.50260E+004	2.12608E+003	1.00000E+000	9.20300E+003	0.00000E+000	8.23363E+005	1.88665E+000	3.59601E+001	1.10500E-002	1.13629E-002	5.04249E-002	5.32441E-002	2.61467E+005	2.27512E+002	8.81299E+001	2.51926E-002	2.51926E-002	2.78195E+005	2.40000E+001	1.20000E+001	0.00000E+000	7.67346E+002	2.41699E+002	3.23043E+002	1.00000E+002	4.15570E+000	2.54999E-002	0.00000E+000	-5.79204E+001	2.87287E+000	6.81513E-001	6.70681E+002	2.16856E+002	2.61118E+002	-6.15904E+001	6.52618E-001	6.97233E-001	-1.39598E-002	2.33325E+002	1.09990E+002	-2.29051E-002	2.29655E+002	1.16492E+002
2.00713E+002	1.46104E+003	2.27270E+002	8.80188E+001	1.38676E+000	1.26475E+000	1.57990E+004	1.41708E+003	1.00000E+000	9.20400E+003	0.00000E+000	8.23450E+005	1.75391E+000	3.82236E+001	1.10328E-002	1.00622E-002	4.89801E-002	4.09730E-002	2.61467E+005	2.27512E+002	8.81300E+001	2.51926E-002	2.51926E-002	2.78195E+005	2.40000E+001	1.30000E+001	0.00000E+000	7.32180E+002	2.15046E+002	5.61848E+002	1.00000E+002	4.75505E+000	1.55096E-002	0.00000E+000	-2.29379E+001	2.98524E+000	6.39613E-001	6.70681E+002	2.16856E+002	2.61118E+002	-6.15990E+001	6.52618E-001	6.97233E-001	4.60131E-002	2.68308E+002	7.67104E+001	-2.29051E-002	2.29646E+002	1.16380E+002
1.86422E+002	1.12805E+003	2.27399E+002	8.81961E+001	1.32900E+000	1.30873E+000	1.21470E+004	1.70995E+003	1.00000E+000	9.20500E+003	0.00000E+000	8.23538E+005	1.73930E+000	3.35864E+001	1.20584E-002	1.18745E-002	4.92189E-002	4.77785E-002	2.61467E+005	2.27512E+002	8.81303E+001	2.51926E-002	2.51926E-002	2.78195E+005	2.40000E+001	1.40000E+001	0.00000E+000	7.22722E+002	1.85859E+002	2.83497E+002	1.00000E+002	3.70816E+000	2.91194E-002	0.00000E+000	-5.70281E+001	2.70428E+000	8.05238E-001	6.70681E+002	2.16856E+002	2.61118E+002	-6.16208E+001	6.52618E-001	6.97233E-001	7.68537E-003	2.34217E+002	8.61959E+001	-2.29051E-002	2.29625E+002	1.16407E+002
1.63300E+002	9.57143E+002	2.27462E+002	8.83279E+001	1.33274E+000	1.40152E+000	1.10270E+004	1.17195E+003	1.00000E+000	9.20600E+003	0.00000E+000	8.23625E+005	1.86786E+000	3.09377E+001	1.26916E-002	1.33466E-002	5.09078E-002	5.61130E-002	2.61467E+005	2.27512E+002	8.81306E+001	2.51926E-002	2.51926E-002	2.78195E+005	2.40000E+001	1.50000E+001	0.00000E+000	6.10837E+002	1.82643E+002	1.98333E+002	1.00000E+002	3.08106E+000	3.31442E-002	0.00000E+000	-6.56838E+001	2.83010E+000	8.07570E-001	6.70681E+002	2.16856E+002	2.61118E+002	-6.16444E+001	6.52618E-001	6.97233E-001	-2.51546E-002	2.25562E+002	1.14922E+002	-2.29051E-002	2.29601E+002	1.16405E+002
1.80242E+002	1.32642E+003	2.27598E+002	8.82025E+001	1.33079E+000	1.33997E+000	1.46300E+004	1.62233E+003	1.00000E+000	9.20700E+003	0.00000E+000	8.23706E+005	1.78322E+000	3.64200E+001	1.10024E-002	1.10783E-002	4.63465E-002	4.69677E-002	2.61467E+005	2.27513E+002	8.81306E+001	2.51926E-002	2.51926E-002	2.78195E+005	2.40000E+001	1.60000E+001	0.00000E+000	7.98211E+002	2.39174E+002	3.31384E+002	1.00000E+002	4.26727E+000	2.18622E-002	0.00000E+000	-5.75415E+001	2.78886E+000	7.11481E-001	6.70681E+002	2.16856E+002	2.61118E+002	-6.16501E+001	6.52618E-001	6.97233E-001	-3.43520E-003	2.33704E+002	9.84279E+001	-2.29051E-002	2.29595E+002	1.16467E+002
1.77545E+002	8.48709E+002	2.27450E+002	8.82279E+001	1.20165E+000	1.35819E+000	8.59700E+003	8.42771E+002	1.00000E+000	9.20800E+003	0.00000E+000	8.23785E+005	1.63207E+000	2.91326E+001	1.29599E-002	1.46483E-002	4.39099E-002	5.55019E-002	2.61467E+005	2.27513E+002	8.81304E+001	2.51926E-002	2.51926E-002	2.78195E+005	2.40000E+001	1.70000E+001	0.00000E+000	5.22833E+002	1.51206E+002	2.04786E+002	1.00000E+002	2.73650E+000	3.86650E-002	0.00000E+000	-3.50334E+002	3.45054E+000	7.50154E-001	6.70681E+002	2.16856E+002	2.61118E+002	-6.16552E+001	6.52618E-001	6.97233E-001	-6.11552E-002	2.32157E+002	-1.28964E+002	-2.29051E-002	2.29590E+002	1.16394E+002
1.74282E+002	1.24154E+003	2.27482E+002	8.82967E+001	1.29559E+000	1.35903E+000	1.35350E+004	1.79690E+003	1.00000E+000	9.20900E+003	0.00000E+000	8.23874E+005	1.76075E+000	3.52355E+001	1.11362E-002	1.16816E-002	4.49772E-002	4.93363E-002	2.61467E+005	2.27513E+002	8.81307E+001	2.51926E-002	2.51926E-002	2.78195E+005	2.40000E+001	1.80000E+001	0.00000E+000	7.74958E+002	2.52640E+002	2.60484E+002	1.00000E+002	4.00690E+000	2.64653E-002	0.00000E+000	-6.67422E+001	2.74534E+000	7.51426E-001	6.70681E+002	2.16856E+002	2.61118E+002	-6.16706E+001	6.52618E-001	6.97233E-001	-2.38998E-002	2.24503E+002	1.12448E+002	-2.29051E-002	2.29575E+002	1.16390E+002
1.75357E+002	1.10952E+003	2.27708E+002	8.78947E+001	1.28526E+000	1.37963E+000	1.21260E+004	1.30213E+003	1.00000E+000	9.21000E+003	0.00000E+000	8.23964E+005	1.77319E+000	3.33094E+001	1.16717E-002	1.25287E-002	4.97797E-002	5.71268E-002	2.61467E+005	2.27512E+002	8.81310E+001	2.51926E-002	2.51926E-002	2.78195E+005	2.40000E+001	1.90000E+001	0.00000E+000	6.80134E+002	2.79879E+002	1.84870E+002	1.00000E+002	3.56231E+000	3.27458E-002	0.00000E+000	-7.93340E+001	2.99623E+000	7.27408E-001	6.70681E+002	2.16856E+002	2.61118E+002	-6.16668E+001	6.52618E-001	6.97233E-001	-3.54120E-002	2.11912E+002	1.13051E+002	-2.29051E-002	2.29579E+002	1.16515E+002
1.81796E+002	1.37944E+003	2.27671E+002	8.79090E+001	1.32170E+000	1.42641E+000	1.59500E+004	1.76596E+003	1.00000E+000	9.21100E+003	0.00000E+000	8.24056E+005	1.88528E+000	3.71409E+001	1.04653E-002	1.12944E-002	5.11159E-002	5.93406E-002	2.61467E+005	2.27513E+002	8.81310E+001	2.51926E-002	2.51926E-002	2.78195E+005	2.40000E+001	2.00000E+001	0.00000E+000	8.27049E+002	3.32867E+002	2.50246E+002	1.00000E+002	4.39167E+000	2.48328E-002	0.00000E+000	-7.61120E+001	2.74367E+000	6.92627E-001	6.70681E+002	2.16856E+002	2.61118E+002	-6.16597E+001	6.52618E-001	6.97233E-001	-3.81030E-002	2.15134E+002	1.19307E+002	-2.29051E-002	2.29586E+002	1.16505E+002
1.83405E+002	1.27710E+003	2.27641E+002	8.79250E+001	1.29654E+000	1.42171E+000	1.44540E+004	2.17530E+003	1.00000E+000	9.21200E+003	0.00000E+000	8.24141E+005	1.84331E+000	3.57365E+001	1.07843E-002	1.18255E-002	5.66242E-002	6.78549E-002	2.61467E+005	2.27513E+002	8.81312E+001	2.51926E-002	2.51926E-002	2.78195E+005	2.40000E+001	2.10000E+001	0.00000E+000	7.26875E+002	3.62219E+002	2.19418E+002	1.00000E+002	4.08652E+000	3.79113E-002	0.00000E+000	-8.59714E+001	3.31971E+000	6.01337E-001	6.70681E+002	2.16856E+002	2.61118E+002	-6.16582E+001	6.52618E-001	6.97233E-001	-4.60486E-002	2.05274E+002	1.18435E+002	-2.29051E-002	2.29587E+002	1.16492E+002
1.75028E+002	1.08676E+003	2.27625E+002	8.79116E+001	1.28092E+000	1.33101E+000	1.14550E+004	1.54034E+003	1.00000E+000	9.21300E+003	0.00000E+000	8.24224E+005	1.70492E+000	3.29661E+001	1.19681E-002	1.24361E-002	4.97514E-002	5.35902E-002	2.61467E+005	2.27513E+002	8.81312E+001	2.51926E-002	2.51926E-002	2.78195E+005	2.40000E+001	2.20000E+001	0.00000E+000	6.44803E+002	1.87116E+002	2.87770E+002	1.00000E+002	3.49372E+000	3.14536E-002	0.00000E+000	-5.39380E+001	3.19167E+000	7.02579E-001	6.70681E+002	2.16856E+002	2.61118E+002	-6.16565E+001	6.52618E-001	6.97233E-001	-1.91749E-002	2.37307E+002	1.19965E+002	-2.29051E-002	2.29589E+002	1.16487E+002
1.76694E+002	9.77939E+002	2.27424E+002	8.78234E+001	1.37468E+000	1.29680E+000	1.07620E+004	1.24116E+003	1.00000E+000	9.21400E+003	0.00000E+000	8.24303E+005	1.78269E+000	3.12720E+001	1.32512E-002	1.25005E-002	5.62976E-002	5.02887E-002	2.61467E+005	2.27513E+002	8.81312E+001	2.51926E-002	2.51926E-002	2.78195E+005	2.40000E+001	2.30000E+001	0.00000E+000	5.67164E+002	1.76736E+002	2.68272E+002	1.00000E+002	3.16314E+000	3.64347E-002	0.00000E+000	-5.24966E+001	3.56670E+000	6.48631E-001	6.70681E+002	2.16856E+002	2.61118E+002	-6.16685E+001	6.52618E-001	6.97233E-001	2.91536E-002	2.38749E+002	6.63481E+001	-2.29051E-002	2.29577E+002	1.16390E+002
1.51499E+002	6.41475E+002	2.27625E+002	8.78774E+001	1.21244E+000	1.39519E+000	6.70000E+003	8.38521E+002	1.00000E+000	9.21500E+003	1.00000E+001	8.24396E+005	1.69158E+000	2.53274E+001	1.48123E-002	1.70450E-002	5.09767E-002	6.67269E-002	2.61467E+005	2.27513E+002	8.81311E+001	2.51926E-002	2.51926E-002	2.78195E+005	2.40000E+001	2.40000E+001	0.00000E+000	3.81089E+002	1.60663E+002	1.22021E+002	1.00000E+002	2.06974E+000	5.53621E-002	0.00000E+000	-3.67771E+002	4.53413E+000	6.46665E-001	6.70681E+002	2.16856E+002	2.61118E+002	-6.16969E+001	6.52618E-001	6.97233E-001	-7.00839E-002	2.14720E+002	-1.36255E+002	-2.29051E-002	2.29549E+002	1.16449E+002
1.58296E+002	6.39209E+002	2.25117E+002	8.75604E+001	1.39789E+000	1.06574E+000	5.87900E+003	6.47323E+002	1.00000E+000	9.62800E+003	8.00000E+000	8.58557E+005	1.48979E+000	2.52826E+001	1.82315E-002	1.38995E-002	8.68203E-002	5.13544E-002	2.72903E+005	2.25117E+002	8.75604E+001	8.68203E-002	5.13544E-002	5.87900E+003	1.00000E+000	1.00000E+000	0.00000E+000	1.01150E+002	2.40098E+002	3.14693E+002	1.00000E+002	2.13301E+000	4.53814E-002	0.00000E+000	6.11280E+001	3.50167E+000	8.93890E-001	1.01150E+002	2.40098E+002	3.14693E+002	6.11280E+001	3.50167E+000	8.93890E-001	1.34825E-001	6.11280E+001	6.10611E+001	1.34825E-001	6.11280E+001	6.10611E+001
1.66876E+002	9.27190E+002	2.25050E+002	8.76223E+001	1.47849E+000	1.06958E+000	9.00800E+003	9.29302E+002	1.00000E+000	9.63900E+003	0.00000E+000	8.59443E+005	1.58136E+000	3.04498E+001	1.55777E-002	1.12693E-002	8.26271E-002	4.40213E-002	2.73176E+005	2.25053E+002	8.75647E+001	1.13739E-002	1.13739E-002	3.00528E+005	2.50000E+001	1.00000E+000	0.00000E+000	1.55490E+002	4.09416E+002	3.92739E+002	1.00000E+002	3.10941E+000	2.66046E-002	0.00000E+000	7.58767E+001	3.02868E+000	8.34918E-001	2.23197E+002	5.12622E+002	6.11995E+002	6.50164E+001	5.23068E-001	8.36971E-001	1.60479E-001	7.58767E+001	4.82271E+001	1.34020E-001	6.50164E+001	6.57897E+001
1.53584E+002	5.77080E+002	2.25010E+002	8.75974E+001	1.42826E+000	1.10204E+000	5.60600E+003	4.42950E+002	1.00000E+000	9.64100E+003	1.00000E+001	8.59615E+005	1.57400E+000	2.40225E+001	1.90757E-002	1.47188E-002	7.84057E-002	4.77165E-002	2.73176E+005	2.25054E+002	8.75642E+001	1.13739E-002	1.13739E-002	3.00528E+005	2.50000E+001	2.00000E+000	0.00000E+000	1.10555E+002	1.88106E+002	3.00577E+002	1.00000E+002	1.94377E+000	3.91909E-002	0.00000E+000	5.10396E+001	3.74052E+000	8.56945E-001	2.23197E+002	5.12622E+002	6.11995E+002	6.50290E+001	5.23068E-001	8.36971E-001	1.28923E-001	5.10396E+001	5.73379E+001	1.34020E-001	6.50290E+001	6.57853E+001
1.73954E+002	8.78797E+002	2.25085E+002	8.75221E+001	1.40327E+000	1.09793E+000	8.36000E+003	1.03977E+003	1.00000E+000	9.64200E+003	0.00000E+000	8.59685E+005	1.54070E+000	2.96445E+001	1.53475E-002	1.20080E-002	7.86143E-002	4.87725E-002	2.73176E+005	2.25054E+002	8.75640E+001	1.13739E-002	1.13739E-002	3.00528E+005	2.50000E+001	3.00000E+000	0.00000E+000	1.59559E+002	2.82260E+002	4.70408E+002	1.00000E+002	2.96204E+000	3.06866E-002	0.00000E+000	5.01403E+001	2.90380E+000	9.03944E-001	2.23197E+002	5.12622E+002	6.11995E+002	6.50397E+001	5.23068E-001	8.36971E-001	1.22077E-001	5.01403E+001	6.39511E+001	1.34020E-001	6.50397E+001	6.58337E+001
1.69473E+002	1.05616E+003	2.24995E+002	8.75323E+001	1.47817E+000	1.11945E+000	1.07470E+004	1.11012E+003	1.00000E+000	9.64300E+003	0.00000E+000	8.59771E+005	1.65473E+000	3.24986E+001	1.42588E-002	1.07984E-002	7.61583E-002	4.43109E-002	2.73176E+005	2.25054E+002	8.75639E+001	1.13739E-002	1.13739E-002	3.00528E+005	2.50000E+001	4.00000E+000	0.00000E+000	1.89590E+002	4.05160E+002	5.13504E+002	1.00000E+002	3.59772E+000	2.47377E-002	0.00000E+000	6.19804E+001	2.78979E+000	8.29843E-001	2.23197E+002	5.12622E+002	6.11995E+002	6.50484E+001	5.23068E-001	8.36971E-001	1.38098E-001	6.19804E+001	5.83142E+001	1.34020E-001	6.50484E+001	6.58016E+001
1.96408E+002	1.41713E+003	2.25041E+002	8.75598E+001	1.42559E+000	1.06789E+000	1.33150E+004	1.76757E+003	1.00000E+000	9.64400E+003	0.00000E+000	8.59857E+005	1.52237E+000	3.76448E+001	1.23545E-002	9.25456E-003	7.80026E-002	4.42532E-002	2.73176E+005	2.25054E+002	8.75640E+001	1.13739E-002	1.13739E-002	3.00528E+005	2.50000E+001	5.00000E+000	0.00000E+000	2.37531E+002	5.17382E+002	7.41935E+002	1.00000E+002	4.86638E+000	2.58221E-002	0.00000E+000	5.70916E+001	2.30271E+000	9.03237E-001	2.23197E+002	5.12622E+002	6.11995E+002	6.50438E+001	5.23068E-001	8.36971E-001	1.43454E-001	5.70916E+001	4.76614E+001	1.34020E-001	6.50438E+001	6.58161E+001
1.74840E+002	1.13023E+003	2.25053E+002	8.75643E+001	1.51287E+000	1.08330E+000	1.13440E+004	9.68133E+002	1.00000E+000	9.64500E+003	0.00000E+000	8.59943E+005	1.63890E+000	3.36189E+001	1.42042E-002	1.01711E-002	8.61830E-002	4.48249E-002	2.73176E+005	2.25053E+002	8.75643E+001	1.13739E-002	1.13739E-002	3.00528E+005	2.50000E+001	6.00000E+000	0.00000E+000	1.90867E+002	4.67116E+002	5.12042E+002	1.00000E+002	3.79989E+000	2.28162E-002	0.00000E+000	6.92707E+001	2.69899E+000	8.34887E-001	2.23197E+002	5.12622E+002	6.11995E+002	6.50391E+001	5.23068E-001	8.36971E-001	1.65461E-001	6.92707E+001	3.63447E+001	1.34020E-001	6.50391E+001	6.58167E+001
1.97883E+002	1.25460E+003	2.25059E+002	8.75365E+001	1.41754E+000	1.09055E+000	1.19710E+004	1.38981E+003	1.00000E+000	9.64600E+003	0.00000E+000	8.60022E+005	1.54590E+000	3.54203E+001	1.29560E-002	9.96740E-003	7.28872E-002	4.36662E-002	2.73176E+005	2.25053E+002	8.75639E+001	1.13739E-002	1.13739E-002	3.00528E+005	2.50000E+001	7.00000E+000	0.00000E+000	2.05024E+002	5.01895E+002	5.90489E+002	1.00000E+002	4.21635E+000	2.05106E-002	0.00000E+000	6.59885E+001	2.54943E+000	8.60404E-001	2.23197E+002	5.12622E+002	6.11995E+002	6.50414E+001	5.23068E-001	8.36971E-001	1.30373E-001	6.59885E+001	7.07342E+001	1.34020E-001	6.50414E+001	6.58227E+001
1.87579E+002	1.36540E+003	2.25071E+002	8.76017E+001	1.43416E+000	1.08202E+000	1.30570E+004	1.44568E+003	1.00000E+000	9.64700E+003	0.00000E+000	8.60116E+005	1.55179E+000	3.69513E+001	1.25509E-002	9.46922E-003	7.36190E-002	4.24224E-002	2.73176E+005	2.25053E+002	8.75638E+001	1.13739E-002	1.13739E-002	3.00528E+005	2.50000E+001	8.00000E+000	0.00000E+000	2.42211E+002	5.93607E+002	5.90766E+002	1.00000E+002	4.62913E+000	2.21387E-002	0.00000E+000	7.40318E+001	2.59833E+000	8.08342E-001	2.23197E+002	5.12622E+002	6.11995E+002	6.50575E+001	5.23068E-001	8.36971E-001	1.39949E-001	7.40318E+001	6.83952E+001	1.34020E-001	6.50575E+001	6.58410E+001
1.72714E+002	1.00875E+003	2.25040E+002	8.75909E+001	1.40834E+000	1.12380E+000	9.86000E+003	1.05770E+003	1.00000E+000	9.64800E+003	0.00000E+000	8.60205E+005	1.58270E+000	3.17609E+001	1.41830E-002	1.13175E-002	7.56006E-002	4.86767E-002	2.73176E+005	2.25053E+002	8.75639E+001	1.13739E-002	1.13739E-002	3.00528E+005	2.50000E+001	9.00000E+000	0.00000E+000	1.55337E+002	3.85034E+002	4.97201E+002	1.00000E+002	3.37535E+000	3.16585E-002	0.00000E+000	6.20502E+001	2.66911E+000	9.05537E-001	2.23197E+002	5.12622E+002	6.11995E+002	6.50747E+001	5.23068E-001	8.36971E-001	1.12371E-001	6.20502E+001	8.64918E+001	1.34020E-001	6.50747E+001	6.58451E+001
1.98681E+002	1.46576E+003	2.25056E+002	8.75896E+001	1.48726E+000	1.07169E+000	1.43410E+004	1.55110E+003	1.00000E+000	9.64900E+003	0.00000E+000	8.60291E+005	1.59388E+000	3.82852E+001	1.24193E-002	8.94910E-003	8.29740E-002	4.35849E-002	2.73176E+005	2.25053E+002	8.75636E+001	1.13739E-002	1.13739E-002	3.00528E+005	2.50000E+001	1.00000E+001	0.00000E+000	2.37801E+002	6.75916E+002	6.15369E+002	1.00000E+002	4.96749E+000	2.23279E-002	0.00000E+000	7.84725E+001	2.32446E+000	8.62182E-001	2.23197E+002	5.12622E+002	6.11995E+002	6.50708E+001	5.23068E-001	8.36971E-001	1.62398E-001	7.84725E+001	4.87907E+001	1.34020E-001	6.50708E+001	6.58483E+001
1.85855E+002	1.28000E+003	2.25055E+002	8.75399E+001	1.44968E+000	1.08044E+000	1.23450E+004	1.16554E+003	1.00000E+000	9.65000E+003	0.00000E+000	8.60371E+005	1.56628E+000	3.57770E+001	1.30474E-002	9.72420E-003	7.07961E-002	3.99228E-002	2.73176E+005	2.25053E+002	8.75635E+001	1.13739E-002	1.13739E-002	3.00528E+005	2.50000E+001	1.10000E+001	0.00000E+000	2.16672E+002	5.41232E+002	5.64365E+002	1.00000E+002	4.29354E+000	1.28393E-002	0.00000E+000	7.17757E+001	2.60437E+000	8.29399E-001	2.23197E+002	5.12622E+002	6.11995E+002	6.50810E+001	5.23068E-001	8.36971E-001	1.45938E-001	7.17757E+001	5.96787E+001	1.34020E-001	6.50810E+001	6.58608E+001
1.88501E+002	1.24383E+003	2.25035E+002	8.76074E+001	1.42234E+000	1.09925E+000	1.20030E+004	1.14214E+003	1.00000E+000	9.65100E+003	0.00000E+000	8.60459E+005	1.56351E+000	3.52680E+001	1.29825E-002	1.00335E-002	7.48345E-002	4.52059E-002	2.73176E+005	2.25053E+002	8.75635E+001	1.13739E-002	1.13739E-002	3.00528E+005	2.50000E+001	1.20000E+001	0.00000E+000	2.07820E+002	5.36876E+002	5.54783E+002	1.00000E+002	4.22104E+000	2.44171E-002	0.00000E+000	7.22737E+001	2.59965E+000	8.42659E-001	2.23197E+002	5.12622E+002	6.11995E+002	6.50755E+001	5.23068E-001	8.36971E-001	1.28129E-001	7.22737E+001	7.94485E+001	1.34020E-001	6.50755E+001	6.58428E+001
1.63802E+002	9.88089E+002	2.25027E+002	8.75723E+001	1.46540E+000	1.06636E+000	9.50300E+003	9.00521E+002	1.00000E+000	9.65200E+003	0.00000E+000	8.60530E+005	1.56264E+000	3.14339E+001	1.50323E-002	1.09389E-002	8.48374E-002	4.56240E-002	2.73176E+005	2.25054E+002	8.75633E+001	1.13739E-002	1.13739E-002	3.00528E+005	2.50000E+001	1.30000E+001	0.00000E+000	1.76542E+002	4.35076E+002	4.32689E+002	1.00000E+002	3.38891E+000	2.22550E-002	0.00000E+000	7.41000E+001	3.03618E+000	8.10875E-001	2.23197E+002	5.12622E+002	6.11995E+002	6.50839E+001	5.23068E-001	8.36971E-001	1.57612E-001	7.41000E+001	4.94925E+001	1.34020E-001	6.50839E+001	6.58494E+001
1.72787E+002	1.01205E+003	2.25035E+002	8.75746E+001	1.45562E+000	1.08823E+000	9.87000E+003	7.99758E+002	1.00000E+000	9.65300E+003	0.00000E+000	8.60609E+005	1.58406E+000	3.18127E+001	1.46518E-002	1.09538E-002	7.92725E-002	4.49721E-002	2.73176E+005	2.25053E+002	8.75637E+001	1.13739E-002	1.13739E-002	3.00528E+005	2.50000E+001	1.40000E+001	0.00000E+000	1.73267E+002	4.21084E+002	4.75467E+002	1.00000E+002	3.47508E+000	2.13998E-002	0.00000E+000	6.78901E+001	2.86990E+000	8.41755E-001	2.23197E+002	5.12622E+002	6.11995E+002	6.50813E+001	5.23068E-001	8.36971E-001	1.44423E-001	6.78901E+001	5.74125E+001	1.34020E-001	6.50813E+001	6.58502E+001
2.02948E+002	1.61825E+003	2.25054E+002	8.75844E+001	1.37292E+000	1.09907E+000	1.51180E+004	1.98171E+003	1.00000E+000	9.65400E+003	0.00000E+000	8.60696E+005	1.50894E+000	4.02275E+001	1.11660E-002	8.93881E-003	6.46563E-002	4.18262E-002	2.73176E+005	2.25053E+002	8.75637E+001	1.13739E-002	1.13739E-002	3.00528E+005	2.50000E+001	1.50000E+001	0.00000E+000	2.68191E+002	5.95853E+002	8.13921E+002	1.00000E+002	5.45400E+000	2.26485E-002	0.00000E+000	5.91429E+001	2.20416E+000	8.85565E-001	2.23197E+002	5.12622E+002	6.11995E+002	6.50809E+001	5.23068E-001	8.36971E-001	1.10780E-001	5.91429E+001	8.53437E+001	1.34020E-001	6.50809E+001	6.58578E+001
2.01347E+002	1.58075E+003	2.25049E+002	8.75475E+001	1.46767E+000	1.12825E+000	1.60880E+004	2.42170E+003	1.00000E+000	9.65500E+003	0.00000E+000	8.60781E+005	1.65589E+000	3.97587E+001	1.15712E-002	8.89516E-003	7.73654E-002	4.61155E-002	2.73176E+005	2.25054E+002	8.75636E+001	1.13739E-002	1.13739E-002	3.00528E+005	2.50000E+001	1.60000E+001	0.00000E+000	2.87047E+002	5.94792E+002	7.67345E+002	1.00000E+002	5.35241E+000	2.16734E-002	0.00000E+000	6.10410E+001	2.29678E+000	8.23836E-001	2.23197E+002	5.12622E+002	6.11995E+002	6.50829E+001	5.23068E-001	8.36971E-001	1.30752E-001	6.10410E+001	6.53693E+001	1.34020E-001	6.50829E+001	6.58595E+001
1.96484E+002	1.54383E+003	2.25060E+002	8.75621E+001	1.47334E+000	1.11532E+000	1.55830E+004	2.29192E+003	1.00000E+000	9.65600E+003	0.00000E+000	8.60858E+005	1.64324E+000	3.92916E+001	1.18026E-002	8.93456E-003	8.41025E-002	4.85910E-002	2.73176E+005	2.25053E+002	8.75635E+001	1.13739E-002	1.13739E-002	3.00528E+005	2.50000E+001	1.70000E+001	0.00000E+000	2.63614E+002	5.74880E+002	7.51610E+002	1.00000E+002	5.16495E+000	3.17062E-002	0.00000E+000	6.08250E+001	2.24962E+000	8.54625E-001	2.23197E+002	5.12622E+002	6.11995E+002	6.50945E+001	5.23068E-001	8.36971E-001	1.38304E-001	6.08250E+001	5.69636E+001	1.34020E-001	6.50945E+001	6.58752E+001
1.73720E+002	1.01405E+003	2.25088E+002	8.75238E+001	1.43968E+000	1.11927E+000	1.00580E+004	1.29429E+003	1.00000E+000	9.65700E+003	0.00000E+000	8.60934E+005	1.61140E+000	3.18442E+001	1.43552E-002	1.11604E-002	8.62455E-002	5.26552E-002	2.73176E+005	2.25054E+002	8.75635E+001	1.13739E-002	1.13739E-002	3.00528E+005	2.50000E+001	1.80000E+001	0.00000E+000	1.61647E+002	4.21996E+002	4.59213E+002	1.00000E+002	3.38947E+000	3.35965E-002	0.00000E+000	6.98524E+001	2.77576E+000	8.62130E-001	2.23197E+002	5.12622E+002	6.11995E+002	6.50937E+001	5.23068E-001	8.36971E-001	1.25210E-001	6.98524E+001	8.02399E+001	1.34020E-001	6.50937E+001	6.58887E+001
1.84994E+002	1.32028E+003	2.25078E+002	8.76029E+001	1.42230E+000	1.07849E+000	1.24910E+004	1.24811E+003	1.00000E+000	9.65800E+003	0.00000E+000	8.61016E+005	1.53394E+000	3.63357E+001	1.27260E-002	9.64979E-003	7.30187E-002	4.25133E-002	2.73176E+005	2.25054E+002	8.75636E+001	1.13739E-002	1.13739E-002	3.00528E+005	2.50000E+001	1.90000E+001	0.00000E+000	2.29272E+002	5.19665E+002	6.03912E+002	1.00000E+002	4.39156E+000	2.22738E-002	0.00000E+000	6.62926E+001	2.61959E+000	8.19746E-001	2.23197E+002	5.12622E+002	6.11995E+002	6.51121E+001	5.23068E-001	8.36971E-001	1.37480E-001	6.62926E+001	6.33294E+001	1.34020E-001	6.51121E+001	6.58989E+001
1.62559E+002	7.81731E+002	2.25032E+002	8.75647E+001	1.42252E+000	1.08209E+000	7.42900E+003	8.01673E+002	1.00000E+000	9.65900E+003	0.00000E+000	8.61087E+005	1.53928E+000	2.79594E+001	1.65041E-002	1.25544E-002	7.70529E-002	4.54128E-002	2.73176E+005	2.25054E+002	8.75637E+001	1.13739E-002	1.13739E-002	3.00528E+005	2.50000E+001	2.00000E+001	0.00000E+000	1.40556E+002	2.99174E+002	3.91128E+002	1.00000E+002	2.69789E+000	3.29387E-002	0.00000E+000	6.06980E+001	3.30187E+000	8.43308E-001	2.23197E+002	5.12622E+002	6.11995E+002	6.51242E+001	5.23068E-001	8.36971E-001	1.35921E-001	6.06980E+001	5.94043E+001	1.34020E-001	6.51242E+001	6.58922E+001
2.09379E+002	1.60130E+003	2.25039E+002	8.75782E+001	1.41962E+000	1.09027E+000	1.53010E+004	2.65522E+003	1.00000E+000	9.66000E+003	0.00000E+000	8.61159E+005	1.54777E+000	4.00162E+001	1.14766E-002	8.81403E-003	7.83537E-002	4.66035E-002	2.73176E+005	2.25054E+002	8.75639E+001	1.13739E-002	1.13739E-002	3.00528E+005	2.50000E+001	2.10000E+001	0.00000E+000	2.84897E+002	6.42170E+002	7.48967E+002	1.00000E+002	5.44045E+000	3.09703E-002	0.00000E+000	6.61021E+001	2.37039E+000	8.18523E-001	2.23197E+002	5.12622E+002	6.11995E+002	6.51151E+001	5.23068E-001	8.36971E-001	1.31221E-001	6.61021E+001	6.99136E+001	1.34020E-001	6.51151E+001	6.58857E+001
1.78463E+002	1.28769E+003	2.25096E+002	8.75554E+001	1.43326E+000	1.14131E+000	1.29650E+004	2.34865E+003	1.00000E+000	9.66100E+003	0.00000E+000	8.61246E+005	1.63579E+000	3.58844E+001	1.25875E-002	1.00234E-002	7.84844E-002	5.01785E-002	2.73176E+005	2.25054E+002	8.75641E+001	1.13739E-002	1.13739E-002	3.00528E+005	2.50000E+001	2.20000E+001	0.00000E+000	2.39021E+002	4.62187E+002	6.12331E+002	1.00000E+002	4.26007E+000	3.20817E-002	0.00000E+000	5.94089E+001	2.62169E+000	8.03978E-001	2.23197E+002	5.12622E+002	6.11995E+002	6.51067E+001	5.23068E-001	8.36971E-001	1.13401E-001	5.94089E+001	8.27438E+001	1.34020E-001	6.51067E+001	6.59037E+001
1.95180E+002	1.50610E+003	2.25060E+002	8.75534E+001	1.42857E+000	1.11755E+000	1.48230E+004	1.95397E+003	1.00000E+000	9.66200E+003	0.00000E+000	8.61333E+005	1.59649E+000	3.88085E+001	1.17337E-002	9.17906E-003	7.74791E-002	4.78017E-002	2.73176E+005	2.25054E+002	8.75643E+001	1.13739E-002	1.13739E-002	3.00528E+005	2.50000E+001	2.30000E+001	0.00000E+000	2.61597E+002	6.08672E+002	7.15811E+002	1.00000E+002	5.15105E+000	2.47941E-002	0.00000E+000	6.58540E+001	2.35545E+000	8.36893E-001	2.23197E+002	5.12622E+002	6.11995E+002	6.51061E+001	5.23068E-001	8.36971E-001	1.22155E-001	6.58540E+001	7.95669E+001	1.34020E-001	6.51061E+001	6.58874E+001
1.89885E+002	1.55409E+003	2.25081E+002	8.74985E+001	1.44109E+000	1.11204E+000	1.53320E+004	1.80354E+003	1.00000E+000	9.66300E+003	0.00000E+000	8.61417E+005	1.60255E+000	3.94219E+001	1.16384E-002	8.98091E-003	7.53079E-002	4.52513E-002	2.73176E+005	2.25054E+002	8.75641E+001	1.13739E-002	1.13739E-002	3.00528E+005	2.50000E+001	2.40000E+001	0.00000E+000	2.70542E+002	6.04554E+002	7.30332E+002	1.00000E+002	5.21241E+000	2.52092E-002	0.00000E+000	6.44263E+001	2.33785E+000	8.29077E-001	2.23197E+002	5.12622E+002	6.11995E+002	6.51008E+001	5.23068E-001	8.36971E-001	1.28883E-001	6.44263E+001	7.08058E+001	1.34020E-001	6.51008E+001	6.58943E+001
1.84043E+002	1.40986E+003	2.25044E+002	8.75445E+001	1.41604E+000	1.13717E+000	1.40100E+004	1.90781E+003	1.00000E+000	9.66400E+003	0.00000E+000	8.61513E+005	1.61028E+000	3.75481E+001	1.19635E-002	9.60737E-003	7.24536E-002	4.71180E-002	2.73176E+005	2.25054E+002	8.75637E+001	1.13739E-002	1.13739E-002	3.00528E+005	2.50000E+001	2.50000E+001	0.00000E+000	2.45764E+002	5.09985E+002	7.12539E+002	1.00000E+002	4.76924E+000	2.53336E-002	0.00000E+000	5.77858E+001	2.33896E+000	8.66900E-001	2.23197E+002	5.12622E+002	6.11995E+002	6.50946E+001	5.23068E-001	8.36971E-001	1.09227E-001	5.77858E+001	8.56973E+001	1.34020E-001	6.50946E+001	6.58693E+001
1.49679E+002	5.48887E+002	2.24993E+002	8.75459E+001	1.57559E+000	1.14336E+000	6.02500E+003	4.01957E+002	1.00000E+000	1.02630E+004	7.00000E+000	9.09880E+005	1.80147E+000	2.34283E+001	2.02986E-002	1.47300E-002	8.98556E-002	4.85012E-002	2.89027E+005	2.25047E+002	8.75677E+001	2.29951E-002	2.29951E-002	8.15350E+004	8.00000E+000	1.00000E+000	0.00000E+000	1.15161E+002	2.80973E+002	1.84360E+002	1.00000E+002	1.87677E+000	1.76224E-002	0.00000E+000	9.45946E+001	3.89862E+000	7.93088E-001	1.99133E+002	5.48019E+002	4.62202E+002	8.17090E+001	1.00002E+000	8.40483E-001	1.58971E-001	9.45946E+001	6.85270E+001	1.39898E-001	8.17090E+001	7.60952E+001
1.79955E+002	1.19689E+003	2.24979E+002	8.75494E+001	1.52236E+000	1.12657E+000	1.25790E+004	1.54175E+003	1.00000E+000	1.02640E+004	0.00000E+000	9.09951E+005	1.71505E+000	3.45961E+001	1.35736E-002	1.00447E-002	8.29430E-002	4.59797E-002	2.89027E+005	2.25047E+002	8.75679E+001	2.29951E-002	2.29951E-002	8.15350E+004	8.00000E+000	2.00000E+000	0.00000E+000	2.18745E+002	5.87387E+002	4.22244E+002	1.00000E+002	3.97988E+000	2.62049E-002	0.00000E+000	8.95479E+001	2.57335E+000	8.31551E-001	1.99133E+002	5.48019E+002	4.62202E+002	8.17048E+001	1.00002E+000	8.40483E-001	1.49413E-001	8.95479E+001	7.36843E+001	1.39898E-001	8.17048E+001	7.60847E+001
1.90259E+002	1.16849E+003	2.25061E+002	8.76093E+001	1.45796E+000	1.08531E+000	1.13770E+004	1.28210E+003	1.00000E+000	1.02650E+004	0.00000E+000	9.10040E+005	1.58234E+000	3.41832E+001	1.36688E-002	1.01751E-002	8.25174E-002	4.62906E-002	2.89027E+005	2.25047E+002	8.75679E+001	2.29951E-002	2.29951E-002	8.15350E+004	8.00000E+000	3.00000E+000	0.00000E+000	1.90191E+002	5.35847E+002	4.94952E+002	1.00000E+002	3.96663E+000	2.39048E-002	0.00000E+000	7.72289E+001	2.61618E+000	8.60062E-001	1.99133E+002	5.48019E+002	4.62202E+002	8.17037E+001	1.00002E+000	8.40483E-001	1.46522E-001	7.72289E+001	6.45028E+001	1.39898E-001	8.17037E+001	7.61173E+001
1.90332E+002	1.32961E+003	2.25046E+002	8.75218E+001	1.45097E+000	1.10295E+000	1.31040E+004	9.99000E+002	1.00000E+000	1.02660E+004	0.00000E+000	9.10118E+005	1.60035E+000	3.64639E+001	1.26753E-002	9.63503E-003	7.02513E-002	4.11319E-002	2.89027E+005	2.25047E+002	8.75679E+001	2.29951E-002	2.29951E-002	8.15350E+004	8.00000E+000	4.00000E+000	0.00000E+000	2.22957E+002	6.34416E+002	5.28087E+002	1.00000E+002	4.49765E+000	1.70302E-002	0.00000E+000	8.22471E+001	2.45044E+000	8.55591E-001	1.99133E+002	5.48019E+002	4.62202E+002	8.16870E+001	1.00002E+000	8.40483E-001	1.36271E-001	8.22471E+001	8.05826E+001	1.39898E-001	8.16870E+001	7.60983E+001
1.88108E+002	1.37281E+003	2.25044E+002	8.75678E+001	1.48051E+000	1.11659E+000	1.39400E+004	1.87778E+003	1.00000E+000	1.02670E+004	0.00000E+000	9.10198E+005	1.65313E+000	3.70514E+001	1.25395E-002	9.45723E-003	8.11675E-002	4.66352E-002	2.89027E+005	2.25047E+002	8.75681E+001	2.29951E-002	2.29951E-002	8.15350E+004	8.00000E+000	5.00000E+000	0.00000E+000	2.52893E+002	6.34227E+002	5.69396E+002	1.00000E+002	4.72341E+000	2.71210E-002	0.00000E+000	7.87215E+001	2.53780E+000	8.00983E-001	1.99133E+002	5.48019E+002	4.62202E+002	8.16885E+001	1.00002E+000	8.40483E-001	1.40125E-001	7.87215E+001	7.28843E+001	1.39898E-001	8.16885E+001	7.60962E+001
1.76031E+002	1.00631E+003	2.25086E+002	8.75745E+001	1.47659E+000	1.08590E+000	9.90700E+003	9.18764E+002	1.00000E+000	1.02680E+004	0.00000E+000	9.10280E+005	1.60343E+000	3.17225E+001	1.48350E-002	1.09099E-002	8.58599E-002	4.70915E-002	2.89027E+005	2.25047E+002	8.75681E+001	2.29951E-002	2.29951E-002	8.15350E+004	8.00000E+000	6.00000E+000	0.00000E+000	1.80179E+002	4.10233E+002	4.46255E+002	1.00000E+002	3.36327E+000	2.58496E-002	0.00000E+000	6.88833E+001	3.02282E+000	7.97678E-001	1.99133E+002	5.48019E+002	4.62202E+002	8.16913E+001	1.00002E+000	8.40483E-001	1.52463E-001	6.88833E+001	4.97992E+001	1.39898E-001	8.16913E+001	7.61175E+001
1.95211E+002	1.29124E+003	2.25112E+002	8.76037E+001	1.43238E+000	1.10569E+000	1.25910E+004	1.66343E+003	1.00000E+000	1.02690E+004	0.00000E+000	9.10360E+005	1.58377E+000	3.59339E+001	1.27652E-002	9.85379E-003	7.82434E-002	4.70940E-002	2.89027E+005	2.25047E+002	8.75679E+001	2.29951E-002	2.29951E-002	8.15350E+004	8.00000E+000	7.00000E+000	0.00000E+000	1.83251E+002	6.44496E+002	4.95317E+002	1.00000E+002	4.30346E+000	2.38534E-002	0.00000E+000	8.53607E+001	2.25349E+000	9.49129E-001	1.99133E+002	5.48019E+002	4.62202E+002	8.16981E+001	1.00002E+000	8.40483E-001	1.28715E-001	8.53607E+001	9.19315E+001	1.39898E-001	8.16981E+001	7.61346E+001
1.26154E+002	1.63221E+002	2.24994E+002	8.75618E+001	1.45377E+000	1.38888E+000	2.01200E+003	2.42030E+002	1.00000E+000	1.02700E+004	4.10000E+001	9.10479E+005	2.01911E+000	1.27758E+001	3.24101E-002	3.09636E-002	9.90900E-002	9.09517E-002	2.89027E+005	2.25047E+002	8.75676E+001	2.29951E-002	2.29951E-002	8.15350E+004	8.00000E+000	8.00000E+000	0.00000E+000	4.36139E+001	8.51273E+001	5.83539E+001	1.00000E+002	6.02948E-001	1.50195E-001	0.00000E+000	-1.96327E+002	8.10335E+000	6.60287E-001	1.99133E+002	5.48019E+002	4.62202E+002	8.16867E+001	1.00002E+000	8.40483E-001	2.28251E-002	9.49190E+001	-7.13674E+001	1.39898E-001	8.16867E+001	7.60724E+001
1.31433E+002	1.13803E+002	2.26257E+002	8.76508E+001	1.08099E+000	1.34140E+000	1.02600E+003	2.02411E+002	1.00000E+000	1.07550E+004	3.50000E+001	9.50032E+005	1.45004E+000	1.06679E+001	3.37481E-002	4.18778E-002	9.44095E-002	1.41571E-001	3.01674E+005	2.26267E+002	8.75914E+001	2.99412E-002	2.99412E-002	1.42210E+004	5.00000E+000	1.00000E+000	0.00000E+000	6.60351E+001	4.81148E+001	1.52014E+001	0.00000E+000	4.05441E-001	3.69845E-001	0.00000E+000	-4.02970E+002	1.15231E+001	6.50234E-001	2.84561E+002	1.58370E+002	4.34022E+001	-9.76113E+001	2.44258E+000	8.23942E-001	-1.07499E-001	1.79521E+002	-1.30353E+002	-6.71712E-002	1.93634E+002	1.30029E+002
1.61668E+002	7.08653E+002	2.26271E+002	8.75993E+001	1.17071E+000	1.31860E+000	6.80500E+003	5.40257E+002	1.00000E+000	1.07560E+004	0.00000E+000	9.50081E+005	1.54370E+000	2.66205E+001	1.41917E-002	1.59845E-002	3.99894E-002	4.99713E-002	3.01674E+005	2.26267E+002	8.75916E+001	2.99412E-002	2.99412E-002	1.42210E+004	5.00000E+000	2.00000E+000	0.00000E+000	4.38269E+002	2.32517E+002	6.72979E+001	1.00000E+002	2.29475E+000	2.55136E-002	0.00000E+000	-9.52437E+001	3.48046E+000	8.35913E-001	2.84561E+002	1.58370E+002	4.34022E+001	-9.75871E+001	2.44258E+000	8.23942E-001	-5.94090E-002	1.96002E+002	1.23662E+002	-6.71712E-002	1.93658E+002	1.30062E+002
1.37814E+002	1.41593E+002	2.26335E+002	8.77016E+001	1.13335E+000	1.34837E+000	1.34400E+003	2.50346E+002	1.00000E+000	1.07570E+004	3.00000E+001	9.50175E+005	1.52817E+000	1.18993E+001	3.09145E-002	3.67797E-002	8.50196E-002	1.17652E-001	3.01674E+005	2.26267E+002	8.75917E+001	2.99412E-002	2.99412E-002	1.42210E+004	5.00000E+000	3.00000E+000	0.00000E+000	9.97414E+001	3.81463E+001	2.08559E+001	0.00000E+000	4.92167E-001	3.09669E-001	0.00000E+000	-3.70514E+002	7.57958E+000	8.63707E-001	2.84561E+002	1.58370E+002	4.34022E+001	-9.75457E+001	2.44258E+000	8.23942E-001	-8.66423E-002	2.11977E+002	-1.21022E+002	-6.71712E-002	1.93700E+002	1.30126E+002
1.32650E+002	3.47141E+002	2.26222E+002	8.75466E+001	1.27689E+000	1.48398E+000	4.03600E+003	3.10106E+002	1.00000E+000	1.07580E+004	1.40000E+001	9.50235E+005	1.89488E+000	1.86317E+001	2.00991E-002	2.33589E-002	5.15088E-002	6.80423E-002	3.01674E+005	2.26267E+002	8.75917E+001	2.99412E-002	2.99412E-002	1.42210E+004	5.00000E+000	4.00000E+000	0.00000E+000	1.99548E+002	1.30928E+002	2.68635E+001	1.00000E+002	1.11449E+000	4.12068E-002	0.00000E+000	-1.06547E+002	4.57273E+000	8.26152E-001	2.84561E+002	1.58370E+002	4.34022E+001	-9.75401E+001	2.44258E+000	8.23942E-001	-7.50110E-002	1.84699E+002	1.29889E+002	-6.71712E-002	1.93705E+002	1.30089E+002
1.31175E+002	9.71231E+001	2.26340E+002	8.75132E+001	1.26782E+000	1.32193E+000	1.01000E+003	2.69645E+002	1.00000E+000	1.07590E+004	3.90000E+001	9.50336E+005	1.67597E+000	9.85511E+000	3.98929E-002	4.15957E-002	1.23093E-001	1.33181E-001	3.01674E+005	2.26267E+002	8.75919E+001	2.99412E-002	2.99412E-002	1.42210E+004	5.00000E+000	5.00000E+000	0.00000E+000	5.65763E+001	4.04419E+001	7.14045E+000	0.00000E+000	3.25296E-001	5.12668E-001	0.00000E+000	-1.11322E+002	9.03069E+000	8.36238E-001	2.84561E+002	1.58370E+002	4.34022E+001	-9.75334E+001	2.44258E+000	8.23942E-001	-2.08954E-002	1.79923E+002	6.39817E+001	-6.71712E-002	1.93712E+002	1.30151E+002
1.61668E+002	8.86644E+002	2.26771E+002	8.71743E+001	1.59927E+000	1.10118E+000	9.53200E+003	9.80004E+002	1.00000E+000	1.19390E+004	0.00000E+000	1.04480E+006	1.76109E+000	2.97766E+001	1.63806E-002	1.12789E-002	9.34031E-002	4.51155E-002	3.31275E+005	2.26788E+002	8.72307E+001	2.64190E-002	2.64190E-002	7.76270E+004	6.00000E+000	1.00000E+000	0.00000E+000	1.97435E+002	5.22585E+002	2.02443E+002	1.00000E+002	2.97490E+000	2.69625E-002	0.00000E+000	1.14148E+002	2.48551E+000	9.89017E-001	2.83660E+002	7.01881E+002	3.10350E+002	1.11503E+002	9.50349E-001	9.06404E-001	1.84444E-001	1.14148E+002	6.21153E+001	1.69507E-001	1.11503E+002	7.50951E+001
1.79088E+002	1.28906E+003	2.26770E+002	8.72591E+001	1.60505E+000	1.12018E+000	1.41390E+004	1.54516E+003	1.00000E+000	1.19400E+004	0.00000E+000	1.04489E+006	1.79794E+000	3.59034E+001	1.34983E-002	9.42058E-003	9.02151E-002	4.45156E-002	3.31275E+005	2.26787E+002	8.72311E+001	2.64190E-002	2.64190E-002	7.76270E+004	6.00000E+000	2.00000E+000	0.00000E+000	3.06334E+002	7.36474E+002	3.07304E+002	1.00000E+002	4.34936E+000	1.99711E-002	0.00000E+000	1.13760E+002	2.21499E+000	9.11236E-001	2.83660E+002	7.01881E+002	3.10350E+002	1.11565E+002	9.50349E-001	9.06404E-001	1.77920E-001	1.13760E+002	6.85184E+001	1.69507E-001	1.11565E+002	7.51527E+001
1.68874E+002	9.27409E+002	2.26848E+002	8.72687E+001	1.55524E+000	1.12992E+000	9.97900E+003	1.10620E+003	1.00000E+000	1.19410E+004	1.00000E+000	1.04497E+006	1.75729E+000	3.04534E+001	1.55687E-002	1.13111E-002	8.04406E-002	4.32434E-002	3.31275E+005	2.26787E+002	8.72313E+001	2.64190E-002	2.64190E-002	7.76270E+004	6.00000E+000	3.00000E+000	0.00000E+000	2.18629E+002	5.37175E+002	2.08883E+002	1.00000E+002	3.10741E+000	1.90970E-002	0.00000E+000	1.15325E+002	2.53345E+000	9.48320E-001	2.83660E+002	7.01881E+002	3.10350E+002	1.11580E+002	9.50349E-001	9.06404E-001	1.58395E-001	1.15325E+002	9.07151E+001	1.69507E-001	1.11580E+002	7.52016E+001
1.93993E+002	1.40056E+003	2.26760E+002	8.72035E+001	1.52773E+000	1.11995E+000	1.47250E+004	1.68889E+003	1.00000E+000	1.19420E+004	0.00000E+000	1.04506E+006	1.71098E+000	3.74240E+001	1.25898E-002	9.22936E-003	8.08059E-002	4.39311E-002	3.31275E+005	2.26787E+002	8.72312E+001	2.64190E-002	2.64190E-002	7.76270E+004	6.00000E+000	4.00000E+000	0.00000E+000	3.23836E+002	7.92766E+002	3.54908E+002	1.00000E+002	4.74410E+000	2.20725E-002	0.00000E+000	1.11388E+002	2.20632E+000	8.96429E-001	2.83660E+002	7.01881E+002	3.10350E+002	1.11600E+002	9.50349E-001	9.06404E-001	1.54013E-001	1.11388E+002	9.14149E+001	1.69507E-001	1.11600E+002	7.51861E+001
1.78408E+002	1.20416E+003	2.26812E+002	8.72308E+001	1.60665E+000	1.11582E+000	1.31600E+004	1.61397E+003	1.00000E+000	1.19430E+004	0.00000E+000	1.04513E+006	1.79273E+000	3.47011E+001	1.40054E-002	9.72669E-003	9.09609E-002	4.44908E-002	3.31275E+005	2.26786E+002	8.72315E+001	2.64190E-002	2.64190E-002	7.76270E+004	6.00000E+000	5.00000E+000	0.00000E+000	2.53426E+002	6.34765E+002	3.62666E+002	1.00000E+002	4.04131E+000	1.56847E-002	0.00000E+000	1.02279E+002	2.50455E+000	8.35320E-001	2.83660E+002	7.01881E+002	3.10350E+002	1.11611E+002	9.50349E-001	9.06404E-001	1.80291E-001	1.02279E+002	5.45836E+001	1.69507E-001	1.11611E+002	7.52194E+001
2.03664E+002	1.50256E+003	2.26778E+002	8.72433E+001	1.56187E+000	1.11939E+000	1.60920E+004	2.17017E+003	1.00000E+000	1.19440E+004	0.00000E+000	1.04521E+006	1.74833E+000	3.87628E+001	1.23123E-002	8.82419E-003	8.55941E-002	4.44456E-002	3.31275E+005	2.26786E+002	8.72318E+001	2.64190E-002	2.64190E-002	7.76270E+004	6.00000E+000	6.00000E+000	0.00000E+000	3.43104E+002	8.51551E+002	3.56308E+002	1.00000E+002	4.99909E+000	2.51692E-002	0.00000E+000	1.13224E+002	2.04019E+000	9.27333E-001	2.83660E+002	7.01881E+002	3.10350E+002	1.11642E+002	9.50349E-001	9.06404E-001	1.65028E-001	1.13224E+002	8.15456E+001	1.69507E-001	1.11642E+002	7.52341E+001
1.88375E+002	6.62377E+002	2.24974E+002	8.75116E+001	1.80713E+000	1.12979E+000	8.02000E+003	5.95027E+002	1.00000E+000	1.22210E+004	0.00000E+000	1.06756E+006	2.04168E+000	2.57367E+001	2.01792E-002	1.26157E-002	1.48663E-001	5.90136E-002	3.38305E+005	2.24946E+002	8.75324E+001	8.11992E-002	8.11992E-002	1.78210E+004	4.00000E+000	2.00000E+000	0.00000E+000	2.78382E+002	1.28249E+002	2.79724E+002	1.00000E+002	2.17956E+000	2.39169E-002	0.00000E+000	1.83546E+000	5.14961E+000	5.20415E-001	2.03069E+002	8.92879E+001	2.00203E+002	-2.12891E-001	3.37117E+000	5.33292E-001	2.30631E-001	1.83546E+000	-9.77135E+001	2.46467E-001	2.91033E+002	-1.15135E+002
1.38868E+002	2.02088E+002	2.27653E+002	8.78258E+001	1.17192E+000	1.45667E+000	2.12500E+003	1.67081E+002	1.00000E+000	1.26650E+004	2.70000E+001	1.10299E+006	1.70710E+000	1.42158E+001	2.54225E-002	3.15997E-002	5.49350E-002	8.12085E-002	3.49633E+005	2.27688E+002	8.77055E+001	6.88257E-002	6.88257E-002	3.06990E+004	3.00000E+000	1.00000E+000	0.00000E+000	1.21115E+002	6.73051E+001	3.40309E+001	1.00000E+002	6.95323E-001	1.02641E-001	0.00000E+000	-3.81306E+002	8.71177E+000	5.97620E-001	6.84886E+002	3.93231E+002	1.69089E+002	-9.37460E+001	2.12322E+000	6.45140E-001	-1.08330E-001	2.01185E+002	-1.07154E+002	-6.51289E-002	1.97499E+002	1.32212E+002
1.71652E+002	1.23481E+003	2.27658E+002	8.75254E+001	1.21755E+000	1.42780E+000	1.32770E+004	1.27734E+003	1.00000E+000	1.26660E+004	0.00000E+000	1.10304E+006	1.73842E+000	3.51398E+001	1.05667E-002	1.23913E-002	4.02112E-002	5.47150E-002	3.49633E+005	2.27688E+002	8.77055E+001	6.88257E-002	6.88257E-002	3.06990E+004	3.00000E+000	2.00000E+000	0.00000E+000	6.57608E+002	4.97444E+002	1.42360E+002	1.00000E+002	4.06765E+000	1.97763E-002	0.00000E+000	-1.12337E+002	3.07958E+000	6.76348E-001	6.84886E+002	3.93231E+002	1.69089E+002	-9.37588E+001	2.12322E+000	6.45140E-001	-7.94778E-002	1.78909E+002	1.29749E+002	-6.51289E-002	1.97487E+002	1.32217E+002
1.74646E+002	1.30340E+003	2.27336E+002	8.82352E+001	1.34704E+000	1.37732E+000	1.49000E+004	1.32630E+003	1.00000E+000	1.26670E+004	0.00000E+000	1.10312E+006	1.85530E+000	3.61026E+001	1.10354E-002	1.12834E-002	4.69732E-002	4.90436E-002	3.49684E+005	2.27499E+002	8.81592E+001	5.86362E-002	5.86362E-002	3.75400E+004	3.00000E+000	1.00000E+000	0.00000E+000	7.46959E+002	2.16584E+002	3.84967E+002	1.00000E+002	4.21776E+000	2.12355E-002	0.00000E+000	-4.33628E+001	2.96978E+000	6.62055E-001	7.00941E+002	2.22343E+002	2.98705E+002	-5.39921E+001	1.83882E+000	6.73634E-001	-1.11147E-002	2.47883E+002	1.21226E+002	-2.36420E-002	2.37253E+002	1.24843E+002
1.79840E+002	1.30582E+003	2.27578E+002	8.80782E+001	1.30033E+000	1.40394E+000	1.46840E+004	1.70687E+003	1.00000E+000	1.26680E+004	0.00000E+000	1.10320E+006	1.82559E+000	3.61361E+001	1.07308E-002	1.15858E-002	4.69672E-002	5.45246E-002	3.49684E+005	2.27499E+002	8.81592E+001	5.86362E-002	5.86362E-002	3.75400E+004	3.00000E+000	2.00000E+000	0.00000E+000	7.84602E+002	2.70613E+002	2.87319E+002	1.00000E+002	4.18363E+000	2.00013E-002	0.00000E+000	-6.18736E+001	2.87548E+000	6.88777E-001	7.00941E+002	2.22343E+002	2.98705E+002	-5.40031E+001	1.83882E+000	6.73634E-001	-3.83134E-002	2.29372E+002	1.33734E+002	-2.36420E-002	2.37242E+002	1.24948E+002
1.72343E+002	1.31187E+003	2.27718E+002	8.78444E+001	1.31468E+000	1.44575E+000	1.52970E+004	1.58235E+003	1.00000E+000	1.26690E+004	0.00000E+000	1.10328E+006	1.90070E+000	3.62198E+001	1.06296E-002	1.16893E-002	5.16020E-002	6.21498E-002	3.49633E+005	2.27687E+002	8.77048E+001	6.88257E-002	6.88257E-002	3.06990E+004	3.00000E+000	3.00000E+000	0.00000E+000	7.86879E+002	3.48056E+002	2.11051E+002	1.00000E+002	4.19154E+000	2.77043E-002	0.00000E+000	-7.89165E+001	2.76837E+000	7.00944E-001	6.84886E+002	3.93231E+002	1.69089E+002	-9.37963E+001	2.12322E+000	6.45140E-001	-4.74792E-002	2.12329E+002	1.27148E+002	-6.51289E-002	1.97449E+002	1.32190E+002
1.61480E+002	7.35859E+002	2.27659E+002	8.81665E+001	1.29544E+000	1.34864E+000	7.95600E+003	9.20220E+002	1.00000E+000	1.26700E+004	0.00000E+000	1.10336E+006	1.74708E+000	2.71267E+001	1.45234E-002	1.51199E-002	4.78748E-002	5.16842E-002	3.49684E+005	2.27499E+002	8.81593E+001	5.86362E-002	5.86362E-002	3.75400E+004	3.00000E+000	3.00000E+000	0.00000E+000	4.60349E+002	1.44039E+002	1.58169E+002	1.00000E+002	2.37180E+000	2.80099E-002	0.00000E+000	-6.14925E+001	3.52772E+000	7.62729E-001	7.00941E+002	2.22343E+002	2.98705E+002	-5.40289E+001	1.83882E+000	6.73634E-001	-2.01208E-002	2.29753E+002	1.13489E+002	-2.36420E-002	2.37217E+002	1.24955E+002
1.32161E+002	2.80998E+002	2.27619E+002	8.74104E+001	1.26764E+000	1.49795E+000	3.27900E+003	3.27736E+002	1.00000E+000	1.29330E+004	1.80000E+001	1.12436E+006	1.89885E+000	1.67630E+001	2.21373E-002	2.61593E-002	6.53217E-002	8.95597E-002	3.56258E+005	2.27555E+002	8.72895E+001	4.46214E-002	4.46214E-002	1.74320E+004	2.00000E+000	1.00000E+000	0.00000E+000	1.50958E+002	1.03925E+002	3.36272E+001	1.00000E+002	9.03226E-001	8.70242E-002	0.00000E+000	-1.05447E+002	6.33099E+000	6.62016E-001	6.41651E+002	3.79930E+002	1.35349E+002	-3.87602E+002	2.59454E+000	7.00611E-001	-8.32786E-002	1.85799E+002	1.40879E+002	-8.58321E-002	1.94890E+002	-1.38423E+002
1.88254E+002	1.31385E+003	2.27540E+002	8.72610E+001	1.21098E+000	1.44017E+000	1.41530E+004	1.60724E+003	1.00000E+000	1.29340E+004	0.00000E+000	1.12443E+006	1.74402E+000	3.62470E+001	1.01792E-002	1.21057E-002	4.38627E-002	6.14894E-002	3.56258E+005	2.27555E+002	8.72890E+001	4.46214E-002	4.46214E-002	1.74320E+004	2.00000E+000	2.00000E+000	0.00000E+000	7.55335E+002	4.43875E+002	1.58916E+002	1.00000E+002	4.23874E+000	2.76169E-002	0.00000E+000	-3.87167E+002	2.86897E+000	7.03171E-001	6.41651E+002	3.79930E+002	1.35349E+002	-3.87587E+002	2.59454E+000	7.00611E-001	-8.64493E-002	1.95324E+002	-1.37327E+002	-8.58321E-002	1.94904E+002	-1.38436E+002
1.55819E+002	6.69981E+002	2.26762E+002	8.72909E+001	1.44970E+000	1.16621E+000	6.99900E+003	4.66210E+002	1.00000E+000	1.31400E+004	0.00000E+000	1.14115E+006	1.69065E+000	2.58840E+001	1.73285E-002	1.39399E-002	6.18745E-002	4.09780E-002	3.61526E+005	2.26737E+002	8.73074E+001	2.07061E-002	2.07061E-002	8.43670E+004	1.00000E+001	1.00000E+000	0.00000E+000	1.06625E+002	3.29820E+002	2.55816E+002	1.00000E+002	2.24841E+000	2.40595E-002	0.00000E+000	9.19741E+001	3.20973E+000	8.93768E-001	2.01597E+002	4.86164E+002	2.15437E+002	1.16690E+002	9.26479E-001	8.91845E-001	1.08372E-001	9.19741E+001	1.21611E+002	1.61421E-001	1.16690E+002	8.88242E+001
1.59431E+002	7.33829E+002	2.26795E+002	8.73874E+001	1.59913E+000	1.14078E+000	8.16900E+003	7.74862E+002	1.00000E+000	1.31410E+004	0.00000E+000	1.14123E+006	1.82426E+000	2.70893E+001	1.76929E-002	1.26217E-002	8.77004E-002	4.55880E-002	3.61526E+005	2.26737E+002	8.73075E+001	2.07061E-002	2.07061E-002	8.43670E+004	1.00000E+001	2.00000E+000	0.00000E+000	1.52840E+002	4.06074E+002	2.00394E+002	1.00000E+002	2.45278E+000	2.40090E-002	0.00000E+000	1.11744E+002	2.92564E+000	9.07625E-001	2.01597E+002	4.86164E+002	2.15437E+002	1.16672E+002	9.26479E-001	8.91845E-001	1.67288E-001	1.11744E+002	7.76764E+001	1.61421E-001	1.16672E+002	8.88161E+001
1.58662E+002	6.78869E+002	2.26652E+002	8.73208E+001	1.50038E+000	1.13872E+000	7.14800E+003	8.67483E+002	1.00000E+000	1.31420E+004	0.00000E+000	1.14131E+006	1.70851E+000	2.60551E+001	1.77463E-002	1.34687E-002	7.77926E-002	4.57498E-002	3.61526E+005	2.26737E+002	8.73075E+001	2.07061E-002	2.07061E-002	8.43670E+004	1.00000E+001	3.00000E+000	0.00000E+000	1.73000E+002	2.70817E+002	2.45431E+002	1.00000E+002	2.21871E+000	4.49786E-002	0.00000E+000	8.56744E+001	5.35403E+000	5.30199E-001	2.01597E+002	4.86164E+002	2.15437E+002	1.16670E+002	9.26479E-001	8.91845E-001	1.37038E-001	8.56744E+001	8.39091E+001	1.61421E-001	1.16670E+002	8.87535E+001
1.71735E+002	1.02133E+003	2.26722E+002	8.72981E+001	1.64154E+000	1.14295E+000	1.16480E+004	1.32650E+003	1.00000E+000	1.31430E+004	0.00000E+000	1.14139E+006	1.87621E+000	3.19583E+001	1.52099E-002	1.05902E-002	9.74775E-002	4.79288E-002	3.61526E+005	2.26736E+002	8.73077E+001	2.07061E-002	2.07061E-002	8.43670E+004	1.00000E+001	4.00000E+000	0.00000E+000	2.69655E+002	5.88768E+002	2.01896E+002	1.00000E+002	3.40586E+000	2.50649E-002	0.00000E+000	1.25367E+002	2.39013E+000	9.30387E-001	2.01597E+002	4.86164E+002	2.15437E+002	1.16648E+002	9.26479E-001	8.91845E-001	1.79058E-001	1.25367E+002	7.89135E+001	1.61421E-001	1.16648E+002	8.87636E+001
1.73787E+002	9.75124E+002	2.26713E+002	8.73120E+001	1.52047E+000	1.10197E+000	1.00550E+004	9.74802E+002	1.00000E+000	1.31440E+004	0.00000E+000	1.14148E+006	1.67550E+000	3.12270E+001	1.51630E-002	1.09895E-002	7.46711E-002	4.00310E-002	3.61526E+005	2.26736E+002	8.73077E+001	2.07061E-002	2.07061E-002	8.43670E+004	1.00000E+001	5.00000E+000	0.00000E+000	2.13055E+002	5.41450E+002	2.57490E+002	1.00000E+002	3.26595E+000	2.16649E-002	0.00000E+000	1.13567E+002	2.67062E+000	8.96205E-001	2.01597E+002	4.86164E+002	2.15437E+002	1.16644E+002	9.26479E-001	8.91845E-001	1.59583E-001	1.13567E+002	8.76312E+001	1.61421E-001	1.16644E+002	8.87551E+001
1.79283E+002	9.52763E+002	2.26742E+002	8.72805E+001	1.50751E+000	1.08214E+000	9.57500E+003	9.04667E+002	1.00000E+000	1.31450E+004	0.00000E+000	1.14156E+006	1.63134E+000	3.08669E+001	1.54061E-002	1.10590E-002	7.68289E-002	4.04187E-002	3.61526E+005	2.26736E+002	8.73076E+001	2.07061E-002	2.07061E-002	8.43670E+004	1.00000E+001	6.00000E+000	0.00000E+000	2.23547E+002	5.54471E+002	2.00680E+002	1.00000E+002	3.15163E+000	2.77224E-002	0.00000E+000	1.21648E+002	2.50351E+000	9.79698E-001	2.01597E+002	4.86164E+002	2.15437E+002	1.16641E+002	9.26479E-001	8.91845E-001	1.64258E-001	1.21648E+002	9.07670E+001	1.61421E-001	1.16641E+002	8.87662E+001
1.89971E+002	1.07264E+003	2.26734E+002	8.72576E+001	1.52744E+000	1.08107E+000	1.08940E+004	1.11575E+003	1.00000E+000	1.31460E+004	0.00000E+000	1.14165E+006	1.65127E+000	3.27512E+001	1.46343E-002	1.03576E-002	8.00244E-002	4.08285E-002	3.61526E+005	2.26736E+002	8.73077E+001	2.07061E-002	2.07061E-002	8.43670E+004	1.00000E+001	7.00000E+000	0.00000E+000	2.28405E+002	6.22283E+002	2.62588E+002	1.00000E+002	3.59382E+000	1.91012E-002	0.00000E+000	1.16224E+002	2.36282E+000	9.73165E-001	2.01597E+002	4.86164E+002	2.15437E+002	1.16632E+002	9.26479E-001	8.91845E-001	1.71122E-001	1.16224E+002	7.80961E+001	1.61421E-001	1.16632E+002	8.87548E+001
1.79839E+002	9.99895E+002	2.26710E+002	8.72955E+001	1.49830E+000	1.10358E+000	1.01930E+004	1.52388E+003	1.00000E+000	1.31470E+004	0.00000E+000	1.14173E+006	1.65349E+000	3.16211E+001	1.48405E-002	1.09308E-002	7.54992E-002	4.16990E-002	3.61526E+005	2.26736E+002	8.73078E+001	2.07061E-002	2.07061E-002	8.43670E+004	1.00000E+001	8.00000E+000	0.00000E+000	2.42279E+002	5.83623E+002	2.26219E+002	1.00000E+002	3.38787E+000	2.49690E-002	0.00000E+000	1.20443E+002	2.53197E+000	9.38860E-001	2.01597E+002	4.86164E+002	2.15437E+002	1.16620E+002	9.26479E-001	8.91845E-001	1.51705E-001	1.20443E+002	1.02911E+002	1.61421E-001	1.16620E+002	8.87302E+001
1.55940E+002	6.56370E+002	2.26817E+002	8.73652E+001	1.58236E+000	1.07356E+000	6.81900E+003	8.10580E+002	1.00000E+000	1.31480E+004	0.00000E+000	1.14181E+006	1.69877E+000	2.56197E+001	1.91622E-002	1.30007E-002	9.95013E-002	4.68946E-002	3.61526E+005	2.26737E+002	8.73079E+001	2.07061E-002	2.07061E-002	8.43670E+004	1.00000E+001	9.00000E+000	0.00000E+000	1.74733E+002	3.94347E+002	1.14736E+002	1.00000E+002	2.19570E+000	3.91997E-002	0.00000E+000	1.27892E+002	2.88078E+000	1.00888E+000	2.01597E+002	4.86164E+002	2.15437E+002	1.16593E+002	9.26479E-001	8.91845E-001	1.91570E-001	1.27892E+002	6.85012E+001	1.61421E-001	1.16593E+002	8.87481E+001
1.37042E+002	2.71514E+002	2.26752E+002	8.72989E+001	1.57538E+000	1.09480E+000	2.86700E+003	2.06049E+002	1.00000E+000	1.31490E+004	2.20000E+001	1.14191E+006	1.72473E+000	1.64777E+001	2.94220E-002	2.04466E-002	9.95692E-002	5.05353E-002	3.61526E+005	2.26736E+002	8.73079E+001	2.07061E-002	2.07061E-002	8.43670E+004	1.00000E+001	1.00000E+001	0.00000E+000	7.10551E+001	1.48712E+002	6.37732E+001	1.00000E+002	9.11422E-001	6.30733E-002	0.00000E+000	1.20298E+002	5.43251E+000	8.25082E-001	2.01597E+002	4.86164E+002	2.15437E+002	1.16570E+002	9.26479E-001	8.91845E-001	1.79981E-001	1.20298E+002	7.28952E+001	1.61421E-001	1.16570E+002	8.86988E+001
1.29220E+002	1.96062E+002	2.27732E+002	8.77184E+001	1.16313E+000	1.42481E+000	2.00900E+003	2.72577E+002	1.00000E+000	1.33890E+004	2.70000E+001	1.16139E+006	1.65724E+000	1.40022E+001	2.59502E-002	3.17882E-002	7.47277E-002	1.09572E-001	3.67947E+005	2.27732E+002	8.77184E+001	7.47277E-002	1.09572E-001	2.00900E+003	1.00000E+000	1.00000E+000	0.00000E+000	1.24616E+002	5.89061E+001	4.90835E+001	3.00000E+002	7.28142E-001	1.60942E-001	0.00000E+000	-3.63884E+002	1.06699E+001	5.01834E-001	1.24616E+002	5.89061E+001	4.90835E+001	-3.63884E+002	1.06699E+001	5.01834E-001	-1.01112E-001	2.18607E+002	-9.76742E+001	-1.01112E-001	2.18607E+002	-9.76742E+001
1.35181E+002	1.76942E+002	2.27863E+002	8.64432E+001	1.08059E+000	1.37543E+000	1.63500E+003	1.73296E+002	1.00000E+000	1.41250E+004	2.60000E+001	1.22104E+006	1.48627E+000	1.33020E+001	2.67239E-002	3.40157E-002	6.81187E-002	1.06601E-001	3.86787E+005	2.27863E+002	8.64432E+001	6.81187E-002	1.06601E-001	1.63500E+003	1.00000E+000	1.00000E+000	0.00000E+000	6.81870E+001	9.60030E+001	1.60239E+001	1.00000E+002	5.71659E-001	1.49698E-001	0.00000E+000	-1.45802E+002	6.32022E+000	9.39118E-001	6.81870E+001	9.60030E+001	1.60239E+001	-1.45802E+002	6.32022E+000	9.39118E-001	-1.20050E-001	1.45444E+002	1.41404E+002	-1.20050E-001	1.45444E+002	1.41404E+002
1.81201E+002	8.44513E+002	2.26737E+002	8.76020E+001	1.90949E+000	1.16423E+000	1.10140E+004	1.23690E+003	1.00000E+000	1.48550E+004	0.00000E+000	1.27955E+006	2.22308E+000	2.90605E+001	1.81947E-002	1.10934E-002	1.48253E-001	5.58743E-002	4.05145E+005	2.26811E+002	8.77005E+001	4.07312E-002	4.07312E-002	9.05550E+004	1.10000E+001	2.00000E+000	0.00000E+000	5.06463E+002	1.21097E+002	2.54185E+002	1.00000E+002	2.75265E+000	3.23792E-002	0.00000E+000	2.49251E+002	3.01140E+000	7.59399E-001	3.87062E+002	1.03832E+002	2.25073E+002	2.55782E+002	1.17742E+000	6.77366E-001	2.42462E-001	2.49251E+002	1.38969E+002	2.51507E-001	2.55782E+002	1.36828E+002
1.72872E+002	5.92312E+002	2.26748E+002	8.76340E+001	1.80055E+000	1.11987E+000	7.12100E+003	7.46223E+002	1.00000E+000	1.48560E+004	2.00000E+000	1.27963E+006	2.01639E+000	2.43375E+001	2.13371E-002	1.32709E-002	1.48990E-001	5.86549E-002	4.05145E+005	2.26811E+002	8.77001E+001	4.07312E-002	4.07312E-002	9.05550E+004	1.10000E+001	3.00000E+000	0.00000E+000	3.65959E+002	6.78931E+001	1.82238E+002	1.00000E+002	1.91995E+000	5.19566E-002	0.00000E+000	-4.03866E+001	3.28789E+000	8.65014E-001	3.87062E+002	1.03832E+002	2.25073E+002	2.55782E+002	1.17742E+000	6.77366E-001	2.33074E-001	2.50859E+002	-1.41541E+002	2.51507E-001	2.55782E+002	1.36831E+002
1.77432E+002	6.42654E+002	2.26711E+002	8.77124E+001	1.77347E+000	1.14820E+000	7.82800E+003	7.54170E+002	1.00000E+000	1.48590E+004	0.00000E+000	1.27987E+006	2.03629E+000	2.53506E+001	2.00446E-002	1.29775E-002	1.27219E-001	5.43236E-002	4.05145E+005	2.26811E+002	8.76994E+001	4.07312E-002	4.07312E-002	9.05550E+004	1.10000E+001	6.00000E+000	0.00000E+000	3.42707E+002	1.01087E+002	2.26033E+002	1.00000E+002	2.10458E+000	2.64443E-002	0.00000E+000	-2.84688E+001	4.35507E+000	6.22861E-001	3.87062E+002	1.03832E+002	2.25073E+002	2.55808E+002	1.17742E+000	6.77366E-001	2.14011E-001	2.62777E+002	-1.10750E+002	2.51507E-001	2.55808E+002	1.36836E+002
1.84459E+002	6.88325E+002	2.26769E+002	8.77282E+001	1.79909E+000	1.11748E+000	8.24900E+003	8.06325E+002	1.00000E+000	1.48640E+004	0.00000E+000	1.28028E+006	2.01045E+000	2.62360E+001	1.98086E-002	1.23038E-002	1.41655E-001	5.55794E-002	4.05145E+005	2.26811E+002	8.76992E+001	4.07312E-002	4.07312E-002	9.05550E+004	1.10000E+001	1.10000E+001	0.00000E+000	3.91660E+002	1.06516E+002	2.09590E+002	1.00000E+002	2.21407E+000	3.41963E-002	0.00000E+000	-4.00111E+001	3.85725E+000	6.85067E-001	3.87062E+002	1.03832E+002	2.25073E+002	2.55885E+002	1.17742E+000	6.77366E-001	2.33703E-001	2.51234E+002	-1.41776E+002	2.51507E-001	2.55885E+002	1.36938E+002
1.35321E+002	1.44372E+002	2.25211E+002	8.76533E+001	1.09495E+000	1.20252E+000	1.18800E+003	1.65115E+002	1.00000E+000	1.49850E+004	2.90000E+001	1.28993E+006	1.31669E+000	1.20155E+001	3.17676E-002	3.48885E-002	7.85177E-002	9.31612E-002	4.08405E+005	2.25211E+002	8.76533E+001	7.85177E-002	9.31612E-002	1.18800E+003	1.00000E+000	1.00000E+000	0.00000E+000	9.71395E+001	3.64116E+001	1.75926E+001	1.00000E+002	4.67886E-001	1.89288E-001	0.00000E+000	-7.80975E+001	7.53808E+000	9.23725E-001	9.71395E+001	3.64116E+001	1.75926E+001	-7.80975E+001	7.53808E+000	9.23725E-001	-4.68215E-002	2.13148E+002	1.26109E+002	-4.68215E-002	2.13148E+002	1.26109E+002
1.42336E+002	1.03446E+002	2.28451E+002	8.81526E+001	9.69535E-001	9.36422E-001	5.85000E+002	2.01172E+002	1.00000E+000	1.54190E+004	8.10000E+001	1.32462E+006	9.07894E-001	1.01709E+001	4.00853E-002	3.87163E-002	1.16658E-001	1.09389E-001	4.19342E+005	2.28521E+002	8.82178E+001	9.35496E-002	9.35496E-002	2.03700E+003	3.00000E+000	3.00000E+000	0.00000E+000	4.87737E+001	4.66790E+001	1.15711E+001	3.00000E+002	3.37139E-001	4.21617E-001	0.00000E+000	-1.26141E+002	1.40562E+001	7.05937E-001	4.91343E+001	3.56300E+001	1.12011E+001	-1.08183E+002	8.13399E+000	6.53751E-001	1.73736E-002	1.65105E+002	6.53506E+000	1.38415E-003	1.83063E+002	4.26861E+001
1.43897E+002	1.53320E+002	2.28731E+002	8.78460E+001	1.23035E+000	1.11748E+000	1.26700E+003	1.59304E+002	1.00000E+000	1.54200E+004	7.30000E+001	1.32469E+006	1.37488E+000	1.23822E+001	3.45653E-002	3.13942E-002	1.44017E-001	1.19641E-001	4.19424E+005	2.28470E+002	8.79561E+001	4.63757E-002	4.63757E-002	1.03350E+004	9.00000E+000	3.00000E+000	0.00000E+000	8.47979E+001	3.08085E+001	2.35513E+001	1.00000E+002	4.32405E-001	1.56728E-001	0.00000E+000	-6.96533E+001	8.67793E+000	7.76975E-001	7.33899E+001	4.92011E+001	2.25273E+001	-1.01047E+002	4.50077E+000	5.24529E-001	4.80757E-002	2.21592E+002	2.83245E+001	1.04879E-002	1.90198E+002	3.96029E+001
1.49728E+002	1.88883E+002	2.28313E+002	8.80576E+001	9.99461E-001	8.96038E-001	1.05500E+003	2.51329E+002	1.00000E+000	1.54230E+004	6.10000E+001	1.32494E+006	8.95555E-001	1.37435E+001	3.07709E-002	2.75867E-002	9.57632E-002	7.81325E-002	4.19424E+005	2.28471E+002	8.79556E+001	4.63757E-002	4.63757E-002	1.03350E+004	9.00000E+000	5.00000E+000	0.00000E+000	7.23048E+001	1.41032E+002	2.63354E+001	1.00000E+002	7.65834E-001	1.87943E-001	0.00000E+000	-1.55199E+002	6.87055E+000	1.07546E+000	7.33899E+001	4.92011E+001	2.25273E+001	-1.01041E+002	4.50077E+000	5.24529E-001	5.45625E-002	1.36047E+002	-6.47515E+001	1.04879E-002	1.90205E+002	3.94111E+001
1.48236E+002	1.38979E+002	2.28487E+002	8.81720E+001	1.21404E+000	1.08775E+000	1.12900E+003	2.83736E+002	1.00000E+000	1.54270E+004	5.90000E+001	1.32529E+006	1.32056E+000	1.17889E+001	3.61314E-002	3.23728E-002	1.11105E-001	9.05215E-002	4.19424E+005	2.28470E+002	8.79561E+001	4.63757E-002	4.63757E-002	1.03350E+004	9.00000E+000	9.00000E+000	0.00000E+000	8.04600E+001	7.02159E+001	1.96713E+001	1.00000E+002	5.35832E-001	1.87028E-001	0.00000E+000	-1.20612E+002	1.08106E+001	6.60715E-001	7.33899E+001	4.92011E+001	2.25273E+001	-1.01059E+002	4.50077E+000	5.24529E-001	5.48666E-002	1.70634E+002	-3.04360E+001	1.04879E-002	1.90186E+002	3.94649E+001
1.50292E+002	1.54659E+002	2.28621E+002	8.78710E+001	1.06339E+000	1.09484E+000	1.09100E+003	1.66908E+002	1.00000E+000	1.65130E+004	6.40000E+001	1.41179E+006	1.16424E+000	1.24362E+001	3.21943E-002	3.31465E-002	1.14410E-001	1.20965E-001	4.47524E+005	2.28525E+002	8.79516E+001	5.62620E-002	5.62620E-002	6.95300E+003	7.00000E+000	3.00000E+000	0.00000E+000	7.07724E+001	6.53081E+001	3.29755E+001	1.00000E+002	5.34914E-001	1.60818E-001	0.00000E+000	-1.30362E+002	1.88597E+001	3.85270E-001	5.99709E+001	3.48071E+001	2.89968E+001	-7.38270E+001	9.10650E+000	3.16063E-001	-1.45738E-002	1.60883E+002	3.87563E+001	-3.47110E-002	2.17419E+002	1.18173E+002
1.41143E+002	2.88782E+002	2.27702E+002	8.56751E+001	1.05121E+000	1.41261E+000	2.65900E+003	3.00652E+002	1.00000E+000	1.71600E+004	2.00000E+001	1.46377E+006	1.48495E+000	1.69936E+001	2.03859E-002	2.73946E-002	5.60847E-002	9.78438E-002	4.64177E+005	2.27728E+002	8.55638E+001	2.65898E-002	2.65898E-002	4.29830E+004	1.30000E+001	1.00000E+000	0.00000E+000	8.43391E+001	1.80579E+002	3.60461E+001	1.00000E+002	9.63681E-001	1.01735E-001	0.00000E+000	-4.52233E+002	4.20405E+000	1.10709E+000	8.82445E+001	1.93852E+002	5.59489E+001	-1.66667E+002	1.16110E+000	9.96998E-001	-1.46686E-001	1.30258E+002	-1.36143E+002	-1.38675E-001	1.24579E+002	1.40786E+002
1.34825E+002	2.53027E+002	2.27757E+002	8.56633E+001	1.11348E+000	1.53812E+000	2.66000E+003	2.42879E+002	1.00000E+000	1.71610E+004	2.00000E+001	1.46385E+006	1.71266E+000	1.59068E+001	2.15895E-002	2.98228E-002	5.22107E-002	9.49876E-002	4.64177E+005	2.27728E+002	8.55638E+001	2.65898E-002	2.65898E-002	4.29830E+004	1.30000E+001	2.00000E+000	0.00000E+000	6.20023E+001	1.45414E+002	5.16129E+001	1.00000E+002	8.33247E-001	7.23180E-002	0.00000E+000	-4.63466E+002	4.86372E+000	9.56758E-001	8.82445E+001	1.93852E+002	5.59489E+001	-1.66682E+002	1.16110E+000	9.96998E-001	-1.60144E-001	1.19025E+002	-1.32966E+002	-1.38675E-001	1.24564E+002	1.40796E+002
1.45236E+002	4.24530E+002	2.27764E+002	8.56575E+001	1.20725E+000	1.56198E+000	4.89400E+003	4.48971E+002	1.00000E+000	1.71620E+004	9.00000E+000	1.46392E+006	1.88570E+000	2.06041E+001	1.72570E-002	2.23277E-002	5.20987E-002	8.50676E-002	4.64177E+005	2.27727E+002	8.55641E+001	2.65898E-002	2.65898E-002	4.29830E+004	1.30000E+001	3.00000E+000	0.00000E+000	1.29630E+002	2.52258E+002	5.06934E+001	3.00000E+002	1.38262E+000	4.39697E-002	0.00000E+000	-1.58746E+002	3.26082E+000	1.05209E+000	8.82445E+001	1.93852E+002	5.59489E+001	-1.66683E+002	1.16110E+000	9.96998E-001	-1.28097E-001	1.32499E+002	1.37250E+002	-1.38675E-001	1.24562E+002	1.40798E+002
1.37877E+002	2.95179E+002	2.27742E+002	8.56420E+001	1.13747E+000	1.53455E+000	3.16300E+003	2.74764E+002	1.00000E+000	1.71640E+004	1.90000E+001	1.46408E+006	1.74550E+000	1.71808E+001	2.02250E-002	2.72855E-002	5.41003E-002	9.49527E-002	4.64177E+005	2.27727E+002	8.55640E+001	2.65898E-002	2.65898E-002	4.29830E+004	1.30000E+001	4.00000E+000	0.00000E+000	7.15448E+001	1.71293E+002	5.68264E+001	1.00000E+002	9.63912E-001	4.97733E-002	0.00000E+000	-4.62370E+002	4.29784E+000	9.92912E-001	8.82445E+001	1.93852E+002	5.59489E+001	-1.66691E+002	1.16110E+000	9.96998E-001	-1.48608E-001	1.20121E+002	-1.44195E+002	-1.38675E-001	1.24554E+002	1.40781E+002
1.31245E+002	2.58516E+002	2.27767E+002	8.55791E+001	1.20205E+000	1.54611E+000	2.94400E+003	3.09917E+002	1.00000E+000	1.71650E+004	2.00000E+001	1.46417E+006	1.85850E+000	1.60784E+001	2.21541E-002	2.84951E-002	5.95652E-002	9.55106E-002	4.64177E+005	2.27727E+002	8.55639E+001	2.65898E-002	2.65898E-002	4.29830E+004	1.30000E+001	5.00000E+000	0.00000E+000	7.89736E+001	1.56481E+002	3.76441E+001	3.00000E+002	8.73919E-001	7.04076E-002	0.00000E+000	-1.61405E+002	4.40581E+000	1.00396E+000	8.82445E+001	1.93852E+002	5.59489E+001	-1.66695E+002	1.16110E+000	9.96998E-001	-1.25194E-001	1.29841E+002	1.31430E+002	-1.38675E-001	1.24551E+002	1.40792E+002
1.30601E+002	2.50917E+002	2.27741E+002	8.56947E+001	1.11253E+000	1.65454E+000	2.80000E+003	3.31619E+002	1.00000E+000	1.71660E+004	2.00000E+001	1.46425E+006	1.84073E+000	1.58403E+001	2.10249E-002	3.12678E-002	6.01679E-002	1.28025E-001	4.64177E+005	2.27727E+002	8.55641E+001	2.65898E-002	2.65898E-002	4.29830E+004	1.30000E+001	6.00000E+000	0.00000E+000	6.02295E+001	1.52983E+002	4.89763E+001	1.00000E+002	8.44035E-001	8.74056E-002	0.00000E+000	-4.62688E+002	4.37064E+000	1.03774E+000	8.82445E+001	1.93852E+002	5.59489E+001	-1.66684E+002	1.16110E+000	9.96998E-001	-1.95876E-001	1.19803E+002	-9.48667E+001	-1.38675E-001	1.24562E+002	1.40785E+002
1.27587E+002	1.38375E+002	2.27745E+002	8.53109E+001	1.18933E+000	1.38117E+000	1.41000E+003	1.88286E+002	1.00000E+000	1.71670E+004	3.00000E+001	1.46434E+006	1.64266E+000	1.17633E+001	3.16732E-002	3.67821E-002	7.57124E-002	9.94610E-002	4.64177E+005	2.27727E+002	8.55640E+001	2.65898E-002	2.65898E-002	4.29830E+004	1.30000E+001	7.00000E+000	0.00000E+000	4.45457E+001	7.52012E+001	2.33888E+001	1.00000E+002	4.57242E-001	1.84366E-001	0.00000E+000	-1.60881E+002	7.74370E+000	8.25378E-001	8.82445E+001	1.93852E+002	5.59489E+001	-1.66689E+002	1.16110E+000	9.96998E-001	-7.46308E-002	1.30364E+002	7.59248E+001	-1.38675E-001	1.24556E+002	1.40801E+002
1.34942E+002	2.83387E+002	2.27649E+002	8.55374E+001	1.13694E+000	1.43679E+000	2.86600E+003	4.57979E+002	1.00000E+000	1.71680E+004	2.00000E+001	1.46441E+006	1.63355E+000	1.68341E+001	2.12374E-002	2.68384E-002	6.42794E-002	1.00285E-001	4.64177E+005	2.27727E+002	8.55641E+001	2.65898E-002	2.65898E-002	4.29830E+004	1.30000E+001	8.00000E+000	0.00000E+000	7.92697E+001	1.61258E+002	5.04871E+001	1.00000E+002	9.33055E-001	1.08466E-001	0.00000E+000	-1.66413E+002	4.84663E+000	9.24982E-001	8.82445E+001	1.93852E+002	5.59489E+001	-1.66675E+002	1.16110E+000	9.96998E-001	-1.16505E-001	1.24832E+002	1.16853E+002	-1.38675E-001	1.24571E+002	1.40761E+002
1.34601E+002	3.47445E+002	2.27723E+002	8.55280E+001	1.17076E+000	1.60289E+000	3.97900E+003	3.76582E+002	1.00000E+000	1.71690E+004	1.30000E+001	1.46448E+006	1.87660E+000	1.86399E+001	1.85601E-002	2.54107E-002	5.41646E-002	9.84095E-002	4.64177E+005	2.27727E+002	8.55645E+001	2.65898E-002	2.65898E-002	4.29830E+004	1.30000E+001	9.00000E+000	0.00000E+000	8.36658E+001	2.07161E+002	6.48768E+001	1.00000E+002	1.14445E+000	5.12829E-002	0.00000E+000	-4.61807E+002	3.68586E+000	1.03225E+000	8.82445E+001	1.93852E+002	5.59489E+001	-1.66681E+002	1.16110E+000	9.96998E-001	-1.55797E-001	1.20684E+002	-1.35942E+002	-1.38675E-001	1.24564E+002	1.40789E+002
1.29973E+002	3.63332E+002	2.27722E+002	8.55389E+001	1.26718E+000	1.64855E+000	4.59700E+003	3.50204E+002	1.00000E+000	1.71700E+004	1.30000E+001	1.46456E+006	2.08900E+000	1.90613E+001	1.86896E-002	2.43145E-002	6.29159E-002	1.04364E-001	4.64177E+005	2.27726E+002	8.55644E+001	2.65898E-002	2.65898E-002	4.29830E+004	1.30000E+001	1.00000E+001	0.00000E+000	1.04872E+002	2.02090E+002	6.40598E+001	1.00000E+002	1.18844E+000	5.28268E-002	0.00000E+000	-1.65262E+002	3.97516E+000	8.90470E-001	8.82445E+001	1.93852E+002	5.59489E+001	-1.66674E+002	1.16110E+000	9.96998E-001	-1.30799E-001	1.25983E+002	1.33663E+002	-1.38675E-001	1.24571E+002	1.40794E+002
1.28538E+002	2.49431E+002	2.27741E+002	8.54551E+001	1.18554E+000	1.66590E+000	2.98500E+003	3.37096E+002	1.00000E+000	1.71710E+004	2.30000E+001	1.46464E+006	1.97500E+000	1.57934E+001	2.16992E-002	3.04914E-002	6.12518E-002	1.16734E-001	4.64177E+005	2.27726E+002	8.55644E+001	2.65898E-002	2.65898E-002	4.29830E+004	1.30000E+001	1.10000E+001	0.00000E+000	6.74266E+001	1.42931E+002	4.01496E+001	1.00000E+002	8.03295E-001	7.68483E-002	0.00000E+000	-4.56648E+002	4.45008E+000	9.87122E-001	8.82445E+001	1.93852E+002	5.59489E+001	-1.66673E+002	1.16110E+000	9.96998E-001	-1.68463E-001	1.25843E+002	-1.17335E+002	-1.38675E-001	1.24572E+002	1.40808E+002
1.43035E+002	5.18603E+002	2.27659E+002	8.55280E+001	1.13136E+000	1.46215E+000	5.30300E+003	6.08576E+002	1.00000E+000	1.71720E+004	4.00000E+000	1.46470E+006	1.65422E+000	2.27729E+001	1.55361E-002	2.00785E-002	4.56203E-002	7.42000E-002	4.64177E+005	2.27726E+002	8.55646E+001	2.65898E-002	2.65898E-002	4.29830E+004	1.30000E+001	1.20000E+001	0.00000E+000	1.15396E+002	3.13158E+002	9.58315E+001	1.00000E+002	1.68950E+000	4.14411E-002	0.00000E+000	-1.71648E+002	3.02580E+000	1.08921E+000	8.82445E+001	1.93852E+002	5.59489E+001	-1.66681E+002	1.16110E+000	9.96998E-001	-1.27544E-001	1.19597E+002	1.23704E+002	-1.38675E-001	1.24564E+002	1.40759E+002
1.37696E+002	2.69259E+002	2.27783E+002	8.53958E+001	1.15491E+000	1.41303E+000	2.72300E+003	2.59998E+002	1.00000E+000	1.71730E+004	2.10000E+001	1.46478E+006	1.63193E+000	1.64091E+001	2.21323E-002	2.70787E-002	4.70405E-002	6.74601E-002	4.64177E+005	2.27726E+002	8.55644E+001	2.65898E-002	2.65898E-002	4.29830E+004	1.30000E+001	1.30000E+001	0.00000E+000	8.21791E+001	1.43655E+002	5.05239E+001	1.00000E+002	8.84130E-001	4.76105E-002	0.00000E+000	-1.64703E+002	5.76511E+000	7.97774E-001	8.82445E+001	1.93852E+002	5.59489E+001	-1.66697E+002	1.16110E+000	9.96998E-001	-1.00515E-001	1.26543E+002	1.00988E+002	-1.38675E-001	1.24548E+002	1.40806E+002
1.28991E+002	9.52100E+001	2.27503E+002	8.51638E+001	1.31918E+000	1.52947E+000	1.17200E+003	2.19861E+002	1.00000E+000	1.71790E+004	4.00000E+001	1.46526E+006	2.01765E+000	9.75756E+000	3.85337E-002	4.46763E-002	1.04583E-001	1.37812E-001	4.64636E+005	2.27503E+002	8.51638E+001	1.04583E-001	1.37812E-001	1.17200E+003	1.00000E+000	1.00000E+000	0.00000E+000	3.52928E+001	5.04510E+001	1.30948E+001	3.00000E+002	3.14298E-001	3.22512E-001	0.00000E+000	-1.51485E+002	8.67587E+000	8.08043E-001	3.52928E+001	5.04510E+001	1.30948E+001	-1.51485E+002	8.67587E+000	8.08043E-001	-7.38217E-002	1.39760E+002	8.43113E+001	-7.38217E-002	1.39760E+002	8.43113E+001
1.28072E+002	1.32207E+002	2.27729E+002	8.58777E+001	1.36186E+000	1.46081E+000	1.60000E+003	2.22610E+002	1.00000E+000	1.71810E+004	3.20000E+001	1.46541E+006	1.98942E+000	1.14981E+001	3.40465E-002	3.65202E-002	1.11327E-001	1.27219E-001	4.64695E+005	2.27729E+002	8.58777E+001	1.11327E-001	1.27219E-001	1.60000E+003	1.00000E+000	1.00000E+000	0.00000E+000	5.11918E+001	6.59131E+001	1.32446E+001	1.00000E+002	4.12995E-001	2.89650E-001	0.00000E+000	-1.44020E+002	7.07344E+000	8.48243E-001	5.11918E+001	6.59131E+001	1.32446E+001	-1.44020E+002	7.07344E+000	8.48243E-001	-3.50555E-002	1.47226E+002	4.80729E+001	-3.50555E-002	1.47226E+002	4.80729E+001
1.51166E+002	5.19898E+002	2.26635E+002	8.72923E+001	1.67108E+000	1.13377E+000	5.97200E+003	6.35113E+002	1.00000E+000	1.78570E+004	3.00000E+000	1.51907E+006	1.89463E+000	2.28013E+001	2.16241E-002	1.46712E-002	1.03444E-001	4.89425E-002	4.81782E+005	2.26752E+002	8.73485E+001	5.31452E-002	5.31452E-002	2.44590E+004	4.00000E+000	1.00000E+000	0.00000E+000	2.52000E+002	2.50154E+002	5.68196E+001	3.00000E+002	1.76152E+000	3.29193E-002	0.00000E+000	1.61609E+002	4.20072E+000	7.39311E-001	3.28491E+002	2.94877E+002	6.18305E+001	1.68058E+002	2.02354E+000	7.58369E-001	1.91564E-001	1.61609E+002	1.02147E+002	2.13446E-001	1.68058E+002	8.63318E+001
1.82925E+002	8.59333E+002	2.26777E+002	8.73628E+001	1.65188E+000	1.10920E+000	9.56300E+003	9.37150E+002	1.00000E+000	1.78580E+004	1.00000E+000	1.51916E+006	1.83226E+000	2.93144E+001	1.68920E-002	1.13426E-002	9.96820E-002	4.58076E-002	4.81782E+005	2.26752E+002	8.73486E+001	5.31452E-002	5.31452E-002	2.44590E+004	4.00000E+000	2.00000E+000	0.00000E+000	4.48020E+002	3.93760E+002	6.81302E+001	0.00000E+000	2.85548E+000	2.22642E-002	0.00000E+000	1.69746E+002	3.02094E+000	8.12404E-001	3.28491E+002	2.94877E+002	6.18305E+001	1.68074E+002	2.02354E+000	7.58369E-001	1.96548E-001	1.69746E+002	1.05224E+002	2.13446E-001	1.68074E+002	8.64080E+001
1.67183E+002	5.90531E+002	2.26766E+002	8.73496E+001	1.77238E+000	1.10682E+000	6.93500E+003	6.20912E+002	1.00000E+000	1.78590E+004	2.00000E+000	1.51924E+006	1.96170E+000	2.43009E+001	2.12830E-002	1.32909E-002	1.29740E-001	5.17553E-002	4.81782E+005	2.26752E+002	8.73486E+001	5.31452E-002	5.31452E-002	2.44590E+004	4.00000E+000	3.00000E+000	0.00000E+000	2.97042E+002	2.66788E+002	6.65401E+001	3.00000E+002	1.98283E+000	3.76928E-002	0.00000E+000	1.67491E+002	4.10633E+000	7.01833E-001	3.28491E+002	2.94877E+002	6.18305E+001	1.68078E+002	2.02354E+000	7.58369E-001	2.31160E-001	1.67491E+002	6.82353E+001	2.13446E-001	1.68078E+002	8.64074E+001
1.45318E+002	3.81053E+002	2.25172E+002	8.75076E+001	1.24686E+000	1.25676E+000	3.71000E+003	2.59446E+002	1.00000E+000	1.78930E+004	1.50000E+001	1.52194E+006	1.56701E+000	1.95206E+001	2.04707E-002	2.06331E-002	4.58263E-002	4.64748E-002	4.82706E+005	2.25163E+002	8.75134E+001	1.93439E-002	1.93439E-002	3.19510E+004	4.00000E+000	1.00000E+000	0.00000E+000	2.29544E+002	4.44206E+001	1.32150E+002	1.00000E+002	1.26945E+000	2.86364E-002	0.00000E+000	-3.45363E+001	4.81977E+000	8.17520E-001	5.76840E+002	1.08190E+002	3.71167E+002	-2.89323E+001	1.64491E+000	8.16259E-001	-3.95121E-003	2.56709E+002	1.20969E+002	6.94107E-003	2.62313E+002	1.14176E+002
1.96838E+002	1.28541E+003	2.25163E+002	8.75198E+001	1.22438E+000	1.21695E+000	1.19260E+004	1.87801E+003	1.00000E+000	1.78940E+004	0.00000E+000	1.52201E+006	1.49001E+000	3.58526E+001	1.12116E-002	1.11436E-002	4.42693E-002	4.37532E-002	4.82706E+005	2.25163E+002	8.75132E+001	1.93439E-002	1.93439E-002	3.19510E+004	4.00000E+000	2.00000E+000	0.00000E+000	7.67050E+002	1.28889E+002	4.53380E+002	1.00000E+002	4.21698E+000	3.13485E-002	0.00000E+000	-3.27622E+001	2.54446E+000	8.63712E-001	5.76840E+002	1.08190E+002	3.71167E+002	-2.89257E+001	1.64491E+000	8.16259E-001	3.04247E-003	2.58483E+002	1.14778E+002	6.94107E-003	2.62320E+002	1.14178E+002
1.77616E+002	1.05842E+003	2.25182E+002	8.75190E+001	1.27231E+000	1.26549E+000	1.05770E+004	1.86866E+003	1.00000E+000	1.78950E+004	0.00000E+000	1.52210E+006	1.61009E+000	3.25333E+001	1.23712E-002	1.23048E-002	5.02982E-002	4.97782E-002	4.82706E+005	2.25163E+002	8.75135E+001	1.93439E-002	1.93439E-002	3.19510E+004	4.00000E+000	3.00000E+000	0.00000E+000	6.36597E+002	1.33021E+002	3.80150E+002	1.00000E+002	3.59809E+000	4.02723E-002	0.00000E+000	-3.30272E+001	2.98194E+000	7.82583E-001	5.76840E+002	1.08190E+002	3.71167E+002	-2.88989E+001	1.64491E+000	8.16259E-001	2.68952E-003	2.58218E+002	1.14924E+002	6.94107E-003	2.62347E+002	1.14214E+002
1.68325E+002	6.66226E+002	2.25124E+002	8.74937E+001	1.21252E+000	1.13889E+000	5.73800E+003	8.85030E+002	1.00000E+000	1.78960E+004	1.00000E+000	1.52218E+006	1.38093E+000	2.58114E+001	1.60069E-002	1.50350E-002	6.57094E-002	5.82300E-002	4.82706E+005	2.25163E+002	8.75138E+001	1.93439E-002	1.93439E-002	3.19510E+004	4.00000E+000	4.00000E+000	0.00000E+000	2.95903E+002	6.06303E+001	3.38278E+002	1.00000E+002	2.20426E+000	6.09575E-002	0.00000E+000	-4.24408E-001	3.44444E+000	9.19839E-001	5.76840E+002	1.08190E+002	3.71167E+002	-2.88928E+001	1.64491E+000	8.16259E-001	3.13106E-002	2.90821E+002	1.14957E+002	6.94107E-003	2.62353E+002	1.14195E+002
1.53681E+002	6.93160E+002	2.25160E+002	8.76430E+001	1.34436E+000	1.23827E+000	7.13500E+003	6.60899E+002	1.00000E+000	1.80250E+004	0.00000E+000	1.53232E+006	1.66469E+000	2.63279E+001	1.59155E-002	1.46595E-002	4.94537E-002	4.23835E-002	4.85963E+005	2.25175E+002	8.75905E+001	2.02754E-002	2.02754E-002	2.99840E+004	4.00000E+000	1.00000E+000	0.00000E+000	3.63706E+002	8.83339E+001	3.01500E+002	1.00000E+002	2.37569E+000	2.81784E-002	0.00000E+000	-1.33679E+001	3.84502E+000	7.38950E-001	3.70206E+002	8.75950E+001	3.64577E+002	-4.47287E+000	1.72097E+000	8.05365E-001	4.10788E-002	2.77878E+002	9.09426E+001	3.25200E-002	2.86773E+002	1.09544E+002
1.67924E+002	8.92009E+002	2.25151E+002	8.75877E+001	1.25602E+000	1.22342E+000	8.52000E+003	1.02017E+003	1.00000E+000	1.80260E+004	0.00000E+000	1.53240E+006	1.53664E+000	2.98665E+001	1.36075E-002	1.32542E-002	4.41802E-002	4.20364E-002	4.85963E+005	2.25175E+002	8.75905E+001	2.02754E-002	2.02754E-002	2.99840E+004	4.00000E+000	2.00000E+000	0.00000E+000	4.32646E+002	8.73547E+001	4.12076E+002	1.00000E+002	2.94502E+000	2.50257E-002	0.00000E+000	-6.81412E+000	3.07257E+000	8.46232E-001	3.70206E+002	8.75950E+001	3.64577E+002	-4.45776E+000	1.72097E+000	8.05365E-001	1.31495E-002	2.84431E+002	1.29217E+002	3.25200E-002	2.86788E+002	1.09559E+002
1.77837E+002	8.61966E+002	2.25187E+002	8.75928E+001	1.27100E+000	1.17064E+000	7.98000E+003	8.05745E+002	1.00000E+000	1.80270E+004	0.00000E+000	1.53247E+006	1.48789E+000	2.93593E+001	1.42280E-002	1.31046E-002	4.42480E-002	3.79238E-002	4.85963E+005	2.25175E+002	8.75905E+001	2.02754E-002	2.02754E-002	2.99840E+004	4.00000E+000	3.00000E+000	0.00000E+000	3.76738E+002	9.83020E+001	4.22824E+002	1.00000E+002	2.84958E+000	2.77222E-002	0.00000E+000	2.19309E+000	3.22429E+000	8.33250E-001	3.70206E+002	8.75950E+001	3.64577E+002	-4.42468E+000	1.72097E+000	8.05365E-001	4.11037E-002	2.19309E+000	1.06490E+002	3.25200E-002	2.86821E+002	1.09608E+002
1.51398E+002	6.17625E+002	2.25208E+002	8.75322E+001	1.33790E+000	1.24077E+000	6.34900E+003	7.29659E+002	1.00000E+000	1.80280E+004	0.00000E+000	1.53255E+006	1.66002E+000	2.48521E+001	1.67907E-002	1.55718E-002	6.14140E-002	5.31751E-002	4.85963E+005	2.25175E+002	8.75904E+001	2.02754E-002	2.02754E-002	2.99840E+004	4.00000E+000	4.00000E+000	0.00000E+000	2.85510E+002	7.36296E+001	2.98512E+002	1.00000E+002	2.08401E+000	4.55824E-002	0.00000E+000	-1.04364E+000	3.75952E+000	8.01173E-001	3.70206E+002	8.75950E+001	3.64577E+002	-4.42175E+000	1.72097E+000	8.05365E-001	3.76651E-002	2.90202E+002	1.07164E+002	3.25200E-002	2.86824E+002	1.09623E+002
1.61726E+002	3.87140E+002	2.24857E+002	8.75446E+001	1.75961E+000	1.14054E+000	4.65200E+003	4.68598E+002	1.00000E+000	1.87110E+004	1.20000E+001	1.58731E+006	2.00692E+000	1.96759E+001	2.57987E-002	1.67222E-002	1.27628E-001	5.52600E-002	5.03393E+005	2.24844E+002	8.77672E+001	7.94167E-002	7.94167E-002	1.36890E+004	3.00000E+000	3.00000E+000	0.00000E+000	8.84534E+001	9.63009E+001	2.14750E+002	1.00000E+002	1.29208E+000	4.40172E-002	0.00000E+000	4.17865E+001	3.91544E+000	8.98691E-001	8.05700E+001	1.30194E+002	2.19513E+002	5.38049E+001	2.35864E+000	8.69687E-001	2.13461E-001	4.17865E+001	-4.07646E+001	2.59660E-001	5.38049E+001	-7.37024E+001
1.97204E+002	5.60382E+002	2.26825E+002	8.71510E+001	1.28880E+000	1.12822E+000	5.07900E+003	2.44034E+003	1.00000E+000	1.89830E+004	2.00000E+000	1.60903E+006	1.45405E+000	2.36724E+001	1.80841E-002	1.58309E-002	1.14196E-001	8.78865E-002	5.10375E+005	2.26761E+002	8.71686E+001	3.12070E-002	3.12070E-002	6.92810E+004	7.00000E+000	1.00000E+000	0.00000E+000	1.44026E+002	3.41803E+002	9.91540E+001	1.00000E+002	1.87998E+000	2.71884E-001	0.00000E+000	-1.65821E+002	3.24636E+000	1.03735E+000	2.62998E+002	5.88129E+002	2.27215E+002	1.20399E+002	1.01362E+000	8.99554E-001	6.64377E-002	1.25424E+002	-8.93818E+001	1.28355E-001	1.20399E+002	1.28153E+002
2.56879E+002	1.24342E+003	2.26734E+002	8.71433E+001	1.38619E+000	1.13641E+000	1.21570E+004	7.89423E+003	1.00000E+000	1.89840E+004	0.00000E+000	1.60910E+006	1.57528E+000	3.52622E+001	1.25722E-002	1.03067E-002	1.05712E-001	7.13218E-002	5.10375E+005	2.26762E+002	8.71685E+001	3.12070E-002	3.12070E-002	6.92810E+004	7.00000E+000	2.00000E+000	0.00000E+000	2.98415E+002	7.15452E+002	2.90622E+002	1.00000E+002	4.20144E+000	1.82021E-001	0.00000E+000	-1.73500E+002	2.36768E+000	9.19339E-001	2.62998E+002	5.88129E+002	2.27215E+002	1.20413E+002	1.01362E+000	8.99554E-001	9.90191E-002	1.17746E+002	-1.33519E+002	1.28355E-001	1.20413E+002	1.28127E+002
2.12299E+002	8.26777E+002	2.26728E+002	8.71345E+001	1.48926E+000	1.17370E+000	8.90100E+003	4.83084E+003	1.00000E+000	1.89850E+004	0.00000E+000	1.60917E+006	1.74795E+000	2.87537E+001	1.57853E-002	1.24405E-002	1.24648E-001	7.78390E-002	5.10375E+005	2.26762E+002	8.71686E+001	3.12070E-002	3.12070E-002	6.92810E+004	7.00000E+000	3.00000E+000	0.00000E+000	2.27281E+002	4.59701E+002	1.71955E+002	1.00000E+002	2.75671E+000	2.39070E-001	0.00000E+000	1.23504E+002	2.97274E+000	8.55727E-001	2.62998E+002	5.88129E+002	2.27215E+002	1.20432E+002	1.01362E+000	8.99554E-001	1.18500E-001	1.23504E+002	1.41990E+002	1.28355E-001	1.20432E+002	1.28143E+002
2.44974E+002	1.10191E+003	2.26772E+002	8.71341E+001	1.43174E+000	1.14000E+000	1.11280E+004	8.67573E+003	1.00000E+000	1.89860E+004	0.00000E+000	1.60925E+006	1.63217E+000	3.31950E+001	1.35723E-002	1.08068E-002	1.21111E-001	7.70936E-002	5.10375E+005	2.26762E+002	8.71689E+001	3.12070E-002	3.12070E-002	6.92810E+004	7.00000E+000	4.00000E+000	0.00000E+000	2.61082E+002	6.39028E+002	2.63884E+002	1.00000E+002	3.75063E+000	2.42609E-001	0.00000E+000	1.16972E+002	2.46070E+000	9.24578E-001	2.62998E+002	5.88129E+002	2.27215E+002	1.20453E+002	1.01362E+000	8.99554E-001	1.13441E-001	1.16972E+002	1.41036E+002	1.28355E-001	1.20453E+002	1.28185E+002
1.60170E+002	7.80876E+002	2.26766E+002	8.72204E+001	1.65517E+000	1.11579E+000	8.61400E+003	7.27718E+002	1.00000E+000	1.89870E+004	9.00000E+000	1.60933E+006	1.84682E+000	2.79442E+001	1.78336E-002	1.20221E-002	1.23566E-001	5.69250E-002	5.10375E+005	2.26762E+002	8.71689E+001	3.12070E-002	3.12070E-002	6.92810E+004	7.00000E+000	5.00000E+000	0.00000E+000	2.23788E+002	4.36385E+002	1.36168E+002	1.00000E+002	2.55115E+000	2.46368E-002	0.00000E+000	1.28589E+002	2.86420E+000	9.02830E-001	2.62998E+002	5.88129E+002	2.27215E+002	1.20478E+002	1.01362E+000	8.99554E-001	1.94653E-001	1.28589E+002	6.60122E+001	1.28355E-001	1.20478E+002	1.28202E+002
2.59772E+002	1.28726E+003	2.26741E+002	8.71631E+001	1.46438E+000	1.11468E+000	1.29820E+004	8.57961E+003	1.00000E+000	1.89880E+004	0.00000E+000	1.60941E+006	1.63232E+000	3.58784E+001	1.28524E-002	9.78314E-003	1.16118E-001	6.76150E-002	5.10375E+005	2.26762E+002	8.71689E+001	3.12070E-002	3.12070E-002	6.92810E+004	7.00000E+000	6.00000E+000	0.00000E+000	3.51422E+002	7.14722E+002	2.82384E+002	1.00000E+002	4.33006E+000	1.81173E-001	0.00000E+000	1.21974E+002	2.51176E+000	8.38613E-001	2.62998E+002	5.88129E+002	2.27215E+002	1.20498E+002	1.01362E+000	8.99554E-001	1.35595E-001	1.21974E+002	1.21820E+002	1.28355E-001	1.20498E+002	1.28213E+002
1.77417E+002	9.98591E+002	2.26804E+002	8.72377E+001	1.50897E+000	1.12354E+000	1.04200E+004	1.26083E+003	1.00000E+000	1.89890E+004	0.00000E+000	1.60950E+006	1.69539E+000	3.16005E+001	1.47824E-002	1.10067E-002	8.12968E-002	4.57337E-002	5.10375E+005	2.26762E+002	8.71687E+001	3.12070E-002	3.12070E-002	6.92810E+004	7.00000E+000	7.00000E+000	0.00000E+000	2.34475E+002	5.82724E+002	2.30236E+002	1.00000E+002	3.37493E+000	3.29767E-002	0.00000E+000	1.17959E+002	2.47846E+000	9.48628E-001	2.62998E+002	5.88129E+002	2.27215E+002	1.20491E+002	1.01362E+000	8.99554E-001	1.46410E-001	1.17959E+002	1.06153E+002	1.28355E-001	1.20491E+002	1.28231E+002
1.52001E+002	6.12937E+002	2.27775E+002	8.79368E+001	1.25427E+000	1.34818E+000	6.40300E+003	5.63592E+002	1.00000E+000	1.90770E+004	0.00000E+000	1.61658E+006	1.69098E+000	2.47576E+001	1.56747E-002	1.68483E-002	5.23276E-002	6.00520E-002	5.12793E+005	2.27741E+002	8.79472E+001	4.81652E-002	4.81652E-002	7.87500E+003	2.00000E+000	2.00000E+000	0.00000E+000	3.94877E+002	1.39941E+002	1.06253E+002	1.00000E+002	1.99068E+000	3.09806E-002	0.00000E+000	-6.87570E+001	3.74080E+000	8.01779E-001	3.34769E+002	1.17248E+002	9.20118E+001	-6.79729E+001	3.38554E+000	7.98838E-001	-3.60837E-002	2.22488E+002	1.24418E+002	-5.40885E-002	2.23273E+002	1.45585E+002
1.32973E+002	2.62290E+002	2.27676E+002	8.83490E+001	1.23210E+000	1.38551E+000	2.77500E+003	1.88890E+002	1.00000E+000	1.90780E+004	1.90000E+001	1.61667E+006	1.70709E+000	1.61954E+001	2.33891E-002	2.63014E-002	5.42462E-002	6.70944E-002	5.12841E+005	2.27676E+002	8.83490E+001	5.42462E-002	6.70944E-002	2.77500E+003	1.00000E+000	1.00000E+000	0.00000E+000	1.65014E+002	5.94903E+001	4.56904E+001	1.00000E+002	8.39466E-001	6.01647E-002	0.00000E+000	-3.59904E+002	5.82656E+000	7.81929E-001	1.65014E+002	5.94903E+001	4.56904E+001	-3.59904E+002	5.82656E+000	7.81929E-001	-5.86077E-002	2.22587E+002	-1.41310E+002	-5.86077E-002	2.22587E+002	-1.41310E+002
1.67101E+002	5.44374E+002	2.24931E+002	8.75436E+001	1.85329E+000	1.21832E+000	7.24300E+003	5.74648E+002	1.00000E+000	1.97510E+004	6.00000E+000	1.67054E+006	2.25790E+000	2.33318E+001	2.17763E-002	1.43153E-002	1.46207E-001	6.41767E-002	5.29784E+005	2.25057E+002	8.74923E+001	3.55222E-002	3.55222E-002	1.59829E+005	2.20000E+001	1.50000E+001	0.00000E+000	1.28342E+002	1.33465E+002	2.94099E+002	1.00000E+002	1.79620E+000	3.93580E-002	0.00000E+000	3.92573E+001	3.25722E+000	8.65774E-001	1.21536E+002	1.86643E+002	3.11544E+002	5.16712E+001	7.16627E-001	8.37704E-001	2.06723E-001	3.92573E+001	-3.64663E+001	2.59202E-001	5.16712E+001	-7.53726E+001
1.43293E+002	1.16967E+002	2.28310E+002	8.80608E+001	1.25673E+000	1.11002E+000	9.94000E+002	1.70389E+002	1.00000E+000	1.98530E+004	8.80000E+001	1.67864E+006	1.39500E+000	1.08151E+001	3.98611E-002	3.52077E-002	1.38027E-001	1.09137E-001	5.32697E+005	2.28310E+002	8.80608E+001	1.38027E-001	1.09137E-001	9.94000E+002	1.00000E+000	1.00000E+000	0.00000E+000	5.63235E+001	2.85966E+001	2.91824E+001	1.00000E+002	3.58775E-001	2.79518E-001	0.00000E+000	-6.12649E+001	2.16773E+001	3.51167E-001	5.63235E+001	2.85966E+001	2.91824E+001	-6.12649E+001	2.16773E+001	3.51167E-001	6.19876E-002	2.29981E+002	2.08040E+001	6.19876E-002	2.29981E+002	2.08040E+001
1.75625E+002	7.21025E+002	2.24885E+002	8.74234E+001	1.76696E+000	1.10518E+000	8.42200E+003	1.20279E+003	1.00000E+000	2.02870E+004	1.00000E+000	1.71218E+006	1.95282E+000	2.68519E+001	1.92540E-002	1.20428E-002	1.42249E-001	5.65175E-002	5.43517E+005	2.25031E+002	8.75372E+001	2.52378E-002	2.52378E-002	1.64378E+005	2.00000E+001	1.00000E+000	0.00000E+000	4.45765E+002	1.64639E+002	1.46825E+002	1.00000E+002	2.35820E+000	4.45131E-002	0.00000E+000	2.27283E+002	3.74540E+000	6.98241E-001	4.36916E+002	1.90730E+002	1.43034E+002	2.20776E+002	9.53361E-001	6.20915E-001	2.30414E-001	2.27283E+002	1.27912E+002	2.12080E-001	2.20776E+002	1.39632E+002
1.72763E+002	8.30301E+002	2.25038E+002	8.75442E+001	1.73236E+000	1.12730E+000	9.70400E+003	1.08393E+003	1.00000E+000	2.02880E+004	0.00000E+000	1.71226E+006	1.95288E+000	2.88149E+001	1.75858E-002	1.14436E-002	1.37857E-001	5.90845E-002	5.43517E+005	2.25031E+002	8.75373E+001	2.52378E-002	2.52378E-002	1.64378E+005	2.00000E+001	2.00000E+000	0.00000E+000	5.09001E+002	2.30286E+002	1.37929E+002	1.00000E+002	2.73288E+000	3.46369E-002	0.00000E+000	2.14833E+002	3.54617E+000	6.87030E-001	4.36916E+002	1.90730E+002	1.43034E+002	2.20790E+002	9.53361E-001	6.20915E-001	2.11586E-001	2.14833E+002	1.34249E+002	2.12080E-001	2.20790E+002	1.39709E+002
1.75901E+002	9.01490E+002	2.25128E+002	8.74906E+001	1.70398E+000	1.10543E+000	1.01730E+004	1.11721E+003	1.00000E+000	2.02890E+004	0.00000E+000	1.71234E+006	1.88363E+000	3.00248E+001	1.68943E-002	1.09599E-002	1.35988E-001	5.79013E-002	5.43517E+005	2.25031E+002	8.75374E+001	2.52378E-002	2.52378E-002	1.64378E+005	2.00000E+001	3.00000E+000	0.00000E+000	4.95071E+002	3.32723E+002	1.32767E+002	1.00000E+002	3.01013E+000	3.47907E-002	0.00000E+000	1.91015E+002	4.05703E+000	5.86515E-001	4.36916E+002	1.90730E+002	1.43034E+002	2.20823E+002	9.53361E-001	6.20915E-001	2.13051E-001	1.91015E+002	1.09001E+002	2.12080E-001	2.20823E+002	1.39785E+002
1.83916E+002	9.84704E+002	2.24999E+002	8.75359E+001	1.77606E+000	1.13970E+000	1.18710E+004	7.84132E+002	1.00000E+000	2.02900E+004	1.00000E+000	1.71242E+006	2.02418E+000	3.13800E+001	1.63010E-002	1.04604E-002	1.28177E-001	5.34496E-002	5.43517E+005	2.25031E+002	8.75372E+001	2.52378E-002	2.52378E-002	1.64378E+005	2.00000E+001	4.00000E+000	0.00000E+000	6.06186E+002	2.02565E+002	2.13318E+002	1.00000E+002	3.18219E+000	2.29128E-002	0.00000E+000	2.32251E+002	3.05674E+000	7.20623E-001	4.36916E+002	1.90730E+002	1.43034E+002	2.20839E+002	9.53361E-001	6.20915E-001	2.18247E-001	2.32251E+002	1.44972E+002	2.12080E-001	2.20839E+002	1.39740E+002
2.08069E+002	9.93977E+002	2.24899E+002	8.76505E+001	1.68264E+000	1.10509E+000	1.11680E+004	1.60309E+003	1.00000E+000	2.02910E+004	0.00000E+000	1.71250E+006	1.85948E+000	3.15274E+001	1.59222E-002	1.04571E-002	1.17607E-001	5.14045E-002	5.43517E+005	2.25031E+002	8.75367E+001	2.52378E-002	2.52378E-002	1.64378E+005	2.00000E+001	5.00000E+000	0.00000E+000	5.81568E+002	1.53631E+002	2.81717E+002	1.00000E+002	3.17496E+000	3.17036E-002	0.00000E+000	-4.18919E+001	3.14029E+000	7.23191E-001	4.36916E+002	1.90730E+002	1.43034E+002	2.20849E+002	9.53361E-001	6.20915E-001	2.07174E-001	2.49354E+002	-1.18092E+002	2.12080E-001	2.20849E+002	1.39699E+002
1.61638E+002	7.09183E+002	2.25071E+002	8.75275E+001	1.68187E+000	1.09404E+000	7.85500E+003	7.72798E+002	1.00000E+000	2.02920E+004	1.00000E+000	1.71258E+006	1.84003E+000	2.66305E+001	1.89766E-002	1.23441E-002	1.32178E-001	5.67919E-002	5.43517E+005	2.25031E+002	8.75368E+001	2.52378E-002	2.52378E-002	1.64378E+005	2.00000E+001	6.00000E+000	0.00000E+000	3.59378E+002	3.13754E+002	8.49251E+001	3.00000E+002	2.38401E+000	3.75897E-002	0.00000E+000	1.72794E+002	4.02051E+000	6.73530E-001	4.36916E+002	1.90730E+002	1.43034E+002	2.20858E+002	9.53361E-001	6.20915E-001	2.11762E-001	1.72794E+002	9.20473E+001	2.12080E-001	2.20858E+002	1.39792E+002
1.56513E+002	5.23704E+002	2.25080E+002	8.74907E+001	1.64057E+000	1.12741E+000	5.85500E+003	7.17573E+002	1.00000E+000	2.02930E+004	6.00000E+000	1.71266E+006	1.84959E+000	2.28846E+001	2.14404E-002	1.47339E-002	1.25910E-001	6.05145E-002	5.43517E+005	2.25032E+002	8.75366E+001	2.52378E-002	2.52378E-002	1.64378E+005	2.00000E+001	7.00000E+000	0.00000E+000	3.04226E+002	1.84787E+002	7.73358E+001	3.00000E+002	1.77113E+000	4.27027E-002	0.00000E+000	1.97571E+002	5.04977E+000	6.21121E-001	4.36916E+002	1.90730E+002	1.43034E+002	2.20852E+002	9.53361E-001	6.20915E-001	1.85394E-001	1.97571E+002	1.43780E+002	2.12080E-001	2.20852E+002	1.39792E+002
1.75983E+002	7.00486E+002	2.24891E+002	8.75913E+001	1.73238E+000	1.08976E+000	7.94600E+003	1.29657E+003	1.00000E+000	2.02950E+004	0.00000E+000	1.71282E+006	1.88787E+000	2.64667E+001	1.94343E-002	1.22252E-002	1.43110E-001	5.75045E-002	5.43517E+005	2.25032E+002	8.75367E+001	2.52378E-002	2.52378E-002	1.64378E+005	2.00000E+001	9.00000E+000	0.00000E+000	4.42353E+002	1.05386E+002	1.78831E+002	1.00000E+002	2.25979E+000	4.82526E-002	0.00000E+000	-4.79447E+001	3.24835E+000	8.28847E-001	4.36916E+002	1.90730E+002	1.43034E+002	2.20869E+002	9.53361E-001	6.20915E-001	2.27707E-001	2.43301E+002	-1.44659E+002	2.12080E-001	2.20869E+002	1.39720E+002
1.69201E+002	7.84510E+002	2.25039E+002	8.75390E+001	1.75616E+000	1.13268E+000	9.30900E+003	1.09121E+003	1.00000E+000	2.02960E+004	0.00000E+000	1.71290E+006	1.98917E+000	2.80091E+001	1.82017E-002	1.17397E-002	1.41172E-001	5.94768E-002	5.43517E+005	2.25032E+002	8.75365E+001	2.52378E-002	2.52378E-002	1.64378E+005	2.00000E+001	1.00000E+001	0.00000E+000	4.70009E+002	1.59274E+002	1.81351E+002	1.00000E+002	2.52749E+000	2.84603E-002	0.00000E+000	-5.61394E+001	3.67424E+000	6.77006E-001	4.36916E+002	1.90730E+002	1.43034E+002	2.20887E+002	9.53361E-001	6.20915E-001	2.15822E-001	2.35106E+002	-1.40975E+002	2.12080E-001	2.20887E+002	1.39806E+002
1.79366E+002	9.62750E+002	2.25040E+002	8.75481E+001	1.76736E+000	1.14184E+000	1.15710E+004	1.65262E+003	1.00000E+000	2.02970E+004	0.00000E+000	1.71298E+006	2.01803E+000	3.10282E+001	1.64301E-002	1.06150E-002	1.41902E-001	5.98389E-002	5.43517E+005	2.25032E+002	8.75365E+001	2.52378E-002	2.52378E-002	1.64378E+005	2.00000E+001	1.10000E+001	0.00000E+000	6.16257E+002	1.59194E+002	2.24597E+002	1.00000E+002	3.10742E+000	3.49289E-002	0.00000E+000	-5.25636E+001	2.68496E+000	8.30974E-001	4.36916E+002	1.90730E+002	1.43034E+002	2.20883E+002	9.53361E-001	6.20915E-001	2.15015E-001	2.38682E+002	-1.36592E+002	2.12080E-001	2.20883E+002	1.39802E+002
1.62255E+002	7.26211E+002	2.25011E+002	8.75565E+001	1.68510E+000	1.10487E+000	8.14800E+003	7.23980E+002	1.00000E+000	2.02980E+004	0.00000E+000	1.71307E+006	1.86182E+000	2.69483E+001	1.86681E-002	1.22402E-002	1.15428E-001	5.05654E-002	5.43517E+005	2.25032E+002	8.75364E+001	2.52378E-002	2.52378E-002	1.64378E+005	2.00000E+001	1.20000E+001	0.00000E+000	4.45046E+002	1.87102E+002	1.28213E+002	1.00000E+002	2.36801E+000	2.03334E-002	0.00000E+000	2.19332E+002	3.83509E+000	6.93281E-001	4.36916E+002	1.90730E+002	1.43034E+002	2.20906E+002	9.53361E-001	6.20915E-001	2.07968E-001	2.19332E+002	1.42384E+002	2.12080E-001	2.20906E+002	1.39811E+002
1.69460E+002	6.59991E+002	2.25006E+002	8.75111E+001	1.70995E+000	1.13970E+000	7.72500E+003	6.23909E+002	1.00000E+000	2.02990E+004	0.00000E+000	1.71314E+006	1.94884E+000	2.56903E+001	1.94552E-002	1.29671E-002	1.13456E-001	5.14097E-002	5.43517E+005	2.25032E+002	8.75364E+001	2.52378E-002	2.52378E-002	1.64378E+005	2.00000E+001	1.30000E+001	0.00000E+000	3.84038E+002	1.94425E+002	1.06520E+002	1.00000E+002	2.13789E+000	2.12637E-002	0.00000E+000	2.09779E+002	4.31329E+000	6.33073E-001	4.36916E+002	1.90730E+002	1.43034E+002	2.20889E+002	9.53361E-001	6.20915E-001	2.00113E-001	2.09779E+002	1.40810E+002	2.12080E-001	2.20889E+002	1.39795E+002
1.43820E+002	4.55695E+002	2.25044E+002	8.74710E+001	1.84786E+000	1.20180E+000	5.95200E+003	3.23393E+002	1.00000E+000	2.03000E+004	1.00000E+001	1.71322E+006	2.22076E+000	2.13470E+001	2.39518E-002	1.55776E-002	1.38939E-001	6.00530E-002	5.43517E+005	2.25032E+002	8.75362E+001	2.52378E-002	2.52378E-002	1.64378E+005	2.00000E+001	1.40000E+001	0.00000E+000	2.52425E+002	1.58053E+002	7.18132E+001	1.00000E+002	1.51042E+000	1.65033E-002	0.00000E+000	1.96672E+002	5.49021E+000	5.66619E-001	4.36916E+002	1.90730E+002	1.43034E+002	2.20883E+002	9.53361E-001	6.20915E-001	2.11849E-001	1.96672E+002	1.15829E+002	2.12080E-001	2.20883E+002	1.39808E+002
1.65910E+002	6.75096E+002	2.24975E+002	8.74469E+001	1.74536E+000	1.17364E+000	8.27100E+003	6.24703E+002	1.00000E+000	2.03010E+004	0.00000E+000	1.71330E+006	2.04842E+000	2.59826E+001	1.91914E-002	1.29049E-002	1.20475E-001	5.53831E-002	5.43517E+005	2.25033E+002	8.75360E+001	2.52378E-002	2.52378E-002	1.64378E+005	2.00000E+001	1.50000E+001	0.00000E+000	4.20824E+002	1.58092E+002	1.26613E+002	1.00000E+002	2.19521E+000	2.89711E-002	0.00000E+000	-6.67891E+001	3.62576E+000	7.27835E-001	4.36916E+002	1.90730E+002	1.43034E+002	2.20905E+002	9.53361E-001	6.20915E-001	1.95863E-001	2.24456E+002	-1.31422E+002	2.12080E-001	2.20905E+002	1.39800E+002
1.51611E+002	4.97791E+002	2.25205E+002	8.74817E+001	1.72960E+000	1.15457E+000	5.91400E+003	4.97664E+002	1.00000E+000	2.03030E+004	7.00000E+000	1.71346E+006	1.99695E+000	2.23112E+001	2.24908E-002	1.50135E-002	1.41134E-001	6.39714E-002	5.43517E+005	2.25033E+002	8.75354E+001	2.52378E-002	2.52378E-002	1.64378E+005	2.00000E+001	1.70000E+001	0.00000E+000	2.83000E+002	1.77075E+002	6.04122E+001	3.00000E+002	1.62633E+000	4.14985E-002	0.00000E+000	1.94434E+002	4.54658E+000	6.86414E-001	4.36916E+002	1.90730E+002	1.43034E+002	2.20922E+002	9.53361E-001	6.20915E-001	1.99372E-001	1.94434E+002	1.26311E+002	2.12080E-001	2.20922E+002	1.39918E+002
1.52303E+002	5.58720E+002	2.25021E+002	8.75730E+001	1.73982E+000	1.20743E+000	7.01000E+003	6.86947E+002	1.00000E+000	2.03040E+004	3.00000E+000	1.71353E+006	2.10072E+000	2.36373E+001	2.07800E-002	1.44213E-002	1.25777E-001	6.15418E-002	5.43517E+005	2.25033E+002	8.75355E+001	2.52378E-002	2.52378E-002	1.64378E+005	2.00000E+001	1.80000E+001	0.00000E+000	3.29366E+002	1.53853E+002	1.08626E+002	1.00000E+002	1.84851E+000	5.75708E-002	0.00000E+000	-7.33373E+001	4.87884E+000	5.87538E-001	4.36916E+002	1.90730E+002	1.43034E+002	2.20922E+002	9.53361E-001	6.20915E-001	1.80639E-001	2.17908E+002	-1.22216E+002	2.12080E-001	2.20922E+002	1.39831E+002
1.63974E+002	7.16333E+002	2.25183E+002	8.75128E+001	1.69271E+000	1.17786E+000	8.54100E+003	8.72208E+002	1.00000E+000	2.03050E+004	0.00000E+000	1.71361E+006	1.99377E+000	2.67644E+001	1.83159E-002	1.27449E-002	1.33756E-001	6.54689E-002	5.43517E+005	2.25033E+002	8.75354E+001	2.52378E-002	2.52378E-002	1.64378E+005	2.00000E+001	1.90000E+001	0.00000E+000	3.62713E+002	3.04832E+002	9.62201E+001	3.00000E+002	2.40216E+000	3.96296E-002	0.00000E+000	1.74999E+002	4.20627E+000	6.17390E-001	4.36916E+002	1.90730E+002	1.43034E+002	2.20919E+002	9.53361E-001	6.20915E-001	1.79356E-001	1.74999E+002	1.27534E+002	2.12080E-001	2.20919E+002	1.39904E+002
1.44357E+002	4.14939E+002	2.25099E+002	8.75171E+001	1.79946E+000	1.18490E+000	5.23200E+003	3.52616E+002	1.00000E+000	2.03060E+004	1.30000E+001	1.71371E+006	2.13219E+000	2.03701E+001	2.48777E-002	1.63813E-002	1.42410E-001	6.30791E-002	5.43517E+005	2.25033E+002	8.75352E+001	2.52378E-002	2.52378E-002	1.64378E+005	2.00000E+001	2.00000E+001	0.00000E+000	2.35111E+002	1.43805E+002	6.49580E+001	1.00000E+002	1.38925E+000	3.85268E-002	0.00000E+000	1.98038E+002	5.68620E+000	5.83519E-001	4.36916E+002	1.90730E+002	1.43034E+002	2.20926E+002	9.53361E-001	6.20915E-001	2.05928E-001	1.98038E+002	1.23196E+002	2.12080E-001	2.20926E+002	1.39873E+002
1.57582E+002	6.41169E+002	2.26846E+002	8.72679E+001	1.52820E+000	1.14954E+000	6.91500E+003	9.43349E+002	1.00000E+000	2.05130E+004	0.00000E+000	1.72984E+006	1.75673E+000	2.53213E+001	1.83775E-002	1.38238E-002	9.45753E-002	5.43627E-002	5.49221E+005	2.26800E+002	8.73256E+001	3.61688E-002	3.61688E-002	3.20450E+004	4.00000E+000	1.00000E+000	0.00000E+000	2.01270E+002	2.97709E+002	1.68499E+002	1.00000E+002	2.13626E+000	4.94151E-002	0.00000E+000	1.21155E+002	5.45259E+000	5.29312E-001	3.37468E+002	4.31719E+002	1.12635E+002	1.50861E+002	1.76732E+000	7.58605E-001	1.41414E-001	1.21155E+002	1.14748E+002	1.79270E-001	1.50861E+002	1.04244E+002
1.82438E+002	1.05506E+003	2.26781E+002	8.73088E+001	1.66226E+000	1.07557E+000	1.14490E+004	1.33154E+003	1.00000E+000	2.05140E+004	0.00000E+000	1.72991E+006	1.78788E+000	3.24817E+001	1.55352E-002	1.00520E-002	1.08973E-001	4.63373E-002	5.49221E+005	2.26800E+002	8.73262E+001	3.61688E-002	3.61688E-002	3.20450E+004	4.00000E+000	2.00000E+000	0.00000E+000	4.45994E+002	5.58482E+002	1.18402E+002	1.00000E+002	3.55637E+000	3.07809E-002	0.00000E+000	1.54097E+002	2.73207E+000	8.20985E-001	3.37468E+002	4.31719E+002	1.12635E+002	1.50869E+002	1.76732E+000	7.58605E-001	2.14291E-001	1.54097E+002	7.15860E+001	1.79270E-001	1.50869E+002	1.04220E+002
1.73807E+002	9.00833E+002	2.26788E+002	8.73448E+001	1.57134E+000	1.10367E+000	9.56800E+003	1.13658E+003	1.00000E+000	2.05150E+004	0.00000E+000	1.72999E+006	1.73425E+000	3.00139E+001	1.60643E-002	1.12832E-002	9.46270E-002	4.74455E-002	5.49221E+005	2.26800E+002	8.73262E+001	3.61688E-002	3.61688E-002	3.20450E+004	4.00000E+000	3.00000E+000	0.00000E+000	3.97601E+002	4.70160E+002	9.41488E+001	3.00000E+002	3.04174E+000	3.14791E-002	0.00000E+000	1.57402E+002	2.99583E+000	8.18999E-001	3.37468E+002	4.31719E+002	1.12635E+002	1.50863E+002	1.76732E+000	7.58605E-001	1.74828E-001	1.57402E+002	1.15401E+002	1.79270E-001	1.50863E+002	1.04215E+002
1.40248E+002	3.70096E+002	2.26808E+002	8.74289E+001	1.57437E+000	1.15407E+000	4.11300E+003	5.17495E+002	1.00000E+000	2.05160E+004	1.30000E+001	1.73007E+006	1.81693E+000	1.92379E+001	2.45486E-002	1.79950E-002	8.75978E-002	4.87992E-002	5.49221E+005	2.26800E+002	8.73265E+001	3.61688E-002	3.61688E-002	3.20450E+004	4.00000E+000	4.00000E+000	0.00000E+000	1.24474E+002	2.14737E+002	4.56665E+001	1.00000E+002	1.22748E+000	3.84038E-002	0.00000E+000	1.41304E+002	3.86153E+000	9.69109E-001	3.37468E+002	4.31719E+002	1.12635E+002	1.50868E+002	1.76732E+000	7.58605E-001	1.54044E-001	1.41304E+002	1.21309E+002	1.79270E-001	1.50868E+002	1.04225E+002
1.29978E+002	2.28605E+002	2.25219E+002	8.74897E+001	1.57534E+000	1.18910E+000	2.59500E+003	2.87844E+002	1.00000E+000	2.38450E+004	2.00000E+001	1.98946E+006	1.87324E+000	1.51197E+001	3.09247E-002	2.33426E-002	1.32464E-001	7.71744E-002	6.33097E+005	2.25172E+002	8.75147E+001	8.69813E-002	8.69813E-002	4.33400E+003	2.00000E+000	2.00000E+000	0.00000E+000	1.23569E+002	1.07377E+002	1.67005E+001	0.00000E+000	7.76619E-001	1.15803E-001	0.00000E+000	-1.19795E+002	5.61661E+000	8.38818E-001	1.14615E+002	9.81549E+001	3.20337E+001	1.70614E+002	6.06219E+000	6.01364E-001	1.39718E-001	1.71451E+002	-1.25109E+002	2.10872E-001	1.70614E+002	9.08326E+001
1.44213E+002	5.88730E+002	2.27827E+002	8.61395E+001	1.18341E+000	1.59912E+000	6.77900E+003	8.98481E+002	1.00000E+000	2.38890E+004	0.00000E+000	1.99277E+006	1.89241E+000	2.42638E+001	1.43731E-002	1.94222E-002	5.98430E-002	1.07694E-001	6.34186E+005	2.27814E+002	8.60830E+001	3.31579E-002	3.31579E-002	4.65710E+004	5.00000E+000	1.00000E+000	0.00000E+000	1.47852E+002	3.26127E+002	1.24332E+002	1.00000E+002	1.92348E+000	6.41071E-002	0.00000E+000	-4.61704E+002	3.25015E+000	8.96860E-001	2.02383E+002	5.43065E+002	2.04050E+002	-4.64802E+002	1.10404E+000	1.00732E+000	-1.49402E-001	1.20787E+002	-1.42665E+002	-1.54498E-001	1.17689E+002	-1.40308E+002
1.59691E+002	8.57244E+002	2.27841E+002	8.61482E+001	1.14339E+000	1.59127E+000	9.50700E+003	7.70429E+002	1.00000E+000	2.38900E+004	0.00000E+000	1.99285E+006	1.81945E+000	2.92787E+001	1.17267E-002	1.63201E-002	4.78935E-002	9.12621E-002	6.34186E+005	2.27814E+002	8.60828E+001	3.31579E-002	3.31579E-002	4.65710E+004	5.00000E+000	2.00000E+000	0.00000E+000	1.61142E+002	4.99102E+002	2.11266E+002	1.00000E+002	2.81874E+000	2.57350E-002	0.00000E+000	-4.69749E+002	2.37616E+000	1.03589E+000	2.02383E+002	5.43065E+002	2.04050E+002	-4.64811E+002	1.10404E+000	1.00732E+000	-1.63778E-001	1.12742E+002	-1.35379E+002	-1.54498E-001	1.17680E+002	-1.40312E+002
1.72039E+002	1.26694E+003	2.27764E+002	8.60654E+001	1.11669E+000	1.51414E+000	1.31390E+004	1.50556E+003	1.00000E+000	2.38910E+004	0.00000E+000	1.99292E+006	1.69082E+000	3.55941E+001	9.74210E-003	1.32094E-002	4.57590E-002	8.31484E-002	6.34186E+005	2.27814E+002	8.60831E+001	3.31579E-002	3.31579E-002	4.65710E+004	5.00000E+000	3.00000E+000	0.00000E+000	2.84286E+002	7.37690E+002	2.69623E+002	1.00000E+002	4.16256E+000	2.41901E-002	0.00000E+000	-4.63648E+002	2.09377E+000	1.00000E+000	2.02383E+002	5.43065E+002	2.04050E+002	-4.64829E+002	1.10404E+000	1.00732E+000	-1.51071E-001	1.18843E+002	-1.42845E+002	-1.54498E-001	1.17662E+002	-1.40360E+002
1.58683E+002	1.02493E+003	2.27789E+002	8.60607E+001	1.10735E+000	1.51595E+000	1.05510E+004	1.19042E+003	1.00000E+000	2.38920E+004	0.00000E+000	1.99300E+006	1.67869E+000	3.20145E+001	1.07805E-002	1.47584E-002	4.71248E-002	8.71054E-002	6.34186E+005	2.27814E+002	8.60833E+001	3.31579E-002	3.31579E-002	4.65710E+004	5.00000E+000	4.00000E+000	0.00000E+000	2.04653E+002	6.12189E+002	2.27539E+002	1.00000E+002	3.37356E+000	2.78462E-002	0.00000E+000	-4.66062E+002	2.19104E+000	1.06639E+000	2.02383E+002	5.43065E+002	2.04050E+002	-4.64827E+002	1.10404E+000	1.00732E+000	-1.55759E-001	1.16429E+002	-1.40236E+002	-1.54498E-001	1.17664E+002	-1.40347E+002
1.47787E+002	5.78684E+002	2.27902E+002	8.60023E+001	1.17709E+000	1.59624E+000	6.59500E+003	6.55224E+002	1.00000E+000	2.38930E+004	0.00000E+000	1.99308E+006	1.87892E+000	2.40558E+001	1.44945E-002	1.96558E-002	5.62586E-002	1.01721E-001	6.34186E+005	2.27814E+002	8.60833E+001	3.31579E-002	3.31579E-002	4.65710E+004	5.00000E+000	5.00000E+000	0.00000E+000	1.51083E+002	3.31097E+002	1.07375E+002	1.00000E+002	1.89320E+000	4.30335E-002	0.00000E+000	-4.57813E+002	3.10086E+000	9.53063E-001	2.02383E+002	5.43065E+002	2.04050E+002	-4.64808E+002	1.10404E+000	1.00732E+000	-1.51134E-001	1.24678E+002	-1.36877E+002	-1.54498E-001	1.17683E+002	-1.40274E+002
1.39853E+002	6.61462E+002	2.25184E+002	8.73414E+001	1.35766E+000	1.36529E+000	7.52900E+003	8.84622E+002	1.00000E+000	2.41750E+004	4.00000E+000	2.01458E+006	1.85359E+000	2.57189E+001	1.56466E-002	1.57346E-002	7.51301E-002	7.59568E-002	6.41194E+005	2.25235E+002	8.73889E+001	8.18898E-003	8.18898E-003	3.07686E+005	2.80000E+001	1.00000E+000	0.00000E+000	4.11777E+002	1.18720E+002	2.07191E+002	1.00000E+002	2.30624E+000	5.50789E-002	0.00000E+000	-4.25556E+001	4.12353E+000	6.70769E-001	6.55164E+002	1.35814E+002	4.27112E+002	-2.65778E+001	5.55922E-001	7.78294E-001	-2.80224E-003	2.48690E+002	1.11656E+002	-1.17646E-002	2.64668E+002	1.37832E+002
1.64897E+002	1.02821E+003	2.25225E+002	8.73669E+001	1.32927E+000	1.33942E+000	1.12980E+004	1.06721E+003	1.00000E+000	2.41760E+004	0.00000E+000	2.01466E+006	1.78045E+000	3.20656E+001	1.25058E-002	1.26013E-002	4.74641E-002	4.81637E-002	6.41194E+005	2.25235E+002	8.73894E+001	8.18898E-003	8.18898E-003	3.07686E+005	2.80000E+001	2.00000E+000	0.00000E+000	6.04217E+002	1.23569E+002	3.60304E+002	1.00000E+002	3.40458E+000	2.53127E-002	0.00000E+000	-3.11262E+001	2.85373E+000	7.91220E-001	6.55164E+002	1.35814E+002	4.27112E+002	-2.65717E+001	5.55922E-001	7.78294E-001	-3.80294E-003	2.60119E+002	1.24241E+002	-1.17646E-002	2.64674E+002	1.37855E+002
1.70968E+002	1.38801E+003	2.25162E+002	8.74025E+001	1.27015E+000	1.35414E+000	1.47510E+004	2.12103E+003	1.00000E+000	2.41770E+004	0.00000E+000	2.01474E+006	1.71996E+000	3.72561E+001	1.04579E-002	1.11494E-002	5.35424E-002	6.07018E-002	6.41194E+005	2.25235E+002	8.73892E+001	8.18898E-003	8.18898E-003	3.07686E+005	2.80000E+001	3.00000E+000	0.00000E+000	8.28861E+002	1.41200E+002	4.78910E+002	1.00000E+002	4.52662E+000	2.87346E-002	0.00000E+000	-3.23191E+002	2.29059E+000	8.62687E-001	6.55164E+002	1.35814E+002	4.27112E+002	-2.65641E+001	5.55922E-001	7.78294E-001	-3.20040E-002	2.59300E+002	-1.35789E+002	-1.17646E-002	2.64681E+002	1.37833E+002
1.68261E+002	1.47486E+003	2.25170E+002	8.73447E+001	1.30711E+000	1.36927E+000	1.62620E+004	2.38391E+003	1.00000E+000	2.41780E+004	0.00000E+000	2.01482E+006	1.78980E+000	3.84039E+001	1.02501E-002	1.07375E-002	5.61244E-002	6.14879E-002	6.41194E+005	2.25235E+002	8.73893E+001	8.18898E-003	8.18898E-003	3.07686E+005	2.80000E+001	4.00000E+000	0.00000E+000	8.60558E+002	2.06495E+002	5.35252E+002	1.00000E+002	5.02226E+000	2.62000E-002	0.00000E+000	-3.20839E+002	2.61025E+000	7.21012E-001	6.55164E+002	1.35814E+002	4.27112E+002	-2.65745E+001	5.55922E-001	7.78294E-001	-2.32248E-002	2.61652E+002	-1.43402E+002	-1.17646E-002	2.64671E+002	1.37829E+002
1.70539E+002	1.03349E+003	2.25167E+002	8.73583E+001	1.25131E+000	1.30208E+000	1.04360E+004	1.25407E+003	1.00000E+000	2.41790E+004	0.00000E+000	2.01489E+006	1.62931E+000	3.21480E+001	1.22490E-002	1.27459E-002	5.07859E-002	5.48534E-002	6.41194E+005	2.25235E+002	8.73894E+001	8.18898E-003	8.18898E-003	3.07686E+005	2.80000E+001	5.00000E+000	0.00000E+000	5.62150E+002	1.09172E+002	4.04996E+002	1.00000E+002	3.37990E+000	2.57047E-002	0.00000E+000	-3.12446E+002	2.92573E+000	8.02990E-001	6.55164E+002	1.35814E+002	4.27112E+002	-2.65659E+001	5.55922E-001	7.78294E-001	-1.98802E-002	2.70045E+002	-1.38814E+002	-1.17646E-002	2.64680E+002	1.37836E+002
1.84910E+002	1.28563E+003	2.25243E+002	8.73687E+001	1.26171E+000	1.31839E+000	1.32580E+004	1.83264E+003	1.00000E+000	2.41800E+004	0.00000E+000	2.01496E+006	1.66343E+000	3.58557E+001	1.09577E-002	1.14500E-002	4.03513E-002	4.39054E-002	6.41194E+005	2.25235E+002	8.73892E+001	8.18898E-003	8.18898E-003	3.07686E+005	2.80000E+001	6.00000E+000	0.00000E+000	7.40027E+002	1.49284E+002	4.89091E+002	1.00000E+002	4.32156E+000	2.22127E-002	0.00000E+000	-3.17032E+002	2.64453E+000	7.88177E-001	6.55164E+002	1.35814E+002	4.27112E+002	-2.65667E+001	5.55922E-001	7.78294E-001	-2.19688E-002	2.65459E+002	-1.40991E+002	-1.17646E-002	2.64679E+002	1.37869E+002
1.89632E+002	1.29653E+003	2.25210E+002	8.73583E+001	1.28537E+000	1.25864E+000	1.30130E+004	1.76026E+003	1.00000E+000	2.41810E+004	0.00000E+000	2.01503E+006	1.61782E+000	3.60074E+001	1.12678E-002	1.10335E-002	4.46933E-002	4.29190E-002	6.41194E+005	2.25235E+002	8.73893E+001	8.18898E-003	8.18898E-003	3.07686E+005	2.80000E+001	7.00000E+000	0.00000E+000	7.63311E+002	1.49302E+002	4.71784E+002	1.00000E+002	4.33378E+000	2.88564E-002	0.00000E+000	-2.91447E+001	2.61619E+000	8.04179E-001	6.55164E+002	1.35814E+002	4.27112E+002	-2.65549E+001	5.55922E-001	7.78294E-001	1.05081E-002	2.62101E+002	1.09930E+002	-1.17646E-002	2.64691E+002	1.37866E+002
1.85877E+002	1.31481E+003	2.25272E+002	8.73936E+001	1.25320E+000	1.28875E+000	1.31900E+004	1.93656E+003	1.00000E+000	2.41820E+004	0.00000E+000	2.01511E+006	1.61506E+000	3.62604E+001	1.09118E-002	1.12214E-002	3.96141E-002	4.17966E-002	6.41194E+005	2.25235E+002	8.73891E+001	8.18898E-003	8.18898E-003	3.07686E+005	2.80000E+001	8.00000E+000	0.00000E+000	7.76154E+002	1.43255E+002	5.01751E+002	1.00000E+002	4.45167E+000	2.26027E-002	0.00000E+000	-2.67184E+001	2.54323E+000	8.21680E-001	6.55164E+002	1.35814E+002	4.27112E+002	-2.65441E+001	5.55922E-001	7.78294E-001	-1.39859E-002	2.64527E+002	1.40255E+002	-1.17646E-002	2.64701E+002	1.37903E+002
1.86641E+002	1.29110E+003	2.25216E+002	8.74192E+001	1.23211E+000	1.25419E+000	1.24100E+004	1.95521E+003	1.00000E+000	2.41830E+004	0.00000E+000	2.01518E+006	1.54531E+000	3.59319E+001	1.10602E-002	1.12584E-002	4.13581E-002	4.27935E-002	6.41194E+005	2.25235E+002	8.73894E+001	8.18898E-003	8.18898E-003	3.07686E+005	2.80000E+001	9.00000E+000	0.00000E+000	7.89339E+002	1.29163E+002	4.57575E+002	1.00000E+002	4.29836E+000	2.98907E-002	0.00000E+000	-3.16496E+001	2.46031E+000	8.75658E-001	6.55164E+002	1.35814E+002	4.27112E+002	-2.65541E+001	5.55922E-001	7.78294E-001	-8.88048E-003	2.59596E+002	1.29489E+002	-1.17646E-002	2.64691E+002	1.37866E+002
1.68900E+002	1.13236E+003	2.25237E+002	8.74420E+001	1.27720E+000	1.35174E+000	1.20930E+004	1.89204E+003	1.00000E+000	2.41840E+004	0.00000E+000	2.01526E+006	1.72644E+000	3.36506E+001	1.16143E-002	1.22921E-002	4.83373E-002	5.39575E-002	6.41194E+005	2.25235E+002	8.73893E+001	8.18898E-003	8.18898E-003	3.07686E+005	2.80000E+001	1.00000E+001	0.00000E+000	6.56569E+002	1.32216E+002	4.28474E+002	1.00000E+002	3.81533E+000	4.02153E-002	0.00000E+000	-3.17665E+002	2.76498E+000	7.89317E-001	6.55164E+002	1.35814E+002	4.27112E+002	-2.65407E+001	5.55922E-001	7.78294E-001	-2.83532E-002	2.64826E+002	-1.34376E+002	-1.17646E-002	2.64705E+002	1.37888E+002
1.69681E+002	9.57273E+002	2.25235E+002	8.73718E+001	1.24786E+000	1.26768E+000	9.41100E+003	1.20190E+003	1.00000E+000	2.41850E+004	0.00000E+000	2.01534E+006	1.58189E+000	3.09398E+001	1.28632E-002	1.30675E-002	4.52708E-002	4.66549E-002	6.41194E+005	2.25235E+002	8.73890E+001	8.18898E-003	8.18898E-003	3.07686E+005	2.80000E+001	1.10000E+001	0.00000E+000	5.47055E+002	1.14261E+002	3.70787E+002	1.00000E+002	3.23808E+000	3.32540E-002	0.00000E+000	-2.44790E+001	3.19418E+000	7.74522E-001	6.55164E+002	1.35814E+002	4.27112E+002	-2.65342E+001	5.55922E-001	7.78294E-001	-7.87910E-003	2.66767E+002	1.35531E+002	-1.17646E-002	2.64711E+002	1.37897E+002
1.92808E+002	1.39171E+003	2.25251E+002	8.73764E+001	1.27991E+000	1.32110E+000	1.45770E+004	2.72562E+003	1.00000E+000	2.41860E+004	0.00000E+000	2.01542E+006	1.69090E+000	3.73057E+001	1.06010E-002	1.09422E-002	4.72388E-002	5.02412E-002	6.41194E+005	2.25235E+002	8.73890E+001	8.18898E-003	8.18898E-003	3.07686E+005	2.80000E+001	1.20000E+001	0.00000E+000	7.90413E+002	1.89929E+002	5.49669E+002	1.00000E+002	4.80623E+000	3.88083E-002	0.00000E+000	-3.14479E+002	2.76680E+000	7.18455E-001	6.55164E+002	1.35814E+002	4.27112E+002	-2.64997E+001	5.55922E-001	7.78294E-001	-1.58356E-002	2.68012E+002	-1.45409E+002	-1.17646E-002	2.64746E+002	1.37939E+002
1.83514E+002	1.10930E+003	2.25271E+002	8.74033E+001	1.29268E+000	1.23802E+000	1.10270E+004	1.65695E+003	1.00000E+000	2.41870E+004	0.00000E+000	2.01550E+006	1.60036E+000	3.33061E+001	1.23101E-002	1.17896E-002	5.21153E-002	4.79355E-002	6.41194E+005	2.25235E+002	8.73893E+001	8.18898E-003	8.18898E-003	3.07686E+005	2.80000E+001	1.30000E+001	0.00000E+000	6.57562E+002	1.65568E+002	4.28375E+002	1.00000E+002	3.92736E+000	4.22988E-002	0.00000E+000	-2.71001E+001	3.27671E+000	6.97500E-001	6.55164E+002	1.35814E+002	4.27112E+002	-2.65037E+001	5.55922E-001	7.78294E-001	2.15990E-002	2.64145E+002	9.93850E+001	-1.17646E-002	2.64742E+002	1.37942E+002
1.68926E+002	9.60158E+002	2.25251E+002	8.73338E+001	1.26926E+000	1.28376E+000	9.70900E+003	1.66764E+003	1.00000E+000	2.41880E+004	0.00000E+000	2.01559E+006	1.62942E+000	3.09864E+001	1.28814E-002	1.30286E-002	5.05192E-002	5.16382E-002	6.41194E+005	2.25236E+002	8.73891E+001	8.18898E-003	8.18898E-003	3.07686E+005	2.80000E+001	1.40000E+001	0.00000E+000	5.47612E+002	1.38091E+002	3.69808E+002	1.00000E+002	3.31466E+000	4.32421E-002	0.00000E+000	-2.50233E+001	3.49606E+000	6.96699E-001	6.55164E+002	1.35814E+002	4.27112E+002	-2.65067E+001	5.55922E-001	7.78294E-001	-5.68082E-003	2.66222E+002	1.32494E+002	-1.17646E-002	2.64739E+002	1.37934E+002
1.91110E+002	1.31491E+003	2.25240E+002	8.73894E+001	1.25144E+000	1.25339E+000	1.28230E+004	1.92676E+003	1.00000E+000	2.41890E+004	0.00000E+000	2.01567E+006	1.56854E+000	3.62617E+001	1.10514E-002	1.10685E-002	4.05984E-002	4.07193E-002	6.41194E+005	2.25236E+002	8.73894E+001	8.18898E-003	8.18898E-003	3.07686E+005	2.80000E+001	1.50000E+001	0.00000E+000	7.53971E+002	1.63321E+002	5.16515E+002	1.00000E+002	4.50019E+000	2.00709E-002	0.00000E+000	-2.39193E+001	2.78719E+000	7.60415E-001	6.55164E+002	1.35814E+002	4.27112E+002	-2.64954E+001	5.55922E-001	7.78294E-001	-7.75508E-004	2.67326E+002	1.28008E+002	-1.17646E-002	2.64750E+002	1.37937E+002
1.87624E+002	1.30039E+003	2.25250E+002	8.74081E+001	1.24742E+000	1.29389E+000	1.30340E+004	2.35790E+003	1.00000E+000	2.41900E+004	0.00000E+000	2.01574E+006	1.61403E+000	3.60609E+001	1.09263E-002	1.13334E-002	4.60627E-002	4.94486E-002	6.41194E+005	2.25236E+002	8.73895E+001	8.18898E-003	8.18898E-003	3.07686E+005	2.80000E+001	1.60000E+001	0.00000E+000	7.42154E+002	1.39987E+002	5.05478E+002	1.00000E+002	4.35176E+000	4.06039E-002	0.00000E+000	-3.15282E+002	2.58851E+000	8.12126E-001	6.55164E+002	1.35814E+002	4.27112E+002	-2.64916E+001	5.55922E-001	7.78294E-001	-1.82869E-002	2.67209E+002	-1.43426E+002	-1.17646E-002	2.64754E+002	1.37945E+002
1.71976E+002	8.67266E+002	2.25223E+002	8.73702E+001	1.23493E+000	1.29094E+000	8.58800E+003	1.23123E+003	1.00000E+000	2.41910E+004	0.00000E+000	2.01581E+006	1.59422E+000	2.94494E+001	1.33259E-002	1.39303E-002	4.53597E-002	4.93645E-002	6.41194E+005	2.25236E+002	8.73896E+001	8.18898E-003	8.18898E-003	3.07686E+005	2.80000E+001	1.70000E+001	0.00000E+000	4.92238E+002	9.09372E+001	3.38264E+002	1.00000E+002	2.89002E+000	3.76521E-002	0.00000E+000	-3.14784E+002	3.16071E+000	8.19372E-001	6.55164E+002	1.35814E+002	4.27112E+002	-2.64777E+001	5.55922E-001	7.78294E-001	-2.21744E-002	2.67707E+002	-1.38519E+002	-1.17646E-002	2.64768E+002	1.37948E+002
1.68367E+002	8.87174E+002	2.25195E+002	8.74226E+001	1.27870E+000	1.35618E+000	9.50800E+003	1.05969E+003	1.00000E+000	2.41920E+004	0.00000E+000	2.01589E+006	1.73414E+000	2.97855E+001	1.31136E-002	1.39082E-002	4.52951E-002	5.06875E-002	6.41194E+005	2.25235E+002	8.73896E+001	8.18898E-003	8.18898E-003	3.07686E+005	2.80000E+001	1.80000E+001	0.00000E+000	5.39566E+002	1.09899E+002	3.26676E+002	1.00000E+002	3.05515E+000	3.23119E-002	0.00000E+000	-3.21482E+002	3.11180E+000	7.90960E-001	6.55164E+002	1.35814E+002	4.27112E+002	-2.64636E+001	5.55922E-001	7.78294E-001	-2.94057E-002	2.61009E+002	-1.37016E+002	-1.17646E-002	2.64782E+002	1.37947E+002
1.77856E+002	9.87596E+002	2.25267E+002	8.73757E+001	1.24111E+000	1.27927E+000	9.74700E+003	1.32294E+003	1.00000E+000	2.41930E+004	0.00000E+000	2.01597E+006	1.58772E+000	3.14260E+001	1.25711E-002	1.29577E-002	4.21652E-002	4.46673E-002	6.41194E+005	2.25235E+002	8.73899E+001	8.18898E-003	8.18898E-003	3.07686E+005	2.80000E+001	1.90000E+001	0.00000E+000	6.20653E+002	1.44024E+002	3.39129E+002	1.00000E+002	3.45055E+000	2.54350E-002	0.00000E+000	-3.60810E+001	3.22691E+000	7.53337E-001	6.55164E+002	1.35814E+002	4.27112E+002	-2.64531E+001	5.55922E-001	7.78294E-001	-1.51427E-002	2.55165E+002	1.32208E+002	-1.17646E-002	2.64792E+002	1.37993E+002
1.78933E+002	1.05226E+003	2.25251E+002	8.74346E+001	1.23968E+000	1.29587E+000	1.05000E+004	1.34210E+003	1.00000E+000	2.41940E+004	0.00000E+000	2.01604E+006	1.60646E+000	3.24386E+001	1.20980E-002	1.26464E-002	4.62145E-002	5.03349E-002	6.41194E+005	2.25235E+002	8.73902E+001	8.18898E-003	8.18898E-003	3.07686E+005	2.80000E+001	2.00000E+001	0.00000E+000	6.55620E+002	1.50286E+002	3.63263E+002	1.00000E+002	3.65554E+000	3.75540E-002	0.00000E+000	-3.52977E+001	3.09820E+000	7.55975E-001	6.55164E+002	1.35814E+002	4.27112E+002	-2.64492E+001	5.55922E-001	7.78294E-001	-2.21623E-002	2.55948E+002	1.40963E+002	-1.17646E-002	2.64796E+002	1.37986E+002
1.62879E+002	8.36937E+002	2.25261E+002	8.74461E+001	1.27050E+000	1.39000E+000	9.12900E+003	9.78486E+002	1.00000E+000	2.41950E+004	0.00000E+000	2.01611E+006	1.76599E+000	2.89299E+001	1.32972E-002	1.45480E-002	4.66058E-002	5.53712E-002	6.41194E+005	2.25235E+002	8.73903E+001	8.18898E-003	8.18898E-003	3.07686E+005	2.80000E+001	2.10000E+001	0.00000E+000	5.07001E+002	9.44335E+001	2.80702E+002	1.00000E+002	2.75473E+000	3.36713E-002	0.00000E+000	-3.25398E+002	2.99472E+000	8.38772E-001	6.55164E+002	1.35814E+002	4.27112E+002	-2.64395E+001	5.55922E-001	7.78294E-001	-4.49174E-002	2.57093E+002	-1.23313E+002	-1.17646E-002	2.64806E+002	1.38000E+002
1.77126E+002	9.63728E+002	2.25238E+002	8.73868E+001	1.26346E+000	1.27672E+000	9.65200E+003	1.22251E+003	1.00000E+000	2.41960E+004	0.00000E+000	2.01619E+006	1.61308E+000	3.10440E+001	1.28604E-002	1.29953E-002	4.99112E-002	5.09248E-002	6.41194E+005	2.25235E+002	8.73904E+001	8.18898E-003	8.18898E-003	3.07686E+005	2.80000E+001	2.20000E+001	0.00000E+000	5.86194E+002	1.07738E+002	3.43260E+002	1.00000E+002	3.24232E+000	3.64857E-002	0.00000E+000	-3.14643E+001	2.92956E+000	8.33873E-001	6.55164E+002	1.35814E+002	4.27112E+002	-2.64376E+001	5.55922E-001	7.78294E-001	-5.21757E-003	2.59781E+002	1.25518E+002	-1.17646E-002	2.64808E+002	1.37994E+002
1.69643E+002	8.08412E+002	2.25337E+002	8.74730E+001	1.24276E+000	1.28231E+000	8.01200E+003	8.27686E+002	1.00000E+000	2.41970E+004	0.00000E+000	2.01628E+006	1.59360E+000	2.84326E+001	1.38840E-002	1.43259E-002	4.50016E-002	4.77572E-002	6.41194E+005	2.25235E+002	8.73901E+001	8.18898E-003	8.18898E-003	3.07686E+005	2.80000E+001	2.30000E+001	0.00000E+000	4.62152E+002	7.31132E+001	3.07684E+002	1.00000E+002	2.64031E+000	3.75401E-002	0.00000E+000	-2.48930E+001	3.07784E+000	8.71153E-001	6.55164E+002	1.35814E+002	4.27112E+002	-2.64287E+001	5.55922E-001	7.78294E-001	-1.56646E-002	2.66352E+002	1.44015E+002	-1.17646E-002	2.64817E+002	1.38043E+002
1.94078E+002	1.37614E+003	2.25229E+002	8.73807E+001	1.32389E+000	1.28961E+000	1.45360E+004	2.11958E+003	1.00000E+000	2.41980E+004	0.00000E+000	2.01636E+006	1.70730E+000	3.70963E+001	1.09807E-002	1.06964E-002	4.67835E-002	4.44654E-002	6.41194E+005	2.25235E+002	8.73901E+001	8.18898E-003	8.18898E-003	3.07686E+005	2.80000E+001	2.40000E+001	0.00000E+000	7.60863E+002	1.41553E+002	5.64929E+002	1.00000E+002	4.60989E+000	2.38540E-002	0.00000E+000	-1.94852E+001	2.42789E+000	8.19898E-001	6.55164E+002	1.35814E+002	4.27112E+002	-2.64290E+001	5.55922E-001	7.78294E-001	1.31172E-002	2.71760E+002	1.16628E+002	-1.17646E-002	2.64817E+002	1.37999E+002
1.72971E+002	7.72937E+002	2.25309E+002	8.74397E+001	1.24409E+000	1.22671E+000	7.34700E+003	8.16749E+002	1.00000E+000	2.41990E+004	0.00000E+000	2.01644E+006	1.52614E+000	2.78017E+001	1.45143E-002	1.43116E-002	4.00131E-002	3.89845E-002	6.41194E+005	2.25235E+002	8.73900E+001	8.18898E-003	8.18898E-003	3.07686E+005	2.80000E+001	2.50000E+001	0.00000E+000	4.07780E+002	6.66305E+001	3.32872E+002	1.00000E+002	2.54017E+000	2.44337E-002	0.00000E+000	-1.47431E+001	3.21017E+000	8.72223E-001	6.55164E+002	1.35814E+002	4.27112E+002	-2.63966E+001	5.55922E-001	7.78294E-001	7.03227E-003	2.76502E+002	1.28326E+002	-1.17646E-002	2.64849E+002	1.38064E+002
1.88842E+002	1.26160E+003	2.25260E+002	8.73944E+001	1.26071E+000	1.23057E+000	1.21750E+004	1.59820E+003	1.00000E+000	2.42000E+004	0.00000E+000	2.01652E+006	1.55140E+000	3.55189E+001	1.14257E-002	1.11525E-002	4.49556E-002	4.29083E-002	6.41194E+005	2.25234E+002	8.73902E+001	8.18898E-003	8.18898E-003	3.07686E+005	2.80000E+001	2.60000E+001	0.00000E+000	6.13165E+002	1.41049E+002	5.78422E+002	1.00000E+002	4.21184E+000	3.26915E-002	0.00000E+000	-6.50369E+000	2.72320E+000	7.98725E-001	6.55164E+002	1.35814E+002	4.27112E+002	-2.63987E+001	5.55922E-001	7.78294E-001	1.21006E-002	2.84742E+002	1.30779E+002	-1.17646E-002	2.64847E+002	1.38043E+002
1.58461E+002	6.84916E+002	2.25254E+002	8.73898E+001	1.23333E+000	1.31308E+000	6.88700E+003	6.25842E+002	1.00000E+000	2.42010E+004	2.00000E+000	2.01659E+006	1.61946E+000	2.61709E+001	1.48616E-002	1.58225E-002	4.79502E-002	5.40095E-002	6.41194E+005	2.25234E+002	8.73904E+001	8.18898E-003	8.18898E-003	3.07686E+005	2.80000E+001	2.70000E+001	0.00000E+000	4.06704E+002	1.27151E+002	2.55768E+002	1.00000E+002	2.47980E+000	3.73528E-002	0.00000E+000	-3.21475E+002	4.86695E+000	5.94209E-001	6.55164E+002	1.35814E+002	4.27112E+002	-2.63757E+001	5.55922E-001	7.78294E-001	-3.13173E-002	2.61017E+002	-1.34811E+002	-1.17646E-002	2.64870E+002	1.38063E+002
1.59905E+002	6.65124E+002	2.25278E+002	8.73422E+001	1.27634E+000	1.28784E+000	6.78400E+003	7.66658E+002	1.00000E+000	2.42020E+004	2.00000E+000	2.01667E+006	1.64372E+000	2.57900E+001	1.54961E-002	1.56358E-002	5.18790E-002	5.27718E-002	6.41194E+005	2.25234E+002	8.73905E+001	8.18898E-003	8.18898E-003	3.07686E+005	2.80000E+001	2.80000E+001	0.00000E+000	3.93835E+002	7.95631E+001	2.54742E+002	1.00000E+002	2.28188E+000	3.97199E-002	0.00000E+000	-2.67267E+001	3.69528E+000	7.88535E-001	6.55164E+002	1.35814E+002	4.27112E+002	-2.63777E+001	5.55922E-001	7.78294E-001	-4.48556E-003	2.64519E+002	1.29442E+002	-1.17646E-002	2.64868E+002	1.38074E+002
1.42564E+002	4.38016E+002	2.27652E+002	8.74539E+001	1.22961E+000	1.54937E+000	5.11200E+003	4.99015E+002	1.00000E+000	2.44050E+004	1.50000E+001	2.03240E+006	1.90513E+000	2.09288E+001	1.71977E-002	2.16701E-002	5.54033E-002	8.62253E-002	6.46967E+005	2.27731E+002	8.74906E+001	2.36121E-002	2.36121E-002	2.23553E+005	2.20000E+001	1.00000E+000	0.00000E+000	1.98126E+002	2.03131E+002	4.51310E+001	1.00000E+002	1.40762E+000	5.33960E-002	0.00000E+000	-4.19154E+002	4.46828E+000	7.51235E-001	4.81308E+002	4.23496E+002	1.04056E+002	-4.10102E+002	7.17418E-001	7.07536E-001	-1.15066E-001	1.63337E+002	-1.37565E+002	-1.06558E-001	1.72389E+002	-1.37889E+002
1.59362E+002	6.47958E+002	2.27723E+002	8.75625E+001	1.13071E+000	1.40025E+000	6.36600E+003	4.88860E+002	1.00000E+000	2.44060E+004	2.00000E+000	2.03247E+006	1.58327E+000	2.54550E+001	1.41715E-002	1.75497E-002	4.39347E-002	6.60054E-002	6.46967E+005	2.27731E+002	8.74906E+001	2.36121E-002	2.36121E-002	2.23553E+005	2.20000E+001	2.00000E+000	0.00000E+000	2.99925E+002	3.18267E+002	5.52479E+001	1.00000E+002	2.12284E+000	3.21436E-002	0.00000E+000	-1.28570E+002	3.61923E+000	8.31117E-001	4.81308E+002	4.23496E+002	1.04056E+002	-4.10091E+002	7.17418E-001	7.07536E-001	-1.06497E-001	1.62675E+002	1.43602E+002	-1.06558E-001	1.72400E+002	-1.37851E+002
1.55141E+002	8.04467E+002	2.27780E+002	8.74369E+001	1.20408E+000	1.47350E+000	8.80300E+003	9.37289E+002	1.00000E+000	2.44070E+004	0.00000E+000	2.03255E+006	1.77422E+000	2.83631E+001	1.28334E-002	1.57049E-002	4.74062E-002	7.00332E-002	6.46967E+005	2.27731E+002	8.74909E+001	2.36121E-002	2.36121E-002	2.23553E+005	2.20000E+001	3.00000E+000	0.00000E+000	4.07088E+002	3.25561E+002	1.00173E+002	1.00000E+002	2.61579E+000	3.44435E-002	0.00000E+000	-4.04175E+002	4.02320E+000	6.35805E-001	4.81308E+002	4.23496E+002	1.04056E+002	-4.10083E+002	7.17418E-001	7.07536E-001	-1.00619E-001	1.78316E+002	-1.38475E+002	-1.06558E-001	1.72408E+002	-1.37811E+002
1.62095E+002	8.49527E+002	2.27670E+002	8.78088E+001	1.22127E+000	1.41352E+000	9.05200E+003	1.22890E+003	1.00000E+000	2.44080E+004	0.00000E+000	2.03263E+006	1.72629E+000	2.91466E+001	1.28363E-002	1.48569E-002	4.77268E-002	6.32826E-002	6.46967E+005	2.27731E+002	8.74911E+001	2.36121E-002	2.36121E-002	2.23553E+005	2.20000E+001	4.00000E+000	0.00000E+000	5.30675E+002	2.65518E+002	8.83950E+001	1.00000E+002	2.74893E+000	4.71183E-002	0.00000E+000	-3.78170E+002	3.03857E+000	8.30176E-001	4.81308E+002	4.23496E+002	1.04056E+002	-4.10071E+002	7.17418E-001	7.07536E-001	-7.29649E-002	2.04321E+002	-1.43395E+002	-1.06558E-001	1.72420E+002	-1.37868E+002
1.43627E+002	7.49325E+002	2.27669E+002	8.74690E+001	1.23979E+000	1.51890E+000	8.66500E+003	8.74467E+002	1.00000E+000	2.44090E+004	0.00000E+000	2.03271E+006	1.88311E+000	2.73738E+001	1.33187E-002	1.63171E-002	4.57635E-002	6.76151E-002	6.46967E+005	2.27731E+002	8.74913E+001	2.36121E-002	2.36121E-002	2.23553E+005	2.20000E+001	5.00000E+000	0.00000E+000	3.46760E+002	3.47723E+002	7.54118E+001	1.00000E+002	2.42619E+000	2.44173E-002	0.00000E+000	-1.26427E+002	3.41198E+000	7.55650E-001	4.81308E+002	4.23496E+002	1.04056E+002	-4.10069E+002	7.17418E-001	7.07536E-001	-1.01176E-001	1.64819E+002	1.39839E+002	-1.06558E-001	1.72422E+002	-1.37849E+002
1.66203E+002	1.05053E+003	2.27706E+002	8.72973E+001	1.18197E+000	1.52537E+000	1.16340E+004	9.79620E+002	1.00000E+000	2.44100E+004	0.00000E+000	2.03279E+006	1.80294E+000	3.24119E+001	1.09582E-002	1.41420E-002	4.51151E-002	7.41500E-002	6.46967E+005	2.27731E+002	8.74913E+001	2.36121E-002	2.36121E-002	2.23553E+005	2.20000E+001	6.00000E+000	0.00000E+000	4.27654E+002	5.66595E+002	9.34089E+001	3.00000E+002	3.44533E+000	1.99058E-002	0.00000E+000	-4.30321E+002	2.42882E+000	9.16117E-001	4.81308E+002	4.23496E+002	1.04056E+002	-4.10070E+002	7.17418E-001	7.07536E-001	-1.26842E-001	1.52170E+002	-1.35803E+002	-1.06558E-001	1.72421E+002	-1.37825E+002
1.65212E+002	1.18887E+003	2.27769E+002	8.74463E+001	1.18515E+000	1.41485E+000	1.23500E+004	1.06770E+003	1.00000E+000	2.44110E+004	0.00000E+000	2.03287E+006	1.67681E+000	3.44800E+001	1.06645E-002	1.27314E-002	3.96019E-002	5.57549E-002	6.46967E+005	2.27731E+002	8.74908E+001	2.36121E-002	2.36121E-002	2.23553E+005	2.20000E+001	7.00000E+000	0.00000E+000	5.57152E+002	5.84131E+002	1.11709E+002	1.00000E+002	3.95031E+000	1.95023E-002	0.00000E+000	-1.28342E+002	2.69454E+000	8.01480E-001	4.81308E+002	4.23496E+002	1.04056E+002	-4.10066E+002	7.17418E-001	7.07536E-001	-8.83461E-002	1.62904E+002	1.23707E+002	-1.06558E-001	1.72425E+002	-1.37799E+002
1.69816E+002	1.09555E+003	2.27635E+002	8.74598E+001	1.20735E+000	1.43917E+000	1.17700E+004	1.11066E+003	1.00000E+000	2.44120E+004	0.00000E+000	2.03294E+006	1.73757E+000	3.30991E+001	1.11287E-002	1.32655E-002	4.30219E-002	6.04522E-002	6.46967E+005	2.27730E+002	8.74909E+001	2.36121E-002	2.36121E-002	2.23553E+005	2.20000E+001	8.00000E+000	0.00000E+000	5.54182E+002	4.94163E+002	9.69685E+001	3.00000E+002	3.59748E+000	2.49451E-002	0.00000E+000	-1.19070E+002	2.84347E+000	7.77991E-001	4.81308E+002	4.23496E+002	1.04056E+002	-4.10095E+002	7.17418E-001	7.07536E-001	-8.75942E-002	1.72176E+002	1.32079E+002	-1.06558E-001	1.72396E+002	-1.37889E+002
1.66460E+002	1.00835E+003	2.27687E+002	8.74679E+001	1.19712E+000	1.51143E+000	1.12230E+004	6.33174E+002	1.00000E+000	2.44130E+004	0.00000E+000	2.03303E+006	1.80937E+000	3.17545E+001	1.13001E-002	1.42671E-002	4.03966E-002	6.33461E-002	6.46967E+005	2.27730E+002	8.74909E+001	2.36121E-002	2.36121E-002	2.23553E+005	2.20000E+001	9.00000E+000	0.00000E+000	5.09234E+002	4.28934E+002	1.05211E+002	1.00000E+002	3.27662E+000	1.58473E-002	0.00000E+000	-4.07276E+002	3.18567E+000	7.11142E-001	4.81308E+002	4.23496E+002	1.04056E+002	-4.10085E+002	7.17418E-001	7.07536E-001	-1.16045E-001	1.75215E+002	-1.24596E+002	-1.06558E-001	1.72406E+002	-1.37856E+002
1.53856E+002	9.83893E+002	2.27769E+002	8.76091E+001	1.22102E+000	1.47200E+000	1.08960E+004	1.05117E+003	1.00000E+000	2.44140E+004	0.00000E+000	2.03310E+006	1.79734E+000	3.13671E+001	1.16974E-002	1.41018E-002	4.26925E-002	6.12387E-002	6.46967E+005	2.27730E+002	8.74909E+001	2.36121E-002	2.36121E-002	2.23553E+005	2.20000E+001	1.00000E+001	0.00000E+000	5.10848E+002	4.19680E+002	1.12265E+002	1.00000E+002	3.27448E+000	2.44033E-002	0.00000E+000	-1.14549E+002	3.36159E+000	6.83963E-001	4.81308E+002	4.23496E+002	1.04056E+002	-4.10072E+002	7.17418E-001	7.07536E-001	-9.31996E-002	1.76696E+002	1.42898E+002	-1.06558E-001	1.72420E+002	-1.37814E+002
1.60763E+002	9.54867E+002	2.27780E+002	8.74828E+001	1.22130E+000	1.51821E+000	1.08760E+004	1.37766E+003	1.00000E+000	2.44150E+004	0.00000E+000	2.03319E+006	1.85418E+000	3.09009E+001	1.17108E-002	1.45578E-002	4.97193E-002	7.59976E-002	6.46967E+005	2.27730E+002	8.74907E+001	2.36121E-002	2.36121E-002	2.23553E+005	2.20000E+001	1.10000E+001	0.00000E+000	4.92842E+002	4.03707E+002	9.50960E+001	1.00000E+002	3.11139E+000	3.47584E-002	0.00000E+000	-4.05433E+002	3.16213E+000	7.27773E-001	4.81308E+002	4.23496E+002	1.04056E+002	-4.10071E+002	7.17418E-001	7.07536E-001	-1.08381E-001	1.77058E+002	-1.31150E+002	-1.06558E-001	1.72420E+002	-1.37801E+002
1.50040E+002	5.03059E+002	2.27682E+002	8.71240E+001	1.05264E+000	1.52658E+000	4.96200E+003	6.06872E+002	1.00000E+000	2.44160E+004	1.20000E+001	2.03328E+006	1.60693E+000	2.24290E+001	1.49434E-002	2.16716E-002	5.15671E-002	1.05750E-001	6.46967E+005	2.27730E+002	8.74907E+001	2.36121E-002	2.36121E-002	2.23553E+005	2.20000E+001	1.20000E+001	0.00000E+000	1.78525E+002	2.47524E+002	8.21254E+001	1.00000E+002	1.61734E+000	5.62180E-002	0.00000E+000	-4.40721E+002	4.85966E+000	7.01095E-001	4.81308E+002	4.23496E+002	1.04056E+002	-4.10082E+002	7.17418E-001	7.07536E-001	-1.83753E-001	1.41770E+002	-8.55123E+001	-1.06558E-001	1.72410E+002	-1.37838E+002
1.51055E+002	9.47931E+002	2.27822E+002	8.74762E+001	1.25076E+000	1.57114E+000	1.13790E+004	1.05026E+003	1.00000E+000	2.44170E+004	0.00000E+000	2.03336E+006	1.96512E+000	3.07885E+001	1.17253E-002	1.47286E-002	4.82349E-002	7.51991E-002	6.46967E+005	2.27730E+002	8.74907E+001	2.36121E-002	2.36121E-002	2.23553E+005	2.20000E+001	1.30000E+001	0.00000E+000	4.69500E+002	4.02058E+002	1.02441E+002	1.00000E+002	3.06061E+000	2.30004E-002	0.00000E+000	-4.08426E+002	3.22988E+000	6.96583E-001	4.81308E+002	4.23496E+002	1.04056E+002	-4.10081E+002	7.17418E-001	7.07536E-001	-1.13531E-001	1.74065E+002	-1.28449E+002	-1.06558E-001	1.72410E+002	-1.37793E+002
1.51898E+002	7.70341E+002	2.27702E+002	8.75917E+001	1.20638E+000	1.54074E+000	8.77900E+003	7.91350E+002	1.00000E+000	2.44180E+004	1.00000E+000	2.03343E+006	1.85871E+000	2.77550E+001	1.28754E-002	1.64440E-002	4.90379E-002	7.88059E-002	6.46967E+005	2.27730E+002	8.74903E+001	2.36121E-002	2.36121E-002	2.23553E+005	2.20000E+001	1.40000E+001	0.00000E+000	3.82041E+002	3.01417E+002	1.06887E+002	1.00000E+002	2.48405E+000	2.93413E-002	0.00000E+000	-4.03320E+002	4.41798E+000	5.79782E-001	4.81308E+002	4.23496E+002	1.04056E+002	-4.10066E+002	7.17418E-001	7.07536E-001	-1.21714E-001	1.79171E+002	-1.14422E+002	-1.06558E-001	1.72425E+002	-1.37837E+002
1.55156E+002	8.15394E+002	2.27736E+002	8.74490E+001	1.21246E+000	1.54360E+000	9.35800E+003	8.45137E+002	1.00000E+000	2.44190E+004	0.00000E+000	2.03351E+006	1.87156E+000	2.85551E+001	1.25336E-002	1.59567E-002	4.83511E-002	7.72506E-002	6.46967E+005	2.27730E+002	8.74903E+001	2.36121E-002	2.36121E-002	2.23553E+005	2.20000E+001	1.50000E+001	0.00000E+000	3.59168E+002	3.80571E+002	8.98819E+001	1.00000E+002	2.61897E+000	2.80610E-002	0.00000E+000	-4.21468E+002	3.36675E+000	7.36900E-001	4.81308E+002	4.23496E+002	1.04056E+002	-4.10066E+002	7.17418E-001	7.07536E-001	-1.20150E-001	1.61023E+002	-1.34261E+002	-1.06558E-001	1.72425E+002	-1.37815E+002
1.54195E+002	9.38381E+002	2.27727E+002	8.75345E+001	1.21053E+000	1.48038E+000	1.03640E+004	7.86665E+002	1.00000E+000	2.44200E+004	1.00000E+000	2.03360E+006	1.79204E+000	3.06330E+001	1.18908E-002	1.45415E-002	4.26571E-002	6.28792E-002	6.46967E+005	2.27730E+002	8.74901E+001	2.36121E-002	2.36121E-002	2.23553E+005	2.20000E+001	1.60000E+001	0.00000E+000	4.65620E+002	3.93051E+002	1.03633E+002	1.00000E+002	3.02344E+000	2.08946E-002	0.00000E+000	-4.07538E+002	3.43760E+000	6.85791E-001	4.81308E+002	4.23496E+002	1.04056E+002	-4.10053E+002	7.17418E-001	7.07536E-001	-1.00281E-001	1.74953E+002	-1.42242E+002	-1.06558E-001	1.72438E+002	-1.37810E+002
1.75960E+002	1.22769E+003	2.27767E+002	8.76056E+001	1.15639E+000	1.44054E+000	1.26480E+004	1.15253E+003	1.00000E+000	2.44210E+004	0.00000E+000	2.03368E+006	1.66583E+000	3.50385E+001	1.02824E-002	1.28090E-002	4.02533E-002	6.16504E-002	6.46967E+005	2.27730E+002	8.74901E+001	2.36121E-002	2.36121E-002	2.23553E+005	2.20000E+001	1.70000E+001	0.00000E+000	6.24368E+002	5.37925E+002	1.04801E+002	1.00000E+002	3.97661E+000	1.96510E-002	0.00000E+000	-4.08208E+002	2.73282E+000	7.80888E-001	4.81308E+002	4.23496E+002	1.04056E+002	-4.10049E+002	7.17418E-001	7.07536E-001	-1.09418E-001	1.74283E+002	-1.32794E+002	-1.06558E-001	1.72442E+002	-1.37791E+002
1.60698E+002	1.04656E+003	2.27844E+002	8.71866E+001	1.19456E+000	1.51646E+000	1.16330E+004	1.11259E+003	1.00000E+000	2.44220E+004	1.00000E+000	2.03375E+006	1.81151E+000	3.23506E+001	1.10755E-002	1.40600E-002	5.02156E-002	8.00935E-002	6.46967E+005	2.27729E+002	8.74902E+001	2.36121E-002	2.36121E-002	2.23553E+005	2.20000E+001	1.80000E+001	0.00000E+000	4.33953E+002	5.34692E+002	1.20377E+002	1.00000E+002	3.44893E+000	2.98062E-002	0.00000E+000	-4.29333E+002	2.79657E+000	7.95684E-001	4.81308E+002	4.23496E+002	1.04056E+002	-4.10041E+002	7.17418E-001	7.07536E-001	-1.18737E-001	1.53158E+002	-1.43613E+002	-1.06558E-001	1.72450E+002	-1.37727E+002
1.68388E+002	1.00029E+003	2.27772E+002	8.70218E+001	1.12638E+000	1.53683E+000	1.05880E+004	1.09786E+003	1.00000E+000	2.44230E+004	1.00000E+000	2.03383E+006	1.73106E+000	3.16274E+001	1.09466E-002	1.49355E-002	5.06436E-002	9.31347E-002	6.47457E+005	2.27748E+002	8.70737E+001	5.47281E-002	5.47281E-002	1.95810E+004	2.00000E+000	1.00000E+000	0.00000E+000	3.29389E+002	5.48287E+002	1.43408E+002	1.00000E+002	3.25758E+000	2.69357E-002	0.00000E+000	-4.43908E+002	2.64743E+000	8.81007E-001	3.16431E+002	4.68665E+002	1.33883E+002	-4.40890E+002	2.17108E+000	7.89985E-001	-1.54118E-001	1.38583E+002	-1.19890E+002	-1.55356E-001	1.41601E+002	-1.15550E+002
1.74033E+002	1.14013E+003	2.27674E+002	8.75406E+001	1.22426E+000	1.46784E+000	1.26340E+004	1.48292E+003	1.00000E+000	2.44240E+004	0.00000E+000	2.03391E+006	1.79703E+000	3.37658E+001	1.08919E-002	1.30590E-002	4.32279E-002	6.14710E-002	6.46967E+005	2.27729E+002	8.74901E+001	2.36121E-002	2.36121E-002	2.23553E+005	2.20000E+001	1.90000E+001	0.00000E+000	6.25203E+002	3.84072E+002	1.54774E+002	1.00000E+002	3.64019E+000	2.71513E-002	0.00000E+000	-3.86054E+002	3.38724E+000	6.30368E-001	4.81308E+002	4.23496E+002	1.04056E+002	-4.10060E+002	7.17418E-001	7.07536E-001	-9.04783E-002	1.96437E+002	-1.31676E+002	-1.06558E-001	1.72432E+002	-1.37841E+002
1.72819E+002	9.69628E+002	2.27681E+002	8.74094E+001	1.16422E+000	1.41404E+000	9.89400E+003	9.67066E+002	1.00000E+000	2.44250E+004	0.00000E+000	2.03399E+006	1.64626E+000	3.11388E+001	1.17044E-002	1.42159E-002	4.19120E-002	6.09561E-002	6.46967E+005	2.27729E+002	8.74901E+001	2.36121E-002	2.36121E-002	2.23553E+005	2.20000E+001	2.00000E+001	0.00000E+000	4.75257E+002	3.80097E+002	1.25532E+002	1.00000E+002	3.08235E+000	2.63338E-002	0.00000E+000	-4.04247E+002	3.97454E+000	6.07070E-001	4.81308E+002	4.23496E+002	1.04056E+002	-4.10069E+002	7.17418E-001	7.07536E-001	-9.68930E-002	1.78244E+002	-1.42724E+002	-1.06558E-001	1.72422E+002	-1.37841E+002
1.60031E+002	7.86589E+002	2.27721E+002	8.71345E+001	1.17040E+000	1.60555E+000	8.99300E+003	6.95827E+002	1.00000E+000	2.44260E+004	1.00000E+000	2.03408E+006	1.87914E+000	2.80462E+001	1.23419E-002	1.69306E-002	5.11075E-002	9.47160E-002	6.47457E+005	2.27748E+002	8.70734E+001	5.47281E-002	5.47281E-002	1.95810E+004	2.00000E+000	2.00000E+000	0.00000E+000	3.01174E+002	3.74920E+002	1.22668E+002	1.00000E+002	2.53593E+000	2.82535E-002	0.00000E+000	-4.34826E+002	3.82958E+000	6.60858E-001	3.16431E+002	4.68665E+002	1.33883E+002	-4.40925E+002	2.17108E+000	7.89985E-001	-1.56755E-001	1.47665E+002	-1.08023E+002	-1.55356E-001	1.41566E+002	-1.15614E+002
1.80587E+002	1.17511E+003	2.27677E+002	8.77186E+001	1.17446E+000	1.46007E+000	1.24270E+004	1.47869E+003	1.00000E+000	2.44270E+004	0.00000E+000	2.03416E+006	1.71479E+000	3.42799E+001	1.05355E-002	1.30976E-002	4.53037E-002	6.92687E-002	6.46967E+005	2.27729E+002	8.74898E+001	2.36121E-002	2.36121E-002	2.23553E+005	2.20000E+001	2.10000E+001	0.00000E+000	6.35342E+002	4.56023E+002	1.33337E+002	1.00000E+002	3.83538E+000	3.10865E-002	0.00000E+000	-3.97088E+002	3.14600E+000	6.84336E-001	4.81308E+002	4.23496E+002	1.04056E+002	-4.10113E+002	7.17418E-001	7.07536E-001	-1.08411E-001	1.85403E+002	-1.22831E+002	-1.06558E-001	1.72378E+002	-1.37901E+002
1.69537E+002	1.13038E+003	2.27807E+002	8.75027E+001	1.21463E+000	1.50767E+000	1.27280E+004	1.43886E+003	1.00000E+000	2.44280E+004	0.00000E+000	2.03424E+006	1.83126E+000	3.36212E+001	1.07662E-002	1.33637E-002	4.65412E-002	7.09575E-002	6.46967E+005	2.27729E+002	8.74900E+001	2.36121E-002	2.36121E-002	2.23553E+005	2.20000E+001	2.20000E+001	0.00000E+000	5.54114E+002	5.13761E+002	1.01451E+002	1.00000E+002	3.67642E+000	2.69571E-002	0.00000E+000	-4.12697E+002	2.73779E+000	7.77017E-001	4.81308E+002	4.23496E+002	1.04056E+002	-4.10140E+002	7.17418E-001	7.07536E-001	-1.07644E-001	1.69794E+002	-1.39217E+002	-1.06558E-001	1.72351E+002	-1.37859E+002
1.57716E+002	4.20276E+002	2.25378E+002	8.75690E+001	1.45545E+000	1.04446E+000	3.94800E+003	3.74958E+002	1.00000E+000	2.51930E+004	1.80000E+001	2.09349E+006	1.52016E+000	2.05006E+001	2.31638E-002	1.66228E-002	8.85488E-002	4.72247E-002	6.66860E+005	2.25299E+002	8.75243E+001	1.90844E-002	1.90844E-002	2.89558E+005	2.90000E+001	1.00000E+000	0.00000E+000	1.23653E+002	2.49658E+002	5.91602E+001	1.00000E+002	1.38431E+000	5.39510E-002	0.00000E+000	1.34245E+002	3.74700E+000	1.01939E+000	3.50229E+002	5.16011E+002	1.51117E+002	1.41311E+002	5.73151E-001	7.78170E-001	1.64404E-001	1.34245E+002	1.02583E+002	1.78638E-001	1.41311E+002	9.46802E+001
1.55793E+002	8.07581E+002	2.25091E+002	8.75360E+001	1.60116E+000	1.16631E+000	9.14800E+003	7.65832E+002	1.00000E+000	2.51940E+004	0.00000E+000	2.09356E+006	1.86745E+000	2.84180E+001	1.67406E-002	1.21941E-002	9.65374E-002	5.19676E-002	6.66860E+005	2.25300E+002	8.75240E+001	1.90844E-002	1.90844E-002	2.89558E+005	2.90000E+001	2.00000E+000	0.00000E+000	3.18730E+002	4.11725E+002	1.06641E+002	1.00000E+002	2.65594E+000	2.96942E-002	0.00000E+000	1.49167E+002	3.27991E+000	7.65045E-001	3.50229E+002	5.16011E+002	1.51117E+002	1.41305E+002	5.73151E-001	7.78170E-001	1.57129E-001	1.49167E+002	1.25105E+002	1.78638E-001	1.41305E+002	9.45476E+001
1.56932E+002	7.74678E+002	2.25202E+002	8.75121E+001	1.64115E+000	1.13594E+000	8.69300E+003	7.80505E+002	1.00000E+000	2.51950E+004	0.00000E+000	2.09364E+006	1.86426E+000	2.78330E+001	1.76021E-002	1.21835E-002	1.21432E-001	5.89056E-002	6.66860E+005	2.25300E+002	8.75239E+001	1.90844E-002	1.90844E-002	2.89558E+005	2.90000E+001	3.00000E+000	0.00000E+000	3.52687E+002	3.69710E+002	9.69519E+001	3.00000E+002	2.58743E+000	2.16515E-002	0.00000E+000	1.60767E+002	3.68941E+000	6.97701E-001	3.50229E+002	5.16011E+002	1.51117E+002	1.41297E+002	5.73151E-001	7.78170E-001	1.81920E-001	1.60767E+002	1.10638E+002	1.78638E-001	1.41297E+002	9.45903E+001
1.94141E+002	1.08030E+003	2.25292E+002	8.74999E+001	1.55915E+000	1.10156E+000	1.13450E+004	1.13476E+003	1.00000E+000	2.51960E+004	0.00000E+000	2.09373E+006	1.71749E+000	3.28680E+001	1.46381E-002	1.03420E-002	9.09432E-002	4.60496E-002	6.66860E+005	2.25300E+002	8.75240E+001	1.90844E-002	1.90844E-002	2.89558E+005	2.90000E+001	4.00000E+000	0.00000E+000	3.76947E+002	5.71424E+002	1.69662E+002	1.00000E+002	3.56255E+000	2.46701E-002	0.00000E+000	1.39878E+002	2.86305E+000	7.87010E-001	3.50229E+002	5.16011E+002	1.51117E+002	1.41293E+002	5.73151E-001	7.78170E-001	1.71981E-001	1.39878E+002	1.00188E+002	1.78638E-001	1.41293E+002	9.46273E+001
1.83408E+002	9.51340E+002	2.25356E+002	8.74925E+001	1.57129E+000	1.11020E+000	1.01460E+004	1.32092E+003	1.00000E+000	2.51970E+004	0.00000E+000	2.09380E+006	1.74444E+000	3.08438E+001	1.55994E-002	1.10218E-002	9.07153E-002	4.60289E-002	6.66860E+005	2.25300E+002	8.75239E+001	1.90844E-002	1.90844E-002	2.89558E+005	2.90000E+001	5.00000E+000	0.00000E+000	2.74224E+002	4.95733E+002	2.04611E+002	1.00000E+002	3.12337E+000	2.89513E-002	0.00000E+000	1.25846E+002	3.15134E+000	7.56082E-001	3.50229E+002	5.16011E+002	1.51117E+002	1.41302E+002	5.73151E-001	7.78170E-001	1.71951E-001	1.25846E+002	8.62157E+001	1.78638E-001	1.41302E+002	9.46649E+001
1.92203E+002	9.99654E+002	2.25281E+002	8.74781E+001	1.64688E+000	1.11942E+000	1.11600E+004	1.17861E+003	1.00000E+000	2.51980E+004	0.00000E+000	2.09387E+006	1.84355E+000	3.16173E+001	1.55894E-002	1.05965E-002	1.01319E-001	4.75225E-002	6.66860E+005	2.25300E+002	8.75240E+001	1.90844E-002	1.90844E-002	2.89558E+005	2.90000E+001	6.00000E+000	0.00000E+000	4.13315E+002	5.07710E+002	1.42899E+002	1.00000E+002	3.37347E+000	2.91069E-002	0.00000E+000	1.50683E+002	3.17614E+000	7.15286E-001	3.50229E+002	5.16011E+002	1.51117E+002	1.41288E+002	5.73151E-001	7.78170E-001	1.90672E-001	1.50683E+002	9.15238E+001	1.78638E-001	1.41288E+002	9.46181E+001
1.53860E+002	5.67403E+002	2.25488E+002	8.76545E+001	1.75280E+000	1.11739E+000	6.66700E+003	4.28162E+002	1.00000E+000	2.51990E+004	7.00000E+000	2.09396E+006	1.95857E+000	2.38202E+001	2.14668E-002	1.36849E-002	1.20896E-001	5.03600E-002	6.66860E+005	2.25301E+002	8.75238E+001	1.90844E-002	1.90844E-002	2.89558E+005	2.90000E+001	7.00000E+000	0.00000E+000	1.94537E+002	3.07068E+002	8.72999E+001	1.00000E+002	1.87762E+000	2.47384E-002	0.00000E+000	1.39018E+002	3.56920E+000	8.23522E-001	3.50229E+002	5.16011E+002	1.51117E+002	1.41260E+002	5.73151E-001	7.78170E-001	2.21382E-001	1.39018E+002	4.88292E+001	1.78638E-001	1.41260E+002	9.46740E+001
1.93009E+002	9.93190E+002	2.25322E+002	8.75115E+001	1.50348E+000	1.11216E+000	1.02100E+004	1.02817E+003	1.00000E+000	2.52000E+004	0.00000E+000	2.09404E+006	1.67210E+000	3.15149E+001	1.48793E-002	1.10066E-002	7.91622E-002	4.40185E-002	6.66860E+005	2.25301E+002	8.75241E+001	1.90844E-002	1.90844E-002	2.89558E+005	2.90000E+001	8.00000E+000	0.00000E+000	3.23113E+002	4.93880E+002	2.00268E+002	1.00000E+002	3.24892E+000	2.48663E-002	0.00000E+000	1.32259E+002	3.54628E+000	6.69770E-001	3.50229E+002	5.16011E+002	1.51117E+002	1.41286E+002	5.73151E-001	7.78170E-001	1.49607E-001	1.32259E+002	1.16343E+002	1.78638E-001	1.41286E+002	9.46324E+001
1.84650E+002	9.70598E+002	2.25372E+002	8.75600E+001	1.46108E+000	1.08522E+000	9.50300E+003	9.84878E+002	1.00000E+000	2.52010E+004	0.00000E+000	2.09412E+006	1.58559E+000	3.11544E+001	1.49880E-002	1.11323E-002	7.51207E-002	4.21880E-002	6.66860E+005	2.25301E+002	8.75240E+001	1.90844E-002	1.90844E-002	2.89558E+005	2.90000E+001	9.00000E+000	0.00000E+000	2.45692E+002	5.55112E+002	2.02837E+002	1.00000E+002	3.22703E+000	3.13946E-002	0.00000E+000	1.23693E+002	2.65962E+000	9.25681E-001	3.50229E+002	5.16011E+002	1.51117E+002	1.41275E+002	5.73151E-001	7.78170E-001	1.47612E-001	1.23693E+002	1.09938E+002	1.78638E-001	1.41275E+002	9.46422E+001
1.71521E+002	7.69664E+002	2.25422E+002	8.74903E+001	1.64873E+000	1.09786E+000	8.45900E+003	9.06447E+002	1.00000E+000	2.52020E+004	0.00000E+000	2.09420E+006	1.81008E+000	2.77428E+001	1.79263E-002	1.19368E-002	1.02230E-001	4.62885E-002	6.66860E+005	2.25301E+002	8.75240E+001	1.90844E-002	1.90844E-002	2.89558E+005	2.90000E+001	1.00000E+001	0.00000E+000	3.00788E+002	3.83919E+002	1.17961E+002	1.00000E+002	2.54868E+000	3.53712E-002	0.00000E+000	1.47282E+002	3.75012E+000	6.95836E-001	3.50229E+002	5.16011E+002	1.51117E+002	1.41267E+002	5.73151E-001	7.78170E-001	2.00564E-001	1.47282E+002	7.80403E+001	1.78638E-001	1.41267E+002	9.46600E+001
2.04536E+002	1.26143E+003	2.25230E+002	8.74074E+001	1.54581E+000	1.08040E+000	1.28820E+004	1.96130E+003	1.00000E+000	2.52030E+004	0.00000E+000	2.09429E+006	1.67008E+000	3.55165E+001	1.36196E-002	9.51901E-003	9.13402E-002	4.51983E-002	6.66860E+005	2.25301E+002	8.75242E+001	1.90844E-002	1.90844E-002	2.89558E+005	2.90000E+001	1.10000E+001	0.00000E+000	4.79218E+002	7.00590E+002	1.41443E+002	1.00000E+002	4.19808E+000	3.03799E-002	0.00000E+000	1.46366E+002	2.34486E+000	9.01782E-001	3.50229E+002	5.16011E+002	1.51117E+002	1.41264E+002	5.73151E-001	7.78170E-001	1.77217E-001	1.46366E+002	1.01163E+002	1.78638E-001	1.41264E+002	9.45750E+001
1.74541E+002	1.10831E+003	2.25183E+002	8.74673E+001	1.70815E+000	1.10771E+000	1.25330E+004	9.84822E+002	1.00000E+000	2.52040E+004	0.00000E+000	2.09436E+006	1.89212E+000	3.32913E+001	1.52580E-002	9.89457E-003	1.36472E-001	5.79372E-002	6.66860E+005	2.25301E+002	8.75242E+001	1.90844E-002	1.90844E-002	2.89558E+005	2.90000E+001	1.20000E+001	0.00000E+000	5.10183E+002	5.24201E+002	1.17301E+002	3.00000E+002	3.63200E+000	1.79021E-002	0.00000E+000	1.63070E+002	2.86123E+000	7.49258E-001	3.50229E+002	5.16011E+002	1.51117E+002	1.41255E+002	5.73151E-001	7.78170E-001	2.13236E-001	1.63070E+002	8.08948E+001	1.78638E-001	1.41255E+002	9.45419E+001
2.08244E+002	1.22364E+003	2.25297E+002	8.75251E+001	1.62729E+000	1.07598E+000	1.30130E+004	1.73128E+003	1.00000E+000	2.52050E+004	0.00000E+000	2.09443E+006	1.75093E+000	3.49806E+001	1.42651E-002	9.43224E-003	1.04930E-001	4.64822E-002	6.66860E+005	2.25301E+002	8.75245E+001	1.90844E-002	1.90844E-002	2.89558E+005	2.90000E+001	1.30000E+001	0.00000E+000	4.60052E+002	6.50712E+002	1.67756E+002	1.00000E+002	4.06450E+000	3.74131E-002	0.00000E+000	1.44965E+002	2.61166E+000	8.05575E-001	3.50229E+002	5.16011E+002	1.51117E+002	1.41271E+002	5.73151E-001	7.78170E-001	2.03942E-001	1.44965E+002	7.22270E+001	1.78638E-001	1.41271E+002	9.46059E+001
1.75719E+002	8.19242E+002	2.25278E+002	8.74879E+001	1.51774E+000	1.03732E+000	7.91900E+003	1.25491E+003	1.00000E+000	2.52060E+004	0.00000E+000	2.09451E+006	1.57439E+000	2.86224E+001	1.70554E-002	1.16568E-002	9.54999E-002	4.55126E-002	6.66860E+005	2.25301E+002	8.75238E+001	1.90844E-002	1.90844E-002	2.89558E+005	2.90000E+001	1.40000E+001	0.00000E+000	2.28642E+002	4.75475E+002	1.42494E+002	1.00000E+002	2.71483E+000	5.13280E-002	0.00000E+000	1.29761E+002	2.82953E+000	9.53153E-001	3.50229E+002	5.16011E+002	1.51117E+002	1.41276E+002	5.73151E-001	7.78170E-001	1.88027E-001	1.29761E+002	7.33322E+001	1.78638E-001	1.41276E+002	9.46049E+001
1.66685E+002	8.30688E+002	2.25188E+002	8.73797E+001	1.56864E+000	1.10183E+000	8.72200E+003	7.56318E+002	1.00000E+000	2.52070E+004	0.00000E+000	2.09458E+006	1.72837E+000	2.88217E+001	1.67964E-002	1.17979E-002	1.01262E-001	5.07393E-002	6.66860E+005	2.25301E+002	8.75241E+001	1.90844E-002	1.90844E-002	2.89558E+005	2.90000E+001	1.50000E+001	0.00000E+000	2.72525E+002	4.58767E+002	1.13064E+002	1.00000E+002	2.69352E+000	2.54881E-002	0.00000E+000	1.38924E+002	2.83152E+000	9.07577E-001	3.50229E+002	5.16011E+002	1.51117E+002	1.41270E+002	5.73151E-001	7.78170E-001	1.74807E-001	1.38924E+002	9.62262E+001	1.78638E-001	1.41270E+002	9.45636E+001
1.64014E+002	6.09865E+002	2.25336E+002	8.75560E+001	1.56133E+000	1.08923E+000	6.34600E+003	8.36262E+002	1.00000E+000	2.52080E+004	5.00000E+000	2.09466E+006	1.70065E+000	2.46954E+001	1.95995E-002	1.36731E-002	1.01823E-001	5.06196E-002	6.66860E+005	2.25301E+002	8.75239E+001	1.90844E-002	1.90844E-002	2.89558E+005	2.90000E+001	1.60000E+001	0.00000E+000	1.96595E+002	3.39136E+002	1.09828E+002	1.00000E+002	2.06364E+000	4.87576E-002	0.00000E+000	1.33427E+002	3.66596E+000	8.21814E-001	3.50229E+002	5.16011E+002	1.51117E+002	1.41242E+002	5.73151E-001	7.78170E-001	1.78116E-001	1.33427E+002	8.73242E+001	1.78638E-001	1.41242E+002	9.45934E+001
1.67713E+002	7.83420E+002	2.25283E+002	8.74899E+001	1.54057E+000	1.08952E+000	8.05400E+003	1.19498E+003	1.00000E+000	2.52090E+004	0.00000E+000	2.09473E+006	1.67848E+000	2.79896E+001	1.71663E-002	1.21403E-002	9.37841E-002	4.77730E-002	6.66860E+005	2.25301E+002	8.75237E+001	1.90844E-002	1.90844E-002	2.89558E+005	2.90000E+001	1.70000E+001	0.00000E+000	2.17502E+002	4.35319E+002	1.54976E+002	1.00000E+002	2.59124E+000	5.40347E-002	0.00000E+000	1.27014E+002	3.08001E+000	8.68268E-001	3.50229E+002	5.16011E+002	1.51117E+002	1.41238E+002	5.73151E-001	7.78170E-001	1.71499E-001	1.27014E+002	8.78268E+001	1.78638E-001	1.41238E+002	9.45683E+001
1.46131E+002	5.58078E+002	2.25514E+002	8.75383E+001	1.65840E+000	1.22790E+000	6.88300E+003	3.69999E+002	1.00000E+000	2.52100E+004	9.00000E+000	2.09482E+006	2.03636E+000	2.36237E+001	1.99895E-002	1.48005E-002	7.98597E-002	4.49975E-002	6.66860E+005	2.25301E+002	8.75235E+001	1.90844E-002	1.90844E-002	2.89558E+005	2.90000E+001	1.80000E+001	0.00000E+000	1.63024E+002	2.90779E+002	1.14172E+002	1.00000E+002	1.81917E+000	2.36014E-002	0.00000E+000	1.27666E+002	3.77069E+000	7.67187E-001	3.50229E+002	5.16011E+002	1.51117E+002	1.41251E+002	5.73151E-001	7.78170E-001	1.49153E-001	1.27666E+002	1.12321E+002	1.78638E-001	1.41251E+002	9.46823E+001
1.69480E+002	8.57168E+002	2.25441E+002	8.75418E+001	1.51272E+000	1.09106E+000	8.70700E+003	9.02647E+002	1.00000E+000	2.52110E+004	0.00000E+000	2.09490E+006	1.65046E+000	2.92774E+001	1.62116E-002	1.16926E-002	7.96382E-002	4.23031E-002	6.66860E+005	2.25301E+002	8.75232E+001	1.90844E-002	1.90844E-002	2.89558E+005	2.90000E+001	1.90000E+001	0.00000E+000	2.05354E+002	4.97002E+002	2.00469E+002	1.00000E+002	2.90810E+000	2.69940E-002	0.00000E+000	1.19828E+002	2.77471E+000	9.26957E-001	3.50229E+002	5.16011E+002	1.51117E+002	1.41251E+002	5.73151E-001	7.78170E-001	1.61944E-001	1.19828E+002	9.08026E+001	1.78638E-001	1.41251E+002	9.46498E+001
1.81513E+002	8.98648E+002	2.25446E+002	8.75837E+001	1.47063E+000	1.07682E+000	8.78900E+003	1.35179E+003	1.00000E+000	2.52120E+004	0.00000E+000	2.09498E+006	1.58359E+000	2.99775E+001	1.56867E-002	1.14861E-002	7.34169E-002	4.02243E-002	6.66860E+005	2.25301E+002	8.75229E+001	1.90844E-002	1.90844E-002	2.89558E+005	2.90000E+001	2.00000E+001	0.00000E+000	2.36710E+002	4.66146E+002	2.19433E+002	1.00000E+002	2.96343E+000	3.33099E-002	0.00000E+000	1.19140E+002	3.37634E+000	7.58220E-001	3.50229E+002	5.16011E+002	1.51117E+002	1.41247E+002	5.73151E-001	7.78170E-001	1.54590E-001	1.19140E+002	9.79436E+001	1.78638E-001	1.41247E+002	9.46457E+001
1.85130E+002	1.11398E+003	2.25396E+002	8.75658E+001	1.61277E+000	1.09786E+000	1.20170E+004	1.40879E+003	1.00000E+000	2.52130E+004	0.00000E+000	2.09506E+006	1.77060E+000	3.33763E+001	1.47121E-002	1.00149E-002	9.88374E-002	4.64510E-002	6.66860E+005	2.25301E+002	8.75228E+001	1.90844E-002	1.90844E-002	2.89558E+005	2.90000E+001	2.10000E+001	0.00000E+000	4.02309E+002	6.25430E+002	1.43080E+002	1.00000E+002	3.72730E+000	3.54818E-002	0.00000E+000	1.42660E+002	2.45506E+000	8.91767E-001	3.50229E+002	5.16011E+002	1.51117E+002	1.41252E+002	5.73151E-001	7.78170E-001	1.89962E-001	1.42660E+002	8.42800E+001	1.78638E-001	1.41252E+002	9.46292E+001
1.98003E+002	1.18479E+003	2.25334E+002	8.76631E+001	1.61093E+000	1.10605E+000	1.28470E+004	1.86677E+003	1.00000E+000	2.52140E+004	0.00000E+000	2.09513E+006	1.78178E+000	3.44208E+001	1.42127E-002	9.75833E-003	9.90705E-002	4.73001E-002	6.66860E+005	2.25301E+002	8.75227E+001	1.90844E-002	1.90844E-002	2.89558E+005	2.90000E+001	2.20000E+001	0.00000E+000	4.41808E+002	6.70347E+002	1.26028E+002	3.00000E+002	3.93605E+000	3.23869E-002	0.00000E+000	1.45568E+002	2.25037E+000	9.40927E-001	3.50229E+002	5.16011E+002	1.51117E+002	1.41237E+002	5.73151E-001	7.78170E-001	1.85823E-001	1.45568E+002	9.14371E+001	1.78638E-001	1.41237E+002	9.45816E+001
1.78396E+002	9.85780E+002	2.25393E+002	8.73828E+001	1.64475E+000	1.14877E+000	1.13010E+004	1.18802E+003	1.00000E+000	2.52150E+004	0.00000E+000	2.09521E+006	1.88944E+000	3.13971E+001	1.54718E-002	1.08062E-002	1.00837E-001	4.98592E-002	6.66860E+005	2.25302E+002	8.75226E+001	1.90844E-002	1.90844E-002	2.89558E+005	2.90000E+001	2.30000E+001	0.00000E+000	3.55391E+002	5.34311E+002	1.36109E+002	1.00000E+002	3.26520E+000	3.17075E-002	0.00000E+000	1.42559E+002	2.69198E+000	8.38650E-001	3.50229E+002	5.16011E+002	1.51117E+002	1.41246E+002	5.73151E-001	7.78170E-001	1.77546E-001	1.42559E+002	9.70855E+001	1.78638E-001	1.41246E+002	9.46308E+001
1.80300E+002	1.21761E+003	2.25143E+002	8.76444E+001	1.65134E+000	1.17254E+000	1.41920E+004	1.59679E+003	1.00000E+000	2.52160E+004	0.00000E+000	2.09528E+006	1.93626E+000	3.48943E+001	1.38616E-002	9.84247E-003	1.16452E-001	5.91628E-002	6.66860E+005	2.25301E+002	8.75225E+001	1.90844E-002	1.90844E-002	2.89558E+005	2.90000E+001	2.40000E+001	0.00000E+000	5.34422E+002	5.44162E+002	1.61710E+002	1.00000E+002	3.91711E+000	2.45793E-002	0.00000E+000	1.61476E+002	3.12451E+000	6.44774E-001	3.50229E+002	5.16011E+002	1.51117E+002	1.41257E+002	5.73151E-001	7.78170E-001	1.69556E-001	1.61476E+002	1.24263E+002	1.78638E-001	1.41257E+002	9.45168E+001
1.90503E+002	1.21876E+003	2.25361E+002	8.74935E+001	1.58879E+000	1.10389E+000	1.30480E+004	1.63684E+003	1.00000E+000	2.52170E+004	0.00000E+000	2.09535E+006	1.75385E+000	3.49108E+001	1.39090E-002	9.66390E-003	8.95989E-002	4.38726E-002	6.66860E+005	2.25302E+002	8.75224E+001	1.90844E-002	1.90844E-002	2.89558E+005	2.90000E+001	2.50000E+001	0.00000E+000	3.42097E+002	6.74213E+002	2.42805E+002	1.00000E+002	4.03811E+000	2.33366E-002	0.00000E+000	1.27150E+002	2.45629E+000	8.55382E-001	3.50229E+002	5.16011E+002	1.51117E+002	1.41261E+002	5.73151E-001	7.78170E-001	1.80083E-001	1.27150E+002	7.90075E+001	1.78638E-001	1.41261E+002	9.46264E+001
1.74093E+002	1.03451E+003	2.25129E+002	8.76335E+001	1.59506E+000	1.14713E+000	1.14790E+004	9.52057E+002	1.00000E+000	2.52180E+004	0.00000E+000	2.09542E+006	1.82974E+000	3.21638E+001	1.48877E-002	1.07068E-002	1.01899E-001	5.32827E-002	6.66860E+005	2.25302E+002	8.75226E+001	1.90844E-002	1.90844E-002	2.89558E+005	2.90000E+001	2.60000E+001	0.00000E+000	4.62935E+002	4.97295E+002	1.37935E+002	1.00000E+002	3.47105E+000	1.74193E-002	0.00000E+000	1.58715E+002	3.28615E+000	6.81666E-001	3.50229E+002	5.16011E+002	1.51117E+002	1.41285E+002	5.73151E-001	7.78170E-001	1.63350E-001	1.58715E+002	1.28054E+002	1.78638E-001	1.41285E+002	9.45393E+001
1.85326E+002	1.02609E+003	2.25146E+002	8.74232E+001	1.55147E+000	1.08953E+000	1.05710E+004	1.42124E+003	1.00000E+000	2.52190E+004	0.00000E+000	2.09549E+006	1.69038E+000	3.20326E+001	1.50899E-002	1.05970E-002	1.03977E-001	5.18949E-002	6.66860E+005	2.25302E+002	8.75225E+001	1.90844E-002	1.90844E-002	2.89558E+005	2.90000E+001	2.70000E+001	0.00000E+000	4.08494E+002	5.45406E+002	1.34120E+002	1.00000E+002	3.45360E+000	2.92653E-002	0.00000E+000	1.48188E+002	2.92922E+000	7.96895E-001	3.50229E+002	5.16011E+002	1.51117E+002	1.41285E+002	5.73151E-001	7.78170E-001	1.74909E-001	1.48188E+002	1.05363E+002	1.78638E-001	1.41285E+002	9.45577E+001
1.83048E+002	1.05992E+003	2.25366E+002	8.76111E+001	1.64821E+000	1.13945E+000	1.20680E+004	1.33557E+003	1.00000E+000	2.52200E+004	0.00000E+000	2.09556E+006	1.87805E+000	3.25564E+001	1.50035E-002	1.03724E-002	9.88259E-002	4.78868E-002	6.66860E+005	2.25302E+002	8.75227E+001	1.90844E-002	1.90844E-002	2.89558E+005	2.90000E+001	2.80000E+001	0.00000E+000	3.55855E+002	5.63995E+002	1.75070E+002	1.00000E+002	3.49312E+000	2.53378E-002	0.00000E+000	1.37326E+002	2.75547E+000	7.92864E-001	3.50229E+002	5.16011E+002	1.51117E+002	1.41303E+002	5.73151E-001	7.78170E-001	1.82503E-001	1.37326E+002	8.66594E+001	1.78638E-001	1.41303E+002	9.46646E+001
1.71486E+002	8.11577E+002	2.25340E+002	8.74957E+001	1.64586E+000	1.09949E+000	8.90800E+003	6.84058E+002	1.00000E+000	2.52210E+004	0.00000E+000	2.09564E+006	1.80961E+000	2.84882E+001	1.74382E-002	1.16494E-002	9.32614E-002	4.26094E-002	6.66860E+005	2.25302E+002	8.75225E+001	1.90844E-002	1.90844E-002	2.89558E+005	2.90000E+001	2.90000E+001	0.00000E+000	2.87613E+002	4.24203E+002	1.24489E+002	1.00000E+002	2.66310E+000	2.60333E-002	0.00000E+000	1.41220E+002	3.26886E+000	7.77901E-001	3.50229E+002	5.16011E+002	1.51117E+002	1.41300E+002	5.73151E-001	7.78170E-001	1.99015E-001	1.41220E+002	7.35224E+001	1.78638E-001	1.41300E+002	9.46555E+001
1.87056E+002	7.38767E+002	2.26734E+002	8.78165E+001	1.82555E+000	1.14497E+000	9.16900E+003	1.24561E+003	1.00000E+000	2.56700E+004	0.00000E+000	2.13025E+006	2.09020E+000	2.71803E+001	1.90648E-002	1.19573E-002	1.38303E-001	5.52720E-002	6.78821E+005	2.26702E+002	8.79241E+001	6.47227E-002	6.47227E-002	3.89600E+004	5.00000E+000	2.00000E+000	0.00000E+000	1.97118E+002	1.73407E+002	3.85310E+002	1.00000E+002	2.43505E+000	4.48919E-002	0.00000E+000	3.86224E+001	3.17969E+000	7.88253E-001	1.47818E+002	1.54372E+002	3.27329E+002	4.31965E+001	1.45627E+000	8.34949E-001	2.29109E-001	3.86224E+001	-5.86579E+001	2.63945E-001	4.31965E+001	-8.74970E+001
1.72408E+002	5.70885E+002	2.26854E+002	8.78165E+001	1.80656E+000	1.16003E+000	7.11100E+003	6.71293E+002	1.00000E+000	2.56820E+004	7.00000E+000	2.13120E+006	2.09566E+000	2.38932E+001	2.14233E-002	1.37564E-002	1.41159E-001	5.92388E-002	6.79072E+005	2.26857E+002	8.78273E+001	3.05538E-002	3.05538E-002	2.29045E+005	2.80000E+001	4.00000E+000	0.00000E+000	2.39277E+002	1.15611E+002	2.27089E+002	1.00000E+002	1.84680E+000	4.75601E-002	0.00000E+000	2.86253E+000	6.19217E+000	4.59625E-001	1.49841E+002	2.14481E+002	3.24950E+002	5.70333E+001	6.85188E-001	7.31882E-001	2.17935E-001	2.86253E+000	-8.32882E+001	2.67046E-001	5.70333E+001	-7.64931E+001
1.95567E+002	7.62372E+002	2.26841E+002	8.77778E+001	1.80271E+000	1.14831E+000	9.39200E+003	1.03878E+003	1.00000E+000	2.56940E+004	0.00000E+000	2.13214E+006	2.07008E+000	2.76111E+001	1.86015E-002	1.18490E-002	1.41859E-001	5.83501E-002	6.79072E+005	2.26856E+002	8.78266E+001	3.05538E-002	3.05538E-002	2.29045E+005	2.80000E+001	1.60000E+001	0.00000E+000	1.27893E+002	2.67957E+002	4.00527E+002	1.00000E+002	2.58885E+000	2.98108E-002	0.00000E+000	6.16407E+001	2.72098E+000	9.10136E-001	1.49841E+002	2.14481E+002	3.24950E+002	5.69338E+001	6.85188E-001	7.31882E-001	2.21754E-001	6.16407E+001	-2.83171E+001	2.67046E-001	5.69338E+001	-7.65963E+001
1.51542E+002	3.59039E+002	2.25350E+002	8.76338E+001	1.53756E+000	1.12762E+000	3.81400E+003	4.39830E+002	1.00000E+000	2.60160E+004	1.50000E+001	2.15707E+006	1.73379E+000	1.89483E+001	2.48968E-002	1.82589E-002	1.04426E-001	5.76698E-002	6.87633E+005	2.25319E+002	8.75008E+001	2.51360E-002	2.51360E-002	5.05360E+004	6.00000E+000	1.00000E+000	0.00000E+000	9.97867E+001	2.13534E+002	5.33391E+001	1.00000E+002	1.17525E+000	7.57727E-002	0.00000E+000	1.30606E+002	3.75996E+000	1.03357E+000	2.30983E+002	5.03438E+002	1.92017E+002	1.21878E+002	1.19944E+000	8.90087E-001	1.53813E-001	1.30606E+002	1.10193E+002	1.61846E-001	1.21878E+002	9.29105E+001
1.82842E+002	9.60973E+002	2.25320E+002	8.74782E+001	1.48742E+000	1.07879E+000	9.49300E+003	1.03715E+003	1.00000E+000	2.60170E+004	0.00000E+000	2.15714E+006	1.60462E+000	3.09996E+001	1.52663E-002	1.10723E-002	7.76251E-002	4.16234E-002	6.87633E+005	2.25319E+002	8.75010E+001	2.51360E-002	2.51360E-002	5.05360E+004	6.00000E+000	2.00000E+000	0.00000E+000	2.51620E+002	5.48658E+002	1.95806E+002	1.00000E+002	3.20025E+000	2.92260E-002	0.00000E+000	1.23497E+002	2.69249E+000	9.14863E-001	2.30983E+002	5.03438E+002	1.92017E+002	1.21854E+002	1.19944E+000	8.90087E-001	1.59234E-001	1.23497E+002	9.72992E+001	1.61846E-001	1.21854E+002	9.28813E+001
1.78377E+002	9.19789E+002	2.25302E+002	8.74410E+001	1.48534E+000	1.11144E+000	9.34300E+003	1.19047E+003	1.00000E+000	2.60180E+004	0.00000E+000	2.15722E+006	1.65087E+000	3.03280E+001	1.53668E-002	1.14985E-002	8.27612E-002	4.70346E-002	6.87633E+005	2.25319E+002	8.75006E+001	2.51360E-002	2.51360E-002	5.05360E+004	6.00000E+000	3.00000E+000	0.00000E+000	1.79899E+002	4.84385E+002	2.94706E+002	1.00000E+002	3.10315E+000	2.82298E-002	0.00000E+000	1.02596E+002	2.89226E+000	8.58482E-001	2.30983E+002	5.03438E+002	1.92017E+002	1.21844E+002	1.19944E+000	8.90087E-001	1.43989E-001	1.02596E+002	9.27124E+001	1.61846E-001	1.21844E+002	9.28651E+001
1.71971E+002	7.03528E+002	2.25295E+002	8.75178E+001	1.55530E+000	1.04526E+000	6.99700E+003	7.44764E+002	1.00000E+000	2.60190E+004	0.00000E+000	2.15730E+006	1.62569E+000	2.65241E+001	1.85934E-002	1.24959E-002	9.21806E-002	4.27686E-002	6.87633E+005	2.25319E+002	8.75004E+001	2.51360E-002	2.51360E-002	5.05360E+004	6.00000E+000	4.00000E+000	0.00000E+000	2.28622E+002	3.94097E+002	1.06943E+002	1.00000E+002	2.32999E+000	4.17791E-002	0.00000E+000	1.35194E+002	3.23665E+000	8.86459E-001	2.30983E+002	5.03438E+002	1.92017E+002	1.21829E+002	1.19944E+000	8.90087E-001	1.96129E-001	1.35194E+002	7.04287E+001	1.61846E-001	1.21829E+002	9.28432E+001
1.90280E+002	1.12032E+003	2.25305E+002	8.75218E+001	1.50331E+000	1.07790E+000	1.11580E+004	1.44669E+003	1.00000E+000	2.60200E+004	0.00000E+000	2.15738E+006	1.62042E+000	3.34711E+001	1.42317E-002	1.02044E-002	8.44141E-002	4.40483E-002	6.87633E+005	2.25319E+002	8.75004E+001	2.51360E-002	2.51360E-002	5.05360E+004	6.00000E+000	5.00000E+000	0.00000E+000	3.19977E+002	6.58191E+002	1.80921E+002	1.00000E+002	3.71431E+000	3.13549E-002	0.00000E+000	1.30002E+002	2.32247E+000	9.78291E-001	2.30983E+002	5.03438E+002	1.92017E+002	1.21820E+002	1.19944E+000	8.90087E-001	1.64811E-001	1.30002E+002	9.78786E+001	1.61846E-001	1.21820E+002	9.28386E+001
1.67185E+002	9.01226E+002	2.25354E+002	8.74911E+001	1.55605E+000	1.13408E+000	9.73100E+003	7.09037E+002	1.00000E+000	2.60210E+004	0.00000E+000	2.15745E+006	1.76468E+000	3.00204E+001	1.57741E-002	1.14965E-002	7.65550E-002	4.15021E-002	6.87633E+005	2.25319E+002	8.75008E+001	2.51360E-002	2.51360E-002	5.05360E+004	6.00000E+000	6.00000E+000	0.00000E+000	2.10973E+002	4.92414E+002	2.17977E+002	1.00000E+002	2.96789E+000	2.28577E-002	0.00000E+000	1.16210E+002	2.78222E+000	8.74463E-001	2.30983E+002	5.03438E+002	1.92017E+002	1.21802E+002	1.19944E+000	8.90087E-001	1.56856E-001	1.16210E+002	9.25584E+001	1.61846E-001	1.21802E+002	9.28437E+001
1.28942E+002	1.46130E+002	2.26371E+002	8.78955E+001	1.01977E+000	1.34475E+000	1.24100E+003	1.84592E+002	1.00000E+000	2.60860E+004	3.00000E+001	2.16240E+006	1.37134E+000	1.20884E+001	2.89478E-002	3.81730E-002	6.72614E-002	1.11530E-001	6.89271E+005	2.26371E+002	8.78955E+001	6.72614E-002	1.11530E-001	1.24100E+003	1.00000E+000	1.00000E+000	0.00000E+000	7.36707E+001	5.79291E+001	1.54561E+001	1.00000E+002	4.61280E-001	1.44379E-001	0.00000E+000	-4.04839E+002	9.83848E+000	6.92465E-001	7.36707E+001	5.79291E+001	1.54561E+001	-4.04839E+002	9.83848E+000	6.92465E-001	-1.37442E-001	1.77652E+002	-9.94299E+001	-1.37442E-001	1.77652E+002	-9.94299E+001
1.49092E+002	5.77781E+002	2.26911E+002	8.72971E+001	1.66975E+000	1.12491E+000	6.56700E+003	5.31925E+002	1.00000E+000	2.65620E+004	2.00000E+000	2.19879E+006	1.87832E+000	2.40371E+001	2.06048E-002	1.38814E-002	1.14643E-001	5.31358E-002	7.01011E+005	2.26837E+002	8.73495E+001	2.59281E-002	2.59281E-002	6.94400E+004	9.00000E+000	1.00000E+000	0.00000E+000	1.96045E+002	3.33698E+002	8.67488E+001	1.00000E+002	1.96764E+000	2.89839E-002	0.00000E+000	1.35981E+002	3.30932E+000	8.94930E-001	3.11105E+002	4.26688E+002	1.04203E+002	1.45212E+002	1.12330E+000	8.10793E-001	1.94959E-001	1.35981E+002	7.31516E+001	1.75695E-001	1.45212E+002	1.02360E+002
1.78309E+002	9.49292E+002	2.26757E+002	8.73419E+001	1.53697E+000	1.11494E+000	9.99600E+003	9.63997E+002	1.00000E+000	2.65630E+004	0.00000E+000	2.19886E+006	1.71362E+000	3.08106E+001	1.53728E-002	1.11516E-002	8.28624E-002	4.43507E-002	7.01011E+005	2.26838E+002	8.73494E+001	2.59281E-002	2.59281E-002	6.94400E+004	9.00000E+000	2.00000E+000	0.00000E+000	3.41391E+002	5.29925E+002	1.18244E+002	1.00000E+002	3.14976E+000	2.36319E-002	0.00000E+000	1.41226E+002	2.66958E+000	8.99199E-001	3.11105E+002	4.26688E+002	1.04203E+002	1.45223E+002	1.12330E+000	8.10793E-001	1.59143E-001	1.41226E+002	1.15776E+002	1.75695E-001	1.45223E+002	1.02299E+002
1.65680E+002	6.82396E+002	2.26822E+002	8.75376E+001	1.53441E+000	1.11783E+000	7.19000E+003	4.47397E+002	1.00000E+000	2.65640E+004	0.00000E+000	2.19893E+006	1.71521E+000	2.61227E+001	1.80958E-002	1.31829E-002	8.65179E-002	4.68900E-002	7.01011E+005	2.26837E+002	8.73497E+001	2.59281E-002	2.59281E-002	6.94400E+004	9.00000E+000	3.00000E+000	0.00000E+000	2.86795E+002	3.50174E+002	8.39178E+001	1.00000E+002	2.28333E+000	2.88426E-002	0.00000E+000	1.51085E+002	3.66915E+000	7.71404E-001	3.11105E+002	4.26688E+002	1.04203E+002	1.45234E+002	1.12330E+000	8.10793E-001	1.57071E-001	1.51085E+002	1.27860E+002	1.75695E-001	1.45234E+002	1.02330E+002
1.84216E+002	9.50651E+002	2.26855E+002	8.73519E+001	1.55228E+000	1.04770E+000	9.48600E+003	7.26743E+002	1.00000E+000	2.65650E+004	1.00000E+000	2.19902E+006	1.62633E+000	3.08326E+001	1.59378E-002	1.07571E-002	8.68538E-002	4.04499E-002	7.01011E+005	2.26837E+002	8.73497E+001	2.59281E-002	2.59281E-002	6.94400E+004	9.00000E+000	4.00000E+000	0.00000E+000	3.78507E+002	4.91239E+002	1.10972E+002	1.00000E+002	3.10962E+000	2.06856E-002	0.00000E+000	1.48647E+002	3.02679E+000	8.14118E-001	3.11105E+002	4.26688E+002	1.04203E+002	1.45231E+002	1.12330E+000	8.10793E-001	1.94072E-001	1.48647E+002	8.66996E+001	1.75695E-001	1.45231E+002	1.02351E+002
1.65033E+002	6.72578E+002	2.26839E+002	8.73528E+001	1.57227E+000	1.11428E+000	7.21300E+003	8.15117E+002	1.00000E+000	2.65660E+004	1.00000E+000	2.19910E+006	1.75196E+000	2.59341E+001	1.85127E-002	1.31201E-002	1.02210E-001	5.22516E-002	7.01011E+005	2.26837E+002	8.73500E+001	2.59281E-002	2.59281E-002	6.94400E+004	9.00000E+000	5.00000E+000	0.00000E+000	2.32596E+002	3.76766E+002	9.25999E+001	1.00000E+002	2.23746E+000	4.30289E-002	0.00000E+000	1.38481E+002	3.18057E+000	8.88480E-001	3.11105E+002	4.26688E+002	1.04203E+002	1.45225E+002	1.12330E+000	8.10793E-001	1.70476E-001	1.38481E+002	1.01075E+002	1.75695E-001	1.45225E+002	1.02337E+002
1.55418E+002	8.27338E+002	2.26828E+002	8.73019E+001	1.62970E+000	1.17444E+000	9.62800E+003	9.12882E+002	1.00000E+000	2.65670E+004	1.00000E+000	2.19917E+006	1.91399E+000	2.87635E+001	1.66089E-002	1.19691E-002	9.26912E-002	4.89187E-002	7.01011E+005	2.26838E+002	8.73499E+001	2.59281E-002	2.59281E-002	6.94400E+004	9.00000E+000	6.00000E+000	0.00000E+000	3.30566E+002	4.27415E+002	1.04206E+002	1.00000E+002	2.73467E+000	2.71162E-002	0.00000E+000	1.48017E+002	3.10872E+000	7.86796E-001	3.11105E+002	4.26688E+002	1.04203E+002	1.45234E+002	1.12330E+000	8.10793E-001	1.62354E-001	1.48017E+002	1.19190E+002	1.75695E-001	1.45234E+002	1.02345E+002
1.70136E+002	9.11370E+002	2.26812E+002	8.73527E+001	1.62580E+000	1.08360E+000	9.78200E+003	7.97437E+002	1.00000E+000	2.65680E+004	0.00000E+000	2.19925E+006	1.76172E+000	3.01889E+001	1.64382E-002	1.09561E-002	9.78753E-002	4.43249E-002	7.01011E+005	2.26837E+002	8.73496E+001	2.59281E-002	2.59281E-002	6.94400E+004	9.00000E+000	7.00000E+000	0.00000E+000	3.96759E+002	4.58761E+002	1.23445E+002	1.00000E+002	3.09897E+000	2.18583E-002	0.00000E+000	1.52819E+002	3.40701E+000	7.12237E-001	3.11105E+002	4.26688E+002	1.04203E+002	1.45234E+002	1.12330E+000	8.10793E-001	2.00120E-001	1.52819E+002	8.46604E+001	1.75695E-001	1.45234E+002	1.02335E+002
1.63465E+002	7.59397E+002	2.26895E+002	8.72842E+001	1.61839E+000	1.14120E+000	8.53500E+003	1.26535E+003	1.00000E+000	2.65690E+004	1.00000E+000	2.19933E+006	1.84691E+000	2.75572E+001	1.75178E-002	1.23527E-002	1.05563E-001	5.32900E-002	7.01011E+005	2.26837E+002	8.73496E+001	2.59281E-002	2.59281E-002	6.94400E+004	9.00000E+000	8.00000E+000	0.00000E+000	2.89170E+002	4.19909E+002	1.08736E+002	1.00000E+002	2.60144E+000	3.48269E-002	0.00000E+000	1.41986E+002	3.18281E+000	8.16204E-001	3.11105E+002	4.26688E+002	1.04203E+002	1.45231E+002	1.12330E+000	8.10793E-001	1.72918E-001	1.41986E+002	1.02039E+002	1.75695E-001	1.45231E+002	1.02372E+002
1.65884E+002	9.40707E+002	2.27779E+002	8.78902E+001	1.23330E+000	1.45480E+000	1.03630E+004	9.91800E+002	1.00000E+000	2.70140E+004	0.00000E+000	2.23372E+006	1.79420E+000	3.06709E+001	1.21150E-002	1.42910E-002	4.98669E-002	6.87481E-002	7.12241E+005	2.27554E+002	8.79634E+001	2.96686E-002	2.96686E-002	1.80524E+005	1.80000E+001	2.00000E+000	0.00000E+000	5.94456E+002	2.40580E+002	1.33607E+002	1.00000E+002	3.00755E+000	3.37176E-002	0.00000E+000	-3.65536E+002	2.90758E+000	8.10842E-001	6.10441E+002	2.20691E+002	1.85063E+002	-3.55998E+002	7.60015E-001	7.43227E-001	-8.24026E-002	2.16955E+002	-1.20142E+002	-6.55288E-002	2.26493E+002	-1.29536E+002
1.53657E+002	8.99863E+002	2.27592E+002	8.79642E+001	1.26780E+000	1.45843E+000	1.01980E+004	7.61216E+002	1.00000E+000	2.70150E+004	0.00000E+000	2.23380E+006	1.84899E+000	2.99977E+001	1.25543E-002	1.44420E-002	4.72997E-002	6.19967E-002	7.12241E+005	2.27553E+002	8.79632E+001	2.96686E-002	2.96686E-002	1.80524E+005	1.80000E+001	3.00000E+000	0.00000E+000	5.80898E+002	2.17193E+002	1.33276E+002	1.00000E+002	2.88925E+000	1.32743E-002	0.00000E+000	-3.62558E+002	2.83135E+000	8.39382E-001	6.10441E+002	2.20691E+002	1.85063E+002	-3.55999E+002	7.60015E-001	7.43227E-001	-6.99244E-002	2.19933E+002	-1.31241E+002	-6.55288E-002	2.26492E+002	-1.29625E+002
1.80826E+002	1.11938E+003	2.27362E+002	8.77901E+001	1.26053E+000	1.34317E+000	1.17260E+004	1.49342E+003	1.00000E+000	2.70160E+004	0.00000E+000	2.23388E+006	1.69312E+000	3.34571E+001	1.16407E-002	1.24039E-002	4.86445E-002	5.50215E-002	7.12241E+005	2.27553E+002	8.79633E+001	2.96686E-002	2.96686E-002	1.80524E+005	1.80000E+001	4.00000E+000	0.00000E+000	6.70425E+002	1.91152E+002	2.97160E+002	1.00000E+002	3.61462E+000	3.60286E-002	0.00000E+000	-4.62820E+001	3.10642E+000	7.13471E-001	6.10441E+002	2.20691E+002	1.85063E+002	-3.55994E+002	7.60015E-001	7.43227E-001	-3.17395E-002	2.44964E+002	1.41785E+002	-6.55288E-002	2.26497E+002	-1.29714E+002
1.67912E+002	1.02306E+003	2.27377E+002	8.79795E+001	1.26176E+000	1.37248E+000	1.09240E+004	1.10952E+003	1.00000E+000	2.70170E+004	0.00000E+000	2.23396E+006	1.73174E+000	3.19853E+001	1.20722E-002	1.31315E-002	5.24242E-002	6.17449E-002	7.12241E+005	2.27553E+002	8.79632E+001	2.96686E-002	2.96686E-002	1.80524E+005	1.80000E+001	5.00000E+000	0.00000E+000	6.29408E+002	1.85509E+002	2.44845E+002	1.00000E+002	3.30014E+000	3.04624E-002	0.00000E+000	-3.43295E+002	3.08845E+000	7.43498E-001	6.10441E+002	2.20691E+002	1.85063E+002	-3.56004E+002	7.60015E-001	7.43227E-001	-4.20295E-002	2.39196E+002	-1.43560E+002	-6.55288E-002	2.26487E+002	-1.29727E+002
1.75860E+002	1.21257E+003	2.27628E+002	8.80364E+001	1.28943E+000	1.40813E+000	1.35570E+004	1.71491E+003	1.00000E+000	2.70180E+004	0.00000E+000	2.23404E+006	1.81569E+000	3.48220E+001	1.10743E-002	1.20938E-002	5.15819E-002	6.12621E-002	7.12241E+005	2.27553E+002	8.79633E+001	2.96686E-002	2.96686E-002	1.80524E+005	1.80000E+001	6.00000E+000	0.00000E+000	7.56125E+002	2.49138E+002	2.46264E+002	1.00000E+002	3.89201E+000	2.58881E-002	0.00000E+000	-6.02528E+001	2.71558E+000	7.59044E-001	6.10441E+002	2.20691E+002	1.85063E+002	-3.56007E+002	7.60015E-001	7.43227E-001	-4.40035E-002	2.30993E+002	1.41827E+002	-6.55288E-002	2.26484E+002	-1.29621E+002
1.70738E+002	9.65945E+002	2.27631E+002	8.78543E+001	1.20161E+000	1.44252E+000	1.03090E+004	1.23035E+003	1.00000E+000	2.70190E+004	0.00000E+000	2.23412E+006	1.73335E+000	3.10797E+001	1.18347E-002	1.42073E-002	4.68540E-002	6.67882E-002	7.12241E+005	2.27553E+002	8.79636E+001	2.96686E-002	2.96686E-002	1.80524E+005	1.80000E+001	7.00000E+000	0.00000E+000	5.93283E+002	2.60311E+002	1.40358E+002	1.00000E+002	3.09114E+000	3.60811E-002	0.00000E+000	-3.67883E+002	3.12883E+000	7.55476E-001	6.10441E+002	2.20691E+002	1.85063E+002	-3.55998E+002	7.60015E-001	7.43227E-001	-9.11085E-002	2.14608E+002	-1.12838E+002	-6.55288E-002	2.26493E+002	-1.29601E+002
1.63081E+002	6.98900E+002	2.27391E+002	8.78228E+001	1.23112E+000	1.41300E+000	7.49500E+003	8.42193E+002	1.00000E+000	2.70200E+004	0.00000E+000	2.23420E+006	1.73957E+000	2.64367E+001	1.42205E-002	1.63213E-002	4.13532E-002	5.36125E-002	7.12241E+005	2.27553E+002	8.79636E+001	2.96686E-002	2.96686E-002	1.80524E+005	1.80000E+001	8.00000E+000	0.00000E+000	4.41274E+002	1.30110E+002	1.47486E+002	1.00000E+002	2.23373E+000	3.17001E-002	0.00000E+000	-3.48197E+002	3.45379E+000	8.02656E-001	6.10441E+002	2.20691E+002	1.85063E+002	-3.56017E+002	7.60015E-001	7.43227E-001	-6.87864E-002	2.34294E+002	-1.18242E+002	-6.55288E-002	2.26474E+002	-1.29725E+002
1.76417E+002	9.17392E+002	2.27538E+002	8.78156E+001	1.22971E+000	1.45506E+000	1.00960E+004	1.19724E+003	1.00000E+000	2.70210E+004	0.00000E+000	2.23429E+006	1.78931E+000	3.02885E+001	1.22385E-002	1.44813E-002	5.27714E-002	7.32538E-002	7.12241E+005	2.27553E+002	8.79635E+001	2.96686E-002	2.96686E-002	1.80524E+005	1.80000E+001	9.00000E+000	0.00000E+000	5.71152E+002	2.25825E+002	1.46311E+002	1.00000E+002	2.93167E+000	3.95917E-002	0.00000E+000	-3.62610E+002	3.10203E+000	7.70000E-001	6.10441E+002	2.20691E+002	1.85063E+002	-3.56036E+002	7.60015E-001	7.43227E-001	-8.39352E-002	2.19881E+002	-1.15608E+002	-6.55288E-002	2.26455E+002	-1.29678E+002
1.71517E+002	1.05850E+003	2.27583E+002	8.76655E+001	1.24777E+000	1.40836E+000	1.14980E+004	1.44588E+003	1.00000E+000	2.70220E+004	0.00000E+000	2.23437E+006	1.75731E+000	3.25346E+001	1.16366E-002	1.31342E-002	4.46271E-002	5.63903E-002	7.12241E+005	2.27553E+002	8.79638E+001	2.96686E-002	2.96686E-002	1.80524E+005	1.80000E+001	1.00000E+001	0.00000E+000	6.35679E+002	1.91473E+002	2.70057E+002	1.00000E+002	3.42203E+000	3.15088E-002	0.00000E+000	-3.40353E+002	3.19405E+000	7.00742E-001	6.10441E+002	2.20691E+002	1.85063E+002	-3.56053E+002	7.60015E-001	7.43227E-001	-6.04578E-002	2.42138E+002	-1.19680E+002	-6.55288E-002	2.26438E+002	-1.29668E+002
1.85514E+002	1.26385E+003	2.27583E+002	8.78371E+001	1.23682E+000	1.47062E+000	1.41140E+004	1.80808E+003	1.00000E+000	2.70230E+004	0.00000E+000	2.23444E+006	1.81890E+000	3.55507E+001	1.04108E-002	1.23787E-002	5.21601E-002	7.32652E-002	7.12241E+005	2.27553E+002	8.79639E+001	2.96686E-002	2.96686E-002	1.80524E+005	1.80000E+001	1.10000E+001	0.00000E+000	7.67831E+002	3.01562E+002	2.29712E+002	1.00000E+002	4.04403E+000	3.49238E-002	0.00000E+000	-3.59137E+002	2.84942E+000	7.08973E-001	6.10441E+002	2.20691E+002	1.85063E+002	-3.56061E+002	7.60015E-001	7.43227E-001	-8.63527E-002	2.23354E+002	-1.09416E+002	-6.55288E-002	2.26430E+002	-1.29685E+002
1.74224E+002	1.15215E+003	2.27615E+002	8.78863E+001	1.22889E+000	1.43197E+000	1.24760E+004	1.29740E+003	1.00000E+000	2.70240E+004	0.00000E+000	2.23453E+006	1.75972E+000	3.39434E+001	1.10021E-002	1.28202E-002	4.83024E-002	6.50866E-002	7.12241E+005	2.27553E+002	8.79637E+001	2.96686E-002	2.96686E-002	1.80524E+005	1.80000E+001	1.20000E+001	0.00000E+000	7.35446E+002	3.05684E+002	1.55812E+002	1.00000E+002	3.71580E+000	2.79365E-002	0.00000E+000	-3.67399E+002	2.61649E+000	8.21210E-001	6.10441E+002	2.20691E+002	1.85063E+002	-3.56080E+002	7.60015E-001	7.43227E-001	-7.63223E-002	2.15092E+002	-1.28886E+002	-6.55288E-002	2.26411E+002	-1.29692E+002
1.72223E+002	1.16185E+003	2.27540E+002	8.81542E+001	1.24652E+000	1.45979E+000	1.30120E+004	1.91384E+003	1.00000E+000	2.70250E+004	0.00000E+000	2.23461E+006	1.81966E+000	3.40858E+001	1.09277E-002	1.27973E-002	4.86136E-002	6.61637E-002	7.12241E+005	2.27552E+002	8.79637E+001	2.96686E-002	2.96686E-002	1.80524E+005	1.80000E+001	1.30000E+001	0.00000E+000	7.12250E+002	2.56668E+002	2.26541E+002	1.00000E+002	3.72027E+000	2.80980E-002	0.00000E+000	-3.54724E+002	2.90257E+000	7.24864E-001	6.10441E+002	2.20691E+002	1.85063E+002	-3.56066E+002	7.60015E-001	7.43227E-001	-7.88022E-002	2.27767E+002	-1.13480E+002	-6.55288E-002	2.26425E+002	-1.29725E+002
1.51725E+002	1.03756E+003	2.27554E+002	8.82124E+001	1.30795E+000	1.45213E+000	1.21180E+004	1.00411E+003	1.00000E+000	2.70260E+004	0.00000E+000	2.23469E+006	1.89932E+000	3.22113E+001	1.18817E-002	1.31914E-002	4.65688E-002	5.70118E-002	7.12241E+005	2.27552E+002	8.79632E+001	2.96686E-002	2.96686E-002	1.80524E+005	1.80000E+001	1.40000E+001	0.00000E+000	6.43107E+002	2.45276E+002	1.75556E+002	1.00000E+002	3.30734E+000	2.71816E-002	0.00000E+000	-6.89495E+001	2.86512E+000	7.60945E-001	6.10441E+002	2.20691E+002	1.85063E+002	-3.56097E+002	7.60015E-001	7.43227E-001	-5.22367E-002	2.22296E+002	1.42403E+002	-6.55288E-002	2.26394E+002	-1.29752E+002
1.54433E+002	7.49838E+002	2.27480E+002	8.83004E+001	1.29852E+000	1.40541E+000	8.44700E+003	7.14134E+002	1.00000E+000	2.70270E+004	0.00000E+000	2.23477E+006	1.82496E+000	2.73832E+001	1.41286E-002	1.52916E-002	4.73722E-002	5.50946E-002	7.12241E+005	2.27552E+002	8.79632E+001	2.96686E-002	2.96686E-002	1.80524E+005	1.80000E+001	1.50000E+001	0.00000E+000	4.80156E+002	1.64429E+002	1.38511E+002	1.00000E+002	2.43266E+000	2.98488E-002	0.00000E+000	-6.44439E+001	3.30559E+000	7.89971E-001	6.10441E+002	2.20691E+002	1.85063E+002	-3.56093E+002	7.60015E-001	7.43227E-001	-3.95304E-002	2.26802E+002	1.32488E+002	-6.55288E-002	2.26398E+002	-1.29786E+002
1.58078E+002	6.71245E+002	2.27354E+002	8.81353E+001	1.26790E+000	1.39713E+000	7.33500E+003	6.69945E+002	1.00000E+000	2.70280E+004	0.00000E+000	2.23485E+006	1.77141E+000	2.59084E+001	1.48041E-002	1.63131E-002	5.18526E-002	6.24614E-002	7.12241E+005	2.27552E+002	8.79627E+001	2.96686E-002	2.96686E-002	1.80524E+005	1.80000E+001	1.60000E+001	0.00000E+000	4.22890E+002	1.36827E+002	1.30347E+002	1.00000E+002	2.14402E+000	3.87508E-002	0.00000E+000	-3.52589E+002	3.54517E+000	7.90449E-001	6.10441E+002	2.20691E+002	1.85063E+002	-3.56093E+002	7.60015E-001	7.43227E-001	-4.84918E-002	2.29902E+002	-1.45557E+002	-6.55288E-002	2.26398E+002	-1.29835E+002
1.69150E+002	7.96736E+002	2.27418E+002	8.83473E+001	1.25853E+000	1.41694E+000	8.77700E+003	7.15223E+002	1.00000E+000	2.70290E+004	0.00000E+000	2.23492E+006	1.78325E+000	2.82265E+001	1.34335E-002	1.51244E-002	4.61317E-002	5.78960E-002	7.12656E+005	2.27418E+002	8.83473E+001	4.61317E-002	5.78960E-002	8.77700E+003	1.00000E+000	1.00000E+000	0.00000E+000	5.09416E+002	1.80109E+002	1.27675E+002	1.00000E+002	2.53555E+000	3.29804E-002	0.00000E+000	-3.59472E+002	3.08149E+000	8.31338E-001	5.09416E+002	1.80109E+002	1.27675E+002	-3.59472E+002	3.08149E+000	8.31338E-001	-5.92077E-002	2.23019E+002	-1.40317E+002	-5.92077E-002	2.23019E+002	-1.40317E+002
1.56647E+002	7.25682E+002	2.27543E+002	8.81213E+001	1.25610E+000	1.47640E+000	8.26500E+003	4.68197E+002	1.00000E+000	2.70300E+004	0.00000E+000	2.23500E+006	1.85451E+000	2.69385E+001	1.38166E-002	1.62399E-002	4.63167E-002	6.31206E-002	7.12241E+005	2.27552E+002	8.79618E+001	2.96686E-002	2.96686E-002	1.80524E+005	1.80000E+001	1.70000E+001	0.00000E+000	4.45211E+002	1.82116E+002	1.15958E+002	1.00000E+002	2.31152E+000	2.55478E-002	0.00000E+000	-3.63641E+002	3.53076E+000	7.47690E-001	6.10441E+002	2.20691E+002	1.85063E+002	-3.56133E+002	7.60015E-001	7.43227E-001	-8.06248E-002	2.18850E+002	-1.20354E+002	-6.55288E-002	2.26358E+002	-1.29789E+002
1.60659E+002	6.17719E+002	2.27754E+002	8.80366E+001	1.26274E+000	1.38860E+000	6.68400E+003	4.74944E+002	1.00000E+000	2.70310E+004	0.00000E+000	2.23508E+006	1.75344E+000	2.48539E+001	1.54452E-002	1.69848E-002	5.07996E-002	6.08875E-002	7.12241E+005	2.27552E+002	8.79616E+001	2.96686E-002	2.96686E-002	1.80524E+005	1.80000E+001	1.80000E+001	0.00000E+000	3.83208E+002	1.49068E+002	9.90742E+001	1.00000E+002	1.96196E+000	2.66983E-002	0.00000E+000	-7.07370E+001	3.79359E+000	7.73824E-001	6.10441E+002	2.20691E+002	1.85063E+002	-3.56146E+002	7.60015E-001	7.43227E-001	-4.74720E-002	2.20508E+002	1.35326E+002	-6.55288E-002	2.26345E+002	-1.29704E+002
1.70532E+002	9.44743E+002	2.27675E+002	8.73474E+001	1.19089E+000	1.77431E+000	1.19370E+004	1.81804E+003	1.00000E+000	2.70320E+004	0.00000E+000	2.23515E+006	2.11300E+000	3.07367E+001	1.08999E-002	1.62398E-002	6.25108E-002	1.37484E-001	7.12729E+005	2.27675E+002	8.73474E+001	6.25108E-002	1.37484E-001	1.19370E+004	1.00000E+000	1.00000E+000	0.00000E+000	5.33973E+002	3.35775E+002	1.18629E+002	1.00000E+002	3.08946E+000	5.11363E-002	0.00000E+000	-3.87641E+002	3.27636E+000	6.70459E-001	5.33973E+002	3.35775E+002	1.18629E+002	-3.87641E+002	3.27636E+000	6.70459E-001	-1.96756E-001	1.94850E+002	-1.90326E+001	-1.96756E-001	1.94850E+002	-1.90326E+001
1.49752E+002	1.49377E+002	2.28554E+002	8.79929E+001	9.75969E-001	1.02894E+000	9.24000E+002	3.22573E+002	1.00000E+000	2.71980E+004	9.00000E+001	2.24799E+006	1.00422E+000	1.22220E+001	3.21070E-002	3.38498E-002	1.22853E-001	1.35996E-001	7.16804E+005	2.28749E+002	8.78197E+001	1.03225E-001	1.03225E-001	2.67200E+003	3.00000E+000	3.00000E+000	0.00000E+000	8.85964E+001	2.63279E+001	2.31018E+001	1.00000E+002	4.27564E-001	3.85091E-001	0.00000E+000	-6.59354E+001	8.78421E+000	8.98819E-001	5.91925E+001	2.83255E+001	1.61621E+001	-8.11382E+001	7.02431E+000	6.60982E-001	-2.64224E-002	2.25310E+002	1.16617E+002	-2.51088E-002	2.10107E+002	9.99219E+001
1.44492E+002	1.33370E+002	2.28438E+002	8.81056E+001	1.16891E+000	9.85827E-001	9.53000E+002	2.78849E+002	1.00000E+000	2.72000E+004	6.10000E+001	2.24813E+006	1.15234E+000	1.15486E+001	3.78647E-002	3.19341E-002	1.40649E-001	1.01760E-001	7.16925E+005	2.28438E+002	8.81056E+001	1.40649E-001	1.01760E-001	9.53000E+002	1.00000E+000	1.00000E+000	0.00000E+000	6.84363E+001	9.70834E+001	1.15100E+001	0.00000E+000	5.60981E-001	4.30786E-001	0.00000E+000	-1.42173E+002	7.59704E+000	1.02334E+000	6.84363E+001	9.70834E+001	1.15100E+001	-1.42173E+002	7.59704E+000	1.02334E+000	8.49676E-002	1.49073E+002	-8.58354E+001	8.49676E-002	1.49073E+002	-8.58354E+001
1.84392E+002	1.02281E+003	2.25427E+002	8.73615E+001	1.33900E+000	1.13496E+000	9.67000E+003	1.09517E+003	1.00000E+000	2.74630E+004	0.00000E+000	2.26791E+006	1.51971E+000	3.19815E+001	1.36166E-002	1.15416E-002	4.78403E-002	3.49789E-002	7.23348E+005	2.25393E+002	8.73287E+001	1.06123E-002	1.06123E-002	2.50877E+005	2.40000E+001	1.00000E+000	0.00000E+000	2.35921E+002	2.55926E+002	5.57974E+002	1.00000E+002	3.39409E+000	3.13078E-002	0.00000E+000	4.12047E+001	2.78051E+000	8.77755E-001	2.75589E+002	2.73026E+002	6.15566E+002	3.89706E+001	5.56383E-001	8.61206E-001	8.24758E-002	4.12047E+001	9.90157E+001	7.46176E-002	3.89706E+001	1.05583E+002
1.97617E+002	1.31624E+003	2.25414E+002	8.73014E+001	1.33326E+000	1.12385E+000	1.22730E+004	1.59317E+003	1.00000E+000	2.74640E+004	0.00000E+000	2.26799E+006	1.49839E+000	3.62801E+001	1.20349E-002	1.01445E-002	4.78294E-002	3.44757E-002	7.23348E+005	2.25393E+002	8.73287E+001	1.06123E-002	1.06123E-002	2.50877E+005	2.40000E+001	2.00000E+000	0.00000E+000	2.78483E+002	3.34916E+002	7.52520E+002	1.00000E+002	4.42533E+000	2.29305E-002	0.00000E+000	4.25305E+001	2.27304E+000	9.53080E-001	2.75589E+002	2.73026E+002	6.15566E+002	3.89469E+001	5.56383E-001	8.61206E-001	8.52286E-002	4.25305E+001	9.72626E+001	7.46176E-002	3.89469E+001	1.05556E+002
1.55057E+002	6.57290E+002	2.25444E+002	8.72956E+001	1.35646E+000	1.19993E+000	6.64100E+003	4.63169E+002	1.00000E+000	2.74650E+004	2.00000E+000	2.26806E+006	1.62765E+000	2.56377E+001	1.66453E-002	1.47244E-002	5.34043E-002	4.24109E-002	7.23348E+005	2.25393E+002	8.73288E+001	1.06123E-002	1.06123E-002	2.50877E+005	2.40000E+001	3.00000E+000	0.00000E+000	1.44660E+002	1.76879E+002	3.48988E+002	1.00000E+002	2.16932E+000	3.07810E-002	0.00000E+000	4.50398E+001	3.44844E+000	8.54027E-001	2.75589E+002	2.73026E+002	6.15566E+002	3.89810E+001	5.56383E-001	8.61206E-001	6.12327E-002	4.50398E+001	1.26714E+002	7.46176E-002	3.89810E+001	1.05604E+002
1.53777E+002	5.36627E+002	2.25400E+002	8.73500E+001	1.45630E+000	1.20670E+000	5.81500E+003	5.55027E+002	1.00000E+000	2.74660E+004	1.00000E+001	2.26814E+006	1.75732E+000	2.31652E+001	1.90975E-002	1.58243E-002	6.59238E-002	4.62094E-002	7.23348E+005	2.25393E+002	8.73289E+001	1.06123E-002	1.06123E-002	2.50877E+005	2.40000E+001	4.00000E+000	0.00000E+000	1.41026E+002	1.32885E+002	2.79968E+002	1.00000E+002	1.78533E+000	4.76640E-002	0.00000E+000	3.85037E+001	4.05206E+000	7.76712E-001	2.75589E+002	2.73026E+002	6.15566E+002	3.89886E+001	5.56383E-001	8.61206E-001	9.37294E-002	3.85037E+001	8.37522E+001	7.46176E-002	3.89886E+001	1.05589E+002
1.69367E+002	1.04810E+003	2.25433E+002	8.73485E+001	1.42256E+000	1.19302E+000	1.10010E+004	1.54938E+003	1.00000E+000	2.74670E+004	0.00000E+000	2.26821E+006	1.69714E+000	3.23744E+001	1.35629E-002	1.13745E-002	6.06892E-002	4.31816E-002	7.23348E+005	2.25392E+002	8.73288E+001	1.06123E-002	1.06123E-002	2.50877E+005	2.40000E+001	5.00000E+000	0.00000E+000	2.70121E+002	2.24168E+002	5.97599E+002	1.00000E+002	3.52346E+000	3.56425E-002	0.00000E+000	3.40582E+001	2.48843E+000	9.19539E-001	2.75589E+002	2.73026E+002	6.15566E+002	3.90000E+001	5.56383E-001	8.61206E-001	8.77581E-002	3.40582E+001	8.59733E+001	7.46176E-002	3.90000E+001	1.05616E+002
1.76634E+002	1.09648E+003	2.25389E+002	8.72496E+001	1.37109E+000	1.19088E+000	1.11010E+004	1.33904E+003	1.00000E+000	2.74680E+004	0.00000E+000	2.26828E+006	1.63280E+000	3.31131E+001	1.30132E-002	1.13028E-002	5.61407E-002	4.27644E-002	7.23348E+005	2.25393E+002	8.73289E+001	1.06123E-002	1.06123E-002	2.50877E+005	2.40000E+001	6.00000E+000	0.00000E+000	2.78429E+002	2.45871E+002	5.97041E+002	1.00000E+002	3.61761E+000	3.33162E-002	0.00000E+000	3.58462E+001	2.62316E+000	8.68372E-001	2.75589E+002	2.73026E+002	6.15566E+002	3.89994E+001	5.56383E-001	8.61206E-001	7.03408E-002	3.58462E+001	1.07249E+002	7.46176E-002	3.89994E+001	1.05600E+002
1.52054E+002	5.95039E+002	2.25315E+002	8.73326E+001	1.31432E+000	1.20342E+000	5.84800E+003	5.85723E+002	1.00000E+000	2.74690E+004	6.00000E+000	2.26835E+006	1.58168E+000	2.43934E+001	1.71869E-002	1.57367E-002	5.10500E-002	4.33155E-002	7.23348E+005	2.25393E+002	8.73290E+001	1.06123E-002	1.06123E-002	2.50877E+005	2.40000E+001	7.00000E+000	0.00000E+000	1.63047E+002	1.23038E+002	3.26716E+002	1.00000E+002	1.97381E+000	2.97977E-002	0.00000E+000	3.17305E+001	3.61066E+000	8.69203E-001	2.75589E+002	2.73026E+002	6.15566E+002	3.89966E+001	5.56383E-001	8.61206E-001	4.40470E-002	3.17305E+001	1.32764E+002	7.46176E-002	3.89966E+001	1.05560E+002
[truncated: 54 more rows]
