# Supplementary material for: Super-resolution visualization of chromatin loop folding in human lymphoblastoid cells using interferometric photoactivated localization microscopy
Source: Sci Rep. 2022 May 20;12:8582. doi: 10.1038/s41598-022-12568-9 (PMC9122977; doi:10.1038/s41598-022-12568-9)
Supplement: Supplementary file 2 — Supplementary Information 2. [file 41598_2022_12568_MOESM2_ESM.zip › ChromoLooping-main/data/ascii_files/Run1-647_c123_sum_X5_processed_jsa_IDL_ASCII_image19.txt]

Offset	Amplitude	X Position	Y Position	X Peak Width	Y Peak Width	6 N Photons	ChiSquared	FitOK	Frame Number	Peak Index of Frame	Peak Global Index	12 X PkW * Y PkW	Sigma Amplitude	Sigma X Pos rtNph	Sigma Y Pos rtNph	Sigma X Pos Full	Sigma Y Pos Full	18 Grouped Index	Group X Position	Group Y Position	Group Sigma X Pos	Group Sigma Y Pos	Group N Photons	24 Group Size	Frame Index in Grp	Label Set	Amplitude L1	Amplitude L2	Amplitude L3	30 FitOK Labels	Zeta0	Sigma Amp L2	Sigma Amp L3	Unwrapped Z	Sigma Z	36 Coherence	Group A1	Group A2	Group A3	Unwrapped Group Z	Group Sigma Z	42 Group Coherence	XY Ellipticity	Z Position	Unwrapped Z Error	XY Group Ellipticity	Group Z Position	Unwrapped Group Z Error
1.97100E+002	7.70981E+002	2.27261E+002	8.36608E+001	1.50279E+000	1.07377E+000	7.66000E+003	1.04784E+003	1.00000E+000	1.52000E+002	1.30000E+001	2.16310E+004	1.61365E+000	2.77665E+001	1.71705E-002	1.22687E-002	8.15887E-002	4.26308E-002	6.35500E+003	2.27280E+002	8.37183E+001	1.01179E-002	1.01179E-002	4.88759E+005	5.10000E+001	1.00000E+000	0.00000E+000	1.49816E+002	3.98007E+002	2.51010E+002	1.00000E+002	2.58512E+000	2.61603E-002	0.00000E+000	4.69173E+001	3.24729E+000	8.44453E-001	2.18700E+002	4.37647E+002	4.51604E+002	2.25437E+001	4.81227E-001	7.13368E-001	1.66508E-001	4.69173E+001	1.40733E+001	1.34091E-001	2.25437E+001	2.44333E+001
2.07205E+002	7.09594E+002	2.27335E+002	8.37002E+001	1.55031E+000	1.11131E+000	7.49900E+003	9.80231E+002	1.00000E+000	1.53000E+002	1.70000E+001	2.17560E+004	1.72288E+000	2.66382E+001	1.79026E-002	1.28332E-002	9.26216E-002	4.85172E-002	6.35500E+003	2.27280E+002	8.37184E+001	1.01179E-002	1.01179E-002	4.88759E+005	5.10000E+001	2.00000E+000	0.00000E+000	1.41662E+002	3.77493E+002	2.30904E+002	1.00000E+002	2.42682E+000	2.98119E-002	0.00000E+000	4.81554E+001	3.25265E+000	8.52064E-001	2.18700E+002	4.37647E+002	4.51604E+002	2.24950E+001	4.81227E-001	7.13368E-001	1.64936E-001	4.81554E+001	1.70049E+001	1.34091E-001	2.24950E+001	2.44157E+001
1.93176E+002	6.82685E+002	2.27263E+002	8.36494E+001	1.49949E+000	1.13631E+000	7.15800E+003	6.96206E+002	1.00000E+000	1.54000E+002	1.60000E+001	2.18800E+004	1.70388E+000	2.61282E+001	1.77234E-002	1.34307E-002	6.58038E-002	3.88970E-002	6.35500E+003	2.27280E+002	8.37184E+001	1.01179E-002	1.01179E-002	4.88759E+005	5.10000E+001	3.00000E+000	0.00000E+000	1.41504E+002	3.46120E+002	2.14992E+002	1.00000E+002	2.27069E+000	2.59105E-002	0.00000E+000	4.83061E+001	3.52784E+000	8.04094E-001	2.18700E+002	4.37647E+002	4.51604E+002	2.24472E+001	4.81227E-001	7.13368E-001	1.37789E-001	4.83061E+001	4.61894E+001	1.34091E-001	2.24472E+001	2.43383E+001
2.18448E+002	7.88296E+002	2.27296E+002	8.36207E+001	1.46155E+000	1.05467E+000	7.51000E+003	7.87391E+002	1.00000E+000	1.55000E+002	1.00000E+001	2.19830E+004	1.54145E+000	2.80766E+001	1.68653E-002	1.21702E-002	7.60550E-002	4.05975E-002	6.35500E+003	2.27280E+002	8.37181E+001	1.01179E-002	1.01179E-002	4.88759E+005	5.10000E+001	4.00000E+000	0.00000E+000	1.44910E+002	4.22400E+002	2.53280E+002	1.00000E+002	2.65800E+000	3.46242E-002	0.00000E+000	4.80953E+001	3.07339E+000	9.01102E-001	2.18700E+002	4.37647E+002	4.51604E+002	2.24133E+001	4.81227E-001	7.13368E-001	1.61701E-001	4.80953E+001	2.03596E+001	1.34091E-001	2.24133E+001	2.43206E+001
2.07609E+002	8.46170E+002	2.27228E+002	8.36228E+001	1.53404E+000	1.11732E+000	8.89700E+003	1.25387E+003	1.00000E+000	1.56000E+002	6.00000E+000	2.21110E+004	1.71400E+000	2.90890E+001	1.62635E-002	1.18455E-002	8.58429E-002	4.63366E-002	6.35500E+003	2.27280E+002	8.37177E+001	1.01179E-002	1.01179E-002	4.88759E+005	5.10000E+001	5.00000E+000	0.00000E+000	1.73547E+002	4.34937E+002	2.93981E+002	1.00000E+002	2.91960E+000	4.58562E-002	0.00000E+000	4.41173E+001	3.16860E+000	8.03012E-001	2.18700E+002	4.37647E+002	4.51604E+002	2.23800E+001	4.81227E-001	7.13368E-001	1.57173E-001	4.41173E+001	2.11658E+001	1.34091E-001	2.23800E+001	2.42567E+001
2.29446E+002	1.05072E+003	2.27323E+002	8.36608E+001	1.44712E+000	1.09360E+000	1.02860E+004	1.71718E+003	1.00000E+000	1.57000E+002	1.00000E+000	2.22290E+004	1.58257E+000	3.24149E+001	1.42686E-002	1.07829E-002	7.20663E-002	4.18315E-002	6.35500E+003	2.27281E+002	8.37174E+001	1.01179E-002	1.01179E-002	4.88759E+005	5.10000E+001	6.00000E+000	0.00000E+000	1.94500E+002	5.22829E+002	3.69501E+002	1.00000E+002	3.52085E+000	4.46926E-002	0.00000E+000	4.14795E+001	2.83842E+000	8.33702E-001	2.18700E+002	4.37647E+002	4.51604E+002	2.23547E+001	4.81227E-001	7.13368E-001	1.39142E-001	4.14795E+001	3.79255E+001	1.34091E-001	2.23547E+001	2.42721E+001
2.18580E+002	8.12883E+002	2.27180E+002	8.36848E+001	1.46785E+000	1.13704E+000	8.35900E+003	1.11134E+003	1.00000E+000	1.58000E+002	7.00000E+000	2.23510E+004	1.66901E+000	2.85111E+001	1.60548E-002	1.24365E-002	7.68594E-002	4.68595E-002	6.35500E+003	2.27281E+002	8.37174E+001	1.01179E-002	1.01179E-002	4.88759E+005	5.10000E+001	7.00000E+000	0.00000E+000	1.62736E+002	3.96588E+002	2.88044E+002	1.00000E+002	2.74184E+000	3.93246E-002	0.00000E+000	4.07722E+001	3.36217E+000	7.80753E-001	2.18700E+002	4.37647E+002	4.51604E+002	2.23106E+001	4.81227E-001	7.13368E-001	1.26995E-001	4.07722E+001	5.03447E+001	1.34091E-001	2.23106E+001	2.41625E+001
2.47829E+002	1.50455E+003	2.27276E+002	8.36785E+001	1.49610E+000	1.11416E+000	1.54450E+004	3.05317E+003	1.00000E+000	1.59000E+002	0.00000E+000	2.24720E+004	1.66689E+000	3.87885E+001	1.20383E-002	8.96506E-003	7.87380E-002	4.41258E-002	6.35500E+003	2.27281E+002	8.37177E+001	1.01179E-002	1.01179E-002	4.88759E+005	5.10000E+001	8.00000E+000	0.00000E+000	3.21240E+002	6.98704E+002	5.60153E+002	1.00000E+002	5.10837E+000	3.37477E-002	0.00000E+000	3.62626E+001	2.69505E+000	7.16558E-001	2.18700E+002	4.37647E+002	4.51604E+002	2.22750E+001	4.81227E-001	7.13368E-001	1.46322E-001	3.62626E+001	2.49449E+001	1.34091E-001	2.22750E+001	2.41703E+001
2.44884E+002	1.57420E+003	2.27422E+002	8.37501E+001	1.48109E+000	1.11016E+000	1.59780E+004	2.49449E+003	1.00000E+000	1.60000E+002	0.00000E+000	2.26050E+004	1.64425E+000	3.96762E+001	1.17171E-002	8.78263E-003	6.44499E-002	3.67318E-002	6.35500E+003	2.27281E+002	8.37175E+001	1.01179E-002	1.01179E-002	4.88759E+005	5.10000E+001	9.00000E+000	0.00000E+000	3.05702E+002	6.12859E+002	6.96976E+002	1.00000E+002	5.23406E+000	2.30430E-002	0.00000E+000	1.71752E+001	2.53330E+000	7.49487E-001	2.18700E+002	4.37647E+002	4.51604E+002	2.22452E+001	4.81227E-001	7.13368E-001	1.43148E-001	1.71752E+001	9.33611E+000	1.34091E-001	2.22452E+001	2.42022E+001
2.39890E+002	1.67834E+003	2.27414E+002	8.37437E+001	1.43633E+000	1.14195E+000	1.70380E+004	2.90101E+003	1.00000E+000	1.61000E+002	0.00000E+000	2.27220E+004	1.64022E+000	4.09675E+001	1.10038E-002	8.74861E-003	6.57380E-002	4.19330E-002	6.35500E+003	2.27281E+002	8.37174E+001	1.01179E-002	1.01179E-002	4.88759E+005	5.10000E+001	1.00000E+001	0.00000E+000	3.57904E+002	6.14637E+002	7.84558E+002	1.00000E+002	5.68621E+000	3.18157E-002	0.00000E+000	1.03994E+001	2.54599E+000	7.22179E-001	2.18700E+002	4.37647E+002	4.51604E+002	2.22067E+001	4.81227E-001	7.13368E-001	1.14175E-001	1.03994E+001	3.41164E+001	1.34091E-001	2.22067E+001	2.41604E+001
2.49427E+002	1.89416E+003	2.27336E+002	8.37805E+001	1.47033E+000	1.15258E+000	1.98040E+004	4.31018E+003	1.00000E+000	1.62000E+002	0.00000E+000	2.28530E+004	1.69468E+000	4.35220E+001	1.04481E-002	8.19021E-003	6.52318E-002	4.04454E-002	6.35500E+003	2.27281E+002	8.37172E+001	1.01179E-002	1.01179E-002	4.88759E+005	5.10000E+001	1.10000E+001	0.00000E+000	4.04538E+002	6.52975E+002	8.78558E+002	1.00000E+002	6.26291E+000	3.58746E-002	0.00000E+000	7.35130E+000	2.37236E+000	7.18877E-001	2.18700E+002	4.37647E+002	4.51604E+002	2.21824E+001	4.81227E-001	7.13368E-001	1.21144E-001	7.35130E+000	2.33834E+001	1.34091E-001	2.21824E+001	2.40997E+001
2.44352E+002	1.68398E+003	2.27382E+002	8.38113E+001	1.42359E+000	1.14827E+000	1.70430E+004	2.70652E+003	1.00000E+000	1.63000E+002	0.00000E+000	2.29860E+004	1.63467E+000	4.10364E+001	1.09047E-002	8.79570E-003	5.84413E-002	3.84200E-002	6.35500E+003	2.27282E+002	8.37169E+001	1.01179E-002	1.01179E-002	4.88759E+005	5.10000E+001	1.20000E+001	0.00000E+000	3.62197E+002	5.28750E+002	8.35023E+002	1.00000E+002	5.58466E+000	2.93852E-002	0.00000E+000	-1.23322E-001	2.38150E+000	7.71947E-001	2.18700E+002	4.37647E+002	4.51604E+002	2.21456E+001	4.81227E-001	7.13368E-001	1.07053E-001	2.91122E+002	3.14250E+001	1.34091E-001	2.21456E+001	2.40817E+001
2.43782E+002	1.82794E+003	2.27390E+002	8.37880E+001	1.50306E+000	1.17193E+000	1.98140E+004	3.18001E+003	1.00000E+000	1.64000E+002	0.00000E+000	2.31100E+004	1.76148E+000	4.27545E+001	1.06780E-002	8.32560E-003	6.51245E-002	3.99739E-002	6.35500E+003	2.27282E+002	8.37169E+001	1.01179E-002	1.01179E-002	4.88759E+005	5.10000E+001	1.30000E+001	0.00000E+000	3.99342E+002	6.18832E+002	8.42922E+002	1.00000E+002	6.01724E+000	2.98823E-002	0.00000E+000	6.23829E+000	2.42160E+000	7.04080E-001	2.18700E+002	4.37647E+002	4.51604E+002	2.21050E+001	4.81227E-001	7.13368E-001	1.23786E-001	6.23829E+000	1.94036E+001	1.34091E-001	2.21050E+001	2.40460E+001
2.46308E+002	1.63784E+003	2.27368E+002	8.37734E+001	1.40755E+000	1.11166E+000	1.58930E+004	2.98789E+003	1.00000E+000	1.65000E+002	0.00000E+000	2.32330E+004	1.56472E+000	4.04703E+001	1.11651E-002	8.81797E-003	5.60022E-002	3.54018E-002	6.35500E+003	2.27282E+002	8.37168E+001	1.01179E-002	1.01179E-002	4.88759E+005	5.10000E+001	1.40000E+001	0.00000E+000	3.37861E+002	5.27663E+002	8.17422E+002	1.00000E+002	5.45005E+000	2.61524E-002	0.00000E+000	1.39881E+000	2.39995E+000	7.93242E-001	2.18700E+002	4.37647E+002	4.51604E+002	2.20818E+001	4.81227E-001	7.13368E-001	1.17455E-001	1.39881E+000	2.14891E+001	1.34091E-001	2.20818E+001	2.40133E+001
2.30240E+002	1.35449E+003	2.27339E+002	8.37102E+001	1.39755E+000	1.08163E+000	1.27090E+004	2.58212E+003	1.00000E+000	1.66000E+002	0.00000E+000	2.33570E+004	1.51164E+000	3.68034E+001	1.23969E-002	9.59451E-003	6.73108E-002	4.08331E-002	6.35500E+003	2.27282E+002	8.37165E+001	1.01179E-002	1.01179E-002	4.88759E+005	5.10000E+001	1.50000E+001	0.00000E+000	2.67736E+002	4.68223E+002	6.64529E+002	1.00000E+002	4.53871E+000	4.44590E-002	0.00000E+000	5.91218E+000	2.68293E+000	7.93499E-001	2.18700E+002	4.37647E+002	4.51604E+002	2.20476E+001	4.81227E-001	7.13368E-001	1.27431E-001	5.91218E+000	1.50794E+001	1.34091E-001	2.20476E+001	2.39695E+001
2.08042E+002	1.03984E+003	2.27265E+002	8.37681E+001	1.37716E+000	1.14061E+000	1.01350E+004	1.42697E+003	1.00000E+000	1.67000E+002	1.00000E+000	2.34720E+004	1.57080E+000	3.22465E+001	1.36796E-002	1.13298E-002	6.08128E-002	4.22536E-002	6.35500E+003	2.27282E+002	8.37166E+001	1.01179E-002	1.01179E-002	4.88759E+005	5.10000E+001	1.60000E+001	0.00000E+000	2.07501E+002	3.67033E+002	4.83240E+002	1.00000E+002	3.42582E+000	3.22478E-002	0.00000E+000	9.11115E+000	3.15702E+000	7.55130E-001	2.18700E+002	4.37647E+002	4.51604E+002	2.20207E+001	4.81227E-001	7.13368E-001	9.39547E-002	9.11115E+000	5.51276E+001	1.34091E-001	2.20207E+001	2.39067E+001
2.05441E+002	9.86666E+002	2.27143E+002	8.37858E+001	1.35312E+000	1.12730E+000	9.33900E+003	9.95050E+002	1.00000E+000	1.68000E+002	2.00000E+000	2.36000E+004	1.52537E+000	3.14112E+001	1.40018E-002	1.16651E-002	5.64929E-002	3.98024E-002	6.35500E+003	2.27282E+002	8.37162E+001	1.01179E-002	1.01179E-002	4.88759E+005	5.10000E+001	1.70000E+001	0.00000E+000	1.96692E+002	3.25938E+002	5.00175E+002	1.00000E+002	3.31491E+000	3.03782E-002	0.00000E+000	2.37251E+000	3.04086E+000	8.16703E-001	2.18700E+002	4.37647E+002	4.51604E+002	2.19953E+001	4.81227E-001	7.13368E-001	9.10405E-002	2.37251E+000	5.15767E+001	1.34091E-001	2.19953E+001	2.38255E+001
1.86766E+002	8.86627E+002	2.27183E+002	8.37948E+001	1.44418E+000	1.25547E+000	9.88900E+003	1.11962E+003	1.00000E+000	1.69000E+002	3.00000E+000	2.37210E+004	1.81312E+000	2.97763E+001	1.45226E-002	1.26249E-002	5.95071E-002	4.54468E-002	6.35500E+003	2.27282E+002	8.37162E+001	1.01179E-002	1.01179E-002	4.88759E+005	5.10000E+001	1.80000E+001	0.00000E+000	1.89256E+002	2.67993E+002	4.64109E+002	1.00000E+002	2.98307E+000	3.26512E-002	0.00000E+000	-3.51758E+000	2.92698E+000	8.24547E-001	2.18700E+002	4.37647E+002	4.51604E+002	2.19696E+001	4.81227E-001	7.13368E-001	6.99026E-002	2.87728E+002	6.93572E+001	1.34091E-001	2.19696E+001	2.38174E+001
1.87403E+002	6.86447E+002	2.27272E+002	8.37910E+001	1.47655E+000	1.17157E+000	7.31400E+003	7.31507E+002	1.00000E+000	1.70000E+002	1.40000E+001	2.38560E+004	1.72987E+000	2.62001E+001	1.72652E-002	1.36990E-002	7.34060E-002	4.70370E-002	6.35500E+003	2.27283E+002	8.37158E+001	1.01179E-002	1.01179E-002	4.88759E+005	5.10000E+001	1.90000E+001	0.00000E+000	1.74103E+002	2.02863E+002	3.35537E+002	1.00000E+002	2.29789E+000	4.80484E-002	0.00000E+000	-5.88058E+000	4.09356E+000	6.85540E-001	2.18700E+002	4.37647E+002	4.51604E+002	2.19732E+001	4.81227E-001	7.13368E-001	1.15170E-001	2.85365E+002	1.66765E+001	1.34091E-001	2.19732E+001	2.38611E+001
2.09852E+002	9.50502E+002	2.27247E+002	8.37230E+001	1.36447E+000	1.07213E+000	8.64100E+003	1.27252E+003	1.00000E+000	1.71000E+002	2.00000E+000	2.39580E+004	1.46289E+000	3.08302E+001	1.46785E-002	1.15336E-002	5.93885E-002	3.74421E-002	6.35500E+003	2.27283E+002	8.37157E+001	1.01179E-002	1.01179E-002	4.88759E+005	5.10000E+001	2.00000E+001	0.00000E+000	2.20423E+002	2.72920E+002	4.67406E+002	1.00000E+002	3.10324E+000	3.34666E-002	0.00000E+000	-5.52676E+000	3.45967E+000	7.46267E-001	2.18700E+002	4.37647E+002	4.51604E+002	2.19639E+001	4.81227E-001	7.13368E-001	1.19979E-001	2.85719E+002	1.17447E+001	1.34091E-001	2.19639E+001	2.38441E+001
1.97426E+002	8.15797E+002	2.27206E+002	8.37731E+001	1.33979E+000	1.10165E+000	7.48600E+003	1.04602E+003	1.00000E+000	1.72000E+002	9.00000E+000	2.40930E+004	1.47597E+000	2.85622E+001	1.54850E-002	1.27326E-002	5.76715E-002	3.97417E-002	6.35500E+003	2.27283E+002	8.37159E+001	1.01179E-002	1.01179E-002	4.88759E+005	5.10000E+001	2.10000E+001	0.00000E+000	1.74860E+002	1.99676E+002	4.56691E+002	1.00000E+002	2.69141E+000	3.10201E-002	0.00000E+000	-1.24975E+001	2.94093E+000	9.43196E-001	2.18700E+002	4.37647E+002	4.51604E+002	2.19697E+001	4.81227E-001	7.13368E-001	9.75402E-002	2.78748E+002	2.95082E+001	1.34091E-001	2.19697E+001	2.38290E+001
1.67018E+002	5.19944E+002	2.27314E+002	8.37297E+001	1.43617E+000	1.14595E+000	5.29200E+003	4.57830E+002	1.00000E+000	1.74000E+002	3.80000E+001	2.43580E+004	1.64579E+000	2.28023E+001	1.97423E-002	1.57528E-002	5.49423E-002	3.63847E-002	6.35500E+003	2.27282E+002	8.37157E+001	1.01179E-002	1.01179E-002	4.88759E+005	5.10000E+001	2.20000E+001	0.00000E+000	1.06367E+002	1.54957E+002	2.74222E+002	1.00000E+002	1.73515E+000	3.79508E-002	0.00000E+000	-3.67267E+000	3.85851E+000	8.55031E-001	2.18700E+002	4.37647E+002	4.51604E+002	2.19848E+001	4.81227E-001	7.13368E-001	1.12395E-001	2.87573E+002	2.19585E+001	1.34091E-001	2.19848E+001	2.38947E+001
1.87771E+002	5.63197E+002	2.27168E+002	8.37597E+001	1.34815E+000	1.08551E+000	5.12100E+003	4.97172E+002	1.00000E+000	1.75000E+002	2.90000E+001	2.44750E+004	1.46344E+000	2.37318E+001	1.88391E-002	1.51690E-002	5.89415E-002	3.93850E-002	6.35500E+003	2.27283E+002	8.37158E+001	1.01179E-002	1.01179E-002	4.88759E+005	5.10000E+001	2.30000E+001	0.00000E+000	1.00253E+002	1.81182E+002	2.89965E+002	1.00000E+002	1.85510E+000	3.95470E-002	0.00000E+000	1.91018E+000	3.78349E+000	8.86423E-001	2.18700E+002	4.37647E+002	4.51604E+002	2.20064E+001	4.81227E-001	7.13368E-001	1.07918E-001	1.91018E+000	3.24102E+001	1.34091E-001	2.20064E+001	2.38494E+001
1.76769E+002	5.15921E+002	2.27248E+002	8.38200E+001	1.37968E+000	1.16668E+000	5.14700E+003	8.25005E+002	1.00000E+000	1.76000E+002	3.00000E+001	2.46040E+004	1.60964E+000	2.27139E+001	1.92309E-002	1.62620E-002	7.72252E-002	5.59750E-002	6.35500E+003	2.27283E+002	8.37158E+001	1.01179E-002	1.01179E-002	4.88759E+005	5.10000E+001	2.40000E+001	0.00000E+000	1.10086E+002	1.61458E+002	2.56870E+002	1.00000E+002	1.71005E+000	8.64391E-002	0.00000E+000	-4.18945E-001	4.29055E+000	7.79688E-001	2.18700E+002	4.37647E+002	4.51604E+002	2.20211E+001	4.81227E-001	7.13368E-001	8.36494E-002	2.90827E+002	5.70770E+001	1.34091E-001	2.20211E+001	2.38968E+001
1.51122E+002	3.67479E+002	2.27060E+002	8.37416E+001	1.48976E+000	1.20281E+000	4.02300E+003	4.25732E+002	1.00000E+000	1.77000E+002	1.47000E+002	2.47860E+004	1.79191E+000	1.91697E+001	2.34878E-002	1.89637E-002	1.07962E-001	7.13532E-002	6.35500E+003	2.27283E+002	8.37159E+001	1.01179E-002	1.01179E-002	4.88759E+005	5.10000E+001	2.50000E+001	0.00000E+000	8.42586E+001	1.03957E+002	1.80783E+002	1.00000E+002	1.19204E+000	7.82420E-002	0.00000E+000	-5.90076E+000	5.00153E+000	7.56542E-001	2.18700E+002	4.37647E+002	4.51604E+002	2.20521E+001	4.81227E-001	7.13368E-001	1.06572E-001	2.85345E+002	2.60384E+001	1.34091E-001	2.20521E+001	2.38473E+001
2.01431E+002	9.62694E+002	2.27189E+002	8.37677E+001	1.45737E+000	1.15917E+000	1.00230E+004	1.37264E+003	1.00000E+000	1.78000E+002	1.00000E+000	2.48260E+004	1.68934E+000	3.10273E+001	1.45570E-002	1.15784E-002	6.75588E-002	4.33766E-002	6.35500E+003	2.27283E+002	8.37158E+001	1.01179E-002	1.01179E-002	4.88759E+005	5.10000E+001	2.60000E+001	0.00000E+000	1.96824E+002	3.56963E+002	4.39542E+002	1.00000E+002	3.21602E+000	3.81067E-002	0.00000E+000	1.24690E+001	3.27209E+000	7.32635E-001	2.18700E+002	4.37647E+002	4.51604E+002	2.20995E+001	4.81227E-001	7.13368E-001	1.13969E-001	1.24690E+001	3.63100E+001	1.34091E-001	2.20995E+001	2.39513E+001
2.01929E+002	9.84580E+002	2.27274E+002	8.37582E+001	1.44241E+000	1.15896E+000	1.01680E+004	1.31972E+003	1.00000E+000	1.79000E+002	1.00000E+000	2.49360E+004	1.67170E+000	3.13780E+001	1.43045E-002	1.14935E-002	6.60238E-002	4.32323E-002	6.35500E+003	2.27283E+002	8.37156E+001	1.01179E-002	1.01179E-002	4.88759E+005	5.10000E+001	2.70000E+001	0.00000E+000	2.02663E+002	4.14137E+002	3.92670E+002	1.00000E+002	3.26556E+000	3.43445E-002	0.00000E+000	2.68701E+001	3.38849E+000	7.02405E-001	2.18700E+002	4.37647E+002	4.51604E+002	2.21477E+001	4.81227E-001	7.13368E-001	1.08962E-001	2.68701E+001	5.62661E+001	1.34091E-001	2.21477E+001	2.40383E+001
1.94611E+002	8.42805E+002	2.27280E+002	8.36726E+001	1.52759E+000	1.16135E+000	9.17700E+003	7.69446E+002	1.00000E+000	1.80000E+002	5.00000E+000	2.50680E+004	1.77407E+000	2.90311E+001	1.59462E-002	1.21231E-002	7.43026E-002	4.37379E-002	6.35500E+003	2.27284E+002	8.37154E+001	1.01179E-002	1.01179E-002	4.88759E+005	5.10000E+001	2.80000E+001	0.00000E+000	1.65550E+002	4.20686E+002	2.87645E+002	1.00000E+002	2.82796E+000	2.30433E-002	0.00000E+000	4.32847E+001	3.09768E+000	8.08769E-001	2.18700E+002	4.37647E+002	4.51604E+002	2.22043E+001	4.81227E-001	7.13368E-001	1.36201E-001	4.32847E+001	4.28944E+001	1.34091E-001	2.22043E+001	2.41019E+001
1.88481E+002	6.50895E+002	2.27298E+002	8.36434E+001	1.56495E+000	1.10118E+000	6.86900E+003	7.64905E+002	1.00000E+000	1.81000E+002	1.70000E+001	2.52110E+004	1.72329E+000	2.55126E+001	1.88822E-002	1.32866E-002	8.73656E-002	4.43846E-002	6.35500E+003	2.27284E+002	8.37152E+001	1.01179E-002	1.01179E-002	4.88759E+005	5.10000E+001	2.90000E+001	0.00000E+000	1.43869E+002	3.14186E+002	2.21401E+002	1.00000E+002	2.19427E+000	4.17689E-002	0.00000E+000	4.31879E+001	4.00500E+000	7.23039E-001	2.18700E+002	4.37647E+002	4.51604E+002	2.22682E+001	4.81227E-001	7.13368E-001	1.73948E-001	4.31879E+001	2.52779E+000	1.34091E-001	2.22682E+001	2.41754E+001
1.84406E+002	6.31859E+002	2.27302E+002	8.36882E+001	1.59304E+000	1.11397E+000	6.84700E+003	7.07359E+002	1.00000E+000	1.82000E+002	1.90000E+001	2.53280E+004	1.77459E+000	2.51368E+001	1.92520E-002	1.34624E-002	9.67616E-002	4.83854E-002	6.35500E+003	2.27284E+002	8.37151E+001	1.01179E-002	1.01179E-002	4.88759E+005	5.10000E+001	3.00000E+001	0.00000E+000	1.19400E+002	3.23993E+002	2.06552E+002	1.00000E+002	2.10412E+000	4.12052E-002	0.00000E+000	4.60441E+001	3.39943E+000	8.53209E-001	2.18700E+002	4.37647E+002	4.51604E+002	2.23249E+001	4.81227E-001	7.13368E-001	1.76973E-001	4.60441E+001	2.21440E+000	1.34091E-001	2.23249E+001	2.42316E+001
1.88924E+002	8.90295E+002	2.27216E+002	8.36370E+001	1.57353E+000	1.12219E+000	9.60500E+003	1.14697E+003	1.00000E+000	1.83000E+002	4.00000E+000	2.54410E+004	1.76580E+000	2.98378E+001	1.60556E-002	1.14503E-002	8.85963E-002	4.58473E-002	6.35500E+003	2.27284E+002	8.37149E+001	1.01179E-002	1.01179E-002	4.88759E+005	5.10000E+001	3.10000E+001	0.00000E+000	1.88314E+002	4.65062E+002	2.99388E+002	1.00000E+002	3.08044E+000	2.61965E-002	0.00000E+000	4.65080E+001	3.05085E+000	8.02678E-001	2.18700E+002	4.37647E+002	4.51604E+002	2.23685E+001	4.81227E-001	7.13368E-001	1.67432E-001	4.65080E+001	1.26692E+001	1.34091E-001	2.23685E+001	2.42390E+001
1.79650E+002	5.71825E+002	2.27344E+002	8.35347E+001	1.61148E+000	1.09496E+000	6.15500E+003	5.06305E+002	1.00000E+000	1.84000E+002	2.40000E+001	2.55710E+004	1.76450E+000	2.39129E+001	2.05405E-002	1.39567E-002	9.44587E-002	4.49229E-002	6.35500E+003	2.27284E+002	8.37148E+001	1.01179E-002	1.01179E-002	4.88759E+005	5.10000E+001	3.20000E+001	0.00000E+000	1.20716E+002	3.05897E+002	1.59497E+002	1.00000E+002	1.89268E+000	4.02304E-002	0.00000E+000	5.50152E+001	3.53163E+000	8.66207E-001	2.18700E+002	4.37647E+002	4.51604E+002	2.24287E+001	4.81227E-001	7.13368E-001	1.90848E-001	5.50152E+001	-3.20014E+000	1.34091E-001	2.24287E+001	2.43618E+001
1.96550E+002	1.16698E+003	2.27269E+002	8.36754E+001	1.55731E+000	1.12471E+000	1.25170E+004	1.36667E+003	1.00000E+000	1.85000E+002	0.00000E+000	2.56680E+004	1.75151E+000	3.41610E+001	1.39195E-002	1.00528E-002	7.78699E-002	4.12748E-002	6.35500E+003	2.27284E+002	8.37144E+001	1.01179E-002	1.01179E-002	4.88759E+005	5.10000E+001	3.30000E+001	0.00000E+000	2.24831E+002	6.11112E+002	3.88929E+002	1.00000E+002	3.96541E+000	2.77991E-002	0.00000E+000	4.62752E+001	2.51081E+000	8.54372E-001	2.18700E+002	4.37647E+002	4.51604E+002	2.24957E+001	4.81227E-001	7.13368E-001	1.61296E-001	4.62752E+001	1.89533E+001	1.34091E-001	2.24957E+001	2.43879E+001
1.92066E+002	7.45079E+002	2.27295E+002	8.36602E+001	1.43430E+000	1.09196E+000	7.22300E+003	8.41168E+002	1.00000E+000	1.86000E+002	1.20000E+001	2.58020E+004	1.56620E+000	2.72961E+001	1.68764E-002	1.28484E-002	7.38098E-002	4.36777E-002	6.35500E+003	2.27284E+002	8.37142E+001	1.01179E-002	1.01179E-002	4.88759E+005	5.10000E+001	3.40000E+001	0.00000E+000	1.47153E+002	3.86100E+002	2.46446E+002	1.00000E+002	2.52298E+000	3.55945E-002	0.00000E+000	4.65343E+001	3.37843E+000	8.35867E-001	2.18700E+002	4.37647E+002	4.51604E+002	2.25775E+001	4.81227E-001	7.13368E-001	1.35512E-001	4.65343E+001	4.68976E+001	1.34091E-001	2.25775E+001	2.44823E+001
1.90879E+002	1.03913E+003	2.27263E+002	8.36891E+001	1.55241E+000	1.14071E+000	1.12700E+004	1.01956E+003	1.00000E+000	1.87000E+002	0.00000E+000	2.59180E+004	1.77084E+000	3.22355E+001	1.46233E-002	1.07451E-002	7.75222E-002	4.25562E-002	6.35500E+003	2.27285E+002	8.37137E+001	1.01179E-002	1.01179E-002	4.88759E+005	5.10000E+001	3.50000E+001	0.00000E+000	2.26978E+002	5.36145E+002	3.14096E+002	1.00000E+002	3.47782E+000	2.66929E-002	0.00000E+000	5.15339E+001	2.83403E+000	7.97711E-001	2.18700E+002	4.37647E+002	4.51604E+002	2.26872E+001	4.81227E-001	7.13368E-001	1.52872E-001	5.15339E+001	3.31859E+001	1.34091E-001	2.26872E+001	2.45762E+001
1.92910E+002	6.76445E+002	2.27249E+002	8.36432E+001	1.53888E+000	1.11937E+000	7.14600E+003	6.29187E+002	1.00000E+000	1.88000E+002	1.70000E+001	2.60560E+004	1.72257E+000	2.60086E+001	1.82043E-002	1.32416E-002	8.22613E-002	4.45621E-002	6.35500E+003	2.27285E+002	8.37136E+001	1.01179E-002	1.01179E-002	4.88759E+005	5.10000E+001	3.60000E+001	0.00000E+000	1.40993E+002	3.41730E+002	2.32904E+002	1.00000E+002	2.31415E+000	3.16920E-002	0.00000E+000	4.44226E+001	3.62044E+000	7.84184E-001	2.18700E+002	4.37647E+002	4.51604E+002	2.27936E+001	4.81227E-001	7.13368E-001	1.57816E-001	4.44226E+001	2.07939E+001	1.34091E-001	2.27936E+001	2.46787E+001
2.06257E+002	8.18157E+002	2.27260E+002	8.37012E+001	1.44304E+000	1.03024E+000	7.52500E+003	1.24939E+003	1.00000E+000	1.89000E+002	8.00000E+000	2.61750E+004	1.48668E+000	2.86034E+001	1.66351E-002	1.18764E-002	7.47898E-002	3.91302E-002	6.35500E+003	2.27285E+002	8.37134E+001	1.01179E-002	1.01179E-002	4.88759E+005	5.10000E+001	3.70000E+001	0.00000E+000	1.37739E+002	3.66742E+002	3.40875E+002	1.00000E+002	2.74447E+000	5.15938E-002	0.00000E+000	2.86242E+001	3.31407E+000	8.34827E-001	2.18700E+002	4.37647E+002	4.51604E+002	2.28950E+001	4.81227E-001	7.13368E-001	1.66906E-001	2.86242E+001	-4.64335E+000	1.34091E-001	2.28950E+001	2.47820E+001
1.85507E+002	8.04875E+002	2.27293E+002	8.36855E+001	1.48761E+000	1.11056E+000	8.19600E+003	4.40612E+002	1.00000E+000	1.90000E+002	6.00000E+000	2.62950E+004	1.65207E+000	2.83703E+001	1.64319E-002	1.22671E-002	6.73141E-002	3.84921E-002	6.35500E+003	2.27285E+002	8.37130E+001	1.01179E-002	1.01179E-002	4.88759E+005	5.10000E+001	3.80000E+001	0.00000E+000	1.55358E+002	4.11097E+002	2.60329E+002	1.00000E+002	2.67550E+000	1.85743E-002	0.00000E+000	4.72064E+001	3.14974E+000	8.41659E-001	2.18700E+002	4.37647E+002	4.51604E+002	2.29764E+001	4.81227E-001	7.13368E-001	1.45121E-001	4.72064E+001	3.71879E+001	1.34091E-001	2.29764E+001	2.48791E+001
1.98355E+002	9.22733E+002	2.27167E+002	8.37095E+001	1.49400E+000	1.10745E+000	9.38700E+003	1.33314E+003	1.00000E+000	1.91000E+002	1.00000E+000	2.64290E+004	1.65453E+000	3.03765E+001	1.54201E-002	1.14304E-002	7.97675E-002	4.45735E-002	6.35500E+003	2.27286E+002	8.37129E+001	1.01179E-002	1.01179E-002	4.88759E+005	5.10000E+001	3.90000E+001	0.00000E+000	1.83623E+002	3.68936E+002	4.11305E+002	1.00000E+002	3.12223E+000	4.04313E-002	0.00000E+000	1.90061E+001	3.33520E+000	7.42722E-001	2.18700E+002	4.37647E+002	4.51604E+002	2.30610E+001	4.81227E-001	7.13368E-001	1.48592E-001	1.90061E+001	5.19877E+000	1.34091E-001	2.30610E+001	2.49058E+001
1.87332E+002	8.41886E+002	2.27283E+002	8.36621E+001	1.50311E+000	1.15363E+000	8.98000E+003	7.15119E+002	1.00000E+000	1.92000E+002	3.00000E+000	2.65450E+004	1.73404E+000	2.90153E+001	1.58618E-002	1.21739E-002	7.34850E-002	4.40601E-002	6.35500E+003	2.27286E+002	8.37127E+001	1.01179E-002	1.01179E-002	4.88759E+005	5.10000E+001	4.00000E+001	0.00000E+000	1.64950E+002	4.34998E+002	2.79528E+002	1.00000E+002	2.84620E+000	3.01050E-002	0.00000E+000	4.67707E+001	3.02482E+000	8.37287E-001	2.18700E+002	4.37647E+002	4.51604E+002	2.31562E+001	4.81227E-001	7.13368E-001	1.31542E-001	4.67707E+001	5.14383E+001	1.34091E-001	2.31562E+001	2.50555E+001
1.97853E+002	8.22924E+002	2.27328E+002	8.36437E+001	1.44323E+000	1.10879E+000	8.14700E+003	9.05783E+002	1.00000E+000	1.93000E+002	6.00000E+000	2.66740E+004	1.60024E+000	2.86867E+001	1.59896E-002	1.22843E-002	7.19931E-002	4.32978E-002	6.35500E+003	2.27286E+002	8.37121E+001	1.01179E-002	1.01179E-002	4.88759E+005	5.10000E+001	4.10000E+001	0.00000E+000	1.64349E+002	4.36225E+002	2.53319E+002	1.00000E+002	2.76153E+000	3.09901E-002	0.00000E+000	5.11167E+001	3.08580E+000	8.61676E-001	2.18700E+002	4.37647E+002	4.51604E+002	2.32605E+001	4.81227E-001	7.13368E-001	1.31052E-001	5.11167E+001	5.63391E+001	1.34091E-001	2.32605E+001	2.51808E+001
1.81477E+002	7.22550E+002	2.27307E+002	8.37218E+001	1.49764E+000	1.03862E+000	6.92700E+003	6.91813E+002	1.00000E+000	1.94000E+002	1.50000E+001	2.67950E+004	1.55548E+000	2.68803E+001	1.79943E-002	1.24792E-002	8.31766E-002	4.11216E-002	6.35500E+003	2.27286E+002	8.37117E+001	1.01179E-002	1.01179E-002	4.88759E+005	5.10000E+001	4.20000E+001	0.00000E+000	1.45494E+002	3.25694E+002	2.90039E+002	1.00000E+002	2.46444E+000	3.70819E-002	0.00000E+000	3.14785E+001	3.89051E+000	7.41194E-001	2.18700E+002	4.37647E+002	4.51604E+002	2.33629E+001	4.81227E-001	7.13368E-001	1.80981E-001	3.14785E+001	-1.65355E+001	1.34091E-001	2.33629E+001	2.52701E+001
1.95495E+002	9.09607E+002	2.27255E+002	8.36685E+001	1.48858E+000	1.10041E+000	9.18000E+003	1.07089E+003	1.00000E+000	1.95000E+002	1.00000E+000	2.69010E+004	1.63805E+000	3.01597E+001	1.55364E-002	1.14850E-002	6.96063E-002	3.89064E-002	6.35500E+003	2.27286E+002	8.37118E+001	1.01179E-002	1.01179E-002	4.88759E+005	5.10000E+001	4.30000E+001	0.00000E+000	1.73279E+002	4.25331E+002	3.63201E+002	1.00000E+002	3.11680E+000	2.11800E-002	0.00000E+000	3.35878E+001	3.19124E+000	7.84929E-001	2.18700E+002	4.37647E+002	4.51604E+002	2.34459E+001	4.81227E-001	7.13368E-001	1.49934E-001	3.35878E+001	1.83835E+001	1.34091E-001	2.34459E+001	2.53325E+001
1.97157E+002	8.97139E+002	2.27168E+002	8.37268E+001	1.48903E+000	1.08094E+000	8.88500E+003	1.25154E+003	1.00000E+000	1.96000E+002	1.00000E+000	2.70120E+004	1.60955E+000	2.99523E+001	1.57970E-002	1.14676E-002	7.06792E-002	3.81702E-002	6.35500E+003	2.27287E+002	8.37109E+001	1.01179E-002	1.01179E-002	4.88759E+005	5.10000E+001	4.40000E+001	0.00000E+000	1.58083E+002	3.89517E+002	3.71113E+002	1.00000E+002	2.98019E+000	3.18925E-002	0.00000E+000	2.80137E+001	3.17592E+000	8.01703E-001	2.18700E+002	4.37647E+002	4.51604E+002	2.35207E+001	4.81227E-001	7.13368E-001	1.58794E-001	2.80137E+001	3.30396E+000	1.34091E-001	2.35207E+001	2.53650E+001
1.92210E+002	8.32067E+002	2.27211E+002	8.37376E+001	1.44709E+000	1.11639E+000	8.30000E+003	1.12980E+003	1.00000E+000	1.97000E+002	8.00000E+000	2.71330E+004	1.61552E+000	2.88456E+001	1.58838E-002	1.22540E-002	6.76261E-002	4.10836E-002	6.35500E+003	2.27287E+002	8.37107E+001	1.01179E-002	1.01179E-002	4.88759E+005	5.10000E+001	4.50000E+001	0.00000E+000	1.79606E+002	2.90859E+002	3.88816E+002	1.00000E+002	2.77959E+000	2.83602E-002	0.00000E+000	9.10876E+000	3.67531E+000	7.16767E-001	2.18700E+002	4.37647E+002	4.51604E+002	2.36203E+001	4.81227E-001	7.13368E-001	1.29002E-001	9.10876E+000	1.65051E+001	1.34091E-001	2.36203E+001	2.54835E+001
1.81206E+002	6.85438E+002	2.27218E+002	8.37523E+001	1.44608E+000	1.18161E+000	7.22400E+003	7.91589E+002	1.00000E+000	1.98000E+002	1.60000E+001	2.72610E+004	1.70869E+000	2.61809E+001	1.70138E-002	1.39022E-002	6.02398E-002	4.10934E-002	6.35500E+003	2.27287E+002	8.37102E+001	1.01179E-002	1.01179E-002	4.88759E+005	5.10000E+001	4.60000E+001	0.00000E+000	1.43443E+002	2.38061E+002	3.21759E+002	1.00000E+002	2.27607E+000	3.08406E-002	0.00000E+000	9.00683E+000	3.83340E+000	7.36611E-001	2.18700E+002	4.37647E+002	4.51604E+002	2.37119E+001	4.81227E-001	7.13368E-001	1.00648E-001	9.00683E+000	4.75720E+001	1.34091E-001	2.37119E+001	2.55776E+001
2.37304E+002	9.65176E+002	2.27252E+002	8.37244E+001	1.34608E+000	1.08396E+000	8.75900E+003	1.26612E+003	1.00000E+000	1.99000E+002	0.00000E+000	2.73660E+004	1.45911E+000	3.10673E+001	1.43829E-002	1.15821E-002	5.34597E-002	3.54263E-002	6.35500E+003	2.27287E+002	8.37099E+001	1.01179E-002	1.01179E-002	4.88759E+005	5.10000E+001	4.70000E+001	0.00000E+000	1.84505E+002	4.21564E+002	3.94571E+002	1.00000E+002	3.24199E+000	3.04106E-002	0.00000E+000	2.92368E+001	3.37391E+000	7.60066E-001	2.18700E+002	4.37647E+002	4.51604E+002	2.38173E+001	4.81227E-001	7.13368E-001	1.07867E-001	2.92368E+001	5.98331E+001	1.34091E-001	2.38173E+001	2.56997E+001
1.89815E+002	6.75342E+002	2.27292E+002	8.36608E+001	1.53106E+000	1.04148E+000	6.61800E+003	7.89090E+002	1.00000E+000	2.00000E+002	1.90000E+001	2.75060E+004	1.59457E+000	2.59873E+001	1.88204E-002	1.28023E-002	8.39541E-002	4.00955E-002	6.35500E+003	2.27287E+002	8.37095E+001	1.01179E-002	1.01179E-002	4.88759E+005	5.10000E+001	4.80000E+001	0.00000E+000	1.12795E+002	3.42763E+002	2.58230E+002	1.00000E+002	2.31730E+000	3.82066E-002	0.00000E+000	3.94565E+001	3.32537E+000	8.87173E-001	2.18700E+002	4.37647E+002	4.51604E+002	2.39201E+001	4.81227E-001	7.13368E-001	1.90307E-001	3.94565E+001	-1.82302E+001	1.34091E-001	2.39201E+001	2.58237E+001
1.99964E+002	9.98266E+002	2.27268E+002	8.36777E+001	1.55968E+000	1.11448E+000	1.06250E+004	1.37009E+003	1.00000E+000	2.01000E+002	1.00000E+000	2.76110E+004	1.73823E+000	3.15953E+001	1.51311E-002	1.08121E-002	7.56075E-002	3.94218E-002	6.35500E+003	2.27288E+002	8.37092E+001	1.01179E-002	1.01179E-002	4.88759E+005	5.10000E+001	4.90000E+001	0.00000E+000	1.90937E+002	4.80856E+002	3.68593E+002	1.00000E+002	3.36953E+000	2.03512E-002	0.00000E+000	3.95839E+001	2.92778E+000	7.95258E-001	2.18700E+002	4.37647E+002	4.51604E+002	2.40208E+001	4.81227E-001	7.13368E-001	1.66481E-001	3.95839E+001	6.77046E+000	1.34091E-001	2.40208E+001	2.59127E+001
1.84459E+002	9.11460E+002	2.27270E+002	8.36989E+001	1.46206E+000	1.13853E+000	9.36300E+003	1.00880E+003	1.00000E+000	2.02000E+002	2.00000E+000	2.77260E+004	1.66460E+000	3.01904E+001	1.51098E-002	1.17662E-002	6.61512E-002	4.08641E-002	6.35500E+003	2.27288E+002	8.37087E+001	1.01179E-002	1.01179E-002	4.88759E+005	5.10000E+001	5.00000E+001	0.00000E+000	1.70831E+002	4.25239E+002	3.50507E+002	1.00000E+002	3.06710E+000	2.56058E-002	0.00000E+000	3.60152E+001	3.14005E+000	7.89891E-001	2.18700E+002	4.37647E+002	4.51604E+002	2.40906E+001	4.81227E-001	7.13368E-001	1.24408E-001	3.60152E+001	4.84519E+001	1.34091E-001	2.40906E+001	2.59820E+001
2.03709E+002	9.95462E+002	2.27256E+002	8.36487E+001	1.48649E+000	1.11480E+000	1.01630E+004	1.31888E+003	1.00000E+000	2.03000E+002	0.00000E+000	2.78370E+004	1.65714E+000	3.15509E+001	1.47452E-002	1.10582E-002	7.09246E-002	4.06328E-002	6.35500E+003	2.27288E+002	8.37083E+001	1.01179E-002	1.01179E-002	4.88759E+005	5.10000E+001	5.10000E+001	0.00000E+000	1.82490E+002	5.22449E+002	3.39969E+002	1.00000E+002	3.38581E+000	2.92799E-002	0.00000E+000	4.66204E+001	2.71718E+000	8.76156E-001	2.18700E+002	4.37647E+002	4.51604E+002	2.42089E+001	4.81227E-001	7.13368E-001	1.42887E-001	4.66204E+001	3.89932E+001	1.34091E-001	2.42089E+001	2.60968E+001
3.24834E+002	1.19446E+003	2.27451E+002	8.38771E+001	1.31056E+000	1.15342E+000	1.12420E+004	1.44255E+004	1.00000E+000	2.76000E+002	0.00000E+000	3.61420E+004	1.51162E+000	3.45609E+001	1.23605E-002	1.08784E-002	1.26816E-001	9.83803E-002	1.11580E+004	2.27415E+002	8.38121E+001	3.11779E-002	3.11779E-002	1.31475E+005	1.40000E+001	2.00000E+000	0.00000E+000	2.37853E+002	3.07286E+002	6.76399E+002	1.00000E+002	3.96097E+000	3.81948E-001	0.00000E+000	1.42413E+000	2.33404E+000	9.69796E-001	2.25077E+002	2.41859E+002	4.89936E+002	-4.38629E-001	8.16617E-001	8.10534E-001	6.37765E-002	1.42413E+000	8.13065E+001	1.11159E-001	2.90807E+002	2.66079E+001
3.02860E+002	1.12410E+003	2.27428E+002	8.39040E+001	1.39065E+000	1.25976E+000	1.21690E+004	1.91872E+004	1.00000E+000	2.77000E+002	0.00000E+000	3.62490E+004	1.75189E+000	3.35276E+001	1.26063E-002	1.14199E-002	1.49967E-001	1.23173E-001	1.11580E+004	2.27416E+002	8.38119E+001	3.11779E-002	3.11779E-002	1.31475E+005	1.40000E+001	3.00000E+000	0.00000E+000	2.71241E+002	3.12908E+002	6.02411E+002	1.00000E+002	3.83381E+000	5.45791E-001	0.00000E+000	1.95684E+000	2.70503E+000	8.04288E-001	2.25077E+002	2.41859E+002	4.89936E+002	-3.86108E-001	8.16617E-001	8.10534E-001	4.93813E-002	1.95684E+000	9.80752E+001	1.11159E-001	2.90859E+002	2.66489E+001
3.00876E+002	1.21093E+003	2.27425E+002	8.39642E+001	1.37193E+000	1.29492E+000	1.32760E+004	1.87320E+004	1.00000E+000	2.78000E+002	0.00000E+000	3.63610E+004	1.77654E+000	3.47984E+001	1.19069E-002	1.12386E-002	1.35146E-001	1.20464E-001	1.11580E+004	2.27416E+002	8.38117E+001	3.11779E-002	3.11779E-002	1.31475E+005	1.40000E+001	4.00000E+000	0.00000E+000	2.79154E+002	3.20210E+002	6.72217E+002	1.00000E+002	4.11285E+000	4.47724E-001	0.00000E+000	3.99223E-001	2.38434E+000	8.73592E-001	2.25077E+002	2.41859E+002	4.89936E+002	-3.26416E-001	8.16617E-001	8.10534E-001	2.88748E-002	3.99223E-001	1.19758E+002	1.11159E-001	2.90919E+002	2.67040E+001
2.02651E+002	8.72445E+002	2.27440E+002	8.37412E+001	1.46106E+000	1.12837E+000	8.46000E+003	7.97640E+002	1.00000E+000	2.83000E+002	4.60000E+001	3.69710E+004	1.64862E+000	2.95372E+001	1.58849E-002	1.22678E-002	1.47002E-001	8.80631E-002	1.11580E+004	2.27415E+002	8.38111E+001	3.11779E-002	3.11779E-002	1.31475E+005	1.40000E+001	8.00000E+000	0.00000E+000	2.27421E+002	2.02159E+002	4.35257E+002	1.00000E+002	2.78546E+000	2.45202E-002	0.00000E+000	-5.36026E+000	3.40752E+000	7.65752E-001	2.25077E+002	2.41859E+002	4.89936E+002	-2.36206E-002	8.16617E-001	8.10534E-001	1.28480E-001	2.85885E+002	2.70754E+000	1.11159E-001	2.91222E+002	2.70251E+001
2.00759E+002	7.60306E+002	2.27487E+002	8.36476E+001	1.46573E+000	1.10282E+000	7.28600E+003	1.47383E+003	1.00000E+000	2.85000E+002	6.70000E+001	3.72140E+004	1.61644E+000	2.75737E+001	1.71716E-002	1.29199E-002	1.44075E-001	8.20549E-002	1.11580E+004	2.27416E+002	8.38110E+001	3.11779E-002	3.11779E-002	1.31475E+005	1.40000E+001	1.00000E+001	0.00000E+000	1.25188E+002	1.74509E+002	3.50973E+002	1.00000E+002	2.10998E+000	6.77316E-002	0.00000E+000	4.69560E+000	3.01387E+000	9.32914E-001	2.25077E+002	2.41859E+002	4.89936E+002	1.00580E-001	8.16617E-001	8.10534E-001	1.41292E-001	4.69560E+000	-1.10683E+000	1.11159E-001	1.00580E-001	2.71750E+001
2.04014E+002	1.00209E+003	2.28135E+002	8.30131E+001	1.42995E+000	1.11061E+000	9.81300E+003	1.19954E+003	1.00000E+000	3.18000E+002	1.00000E+000	4.06930E+004	1.58812E+000	3.16558E+001	1.44351E-002	1.12114E-002	6.93289E-002	4.24843E-002	1.27460E+004	2.28149E+002	8.30389E+001	8.88195E-003	8.88195E-003	4.76427E+005	3.90000E+001	1.00000E+000	0.00000E+000	1.85681E+002	3.36081E+002	5.09831E+002	1.00000E+002	3.34730E+000	2.88951E-002	0.00000E+000	1.75441E+001	2.84300E+000	8.52185E-001	2.23442E+002	4.48515E+002	6.33335E+002	2.11350E+001	4.05485E-001	8.57508E-001	1.25697E-001	1.75441E+001	2.89954E+001	1.27003E-001	2.11350E+001	3.11611E+001
2.11220E+002	7.98197E+002	2.28048E+002	8.30630E+001	1.39506E+000	1.13405E+000	7.78500E+003	8.42634E+002	1.00000E+000	3.19000E+002	1.30000E+001	4.08040E+004	1.58207E+000	2.82524E+001	1.58112E-002	1.28529E-002	7.30419E-002	4.89099E-002	1.27460E+004	2.28148E+002	8.30391E+001	8.88195E-003	8.88195E-003	4.76427E+005	3.90000E+001	2.00000E+000	0.00000E+000	1.46274E+002	2.40910E+002	4.29647E+002	1.00000E+002	2.65160E+000	2.50214E-002	0.00000E+000	1.15381E+001	2.95967E+000	9.19048E-001	2.23442E+002	4.48515E+002	6.33335E+002	2.11833E+001	4.05485E-001	8.57508E-001	1.03205E-001	1.15381E+001	4.76775E+001	1.27003E-001	2.11833E+001	3.11677E+001
2.14447E+002	9.29158E+002	2.28107E+002	8.31107E+001	1.46155E+000	1.15788E+000	9.64500E+003	1.42293E+003	1.00000E+000	3.20000E+002	3.00000E+000	4.09110E+004	1.69230E+000	3.04821E+001	1.48820E-002	1.17900E-002	8.19206E-002	5.19728E-002	1.27460E+004	2.28148E+002	8.30393E+001	8.88195E-003	8.88195E-003	4.76427E+005	3.90000E+001	3.00000E+000	0.00000E+000	1.53980E+002	3.26892E+002	4.60308E+002	1.00000E+002	3.05828E+000	3.83846E-002	0.00000E+000	2.17846E+001	2.77186E+000	8.81633E-001	2.23442E+002	4.48515E+002	6.33335E+002	2.12474E+001	4.05485E-001	8.57508E-001	1.15929E-001	2.17846E+001	4.39166E+001	1.27003E-001	2.12474E+001	3.12560E+001
2.10011E+002	8.82284E+002	2.28150E+002	8.30919E+001	1.49042E+000	1.14716E+000	9.24500E+003	1.60811E+003	1.00000E+000	3.21000E+002	6.00000E+000	4.10380E+004	1.70975E+000	2.97033E+001	1.55008E-002	1.19309E-002	8.25705E-002	4.95719E-002	1.27460E+004	2.28148E+002	8.30394E+001	8.88195E-003	8.88195E-003	4.76427E+005	3.90000E+001	4.00000E+000	0.00000E+000	1.47288E+002	3.04024E+002	4.41917E+002	1.00000E+002	2.90231E+000	4.70583E-002	0.00000E+000	2.04240E+001	2.81389E+000	8.87056E-001	2.23442E+002	4.48515E+002	6.33335E+002	2.13013E+001	4.05485E-001	8.57508E-001	1.30139E-001	2.04240E+001	2.70360E+001	1.27003E-001	2.13013E+001	3.13300E+001
2.11678E+002	9.44888E+002	2.28181E+002	8.30677E+001	1.47603E+000	1.19172E+000	1.01910E+004	1.29876E+003	1.00000E+000	3.22000E+002	0.00000E+000	4.11340E+004	1.75901E+000	3.07390E+001	1.46213E-002	1.18050E-002	7.95839E-002	5.23938E-002	1.27460E+004	2.28148E+002	8.30393E+001	8.88195E-003	8.88195E-003	4.76427E+005	3.90000E+001	5.00000E+000	0.00000E+000	1.59580E+002	3.10196E+002	5.09762E+002	1.00000E+002	3.18422E+000	3.36539E-002	0.00000E+000	1.57672E+001	2.53816E+000	9.36666E-001	2.23442E+002	4.48515E+002	6.33335E+002	2.13516E+001	4.05485E-001	8.57508E-001	1.06573E-001	1.57672E+001	4.82417E+001	1.27003E-001	2.13516E+001	3.13955E+001
1.98844E+002	9.26451E+002	2.28170E+002	8.30632E+001	1.50773E+000	1.18982E+000	1.01630E+004	1.31178E+003	1.00000E+000	3.23000E+002	0.00000E+000	4.12400E+004	1.79393E+000	3.04377E+001	1.49559E-002	1.18024E-002	8.88883E-002	5.58788E-002	1.27460E+004	2.28148E+002	8.30393E+001	8.88195E-003	8.88195E-003	4.76427E+005	3.90000E+001	6.00000E+000	0.00000E+000	1.62464E+002	3.03303E+002	4.65301E+002	1.00000E+002	3.02281E+000	3.82650E-002	0.00000E+000	1.77243E+001	2.72407E+000	8.73940E-001	2.23442E+002	4.48515E+002	6.33335E+002	2.14078E+001	4.05485E-001	8.57508E-001	1.17850E-001	1.77243E+001	3.77772E+001	1.27003E-001	2.14078E+001	3.14468E+001
2.03268E+002	9.03680E+002	2.28126E+002	8.30614E+001	1.41230E+000	1.12347E+000	8.84500E+003	1.17752E+003	1.00000E+000	3.24000E+002	5.00000E+000	4.13530E+004	1.58667E+000	3.00613E+001	1.50168E-002	1.19457E-002	7.06907E-002	4.53841E-002	1.27460E+004	2.28148E+002	8.30394E+001	8.88195E-003	8.88195E-003	4.76427E+005	3.90000E+001	7.00000E+000	0.00000E+000	1.56878E+002	3.07547E+002	4.65793E+002	1.00000E+002	3.02167E+000	3.38367E-002	0.00000E+000	1.86717E+001	2.87253E+000	8.88378E-001	2.23442E+002	4.48515E+002	6.33335E+002	2.14630E+001	4.05485E-001	8.57508E-001	1.13902E-001	1.86717E+001	4.30423E+001	1.27003E-001	2.14630E+001	3.14826E+001
2.07372E+002	1.08068E+003	2.28178E+002	8.30748E+001	1.49295E+000	1.13405E+000	1.12330E+004	1.60865E+003	1.00000E+000	3.25000E+002	0.00000E+000	4.14390E+004	1.69308E+000	3.28738E+001	1.40863E-002	1.07000E-002	7.51658E-002	4.39890E-002	1.27460E+004	2.28148E+002	8.30395E+001	8.88195E-003	8.88195E-003	4.76427E+005	3.90000E+001	8.00000E+000	0.00000E+000	1.70409E+002	3.84325E+002	5.64191E+002	1.00000E+002	3.64016E+000	3.78075E-002	0.00000E+000	2.09257E+001	2.43114E+000	9.31436E-001	2.23442E+002	4.48515E+002	6.33335E+002	2.15220E+001	4.05485E-001	8.57508E-001	1.36620E-001	2.09257E+001	2.05133E+001	1.27003E-001	2.15220E+001	3.15642E+001
2.07978E+002	1.21552E+003	2.28144E+002	8.30034E+001	1.52060E+000	1.11226E+000	1.25860E+004	1.52976E+003	1.00000E+000	3.26000E+002	0.00000E+000	4.15530E+004	1.69130E+000	3.48643E+001	1.35541E-002	9.91430E-003	8.37966E-002	4.54008E-002	1.27460E+004	2.28148E+002	8.30394E+001	8.88195E-003	8.88195E-003	4.76427E+005	3.90000E+001	9.00000E+000	0.00000E+000	2.17218E+002	4.24086E+002	6.11225E+002	1.00000E+002	4.06632E+000	2.39404E-002	0.00000E+000	2.05576E+001	2.49785E+000	8.56448E-001	2.23442E+002	4.48515E+002	6.33335E+002	2.15723E+001	4.05485E-001	8.57508E-001	1.55094E-001	2.05576E+001	2.64927E-001	1.27003E-001	2.15723E+001	3.16031E+001
2.33763E+002	1.46704E+003	2.28184E+002	8.30277E+001	1.48379E+000	1.10147E+000	1.47380E+004	2.05563E+003	1.00000E+000	3.27000E+002	0.00000E+000	4.16610E+004	1.63434E+000	3.83019E+001	1.22223E-002	9.07301E-003	7.45750E-002	4.15981E-002	1.27460E+004	2.28148E+002	8.30396E+001	8.88195E-003	8.88195E-003	4.76427E+005	3.90000E+001	1.00000E+001	0.00000E+000	2.61455E+002	5.64297E+002	7.02956E+002	1.00000E+002	4.96246E+000	2.15348E-002	0.00000E+000	2.73699E+001	2.39231E+000	8.26370E-001	2.23442E+002	4.48515E+002	6.33335E+002	2.16366E+001	4.05485E-001	8.57508E-001	1.47886E-001	2.73699E+001	1.48111E+001	1.27003E-001	2.16366E+001	3.16840E+001
2.42965E+002	1.52758E+003	2.28142E+002	8.30170E+001	1.40799E+000	1.09893E+000	1.46030E+004	2.75147E+003	1.00000E+000	3.28000E+002	0.00000E+000	4.17680E+004	1.54728E+000	3.90843E+001	1.16514E-002	9.09384E-003	7.01520E-002	4.31598E-002	1.27460E+004	2.28148E+002	8.30396E+001	8.88195E-003	8.88195E-003	4.76427E+005	3.90000E+001	1.10000E+001	0.00000E+000	2.57844E+002	5.62195E+002	7.44892E+002	1.00000E+002	5.08383E+000	3.67254E-002	0.00000E+000	2.48397E+001	2.30593E+000	8.61279E-001	2.23442E+002	4.48515E+002	6.33335E+002	2.16852E+001	4.05485E-001	8.57508E-001	1.23284E-001	2.48397E+001	3.89294E+001	1.27003E-001	2.16852E+001	3.17140E+001
2.50124E+002	1.68356E+003	2.28167E+002	8.30084E+001	1.38243E+000	1.07028E+000	1.54310E+004	3.31418E+003	1.00000E+000	3.29000E+002	0.00000E+000	4.18730E+004	1.47959E+000	4.10312E+001	1.11287E-002	8.61592E-003	6.61896E-002	4.00978E-002	1.27460E+004	2.28148E+002	8.30396E+001	8.88195E-003	8.88195E-003	4.76427E+005	3.90000E+001	1.20000E+001	0.00000E+000	2.93845E+002	5.77504E+002	8.45824E+002	1.00000E+002	5.57623E+000	3.48872E-002	0.00000E+000	2.01847E+001	2.22299E+000	8.69115E-001	2.23442E+002	4.48515E+002	6.33335E+002	2.17437E+001	4.05485E-001	8.57508E-001	1.27266E-001	2.01847E+001	2.99384E+001	1.27003E-001	2.17437E+001	3.17842E+001
2.18726E+002	1.11143E+003	2.28177E+002	8.30153E+001	1.46380E+000	1.10881E+000	1.11040E+004	2.05293E+003	1.00000E+000	3.30000E+002	1.00000E+000	4.19800E+004	1.62308E+000	3.33381E+001	1.38913E-002	1.05225E-002	8.33528E-002	4.83768E-002	1.27460E+004	2.28148E+002	8.30391E+001	8.88195E-003	8.88195E-003	4.76427E+005	3.90000E+001	1.30000E+001	0.00000E+000	2.02442E+002	3.78021E+002	5.81083E+002	1.00000E+002	3.77117E+000	4.24120E-002	0.00000E+000	1.80440E+001	2.60200E+000	8.75313E-001	2.23442E+002	4.48515E+002	6.33335E+002	2.17944E+001	4.05485E-001	8.57508E-001	1.37987E-001	1.80440E+001	1.61547E+001	1.27003E-001	2.17944E+001	3.18394E+001
2.28390E+002	1.33163E+003	2.28151E+002	8.30356E+001	1.45454E+000	1.10332E+000	1.31570E+004	2.91088E+003	1.00000E+000	3.31000E+002	0.00000E+000	4.20790E+004	1.60483E+000	3.64915E+001	1.26808E-002	9.61889E-003	7.84437E-002	4.56218E-002	1.27460E+004	2.28148E+002	8.30390E+001	8.88195E-003	8.88195E-003	4.76427E+005	3.90000E+001	1.40000E+001	0.00000E+000	2.32079E+002	4.49831E+002	6.95802E+002	1.00000E+002	4.47558E+000	3.56086E-002	0.00000E+000	1.82202E+001	2.33420E+000	8.96387E-001	2.23442E+002	4.48515E+002	6.33335E+002	2.18441E+001	4.05485E-001	8.57508E-001	1.37309E-001	1.82202E+001	1.70522E+001	1.27003E-001	2.18441E+001	3.18762E+001
2.07072E+002	9.41402E+002	2.28122E+002	8.30383E+001	1.35071E+000	1.10487E+000	8.70600E+003	1.19997E+003	1.00000E+000	3.32000E+002	3.00000E+000	4.21870E+004	1.49236E+000	3.06823E+001	1.44762E-002	1.18414E-002	6.59202E-002	4.46959E-002	1.27460E+004	2.28148E+002	8.30387E+001	8.88195E-003	8.88195E-003	4.76427E+005	3.90000E+001	1.50000E+001	0.00000E+000	1.59796E+002	3.49958E+002	4.60585E+002	1.00000E+002	3.15222E+000	3.83339E-002	0.00000E+000	2.53601E+001	2.99123E+000	8.59907E-001	2.23442E+002	4.48515E+002	6.33335E+002	2.18989E+001	4.05485E-001	8.57508E-001	1.00116E-001	2.53601E+001	6.49556E+001	1.27003E-001	2.18989E+001	3.19180E+001
2.44430E+002	1.35839E+003	2.28146E+002	8.30037E+001	1.43570E+000	1.06510E+000	1.28180E+004	2.25843E+003	1.00000E+000	3.33000E+002	0.00000E+000	4.23020E+004	1.52917E+000	3.68563E+001	1.26810E-002	9.40767E-003	7.37340E-002	4.11321E-002	1.27460E+004	2.28148E+002	8.30390E+001	8.88195E-003	8.88195E-003	4.76427E+005	3.90000E+001	1.60000E+001	0.00000E+000	2.27360E+002	4.83631E+002	7.02073E+002	1.00000E+002	4.59314E+000	3.24711E-002	0.00000E+000	2.13341E+001	2.35605E+000	8.99739E-001	2.23442E+002	4.48515E+002	6.33335E+002	2.19344E+001	4.05485E-001	8.57508E-001	1.48191E-001	2.13341E+001	8.43228E+000	1.27003E-001	2.19344E+001	3.19659E+001
2.25073E+002	1.40775E+003	2.28178E+002	8.30123E+001	1.45541E+000	1.13246E+000	1.42840E+004	1.83635E+003	1.00000E+000	3.34000E+002	0.00000E+000	4.24140E+004	1.64820E+000	3.75200E+001	1.21776E-002	9.47543E-003	6.99041E-002	4.27901E-002	1.27460E+004	2.28148E+002	8.30385E+001	8.88195E-003	8.88195E-003	4.76427E+005	3.90000E+001	1.70000E+001	0.00000E+000	2.21993E+002	5.20656E+002	7.07543E+002	1.00000E+002	4.71668E+000	2.91269E-002	0.00000E+000	2.45677E+001	2.21497E+000	9.06606E-001	2.23442E+002	4.48515E+002	6.33335E+002	2.19824E+001	4.05485E-001	8.57508E-001	1.24794E-001	2.45677E+001	3.70237E+001	1.27003E-001	2.19824E+001	3.20278E+001
2.17111E+002	1.32932E+003	2.28143E+002	8.30160E+001	1.37265E+000	1.12368E+000	1.26900E+004	1.75407E+003	1.00000E+000	3.35000E+002	0.00000E+000	4.25280E+004	1.54242E+000	3.64598E+001	1.21851E-002	9.97497E-003	5.91193E-002	4.00825E-002	1.27460E+004	2.28148E+002	8.30388E+001	8.88195E-003	8.88195E-003	4.76427E+005	3.90000E+001	1.80000E+001	0.00000E+000	2.06675E+002	5.05159E+002	6.63740E+002	1.00000E+002	4.47486E+000	2.57400E-002	0.00000E+000	2.61963E+001	2.34716E+000	9.07691E-001	2.23442E+002	4.48515E+002	6.33335E+002	2.20251E+001	4.05485E-001	8.57508E-001	9.97331E-002	2.61963E+001	6.62272E+001	1.27003E-001	2.20251E+001	3.20546E+001
2.25913E+002	1.46524E+003	2.28168E+002	8.30086E+001	1.47920E+000	1.12563E+000	1.49910E+004	2.67015E+003	1.00000E+000	3.36000E+002	0.00000E+000	4.26380E+004	1.66504E+000	3.82785E+001	1.20813E-002	9.19349E-003	7.21058E-002	4.22302E-002	1.27460E+004	2.28148E+002	8.30386E+001	8.88195E-003	8.88195E-003	4.76427E+005	3.90000E+001	1.90000E+001	0.00000E+000	2.53726E+002	5.56921E+002	7.23909E+002	1.00000E+002	4.98466E+000	2.99205E-002	0.00000E+000	2.60720E+001	2.29333E+000	8.54730E-001	2.23442E+002	4.48515E+002	6.33335E+002	2.20753E+001	4.05485E-001	8.57508E-001	1.35738E-001	2.60720E+001	2.66152E+001	1.27003E-001	2.20753E+001	3.21166E+001
2.37793E+002	1.35484E+003	2.28119E+002	8.30433E+001	1.33914E+000	1.07280E+000	1.20770E+004	2.11470E+003	1.00000E+000	3.37000E+002	0.00000E+000	4.27530E+004	1.43663E+000	3.68081E+001	1.21856E-002	9.76201E-003	5.68169E-002	3.69917E-002	1.27460E+004	2.28148E+002	8.30386E+001	8.88195E-003	8.88195E-003	4.76427E+005	3.90000E+001	2.00000E+001	0.00000E+000	2.38162E+002	4.61376E+002	6.93423E+002	1.00000E+002	4.52372E+000	2.66407E-002	0.00000E+000	1.94993E+001	2.48683E+000	8.78184E-001	2.23442E+002	4.48515E+002	6.33335E+002	2.21218E+001	4.05485E-001	8.57508E-001	1.10427E-001	1.94993E+001	4.76949E+001	1.27003E-001	2.21218E+001	3.21393E+001
2.20504E+002	1.14431E+003	2.28125E+002	8.30237E+001	1.44484E+000	1.07481E+000	1.09510E+004	1.66858E+003	1.00000E+000	3.38000E+002	0.00000E+000	4.28530E+004	1.55293E+000	3.38277E+001	1.38068E-002	1.02708E-002	7.76831E-002	4.36013E-002	1.27460E+004	2.28149E+002	8.30385E+001	8.88195E-003	8.88195E-003	4.76427E+005	3.90000E+001	2.10000E+001	0.00000E+000	2.00018E+002	4.18560E+002	5.64085E+002	1.00000E+002	3.84052E+000	3.34269E-002	0.00000E+000	2.43555E+001	2.69456E+000	8.51131E-001	2.23442E+002	4.48515E+002	6.33335E+002	2.21805E+001	4.05485E-001	8.57508E-001	1.46858E-001	2.43555E+001	1.28749E+001	1.27003E-001	2.21805E+001	3.22016E+001
2.16301E+002	1.36866E+003	2.28162E+002	8.30698E+001	1.48356E+000	1.11548E+000	1.39170E+004	1.74273E+003	1.00000E+000	3.39000E+002	0.00000E+000	4.29560E+004	1.65489E+000	3.69954E+001	1.25757E-002	9.45561E-003	6.94793E-002	3.98312E-002	1.27460E+004	2.28148E+002	8.30385E+001	8.88195E-003	8.88195E-003	4.76427E+005	3.90000E+001	2.20000E+001	0.00000E+000	2.38659E+002	5.26424E+002	6.40579E+002	1.00000E+002	4.56334E+000	2.67374E-002	0.00000E+000	2.91292E+001	2.46272E+000	8.26081E-001	2.23442E+002	4.48515E+002	6.33335E+002	2.22213E+001	4.05485E-001	8.57508E-001	1.41621E-001	2.91292E+001	2.33032E+001	1.27003E-001	2.22213E+001	3.22565E+001
2.38036E+002	1.36007E+003	2.28153E+002	8.30350E+001	1.41124E+000	1.09431E+000	1.29760E+004	2.42902E+003	1.00000E+000	3.40000E+002	0.00000E+000	4.30670E+004	1.54434E+000	3.68791E+001	1.23888E-002	9.60663E-003	6.75215E-002	4.11080E-002	1.27460E+004	2.28148E+002	8.30384E+001	8.88195E-003	8.88195E-003	4.76427E+005	3.90000E+001	2.30000E+001	0.00000E+000	2.47124E+002	4.70552E+002	6.81374E+002	1.00000E+002	4.54063E+000	3.30914E-002	0.00000E+000	2.08603E+001	2.48623E+000	8.47422E-001	2.23442E+002	4.48515E+002	6.33335E+002	2.22710E+001	4.05485E-001	8.57508E-001	1.26490E-001	2.08603E+001	3.14526E+001	1.27003E-001	2.22710E+001	3.23041E+001
1.97697E+002	9.00358E+002	2.28146E+002	8.30260E+001	1.43375E+000	1.10988E+000	8.83300E+003	1.33230E+003	1.00000E+000	3.41000E+002	6.00000E+000	4.31730E+004	1.59129E+000	3.00060E+001	1.52553E-002	1.18092E-002	7.72032E-002	4.69347E-002	1.27460E+004	2.28149E+002	8.30382E+001	8.88195E-003	8.88195E-003	4.76427E+005	3.90000E+001	2.40000E+001	0.00000E+000	1.71035E+002	2.98789E+002	4.65698E+002	1.00000E+002	3.03491E+000	3.41433E-002	0.00000E+000	1.74121E+001	2.99415E+000	8.52870E-001	2.23442E+002	4.48515E+002	6.33335E+002	2.23062E+001	4.05485E-001	8.57508E-001	1.27328E-001	1.74121E+001	2.70879E+001	1.27003E-001	2.23062E+001	3.23364E+001
1.93912E+002	1.02400E+003	2.28172E+002	8.30887E+001	1.46867E+000	1.14314E+000	1.05730E+004	1.19680E+003	1.00000E+000	3.42000E+002	0.00000E+000	4.32650E+004	1.67890E+000	3.20001E+001	1.42832E-002	1.11173E-002	6.95090E-002	4.27508E-002	1.27460E+004	2.28149E+002	8.30380E+001	8.88195E-003	8.88195E-003	4.76427E+005	3.90000E+001	2.50000E+001	0.00000E+000	2.07192E+002	3.32848E+002	5.13725E+002	1.00000E+002	3.41385E+000	2.38960E-002	0.00000E+000	1.68211E+001	2.89933E+000	8.05035E-001	2.23442E+002	4.48515E+002	6.33335E+002	2.23443E+001	4.05485E-001	8.57508E-001	1.24639E-001	1.68211E+001	2.94406E+001	1.27003E-001	2.23443E+001	3.23829E+001
2.00421E+002	1.00421E+003	2.28074E+002	8.31085E+001	1.43281E+000	1.12037E+000	9.92800E+003	1.07547E+003	1.00000E+000	3.43000E+002	1.00000E+000	4.33770E+004	1.60527E+000	3.16893E+001	1.43799E-002	1.12442E-002	6.84665E-002	4.25142E-002	1.27460E+004	2.28149E+002	8.30382E+001	8.88195E-003	8.88195E-003	4.76427E+005	3.90000E+001	2.60000E+001	0.00000E+000	1.87349E+002	3.33835E+002	5.17097E+002	1.00000E+002	3.36901E+000	2.13481E-002	0.00000E+000	1.79119E+001	2.80656E+000	8.58234E-001	2.23442E+002	4.48515E+002	6.33335E+002	2.23869E+001	4.05485E-001	8.57508E-001	1.22374E-001	1.79119E+001	3.29627E+001	1.27003E-001	2.23869E+001	3.23806E+001
2.16059E+002	1.17582E+003	2.28159E+002	8.30604E+001	1.46903E+000	1.10591E+000	1.17520E+004	1.58849E+003	1.00000E+000	3.44000E+002	0.00000E+000	4.34770E+004	1.62461E+000	3.42902E+001	1.35511E-002	1.02015E-002	7.08711E-002	4.07899E-002	1.27460E+004	2.28149E+002	8.30380E+001	8.88195E-003	8.88195E-003	4.76427E+005	3.90000E+001	2.70000E+001	0.00000E+000	2.13974E+002	4.12363E+002	5.96033E+002	1.00000E+002	3.96781E+000	2.44920E-002	0.00000E+000	2.11919E+001	2.59834E+000	8.52038E-001	2.23442E+002	4.48515E+002	6.33335E+002	2.24275E+001	4.05485E-001	8.57508E-001	1.41020E-001	2.11919E+001	1.60139E+001	1.27003E-001	2.24275E+001	3.24621E+001
2.31734E+002	1.19330E+003	2.28138E+002	8.30540E+001	1.45584E+000	1.11795E+000	1.19530E+004	2.18221E+003	1.00000E+000	3.45000E+002	0.00000E+000	4.35790E+004	1.62756E+000	3.45442E+001	1.33160E-002	1.02255E-002	6.49019E-002	3.88951E-002	1.27460E+004	2.28149E+002	8.30379E+001	8.88195E-003	8.88195E-003	4.76427E+005	3.90000E+001	2.80000E+001	0.00000E+000	2.22193E+002	4.00173E+002	6.14989E+002	1.00000E+002	4.01523E+000	3.55650E-002	0.00000E+000	1.83671E+001	2.55796E+000	8.58181E-001	2.23442E+002	4.48515E+002	6.33335E+002	2.24621E+001	4.05485E-001	8.57508E-001	1.31279E-001	1.83671E+001	2.37351E+001	1.27003E-001	2.24621E+001	3.24874E+001
2.35262E+002	1.27645E+003	2.28142E+002	8.30293E+001	1.46883E+000	1.11662E+000	1.28690E+004	2.14549E+003	1.00000E+000	3.46000E+002	0.00000E+000	4.36910E+004	1.64013E+000	3.57274E+001	1.29479E-002	9.84310E-003	7.86925E-002	4.59790E-002	1.27460E+004	2.28149E+002	8.30378E+001	8.88195E-003	8.88195E-003	4.76427E+005	3.90000E+001	2.90000E+001	0.00000E+000	2.05445E+002	4.52480E+002	6.51535E+002	1.00000E+002	4.25794E+000	4.09369E-002	0.00000E+000	2.24542E+001	2.32389E+000	9.10382E-001	2.23442E+002	4.48515E+002	6.33335E+002	2.25021E+001	4.05485E-001	8.57508E-001	1.36231E-001	2.24542E+001	2.24502E+001	1.27003E-001	2.25021E+001	3.25306E+001
2.58661E+002	1.52446E+003	2.28189E+002	8.30438E+001	1.42001E+000	1.15125E+000	1.53720E+004	3.43554E+003	1.00000E+000	3.47000E+002	0.00000E+000	4.37930E+004	1.63479E+000	3.90444E+001	1.14532E-002	9.28552E-003	7.14377E-002	4.73080E-002	1.27460E+004	2.28148E+002	8.30380E+001	8.88195E-003	8.88195E-003	4.76427E+005	3.90000E+001	3.00000E+001	0.00000E+000	2.86343E+002	5.45793E+002	7.37095E+002	1.00000E+002	5.08930E+000	3.88188E-002	0.00000E+000	2.39035E+001	2.39744E+000	8.07418E-001	2.23442E+002	4.48515E+002	6.33335E+002	2.25452E+001	4.05485E-001	8.57508E-001	1.04521E-001	2.39035E+001	5.86507E+001	1.27003E-001	2.25452E+001	3.25940E+001
2.49672E+002	1.25286E+003	2.28104E+002	8.30263E+001	1.44400E+000	1.14875E+000	1.27800E+004	2.63251E+003	1.00000E+000	3.48000E+002	0.00000E+000	4.39010E+004	1.65880E+000	3.53957E+001	1.27732E-002	1.01616E-002	8.22353E-002	5.24508E-002	1.27460E+004	2.28148E+002	8.30380E+001	8.88195E-003	8.88195E-003	4.76427E+005	3.90000E+001	3.10000E+001	0.00000E+000	2.15294E+002	4.20924E+002	6.54789E+002	1.00000E+002	4.19465E+000	4.44691E-002	0.00000E+000	1.88376E+001	2.34878E+000	9.03866E-001	2.23442E+002	4.48515E+002	6.33335E+002	2.25785E+001	4.05485E-001	8.57508E-001	1.13873E-001	1.88376E+001	4.32319E+001	1.27003E-001	2.25785E+001	3.25899E+001
2.36993E+002	1.35703E+003	2.28152E+002	8.30676E+001	1.40887E+000	1.16839E+000	1.37700E+004	2.47344E+003	1.00000E+000	3.49000E+002	0.00000E+000	4.40120E+004	1.64611E+000	3.68379E+001	1.20061E-002	9.95681E-003	7.10693E-002	4.92317E-002	1.27460E+004	2.28148E+002	8.30378E+001	8.88195E-003	8.88195E-003	4.76427E+005	3.90000E+001	3.20000E+001	0.00000E+000	2.52830E+002	4.72923E+002	6.70362E+002	1.00000E+002	4.52894E+000	4.21284E-002	0.00000E+000	2.18730E+001	2.47575E+000	8.26108E-001	2.23442E+002	4.48515E+002	6.33335E+002	2.26287E+001	4.05485E-001	8.57508E-001	9.33083E-002	2.18730E+001	6.90415E+001	1.27003E-001	2.26287E+001	3.26595E+001
2.38620E+002	1.53714E+003	2.28114E+002	8.30307E+001	1.44910E+000	1.13987E+000	1.56140E+004	2.68978E+003	1.00000E+000	3.50000E+002	0.00000E+000	4.41200E+004	1.65178E+000	3.92063E+001	1.15968E-002	9.12219E-003	7.33518E-002	4.57776E-002	1.27460E+004	2.28148E+002	8.30374E+001	8.88195E-003	8.88195E-003	4.76427E+005	3.90000E+001	3.30000E+001	0.00000E+000	2.62065E+002	5.73238E+002	7.40822E+002	1.00000E+002	5.11916E+000	3.12458E-002	0.00000E+000	2.68772E+001	2.25888E+000	8.50278E-001	2.23442E+002	4.48515E+002	6.33335E+002	2.26576E+001	4.05485E-001	8.57508E-001	1.19439E-001	2.68772E+001	4.51641E+001	1.27003E-001	2.26576E+001	3.26733E+001
2.22282E+002	1.49916E+003	2.28175E+002	8.30180E+001	1.48554E+000	1.13412E+000	1.55100E+004	2.46931E+003	1.00000E+000	3.51000E+002	0.00000E+000	4.42350E+004	1.68477E+000	3.87190E+001	1.19283E-002	9.10650E-003	7.02006E-002	4.13870E-002	1.27460E+004	2.28148E+002	8.30376E+001	8.88195E-003	8.88195E-003	4.76427E+005	3.90000E+001	3.40000E+001	0.00000E+000	2.73443E+002	5.36627E+002	7.44526E+002	1.00000E+002	5.04535E+000	2.78445E-002	0.00000E+000	2.32052E+001	2.30297E+000	8.36790E-001	2.23442E+002	4.48515E+002	6.33335E+002	2.26979E+001	4.05485E-001	8.57508E-001	1.34148E-001	2.32052E+001	2.54751E+001	1.27003E-001	2.26979E+001	3.27417E+001
2.11076E+002	1.46333E+003	2.28181E+002	8.30457E+001	1.50284E+000	1.16532E+000	1.57040E+004	2.38655E+003	1.00000E+000	3.52000E+002	0.00000E+000	4.43470E+004	1.75129E+000	3.82535E+001	1.19924E-002	9.29908E-003	7.47013E-002	4.53420E-002	1.27460E+004	2.28148E+002	8.30374E+001	8.88195E-003	8.88195E-003	4.76427E+005	3.90000E+001	3.50000E+001	0.00000E+000	2.80325E+002	5.35890E+002	6.95124E+002	1.00000E+002	4.89968E+000	2.93131E-002	0.00000E+000	2.58393E+001	2.43370E+000	7.86935E-001	2.23442E+002	4.48515E+002	6.33335E+002	2.27387E+001	4.05485E-001	8.57508E-001	1.26498E-001	2.58393E+001	3.64351E+001	1.27003E-001	2.27387E+001	3.27836E+001
2.09043E+002	1.18596E+003	2.28167E+002	8.30442E+001	1.44971E+000	1.09360E+000	1.15880E+004	2.04536E+003	1.00000E+000	3.53000E+002	0.00000E+000	4.44630E+004	1.58539E+000	3.44378E+001	1.34672E-002	1.01590E-002	6.89950E-002	3.98937E-002	1.27460E+004	2.28148E+002	8.30372E+001	8.88195E-003	8.88195E-003	4.76427E+005	3.90000E+001	3.60000E+001	0.00000E+000	2.04050E+002	4.48353E+002	5.80345E+002	1.00000E+002	4.00420E+000	2.70128E-002	0.00000E+000	2.69601E+001	2.61327E+000	8.53144E-001	2.23442E+002	4.48515E+002	6.33335E+002	2.27794E+001	4.05485E-001	8.57508E-001	1.40019E-001	2.69601E+001	2.28671E+001	1.27003E-001	2.27794E+001	3.28180E+001
2.22784E+002	1.30066E+003	2.28126E+002	8.30009E+001	1.43313E+000	1.08384E+000	1.24600E+004	2.07974E+003	1.00000E+000	3.54000E+002	0.00000E+000	4.45590E+004	1.55328E+000	3.60647E+001	1.28389E-002	9.70967E-003	7.42691E-002	4.30106E-002	1.27460E+004	2.28148E+002	8.30371E+001	8.88195E-003	8.88195E-003	4.76427E+005	3.90000E+001	3.70000E+001	0.00000E+000	2.37865E+002	4.53918E+002	6.35422E+002	1.00000E+002	4.30606E+000	3.36752E-002	0.00000E+000	2.27249E+001	2.59528E+000	8.28453E-001	2.23442E+002	4.48515E+002	6.33335E+002	2.28103E+001	4.05485E-001	8.57508E-001	1.38776E-001	2.27249E+001	1.99598E+001	1.27003E-001	2.28103E+001	3.28328E+001
2.30011E+002	1.50478E+003	2.28121E+002	8.30012E+001	1.45416E+000	1.10178E+000	1.48390E+004	2.73266E+003	1.00000E+000	3.55000E+002	0.00000E+000	4.46820E+004	1.60217E+000	3.87915E+001	1.19374E-002	9.04468E-003	6.78990E-002	3.94795E-002	1.27460E+004	2.28148E+002	8.30373E+001	8.88195E-003	8.88195E-003	4.76427E+005	3.90000E+001	3.80000E+001	0.00000E+000	2.76711E+002	5.21447E+002	7.52486E+002	1.00000E+002	5.03171E+000	2.33372E-002	0.00000E+000	2.14739E+001	2.34435E+000	8.40399E-001	2.23442E+002	4.48515E+002	6.33335E+002	2.28490E+001	4.05485E-001	8.57508E-001	1.37867E-001	2.14739E+001	1.96904E+001	1.27003E-001	2.28490E+001	3.28697E+001
1.97887E+002	1.07422E+003	2.28160E+002	8.30523E+001	1.45518E+000	1.13642E+000	1.09330E+004	1.58641E+003	1.00000E+000	3.56000E+002	0.00000E+000	4.47870E+004	1.65369E+000	3.27753E+001	1.39170E-002	1.08685E-002	7.33259E-002	4.52924E-002	1.27460E+004	2.28148E+002	8.30371E+001	8.88195E-003	8.88195E-003	4.76427E+005	3.90000E+001	3.90000E+001	0.00000E+000	2.01316E+002	3.53110E+002	5.49436E+002	1.00000E+002	3.58117E+000	3.28947E-002	0.00000E+000	1.80854E+001	2.68870E+000	8.53687E-001	2.23442E+002	4.48515E+002	6.33335E+002	2.28793E+001	4.05485E-001	8.57508E-001	1.22996E-001	1.80854E+001	3.24969E+001	1.27003E-001	2.28793E+001	3.29147E+001
2.45304E+002	1.51187E+003	2.27606E+002	8.30217E+001	1.86319E+000	1.12003E+000	1.86290E+004	3.11181E+003	1.00000E+000	3.57000E+002	0.00000E+000	4.48980E+004	2.08683E+000	3.88828E+001	1.36510E-002	8.20605E-003	1.47683E-001	5.38125E-002	1.41420E+004	2.27521E+002	8.29938E+001	6.38637E-002	6.38637E-002	1.54954E+005	7.00000E+000	1.00000E+000	0.00000E+000	3.83882E+002	4.94739E+002	6.71831E+002	1.00000E+002	4.99678E+000	3.45888E-002	0.00000E+000	1.88596E+001	2.95142E+000	5.95780E-001	4.81369E+002	5.74019E+002	6.94211E+002	2.30144E+001	1.29593E+000	4.70465E-001	2.49115E-001	1.88596E+001	-9.71902E+001	2.85749E-001	2.30144E+001	-1.27015E+002
2.49479E+002	1.60241E+003	2.27666E+002	8.29952E+001	1.88205E+000	1.10839E+000	1.96810E+004	2.57127E+003	1.00000E+000	3.58000E+002	0.00000E+000	4.50080E+004	2.08604E+000	4.00301E+001	1.34155E-002	7.90074E-003	1.48583E-001	5.19717E-002	1.41420E+004	2.27521E+002	8.29934E+001	6.38637E-002	6.38637E-002	1.54954E+005	7.00000E+000	2.00000E+000	0.00000E+000	4.07472E+002	5.43557E+002	6.78641E+002	1.00000E+002	5.24994E+000	2.92768E-002	0.00000E+000	2.35723E+001	3.04329E+000	5.62140E-001	4.81369E+002	5.74019E+002	6.94211E+002	2.30436E+001	1.29593E+000	4.70465E-001	2.58713E-001	2.35723E+001	-1.01553E+002	2.85749E-001	2.30436E+001	-1.26957E+002
2.79993E+002	1.93407E+003	2.27718E+002	8.29820E+001	1.87535E+000	1.12464E+000	2.40190E+004	4.53490E+003	1.00000E+000	3.59000E+002	0.00000E+000	4.51200E+004	2.10909E+000	4.39781E+001	1.21005E-002	7.25666E-003	1.42559E-001	5.16352E-002	1.41420E+004	2.27521E+002	8.29933E+001	6.38637E-002	6.38637E-002	1.54954E+005	7.00000E+000	3.00000E+000	0.00000E+000	4.79518E+002	6.95243E+002	8.21574E+002	1.00000E+002	6.43654E+000	3.03832E-002	0.00000E+000	2.78431E+001	2.66018E+000	5.82133E-001	4.81369E+002	5.74019E+002	6.94211E+002	2.30872E+001	1.29593E+000	4.70465E-001	2.50236E-001	2.78431E+001	-8.92247E+001	2.85749E-001	2.30872E+001	-1.26890E+002
2.14006E+002	1.20797E+003	2.25940E+002	8.29420E+001	1.79588E+000	1.14224E+000	1.46780E+004	2.08547E+003	1.00000E+000	3.65000E+002	0.00000E+000	4.57800E+004	2.05133E+000	3.47559E+001	1.48232E-002	9.42811E-003	1.48995E-001	6.07581E-002	1.44330E+004	2.25952E+002	8.29627E+001	3.24186E-002	3.24186E-002	1.44373E+005	1.40000E+001	1.00000E+000	0.00000E+000	6.47446E+002	3.86785E+002	2.33511E+002	1.00000E+002	3.97659E+000	3.51606E-002	0.00000E+000	1.63347E+002	4.31046E+000	4.59573E-001	4.47400E+002	2.80108E+002	1.75152E+002	1.61254E+002	1.55197E+000	4.06990E-001	2.22467E-001	1.63347E+002	7.25237E+001	2.25946E-001	1.61254E+002	6.69855E+001
2.09406E+002	1.10612E+003	2.25968E+002	8.29217E+001	1.67764E+000	1.13533E+000	1.26650E+004	1.92772E+003	1.00000E+000	3.66000E+002	0.00000E+000	4.58950E+004	1.90468E+000	3.32584E+001	1.49072E-002	1.00883E-002	1.19680E-001	5.53663E-002	1.44330E+004	2.25952E+002	8.29624E+001	3.24186E-002	3.24186E-002	1.44373E+005	1.40000E+001	2.00000E+000	0.00000E+000	5.27238E+002	4.85086E+002	1.53202E+002	1.00000E+002	3.67369E+000	3.13381E-002	0.00000E+000	1.27655E+002	3.48649E+000	6.11674E-001	4.47400E+002	2.80108E+002	1.75152E+002	1.61290E+002	1.55197E+000	4.06990E-001	1.92789E-001	1.27655E+002	6.68564E+001	2.25946E-001	1.61290E+002	6.70356E+001
2.06662E+002	9.98194E+002	2.25933E+002	8.29005E+001	1.78684E+000	1.12677E+000	1.19290E+004	1.70758E+003	1.00000E+000	3.67000E+002	0.00000E+000	4.60080E+004	2.01335E+000	3.15942E+001	1.63600E-002	1.03165E-002	1.48158E-001	5.95120E-002	1.44330E+004	2.25951E+002	8.29624E+001	3.24186E-002	3.24186E-002	1.44373E+005	1.40000E+001	3.00000E+000	0.00000E+000	4.82519E+002	2.99601E+002	2.41811E+002	1.00000E+002	3.22556E+000	3.76211E-002	0.00000E+000	1.72678E+002	8.03231E+000	2.73570E-001	4.47400E+002	2.80108E+002	1.75152E+002	1.61319E+002	1.55197E+000	4.06990E-001	2.26550E-001	1.72678E+002	7.78127E+001	2.25946E-001	1.61319E+002	6.70497E+001
1.87666E+002	9.24877E+002	2.26176E+002	8.29502E+001	1.68023E+000	1.12613E+000	1.04330E+004	1.42538E+003	1.00000E+000	3.71000E+002	0.00000E+000	4.64390E+004	1.89215E+000	3.04118E+001	1.64500E-002	1.10251E-002	1.41408E-001	6.41005E-002	1.44330E+004	2.25952E+002	8.29614E+001	3.24186E-002	3.24186E-002	1.44373E+005	1.40000E+001	7.00000E+000	0.00000E+000	3.49815E+002	4.68223E+002	1.33459E+002	1.00000E+002	3.02300E+000	3.19188E-002	0.00000E+000	1.05777E+002	3.15644E+000	7.44405E-001	4.47400E+002	2.80108E+002	1.75152E+002	1.61434E+002	1.55197E+000	4.06990E-001	1.97447E-001	1.05777E+002	4.02899E+001	2.25946E-001	1.61434E+002	6.72711E+001
1.78919E+002	5.89517E+002	2.26058E+002	8.28982E+001	1.82657E+000	1.17404E+000	7.42000E+003	6.83433E+002	1.00000E+000	3.72000E+002	1.30000E+001	4.65590E+004	2.14446E+000	2.42800E+001	2.12048E-002	1.36295E-002	1.47178E-001	6.17755E-002	1.44330E+004	2.25952E+002	8.29613E+001	3.24186E-002	3.24186E-002	1.44373E+005	1.40000E+001	8.00000E+000	0.00000E+000	3.14807E+002	1.99233E+002	9.25056E+001	1.00000E+002	1.90041E+000	3.59385E-002	0.00000E+000	1.55680E+002	5.06364E+000	5.50233E-001	4.47400E+002	2.80108E+002	1.75152E+002	1.61464E+002	1.55197E+000	4.06990E-001	2.17464E-001	1.55680E+002	6.98944E+001	2.25946E-001	1.61464E+002	6.72511E+001
1.92838E+002	7.75115E+002	2.25879E+002	8.30231E+001	1.81712E+000	1.17646E+000	9.78700E+003	1.41046E+003	1.00000E+000	3.74000E+002	3.00000E+000	4.67740E+004	2.13776E+000	2.78409E+001	1.83679E-002	1.18919E-002	1.41004E-001	5.98594E-002	1.44330E+004	2.25952E+002	8.29606E+001	3.24186E-002	3.24186E-002	1.44373E+005	1.40000E+001	1.00000E+001	0.00000E+000	4.12479E+002	2.30155E+002	1.69732E+002	1.00000E+002	2.54962E+000	3.28660E-002	0.00000E+000	1.73351E+002	5.88999E+000	4.11881E-001	4.47400E+002	2.80108E+002	1.75152E+002	1.61518E+002	1.55197E+000	4.06990E-001	2.14012E-001	1.73351E+002	9.09354E+001	2.25946E-001	1.61518E+002	6.72184E+001
1.97904E+002	8.92647E+002	2.25871E+002	8.30095E+001	1.82427E+000	1.13776E+000	1.09490E+004	1.71914E+003	1.00000E+000	3.78000E+002	0.00000E+000	4.71980E+004	2.07558E+000	2.98772E+001	1.74342E-002	1.08733E-002	1.42265E-001	5.60510E-002	1.44330E+004	2.25951E+002	8.29601E+001	3.24186E-002	3.24186E-002	1.44373E+005	1.40000E+001	1.40000E+001	0.00000E+000	5.07466E+002	2.49448E+002	1.73606E+002	1.00000E+002	2.90944E+000	3.28555E-002	0.00000E+000	1.75755E+002	4.17433E+000	5.49462E-001	4.47400E+002	2.80108E+002	1.75152E+002	1.61629E+002	1.55197E+000	4.06990E-001	2.31772E-001	1.75755E+002	7.57187E+001	2.25946E-001	1.61629E+002	6.73258E+001
2.27419E+002	1.19980E+003	2.26675E+002	8.33664E+001	1.83121E+000	1.17171E+000	1.52700E+004	2.72243E+003	1.00000E+000	3.79000E+002	0.00000E+000	4.73100E+004	2.14565E+000	3.46382E+001	1.48190E-002	9.48205E-003	1.31174E-001	5.42470E-002	1.49360E+004	2.26838E+002	8.33991E+001	6.42205E-002	6.42205E-002	5.60160E+004	3.00000E+000	1.00000E+000	0.00000E+000	4.17454E+002	3.89547E+002	4.03001E+002	1.00000E+002	3.86069E+000	2.26017E-002	0.00000E+000	2.80309E+001	9.70596E+000	2.00103E-001	4.45624E+002	6.53629E+002	5.31069E+002	5.48757E+001	2.15351E+000	4.70878E-001	2.19617E-001	2.80309E+001	-5.96500E+001	1.93610E-001	5.48757E+001	-6.47407E+000
2.49151E+002	1.93247E+003	2.26939E+002	8.34402E+001	1.68075E+000	1.17576E+000	2.29780E+004	5.02944E+003	1.00000E+000	3.80000E+002	0.00000E+000	4.74060E+004	1.97615E+000	4.39599E+001	1.10879E-002	7.75641E-003	1.07815E-001	5.30835E-002	1.49360E+004	2.26838E+002	8.33988E+001	6.42205E-002	6.42205E-002	5.60160E+004	3.00000E+000	2.00000E+000	0.00000E+000	4.94307E+002	7.96951E+002	6.89938E+002	1.00000E+002	6.37783E+000	2.58455E-002	0.00000E+000	4.92512E+001	2.92440E+000	5.41400E-001	4.45624E+002	6.53629E+002	5.31069E+002	5.49108E+001	2.15351E+000	4.70878E-001	1.76788E-001	4.92512E+001	5.46421E+000	1.93610E-001	5.49108E+001	-6.32476E+000
2.22332E+002	1.51118E+003	2.26849E+002	8.33734E+001	1.69701E+000	1.15065E+000	1.77680E+004	3.75634E+003	1.00000E+000	3.81000E+002	0.00000E+000	4.75190E+004	1.95265E+000	3.88739E+001	1.27310E-002	8.63221E-003	1.10610E-001	5.12904E-002	1.49360E+004	2.26839E+002	8.33987E+001	6.42205E-002	6.42205E-002	5.60160E+004	3.00000E+000	3.00000E+000	0.00000E+000	4.06874E+002	6.95238E+002	4.35680E+002	1.00000E+002	4.94005E+000	2.76144E-002	0.00000E+000	6.95436E+001	3.03725E+000	5.92805E-001	4.45624E+002	6.53629E+002	5.31069E+002	5.49435E+001	2.15351E+000	4.70878E-001	1.91864E-001	6.95436E+001	1.00686E+001	1.93610E-001	5.49435E+001	-6.32880E+000
2.27269E+002	1.37239E+003	2.27252E+002	8.36396E+001	1.44336E+000	1.07943E+000	1.32200E+004	2.52302E+003	1.00000E+000	3.82000E+002	0.00000E+000	4.76340E+004	1.55801E+000	3.70458E+001	1.25533E-002	9.38811E-003	7.68155E-002	4.34696E-002	1.50460E+004	2.27275E+002	8.35808E+001	3.24635E-002	3.24635E-002	4.23360E+004	4.00000E+000	1.00000E+000	0.00000E+000	2.48250E+002	6.81909E+002	5.03216E+002	1.00000E+002	4.64649E+000	4.06799E-002	0.00000E+000	5.53125E+001	2.48281E+000	8.40720E-001	2.17314E+002	6.04662E+002	4.04330E+002	5.97713E+001	1.35972E+000	8.57840E-001	1.44258E-001	5.53125E+001	4.62066E+001	1.56898E-001	5.97713E+001	3.71228E+001
2.21387E+002	1.27578E+003	2.27256E+002	8.35796E+001	1.50948E+000	1.07867E+000	1.27790E+004	1.96577E+003	1.00000E+000	3.83000E+002	0.00000E+000	4.77440E+004	1.62822E+000	3.57181E+001	1.33530E-002	9.54197E-003	8.08137E-002	4.18698E-002	1.50460E+004	2.27274E+002	8.35804E+001	3.24635E-002	3.24635E-002	4.23360E+004	4.00000E+000	2.00000E+000	0.00000E+000	2.54965E+002	6.74018E+002	4.09465E+002	1.00000E+002	4.32982E+000	2.94327E-002	0.00000E+000	6.44031E+001	2.49945E+000	8.49412E-001	2.17314E+002	6.04662E+002	4.04330E+002	5.97966E+001	1.35972E+000	8.57840E-001	1.66457E-001	6.44031E+001	3.16143E+001	1.56898E-001	5.97966E+001	3.71526E+001
2.07493E+002	1.12651E+003	2.27357E+002	8.35370E+001	1.43211E+000	1.05845E+000	1.05800E+004	1.63755E+003	1.00000E+000	3.84000E+002	0.00000E+000	4.78500E+004	1.51582E+000	3.35636E+001	1.39230E-002	1.02903E-002	6.72014E-002	3.74403E-002	1.50460E+004	2.27274E+002	8.35805E+001	3.24635E-002	3.24635E-002	4.23360E+004	4.00000E+000	3.00000E+000	0.00000E+000	1.98978E+002	6.01520E+002	3.75503E+002	1.00000E+002	3.81222E+000	3.06656E-002	0.00000E+000	6.21831E+001	2.56412E+000	9.09978E-001	2.17314E+002	6.04662E+002	4.04330E+002	5.98411E+001	1.35972E+000	8.57840E-001	1.50032E-001	6.21831E+001	4.69260E+001	1.56898E-001	5.98411E+001	3.72447E+001
1.72485E+002	5.59199E+002	2.27216E+002	8.35268E+001	1.54830E+000	1.08535E+000	5.75700E+003	6.50973E+002	1.00000E+000	3.85000E+002	1.90000E+001	4.79650E+004	1.68045E+000	2.36474E+001	2.04060E-002	1.43045E-002	8.83301E-002	4.47186E-002	1.50460E+004	2.27274E+002	8.35802E+001	3.24635E-002	3.24635E-002	4.23360E+004	4.00000E+000	4.00000E+000	0.00000E+000	9.63977E+001	2.79102E+002	2.18830E+002	1.00000E+002	1.92889E+000	4.19163E-002	0.00000E+000	5.22962E+001	3.66429E+000	8.63225E-001	2.17314E+002	6.04662E+002	4.04330E+002	5.98569E+001	1.35972E+000	8.57840E-001	1.75782E-001	5.22962E+001	9.68201E+000	1.56898E-001	5.98569E+001	3.71978E+001
1.49960E+002	2.87155E+002	2.27359E+002	8.32241E+001	1.78627E+000	1.21002E+000	3.67900E+003	3.38524E+002	1.00000E+000	4.95000E+002	4.40000E+001	5.96770E+004	2.16143E+000	1.69457E+001	2.94498E-002	1.99494E-002	1.46597E-001	6.90015E-002	1.89250E+004	2.27306E+002	8.31620E+001	5.36620E-002	5.36620E-002	3.41360E+004	5.00000E+000	5.00000E+000	0.00000E+000	9.09679E+001	6.38841E+001	1.38674E+002	1.00000E+002	9.41023E-001	7.90020E-002	0.00000E+000	-5.65121E+000	6.04107E+000	6.54987E-001	2.16283E+002	1.06856E+002	2.83747E+002	-1.86469E+001	1.91044E+000	6.79940E-001	1.92320E-001	2.85594E+002	-6.53598E+001	2.32599E-001	2.72599E+002	-1.18838E+002
1.87752E+002	8.48196E+002	2.27189E+002	8.35707E+001	1.43351E+000	1.03730E+000	7.79900E+003	8.61579E+002	1.00000E+000	5.03000E+002	0.00000E+000	6.04370E+004	1.48698E+000	2.91238E+001	1.62324E-002	1.17458E-002	7.01871E-002	3.77456E-002	1.92990E+004	2.27252E+002	8.35752E+001	1.42405E-002	1.42405E-002	2.18144E+005	2.10000E+001	1.00000E+000	0.00000E+000	1.41404E+002	3.50579E+002	3.87688E+002	1.00000E+002	2.85762E+000	2.24039E-002	0.00000E+000	3.91332E+001	3.22068E+000	8.43808E-001	1.86194E+002	4.94493E+002	4.14615E+002	5.28375E+001	6.24330E-001	8.23049E-001	1.60358E-001	3.91332E+001	1.27777E+001	1.61530E-001	5.28375E+001	2.52376E+001
2.04834E+002	1.20450E+003	2.27209E+002	8.35588E+001	1.43104E+000	1.10110E+000	1.17360E+004	1.74339E+003	1.00000E+000	5.04000E+002	0.00000E+000	6.05500E+004	1.57571E+000	3.47059E+001	1.32097E-002	1.01640E-002	7.20141E-002	4.31872E-002	1.92990E+004	2.27252E+002	8.35752E+001	1.42405E-002	1.42405E-002	2.18144E+005	2.10000E+001	2.00000E+000	0.00000E+000	2.06498E+002	5.35364E+002	5.13552E+002	1.00000E+002	4.07542E+000	3.65004E-002	0.00000E+000	4.61730E+001	2.67689E+000	8.27599E-001	1.86194E+002	4.94493E+002	4.14615E+002	5.28764E+001	6.24330E-001	8.23049E-001	1.30303E-001	4.61730E+001	5.21612E+001	1.61530E-001	5.28764E+001	2.52858E+001
1.78299E+002	7.82317E+002	2.27266E+002	8.35927E+001	1.54638E+000	1.05392E+000	7.82100E+003	7.88321E+002	1.00000E+000	5.05000E+002	0.00000E+000	6.06500E+004	1.62976E+000	2.79699E+001	1.74858E-002	1.19173E-002	8.87945E-002	4.22637E-002	1.92990E+004	2.27252E+002	8.35751E+001	1.42405E-002	1.42405E-002	2.18144E+005	2.10000E+001	3.00000E+000	0.00000E+000	1.41731E+002	3.98565E+002	2.78159E+002	1.00000E+002	2.65282E+000	3.40472E-002	0.00000E+000	6.14623E+001	3.16526E+000	8.57375E-001	1.86194E+002	4.94493E+002	4.14615E+002	5.29057E+001	6.24330E-001	8.23049E-001	1.89385E-001	6.14623E+001	4.71894E+000	1.61530E-001	5.29057E+001	2.53390E+001
1.90346E+002	9.05436E+002	2.27176E+002	8.35119E+001	1.43888E+000	1.08684E+000	8.74700E+003	1.58083E+003	1.00000E+000	5.06000E+002	0.00000E+000	6.07550E+004	1.56382E+000	3.00905E+001	1.53849E-002	1.16208E-002	8.25918E-002	4.78069E-002	1.92990E+004	2.27252E+002	8.35753E+001	1.42405E-002	1.42405E-002	2.18144E+005	2.10000E+001	4.00000E+000	0.00000E+000	1.49666E+002	4.21480E+002	3.64298E+002	1.00000E+002	3.03729E+000	4.36127E-002	0.00000E+000	5.13040E+001	3.00892E+000	8.52848E-001	1.86194E+002	4.94493E+002	4.14615E+002	5.29269E+001	6.24330E-001	8.23049E-001	1.39383E-001	5.13040E+001	4.74309E+001	1.61530E-001	5.29269E+001	2.53240E+001
1.89938E+002	8.86090E+002	2.27272E+002	8.35770E+001	1.48670E+000	1.07610E+000	8.73900E+003	1.05914E+003	1.00000E+000	5.07000E+002	0.00000E+000	6.08650E+004	1.59983E+000	2.97673E+001	1.59035E-002	1.15112E-002	8.12337E-002	4.33815E-002	1.92990E+004	2.27252E+002	8.35754E+001	1.42405E-002	1.42405E-002	2.18144E+005	2.10000E+001	5.00000E+000	0.00000E+000	1.39217E+002	4.30574E+002	3.45443E+002	1.00000E+002	2.97338E+000	3.42188E-002	0.00000E+000	5.46647E+001	2.87511E+000	8.92947E-001	1.86194E+002	4.94493E+002	4.14615E+002	5.29560E+001	6.24330E-001	8.23049E-001	1.60218E-001	5.46647E+001	2.84953E+001	1.61530E-001	5.29560E+001	2.53927E+001
1.92903E+002	9.80914E+002	2.27316E+002	8.35905E+001	1.56632E+000	1.06883E+000	1.00600E+004	1.00433E+003	1.00000E+000	5.08000E+002	0.00000E+000	6.09700E+004	1.67412E+000	3.13195E+001	1.56164E-002	1.06563E-002	8.33159E-002	3.96616E-002	1.92990E+004	2.27252E+002	8.35755E+001	1.42405E-002	1.42405E-002	2.18144E+005	2.10000E+001	6.00000E+000	0.00000E+000	1.67292E+002	4.61817E+002	3.88074E+002	1.00000E+002	3.30106E+000	2.68173E-002	0.00000E+000	5.27823E+001	2.84265E+000	8.41760E-001	1.86194E+002	4.94493E+002	4.14615E+002	5.29880E+001	6.24330E-001	8.23049E-001	1.88791E-001	5.27823E+001	-3.32524E+000	1.61530E-001	5.29880E+001	2.54437E+001
1.92039E+002	1.00472E+003	2.27258E+002	8.36404E+001	1.51760E+000	1.12551E+000	1.05440E+004	1.35708E+003	1.00000E+000	5.09000E+002	0.00000E+000	6.10780E+004	1.70807E+000	3.16973E+001	1.47793E-002	1.09609E-002	7.77967E-002	4.34886E-002	1.92990E+004	2.27252E+002	8.35753E+001	1.42405E-002	1.42405E-002	2.18144E+005	2.10000E+001	7.00000E+000	0.00000E+000	1.68337E+002	4.92515E+002	3.93069E+002	1.00000E+002	3.42143E+000	4.18495E-002	0.00000E+000	5.51297E+001	2.69316E+000	8.67853E-001	1.86194E+002	4.94493E+002	4.14615E+002	5.30111E+001	6.24330E-001	8.23049E-001	1.48346E-001	5.51297E+001	4.16317E+001	1.61530E-001	5.30111E+001	2.54382E+001
1.94953E+002	1.19262E+003	2.27219E+002	8.35621E+001	1.56759E+000	1.11667E+000	1.27620E+004	1.11319E+003	1.00000E+000	5.10000E+002	0.00000E+000	6.11870E+004	1.75049E+000	3.45343E+001	1.38763E-002	9.88476E-003	8.71754E-002	4.48395E-002	1.92990E+004	2.27252E+002	8.35754E+001	1.42405E-002	1.42405E-002	2.18144E+005	2.10000E+001	8.00000E+000	0.00000E+000	2.34161E+002	5.72330E+002	4.69952E+002	1.00000E+002	4.13472E+000	2.37996E-002	0.00000E+000	5.43521E+001	2.72255E+000	7.80325E-001	1.86194E+002	4.94493E+002	4.14615E+002	5.30331E+001	6.24330E-001	8.23049E-001	1.67986E-001	5.43521E+001	1.99331E+001	1.61530E-001	5.30331E+001	2.54466E+001
2.14612E+002	1.43458E+003	2.27243E+002	8.35379E+001	1.53992E+000	1.08942E+000	1.47620E+004	2.21859E+003	1.00000E+000	5.11000E+002	0.00000E+000	6.12890E+004	1.67762E+000	3.78758E+001	1.26744E-002	8.96648E-003	8.05839E-002	4.08868E-002	1.92990E+004	2.27252E+002	8.35756E+001	1.42405E-002	1.42405E-002	2.18144E+005	2.10000E+001	9.00000E+000	0.00000E+000	2.46590E+002	7.07578E+002	5.62561E+002	1.00000E+002	4.92250E+000	2.48377E-002	0.00000E+000	5.54245E+001	2.30000E+000	8.58836E-001	1.86194E+002	4.94493E+002	4.14615E+002	5.30619E+001	6.24330E-001	8.23049E-001	1.71338E-001	5.54245E+001	1.74869E+001	1.61530E-001	5.30619E+001	2.54877E+001
2.01755E+002	1.10291E+003	2.27274E+002	8.35353E+001	1.51615E+000	1.10483E+000	1.13590E+004	1.62663E+003	1.00000E+000	5.12000E+002	0.00000E+000	6.13800E+004	1.67509E+000	3.32102E+001	1.42256E-002	1.03664E-002	7.82039E-002	4.22011E-002	1.92990E+004	2.27252E+002	8.35755E+001	1.42405E-002	1.42405E-002	2.18144E+005	2.10000E+001	1.00000E+001	0.00000E+000	2.13416E+002	5.17396E+002	4.13945E+002	1.00000E+002	3.70689E+000	3.37679E-002	0.00000E+000	5.57897E+001	2.90450E+000	7.75300E-001	1.86194E+002	4.94493E+002	4.14615E+002	5.30918E+001	6.24330E-001	8.23049E-001	1.56932E-001	5.57897E+001	3.31196E+001	1.61530E-001	5.30918E+001	2.55313E+001
2.04101E+002	1.09211E+003	2.27319E+002	8.35137E+001	1.51412E+000	1.05241E+000	1.07130E+004	1.66929E+003	1.00000E+000	5.13000E+002	0.00000E+000	6.14890E+004	1.59347E+000	3.30472E+001	1.46286E-002	1.01678E-002	8.96540E-002	4.40020E-002	1.92990E+004	2.27252E+002	8.35751E+001	1.42405E-002	1.42405E-002	2.18144E+005	2.10000E+001	1.10000E+001	0.00000E+000	1.82157E+002	5.47848E+002	4.41426E+002	1.00000E+002	3.80452E+000	3.56025E-002	0.00000E+000	5.47036E+001	2.63370E+000	8.80419E-001	1.86194E+002	4.94493E+002	4.14615E+002	5.31178E+001	6.24330E-001	8.23049E-001	1.79898E-001	5.47036E+001	7.83528E+000	1.61530E-001	5.31178E+001	2.55789E+001
2.05623E+002	9.51865E+002	2.27276E+002	8.35449E+001	1.51775E+000	1.06252E+000	9.44000E+003	1.06704E+003	1.00000E+000	5.14000E+002	0.00000E+000	6.15940E+004	1.61264E+000	3.08523E+001	1.56212E-002	1.09358E-002	8.65244E-002	4.32042E-002	1.92990E+004	2.27252E+002	8.35750E+001	1.42405E-002	1.42405E-002	2.18144E+005	2.10000E+001	1.20000E+001	0.00000E+000	1.68990E+002	4.53126E+002	3.76985E+002	1.00000E+002	3.24086E+000	3.30493E-002	0.00000E+000	5.35025E+001	2.98568E+000	8.27337E-001	1.86194E+002	4.94493E+002	4.14615E+002	5.31413E+001	6.24330E-001	8.23049E-001	1.76426E-001	5.35025E+001	1.02401E+001	1.61530E-001	5.31413E+001	2.55813E+001
1.86869E+002	1.07777E+003	2.27218E+002	8.35654E+001	1.59808E+000	1.14033E+000	1.19660E+004	1.17872E+003	1.00000E+000	5.15000E+002	0.00000E+000	6.17080E+004	1.82233E+000	3.28295E+001	1.46091E-002	1.04245E-002	8.81350E-002	4.55307E-002	1.92990E+004	2.27252E+002	8.35751E+001	1.42405E-002	1.42405E-002	2.18144E+005	2.10000E+001	1.30000E+001	0.00000E+000	2.03324E+002	5.01047E+002	4.23395E+002	1.00000E+002	3.65446E+000	2.49108E-002	0.00000E+000	5.29959E+001	2.79082E+000	7.86150E-001	1.86194E+002	4.94493E+002	4.14615E+002	5.31884E+001	6.24330E-001	8.23049E-001	1.67161E-001	5.29959E+001	1.94474E+001	1.61530E-001	5.31884E+001	2.56015E+001
2.06926E+002	1.16433E+003	2.27274E+002	8.36029E+001	1.46829E+000	1.10448E+000	1.16540E+004	1.32555E+003	1.00000E+000	5.16000E+002	0.00000E+000	6.18180E+004	1.62170E+000	3.41223E+001	1.36011E-002	1.02311E-002	7.09375E-002	4.07696E-002	1.92990E+004	2.27252E+002	8.35751E+001	1.42405E-002	1.42405E-002	2.18144E+005	2.10000E+001	1.40000E+001	0.00000E+000	2.17119E+002	5.75355E+002	4.30813E+002	1.00000E+002	3.96397E+000	2.42539E-002	0.00000E+000	5.88008E+001	2.70445E+000	8.22045E-001	1.86194E+002	4.94493E+002	4.14615E+002	5.32147E+001	6.24330E-001	8.23049E-001	1.41406E-001	5.88008E+001	5.27817E+001	1.61530E-001	5.32147E+001	2.56509E+001
1.82638E+002	8.31691E+002	2.27245E+002	8.35719E+001	1.56127E+000	1.13940E+000	9.05100E+003	8.92638E+002	1.00000E+000	5.17000E+002	1.00000E+000	6.19230E+004	1.77891E+000	2.88390E+001	1.64108E-002	1.19765E-002	8.69088E-002	4.70829E-002	1.92990E+004	2.27252E+002	8.35750E+001	1.42405E-002	1.42405E-002	2.18144E+005	2.10000E+001	1.50000E+001	0.00000E+000	1.66905E+002	3.77720E+002	3.28218E+002	1.00000E+002	2.82562E+000	3.40838E-002	0.00000E+000	5.18115E+001	3.39062E+000	7.44018E-001	1.86194E+002	4.94493E+002	4.14615E+002	5.32550E+001	6.24330E-001	8.23049E-001	1.56208E-001	5.18115E+001	2.98988E+001	1.61530E-001	5.32550E+001	2.56796E+001
1.99327E+002	9.14987E+002	2.27165E+002	8.36518E+001	1.49965E+000	1.07832E+000	9.09500E+003	1.28744E+003	1.00000E+000	5.18000E+002	0.00000E+000	6.20390E+004	1.61710E+000	3.02487E+001	1.57249E-002	1.13069E-002	7.97963E-002	4.20869E-002	1.92990E+004	2.27252E+002	8.35749E+001	1.42405E-002	1.42405E-002	2.18144E+005	2.10000E+001	1.60000E+001	0.00000E+000	1.48572E+002	4.19494E+002	3.77057E+002	1.00000E+002	3.06981E+000	3.67895E-002	0.00000E+000	4.97551E+001	2.93423E+000	8.57662E-001	1.86194E+002	4.94493E+002	4.14615E+002	5.32861E+001	6.24330E-001	8.23049E-001	1.63435E-001	4.97551E+001	2.01196E+001	1.61530E-001	5.32861E+001	2.56712E+001
2.01681E+002	1.10158E+003	2.27294E+002	8.35828E+001	1.48740E+000	1.12555E+000	1.13650E+004	1.38640E+003	1.00000E+000	5.19000E+002	0.00000E+000	6.21340E+004	1.67414E+000	3.31901E+001	1.39522E-002	1.05580E-002	7.00339E-002	4.07620E-002	1.92990E+004	2.27252E+002	8.35748E+001	1.42405E-002	1.42405E-002	2.18144E+005	2.10000E+001	1.70000E+001	0.00000E+000	2.01688E+002	5.22851E+002	4.27469E+002	1.00000E+002	3.73459E+000	2.83445E-002	0.00000E+000	5.46567E+001	2.77907E+000	8.10079E-001	1.86194E+002	4.94493E+002	4.14615E+002	5.33220E+001	6.24330E-001	8.23049E-001	1.38482E-001	5.46567E+001	5.18065E+001	1.61530E-001	5.33220E+001	2.57681E+001
2.00654E+002	1.08815E+003	2.27282E+002	8.35590E+001	1.48978E+000	1.08507E+000	1.08420E+004	1.36644E+003	1.00000E+000	5.20000E+002	0.00000E+000	6.22450E+004	1.61652E+000	3.29871E+001	1.43076E-002	1.04209E-002	6.80150E-002	3.68658E-002	1.92990E+004	2.27252E+002	8.35746E+001	1.42405E-002	1.42405E-002	2.18144E+005	2.10000E+001	1.80000E+001	0.00000E+000	2.06618E+002	4.95156E+002	4.66109E+002	1.00000E+002	3.78660E+000	2.84620E-002	0.00000E+000	4.75859E+001	2.93398E+000	7.85595E-001	1.86194E+002	4.94493E+002	4.14615E+002	5.33415E+001	6.24330E-001	8.23049E-001	1.57175E-001	4.75859E+001	2.46596E+001	1.61530E-001	5.33415E+001	2.57835E+001
2.22502E+002	9.45925E+002	2.27291E+002	8.36149E+001	1.45746E+000	1.05402E+000	8.98200E+003	1.15364E+003	1.00000E+000	5.21000E+002	0.00000E+000	6.23560E+004	1.53618E+000	3.07559E+001	1.53783E-002	1.11214E-002	7.74744E-002	4.13312E-002	1.92990E+004	2.27252E+002	8.35746E+001	1.42405E-002	1.42405E-002	2.18144E+005	2.10000E+001	1.90000E+001	0.00000E+000	1.53748E+002	4.73765E+002	3.68542E+002	1.00000E+002	3.23503E+000	3.68308E-002	0.00000E+000	5.65209E+001	2.83912E+000	8.91950E-001	1.86194E+002	4.94493E+002	4.14615E+002	5.33735E+001	6.24330E-001	8.23049E-001	1.60639E-001	5.65209E+001	2.99099E+001	1.61530E-001	5.33735E+001	2.58166E+001
1.93202E+002	9.76734E+002	2.27195E+002	8.36466E+001	1.58177E+000	1.12523E+000	1.06050E+004	1.32226E+003	1.00000E+000	5.22000E+002	1.00000E+000	6.24640E+004	1.77985E+000	3.12527E+001	1.53599E-002	1.09266E-002	9.03518E-002	4.64342E-002	1.92990E+004	2.27252E+002	8.35742E+001	1.42405E-002	1.42405E-002	2.18144E+005	2.10000E+001	2.00000E+001	0.00000E+000	1.88078E+002	4.47039E+002	3.73841E+002	1.00000E+002	3.26748E+000	3.89777E-002	0.00000E+000	5.38682E+001	3.03954E+000	7.66740E-001	1.86194E+002	4.94493E+002	4.14615E+002	5.34064E+001	6.24330E-001	8.23049E-001	1.68651E-001	5.38682E+001	1.87323E+001	1.61530E-001	5.34064E+001	2.58049E+001
1.85052E+002	9.52045E+002	2.27307E+002	8.35727E+001	1.56992E+000	1.10424E+000	1.01020E+004	1.29328E+003	1.00000E+000	5.23000E+002	0.00000E+000	6.25660E+004	1.73357E+000	3.08552E+001	1.56198E-002	1.09865E-002	9.03454E-002	4.54508E-002	1.92990E+004	2.27252E+002	8.35742E+001	1.42405E-002	1.42405E-002	2.18144E+005	2.10000E+001	2.10000E+001	0.00000E+000	1.64940E+002	4.38841E+002	3.95993E+002	1.00000E+002	3.24493E+000	3.72222E-002	0.00000E+000	4.97668E+001	2.87560E+000	8.30384E-001	1.86194E+002	4.94493E+002	4.14615E+002	5.34333E+001	6.24330E-001	8.23049E-001	1.74142E-001	4.97668E+001	8.91049E+000	1.61530E-001	5.34333E+001	2.58857E+001
2.06532E+002	6.47408E+002	2.27393E+002	8.30525E+001	1.83469E+000	1.16402E+000	8.18000E+003	1.07151E+003	1.00000E+000	5.48000E+002	1.20000E+001	6.52440E+004	2.13562E+000	2.54442E+001	2.02855E-002	1.28702E-002	1.41422E-001	5.78682E-002	2.08880E+004	2.27375E+002	8.30615E+001	4.31753E-002	4.31753E-002	6.65740E+004	8.00000E+000	3.00000E+000	0.00000E+000	2.04162E+002	1.44253E+002	3.23304E+002	1.00000E+002	2.15487E+000	3.92367E-002	0.00000E+000	-3.66315E+000	3.86654E+000	6.86297E-001	1.73101E+002	1.48868E+002	3.41901E+002	2.75915E+000	1.15411E+000	8.05960E-001	2.23652E-001	2.87582E+002	-9.50160E+001	2.36741E-001	2.75915E+000	-1.01451E+002
1.87645E+002	9.06541E+002	2.27256E+002	8.36108E+001	1.56757E+000	1.09598E+000	9.52800E+003	1.05909E+003	1.00000E+000	6.21000E+002	2.00000E+000	7.25960E+004	1.71803E+000	3.01088E+001	1.60593E-002	1.12280E-002	8.83679E-002	4.40201E-002	2.33370E+004	2.27253E+002	8.35804E+001	4.18709E-002	4.18709E-002	2.15970E+004	2.00000E+000	1.00000E+000	0.00000E+000	1.68381E+002	4.16894E+002	3.59862E+002	1.00000E+002	3.06343E+000	3.48106E-002	0.00000E+000	5.44725E+001	3.11133E+000	7.90251E-001	1.88697E+002	5.00640E+002	4.12552E+002	5.66429E+001	1.98724E+000	8.21796E-001	1.77052E-001	5.44725E+001	1.05431E+001	1.61536E-001	5.66429E+001	2.90642E+001
2.05978E+002	1.16308E+003	2.27252E+002	8.35562E+001	1.50973E+000	1.11790E+000	1.20690E+004	1.79179E+003	1.00000E+000	6.22000E+002	0.00000E+000	7.26970E+004	1.68774E+000	3.41040E+001	1.37425E-002	1.01758E-002	7.98453E-002	4.43713E-002	2.33370E+004	2.27254E+002	8.35802E+001	4.18709E-002	4.18709E-002	2.15970E+004	2.00000E+000	2.00000E+000	0.00000E+000	2.04735E+002	5.66754E+002	4.54149E+002	1.00000E+002	3.97615E+000	2.51276E-002	0.00000E+000	5.78922E+001	2.59514E+000	8.41811E-001	1.88697E+002	5.00640E+002	4.12552E+002	5.66532E+001	1.98724E+000	8.21796E-001	1.49120E-001	5.78922E+001	4.35648E+001	1.61536E-001	5.66532E+001	2.90754E+001
1.81358E+002	9.00943E+002	2.27224E+002	8.36267E+001	1.51171E+000	1.11882E+000	9.36200E+003	1.25611E+003	1.00000E+000	6.53000E+002	0.00000E+000	7.58790E+004	1.69134E+000	3.00157E+001	1.56237E-002	1.15632E-002	7.79894E-002	4.35003E-002	2.43810E+004	2.27186E+002	8.35621E+001	4.27495E-002	4.27495E-002	4.92420E+004	4.00000E+000	1.00000E+000	0.00000E+000	1.71611E+002	3.45930E+002	4.22568E+002	1.00000E+002	3.04824E+000	4.39086E-002	0.00000E+000	3.67991E+001	3.16509E+000	7.83685E-001	2.73567E+002	4.76716E+002	5.84688E+002	3.54954E+001	1.52553E+000	7.08963E-001	1.49357E-001	3.67991E+001	2.22006E+001	1.65021E-001	3.54954E+001	4.20896E+000
1.99559E+002	1.10368E+003	2.27236E+002	8.36403E+001	1.52287E+000	1.11636E+000	1.15200E+004	1.80911E+003	1.00000E+000	6.54000E+002	0.00000E+000	7.59690E+004	1.70007E+000	3.32217E+001	1.41885E-002	1.04011E-002	7.76806E-002	4.24088E-002	2.43810E+004	2.27186E+002	8.35621E+001	4.27495E-002	4.27495E-002	4.92420E+004	4.00000E+000	2.00000E+000	0.00000E+000	1.97861E+002	3.98639E+002	5.39412E+002	1.00000E+002	3.68694E+000	3.97122E-002	0.00000E+000	3.23421E+001	2.67660E+000	8.35413E-001	2.73567E+002	4.76716E+002	5.84688E+002	3.55041E+001	1.52553E+000	7.08963E-001	1.54024E-001	3.23421E+001	1.27533E+001	1.65021E-001	3.55041E+001	4.22253E+000
1.93582E+002	9.14327E+002	2.27285E+002	8.35771E+001	1.51636E+000	1.06310E+000	9.06600E+003	9.43335E+002	1.00000E+000	6.55000E+002	0.00000E+000	7.60670E+004	1.61205E+000	3.02378E+001	1.59256E-002	1.11652E-002	7.71426E-002	3.88436E-002	2.43810E+004	2.27186E+002	8.35619E+001	4.27495E-002	4.27495E-002	4.92420E+004	4.00000E+000	3.00000E+000	0.00000E+000	1.60220E+002	3.65263E+002	4.21384E+002	1.00000E+002	3.07371E+000	2.68445E-002	0.00000E+000	4.01502E+001	3.07523E+000	8.19645E-001	2.73567E+002	4.76716E+002	5.84688E+002	3.55103E+001	1.52553E+000	7.08963E-001	1.75718E-001	4.01502E+001	-2.36887E+000	1.65021E-001	3.55103E+001	4.25368E+000
2.58503E+002	1.76357E+003	2.27090E+002	8.34765E+001	1.59994E+000	1.12578E+000	1.92940E+004	4.24951E+003	1.00000E+000	6.56000E+002	0.00000E+000	7.61700E+004	1.80118E+000	4.19949E+001	1.15184E-002	8.10481E-003	1.09480E-001	5.45468E-002	2.43810E+004	2.27185E+002	8.35617E+001	4.27495E-002	4.27495E-002	4.92420E+004	4.00000E+000	4.00000E+000	0.00000E+000	4.21502E+002	6.39165E+002	7.67122E+002	1.00000E+002	5.89879E+000	3.80258E-002	0.00000E+000	3.51943E+001	2.79692E+000	6.17760E-001	2.73567E+002	4.76716E+002	5.84688E+002	3.55192E+001	1.52553E+000	7.08963E-001	1.73956E-001	3.51943E+001	-5.55932E+000	1.65021E-001	3.55192E+001	4.18038E+000
2.71395E+002	2.03984E+003	2.26818E+002	8.33735E+001	1.78375E+000	1.14991E+000	2.49340E+004	7.17230E+003	1.00000E+000	6.57000E+002	0.00000E+000	7.62640E+004	2.05116E+000	4.51645E+001	1.12963E-002	7.28231E-003	1.27082E-001	5.31403E-002	2.44940E+004	2.27151E+002	8.35463E+001	2.58987E-002	2.58987E-002	3.25070E+005	2.80000E+001	1.00000E+000	0.00000E+000	5.87581E+002	7.35116E+002	7.53424E+002	1.00000E+002	6.66411E+000	2.96144E-002	0.00000E+000	4.32073E+001	3.66420E+000	4.14797E-001	2.61385E+002	4.78410E+002	5.66497E+002	3.76655E+001	5.85820E-001	7.18553E-001	2.16056E-001	4.32073E+001	-4.08538E+001	1.66052E-001	3.76655E+001	5.11951E+000
2.61177E+002	1.91618E+003	2.26839E+002	8.34338E+001	1.71714E+000	1.11786E+000	2.21120E+004	4.95824E+003	1.00000E+000	6.58000E+002	0.00000E+000	7.63700E+004	1.91952E+000	4.37742E+001	1.15476E-002	7.51753E-003	1.17628E-001	5.02159E-002	2.44940E+004	2.27151E+002	8.35462E+001	2.58987E-002	2.58987E-002	3.25070E+005	2.80000E+001	2.00000E+000	0.00000E+000	5.00211E+002	7.21065E+002	7.27391E+002	1.00000E+002	6.27075E+000	2.28403E-002	0.00000E+000	4.54591E+001	3.18827E+000	5.06224E-001	2.61385E+002	4.78410E+002	5.66497E+002	3.76715E+001	5.85820E-001	7.18553E-001	2.11383E-001	4.54591E+001	-3.39050E+001	1.66052E-001	3.76715E+001	5.13176E+000
2.56541E+002	1.78979E+003	2.26846E+002	8.34163E+001	1.78095E+000	1.15942E+000	2.20160E+004	5.81882E+003	1.00000E+000	6.59000E+002	0.00000E+000	7.64610E+004	2.06487E+000	4.23059E+001	1.20028E-002	7.81396E-003	1.24871E-001	5.32905E-002	2.44940E+004	2.27151E+002	8.35461E+001	2.58987E-002	2.58987E-002	3.25070E+005	2.80000E+001	3.00000E+000	0.00000E+000	4.87767E+002	6.04359E+002	7.36964E+002	1.00000E+002	5.88255E+000	3.08963E-002	0.00000E+000	3.11551E+001	3.23057E+000	5.00683E-001	2.61385E+002	4.78410E+002	5.66497E+002	3.76840E+001	5.85820E-001	7.18553E-001	2.11379E-001	3.11551E+001	-4.82002E+001	1.66052E-001	3.76840E+001	5.14859E+000
2.46198E+002	1.70429E+003	2.27106E+002	8.35211E+001	1.61215E+000	1.11702E+000	1.86270E+004	4.66879E+003	1.00000E+000	6.60000E+002	0.00000E+000	7.65680E+004	1.80080E+000	4.12830E+001	1.18123E-002	8.18445E-003	1.03930E-001	5.02845E-002	2.44940E+004	2.27151E+002	8.35461E+001	2.58987E-002	2.58987E-002	3.25070E+005	2.80000E+001	4.00000E+000	0.00000E+000	3.49099E+002	6.78711E+002	7.50812E+002	1.00000E+002	5.75817E+000	3.26706E-002	0.00000E+000	4.15348E+001	2.43524E+000	7.22102E-001	2.61385E+002	4.78410E+002	5.66497E+002	3.76951E+001	5.85820E-001	7.18553E-001	1.81420E-001	4.15348E+001	-7.01596E+000	1.66052E-001	3.76951E+001	5.27054E+000
2.27446E+002	1.35118E+003	2.27260E+002	8.35705E+001	1.46559E+000	1.06393E+000	1.30090E+004	1.95979E+003	1.00000E+000	6.61000E+002	0.00000E+000	7.66790E+004	1.55929E+000	3.67584E+001	1.28496E-002	9.32809E-003	7.54345E-002	4.03344E-002	2.44940E+004	2.27151E+002	8.35460E+001	2.58987E-002	2.58987E-002	3.25070E+005	2.80000E+001	5.00000E+000	0.00000E+000	2.10518E+002	5.72306E+002	6.24177E+002	1.00000E+002	4.57539E+000	3.63893E-002	0.00000E+000	4.34185E+001	2.38924E+000	8.80704E-001	2.61385E+002	4.78410E+002	5.66497E+002	3.76959E+001	5.85820E-001	7.18553E-001	1.58785E-001	4.34185E+001	1.87667E+001	1.66052E-001	3.76959E+001	5.33774E+000
2.05999E+002	1.31000E+003	2.27237E+002	8.36035E+001	1.46948E+000	1.13377E+000	1.34560E+004	1.61720E+003	1.00000E+000	6.62000E+002	0.00000E+000	7.67800E+004	1.66605E+000	3.61939E+001	1.26679E-002	9.77387E-003	6.69292E-002	4.03815E-002	2.44940E+004	2.27151E+002	8.35464E+001	2.58987E-002	2.58987E-002	3.25070E+005	2.80000E+001	6.00000E+000	0.00000E+000	2.42060E+002	5.03216E+002	6.23757E+002	1.00000E+002	4.44160E+000	2.98184E-002	0.00000E+000	3.64107E+001	2.56729E+000	8.05896E-001	2.61385E+002	4.78410E+002	5.66497E+002	3.77012E+001	5.85820E-001	7.18553E-001	1.28959E-001	3.64107E+001	4.38724E+001	1.66052E-001	3.77012E+001	5.33110E+000
2.12438E+002	1.10990E+003	2.27247E+002	8.35390E+001	1.49410E+000	1.03984E+000	1.06230E+004	1.70801E+003	1.00000E+000	6.63000E+002	0.00000E+000	7.68710E+004	1.55362E+000	3.33152E+001	1.44962E-002	1.00889E-002	8.20173E-002	4.04656E-002	2.44940E+004	2.27151E+002	8.35466E+001	2.58987E-002	2.58987E-002	3.25070E+005	2.80000E+001	7.00000E+000	0.00000E+000	1.98157E+002	4.51881E+002	5.33213E+002	1.00000E+002	3.84189E+000	3.03405E-002	0.00000E+000	3.91651E+001	2.80958E+000	8.28793E-001	2.61385E+002	4.78410E+002	5.66497E+002	3.76988E+001	5.85820E-001	7.18553E-001	1.79268E-001	3.91651E+001	-7.08028E+000	1.66052E-001	3.76988E+001	5.33670E+000
2.19677E+002	1.25370E+003	2.27269E+002	8.35691E+001	1.48352E+000	1.06635E+000	1.22300E+004	1.67199E+003	1.00000E+000	6.64000E+002	0.00000E+000	7.69760E+004	1.58196E+000	3.54076E+001	1.34147E-002	9.64247E-003	7.62127E-002	4.00152E-002	2.44940E+004	2.27151E+002	8.35465E+001	2.58987E-002	2.58987E-002	3.25070E+005	2.80000E+001	8.00000E+000	0.00000E+000	1.98824E+002	5.20900E+002	5.94385E+002	1.00000E+002	4.27308E+000	2.77289E-002	0.00000E+000	4.12425E+001	2.46817E+000	8.79271E-001	2.61385E+002	4.78410E+002	5.66497E+002	3.76949E+001	5.85820E-001	7.18553E-001	1.63603E-001	4.12425E+001	1.14804E+001	1.66052E-001	3.76949E+001	5.34128E+000
2.21711E+002	1.43352E+003	2.27233E+002	8.35666E+001	1.47306E+000	1.07412E+000	1.39900E+004	2.35372E+003	1.00000E+000	6.65000E+002	0.00000E+000	7.70910E+004	1.58223E+000	3.78619E+001	1.24540E-002	9.08117E-003	7.27125E-002	3.92209E-002	2.44940E+004	2.27151E+002	8.35465E+001	2.58987E-002	2.58987E-002	3.25070E+005	2.80000E+001	9.00000E+000	0.00000E+000	2.36664E+002	5.48336E+002	7.20019E+002	1.00000E+002	4.89265E+000	3.64342E-002	0.00000E+000	3.45848E+001	2.29495E+000	8.84158E-001	2.61385E+002	4.78410E+002	5.66497E+002	3.76994E+001	5.85820E-001	7.18553E-001	1.56621E-001	3.45848E+001	1.22267E+001	1.66052E-001	3.76994E+001	5.32945E+000
1.94918E+002	9.70655E+002	2.27235E+002	8.36165E+001	1.43992E+000	1.05827E+000	9.14700E+003	1.15486E+003	1.00000E+000	6.66000E+002	0.00000E+000	7.71930E+004	1.52382E+000	3.11553E+001	1.50556E-002	1.10651E-002	7.23780E-002	3.98983E-002	2.44940E+004	2.27151E+002	8.35464E+001	2.58987E-002	2.58987E-002	3.25070E+005	2.80000E+001	1.00000E+001	0.00000E+000	1.56898E+002	3.51666E+002	4.79642E+002	1.00000E+002	3.21235E+000	3.30163E-002	0.00000E+000	3.28537E+001	2.82376E+000	8.88677E-001	2.61385E+002	4.78410E+002	5.66497E+002	3.77088E+001	5.85820E-001	7.18553E-001	1.52772E-001	3.28537E+001	1.46039E+001	1.66052E-001	3.77088E+001	5.33737E+000
1.90849E+002	9.49992E+002	2.27277E+002	8.36132E+001	1.52392E+000	1.13463E+000	1.00880E+004	1.38995E+003	1.00000E+000	6.67000E+002	0.00000E+000	7.72970E+004	1.72909E+000	3.08219E+001	1.51726E-002	1.12967E-002	8.19714E-002	4.61322E-002	2.44940E+004	2.27151E+002	8.35464E+001	2.58987E-002	2.58987E-002	3.25070E+005	2.80000E+001	1.10000E+001	0.00000E+000	1.65489E+002	3.45880E+002	4.65755E+002	1.00000E+002	3.17299E+000	3.12748E-002	0.00000E+000	3.29001E+001	2.81078E+000	8.50124E-001	2.61385E+002	4.78410E+002	5.66497E+002	3.77152E+001	5.85820E-001	7.18553E-001	1.46428E-001	3.29001E+001	2.14718E+001	1.66052E-001	3.77152E+001	5.36245E+000
1.95151E+002	8.91080E+002	2.27186E+002	8.35605E+001	1.48142E+000	1.06042E+000	8.62200E+003	1.10586E+003	1.00000E+000	6.68000E+002	0.00000E+000	7.74030E+004	1.57093E+000	2.98510E+001	1.59542E-002	1.14202E-002	7.93736E-002	4.15390E-002	2.44940E+004	2.27151E+002	8.35464E+001	2.58987E-002	2.58987E-002	3.25070E+005	2.80000E+001	1.20000E+001	0.00000E+000	1.55897E+002	3.51376E+002	4.13359E+002	1.00000E+002	2.98864E+000	3.33744E-002	0.00000E+000	3.92727E+001	3.14443E+000	8.21987E-001	2.61385E+002	4.78410E+002	5.66497E+002	3.77213E+001	5.85820E-001	7.18553E-001	1.65628E-001	3.92727E+001	7.33032E+000	1.66052E-001	3.77213E+001	5.33056E+000
1.94239E+002	9.92920E+002	2.27202E+002	8.36095E+001	1.50078E+000	1.10362E+000	1.01120E+004	8.85555E+002	1.00000E+000	6.69000E+002	0.00000E+000	7.75040E+004	1.65629E+000	3.15106E+001	1.49245E-002	1.09749E-002	7.00719E-002	3.86995E-002	2.44940E+004	2.27151E+002	8.35463E+001	2.58987E-002	2.58987E-002	3.25070E+005	2.80000E+001	1.30000E+001	0.00000E+000	1.67451E+002	3.66585E+002	4.82139E+002	1.00000E+002	3.30108E+000	1.68331E-002	0.00000E+000	3.41896E+001	2.77717E+000	8.59389E-001	2.61385E+002	4.78410E+002	5.66497E+002	3.77171E+001	5.85820E-001	7.18553E-001	1.52497E-001	3.41896E+001	1.62189E+001	1.66052E-001	3.77171E+001	5.33095E+000
1.78090E+002	9.39075E+002	2.27228E+002	8.35762E+001	1.55999E+000	1.12737E+000	1.01030E+004	9.16498E+002	1.00000E+000	6.70000E+002	0.00000E+000	7.76110E+004	1.75868E+000	3.06443E+001	1.55202E-002	1.12161E-002	8.54595E-002	4.53746E-002	2.44940E+004	2.27151E+002	8.35460E+001	2.58987E-002	2.58987E-002	3.25070E+005	2.80000E+001	1.40000E+001	0.00000E+000	1.68857E+002	3.60500E+002	4.32273E+002	1.00000E+002	3.11998E+000	2.62032E-002	0.00000E+000	3.81055E+001	2.97045E+000	8.03830E-001	2.61385E+002	4.78410E+002	5.66497E+002	3.77201E+001	5.85820E-001	7.18553E-001	1.60984E-001	3.81055E+001	1.11021E+001	1.66052E-001	3.77201E+001	5.34738E+000
1.75496E+002	7.43877E+002	2.27236E+002	8.36064E+001	1.45869E+000	1.13167E+000	7.57700E+003	6.50659E+002	1.00000E+000	6.71000E+002	6.00000E+000	7.77240E+004	1.65075E+000	2.72741E+001	1.67577E-002	1.30008E-002	6.80492E-002	4.18607E-002	2.44940E+004	2.27151E+002	8.35458E+001	2.58987E-002	2.58987E-002	3.25070E+005	2.80000E+001	1.50000E+001	0.00000E+000	1.37464E+002	2.97383E+002	3.51250E+002	1.00000E+002	2.55056E+000	2.89477E-002	0.00000E+000	3.88854E+001	3.43009E+000	8.03817E-001	2.61385E+002	4.78410E+002	5.66497E+002	3.77258E+001	5.85820E-001	7.18553E-001	1.26244E-001	3.88854E+001	4.93064E+001	1.66052E-001	3.77258E+001	5.35510E+000
1.88406E+002	8.00570E+002	2.27214E+002	8.35766E+001	1.46154E+000	1.10642E+000	7.98700E+003	1.02541E+003	1.00000E+000	6.72000E+002	4.00000E+000	7.78190E+004	1.61708E+000	2.82943E+001	1.63538E-002	1.23802E-002	7.28861E-002	4.26344E-002	2.44940E+004	2.27151E+002	8.35457E+001	2.58987E-002	2.58987E-002	3.25070E+005	2.80000E+001	1.60000E+001	0.00000E+000	1.37502E+002	2.95859E+002	3.88238E+002	1.00000E+002	2.66832E+000	3.79626E-002	0.00000E+000	3.41773E+001	3.15843E+000	8.50252E-001	2.61385E+002	4.78410E+002	5.66497E+002	3.77226E+001	5.85820E-001	7.18553E-001	1.38292E-001	3.41773E+001	3.14983E+001	1.66052E-001	3.77226E+001	5.34374E+000
1.89299E+002	8.81722E+002	2.27253E+002	8.36243E+001	1.48360E+000	1.10580E+000	8.91400E+003	1.26278E+003	1.00000E+000	6.73000E+002	0.00000E+000	7.79160E+004	1.64057E+000	2.96938E+001	1.57138E-002	1.17123E-002	7.31978E-002	4.14935E-002	2.44940E+004	2.27151E+002	8.35458E+001	2.58987E-002	2.58987E-002	3.25070E+005	2.80000E+001	1.70000E+001	0.00000E+000	1.54625E+002	3.23736E+002	4.40329E+002	1.00000E+002	2.98361E+000	3.61263E-002	0.00000E+000	3.25131E+001	2.96859E+000	8.56298E-001	2.61385E+002	4.78410E+002	5.66497E+002	3.77231E+001	5.85820E-001	7.18553E-001	1.45902E-001	3.25131E+001	2.16390E+001	1.66052E-001	3.77231E+001	5.35940E+000
2.00002E+002	1.06481E+003	2.27235E+002	8.36046E+001	1.51880E+000	1.09115E+000	1.08410E+004	1.59741E+003	1.00000E+000	6.74000E+002	0.00000E+000	7.80160E+004	1.65723E+000	3.26314E+001	1.45870E-002	1.04797E-002	8.56944E-002	4.48981E-002	2.44940E+004	2.27151E+002	8.35458E+001	2.58987E-002	2.58987E-002	3.25070E+005	2.80000E+001	1.80000E+001	0.00000E+000	1.90634E+002	3.92684E+002	5.41957E+002	1.00000E+002	3.65426E+000	3.49652E-002	0.00000E+000	3.18039E+001	2.69063E+000	8.56689E-001	2.61385E+002	4.78410E+002	5.66497E+002	3.77187E+001	5.85820E-001	7.18553E-001	1.63854E-001	3.18039E+001	1.75899E+000	1.66052E-001	3.77187E+001	5.34794E+000
2.00688E+002	1.11993E+003	2.27260E+002	8.35584E+001	1.46014E+000	1.08803E+000	1.09870E+004	1.47197E+003	1.00000E+000	6.75000E+002	0.00000E+000	7.81170E+004	1.58867E+000	3.34653E+001	1.39301E-002	1.03801E-002	7.21709E-002	4.07394E-002	2.44940E+004	2.27151E+002	8.35456E+001	2.58987E-002	2.58987E-002	3.25070E+005	2.80000E+001	1.90000E+001	0.00000E+000	1.97057E+002	4.56248E+002	5.29585E+002	1.00000E+002	3.84090E+000	2.77032E-002	0.00000E+000	4.00206E+001	2.76065E+000	8.29394E-001	2.61385E+002	4.78410E+002	5.66497E+002	3.77246E+001	5.85820E-001	7.18553E-001	1.46032E-001	4.00206E+001	2.90130E+001	1.66052E-001	3.77246E+001	5.36728E+000
1.85157E+002	9.28892E+002	2.27299E+002	8.36119E+001	1.46359E+000	1.09180E+000	9.16800E+003	1.13726E+003	1.00000E+000	6.76000E+002	2.00000E+000	7.82260E+004	1.59795E+000	3.04777E+001	1.52856E-002	1.14026E-002	7.29770E-002	4.13978E-002	2.44940E+004	2.27151E+002	8.35455E+001	2.58987E-002	2.58987E-002	3.25070E+005	2.80000E+001	2.00000E+001	0.00000E+000	1.50017E+002	3.83759E+002	4.29715E+002	1.00000E+002	3.13152E+000	3.60674E-002	0.00000E+000	4.20705E+001	2.90703E+000	8.62232E-001	2.61385E+002	4.78410E+002	5.66497E+002	3.77356E+001	5.85820E-001	7.18553E-001	1.45495E-001	4.20705E+001	3.16560E+001	1.66052E-001	3.77356E+001	5.39282E+000
2.00665E+002	1.08386E+003	2.27242E+002	8.36093E+001	1.50265E+000	1.08450E+000	1.08680E+004	1.71722E+003	1.00000E+000	6.77000E+002	2.00000E+000	7.83300E+004	1.62962E+000	3.29220E+001	1.44140E-002	1.04029E-002	8.56183E-002	4.52443E-002	2.44940E+004	2.27151E+002	8.35455E+001	2.58987E-002	2.58987E-002	3.25070E+005	2.80000E+001	2.10000E+001	0.00000E+000	1.62675E+002	4.35251E+002	5.36742E+002	1.00000E+002	3.69308E+000	3.79442E-002	0.00000E+000	3.79591E+001	2.50880E+000	9.17635E-001	2.61385E+002	4.78410E+002	5.66497E+002	3.77412E+001	5.85820E-001	7.18553E-001	1.61629E-001	3.79591E+001	1.02757E+001	1.66052E-001	3.77412E+001	5.37297E+000
2.01970E+002	1.00588E+003	2.27195E+002	8.36144E+001	1.44193E+000	1.12485E+000	1.00740E+004	1.69672E+003	1.00000E+000	6.78000E+002	0.00000E+000	7.84360E+004	1.62196E+000	3.17157E+001	1.43662E-002	1.12072E-002	7.48003E-002	4.61208E-002	2.44940E+004	2.27151E+002	8.35456E+001	2.58987E-002	2.58987E-002	3.25070E+005	2.80000E+001	2.20000E+001	0.00000E+000	1.84199E+002	3.80204E+002	4.85910E+002	1.00000E+002	3.40827E+000	4.93356E-002	0.00000E+000	3.50478E+001	2.92586E+000	8.17252E-001	2.61385E+002	4.78410E+002	5.66497E+002	3.77423E+001	5.85820E-001	7.18553E-001	1.23530E-001	3.50478E+001	4.84141E+001	1.66052E-001	3.77423E+001	5.35309E+000
1.80667E+002	8.01243E+002	2.27226E+002	8.35920E+001	1.48023E+000	1.17234E+000	8.55800E+003	9.14558E+002	1.00000E+000	6.79000E+002	4.00000E+000	7.85500E+004	1.73533E+000	2.83062E+001	1.60009E-002	1.26726E-002	6.79065E-002	4.33660E-002	2.44940E+004	2.27151E+002	8.35454E+001	2.58987E-002	2.58987E-002	3.25070E+005	2.80000E+001	2.30000E+001	0.00000E+000	1.44441E+002	2.86357E+002	4.10691E+002	1.00000E+002	2.73232E+000	2.81239E-002	0.00000E+000	3.00234E+001	3.01415E+000	8.60716E-001	2.61385E+002	4.78410E+002	5.66497E+002	3.77366E+001	5.85820E-001	7.18553E-001	1.16073E-001	3.00234E+001	5.15776E+001	1.66052E-001	3.77366E+001	5.36210E+000
1.81362E+002	9.07402E+002	2.27219E+002	8.35884E+001	1.51695E+000	1.14378E+000	9.66500E+003	1.05630E+003	1.00000E+000	6.80000E+002	0.00000E+000	7.86480E+004	1.73506E+000	3.01231E+001	1.54302E-002	1.16343E-002	7.12320E-002	4.12897E-002	2.44940E+004	2.27151E+002	8.35454E+001	2.58987E-002	2.58987E-002	3.25070E+005	2.80000E+001	2.40000E+001	0.00000E+000	1.73327E+002	3.47611E+002	4.54480E+002	1.00000E+002	3.16470E+000	2.87155E-002	0.00000E+000	3.38640E+001	2.99588E+000	8.14864E-001	2.61385E+002	4.78410E+002	5.66497E+002	3.77478E+001	5.85820E-001	7.18553E-001	1.40253E-001	3.38640E+001	2.90659E+001	1.66052E-001	3.77478E+001	5.37063E+000
2.04938E+002	1.09147E+003	2.27320E+002	8.35717E+001	1.41332E+000	1.05537E+000	1.00960E+004	1.51482E+003	1.00000E+000	6.81000E+002	0.00000E+000	7.87480E+004	1.49158E+000	3.30374E+001	1.40659E-002	1.05034E-002	7.15204E-002	4.05661E-002	2.44940E+004	2.27151E+002	8.35458E+001	2.58987E-002	2.58987E-002	3.25070E+005	2.80000E+001	2.50000E+001	0.00000E+000	1.79907E+002	4.06353E+002	5.55503E+002	1.00000E+002	3.71197E+000	3.70997E-002	0.00000E+000	3.28521E+001	2.67394E+000	8.93274E-001	2.61385E+002	4.78410E+002	5.66497E+002	3.77488E+001	5.85820E-001	7.18553E-001	1.44997E-001	3.28521E+001	2.29849E+001	1.66052E-001	3.77488E+001	5.41775E+000
1.93596E+002	9.08221E+002	2.27211E+002	8.35889E+001	1.47062E+000	1.12686E+000	9.27600E+003	1.42764E+003	1.00000E+000	6.82000E+002	0.00000E+000	7.88470E+004	1.65719E+000	3.01367E+001	1.52693E-002	1.17001E-002	7.85244E-002	4.67834E-002	2.44940E+004	2.27151E+002	8.35461E+001	2.58987E-002	2.58987E-002	3.25070E+005	2.80000E+001	2.60000E+001	0.00000E+000	1.58044E+002	3.59357E+002	4.34512E+002	1.00000E+002	3.09136E+000	4.48275E-002	0.00000E+000	3.80989E+001	2.97486E+000	8.37654E-001	2.61385E+002	4.78410E+002	5.66497E+002	3.77586E+001	5.85820E-001	7.18553E-001	1.32344E-001	3.80989E+001	4.18670E+001	1.66052E-001	3.77586E+001	5.37751E+000
1.86402E+002	8.13762E+002	2.27309E+002	8.35596E+001	1.48139E+000	1.07098E+000	7.96600E+003	1.07019E+003	1.00000E+000	6.83000E+002	2.00000E+000	7.89600E+004	1.58654E+000	2.85265E+001	1.65977E-002	1.19995E-002	7.11910E-002	3.82296E-002	2.44940E+004	2.27151E+002	8.35461E+001	2.58987E-002	2.58987E-002	3.25070E+005	2.80000E+001	2.70000E+001	0.00000E+000	1.37866E+002	3.01039E+002	4.03957E+002	1.00000E+002	2.73851E+000	3.71408E-002	0.00000E+000	3.33879E+001	3.09626E+000	8.68467E-001	2.61385E+002	4.78410E+002	5.66497E+002	3.77583E+001	5.85820E-001	7.18553E-001	1.60794E-001	3.33879E+001	6.62366E+000	1.66052E-001	3.77583E+001	5.42287E+000
1.60188E+002	4.19052E+002	2.27449E+002	8.36486E+001	1.48964E+000	1.04415E+000	4.02400E+003	3.14180E+002	1.00000E+000	6.84000E+002	2.80000E+001	7.90770E+004	1.55541E+000	2.04708E+001	2.34829E-002	1.64602E-002	7.81527E-002	4.03638E-002	2.44940E+004	2.27151E+002	8.35461E+001	2.58987E-002	2.58987E-002	3.25070E+005	2.80000E+001	2.80000E+001	0.00000E+000	7.04974E+001	1.63321E+002	2.10044E+002	1.00000E+002	1.44266E+000	2.91690E-002	0.00000E+000	3.55101E+001	4.32829E+000	8.74110E-001	2.61385E+002	4.78410E+002	5.66497E+002	3.77587E+001	5.85820E-001	7.18553E-001	1.75817E-001	3.55101E+001	-7.04283E+000	1.66052E-001	3.77587E+001	5.48124E+000
1.76439E+002	1.09336E+002	2.27719E+002	8.36877E+001	1.27123E+000	1.03947E+000	9.02000E+002	1.90691E+002	1.00000E+000	7.10000E+002	1.00000E+002	8.17250E+004	1.32140E+000	1.04564E+001	4.23272E-002	3.46106E-002	1.30727E-001	9.00149E-002	2.63290E+004	2.27719E+002	8.36877E+001	1.30727E-001	9.00149E-002	9.02000E+002	1.00000E+000	1.00000E+000	0.00000E+000	3.86006E+001	2.93144E+001	4.19971E+001	1.00000E+002	3.50685E-001	3.37052E-001	0.00000E+000	1.80048E-001	2.43841E+001	3.27719E-001	3.86006E+001	2.93144E+001	4.19971E+001	1.80048E-001	2.43841E+001	3.27719E-001	1.00296E-001	1.80048E-001	3.93624E+001	1.00296E-001	1.80048E-001	3.93624E+001
2.02785E+002	1.02031E+003	2.27286E+002	8.34987E+001	1.55008E+000	1.08112E+000	1.04850E+004	1.26869E+003	1.00000E+000	7.14000E+002	1.00000E+000	8.20540E+004	1.67583E+000	3.19423E+001	1.51381E-002	1.05582E-002	8.38019E-002	4.15442E-002	2.64480E+004	2.27265E+002	8.35403E+001	3.03470E-002	3.03470E-002	3.83040E+004	5.00000E+000	1.00000E+000	0.00000E+000	1.72256E+002	5.05376E+002	3.81649E+002	1.00000E+002	3.43745E+000	3.39632E-002	0.00000E+000	6.11575E+001	2.69153E+000	8.70819E-001	1.67710E+002	4.40351E+002	3.86771E+002	5.41541E+001	1.49360E+000	8.21021E-001	1.78229E-001	6.11575E+001	1.60162E+001	1.61556E-001	5.41541E+001	2.65730E+001
1.80172E+002	9.89468E+002	2.27273E+002	8.35639E+001	1.50394E+000	1.13066E+000	1.03510E+004	1.52696E+003	1.00000E+000	7.15000E+002	0.00000E+000	8.21660E+004	1.70043E+000	3.14558E+001	1.47822E-002	1.11132E-002	7.61577E-002	4.37341E-002	2.64480E+004	2.27265E+002	8.35402E+001	3.03470E-002	3.03470E-002	3.83040E+004	5.00000E+000	2.00000E+000	0.00000E+000	1.70866E+002	4.65426E+002	4.07790E+002	1.00000E+002	3.38895E+000	3.27548E-002	0.00000E+000	5.42273E+001	2.81373E+000	8.38374E-001	1.67710E+002	4.40351E+002	3.86771E+002	5.41626E+001	1.49360E+000	8.21021E-001	1.41684E-001	5.42273E+001	4.79093E+001	1.61556E-001	5.41626E+001	2.65725E+001
1.99013E+002	1.15451E+003	2.27220E+002	8.35288E+001	1.51688E+000	1.08445E+000	1.16680E+004	1.65316E+003	1.00000E+000	7.16000E+002	0.00000E+000	8.22740E+004	1.64498E+000	3.39781E+001	1.40428E-002	1.00395E-002	8.18222E-002	4.24759E-002	2.64480E+004	2.27265E+002	8.35401E+001	3.03470E-002	3.03470E-002	3.83040E+004	5.00000E+000	3.00000E+000	0.00000E+000	2.11019E+002	5.14720E+002	5.01418E+002	1.00000E+002	3.98098E+000	3.22451E-002	0.00000E+000	4.89711E+001	2.77307E+000	8.01220E-001	1.67710E+002	4.40351E+002	3.86771E+002	5.41798E+001	1.49360E+000	8.21021E-001	1.66236E-001	4.89711E+001	1.64024E+001	1.61556E-001	5.41798E+001	2.65677E+001
1.54260E+002	3.69551E+002	2.27304E+002	8.35820E+001	1.69891E+000	1.19486E+000	4.52100E+003	2.83268E+002	1.00000E+000	7.17000E+002	1.90000E+001	8.23910E+004	2.02995E+000	1.92237E+001	2.52670E-002	1.77705E-002	1.07316E-001	5.46996E-002	2.64480E+004	2.27265E+002	8.35400E+001	3.03470E-002	3.03470E-002	3.83040E+004	5.00000E+000	4.00000E+000	0.00000E+000	7.67966E+001	1.55144E+002	1.54886E+002	1.00000E+002	1.25177E+000	5.00877E-002	0.00000E+000	4.74444E+001	5.03559E+000	7.08833E-001	1.67710E+002	4.40351E+002	3.86771E+002	5.41779E+001	1.49360E+000	8.21021E-001	1.74186E-001	4.74444E+001	6.54006E+000	1.61556E-001	5.41779E+001	2.66005E+001
1.43525E+002	9.58787E+001	2.27582E+002	8.36019E+001	1.34276E+000	1.24675E+000	9.96000E+002	1.42676E+002	1.00000E+000	7.37000E+002	1.73000E+002	8.44630E+004	1.67410E+000	9.79176E+000	4.25471E-002	3.95049E-002	1.19722E-001	1.04393E-001	2.72570E+004	2.27582E+002	8.36019E+001	1.19722E-001	1.04393E-001	9.96000E+002	1.00000E+000	1.00000E+000	0.00000E+000	3.53147E+001	3.21815E+001	3.92174E+001	1.00000E+002	3.41058E-001	3.73154E-001	0.00000E+000	1.96527E+001	2.56958E+001	2.95950E-001	3.53147E+001	3.21815E+001	3.92174E+001	1.96527E+001	2.56958E+001	2.95950E-001	3.70767E-002	1.96527E+001	1.29792E+002	3.70767E-002	1.96527E+001	1.29792E+002
1.38966E+002	1.09294E+002	2.27391E+002	8.32526E+001	1.21759E+000	1.12772E+000	9.34000E+002	2.16046E+002	1.00000E+000	7.49000E+002	1.03000E+002	8.56560E+004	1.37310E+000	1.04544E+001	3.98408E-002	3.69001E-002	1.26044E-001	1.09156E-001	2.76600E+004	2.27329E+002	8.33154E+001	8.08342E-002	8.08342E-002	2.81700E+003	3.00000E+000	1.00000E+000	0.00000E+000	3.87083E+001	4.24020E+001	4.50136E+001	1.00000E+002	4.03933E-001	3.86523E-001	0.00000E+000	-2.52630E+002	2.34196E+001	3.35320E-001	3.05945E+001	3.38751E+001	4.16460E+001	2.83302E+001	1.04661E+001	4.32050E-001	3.83192E-002	3.86155E+001	-1.43968E+002	1.07368E-001	2.83302E+001	5.95631E+001
1.32186E+002	9.36734E+001	2.27241E+002	8.35723E+001	1.24360E+000	1.33056E+000	9.56000E+002	1.86854E+002	1.00000E+000	8.13000E+002	7.34000E+002	9.20530E+004	1.65469E+000	9.67850E+000	4.02209E-002	4.30335E-002	1.26999E-001	1.44323E-001	2.97720E+004	2.27241E+002	8.35723E+001	1.26999E-001	1.44323E-001	9.56000E+002	1.00000E+000	1.00000E+000	0.00000E+000	2.78175E+001	3.50710E+001	3.72808E+001	1.00000E+002	3.21721E-001	4.37365E-001	0.00000E+000	-2.50416E+002	1.77773E+001	4.36632E-001	2.78175E+001	3.50710E+001	3.72808E+001	-2.50416E+002	1.77773E+001	4.36632E-001	-3.37840E-002	4.08299E+001	-5.98665E+001	-3.37840E-002	4.08299E+001	-5.98665E+001
1.44425E+002	1.01461E+002	2.27686E+002	8.35433E+001	1.08491E+000	9.58510E-001	6.62000E+002	2.37563E+002	1.00000E+000	8.15000E+002	5.92000E+002	9.22430E+004	1.03990E+000	1.00728E+001	4.21663E-002	3.72536E-002	1.34583E-001	1.06778E-001	2.98290E+004	2.27686E+002	8.35433E+001	1.34583E-001	1.06778E-001	6.62000E+002	1.00000E+000	1.00000E+000	0.00000E+000	4.57724E+001	1.70317E+001	4.64195E+001	1.00000E+002	3.46483E-001	4.44237E-001	0.00000E+000	-3.05046E+001	1.47463E+001	6.32557E-001	4.57724E+001	1.70317E+001	4.64195E+001	-3.05046E+001	1.47463E+001	6.32557E-001	6.18583E-002	2.60741E+002	5.16613E+001	6.18583E-002	2.60741E+002	5.16613E+001
1.69800E+002	5.80782E+002	2.27343E+002	8.32845E+001	1.76546E+000	1.13212E+000	6.94800E+003	6.18130E+002	1.00000E+000	8.68000E+002	8.00000E+000	9.73880E+004	1.99871E+000	2.40994E+001	2.11801E-002	1.35819E-002	1.22116E-001	5.13896E-002	3.15250E+004	2.27305E+002	8.32489E+001	2.31460E-002	2.31460E-002	1.78348E+005	1.70000E+001	1.00000E+000	0.00000E+000	3.05348E+002	2.40286E+002	8.27089E+001	3.00000E+002	1.97433E+000	3.15145E-002	0.00000E+000	1.46426E+002	4.85336E+000	5.93252E-001	5.29412E+002	3.59162E+002	1.26573E+002	1.56641E+002	8.95529E-001	6.34596E-001	2.18576E-001	1.46426E+002	6.00858E+001	2.14781E-001	1.56641E+002	7.40965E+001
2.21490E+002	1.25069E+003	2.27266E+002	8.32486E+001	1.79557E+000	1.14523E+000	1.53070E+004	3.17477E+003	1.00000E+000	8.69000E+002	0.00000E+000	9.74770E+004	2.05634E+000	3.53650E+001	1.45130E-002	9.25648E-003	1.44101E-001	5.90969E-002	3.15250E+004	2.27305E+002	8.32491E+001	2.31460E-002	2.31460E-002	1.78348E+005	1.70000E+001	2.00000E+000	0.00000E+000	7.24699E+002	4.79523E+002	1.27529E+002	0.00000E+000	4.16008E+000	5.03166E-002	0.00000E+000	1.57035E+002	2.59544E+000	7.47405E-001	5.29412E+002	3.59162E+002	1.26573E+002	1.56646E+002	8.95529E-001	6.34596E-001	2.21147E-001	1.57035E+002	6.81022E+001	2.14781E-001	1.56646E+002	7.40689E+001
2.11840E+002	1.17937E+003	2.27252E+002	8.32810E+001	1.74808E+000	1.15540E+000	1.42620E+004	2.48800E+003	1.00000E+000	8.70000E+002	0.00000E+000	9.75860E+004	2.01974E+000	3.43420E+001	1.46377E-002	9.67483E-003	1.29257E-001	5.69809E-002	3.15250E+004	2.27305E+002	8.32491E+001	2.31460E-002	2.31460E-002	1.78348E+005	1.70000E+001	3.00000E+000	0.00000E+000	6.82483E+002	3.96913E+002	1.82437E+002	3.00000E+002	3.94510E+000	4.28080E-002	0.00000E+000	1.67808E+002	3.30425E+000	6.08202E-001	5.29412E+002	3.59162E+002	1.26573E+002	1.56637E+002	8.95529E-001	6.34596E-001	2.04127E-001	1.67808E+002	9.59746E+001	2.14781E-001	1.56637E+002	7.40519E+001
2.06371E+002	1.08369E+003	2.27298E+002	8.32390E+001	1.73973E+000	1.12795E+000	1.27610E+004	2.54713E+003	1.00000E+000	8.71000E+002	0.00000E+000	9.76890E+004	1.96233E+000	3.29194E+001	1.54007E-002	9.98498E-003	1.26208E-001	5.36514E-002	3.15250E+004	2.27305E+002	8.32491E+001	2.31460E-002	2.31460E-002	1.78348E+005	1.70000E+001	4.00000E+000	0.00000E+000	6.31199E+002	3.70600E+002	1.48427E+002	3.00000E+002	3.59287E+000	5.62509E-002	0.00000E+000	1.65872E+002	3.21870E+000	6.60067E-001	5.29412E+002	3.59162E+002	1.26573E+002	1.56658E+002	8.95529E-001	6.34596E-001	2.13337E-001	1.65872E+002	8.47580E+001	2.14781E-001	1.56658E+002	7.40954E+001
2.09070E+002	9.93837E+002	2.27319E+002	8.32616E+001	1.80136E+000	1.12339E+000	1.19770E+004	2.04966E+003	1.00000E+000	8.72000E+002	0.00000E+000	9.77810E+004	2.02363E+000	3.15252E+001	1.64599E-002	1.02649E-002	1.43323E-001	5.63758E-002	3.15250E+004	2.27305E+002	8.32490E+001	2.31460E-002	2.31460E-002	1.78348E+005	1.70000E+001	5.00000E+000	0.00000E+000	5.86742E+002	3.82073E+002	1.32215E+002	3.00000E+002	3.44396E+000	4.61787E-002	0.00000E+000	1.59078E+002	3.31831E+000	6.60876E-001	5.29412E+002	3.59162E+002	1.26573E+002	1.56672E+002	8.95529E-001	6.34596E-001	2.31804E-001	1.59078E+002	5.96460E+001	2.14781E-001	1.56672E+002	7.41181E+001
2.00983E+002	9.05512E+002	2.27282E+002	8.32119E+001	1.81662E+000	1.14029E+000	1.11340E+004	1.51115E+003	1.00000E+000	8.73000E+002	0.00000E+000	9.78900E+004	2.07146E+000	3.00917E+001	1.72162E-002	1.08066E-002	1.35794E-001	5.42262E-002	3.15250E+004	2.27305E+002	8.32489E+001	2.31460E-002	2.31460E-002	1.78348E+005	1.70000E+001	6.00000E+000	0.00000E+000	5.34587E+002	3.14187E+002	1.56446E+002	3.00000E+002	3.14588E+000	3.55982E-002	0.00000E+000	1.68356E+002	4.02479E+000	5.65123E-001	5.29412E+002	3.59162E+002	1.26573E+002	1.56674E+002	8.95529E-001	6.34596E-001	2.28730E-001	1.68356E+002	7.19296E+001	2.14781E-001	1.56674E+002	7.41054E+001
2.08608E+002	1.04740E+003	2.27370E+002	8.32397E+001	1.72264E+000	1.08989E+000	1.18440E+004	1.86199E+003	1.00000E+000	8.74000E+002	0.00000E+000	9.79960E+004	1.87749E+000	3.23635E+001	1.58287E-002	1.00146E-002	1.20544E-001	4.89414E-002	3.15250E+004	2.27306E+002	8.32489E+001	2.31460E-002	2.31460E-002	1.78348E+005	1.70000E+001	7.00000E+000	0.00000E+000	6.07151E+002	3.74669E+002	1.58927E+002	3.00000E+002	3.56920E+000	4.10520E-002	0.00000E+000	1.63731E+002	3.63971E+000	6.05891E-001	5.29412E+002	3.59162E+002	1.26573E+002	1.56689E+002	8.95529E-001	6.34596E-001	2.24974E-001	1.63731E+002	7.10495E+001	2.14781E-001	1.56689E+002	7.41593E+001
2.01514E+002	8.98208E+002	2.27341E+002	8.33065E+001	1.73298E+000	1.09077E+000	1.02110E+004	1.76916E+003	1.00000E+000	8.75000E+002	0.00000E+000	9.80890E+004	1.89029E+000	2.99701E+001	1.71498E-002	1.07945E-002	1.29635E-001	5.21118E-002	3.15250E+004	2.27306E+002	8.32490E+001	2.31460E-002	2.31460E-002	1.78348E+005	1.70000E+001	8.00000E+000	0.00000E+000	4.56785E+002	4.17939E+002	9.10638E+001	0.00000E+000	3.03700E+000	5.65207E-002	0.00000E+000	1.37449E+002	3.18073E+000	7.46708E-001	5.29412E+002	3.59162E+002	1.26573E+002	1.56695E+002	8.95529E-001	6.34596E-001	2.27430E-001	1.37449E+002	4.23249E+001	2.14781E-001	1.56695E+002	7.41481E+001
1.83381E+002	8.08167E+002	2.27214E+002	8.32499E+001	1.79006E+000	1.15143E+000	9.90900E+003	8.61068E+002	1.00000E+000	8.76000E+002	0.00000E+000	9.81910E+004	2.06113E+000	2.84283E+001	1.79826E-002	1.15671E-002	1.37976E-001	5.78370E-002	3.15250E+004	2.27306E+002	8.32489E+001	2.31460E-002	2.31460E-002	1.78348E+005	1.70000E+001	9.00000E+000	0.00000E+000	4.57978E+002	3.17453E+002	1.11424E+002	3.00000E+002	2.77849E+000	3.18759E-002	0.00000E+000	1.55307E+002	3.84534E+000	6.26992E-001	5.29412E+002	3.59162E+002	1.26573E+002	1.56697E+002	8.95529E-001	6.34596E-001	2.17111E-001	1.55307E+002	7.03735E+001	2.14781E-001	1.56697E+002	7.40968E+001
2.03979E+002	9.44304E+002	2.27285E+002	8.32638E+001	1.62462E+000	1.08637E+000	1.01410E+004	1.53501E+003	1.00000E+000	8.77000E+002	0.00000E+000	9.82900E+004	1.76494E+000	3.07295E+001	1.61328E-002	1.07879E-002	1.11955E-001	5.07719E-002	3.15250E+004	2.27306E+002	8.32488E+001	2.31460E-002	2.31460E-002	1.78348E+005	1.70000E+001	1.00000E+001	0.00000E+000	4.61824E+002	4.41934E+002	1.11937E+002	3.00000E+002	3.19996E+000	4.77134E-002	0.00000E+000	1.33978E+002	3.41290E+000	6.98309E-001	5.29412E+002	3.59162E+002	1.26573E+002	1.56698E+002	8.95529E-001	6.34596E-001	1.98542E-001	1.33978E+002	6.78514E+001	2.14781E-001	1.56698E+002	7.41280E+001
1.88725E+002	9.59901E+002	2.27334E+002	8.32828E+001	1.77817E+000	1.14537E+000	1.16780E+004	1.09079E+003	1.00000E+000	8.78000E+002	0.00000E+000	9.83890E+004	2.03665E+000	3.09823E+001	1.64547E-002	1.05989E-002	1.24583E-001	5.23852E-002	3.15250E+004	2.27306E+002	8.32485E+001	2.31460E-002	2.31460E-002	1.78348E+005	1.70000E+001	1.10000E+001	0.00000E+000	5.08578E+002	4.04497E+002	1.21036E+002	3.00000E+002	3.24699E+000	2.22462E-002	0.00000E+000	1.45841E+002	3.42828E+000	6.47815E-001	5.29412E+002	3.59162E+002	1.26573E+002	1.56702E+002	8.95529E-001	6.34596E-001	2.16452E-001	1.45841E+002	6.16198E+001	2.14781E-001	1.56702E+002	7.41537E+001
1.78191E+002	6.97099E+002	2.27378E+002	8.32083E+001	1.73891E+000	1.19063E+000	8.65800E+003	9.56950E+002	1.00000E+000	8.79000E+002	3.00000E+000	9.84910E+004	2.07040E+000	2.64026E+001	1.86882E-002	1.27958E-002	1.11958E-001	5.33850E-002	3.15250E+004	2.27306E+002	8.32486E+001	2.31460E-002	2.31460E-002	1.78348E+005	1.70000E+001	1.20000E+001	0.00000E+000	3.86519E+002	2.82125E+002	1.10385E+002	3.00000E+002	2.44575E+000	4.07525E-002	0.00000E+000	1.52148E+002	4.60757E+000	5.59796E-001	5.29412E+002	3.59162E+002	1.26573E+002	1.56704E+002	8.95529E-001	6.34596E-001	1.87156E-001	1.52148E+002	9.77796E+001	2.14781E-001	1.56704E+002	7.41791E+001
1.85690E+002	6.88516E+002	2.27332E+002	8.31808E+001	1.74275E+000	1.12659E+000	8.11100E+003	1.17182E+003	1.00000E+000	8.80000E+002	4.00000E+000	9.85930E+004	1.96336E+000	2.62396E+001	1.93508E-002	1.25091E-002	1.34300E-001	5.70076E-002	3.15250E+004	2.27306E+002	8.32487E+001	2.31460E-002	2.31460E-002	1.78348E+005	1.70000E+001	1.30000E+001	0.00000E+000	3.79458E+002	2.50349E+002	8.95388E+001	3.00000E+002	2.25133E+000	6.84314E-002	0.00000E+000	1.58515E+002	4.15415E+000	6.41493E-001	5.29412E+002	3.59162E+002	1.26573E+002	1.56712E+002	8.95529E-001	6.34596E-001	2.14741E-001	1.58515E+002	7.60107E+001	2.14781E-001	1.56712E+002	7.41682E+001
2.08338E+002	9.39678E+002	2.27338E+002	8.31899E+001	1.69339E+000	1.10114E+000	1.05830E+004	2.05597E+003	1.00000E+000	8.81000E+002	1.00000E+000	9.86970E+004	1.86465E+000	3.06542E+001	1.64609E-002	1.07038E-002	1.25421E-001	5.37194E-002	3.15250E+004	2.27306E+002	8.32488E+001	2.31460E-002	2.31460E-002	1.78348E+005	1.70000E+001	1.40000E+001	0.00000E+000	5.75662E+002	3.49573E+002	1.08658E+002	0.00000E+000	3.22617E+000	4.91776E-002	0.00000E+000	1.62385E+002	3.17099E+000	7.35719E-001	5.29412E+002	3.59162E+002	1.26573E+002	1.56720E+002	8.95529E-001	6.34596E-001	2.11934E-001	1.62385E+002	8.27026E+001	2.14781E-001	1.56720E+002	7.41783E+001
1.95153E+002	9.06599E+002	2.27289E+002	8.32238E+001	1.76944E+000	1.14393E+000	1.09640E+004	1.54014E+003	1.00000E+000	8.82000E+002	1.00000E+000	9.87960E+004	2.02411E+000	3.01098E+001	1.68986E-002	1.09248E-002	1.17682E-001	4.99567E-002	3.15250E+004	2.27306E+002	8.32489E+001	2.31460E-002	2.31460E-002	1.78348E+005	1.70000E+001	1.50000E+001	0.00000E+000	5.30522E+002	3.06454E+002	1.47376E+002	3.00000E+002	3.07830E+000	3.00749E-002	0.00000E+000	1.68830E+002	3.86681E+000	5.92753E-001	5.29412E+002	3.59162E+002	1.26573E+002	1.56725E+002	8.95529E-001	6.34596E-001	2.14705E-001	1.68830E+002	8.63407E+001	2.14781E-001	1.56725E+002	7.41592E+001
1.88261E+002	8.46456E+002	2.27299E+002	8.32435E+001	1.72453E+000	1.13761E+000	9.98200E+003	1.43848E+003	1.00000E+000	8.83000E+002	0.00000E+000	9.88980E+004	1.96184E+000	2.90939E+001	1.72608E-002	1.13863E-002	1.22989E-001	5.42680E-002	3.15250E+004	2.27306E+002	8.32490E+001	2.31460E-002	2.31460E-002	1.78348E+005	1.70000E+001	1.60000E+001	0.00000E+000	4.45296E+002	3.60017E+002	1.09259E+002	3.00000E+002	2.87304E+000	4.39932E-002	0.00000E+000	1.44742E+002	3.75829E+000	6.39163E-001	5.29412E+002	3.59162E+002	1.26573E+002	1.56747E+002	8.95529E-001	6.34596E-001	2.05065E-001	1.44742E+002	7.19802E+001	2.14781E-001	1.56747E+002	7.41851E+001
1.57763E+002	3.19737E+002	2.27315E+002	8.33794E+001	1.72807E+000	1.16823E+000	3.87800E+003	3.25951E+002	1.00000E+000	8.84000E+002	2.70000E+001	9.90230E+004	2.01878E+000	1.78812E+001	2.77496E-002	1.87596E-002	1.25810E-001	5.92978E-002	3.15250E+004	2.27306E+002	8.32492E+001	2.31460E-002	2.31460E-002	1.78348E+005	1.70000E+001	1.70000E+001	0.00000E+000	1.65871E+002	1.03012E+002	5.74266E+001	1.00000E+002	1.02368E+000	6.07904E-002	0.00000E+000	1.67042E+002	8.15095E+000	4.72823E-001	5.29412E+002	3.59162E+002	1.26573E+002	1.56759E+002	8.95529E-001	6.34596E-001	1.93297E-001	1.67042E+002	1.06300E+002	2.14781E-001	1.56759E+002	7.41967E+001
1.70726E+002	7.77512E+002	2.27336E+002	8.35753E+001	1.53635E+000	1.15447E+000	8.46300E+003	8.90592E+002	1.00000E+000	9.82000E+002	8.00000E+000	1.08689E+005	1.77367E+000	2.78839E+001	1.67005E-002	1.25493E-002	8.32969E-002	4.78331E-002	3.53020E+004	2.27241E+002	8.35507E+001	1.60878E-002	1.60878E-002	1.75738E+005	1.60000E+001	1.00000E+000	0.00000E+000	1.50954E+002	3.42701E+002	3.10895E+002	1.00000E+002	2.60568E+000	4.66698E-002	0.00000E+000	5.31329E+001	3.47204E+000	7.51388E-001	1.96289E+002	5.29879E+002	4.57937E+002	5.53652E+001	6.87347E-001	8.32918E-001	1.41921E-001	5.31329E+001	4.65874E+001	1.55110E-001	5.53652E+001	3.46650E+001
2.00238E+002	1.10423E+003	2.27241E+002	8.35579E+001	1.48011E+000	1.07627E+000	1.08430E+004	1.60602E+003	1.00000E+000	9.83000E+002	0.00000E+000	1.08790E+005	1.59299E+000	3.32300E+001	1.42141E-002	1.03358E-002	7.95795E-002	4.27454E-002	3.53020E+004	2.27241E+002	8.35508E+001	1.60878E-002	1.60878E-002	1.75738E+005	1.60000E+001	2.00000E+000	0.00000E+000	1.84484E+002	4.63941E+002	4.82234E+002	1.00000E+002	3.67158E+000	3.81288E-002	0.00000E+000	4.61970E+001	2.77124E+000	8.31693E-001	1.96289E+002	5.29879E+002	4.57937E+002	5.53518E+001	6.87347E-001	8.32918E-001	1.57973E-001	4.61970E+001	2.24026E+001	1.55110E-001	5.53518E+001	3.46099E+001
1.82213E+002	9.35349E+002	2.27311E+002	8.35366E+001	1.50187E+000	1.09247E+000	9.45100E+003	1.41791E+003	1.00000E+000	9.84000E+002	3.00000E+000	1.08894E+005	1.64076E+000	3.05835E+001	1.54488E-002	1.12376E-002	7.48785E-002	4.04506E-002	3.53020E+004	2.27241E+002	8.35507E+001	1.60878E-002	1.60878E-002	1.75738E+005	1.60000E+001	3.00000E+000	0.00000E+000	1.70998E+002	4.45565E+002	3.55578E+002	1.00000E+002	3.15108E+000	3.46453E-002	0.00000E+000	5.94187E+001	3.03968E+000	8.12164E-001	1.96289E+002	5.29879E+002	4.57937E+002	5.53506E+001	6.87347E-001	8.32918E-001	1.57805E-001	5.94187E+001	3.58358E+001	1.55110E-001	5.53506E+001	3.46411E+001
2.08627E+002	1.34404E+003	2.27238E+002	8.35461E+001	1.50296E+000	1.10062E+000	1.36760E+004	2.43815E+003	1.00000E+000	9.85000E+002	0.00000E+000	1.08996E+005	1.65419E+000	3.66612E+001	1.28519E-002	9.41151E-003	8.09335E-002	4.39303E-002	3.53020E+004	2.27241E+002	8.35508E+001	1.60878E-002	1.60878E-002	1.75738E+005	1.60000E+001	4.00000E+000	0.00000E+000	2.51456E+002	6.73898E+002	5.10318E+002	1.00000E+002	4.65334E+000	2.99553E-002	0.00000E+000	6.18707E+001	2.48121E+000	8.27119E-001	1.96289E+002	5.29879E+002	4.57937E+002	5.53467E+001	6.87347E-001	8.32918E-001	1.54532E-001	6.18707E+001	4.17448E+001	1.55110E-001	5.53467E+001	3.46039E+001
2.15800E+002	1.41548E+003	2.27219E+002	8.35276E+001	1.48532E+000	1.10791E+000	1.43430E+004	2.14997E+003	1.00000E+000	9.86000E+002	0.00000E+000	1.09087E+005	1.64559E+000	3.76229E+001	1.24022E-002	9.25089E-003	7.58100E-002	4.26817E-002	3.53020E+004	2.27241E+002	8.35508E+001	1.60878E-002	1.60878E-002	1.75738E+005	1.60000E+001	5.00000E+000	0.00000E+000	2.34822E+002	7.07704E+002	5.27749E+002	1.00000E+002	4.77234E+000	3.42615E-002	0.00000E+000	6.20551E+001	2.26682E+000	8.84044E-001	1.96289E+002	5.29879E+002	4.57937E+002	5.53426E+001	6.87347E-001	8.32918E-001	1.45536E-001	6.20551E+001	5.15639E+001	1.55110E-001	5.53426E+001	3.45920E+001
2.03006E+002	1.18188E+003	2.27236E+002	8.35657E+001	1.52560E+000	1.11151E+000	1.23010E+004	1.26053E+003	1.00000E+000	9.87000E+002	0.00000E+000	1.09173E+005	1.69571E+000	3.43785E+001	1.37553E-002	1.00217E-002	7.79739E-002	4.20215E-002	3.53020E+004	2.27241E+002	8.35509E+001	1.60878E-002	1.60878E-002	1.75738E+005	1.60000E+001	6.00000E+000	0.00000E+000	2.37471E+002	5.76768E+002	4.49498E+002	1.00000E+002	4.09135E+000	2.42324E-002	0.00000E+000	6.09304E+001	2.78811E+000	7.76123E-001	1.96289E+002	5.29879E+002	4.57937E+002	5.53468E+001	6.87347E-001	8.32918E-001	1.57026E-001	6.09304E+001	3.81420E+001	1.55110E-001	5.53468E+001	3.46023E+001
1.91453E+002	1.02144E+003	2.27207E+002	8.35622E+001	1.47259E+000	1.10438E+000	1.02370E+004	1.49838E+003	1.00000E+000	9.88000E+002	2.00000E+000	1.09266E+005	1.62630E+000	3.19600E+001	1.45544E-002	1.09152E-002	7.27387E-002	4.16186E-002	3.53020E+004	2.27241E+002	8.35508E+001	1.60878E-002	1.60878E-002	1.75738E+005	1.60000E+001	7.00000E+000	0.00000E+000	1.71215E+002	4.60959E+002	4.26719E+002	1.00000E+002	3.43810E+000	2.85911E-002	0.00000E+000	5.19498E+001	2.82580E+000	8.39429E-001	1.96289E+002	5.29879E+002	4.57937E+002	5.53504E+001	6.87347E-001	8.32918E-001	1.42883E-001	5.19498E+001	4.43097E+001	1.55110E-001	5.53504E+001	3.45931E+001
1.82064E+002	1.01747E+003	2.27277E+002	8.35675E+001	1.57242E+000	1.08676E+000	1.06360E+004	1.51085E+003	1.00000E+000	9.89000E+002	1.00000E+000	1.09364E+005	1.70885E+000	3.18978E+001	1.52469E-002	1.05377E-002	9.20992E-002	4.47236E-002	3.53020E+004	2.27241E+002	8.35509E+001	1.60878E-002	1.60878E-002	1.75738E+005	1.60000E+001	8.00000E+000	0.00000E+000	1.80654E+002	4.96023E+002	3.93859E+002	1.00000E+002	3.47234E+000	3.09027E-002	0.00000E+000	5.94687E+001	2.77744E+000	8.37872E-001	1.96289E+002	5.29879E+002	4.57937E+002	5.53499E+001	6.87347E-001	8.32918E-001	1.82637E-001	5.94687E+001	9.72569E+000	1.55110E-001	5.53499E+001	3.46236E+001
2.25656E+002	1.27007E+003	2.27257E+002	8.35643E+001	1.51657E+000	1.08557E+000	1.28530E+004	1.90533E+003	1.00000E+000	9.90000E+002	0.00000E+000	1.09459E+005	1.64633E+000	3.56381E+001	1.33770E-002	9.57534E-003	7.84506E-002	4.08164E-002	3.53020E+004	2.27241E+002	8.35509E+001	1.60878E-002	1.60878E-002	1.75738E+005	1.60000E+001	9.00000E+000	0.00000E+000	2.01126E+002	6.01285E+002	5.32920E+002	1.00000E+002	4.33981E+000	2.83814E-002	0.00000E+000	5.39815E+001	2.40035E+000	8.81932E-001	1.96289E+002	5.29879E+002	4.57937E+002	5.53551E+001	6.87347E-001	8.32918E-001	1.65633E-001	5.39815E+001	2.20654E+001	1.55110E-001	5.53551E+001	3.46200E+001
2.40585E+002	1.34252E+003	2.27221E+002	8.35290E+001	1.43500E+000	1.07366E+000	1.27900E+004	2.13349E+003	1.00000E+000	9.91000E+002	0.00000E+000	1.09559E+005	1.54069E+000	3.66404E+001	1.26886E-002	9.49359E-003	6.74198E-002	3.83308E-002	3.53020E+004	2.27241E+002	8.35512E+001	1.60878E-002	1.60878E-002	1.75738E+005	1.60000E+001	1.00000E+001	0.00000E+000	2.13853E+002	6.01127E+002	5.83291E+002	1.00000E+002	4.54431E+000	2.99004E-002	0.00000E+000	4.96654E+001	2.44777E+000	8.66974E-001	1.96289E+002	5.29879E+002	4.57937E+002	5.53561E+001	6.87347E-001	8.32918E-001	1.44037E-001	4.96654E+001	4.07898E+001	1.55110E-001	5.53561E+001	3.46066E+001
2.13709E+002	1.22574E+003	2.27257E+002	8.35276E+001	1.55536E+000	1.09094E+000	1.27390E+004	1.84385E+003	1.00000E+000	9.92000E+002	1.00000E+000	1.09670E+005	1.69680E+000	3.50105E+001	1.37805E-002	9.66569E-003	8.90655E-002	4.44202E-002	3.53020E+004	2.27241E+002	8.35514E+001	1.60878E-002	1.60878E-002	1.75738E+005	1.60000E+001	1.10000E+001	0.00000E+000	2.02315E+002	5.72453E+002	5.05043E+002	1.00000E+002	4.15636E+000	3.57985E-002	0.00000E+000	5.42638E+001	2.48196E+000	8.56739E-001	1.96289E+002	5.29879E+002	4.57937E+002	5.53506E+001	6.87347E-001	8.32918E-001	1.75499E-001	5.42638E+001	1.19646E+001	1.55110E-001	5.53506E+001	3.46171E+001
2.18000E+002	1.39161E+003	2.27257E+002	8.35285E+001	1.50392E+000	1.04261E+000	1.34320E+004	2.08475E+003	1.00000E+000	9.93000E+002	0.00000E+000	1.09781E+005	1.56800E+000	3.73043E+001	1.29764E-002	8.99602E-003	7.93832E-002	3.87706E-002	3.53020E+004	2.27241E+002	8.35515E+001	1.60878E-002	1.60878E-002	1.75738E+005	1.60000E+001	1.20000E+001	0.00000E+000	2.37570E+002	6.79861E+002	5.40433E+002	1.00000E+002	4.73128E+000	2.89742E-002	0.00000E+000	5.92644E+001	2.41474E+000	8.57574E-001	1.96289E+002	5.29879E+002	4.57937E+002	5.53436E+001	6.87347E-001	8.32918E-001	1.81154E-001	5.92644E+001	1.10574E+001	1.55110E-001	5.53436E+001	3.46101E+001
1.69995E+002	7.07694E+002	2.27285E+002	8.35517E+001	1.49121E+000	1.12211E+000	7.29400E+003	6.33245E+002	1.00000E+000	9.94000E+002	1.00000E+001	1.09882E+005	1.67331E+000	2.66025E+001	1.74604E-002	1.31388E-002	6.88602E-002	4.00425E-002	3.53020E+004	2.27242E+002	8.35513E+001	1.60878E-002	1.60878E-002	1.75738E+005	1.60000E+001	1.30000E+001	0.00000E+000	1.25797E+002	2.93721E+002	3.17563E+002	1.00000E+002	2.39201E+000	3.54697E-002	0.00000E+000	4.40646E+001	3.47799E+000	8.07980E-001	1.96289E+002	5.29879E+002	4.57937E+002	5.53290E+001	6.87347E-001	8.32918E-001	1.41235E-001	4.40646E+001	3.82372E+001	1.55110E-001	5.53290E+001	3.46070E+001
1.85124E+002	9.60132E+002	2.27142E+002	8.35284E+001	1.47088E+000	1.11084E+000	9.65700E+003	1.43112E+003	1.00000E+000	9.95000E+002	0.00000E+000	1.09963E+005	1.63392E+000	3.09860E+001	1.49677E-002	1.13040E-002	7.59532E-002	4.40240E-002	3.53020E+004	2.27242E+002	8.35511E+001	1.60878E-002	1.60878E-002	1.75738E+005	1.60000E+001	1.40000E+001	0.00000E+000	1.63030E+002	4.09934E+002	4.45543E+002	1.00000E+002	3.30872E+000	3.31017E-002	0.00000E+000	4.40250E+001	2.89124E+000	8.44706E-001	1.96289E+002	5.29879E+002	4.57937E+002	5.53272E+001	6.87347E-001	8.32918E-001	1.39455E-001	4.40250E+001	4.00577E+001	1.55110E-001	5.53272E+001	3.45422E+001
1.79033E+002	8.26832E+002	2.27168E+002	8.35646E+001	1.51336E+000	1.14929E+000	8.82000E+003	9.45575E+002	1.00000E+000	9.96000E+002	4.00000E+000	1.10074E+005	1.73928E+000	2.87547E+001	1.61142E-002	1.22375E-002	8.46033E-002	4.95089E-002	3.53020E+004	2.27241E+002	8.35510E+001	1.60878E-002	1.60878E-002	1.75738E+005	1.60000E+001	1.50000E+001	0.00000E+000	1.40141E+002	3.82763E+002	3.44705E+002	1.00000E+002	2.81689E+000	3.82482E-002	0.00000E+000	5.32776E+001	3.03318E+000	8.42516E-001	1.96289E+002	5.29879E+002	4.57937E+002	5.53301E+001	6.87347E-001	8.32918E-001	1.36734E-001	5.32776E+001	5.22649E+001	1.55110E-001	5.53301E+001	3.45551E+001
2.30837E+002	8.74422E+002	2.27221E+002	8.36230E+001	1.40487E+000	1.07773E+000	8.20300E+003	2.33581E+003	1.00000E+000	9.97000E+002	1.00000E+000	1.10168E+005	1.51407E+000	2.95706E+001	1.55114E-002	1.18993E-002	9.53072E-002	5.66691E-002	3.53020E+004	2.27241E+002	8.35509E+001	1.60878E-002	1.60878E-002	1.75738E+005	1.60000E+001	1.60000E+001	0.00000E+000	1.68556E+002	3.90558E+002	3.60730E+002	1.00000E+002	2.98045E+000	1.18135E-001	0.00000E+000	5.21323E+001	3.46387E+000	7.65004E-001	1.96289E+002	5.29879E+002	4.57937E+002	5.53404E+001	6.87347E-001	8.32918E-001	1.31775E-001	5.21323E+001	5.65210E+001	1.55110E-001	5.53404E+001	3.45859E+001
2.16505E+002	8.38195E+002	2.27368E+002	8.30733E+001	1.40718E+000	8.30932E-001	6.04400E+003	2.37215E+003	1.00000E+000	9.98000E+002	3.50000E+001	1.10299E+005	1.16927E+000	2.89516E+001	1.81004E-002	1.06882E-002	1.29267E-001	4.60316E-002	3.58150E+004	2.27318E+002	8.31333E+001	4.57613E-002	4.57613E-002	3.90790E+004	6.00000E+000	1.00000E+000	0.00000E+000	1.99602E+002	3.79313E+002	3.16903E+002	1.00000E+002	2.89099E+000	9.02627E-002	0.00000E+000	5.83550E+001	4.81925E+000	6.40574E-001	2.14728E+002	3.90798E+002	3.67474E+002	5.12287E+001	1.91670E+000	6.33411E-001	2.57472E-001	5.83550E+001	-6.57383E+001	2.49547E-001	5.12287E+001	-6.53427E+001
2.17641E+002	9.03914E+002	2.27296E+002	8.31743E+001	1.41470E+000	8.74609E-001	6.84200E+003	2.18502E+003	1.00000E+000	1.00000E+003	4.10000E+001	1.10514E+005	1.23731E+000	3.00652E+001	1.71031E-002	1.05736E-002	1.42992E-001	5.53817E-002	3.58150E+004	2.27318E+002	8.31333E+001	4.57613E-002	4.57613E-002	3.90790E+004	6.00000E+000	3.00000E+000	0.00000E+000	2.37430E+002	3.87400E+002	3.66070E+002	0.00000E+000	3.19351E+000	6.06692E-002	0.00000E+000	5.09229E+001	5.11806E+000	5.66911E-001	2.14728E+002	3.90798E+002	3.67474E+002	5.12208E+001	1.91670E+000	6.33411E-001	2.35920E-001	5.09229E+001	-5.25377E+001	2.49547E-001	5.12208E+001	-6.53880E+001
2.30003E+002	1.01811E+003	2.27329E+002	8.30856E+001	1.42265E+000	8.34288E-001	7.43800E+003	4.10583E+003	1.00000E+000	1.00100E+003	3.10000E+001	1.10603E+005	1.18690E+000	3.19078E+001	1.64957E-002	9.67359E-003	1.36910E-001	4.78437E-002	3.58150E+004	2.27318E+002	8.31331E+001	4.57613E-002	4.57613E-002	3.90790E+004	6.00000E+000	4.00000E+000	0.00000E+000	2.30418E+002	5.11919E+002	3.86332E+002	1.00000E+002	3.64815E+000	1.01728E-001	0.00000E+000	6.31370E+001	3.82026E+000	7.28434E-001	2.14728E+002	3.90798E+002	3.67474E+002	5.12106E+001	1.91670E+000	6.33411E-001	2.60692E-001	6.31370E+001	-6.40039E+001	2.49547E-001	5.12106E+001	-6.53791E+001
2.20927E+002	9.34172E+002	2.27450E+002	8.31252E+001	1.42587E+000	8.14452E-001	6.68300E+003	2.26829E+003	1.00000E+000	1.00300E+003	3.70000E+001	1.10816E+005	1.16131E+000	3.05642E+001	1.74420E-002	9.96276E-003	1.35403E-001	4.50609E-002	3.58150E+004	2.27318E+002	8.31330E+001	4.57613E-002	4.57613E-002	3.90790E+004	6.00000E+000	5.00000E+000	0.00000E+000	2.32255E+002	3.98186E+002	4.37341E+002	1.00000E+002	3.44974E+000	6.21448E-002	0.00000E+000	4.18611E+001	4.52825E+000	6.48328E-001	2.14728E+002	3.90798E+002	3.67474E+002	5.12231E+001	1.91670E+000	6.33411E-001	2.72916E-001	4.18611E+001	-9.65822E+001	2.49547E-001	5.12231E+001	-6.53144E+001
2.16090E+002	8.62800E+002	2.27239E+002	8.31234E+001	1.32881E+000	8.15409E-001	5.78200E+003	2.32568E+003	1.00000E+000	1.00400E+003	3.90000E+001	1.10918E+005	1.08352E+000	2.93735E+001	1.74752E-002	1.07235E-002	1.21205E-001	4.65608E-002	3.58150E+004	2.27318E+002	8.31333E+001	4.57613E-002	4.57613E-002	3.90790E+004	6.00000E+000	6.00000E+000	0.00000E+000	1.98726E+002	3.55489E+002	4.14984E+002	1.00000E+002	3.13543E+000	7.32240E-002	0.00000E+000	3.88974E+001	4.51320E+000	6.99339E-001	2.14728E+002	3.90798E+002	3.67474E+002	5.12222E+001	1.91670E+000	6.33411E-001	2.39434E-001	3.88974E+001	-6.80018E+001	2.49547E-001	5.12222E+001	-6.54097E+001
2.35840E+002	9.78728E+002	2.27441E+002	8.30991E+001	1.34280E+000	8.60310E-001	6.98000E+003	3.15019E+003	1.00000E+000	1.00800E+003	3.30000E+001	1.11321E+005	1.15522E+000	3.12846E+001	1.60725E-002	1.02974E-002	1.28137E-001	5.32893E-002	3.61490E+004	2.27391E+002	8.31039E+001	6.77289E-002	6.77289E-002	1.32700E+004	2.00000E+000	1.00000E+000	0.00000E+000	2.73700E+002	4.44022E+002	5.26737E+002	0.00000E+000	4.02027E+000	9.41157E-002	0.00000E+000	3.72425E+001	4.40893E+000	6.51554E-001	2.45594E+002	4.93016E+002	4.47369E+002	5.32576E+001	3.04727E+000	6.83699E-001	2.19003E-001	3.72425E+001	-4.94698E+001	2.45442E-001	5.32576E+001	-5.93500E+001
2.23441E+002	9.98769E+002	2.27336E+002	8.31082E+001	1.33744E+000	7.58392E-001	6.29000E+003	3.61162E+003	1.00000E+000	1.01000E+003	3.20000E+001	1.11530E+005	1.01430E+000	3.16033E+001	1.68635E-002	9.56244E-003	1.21201E-001	3.99199E-002	3.61490E+004	2.27391E+002	8.31029E+001	6.77289E-002	6.77289E-002	1.32700E+004	2.00000E+000	2.00000E+000	0.00000E+000	2.14405E+002	5.47384E+002	3.59296E+002	1.00000E+002	3.62700E+000	9.54313E-002	0.00000E+000	6.89680E+001	3.70394E+000	8.16999E-001	2.45594E+002	4.93016E+002	4.47369E+002	5.32705E+001	3.04727E+000	6.83699E-001	2.76284E-001	6.89680E+001	-7.26116E+001	2.45442E-001	5.32705E+001	-5.93845E+001
2.85919E+002	1.30223E+003	2.27231E+002	8.37508E+001	1.36005E+000	1.35345E+000	1.47670E+004	1.57242E+004	1.00000E+000	1.01100E+003	0.00000E+000	1.11605E+005	1.84076E+000	3.60864E+001	1.11920E-002	1.11377E-002	1.15509E-001	1.14397E-001	3.62460E+004	2.27208E+002	8.37109E+001	5.35733E-002	5.35733E-002	2.94300E+004	2.00000E+000	1.00000E+000	0.00000E+000	5.25189E+002	5.99047E+002	5.24350E+002	1.00000E+002	5.27194E+000	3.09925E-001	0.00000E+000	-2.31461E+002	6.64929E+000	2.97023E-001	4.14934E+002	6.34983E+002	5.64816E+002	-2.35933E+002	2.73573E+000	5.11379E-001	2.43176E-003	5.97849E+001	-8.21060E+001	3.86157E-002	5.53124E+001	-1.27704E+002
2.94514E+002	1.48864E+003	2.27185E+002	8.36706E+001	1.36248E+000	1.16596E+000	1.46630E+004	1.05150E+004	1.00000E+000	1.01200E+003	0.00000E+000	1.11720E+005	1.58859E+000	3.85829E+001	1.12517E-002	9.62879E-003	9.26778E-002	6.80762E-002	3.62460E+004	2.27208E+002	8.37107E+001	5.35733E-002	5.35733E-002	2.94300E+004	2.00000E+000	2.00000E+000	0.00000E+000	3.03897E+002	6.71173E+002	6.05569E+002	1.00000E+002	5.11686E+000	1.55418E-001	0.00000E+000	5.34363E+001	2.69353E+000	7.35832E-001	4.14934E+002	6.34983E+002	5.64816E+002	-2.35938E+002	2.73573E+000	5.11379E-001	7.77235E-002	5.34363E+001	1.17543E+002	3.86157E-002	5.53072E+001	-1.27726E+002
2.29509E+002	8.74823E+002	2.27359E+002	8.31321E+001	1.39151E+000	8.74262E-001	6.53400E+003	2.44793E+003	1.00000E+000	1.01500E+003	3.80000E+001	1.12069E+005	1.21654E+000	2.95774E+001	1.72146E-002	1.08156E-002	1.34696E-001	5.39388E-002	3.63860E+004	2.27393E+002	8.31695E+001	5.58053E-002	5.58053E-002	1.76300E+004	3.00000E+000	1.00000E+000	0.00000E+000	2.14628E+002	3.93952E+002	3.93396E+002	0.00000E+000	3.23750E+000	7.51199E-002	0.00000E+000	4.76090E+001	4.53734E+000	6.54366E-001	1.97445E+002	3.31259E+002	3.75350E+002	3.99611E+001	2.78430E+000	6.49185E-001	2.28287E-001	4.76090E+001	-4.83429E+001	2.25822E-001	3.99611E+001	-5.35590E+001
2.32952E+002	9.54704E+002	2.27396E+002	8.32164E+001	1.36148E+000	8.55813E-001	6.83100E+003	2.64044E+003	1.00000E+000	1.01800E+003	3.90000E+001	1.12384E+005	1.16517E+000	3.08983E+001	1.64729E-002	1.03547E-002	1.40048E-001	5.60184E-002	3.63860E+004	2.27393E+002	8.31694E+001	5.58053E-002	5.58053E-002	1.76300E+004	3.00000E+000	2.00000E+000	0.00000E+000	2.24561E+002	3.10824E+002	3.89093E+002	1.00000E+002	2.98026E+000	6.44886E-002	0.00000E+000	3.24277E+001	4.95113E+000	5.86495E-001	1.97445E+002	3.31259E+002	3.75350E+002	3.99644E+001	2.78430E+000	6.49185E-001	2.28057E-001	3.24277E+001	-6.32853E+001	2.25822E-001	3.99644E+001	-5.35433E+001
1.97750E+002	6.79632E+002	2.27440E+002	8.31516E+001	1.25432E+000	8.05630E-001	4.26500E+003	1.78767E+003	1.00000E+000	1.01900E+003	4.90000E+001	1.12483E+005	1.01052E+000	2.60698E+001	1.92065E-002	1.23361E-002	1.18023E-001	4.97669E-002	3.63860E+004	2.27393E+002	8.31696E+001	5.58053E-002	5.58053E-002	1.76300E+004	3.00000E+000	3.00000E+000	0.00000E+000	1.27689E+002	2.67945E+002	3.25691E+002	1.00000E+002	2.34007E+000	1.01566E-001	0.00000E+000	3.79939E+001	4.58554E+000	8.01421E-001	1.97445E+002	3.31259E+002	3.75350E+002	3.99689E+001	2.78430E+000	6.49185E-001	2.17816E-001	3.79939E+001	-4.75365E+001	2.25822E-001	3.99689E+001	-5.35156E+001
1.54830E+002	1.75036E+002	2.28007E+002	8.37761E+001	1.40887E+000	1.28114E+000	1.87700E+003	2.75272E+002	1.00000E+000	1.05600E+003	2.27000E+002	1.16202E+005	1.80497E+000	1.32301E+001	3.25192E-002	2.95710E-002	1.33440E-001	1.11107E-001	3.77050E+004	2.28007E+002	8.37761E+001	1.33440E-001	1.11107E-001	1.87700E+003	1.00000E+000	1.00000E+000	0.00000E+000	6.64240E+001	3.72250E+001	6.13874E+001	1.00000E+002	5.24024E-001	1.16294E-001	0.00000E+000	-2.64659E+001	1.54977E+001	3.57446E-001	6.64240E+001	3.72250E+001	6.13874E+001	-2.64659E+001	1.54977E+001	3.57446E-001	4.74828E-002	2.64780E+002	7.20659E+001	4.74828E-002	2.64780E+002	7.20659E+001
1.43200E+002	2.59107E+002	2.27229E+002	8.36857E+001	1.52759E+000	1.17002E+000	2.80600E+003	3.15050E+002	1.00000E+000	1.15200E+003	2.80000E+001	1.25583E+005	1.78731E+000	1.60968E+001	2.88379E-002	2.20876E-002	1.25084E-001	7.48899E-002	4.06980E+004	2.27249E+002	8.35967E+001	2.09512E-002	2.09512E-002	9.15740E+004	9.00000E+000	1.00000E+000	0.00000E+000	5.85176E+001	9.11354E+001	1.13315E+002	1.00000E+002	8.49401E-001	7.12713E-002	0.00000E+000	3.44675E+001	6.94011E+000	6.52831E-001	1.97257E+002	4.46045E+002	4.95989E+002	4.26533E+001	9.88976E-001	8.01935E-001	1.32552E-001	3.44675E+001	3.80123E+001	1.37864E-001	4.26533E+001	4.04378E+001
1.98359E+002	1.20487E+003	2.27226E+002	8.35794E+001	1.49782E+000	1.12280E+000	1.24630E+004	1.51774E+003	1.00000E+000	1.15300E+003	0.00000E+000	1.25664E+005	1.68176E+000	3.47113E+001	1.34168E-002	1.00576E-002	7.14982E-002	4.07896E-002	4.06980E+004	2.27249E+002	8.35967E+001	2.09512E-002	2.09512E-002	9.15740E+004	9.00000E+000	2.00000E+000	0.00000E+000	2.15086E+002	4.78324E+002	5.65349E+002	1.00000E+002	4.08573E+000	2.90638E-002	0.00000E+000	3.96691E+001	2.62975E+000	8.17495E-001	1.97257E+002	4.46045E+002	4.95989E+002	4.26403E+001	9.88976E-001	8.01935E-001	1.43103E-001	3.96691E+001	3.17994E+001	1.37864E-001	4.26403E+001	4.04289E+001
2.15366E+002	1.21689E+003	2.27198E+002	8.36134E+001	1.42161E+000	1.09851E+000	1.17540E+004	1.50837E+003	1.00000E+000	1.15400E+003	0.00000E+000	1.25772E+005	1.56165E+000	3.48839E+001	1.31125E-002	1.01324E-002	6.12246E-002	3.71887E-002	4.06980E+004	2.27249E+002	8.35969E+001	2.09512E-002	2.09512E-002	9.15740E+004	9.00000E+000	3.00000E+000	0.00000E+000	2.22423E+002	4.85412E+002	5.69580E+002	1.00000E+002	4.14492E+000	2.94623E-002	0.00000E+000	3.99079E+001	2.74874E+000	8.05350E-001	1.97257E+002	4.46045E+002	4.95989E+002	4.26348E+001	9.88976E-001	8.01935E-001	1.28208E-001	3.99079E+001	4.81691E+001	1.37864E-001	4.26348E+001	4.04089E+001
2.02327E+002	1.09426E+003	2.27195E+002	8.35032E+001	1.49869E+000	1.10183E+000	1.11100E+004	1.80310E+003	1.00000E+000	1.15500E+003	0.00000E+000	1.25885E+005	1.65130E+000	3.30796E+001	1.42185E-002	1.04534E-002	8.15071E-002	4.46896E-002	4.06980E+004	2.27249E+002	8.35969E+001	2.09512E-002	2.09512E-002	9.15740E+004	9.00000E+000	4.00000E+000	0.00000E+000	2.05584E+002	4.83859E+002	4.78059E+002	1.00000E+002	3.78608E+000	3.79470E-002	0.00000E+000	4.86391E+001	2.89454E+000	7.86637E-001	1.97257E+002	4.46045E+002	4.95989E+002	4.26157E+001	9.88976E-001	8.01935E-001	1.52606E-001	4.86391E+001	3.05548E+001	1.37864E-001	4.26157E+001	4.03940E+001
1.95837E+002	1.11337E+003	2.27282E+002	8.36125E+001	1.41601E+000	1.14997E+000	1.12230E+004	1.83742E+003	1.00000E+000	1.15600E+003	0.00000E+000	1.25981E+005	1.62837E+000	3.33672E+001	1.33663E-002	1.08551E-002	6.85363E-002	4.56962E-002	4.06980E+004	2.27249E+002	8.35969E+001	2.09512E-002	2.09512E-002	9.15740E+004	9.00000E+000	5.00000E+000	0.00000E+000	2.06858E+002	4.00198E+002	5.42893E+002	1.00000E+002	3.73047E+000	4.10855E-002	0.00000E+000	3.26590E+001	2.77214E+000	8.17226E-001	1.97257E+002	4.46045E+002	4.95989E+002	4.26147E+001	9.88976E-001	8.01935E-001	1.03679E-001	3.26590E+001	6.79029E+001	1.37864E-001	4.26147E+001	4.04267E+001
1.97114E+002	1.09831E+003	2.27293E+002	8.36031E+001	1.48547E+000	1.06721E+000	1.07370E+004	1.30407E+003	1.00000E+000	1.15700E+003	0.00000E+000	1.26084E+005	1.58530E+000	3.31407E+001	1.43358E-002	1.02993E-002	7.31052E-002	3.84902E-002	4.06980E+004	2.27249E+002	8.35968E+001	2.09512E-002	2.09512E-002	9.15740E+004	9.00000E+000	6.00000E+000	0.00000E+000	1.82728E+002	4.59787E+002	5.02926E+002	1.00000E+002	3.72132E+000	2.71408E-002	0.00000E+000	4.37585E+001	2.73439E+000	8.47051E-001	1.97257E+002	4.46045E+002	4.95989E+002	4.26169E+001	9.88976E-001	8.01935E-001	1.63854E-001	4.37585E+001	1.37388E+001	1.37864E-001	4.26169E+001	4.04340E+001
2.00096E+002	1.07333E+003	2.27305E+002	8.36043E+001	1.46942E+000	1.14006E+000	1.10930E+004	1.67259E+003	1.00000E+000	1.15800E+003	0.00000E+000	1.26180E+005	1.67522E+000	3.27618E+001	1.39515E-002	1.08244E-002	7.14207E-002	4.35936E-002	4.06980E+004	2.27249E+002	8.35969E+001	2.09512E-002	2.09512E-002	9.15740E+004	9.00000E+000	7.00000E+000	0.00000E+000	1.94274E+002	4.66652E+002	4.66307E+002	1.00000E+002	3.65690E+000	3.93394E-002	0.00000E+000	4.80919E+001	2.85025E+000	7.99472E-001	1.97257E+002	4.46045E+002	4.95989E+002	4.26210E+001	9.88976E-001	8.01935E-001	1.26215E-001	4.80919E+001	5.85752E+001	1.37864E-001	4.26210E+001	4.04435E+001
2.04397E+002	1.22426E+003	2.27302E+002	8.35985E+001	1.46790E+000	1.08293E+000	1.20170E+004	1.65944E+003	1.00000E+000	1.15900E+003	0.00000E+000	1.26278E+005	1.58963E+000	3.49894E+001	1.33905E-002	9.87878E-003	7.16681E-002	3.96430E-002	4.06980E+004	2.27249E+002	8.35968E+001	2.09512E-002	2.09512E-002	9.15740E+004	9.00000E+000	8.00000E+000	0.00000E+000	2.22694E+002	5.33366E+002	5.38200E+002	1.00000E+002	4.19897E+000	3.23239E-002	0.00000E+000	4.76019E+001	2.73510E+000	8.00461E-001	1.97257E+002	4.46045E+002	4.95989E+002	4.26284E+001	9.88976E-001	8.01935E-001	1.50917E-001	4.76019E+001	3.13678E+001	1.37864E-001	4.26284E+001	4.04498E+001
1.63899E+002	7.54690E+002	2.27184E+002	8.36528E+001	1.54303E+000	1.17558E+000	8.37100E+003	1.01397E+003	1.00000E+000	1.16000E+003	0.00000E+000	1.26383E+005	1.81397E+000	2.74716E+001	1.68650E-002	1.28489E-002	8.58767E-002	5.06065E-002	4.06980E+004	2.27249E+002	8.35967E+001	2.09512E-002	2.09512E-002	9.15740E+004	9.00000E+000	9.00000E+000	0.00000E+000	1.44032E+002	3.02673E+002	3.48419E+002	1.00000E+002	2.57814E+000	4.84906E-002	0.00000E+000	4.06199E+001	3.36868E+000	7.78687E-001	1.97257E+002	4.46045E+002	4.95989E+002	4.26242E+001	9.88976E-001	8.01935E-001	1.35160E-001	4.06199E+001	4.13153E+001	1.37864E-001	4.26242E+001	4.03899E+001
1.65650E+002	5.62430E+002	2.27221E+002	8.35223E+001	1.43486E+000	1.14005E+000	5.68400E+003	4.24221E+002	1.00000E+000	1.18000E+003	8.00000E+000	1.28398E+005	1.63582E+000	2.37156E+001	1.90319E-002	1.51216E-002	7.23217E-002	4.66712E-002	4.16780E+004	2.27260E+002	8.35147E+001	2.35107E-002	2.35107E-002	8.18190E+004	8.00000E+000	1.00000E+000	0.00000E+000	1.34461E+002	2.30870E+002	2.60060E+002	1.00000E+002	2.02109E+000	3.59232E-002	0.00000E+000	4.05398E+001	4.82320E+000	6.60008E-001	1.81458E+002	5.12090E+002	4.08952E+002	5.91421E+001	9.85972E-001	8.50980E-001	1.14492E-001	4.05398E+001	6.38330E+001	1.53797E-001	5.91421E+001	3.97951E+001
2.03112E+002	9.68809E+002	2.27221E+002	8.34971E+001	1.43463E+000	1.07197E+000	9.21400E+003	1.36654E+003	1.00000E+000	1.18100E+003	0.00000E+000	1.28488E+005	1.53788E+000	3.11257E+001	1.49456E-002	1.11676E-002	6.88926E-002	3.92622E-002	4.16780E+004	2.27260E+002	8.35148E+001	2.35107E-002	2.35107E-002	8.18190E+004	8.00000E+000	2.00000E+000	0.00000E+000	1.56730E+002	4.70869E+002	3.83105E+002	1.00000E+002	3.28273E+000	2.88021E-002	0.00000E+000	5.80664E+001	2.84130E+000	8.79974E-001	1.81458E+002	5.12090E+002	4.08952E+002	5.91397E+001	9.85972E-001	8.50980E-001	1.44680E-001	5.80664E+001	4.84996E+001	1.53797E-001	5.91397E+001	3.97940E+001
1.81240E+002	8.98559E+002	2.27271E+002	8.35617E+001	1.57611E+000	1.08871E+000	9.42700E+003	1.58794E+003	1.00000E+000	1.18200E+003	0.00000E+000	1.28585E+005	1.71592E+000	2.99760E+001	1.62330E-002	1.12131E-002	9.28843E-002	4.51384E-002	4.16780E+004	2.27261E+002	8.35145E+001	2.35107E-002	2.35107E-002	8.18190E+004	8.00000E+000	3.00000E+000	0.00000E+000	1.43040E+002	4.35930E+002	3.58633E+002	1.00000E+002	3.04610E+000	4.78803E-002	0.00000E+000	5.74965E+001	2.78827E+000	8.86522E-001	1.81458E+002	5.12090E+002	4.08952E+002	5.91270E+001	9.85972E-001	8.50980E-001	1.82904E-001	5.74965E+001	7.47339E+000	1.53797E-001	5.91270E+001	3.98002E+001
2.18137E+002	1.31357E+003	2.27236E+002	8.34916E+001	1.54051E+000	1.08353E+000	1.34450E+004	2.09539E+003	1.00000E+000	1.18300E+003	0.00000E+000	1.28684E+005	1.66918E+000	3.62432E+001	1.32857E-002	9.34456E-003	8.64288E-002	4.33328E-002	4.16780E+004	2.27260E+002	8.35143E+001	2.35107E-002	2.35107E-002	8.18190E+004	8.00000E+000	4.00000E+000	0.00000E+000	2.33615E+002	6.84643E+002	4.69112E+002	1.00000E+002	4.49868E+000	2.95152E-002	0.00000E+000	6.60440E+001	2.35325E+000	8.79556E-001	1.81458E+002	5.12090E+002	4.08952E+002	5.91186E+001	9.85972E-001	8.50980E-001	1.74153E-001	6.60440E+001	2.51483E+001	1.53797E-001	5.91186E+001	3.97800E+001
1.93817E+002	1.08288E+003	2.27196E+002	8.35446E+001	1.50353E+000	1.16929E+000	1.16890E+004	1.80354E+003	1.00000E+000	1.18400E+003	0.00000E+000	1.28786E+005	1.75806E+000	3.29072E+001	1.39067E-002	1.08152E-002	7.07043E-002	4.33594E-002	4.16780E+004	2.27260E+002	8.35143E+001	2.35107E-002	2.35107E-002	8.18190E+004	8.00000E+000	5.00000E+000	0.00000E+000	1.97551E+002	5.35606E+002	3.87813E+002	1.00000E+002	3.63259E+000	2.95481E-002	0.00000E+000	6.39736E+001	2.65621E+000	8.35720E-001	1.81458E+002	5.12090E+002	4.08952E+002	5.91123E+001	9.85972E-001	8.50980E-001	1.25052E-001	6.39736E+001	7.56813E+001	1.53797E-001	5.91123E+001	3.97528E+001
2.06974E+002	1.20129E+003	2.27255E+002	8.34576E+001	1.46641E+000	1.04290E+000	1.13420E+004	2.05384E+003	1.00000E+000	1.18500E+003	0.00000E+000	1.28885E+005	1.52931E+000	3.46597E+001	1.37692E-002	9.79257E-003	7.85631E-002	4.04056E-002	4.16780E+004	2.27260E+002	8.35143E+001	2.35107E-002	2.35107E-002	8.18190E+004	8.00000E+000	6.00000E+000	0.00000E+000	1.86059E+002	5.66666E+002	5.01658E+002	1.00000E+002	4.07761E+000	3.44370E-002	0.00000E+000	5.40347E+001	2.53216E+000	8.89969E-001	1.81458E+002	5.12090E+002	4.08952E+002	5.91202E+001	9.85972E-001	8.50980E-001	1.68776E-001	5.40347E+001	1.88042E+001	1.53797E-001	5.91202E+001	3.97915E+001
1.88616E+002	1.17465E+003	2.27358E+002	8.35289E+001	1.45510E+000	1.09107E+000	1.15320E+004	1.39516E+003	1.00000E+000	1.18600E+003	0.00000E+000	1.28988E+005	1.58762E+000	3.42731E+001	1.35500E-002	1.01602E-002	6.78194E-002	3.87913E-002	4.16780E+004	2.27260E+002	8.35145E+001	2.35107E-002	2.35107E-002	8.18190E+004	8.00000E+000	7.00000E+000	0.00000E+000	2.02337E+002	5.43901E+002	4.87361E+002	1.00000E+002	4.00416E+000	2.62559E-002	0.00000E+000	5.35958E+001	2.67837E+000	8.34426E-001	1.81458E+002	5.12090E+002	4.08952E+002	5.91290E+001	9.85972E-001	8.50980E-001	1.42971E-001	5.35958E+001	4.59300E+001	1.53797E-001	5.91290E+001	3.98431E+001
1.82711E+002	8.40266E+002	2.27314E+002	8.35254E+001	1.59641E+000	1.15930E+000	9.48600E+003	9.35569E+002	1.00000E+000	1.18700E+003	0.00000E+000	1.29086E+005	1.85072E+000	2.89873E+001	1.63909E-002	1.19030E-002	8.44581E-002	4.53620E-002	4.16780E+004	2.27260E+002	8.35146E+001	2.35107E-002	2.35107E-002	8.18190E+004	8.00000E+000	8.00000E+000	0.00000E+000	1.47179E+002	4.18848E+002	3.07894E+002	1.00000E+002	2.83421E+000	3.48975E-002	0.00000E+000	6.30264E+001	2.87146E+000	8.58157E-001	1.81458E+002	5.12090E+002	4.08952E+002	5.91343E+001	9.85972E-001	8.50980E-001	1.58620E-001	6.30264E+001	3.85777E+001	1.53797E-001	5.91343E+001	3.98287E+001
2.07874E+002	1.13892E+003	2.27230E+002	8.32123E+001	1.86819E+000	1.15942E+000	1.45130E+004	1.84525E+003	1.00000E+000	1.38800E+003	0.00000E+000	1.49056E+005	2.16601E+000	3.37479E+001	1.55075E-002	9.62411E-003	1.46145E-001	5.68426E-002	4.83610E+004	2.27276E+002	8.32427E+001	3.87243E-002	3.87243E-002	5.64370E+004	9.00000E+000	1.00000E+000	0.00000E+000	7.39704E+002	3.15986E+002	1.68997E+002	3.00000E+002	3.80602E+000	3.96176E-002	0.00000E+000	1.82059E+002	2.55206E+000	7.80622E-001	4.80491E+002	2.81478E+002	1.07873E+002	1.66274E+002	1.48790E+000	6.78978E-001	2.34104E-001	1.82059E+002	8.03386E+001	2.35795E-001	1.66274E+002	6.29030E+001
2.05214E+002	1.09504E+003	2.27257E+002	8.31759E+001	1.84326E+000	1.11584E+000	1.33160E+004	2.16867E+003	1.00000E+000	1.38900E+003	0.00000E+000	1.49151E+005	2.05679E+000	3.30913E+001	1.59735E-002	9.66975E-003	1.48244E-001	5.49258E-002	4.83610E+004	2.27276E+002	8.32427E+001	3.87243E-002	3.87243E-002	5.64370E+004	9.00000E+000	2.00000E+000	0.00000E+000	6.74111E+002	3.71712E+002	1.54321E+002	3.00000E+002	3.74422E+000	4.13438E-002	0.00000E+000	1.69957E+002	3.03078E+000	6.86230E-001	4.80491E+002	2.81478E+002	1.07873E+002	1.66280E+002	1.48790E+000	6.78978E-001	2.45825E-001	1.69957E+002	5.68957E+001	2.35795E-001	1.66280E+002	6.29239E+001
1.78676E+002	5.48896E+002	2.27268E+002	8.32674E+001	1.77260E+000	1.06120E+000	6.17200E+003	6.03836E+002	1.00000E+000	1.39000E+003	1.00000E+001	1.49250E+005	1.88107E+000	2.34285E+001	2.25630E-002	1.35077E-002	1.36497E-001	5.02279E-002	4.83610E+004	2.27276E+002	8.32428E+001	3.87243E-002	3.87243E-002	5.64370E+004	9.00000E+000	3.00000E+000	0.00000E+000	3.34167E+002	1.72585E+002	9.03783E+001	3.00000E+002	1.86378E+000	4.46544E-002	0.00000E+000	1.75797E+002	4.79502E+000	6.37101E-001	4.80491E+002	2.81478E+002	1.07873E+002	1.66280E+002	1.48790E+000	6.78978E-001	2.51043E-001	1.75797E+002	5.77429E+001	2.35795E-001	1.66280E+002	6.29236E+001
1.70173E+002	6.44454E+002	2.27317E+002	8.32965E+001	1.77979E+000	1.09654E+000	7.51500E+003	8.33499E+002	1.00000E+000	1.39700E+003	2.00000E+000	1.49943E+005	1.95161E+000	2.53861E+001	2.05307E-002	1.26491E-002	1.37636E-001	5.32816E-002	4.83610E+004	2.27276E+002	8.32425E+001	3.87243E-002	3.87243E-002	5.64370E+004	9.00000E+000	8.00000E+000	0.00000E+000	3.13130E+002	3.42674E+002	5.02988E+001	0.00000E+000	2.22592E+000	4.58598E-002	0.00000E+000	1.29528E+002	3.14331E+000	8.80763E-001	4.80491E+002	2.81478E+002	1.07873E+002	1.66280E+002	1.48790E+000	6.78978E-001	2.37541E-001	1.29528E+002	2.44932E+001	2.35795E-001	1.66280E+002	6.29436E+001
1.75341E+002	6.00352E+002	2.27334E+002	8.33507E+001	1.75718E+000	1.13762E+000	7.19000E+003	8.39120E+002	1.00000E+000	1.39800E+003	8.00000E+000	1.50045E+005	1.99901E+000	2.45021E+001	2.07230E-002	1.34163E-002	1.30441E-001	5.57130E-002	4.83610E+004	2.27276E+002	8.32424E+001	3.87243E-002	3.87243E-002	5.64370E+004	9.00000E+000	9.00000E+000	0.00000E+000	2.90343E+002	3.05524E+002	6.10686E+001	0.00000E+000	2.07173E+000	4.27344E-002	0.00000E+000	1.30198E+002	3.58680E+000	7.89115E-001	4.80491E+002	2.81478E+002	1.07873E+002	1.66270E+002	1.48790E+000	6.78978E-001	2.14024E-001	1.30198E+002	4.84055E+001	2.35795E-001	1.66270E+002	6.29384E+001
2.37790E+002	7.15701E+002	2.27301E+002	8.31594E+001	1.81959E+000	1.10220E+000	8.52300E+003	1.29141E+003	1.00000E+000	1.52000E+003	0.00000E+000	1.61596E+005	2.00555E+000	2.67526E+001	1.97096E-002	1.19389E-002	1.43417E-001	5.35593E-002	5.18720E+004	2.27286E+002	8.31556E+001	3.36215E-002	3.36215E-002	1.54545E+005	1.80000E+001	1.70000E+001	0.00000E+000	2.13540E+002	1.54788E+002	3.74593E+002	1.00000E+002	2.38750E+000	5.51297E-002	0.00000E+000	8.09016E-001	3.38926E+000	7.67026E-001	1.75380E+002	1.66424E+002	3.69727E+002	8.64795E+000	7.38517E-001	8.26653E-001	2.45530E-001	8.09016E-001	-1.11949E+002	2.48590E-001	8.64795E+000	-1.07043E+002
2.34231E+002	1.06626E+003	2.28370E+002	8.29930E+001	1.69230E+000	1.15697E+000	1.25860E+004	3.41499E+003	1.00000E+000	1.58000E+003	0.00000E+000	1.67361E+005	1.95794E+000	3.26536E+001	1.50846E-002	1.03128E-002	1.27286E-001	6.00171E-002	5.42090E+004	2.28422E+002	8.30207E+001	5.45420E-002	5.45420E-002	7.33490E+004	4.00000E+000	1.00000E+000	0.00000E+000	5.61073E+002	4.53951E+002	7.29299E+001	0.00000E+000	3.40647E+000	8.70320E-002	0.00000E+000	1.46135E+002	2.56016E+000	8.35602E-001	7.05514E+002	7.38086E+002	1.13796E+002	1.31972E+002	1.03202E+000	8.58670E-001	1.87885E-001	1.46135E+002	9.14670E+001	1.97185E-001	1.31972E+002	6.77333E+001
3.00740E+002	1.75809E+003	2.28449E+002	8.30412E+001	1.86408E+000	1.19245E+000	2.30080E+004	6.18612E+003	1.00000E+000	1.58100E+003	0.00000E+000	1.67446E+005	2.22282E+000	4.19296E+001	1.22892E-002	7.86141E-003	1.41944E-001	5.84322E-002	5.42090E+004	2.28423E+002	8.30207E+001	5.45420E-002	5.45420E-002	7.33490E+004	4.00000E+000	2.00000E+000	0.00000E+000	7.98701E+002	8.67946E+002	1.13761E+002	0.00000E+000	5.60941E+000	5.71801E-002	0.00000E+000	1.30571E+002	1.74914E+000	9.04583E-001	7.05514E+002	7.38086E+002	1.13796E+002	1.31966E+002	1.03202E+000	8.58670E-001	2.19735E-001	1.30571E+002	4.35842E+001	1.97185E-001	1.31966E+002	6.77611E+001
2.87711E+002	1.80026E+003	2.28464E+002	8.30498E+001	1.84634E+000	1.29050E+000	2.52020E+004	7.13813E+003	1.00000E+000	1.58200E+003	0.00000E+000	1.67533E+005	2.38270E+000	4.24294E+001	1.16304E-002	8.12905E-003	1.38379E-001	6.78760E-002	5.42090E+004	2.28423E+002	8.30207E+001	5.45420E-002	5.45420E-002	7.33490E+004	4.00000E+000	3.00000E+000	0.00000E+000	8.05162E+002	8.59754E+002	1.25043E+002	0.00000E+000	5.63925E+000	7.00959E-002	0.00000E+000	1.31105E+002	1.72376E+000	8.77037E-001	7.05514E+002	7.38086E+002	1.13796E+002	1.31964E+002	1.03202E+000	8.58670E-001	1.77198E-001	1.31105E+002	8.75928E+001	1.97185E-001	1.31964E+002	6.77648E+001
1.60210E+002	3.03296E+002	2.30239E+002	8.38390E+001	1.40557E+000	1.20300E+000	3.16800E+003	4.76745E+002	1.00000E+000	1.68700E+003	1.60000E+001	1.77552E+005	1.69091E+000	1.74154E+001	2.49725E-002	2.13734E-002	9.05587E-002	6.73536E-002	5.74380E+004	2.30279E+002	8.38418E+001	7.02575E-002	7.02575E-002	5.84100E+003	3.00000E+000	2.00000E+000	0.00000E+000	7.49703E+001	7.28919E+001	1.60633E+002	1.00000E+002	9.95595E-001	1.28317E-001	0.00000E+000	9.59042E+000	5.12538E+000	8.31941E-001	5.52151E+001	5.30538E+001	1.15439E+002	9.44436E+000	3.85370E+000	8.14873E-001	7.76570E-002	9.59042E+000	7.51307E+001	8.76147E-002	9.44436E+000	6.38517E+001
1.41759E+002	1.25981E+002	2.30207E+002	8.38311E+001	1.38045E+000	1.40114E+000	1.49300E+003	2.20057E+002	1.00000E+000	1.68800E+003	3.60000E+001	1.77666E+005	1.93420E+000	1.12241E+001	3.57264E-002	3.62620E-002	1.17229E-001	1.20587E-001	5.74380E+004	2.30279E+002	8.38418E+001	7.02575E-002	7.02575E-002	5.84100E+003	3.00000E+000	3.00000E+000	0.00000E+000	3.79677E+001	3.17931E+001	6.38552E+001	1.00000E+002	4.29399E-001	4.21680E-001	0.00000E+000	-2.85128E+002	9.22440E+000	6.73354E-001	5.52151E+001	5.30538E+001	1.15439E+002	9.43800E+000	3.85370E+000	8.14873E-001	-7.43943E-003	6.11761E+000	-1.23209E+002	8.76147E-002	9.43800E+000	6.38315E+001
1.58597E+002	1.32000E+002	2.28276E+002	8.18428E+001	1.18279E+000	1.17683E+000	1.11600E+003	2.28979E+002	1.00000E+000	1.69800E+003	9.70000E+001	1.78643E+005	1.39195E+000	1.14891E+001	3.54060E-002	3.52275E-002	1.22112E-001	1.20950E-001	5.76960E+004	2.28190E+002	8.19368E+001	6.30549E-002	6.30549E-002	5.60000E+003	4.00000E+000	2.00000E+000	0.00000E+000	8.01920E+001	4.86813E+001	1.30946E+001	0.00000E+000	4.42596E-001	2.72134E-001	0.00000E+000	-1.28375E+002	9.17352E+000	7.83147E-001	9.17614E+001	4.30357E+001	2.31677E+001	-1.11101E+002	4.56985E+000	7.01803E-001	2.52734E-003	1.62870E+002	2.14367E+001	-3.97913E-002	1.80145E+002	8.68138E+001
1.68471E+002	1.61032E+002	2.28190E+002	8.21376E+001	1.16740E+000	1.21302E+000	1.34500E+003	2.33527E+002	1.00000E+000	1.70200E+003	6.90000E+001	1.79012E+005	1.41607E+000	1.26898E+001	3.18315E-002	3.30755E-002	1.37757E-001	1.48410E-001	5.77850E+004	2.28146E+002	8.21368E+001	5.57298E-002	5.57298E-002	8.83000E+003	7.00000E+000	3.00000E+000	0.00000E+000	9.10254E+001	3.34128E+001	2.68701E+001	1.00000E+002	4.70551E-001	1.83455E-001	0.00000E+000	-9.84012E+001	8.76150E+000	7.46916E-001	7.94803E+001	3.62924E+001	1.90412E+001	-1.10677E+002	3.48037E+000	7.33848E-001	-1.91659E-002	1.92844E+002	7.60399E+001	2.50569E-002	1.80568E+002	1.34548E+001
1.67530E+002	4.63150E+002	2.27360E+002	8.31875E+001	1.89969E+000	1.20898E+000	6.23500E+003	4.07413E+002	1.00000E+000	1.97500E+003	1.50000E+001	2.04595E+005	2.29668E+000	2.15209E+001	2.40583E-002	1.53109E-002	1.49062E-001	6.16159E-002	6.62510E+004	2.27251E+002	8.31589E+001	3.81128E-002	3.81128E-002	1.01465E+005	1.30000E+001	3.00000E+000	0.00000E+000	2.70719E+002	5.86230E+001	1.59366E+002	1.00000E+002	1.52925E+000	5.35900E-002	0.00000E+000	2.29104E+002	3.94680E+000	7.70102E-001	3.75105E+002	9.61094E+001	2.35999E+002	2.31896E+002	1.09026E+000	6.91074E-001	2.22190E-001	2.29104E+002	1.39180E+002	2.45680E-001	2.31896E+002	1.19019E+002
1.88254E+002	5.86561E+002	2.27300E+002	8.31206E+001	1.91187E+000	1.18292E+000	7.75500E+003	9.81125E+002	1.00000E+000	1.97900E+003	6.00000E+000	2.04980E+005	2.26159E+000	2.42190E+001	2.17104E-002	1.34327E-002	1.43246E-001	5.59316E-002	6.62510E+004	2.27250E+002	8.31587E+001	3.81128E-002	3.81128E-002	1.01465E+005	1.30000E+001	7.00000E+000	0.00000E+000	3.58503E+002	1.13532E+002	2.03221E+002	1.00000E+002	2.11694E+000	4.30186E-002	0.00000E+000	2.24031E+002	4.55702E+000	5.98053E-001	3.75105E+002	9.61094E+001	2.35999E+002	2.31909E+002	1.09026E+000	6.91074E-001	2.35542E-001	2.24031E+002	1.20944E+002	2.45680E-001	2.31909E+002	1.19009E+002
1.78844E+002	5.71589E+002	2.27422E+002	8.31389E+001	1.84149E+000	1.14763E+000	7.15500E+003	6.50954E+002	1.00000E+000	1.98000E+003	7.00000E+000	2.05082E+005	2.11334E+000	2.39079E+001	2.17703E-002	1.35674E-002	1.48441E-001	5.87107E-002	6.62510E+004	2.27250E+002	8.31584E+001	3.81128E-002	3.81128E-002	1.01465E+005	1.30000E+001	8.00000E+000	0.00000E+000	3.13437E+002	7.19275E+001	2.00211E+002	1.00000E+002	1.83590E+000	5.55367E-002	0.00000E+000	2.33193E+002	3.84273E+000	7.38358E-001	3.75105E+002	9.61094E+001	2.35999E+002	2.31908E+002	1.09026E+000	6.91074E-001	2.32130E-001	2.33193E+002	1.33494E+002	2.45680E-001	2.31908E+002	1.19061E+002
2.12675E+002	6.81980E+002	2.27122E+002	8.33606E+001	1.79287E+000	1.24791E+000	9.02900E+003	1.00810E+003	1.00000E+000	2.02500E+003	0.00000E+000	2.09302E+005	2.23735E+000	2.61147E+001	1.88682E-002	1.31330E-002	1.43247E-001	7.00911E-002	6.75760E+004	2.27344E+002	8.31587E+001	3.53476E-002	3.53476E-002	1.17638E+005	1.60000E+001	1.10000E+001	0.00000E+000	1.50459E+002	3.52595E+002	2.54249E+002	1.00000E+002	2.44884E+000	4.98967E-002	0.00000E+000	6.63050E+001	3.32217E+000	7.60274E-001	1.01975E+002	2.24908E+002	2.49872E+002	4.37175E+001	8.86546E-001	7.89289E-001	1.79217E-001	6.63050E+001	2.00664E+001	2.32654E-001	4.37175E+001	-5.66402E+001
1.59561E+002	1.45564E+002	2.27379E+002	8.32256E+001	1.18899E+000	1.08479E+000	1.12100E+003	1.36415E+002	1.00000E+000	2.24700E+003	9.10000E+001	2.29940E+005	1.28980E+000	1.20650E+001	3.55120E-002	3.23997E-002	1.49225E-001	1.25040E-001	7.43680E+004	2.27342E+002	8.33194E+001	9.50174E-002	9.50174E-002	2.68300E+003	2.00000E+000	2.00000E+000	0.00000E+000	7.85369E+001	2.78656E+001	4.49091E+001	1.00000E+002	4.74868E-001	1.38184E-001	0.00000E+000	-6.79331E+001	1.33967E+001	5.35069E-001	7.60192E+001	3.17771E+001	5.65819E+001	-4.87375E+001	1.04365E+001	4.43962E-001	4.58288E-002	2.23312E+002	3.22175E+001	1.32572E-002	2.42508E+002	8.83918E+001
1.86707E+002	8.15826E+002	2.27149E+002	8.31566E+001	1.80079E+000	1.13693E+000	9.90100E+003	1.18078E+003	1.00000E+000	2.39600E+003	1.00000E+000	2.43507E+005	2.04737E+000	2.85627E+001	1.80977E-002	1.14260E-002	1.40924E-001	5.69369E-002	7.85520E+004	2.27201E+002	8.31507E+001	4.23604E-002	4.23604E-002	7.67460E+004	8.00000E+000	6.00000E+000	0.00000E+000	5.17713E+002	1.53294E+002	1.83262E+002	1.00000E+002	2.65669E+000	4.40360E-002	0.00000E+000	2.04395E+002	3.10126E+000	7.77738E-001	5.47618E+002	1.25122E+002	2.28569E+002	2.14077E+002	1.03644E+000	8.35869E-001	2.25975E-001	2.04395E+002	1.10628E+002	2.49373E-001	2.14077E+002	9.75693E+001
1.49510E+002	2.03345E+002	2.27147E+002	8.31006E+001	1.63546E+000	1.06665E+000	2.14800E+003	2.88061E+002	1.00000E+000	2.39800E+003	3.10000E+001	2.43707E+005	1.74446E+000	1.42599E+001	3.52877E-002	2.30146E-002	1.33805E-001	5.98434E-002	7.85520E+004	2.27202E+002	8.31510E+001	4.23604E-002	4.23604E-002	7.67460E+004	8.00000E+000	8.00000E+000	0.00000E+000	1.20133E+002	1.45737E+002	4.67922E+001	1.00000E+002	9.91944E-001	1.35721E-001	0.00000E+000	1.18797E+002	7.85819E+000	6.58979E-001	5.47618E+002	1.25122E+002	2.28569E+002	2.14082E+002	1.03644E+000	8.35869E-001	2.10507E-001	1.18797E+002	4.04701E+001	2.49373E-001	2.14082E+002	9.75756E+001
1.32722E+002	1.12033E+002	2.28193E+002	8.34072E+001	1.44888E+000	1.49360E+000	1.47200E+003	1.20266E+002	1.00000E+000	2.93700E+003	3.90000E+001	2.91250E+005	2.16405E+000	1.05846E+001	3.77641E-002	3.89297E-002	1.08190E-001	1.14511E-001	9.41290E+004	2.28376E+002	8.35651E+001	8.73753E-002	8.73753E-002	4.14400E+003	2.00000E+000	1.00000E+000	0.00000E+000	6.33767E+001	2.47086E+001	3.13715E+001	1.00000E+002	3.74347E-001	2.35445E-001	0.00000E+000	-7.40844E+001	1.21487E+001	5.14904E-001	1.21656E+002	3.87569E+001	5.31547E+001	-7.55285E+001	5.62513E+000	6.62779E-001	-1.51989E-002	2.17161E+002	9.57817E+001	4.93110E-002	2.15717E+002	2.10375E+001
1.60682E+002	2.45908E+002	2.28477E+002	8.36520E+001	1.44980E+000	1.21388E+000	2.67200E+003	5.42050E+002	1.00000E+000	2.93800E+003	2.70000E+001	2.91324E+005	1.75989E+000	1.56814E+001	2.80473E-002	2.34833E-002	1.10809E-001	7.88518E-002	9.41290E+004	2.28376E+002	8.35650E+001	8.73753E-002	8.73753E-002	4.14400E+003	2.00000E+000	2.00000E+000	0.00000E+000	1.53762E+002	4.64961E+001	6.51550E+001	1.00000E+002	8.27779E-001	2.40504E-001	0.00000E+000	-7.58039E+001	6.63568E+000	6.99694E-001	1.21656E+002	3.87569E+001	5.31547E+001	-7.55392E+001	5.62513E+000	6.62779E-001	8.85691E-002	2.15442E+002	-2.32408E+001	4.93110E-002	2.15706E+002	2.11415E+001
1.67173E+002	1.70912E+002	2.28488E+002	8.26432E+001	1.26556E+000	1.23448E+000	1.62600E+003	4.31270E+002	1.00000E+000	3.37700E+003	5.70000E+001	3.30496E+005	1.56230E+000	1.30733E+001	3.13850E-002	3.06142E-002	1.00012E-001	9.54321E-002	1.06481E+005	2.28418E+002	8.27071E+001	3.94892E-002	3.94892E-002	1.23200E+004	1.00000E+001	1.00000E+000	0.00000E+000	9.79968E+001	4.58073E+001	2.27974E+001	0.00000E+000	5.18520E-001	2.81864E-001	0.00000E+000	-1.06614E+002	8.08550E+000	7.36112E-001	8.63942E+001	4.54757E+001	1.51153E+001	-1.15085E+002	2.71173E+000	7.97370E-001	1.24321E-002	1.84631E+002	3.19806E+001	1.96502E-002	1.76160E+002	1.52998E+001
1.50111E+002	1.10470E+002	2.28462E+002	8.27850E+001	1.19615E+000	1.09715E+000	8.90000E+002	1.90505E+002	1.00000E+000	3.37900E+003	7.30000E+001	3.30671E+005	1.31235E+000	1.05105E+001	4.00949E-002	3.67766E-002	1.35721E-001	1.15277E-001	1.06481E+005	2.28418E+002	8.27077E+001	3.94892E-002	3.94892E-002	1.23200E+004	1.00000E+001	3.00000E+000	0.00000E+000	6.48581E+001	2.02549E+001	1.64691E+001	1.00000E+002	3.14753E-001	3.14472E-001	0.00000E+000	-9.16067E+001	9.08390E+000	8.85613E-001	8.63942E+001	4.54757E+001	1.51153E+001	-1.15079E+002	2.71173E+000	7.97370E-001	4.31669E-002	1.99639E+002	1.20657E+001	1.96502E-002	1.76166E+002	1.52870E+001
1.59070E+002	1.44957E+002	2.28428E+002	8.27031E+001	1.13392E+000	1.21268E+000	1.21600E+003	2.44100E+002	1.00000E+000	3.38000E+003	5.70000E+001	3.30742E+005	1.37508E+000	1.20398E+001	3.25174E-002	3.47760E-002	1.18969E-001	1.35338E-001	1.06481E+005	2.28418E+002	8.27074E+001	3.94892E-002	3.94892E-002	1.23200E+004	1.00000E+001	4.00000E+000	0.00000E+000	9.61316E+001	4.20222E+001	1.22472E+001	1.00000E+002	4.65553E-001	2.92219E-001	0.00000E+000	-1.09393E+002	7.16372E+000	9.60739E-001	8.63942E+001	4.54757E+001	1.51153E+001	-1.15076E+002	2.71173E+000	7.97370E-001	-3.35641E-002	1.81853E+002	8.14825E+001	1.96502E-002	1.76170E+002	1.52791E+001
1.53324E+002	1.43486E+002	2.28400E+002	8.27234E+001	1.26069E+000	1.22697E+000	1.34600E+003	2.43764E+002	1.00000E+000	3.38400E+003	6.30000E+001	3.31085E+005	1.54683E+000	1.19785E+001	3.43627E-002	3.34434E-002	1.19117E-001	1.13130E-001	1.06481E+005	2.28418E+002	8.27080E+001	3.94892E-002	3.94892E-002	1.23200E+004	1.00000E+001	6.00000E+000	0.00000E+000	8.11193E+001	3.61841E+001	9.37734E+000	0.00000E+000	3.92052E-001	2.85166E-001	0.00000E+000	-1.10644E+002	6.69695E+000	9.76813E-001	8.63942E+001	4.54757E+001	1.51153E+001	-1.15073E+002	2.71173E+000	7.97370E-001	1.35576E-002	1.80601E+002	2.66266E+001	1.96502E-002	1.76173E+002	1.52690E+001
1.57007E+002	1.43233E+002	2.28522E+002	8.27160E+001	9.64209E-001	9.17659E-001	7.92000E+002	1.47877E+002	1.00000E+000	3.38500E+003	9.20000E+001	3.31187E+005	8.84816E-001	1.19680E+001	3.42617E-002	3.26076E-002	9.43701E-002	8.61877E-002	1.06481E+005	2.28418E+002	8.27082E+001	3.94892E-002	3.94892E-002	1.23200E+004	1.00000E+001	7.00000E+000	0.00000E+000	8.70296E+001	4.57139E+001	1.13587E+001	3.00000E+002	4.47530E-001	1.90951E-001	0.00000E+000	-1.16666E+002	9.63877E+000	8.84763E-001	8.63942E+001	4.54757E+001	1.51153E+001	-1.15072E+002	2.71173E+000	7.97370E-001	2.47358E-002	1.74580E+002	7.95004E+000	1.96502E-002	1.76174E+002	1.53247E+001
1.50706E+002	1.33027E+002	2.28362E+002	8.26996E+001	1.13776E+000	1.06567E+000	9.98000E+002	2.37576E+002	1.00000E+000	3.38700E+003	6.80000E+001	3.31341E+005	1.21248E+000	1.15337E+001	3.60153E-002	3.37331E-002	9.69262E-002	8.59878E-002	1.06481E+005	2.28418E+002	8.27087E+001	3.94892E-002	3.94892E-002	1.23200E+004	1.00000E+001	9.00000E+000	0.00000E+000	8.60047E+001	3.65652E+001	1.32025E+001	0.00000E+000	4.20576E-001	1.91436E-001	0.00000E+000	-1.07127E+002	8.25802E+000	9.19962E-001	8.63942E+001	4.54757E+001	1.51153E+001	-1.15064E+002	2.71173E+000	7.97370E-001	3.27203E-002	1.84118E+002	8.34982E+000	1.96502E-002	1.76182E+002	1.52622E+001
1.42352E+002	1.79460E+002	2.28373E+002	8.37945E+001	9.66346E-001	1.17869E+000	1.28000E+003	3.29245E+002	1.00000E+000	4.38100E+003	3.30000E+001	4.18472E+005	1.13903E+000	1.33963E+001	2.70102E-002	3.29455E-002	7.88866E-002	1.14692E-001	1.34020E+005	2.28353E+002	8.37005E+001	4.61185E-002	4.61185E-002	5.35700E+003	3.00000E+000	1.00000E+000	0.00000E+000	1.18634E+002	4.55773E+001	2.66802E+001	1.00000E+002	5.92278E-001	2.72255E-001	0.00000E+000	-3.87225E+002	8.03974E+000	8.34381E-001	1.66521E+002	6.67092E+001	4.82429E+001	-9.27869E+001	4.59793E+000	7.13162E-001	-9.89943E-002	1.95266E+002	-1.22875E+002	-4.82210E-002	1.98459E+002	1.14617E+002
1.48375E+002	3.46550E+002	2.28380E+002	8.36705E+001	1.19680E+000	1.27160E+000	3.28600E+003	4.37731E+002	1.00000E+000	4.38200E+003	1.60000E+001	4.18545E+005	1.52184E+000	1.86158E+001	2.08779E-002	2.21828E-002	5.89442E-002	6.60059E-002	1.34020E+005	2.28353E+002	8.37008E+001	4.61185E-002	4.61185E-002	5.35700E+003	3.00000E+000	2.00000E+000	0.00000E+000	2.14245E+002	8.47787E+001	6.49980E+001	1.00000E+002	1.13347E+000	9.76622E-002	0.00000E+000	-9.12358E+001	5.98526E+000	6.99511E-001	1.66521E+002	6.67092E+001	4.82429E+001	-9.27757E+001	4.59793E+000	7.13162E-001	-3.03028E-002	2.00010E+002	9.58670E+001	-4.82210E-002	1.98470E+002	1.14638E+002
2.00862E+002	1.28854E+003	2.28506E+002	8.37020E+001	1.29649E+000	1.23508E+000	1.28350E+004	1.44463E+003	1.00000E+000	4.40500E+003	0.00000E+000	4.20540E+005	1.60128E+000	3.58962E+001	1.14439E-002	1.09018E-002	4.44534E-002	4.04941E-002	1.34688E+005	2.28485E+002	8.37378E+001	1.66011E-002	1.66011E-002	7.59490E+004	6.00000E+000	1.00000E+000	0.00000E+000	7.76411E+002	1.54544E+002	4.46471E+002	1.00000E+002	4.30618E+000	2.61900E-002	0.00000E+000	-5.39506E+001	2.62516E+000	8.06969E-001	7.59211E+002	1.80353E+002	4.87814E+002	-4.88983E+001	1.20382E+000	7.23420E-001	2.42589E-002	2.37295E+002	7.11498E+001	1.67413E-002	2.42347E+002	8.47488E+001
1.96288E+002	1.18354E+003	2.28480E+002	8.37436E+001	1.26321E+000	1.29907E+000	1.20630E+004	1.77030E+003	1.00000E+000	4.40600E+003	0.00000E+000	4.20626E+005	1.64100E+000	3.44026E+001	1.15014E-002	1.18278E-002	4.79386E-002	5.06098E-002	1.34688E+005	2.28485E+002	8.37374E+001	1.66011E-002	1.66011E-002	7.59490E+004	6.00000E+000	2.00000E+000	0.00000E+000	7.06527E+002	1.59582E+002	4.33651E+002	1.00000E+002	4.07147E+000	3.89336E-002	0.00000E+000	-5.11950E+001	2.92166E+000	7.47917E-001	7.59211E+002	1.80353E+002	4.87814E+002	-4.88956E+001	1.20382E+000	7.23420E-001	-1.39933E-002	2.40051E+002	1.17411E+002	1.67413E-002	2.42350E+002	8.47376E+001
1.91369E+002	1.31578E+003	2.28467E+002	8.37663E+001	1.33341E+000	1.30212E+000	1.41450E+004	2.55288E+003	1.00000E+000	4.40700E+003	0.00000E+000	4.20719E+005	1.73626E+000	3.62737E+001	1.12115E-002	1.09484E-002	5.29424E-002	5.05483E-002	1.34688E+005	2.28485E+002	8.37374E+001	1.66011E-002	1.66011E-002	7.59490E+004	6.00000E+000	3.00000E+000	0.00000E+000	7.84487E+002	2.24912E+002	4.71657E+002	1.00000E+002	4.64460E+000	4.19419E-002	0.00000E+000	-5.37202E+001	3.14659E+000	6.41312E-001	7.59211E+002	1.80353E+002	4.87814E+002	-4.88902E+001	1.20382E+000	7.23420E-001	1.18708E-002	2.37525E+002	8.54462E+001	1.67413E-002	2.42355E+002	8.47359E+001
1.86543E+002	1.49476E+003	2.28504E+002	8.37102E+001	1.39485E+000	1.30724E+000	1.68280E+004	3.11878E+003	1.00000E+000	4.40800E+003	0.00000E+000	4.20801E+005	1.82340E+000	3.86621E+001	1.07525E-002	1.00772E-002	5.54015E-002	4.88014E-002	1.34688E+005	2.28485E+002	8.37372E+001	1.66011E-002	1.66011E-002	7.59490E+004	6.00000E+000	4.00000E+000	0.00000E+000	8.49772E+002	2.17410E+002	5.71937E+002	1.00000E+002	5.14748E+000	4.09453E-002	0.00000E+000	-4.64441E+001	2.68048E+000	6.90211E-001	7.59211E+002	1.80353E+002	4.87814E+002	-4.88734E+001	1.20382E+000	7.23420E-001	3.24225E-002	2.44801E+002	6.93832E+001	1.67413E-002	2.42372E+002	8.47724E+001
2.02872E+002	1.48736E+003	2.28463E+002	8.37795E+001	1.32820E+000	1.26339E+000	1.54800E+004	3.22770E+003	1.00000E+000	4.40900E+003	0.00000E+000	4.20878E+005	1.67803E+000	3.85663E+001	1.06752E-002	1.01544E-002	5.04069E-002	4.57282E-002	1.34688E+005	2.28485E+002	8.37372E+001	1.66011E-002	1.66011E-002	7.59490E+004	6.00000E+000	5.00000E+000	0.00000E+000	8.17534E+002	1.74692E+002	5.81833E+002	1.00000E+002	4.94390E+000	3.82439E-002	0.00000E+000	-4.30061E+001	2.51505E+000	7.66972E-001	7.59211E+002	1.80353E+002	4.87814E+002	-4.88529E+001	1.20382E+000	7.23420E-001	2.50059E-002	2.48239E+002	8.12219E+001	1.67413E-002	2.42393E+002	8.47707E+001
1.48455E+002	4.35335E+002	2.28503E+002	8.36885E+001	1.30972E+000	1.30024E+000	4.59800E+003	5.48429E+002	1.00000E+000	4.41000E+003	1.10000E+001	4.20965E+005	1.70295E+000	2.08647E+001	1.93150E-002	1.91751E-002	4.99067E-002	4.92465E-002	1.34688E+005	2.28485E+002	8.37373E+001	1.66011E-002	1.66011E-002	7.59490E+004	6.00000E+000	6.00000E+000	0.00000E+000	2.43864E+002	5.32467E+001	1.70616E+002	1.00000E+002	1.46871E+000	5.24935E-002	0.00000E+000	-4.39336E+001	4.67054E+000	7.57809E-001	7.59211E+002	1.80353E+002	4.87814E+002	-4.88289E+001	1.20382E+000	7.23420E-001	3.63233E-003	2.47312E+002	1.04628E+002	1.67413E-002	2.42417E+002	8.48173E+001
1.40031E+002	4.31385E+002	2.27387E+002	8.37318E+001	1.37854E+000	1.30183E+000	4.78100E+003	3.97229E+002	1.00000E+000	5.06700E+003	1.20000E+001	4.77626E+005	1.79463E+000	2.07698E+001	1.99370E-002	1.88276E-002	5.19260E-002	4.67620E-002	1.52400E+005	2.27423E+002	8.38072E+001	1.96780E-002	1.96780E-002	5.30010E+004	5.00000E+000	1.00000E+000	0.00000E+000	2.53793E+002	6.40906E+001	1.61935E+002	1.00000E+002	1.50515E+000	3.12690E-002	0.00000E+000	-4.84632E+001	4.98061E+000	6.96899E-001	6.66979E+002	1.43260E+002	5.01953E+002	-3.89444E+001	1.35454E+000	7.69622E-001	2.86191E-002	2.42782E+002	7.11807E+001	2.33010E-002	2.52301E+002	8.67417E+001
1.91920E+002	1.16664E+003	2.27473E+002	8.37884E+001	1.27890E+000	1.23379E+000	1.14510E+004	1.79546E+003	1.00000E+000	5.06800E+003	0.00000E+000	4.77713E+005	1.57789E+000	3.41562E+001	1.19513E-002	1.15297E-002	4.87278E-002	4.54647E-002	1.52400E+005	2.27423E+002	8.38073E+001	1.96780E-002	1.96780E-002	5.30010E+004	5.00000E+000	2.00000E+000	0.00000E+000	6.47301E+002	1.25022E+002	4.60392E+002	1.00000E+002	3.86989E+000	4.12749E-002	0.00000E+000	-4.19813E+001	2.78832E+000	8.04353E-001	6.66979E+002	1.43260E+002	5.01953E+002	-3.89562E+001	1.35454E+000	7.69622E-001	1.79520E-002	2.49264E+002	8.98213E+001	2.33010E-002	2.52289E+002	8.67653E+001
1.98994E+002	1.42356E+003	2.27417E+002	8.37919E+001	1.29743E+000	1.23723E+000	1.42000E+004	2.33066E+003	1.00000E+000	5.06900E+003	0.00000E+000	4.77801E+005	1.60522E+000	3.77301E+001	1.08878E-002	1.03826E-002	4.48967E-002	4.09607E-002	1.52400E+005	2.27423E+002	8.38075E+001	1.96780E-002	1.96780E-002	5.30010E+004	5.00000E+000	3.00000E+000	0.00000E+000	7.79299E+002	1.73710E+002	5.86638E+002	1.00000E+002	4.84241E+000	2.88459E-002	0.00000E+000	-3.89200E+001	2.66613E+000	7.55414E-001	6.66979E+002	1.43260E+002	5.01953E+002	-3.89562E+001	1.35454E+000	7.69622E-001	2.37529E-002	2.52326E+002	8.62626E+001	2.33010E-002	2.52289E+002	8.67400E+001
2.07662E+002	1.55747E+003	2.27414E+002	8.38186E+001	1.32862E+000	1.24431E+000	1.59710E+004	3.08157E+003	1.00000E+000	5.07000E+003	0.00000E+000	4.77878E+005	1.65321E+000	3.94648E+001	1.05132E-002	9.84605E-003	5.01908E-002	4.41744E-002	1.52400E+005	2.27423E+002	8.38072E+001	1.96780E-002	1.96780E-002	5.30010E+004	5.00000E+000	4.00000E+000	0.00000E+000	8.36632E+002	1.79876E+002	6.60236E+002	1.00000E+002	5.27790E+000	3.82056E-002	0.00000E+000	-3.63524E+001	2.44770E+000	7.75866E-001	6.66979E+002	1.43260E+002	5.01953E+002	-3.89346E+001	1.35454E+000	7.69622E-001	3.27678E-002	2.54893E+002	7.85888E+001	2.33010E-002	2.52311E+002	8.67591E+001
1.57058E+002	6.24351E+002	2.27397E+002	8.39005E+001	1.31342E+000	1.30093E+000	6.59800E+003	6.19663E+002	1.00000E+000	5.07100E+003	4.00000E+000	4.77963E+005	1.70866E+000	2.49870E+001	1.61695E-002	1.60157E-002	5.83928E-002	5.73345E-002	1.52400E+005	2.27423E+002	8.38071E+001	1.96780E-002	1.96780E-002	5.30010E+004	5.00000E+000	5.00000E+000	0.00000E+000	3.48143E+002	7.81124E+001	2.55070E+002	1.00000E+002	2.14174E+000	5.09124E-002	0.00000E+000	-4.03738E+001	3.93950E+000	7.50004E-001	6.66979E+002	1.43260E+002	5.01953E+002	-3.89092E+001	1.35454E+000	7.69622E-001	4.77696E-003	2.50872E+002	1.06378E+002	2.33010E-002	2.52336E+002	8.67725E+001
1.77673E+002	6.50917E+002	2.27376E+002	8.31226E+001	1.77963E+000	1.15698E+000	7.99800E+003	1.50880E+003	1.00000E+000	5.44800E+003	2.00000E+000	5.09763E+005	2.05900E+000	2.55131E+001	1.98994E-002	1.29371E-002	1.47522E-001	6.31943E-002	1.62389E+005	2.27344E+002	8.31452E+001	2.70243E-002	2.70243E-002	1.51736E+005	2.00000E+001	7.00000E+000	0.00000E+000	4.31366E+002	1.97267E+002	9.10229E+001	3.00000E+002	2.23718E+000	7.05943E-002	0.00000E+000	1.90706E+002	3.43060E+000	7.82259E-001	4.09471E+002	1.68841E+002	1.08739E+002	1.98417E+002	8.36995E-001	7.36112E-001	2.12029E-001	1.90706E+002	1.10948E+002	2.48344E-001	1.98417E+002	8.29968E+001
1.86397E+002	7.53430E+002	2.27340E+002	8.31438E+001	1.69723E+000	1.14889E+000	8.85700E+003	1.44043E+003	1.00000E+000	5.45000E+003	2.00000E+000	5.09924E+005	1.94993E+000	2.74487E+001	1.80342E-002	1.22078E-002	1.19260E-001	5.54548E-002	1.62389E+005	2.27344E+002	8.31448E+001	2.70243E-002	2.70243E-002	1.51736E+005	2.00000E+001	9.00000E+000	0.00000E+000	4.94149E+002	2.42111E+002	8.03728E+001	0.00000E+000	2.53647E+000	6.10063E-002	0.00000E+000	1.85335E+002	3.01722E+000	8.45204E-001	4.09471E+002	1.68841E+002	1.08739E+002	1.98458E+002	8.36995E-001	7.36112E-001	1.92659E-001	1.85335E+002	1.25273E+002	2.48344E-001	1.98458E+002	8.30199E+001
1.88202E+002	8.08359E+002	2.27397E+002	8.32616E+001	1.67346E+000	1.04355E+000	8.55600E+003	1.35198E+003	1.00000E+000	5.45100E+003	2.00000E+000	5.09998E+005	1.74634E+000	2.84317E+001	1.80917E-002	1.12818E-002	1.20776E-001	4.78808E-002	1.62389E+005	2.27344E+002	8.31447E+001	2.70243E-002	2.70243E-002	1.51736E+005	2.00000E+001	1.00000E+001	0.00000E+000	4.60791E+002	3.41004E+002	8.44888E+001	0.00000E+000	2.77483E+000	4.47225E-002	0.00000E+000	1.63590E+002	3.54502E+000	7.31909E-001	4.09471E+002	1.68841E+002	1.08739E+002	1.98466E+002	8.36995E-001	7.36112E-001	2.31838E-001	1.63590E+002	6.41597E+001	2.48344E-001	1.98466E+002	8.30476E+001
1.57256E+002	4.76059E+002	2.27309E+002	8.31210E+001	1.73395E+000	1.06608E+000	5.28500E+003	5.44879E+002	1.00000E+000	5.45200E+003	1.10000E+001	5.10089E+005	1.84853E+000	2.18188E+001	2.38514E-002	1.46645E-002	1.25538E-001	4.89923E-002	1.62389E+005	2.27344E+002	8.31446E+001	2.70243E-002	2.70243E-002	1.51736E+005	2.00000E+001	1.10000E+001	0.00000E+000	2.69688E+002	2.08077E+002	4.70507E+001	0.00000E+000	1.64395E+000	5.34693E-002	0.00000E+000	1.61050E+002	4.39711E+000	7.50795E-001	4.09471E+002	1.68841E+002	1.08739E+002	1.98489E+002	8.36995E-001	7.36112E-001	2.38525E-001	1.61050E+002	5.50643E+001	2.48344E-001	1.98489E+002	8.30381E+001
1.76939E+002	6.89501E+002	2.27387E+002	8.31363E+001	1.84627E+000	1.14043E+000	8.58900E+003	9.67602E+002	1.00000E+000	5.45400E+003	0.00000E+000	5.10245E+005	2.10554E+000	2.62584E+001	1.99216E-002	1.23054E-002	1.44401E-001	5.60190E-002	1.62389E+005	2.27344E+002	8.31447E+001	2.70243E-002	2.70243E-002	1.51736E+005	2.00000E+001	1.30000E+001	0.00000E+000	4.44200E+002	1.77227E+002	1.15417E+002	3.00000E+002	2.29067E+000	3.34699E-002	0.00000E+000	1.99345E+002	3.40709E+000	7.60076E-001	4.09471E+002	1.68841E+002	1.08739E+002	1.98535E+002	8.36995E-001	7.36112E-001	2.36328E-001	1.99345E+002	9.55307E+001	2.48344E-001	1.98535E+002	8.31183E+001
1.50153E+002	5.97976E+002	2.27392E+002	8.33852E+001	1.57176E+000	1.11072E+000	6.39100E+003	4.89030E+002	1.00000E+000	5.62200E+003	2.00000E+000	5.24631E+005	1.74578E+000	2.44536E+001	1.96608E-002	1.38938E-002	8.80254E-002	4.51600E-002	1.67288E+005	2.27362E+002	8.33969E+001	4.61484E-002	4.61484E-002	2.52070E+004	5.00000E+000	1.00000E+000	0.00000E+000	1.01174E+002	2.82666E+002	2.47236E+002	1.00000E+002	2.04903E+000	3.32170E-002	0.00000E+000	7.10947E+001	3.53144E+000	8.50109E-001	9.57938E+001	2.45253E+002	2.35969E+002	6.64265E+001	1.83857E+000	8.22188E-001	1.71870E-001	7.10947E+001	3.26718E+001	1.68922E-001	6.64265E+001	3.11069E+001
1.51765E+002	5.11494E+002	2.27435E+002	8.33327E+001	1.58181E+000	1.10720E+000	5.48100E+003	4.42388E+002	1.00000E+000	5.62300E+003	5.00000E+000	5.24723E+005	1.75137E+000	2.26162E+001	2.13661E-002	1.49553E-002	9.74156E-002	4.90347E-002	1.67288E+005	2.27362E+002	8.33968E+001	4.61484E-002	4.61484E-002	2.52070E+004	5.00000E+000	2.00000E+000	0.00000E+000	9.03827E+001	2.38163E+002	2.10051E+002	1.00000E+002	1.74754E+000	3.79224E-002	0.00000E+000	7.08018E+001	3.93818E+000	8.23163E-001	9.57938E+001	2.45253E+002	2.35969E+002	6.64571E+001	1.83857E+000	8.22188E-001	1.76502E-001	7.08018E+001	2.75419E+001	1.68922E-001	6.64571E+001	3.11594E+001
1.56424E+002	5.41097E+002	2.27241E+002	8.33122E+001	1.49745E+000	1.04986E+000	5.23300E+003	7.91722E+002	1.00000E+000	5.62400E+003	3.00000E+000	5.24813E+005	1.57210E+000	2.32615E+001	2.07003E-002	1.45129E-002	9.08937E-002	4.60003E-002	1.67288E+005	2.27362E+002	8.33967E+001	4.61484E-002	4.61484E-002	2.52070E+004	5.00000E+000	3.00000E+000	0.00000E+000	9.88591E+001	3.04333E+002	1.70534E+002	1.00000E+002	1.85886E+000	5.28483E-002	0.00000E+000	9.03119E+001	3.51516E+000	9.43824E-001	9.57938E+001	2.45253E+002	2.35969E+002	6.64882E+001	1.83857E+000	8.22188E-001	1.75712E-001	9.03119E+001	4.77935E+001	1.68922E-001	6.64882E+001	3.11050E+001
1.36264E+002	2.05033E+002	2.27629E+002	8.32630E+001	1.62796E+000	1.08980E+000	2.21600E+003	2.42629E+002	1.00000E+000	5.62500E+003	2.60000E+001	5.24917E+005	1.77415E+000	1.43190E+001	3.45826E-002	2.31506E-002	1.36236E-001	6.37081E-002	1.67288E+005	2.27362E+002	8.33965E+001	4.61484E-002	4.61484E-002	2.52070E+004	5.00000E+000	4.00000E+000	0.00000E+000	4.20905E+001	9.21679E+001	8.40333E+001	1.00000E+002	7.06634E-001	1.44831E-001	0.00000E+000	6.93532E+001	6.95655E+000	7.32879E-001	9.57938E+001	2.45253E+002	2.35969E+002	6.64997E+001	1.83857E+000	8.22188E-001	1.98014E-001	6.93532E+001	3.92010E+000	1.68922E-001	6.64997E+001	3.12926E+001
1.64218E+002	6.50519E+002	2.27268E+002	8.35940E+001	1.38922E+000	1.04991E+000	5.88600E+003	6.49669E+002	1.00000E+000	5.62600E+003	2.00000E+000	5.24989E+005	1.45855E+000	2.55053E+001	1.81076E-002	1.36849E-002	7.17277E-002	4.20563E-002	1.67288E+005	2.27362E+002	8.33962E+001	4.61484E-002	4.61484E-002	2.52070E+004	5.00000E+000	5.00000E+000	0.00000E+000	1.12484E+002	2.16343E+002	3.63247E+002	1.00000E+002	2.24993E+000	3.81302E-002	0.00000E+000	4.14868E+001	3.30588E+000	9.46267E-001	9.57938E+001	2.45253E+002	2.35969E+002	6.65110E+001	1.83857E+000	8.22188E-001	1.39112E-001	4.14868E+001	3.79434E+001	1.68922E-001	6.65110E+001	3.11252E+001
1.77192E+002	4.31610E+002	2.27358E+002	8.31351E+001	1.83381E+000	1.19853E+000	5.61200E+003	5.74821E+002	1.00000E+000	5.84300E+003	1.40000E+001	5.43391E+005	2.19788E+000	2.07752E+001	2.44791E-002	1.59990E-002	1.45726E-001	6.35209E-002	1.73016E+005	2.27413E+002	8.30910E+001	1.99070E-002	1.99070E-002	3.74587E+005	5.00000E+001	9.00000E+000	0.00000E+000	1.09956E+002	1.27860E+002	2.16579E+002	1.00000E+002	1.46587E+000	5.26368E-002	0.00000E+000	3.37162E+001	4.55346E+000	7.03575E-001	1.17972E+002	1.88257E+002	2.91736E+002	4.18225E+001	4.87472E-001	8.04424E-001	2.09499E-001	3.37162E+001	-4.35009E+001	2.34308E-001	4.18225E+001	-6.00354E+001
1.93040E+002	5.09163E+002	2.27445E+002	8.32744E+001	1.78926E+000	1.13793E+000	6.18900E+003	7.43037E+002	1.00000E+000	5.85300E+003	2.90000E+001	5.44268E+005	2.03604E+000	2.25646E+001	2.27438E-002	1.44645E-002	1.49856E-001	6.17299E-002	1.73016E+005	2.27413E+002	8.30914E+001	1.99070E-002	1.99070E-002	3.74587E+005	5.00000E+001	1.90000E+001	0.00000E+000	8.41565E+001	2.23093E+002	2.52809E+002	1.00000E+002	1.82129E+000	4.44210E-002	0.00000E+000	5.83376E+001	3.45878E+000	8.82019E-001	1.17972E+002	1.88257E+002	2.91736E+002	4.16787E+001	4.87472E-001	8.04424E-001	2.22511E-001	5.83376E+001	-3.18714E+001	2.34308E-001	4.16787E+001	-6.01476E+001
2.14318E+002	6.77662E+002	2.27400E+002	8.32141E+001	1.81936E+000	1.18403E+000	8.66600E+003	8.91566E+002	1.00000E+000	5.88200E+003	1.40000E+001	5.46791E+005	2.15418E+000	2.60319E+001	1.95438E-002	1.27190E-002	1.47341E-001	6.32143E-002	1.73016E+005	2.27412E+002	8.30913E+001	1.99070E-002	1.99070E-002	3.74587E+005	5.00000E+001	4.50000E+001	0.00000E+000	1.21345E+002	2.56835E+002	3.36776E+002	1.00000E+002	2.32144E+000	4.63932E-002	0.00000E+000	5.03917E+001	3.06124E+000	8.42180E-001	1.17972E+002	1.88257E+002	2.91736E+002	4.12559E+001	4.87472E-001	8.04424E-001	2.11535E-001	5.03917E+001	-2.88626E+001	2.34308E-001	4.12559E+001	-6.05873E+001
1.58915E+002	6.69805E+002	2.27324E+002	8.35097E+001	1.49252E+000	1.09333E+000	6.73300E+003	5.73585E+002	1.00000E+000	5.90300E+003	1.70000E+001	5.48592E+005	1.63181E+000	2.58806E+001	1.81892E-002	1.33243E-002	7.77083E-002	4.27831E-002	1.74860E+005	2.27301E+002	8.34270E+001	1.05627E-002	1.05627E-002	4.53049E+005	3.90000E+001	1.00000E+000	0.00000E+000	1.07218E+002	3.02619E+002	2.84369E+002	1.00000E+002	2.25565E+000	3.33854E-002	0.00000E+000	6.65508E+001	3.38773E+000	8.63372E-001	2.48746E+002	6.69848E+002	5.15675E+002	7.63975E+001	4.30168E-001	8.28898E-001	1.54375E-001	6.65508E+001	4.66327E+001	1.58744E-001	7.63975E+001	5.18216E+001
1.77538E+002	8.91767E+002	2.27239E+002	8.34632E+001	1.45445E+000	1.09072E+000	8.73100E+003	1.10529E+003	1.00000E+000	5.90400E+003	4.00000E+000	5.48675E+005	1.58640E+000	2.98625E+001	1.55656E-002	1.16730E-002	6.90766E-002	3.96983E-002	1.74860E+005	2.27301E+002	8.34271E+001	1.05627E-002	1.05627E-002	4.53049E+005	3.90000E+001	2.00000E+000	0.00000E+000	1.44249E+002	4.17335E+002	3.68019E+002	1.00000E+002	3.01985E+000	2.77948E-002	0.00000E+000	6.95998E+001	2.96307E+000	8.66837E-001	2.48746E+002	6.69848E+002	5.15675E+002	7.63948E+001	4.30168E-001	8.28898E-001	1.42907E-001	6.95998E+001	6.19529E+001	1.58744E-001	7.63948E+001	5.17832E+001
1.74920E+002	7.70867E+002	2.27330E+002	8.34920E+001	1.37705E+000	1.01395E+000	6.68900E+003	6.56623E+002	1.00000E+000	5.90500E+003	1.50000E+001	5.48760E+005	1.39626E+000	2.77645E+001	1.68372E-002	1.23975E-002	6.52697E-002	3.64961E-002	1.74860E+005	2.27301E+002	8.34274E+001	1.05627E-002	1.05627E-002	4.53049E+005	3.90000E+001	3.00000E+000	0.00000E+000	1.22042E+002	3.55801E+002	3.27352E+002	1.00000E+002	2.61686E+000	2.89303E-002	0.00000E+000	6.75445E+001	3.35417E+000	8.74874E-001	2.48746E+002	6.69848E+002	5.15675E+002	7.63840E+001	4.30168E-001	8.28898E-001	1.51863E-001	6.75445E+001	5.03161E+001	1.58744E-001	7.63840E+001	5.18119E+001
1.69167E+002	8.21141E+002	2.27246E+002	8.34498E+001	1.55128E+000	1.13120E+000	8.81600E+003	8.54787E+002	1.00000E+000	5.90600E+003	8.00000E+000	5.48852E+005	1.75481E+000	2.86556E+001	1.65217E-002	1.20477E-002	8.22131E-002	4.45698E-002	1.74860E+005	2.27301E+002	8.34276E+001	1.05627E-002	1.05627E-002	4.53049E+005	3.90000E+001	4.00000E+000	0.00000E+000	1.56934E+002	4.26885E+002	2.85457E+002	1.00000E+002	2.81531E+000	3.09849E-002	0.00000E+000	8.29365E+001	3.01930E+000	8.46581E-001	2.48746E+002	6.69848E+002	5.15675E+002	7.63795E+001	4.30168E-001	8.28898E-001	1.56600E-001	8.29365E+001	6.06118E+001	1.58744E-001	7.63795E+001	5.17716E+001
1.69302E+002	6.49291E+002	2.27346E+002	8.33860E+001	1.44864E+000	1.08273E+000	6.29700E+003	7.63679E+002	1.00000E+000	5.90700E+003	1.90000E+001	5.48939E+005	1.56848E+000	2.54812E+001	1.82555E-002	1.36443E-002	7.87067E-002	4.49985E-002	1.74860E+005	2.27301E+002	8.34276E+001	1.05627E-002	1.05627E-002	4.53049E+005	3.90000E+001	5.00000E+000	0.00000E+000	1.12550E+002	3.75476E+002	2.03162E+002	1.00000E+002	2.24127E+000	4.87125E-002	0.00000E+000	8.97684E+001	3.05329E+000	9.90551E-001	2.48746E+002	6.69848E+002	5.15675E+002	7.63654E+001	4.30168E-001	8.28898E-001	1.44553E-001	8.97684E+001	8.04004E+001	1.58744E-001	7.63654E+001	5.18060E+001
1.55123E+002	4.82168E+002	2.27331E+002	8.35076E+001	1.53812E+000	1.06669E+000	4.85600E+003	5.83017E+002	1.00000E+000	5.90800E+003	4.40000E+001	5.49042E+005	1.64069E+000	2.19583E+001	2.20724E-002	1.53073E-002	9.42480E-002	4.68022E-002	1.74860E+005	2.27301E+002	8.34276E+001	1.05627E-002	1.05627E-002	4.53049E+005	3.90000E+001	6.00000E+000	0.00000E+000	9.01973E+001	2.33505E+002	2.10614E+002	1.00000E+002	1.73358E+000	4.50432E-002	0.00000E+000	6.85758E+001	4.21460E+000	8.17176E-001	2.48746E+002	6.69848E+002	5.15675E+002	7.63543E+001	4.30168E-001	8.28898E-001	1.80983E-001	6.85758E+001	2.05812E+001	1.58744E-001	7.63543E+001	5.17819E+001
1.49829E+002	4.19733E+002	2.27360E+002	8.34104E+001	1.50903E+000	1.11632E+000	4.35100E+003	3.84367E+002	1.00000E+000	5.90900E+003	7.20000E+001	5.49138E+005	1.68455E+000	2.04874E+001	2.28772E-002	1.69236E-002	8.71173E-002	4.91643E-002	1.74860E+005	2.27301E+002	8.34279E+001	1.05627E-002	1.05627E-002	4.53049E+005	3.90000E+001	7.00000E+000	0.00000E+000	6.25687E+001	2.00993E+002	1.79164E+002	1.00000E+002	1.44015E+000	5.41478E-002	0.00000E+000	6.89298E+001	3.98393E+000	9.13282E-001	2.48746E+002	6.69848E+002	5.15675E+002	7.63460E+001	4.30168E-001	8.28898E-001	1.49585E-001	6.89298E+001	5.41596E+001	1.58744E-001	7.63460E+001	5.17915E+001
1.73399E+002	8.05917E+002	2.27291E+002	8.33583E+001	1.53272E+000	1.05446E+000	7.99600E+003	5.17414E+002	1.00000E+000	5.91000E+003	1.10000E+001	5.49172E+005	1.61620E+000	2.83887E+001	1.71406E-002	1.17922E-002	8.31624E-002	4.03893E-002	1.74860E+005	2.27301E+002	8.34280E+001	1.05627E-002	1.05627E-002	4.53049E+005	3.90000E+001	8.00000E+000	0.00000E+000	1.68435E+002	4.45335E+002	2.41658E+002	1.00000E+002	2.76495E+000	1.78673E-002	0.00000E+000	9.18792E+001	3.05998E+000	8.77116E-001	2.48746E+002	6.69848E+002	5.15675E+002	7.63454E+001	4.30168E-001	8.28898E-001	1.84855E-001	9.18792E+001	3.98488E+001	1.58744E-001	7.63454E+001	5.17626E+001
1.68891E+002	6.68682E+002	2.27285E+002	8.34568E+001	1.54775E+000	1.03419E+000	6.56200E+003	8.99979E+002	1.00000E+000	5.91100E+003	1.90000E+001	5.49264E+005	1.60067E+000	2.58589E+001	1.91066E-002	1.27668E-002	1.01092E-001	4.62400E-002	1.74860E+005	2.27301E+002	8.34279E+001	1.05627E-002	1.05627E-002	4.53049E+005	3.90000E+001	9.00000E+000	0.00000E+000	1.01840E+002	3.51870E+002	2.38248E+002	1.00000E+002	2.24819E+000	5.64700E-002	0.00000E+000	8.09342E+001	3.10076E+000	9.55489E-001	2.48746E+002	6.69848E+002	5.15675E+002	7.63373E+001	4.30168E-001	8.28898E-001	1.98904E-001	8.09342E+001	1.44277E+001	1.58744E-001	7.63373E+001	5.17469E+001
1.93777E+002	1.21882E+003	2.27346E+002	8.34191E+001	1.49441E+000	1.07328E+000	1.20480E+004	1.48302E+003	1.00000E+000	5.91200E+003	0.00000E+000	5.49334E+005	1.60392E+000	3.49116E+001	1.36148E-002	9.77812E-003	7.65601E-002	4.01444E-002	1.74860E+005	2.27301E+002	8.34278E+001	1.05627E-002	1.05627E-002	4.53049E+005	3.90000E+001	1.00000E+001	0.00000E+000	1.95311E+002	6.08519E+002	4.66726E+002	1.00000E+002	4.12668E+000	2.25340E-002	0.00000E+000	7.59412E+001	2.43633E+000	8.97466E-001	2.48746E+002	6.69848E+002	5.15675E+002	7.63447E+001	4.30168E-001	8.28898E-001	1.64012E-001	7.59412E+001	4.57879E+001	1.58744E-001	7.63447E+001	5.17835E+001
2.16585E+002	1.55503E+003	2.27356E+002	8.33924E+001	1.54030E+000	1.12194E+000	1.64900E+004	3.11214E+003	1.00000E+000	5.91300E+003	0.00000E+000	5.49426E+005	1.72813E+000	3.94338E+001	1.19949E-002	8.73697E-003	8.47522E-002	4.54105E-002	1.74860E+005	2.27301E+002	8.34279E+001	1.05627E-002	1.05627E-002	4.53049E+005	3.90000E+001	1.10000E+001	0.00000E+000	2.81196E+002	8.19235E+002	5.44575E+002	1.00000E+002	5.33244E+000	3.57812E-002	0.00000E+000	8.27038E+001	2.12110E+000	8.81131E-001	2.48746E+002	6.69848E+002	5.15675E+002	7.63658E+001	4.30168E-001	8.28898E-001	1.57144E-001	8.27038E+001	5.98516E+001	1.58744E-001	7.63658E+001	5.18102E+001
2.08853E+002	1.75363E+003	2.27369E+002	8.34101E+001	1.57013E+000	1.11694E+000	1.88240E+004	2.98817E+003	1.00000E+000	5.91400E+003	0.00000E+000	5.49513E+005	1.75373E+000	4.18764E+001	1.14440E-002	8.14091E-003	8.08635E-002	4.13674E-002	1.74860E+005	2.27301E+002	8.34278E+001	1.05627E-002	1.05627E-002	4.53049E+005	3.90000E+001	1.20000E+001	0.00000E+000	3.27420E+002	8.86478E+002	6.30442E+002	1.00000E+002	5.97574E+000	2.15544E-002	0.00000E+000	8.01203E+001	2.09076E+000	8.36663E-001	2.48746E+002	6.69848E+002	5.15675E+002	7.63619E+001	4.30168E-001	8.28898E-001	1.68656E-001	8.01203E+001	4.50702E+001	1.58744E-001	7.63619E+001	5.18115E+001
2.21302E+002	1.74857E+003	2.27294E+002	8.34231E+001	1.54810E+000	1.14754E+000	1.90240E+004	2.67564E+003	1.00000E+000	5.91500E+003	0.00000E+000	5.49606E+005	1.77651E+000	4.18159E+001	1.12240E-002	8.31991E-003	7.77665E-002	4.31369E-002	1.74860E+005	2.27301E+002	8.34279E+001	1.05627E-002	1.05627E-002	4.53049E+005	3.90000E+001	1.30000E+001	0.00000E+000	2.96512E+002	8.45943E+002	7.15264E+002	1.00000E+002	6.03172E+000	1.90767E-002	0.00000E+000	7.16239E+001	2.02920E+000	8.57501E-001	2.48746E+002	6.69848E+002	5.15675E+002	7.63656E+001	4.30168E-001	8.28898E-001	1.48594E-001	7.16239E+001	5.78862E+001	1.58744E-001	7.63656E+001	5.17810E+001
2.01417E+002	1.62206E+003	2.27332E+002	8.33987E+001	1.56399E+000	1.11382E+000	1.72980E+004	2.32731E+003	1.00000E+000	5.91600E+003	0.00000E+000	5.49703E+005	1.74200E+000	4.02748E+001	1.18915E-002	8.46867E-003	8.10493E-002	4.15858E-002	1.74860E+005	2.27301E+002	8.34281E+001	1.05627E-002	1.05627E-002	4.53049E+005	3.90000E+001	1.40000E+001	0.00000E+000	3.05089E+002	8.28403E+002	5.65302E+002	1.00000E+002	5.50259E+000	1.93957E-002	0.00000E+000	8.20341E+001	2.16501E+000	8.42856E-001	2.48746E+002	6.69848E+002	5.15675E+002	7.63838E+001	4.30168E-001	8.28898E-001	1.68114E-001	8.20341E+001	4.75395E+001	1.58744E-001	7.63838E+001	5.18173E+001
2.32715E+002	1.79198E+003	2.27303E+002	8.33962E+001	1.54125E+000	1.12450E+000	1.90410E+004	4.44715E+003	1.00000E+000	5.91700E+003	0.00000E+000	5.49798E+005	1.73314E+000	4.23318E+001	1.11693E-002	8.14922E-003	8.58633E-002	4.60875E-002	1.74860E+005	2.27301E+002	8.34279E+001	1.05627E-002	1.05627E-002	4.53049E+005	3.90000E+001	1.50000E+001	0.00000E+000	3.34184E+002	8.50847E+002	7.00511E+002	1.00000E+002	6.11141E+000	3.84703E-002	0.00000E+000	7.32593E+001	2.17058E+000	8.01290E-001	2.48746E+002	6.69848E+002	5.15675E+002	7.63792E+001	4.30168E-001	8.28898E-001	1.56333E-001	7.32593E+001	5.12483E+001	1.58744E-001	7.63792E+001	5.17996E+001
2.06985E+002	2.03320E+003	2.27259E+002	8.34361E+001	1.60190E+000	1.18795E+000	2.35370E+004	4.63284E+003	1.00000E+000	5.91800E+003	0.00000E+000	5.49888E+005	1.90298E+000	4.50911E+001	1.04414E-002	7.74325E-003	8.33077E-002	4.61435E-002	1.74860E+005	2.27301E+002	8.34281E+001	1.05627E-002	1.05627E-002	4.53049E+005	3.90000E+001	1.60000E+001	0.00000E+000	3.62244E+002	9.07619E+002	8.43014E+002	1.00000E+002	6.85392E+000	2.50239E-002	0.00000E+000	6.71351E+001	1.94221E+000	8.05450E-001	2.48746E+002	6.69848E+002	5.15675E+002	7.63760E+001	4.30168E-001	8.28898E-001	1.48376E-001	6.71351E+001	5.36155E+001	1.58744E-001	7.63760E+001	5.17747E+001
2.12755E+002	2.00226E+003	2.27295E+002	8.34169E+001	1.61806E+000	1.19882E+000	2.35980E+004	5.54583E+003	1.00000E+000	5.91900E+003	0.00000E+000	5.49979E+005	1.93975E+000	4.47466E+001	1.05331E-002	7.80397E-003	8.76107E-002	4.84099E-002	1.74860E+005	2.27301E+002	8.34280E+001	1.05627E-002	1.05627E-002	4.53049E+005	3.90000E+001	1.70000E+001	0.00000E+000	3.70874E+002	9.12697E+002	8.04813E+002	1.00000E+002	6.76968E+000	2.82114E-002	0.00000E+000	6.98056E+001	1.97927E+000	7.89348E-001	2.48746E+002	6.69848E+002	5.15675E+002	7.63605E+001	4.30168E-001	8.28898E-001	1.48831E-001	6.98056E+001	5.58146E+001	1.58744E-001	7.63605E+001	5.17763E+001
2.15840E+002	1.66589E+003	2.27309E+002	8.34170E+001	1.47062E+000	1.08760E+000	1.64420E+004	2.81816E+003	1.00000E+000	5.92000E+003	0.00000E+000	5.50064E+005	1.59944E+000	4.08153E+001	1.14689E-002	8.48188E-003	7.09226E-002	3.92625E-002	1.74860E+005	2.27301E+002	8.34278E+001	1.05627E-002	1.05627E-002	4.53049E+005	3.90000E+001	1.80000E+001	0.00000E+000	2.77443E+002	7.75622E+002	7.02195E+002	1.00000E+002	5.70080E+000	2.46429E-002	0.00000E+000	6.83167E+001	2.19184E+000	8.53936E-001	2.48746E+002	6.69848E+002	5.15675E+002	7.63505E+001	4.30168E-001	8.28898E-001	1.49720E-001	6.83167E+001	5.33787E+001	1.58744E-001	7.63505E+001	5.17730E+001
1.96467E+002	1.31992E+003	2.27257E+002	8.34677E+001	1.42552E+000	1.08346E+000	1.26120E+004	1.82977E+003	1.00000E+000	5.92100E+003	0.00000E+000	5.50144E+005	1.54449E+000	3.63307E+001	1.26935E-002	9.64762E-003	6.67535E-002	3.91326E-002	1.74860E+005	2.27301E+002	8.34277E+001	1.05627E-002	1.05627E-002	4.53049E+005	3.90000E+001	1.90000E+001	0.00000E+000	2.17292E+002	5.65220E+002	6.22610E+002	1.00000E+002	4.56719E+000	3.32171E-002	0.00000E+000	5.88057E+001	2.47252E+000	8.64330E-001	2.48746E+002	6.69848E+002	5.15675E+002	7.63461E+001	4.30168E-001	8.28898E-001	1.36334E-001	5.88057E+001	5.82707E+001	1.58744E-001	7.63461E+001	5.17423E+001
2.20177E+002	1.62881E+003	2.27228E+002	8.34286E+001	1.46751E+000	1.07995E+000	1.59140E+004	3.23202E+003	1.00000E+000	5.92200E+003	0.00000E+000	5.50230E+005	1.58484E+000	4.03585E+001	1.16330E-002	8.56079E-003	7.41475E-002	4.06255E-002	1.74860E+005	2.27301E+002	8.34278E+001	1.05627E-002	1.05627E-002	4.53049E+005	3.90000E+001	2.00000E+001	0.00000E+000	2.79213E+002	7.89463E+002	6.42462E+002	1.00000E+002	5.55342E+000	3.18536E-002	0.00000E+000	7.34886E+001	2.23290E+000	8.52024E-001	2.48746E+002	6.69848E+002	5.15675E+002	7.63594E+001	4.30168E-001	8.28898E-001	1.52137E-001	7.34886E+001	5.59240E+001	1.58744E-001	7.63594E+001	5.17446E+001
1.94414E+002	1.78113E+003	2.27341E+002	8.33721E+001	1.64337E+000	1.15887E+000	2.05850E+004	4.88728E+003	1.00000E+000	5.92300E+003	0.00000E+000	5.50313E+005	1.90445E+000	4.22035E+001	1.14541E-002	8.07717E-003	8.99527E-002	4.51386E-002	1.74860E+005	2.27301E+002	8.34278E+001	1.05627E-002	1.05627E-002	4.53049E+005	3.90000E+001	2.10000E+001	0.00000E+000	4.15484E+002	9.35130E+002	4.99490E+002	1.00000E+002	5.96415E+000	2.68216E-002	0.00000E+000	9.47305E+001	2.10452E+000	7.94845E-001	2.48746E+002	6.69848E+002	5.15675E+002	7.63645E+001	4.30168E-001	8.28898E-001	1.72898E-001	9.47305E+001	5.52054E+001	1.58744E-001	7.63645E+001	5.18033E+001
2.20350E+002	1.72807E+003	2.27332E+002	8.34232E+001	1.57419E+000	1.12568E+000	1.87240E+004	3.37924E+003	1.00000E+000	5.92400E+003	0.00000E+000	5.50391E+005	1.77202E+000	4.15700E+001	1.15042E-002	8.22648E-003	8.80505E-002	4.54343E-002	1.74860E+005	2.27301E+002	8.34277E+001	1.05627E-002	1.05627E-002	4.53049E+005	3.90000E+001	2.20000E+001	0.00000E+000	3.45110E+002	8.74963E+002	5.87877E+002	1.00000E+002	5.84968E+000	3.23270E-002	0.00000E+000	8.32418E+001	2.16563E+000	8.09894E-001	2.48746E+002	6.69848E+002	5.15675E+002	7.63487E+001	4.30168E-001	8.28898E-001	1.66124E-001	8.32418E+001	5.08477E+001	1.58744E-001	7.63487E+001	5.17811E+001
2.11215E+002	1.52672E+003	2.27270E+002	8.34166E+001	1.52416E+000	1.08951E+000	1.55660E+004	1.86738E+003	1.00000E+000	5.92500E+003	0.00000E+000	5.50486E+005	1.66059E+000	3.90733E+001	1.22164E-002	8.73260E-003	7.97402E-002	4.12574E-002	1.74860E+005	2.27301E+002	8.34278E+001	1.05627E-002	1.05627E-002	4.53049E+005	3.90000E+001	2.30000E+001	0.00000E+000	2.92777E+002	7.92615E+002	5.16269E+002	1.00000E+002	5.18586E+000	2.32298E-002	0.00000E+000	8.41191E+001	2.26761E+000	8.48310E-001	2.48746E+002	6.69848E+002	5.15675E+002	7.63512E+001	4.30168E-001	8.28898E-001	1.66299E-001	8.41191E+001	5.15121E+001	1.58744E-001	7.63512E+001	5.17559E+001
2.34460E+002	1.77904E+003	2.27295E+002	8.34728E+001	1.46463E+000	1.08753E+000	1.74910E+004	2.96311E+003	1.00000E+000	5.92600E+003	0.00000E+000	5.50568E+005	1.59282E+000	4.21787E+001	1.10744E-002	8.22304E-003	6.72124E-002	3.75179E-002	1.74860E+005	2.27301E+002	8.34277E+001	1.05627E-002	1.05627E-002	4.53049E+005	3.90000E+001	2.40000E+001	0.00000E+000	2.91712E+002	8.41835E+002	7.41114E+002	1.00000E+002	6.08963E+000	2.10036E-002	0.00000E+000	6.96354E+001	2.09660E+000	8.65543E-001	2.48746E+002	6.69848E+002	5.15675E+002	7.63466E+001	4.30168E-001	8.28898E-001	1.47759E-001	6.96354E+001	5.67927E+001	1.58744E-001	7.63466E+001	5.17597E+001
2.06481E+002	1.83607E+003	2.27270E+002	8.34182E+001	1.61923E+000	1.15058E+000	2.07910E+004	3.02838E+003	1.00000E+000	5.92700E+003	0.00000E+000	5.50653E+005	1.86305E+000	4.28494E+001	1.12298E-002	7.97954E-003	9.02384E-002	4.59475E-002	1.74860E+005	2.27301E+002	8.34278E+001	1.05627E-002	1.05627E-002	4.53049E+005	3.90000E+001	2.50000E+001	0.00000E+000	3.36223E+002	8.87139E+002	6.96336E+002	1.00000E+002	6.22269E+000	1.95254E-002	0.00000E+000	7.54927E+001	2.03373E+000	8.18428E-001	2.48746E+002	6.69848E+002	5.15675E+002	7.63550E+001	4.30168E-001	8.28898E-001	1.69201E-001	7.54927E+001	3.98226E+001	1.58744E-001	7.63550E+001	5.17595E+001
1.48228E+002	5.04706E+002	2.27274E+002	8.34738E+001	1.54898E+000	1.15225E+000	5.44800E+003	4.03250E+002	1.00000E+000	5.92800E+003	2.90000E+001	5.50760E+005	1.78481E+000	2.24657E+001	2.09859E-002	1.56109E-002	1.19664E-001	6.71176E-002	1.74860E+005	2.27301E+002	8.34277E+001	1.05627E-002	1.05627E-002	4.53049E+005	3.90000E+001	2.60000E+001	0.00000E+000	8.02896E+001	2.42622E+002	2.06192E+002	1.00000E+002	1.71922E+000	3.50283E-002	0.00000E+000	7.12420E+001	3.67906E+000	8.83804E-001	2.48746E+002	6.69848E+002	5.15675E+002	7.63412E+001	4.30168E-001	8.28898E-001	1.46872E-001	7.12420E+001	5.93428E+001	1.58744E-001	7.63412E+001	5.17450E+001
1.53807E+002	6.46730E+002	2.27267E+002	8.35049E+001	1.56003E+000	1.10903E+000	6.84500E+003	7.59093E+002	1.00000E+000	5.92900E+003	1.60000E+001	5.50828E+005	1.73012E+000	2.54309E+001	1.88558E-002	1.34047E-002	9.19195E-002	4.75028E-002	1.74860E+005	2.27301E+002	8.34279E+001	1.05627E-002	1.05627E-002	4.53049E+005	3.90000E+001	2.70000E+001	0.00000E+000	1.08726E+002	2.91304E+002	2.89119E+002	1.00000E+002	2.23878E+000	4.87499E-002	0.00000E+000	6.38222E+001	3.41352E+000	8.49811E-001	2.48746E+002	6.69848E+002	5.15675E+002	7.63399E+001	4.30168E-001	8.28898E-001	1.68971E-001	6.38222E+001	2.83887E+001	1.58744E-001	7.63399E+001	5.17390E+001
1.60000E+002	6.82835E+002	2.27305E+002	8.35195E+001	1.55171E+000	1.11694E+000	7.24900E+003	6.85254E+002	1.00000E+000	5.93000E+003	1.60000E+001	5.50921E+005	1.73317E+000	2.61311E+001	1.82251E-002	1.31188E-002	8.53724E-002	4.52606E-002	1.74860E+005	2.27301E+002	8.34279E+001	1.05627E-002	1.05627E-002	4.53049E+005	3.90000E+001	2.80000E+001	0.00000E+000	1.17087E+002	3.17629E+002	2.92212E+002	1.00000E+002	2.36035E+000	3.07086E-002	0.00000E+000	6.75420E+001	3.34748E+000	8.42081E-001	2.48746E+002	6.69848E+002	5.15675E+002	7.63418E+001	4.30168E-001	8.28898E-001	1.62915E-001	6.75420E+001	3.85280E+001	1.58744E-001	7.63418E+001	5.17572E+001
1.77075E+002	8.89969E+002	2.27259E+002	8.34900E+001	1.50138E+000	1.08814E+000	8.94200E+003	8.67979E+002	1.00000E+000	5.93100E+003	3.00000E+000	5.50995E+005	1.63370E+000	2.98323E+001	1.58771E-002	1.15071E-002	7.68337E-002	4.12205E-002	1.74860E+005	2.27301E+002	8.34275E+001	1.05627E-002	1.05627E-002	4.53049E+005	3.90000E+001	2.90000E+001	0.00000E+000	1.51193E+002	4.53489E+002	3.21793E+002	1.00000E+002	3.00590E+000	3.00437E-002	0.00000E+000	7.96088E+001	2.86384E+000	8.86228E-001	2.48746E+002	6.69848E+002	5.15675E+002	7.63279E+001	4.30168E-001	8.28898E-001	1.59582E-001	7.96088E+001	5.41130E+001	1.58744E-001	7.63279E+001	5.17238E+001
1.68561E+002	6.35318E+002	2.27335E+002	8.33918E+001	1.60280E+000	1.05641E+000	6.56400E+003	7.99055E+002	1.00000E+000	5.93200E+003	1.90000E+001	5.51098E+005	1.69322E+000	2.52055E+001	1.97832E-002	1.30392E-002	1.00215E-001	4.47475E-002	1.74860E+005	2.27301E+002	8.34276E+001	1.05627E-002	1.05627E-002	4.53049E+005	3.90000E+001	3.00000E+001	0.00000E+000	1.20683E+002	3.42636E+002	2.11019E+002	1.00000E+002	2.18390E+000	4.40839E-002	0.00000E+000	8.61015E+001	3.35683E+000	8.82464E-001	2.48746E+002	6.69848E+002	5.15675E+002	7.63194E+001	4.30168E-001	8.28898E-001	2.05470E-001	8.61015E+001	1.29364E+001	1.58744E-001	7.63194E+001	5.17546E+001
1.57926E+002	6.45461E+002	2.27302E+002	8.34559E+001	1.46985E+000	1.16801E+000	6.83000E+003	6.96190E+002	1.00000E+000	5.93300E+003	1.80000E+001	5.51179E+005	1.71679E+000	2.54059E+001	1.77853E-002	1.41330E-002	7.68739E-002	4.93740E-002	1.74860E+005	2.27301E+002	8.34277E+001	1.05627E-002	1.05627E-002	4.53049E+005	3.90000E+001	3.10000E+001	0.00000E+000	1.19225E+002	3.08066E+002	2.63403E+002	1.00000E+002	2.23985E+000	5.07787E-002	0.00000E+000	7.12365E+001	3.58154E+000	8.10832E-001	2.48746E+002	6.69848E+002	5.15675E+002	7.63121E+001	4.30168E-001	8.28898E-001	1.14427E-001	7.12365E+001	9.46407E+001	1.58744E-001	7.63121E+001	5.17292E+001
1.79724E+002	8.39253E+002	2.27371E+002	8.34289E+001	1.51037E+000	1.07460E+000	8.38600E+003	1.19129E+003	1.00000E+000	5.93400E+003	6.00000E+000	5.51254E+005	1.62304E+000	2.89699E+001	1.64932E-002	1.17346E-002	8.75089E-002	4.51479E-002	1.74860E+005	2.27300E+002	8.34277E+001	1.05627E-002	1.05627E-002	4.53049E+005	3.90000E+001	3.20000E+001	0.00000E+000	1.55696E+002	4.74117E+002	2.55441E+002	1.00000E+002	2.86700E+000	3.77302E-002	0.00000E+000	9.06291E+001	2.76053E+000	9.49381E-001	2.48746E+002	6.69848E+002	5.15675E+002	7.62976E+001	4.30168E-001	8.28898E-001	1.68578E-001	9.06291E+001	5.56609E+001	1.58744E-001	7.62976E+001	5.17469E+001
1.56620E+002	7.17373E+002	2.27211E+002	8.33641E+001	1.51797E+000	1.10561E+000	7.32900E+003	5.76050E+002	1.00000E+000	5.93500E+003	1.40000E+001	5.51339E+005	1.67828E+000	2.67838E+001	1.77313E-002	1.29146E-002	1.05074E-001	5.65158E-002	1.74860E+005	2.27300E+002	8.34281E+001	1.05627E-002	1.05627E-002	4.53049E+005	3.90000E+001	3.30000E+001	0.00000E+000	1.62558E+002	3.94847E+002	1.89696E+002	1.00000E+002	2.40951E+000	2.77285E-002	0.00000E+000	9.73813E+001	3.22690E+000	8.68768E-001	2.48746E+002	6.69848E+002	5.15675E+002	7.63018E+001	4.30168E-001	8.28898E-001	1.57174E-001	9.73813E+001	7.44343E+001	1.58744E-001	7.63018E+001	5.16828E+001
1.40776E+002	4.60867E+002	2.27147E+002	8.34259E+001	1.50300E+000	1.12079E+000	4.74200E+003	4.29521E+002	1.00000E+000	5.93600E+003	4.40000E+001	5.51451E+005	1.68455E+000	2.14678E+001	2.18262E-002	1.62759E-002	8.40921E-002	4.81384E-002	1.74860E+005	2.27300E+002	8.34280E+001	1.05627E-002	1.05627E-002	4.53049E+005	3.90000E+001	3.40000E+001	0.00000E+000	8.28192E+001	2.43284E+002	1.52733E+002	1.00000E+002	1.55170E+000	3.08350E-002	0.00000E+000	8.50011E+001	3.89333E+000	8.95177E-001	2.48746E+002	6.69848E+002	5.15675E+002	7.62869E+001	4.30168E-001	8.28898E-001	1.45671E-001	8.50011E+001	7.43388E+001	1.58744E-001	7.62869E+001	5.16363E+001
1.84598E+002	8.25363E+002	2.27311E+002	8.34329E+001	1.48282E+000	1.06711E+000	8.05300E+003	1.18676E+003	1.00000E+000	5.93700E+003	6.00000E+000	5.51507E+005	1.58234E+000	2.87291E+001	1.65238E-002	1.18914E-002	8.71153E-002	4.59559E-002	1.74860E+005	2.27300E+002	8.34284E+001	1.05627E-002	1.05627E-002	4.53049E+005	3.90000E+001	3.50000E+001	0.00000E+000	1.35809E+002	4.39374E+002	2.87611E+002	1.00000E+002	2.80032E+000	5.00807E-002	0.00000E+000	8.26326E+001	2.86862E+000	9.32307E-001	2.48746E+002	6.69848E+002	5.15675E+002	7.62925E+001	4.30168E-001	8.28898E-001	1.63025E-001	8.26326E+001	5.35086E+001	1.58744E-001	7.62925E+001	5.17150E+001
1.84195E+002	9.90855E+002	2.27331E+002	8.34284E+001	1.51114E+000	1.12476E+000	1.03570E+004	1.23479E+003	1.00000E+000	5.93800E+003	0.00000E+000	5.51594E+005	1.69967E+000	3.14779E+001	1.48487E-002	1.10520E-002	7.86009E-002	4.42366E-002	1.74860E+005	2.27300E+002	8.34285E+001	1.05627E-002	1.05627E-002	4.53049E+005	3.90000E+001	3.60000E+001	0.00000E+000	1.74938E+002	5.32577E+002	3.60563E+002	1.00000E+002	3.46476E+000	3.33519E-002	0.00000E+000	8.15518E+001	2.62281E+000	8.99140E-001	2.48746E+002	6.69848E+002	5.15675E+002	7.62833E+001	4.30168E-001	8.28898E-001	1.46586E-001	8.15518E+001	6.99872E+001	1.58744E-001	7.62833E+001	5.17146E+001
1.84144E+002	8.91001E+002	2.27329E+002	8.34563E+001	1.46583E+000	1.04814E+000	8.45500E+003	1.14981E+003	1.00000E+000	5.93900E+003	4.00000E+000	5.51685E+005	1.53640E+000	2.98496E+001	1.59414E-002	1.13989E-002	8.14889E-002	4.25141E-002	1.74860E+005	2.27300E+002	8.34283E+001	1.05627E-002	1.05627E-002	4.53049E+005	3.90000E+001	3.70000E+001	0.00000E+000	1.34926E+002	4.57041E+002	3.43720E+002	1.00000E+002	3.04166E+000	4.28314E-002	0.00000E+000	7.64790E+001	2.79166E+000	9.34957E-001	2.48746E+002	6.69848E+002	5.15675E+002	7.62885E+001	4.30168E-001	8.28898E-001	1.66147E-001	7.64790E+001	4.40565E+001	1.58744E-001	7.62885E+001	5.17176E+001
1.77415E+002	8.71995E+002	2.27287E+002	8.34506E+001	1.49677E+000	1.06899E+000	8.59000E+003	8.41905E+002	1.00000E+000	5.94000E+003	4.00000E+000	5.51768E+005	1.60002E+000	2.95296E+001	1.61494E-002	1.15339E-002	7.85265E-002	4.09564E-002	1.74860E+005	2.27300E+002	8.34284E+001	1.05627E-002	1.05627E-002	4.53049E+005	3.90000E+001	3.80000E+001	0.00000E+000	1.57395E+002	4.49245E+002	3.45002E+002	1.00000E+002	3.08745E+000	2.99233E-002	0.00000E+000	7.61533E+001	3.02122E+000	8.57102E-001	2.48746E+002	6.69848E+002	5.15675E+002	7.62845E+001	4.30168E-001	8.28898E-001	1.66726E-001	7.61533E+001	4.31009E+001	1.58744E-001	7.62845E+001	5.16950E+001
1.56589E+002	6.08347E+002	2.27363E+002	8.33711E+001	1.50390E+000	1.10826E+000	6.24300E+003	6.18108E+002	1.00000E+000	5.94100E+003	2.30000E+001	5.51866E+005	1.66670E+000	2.46647E+001	1.90336E-002	1.40263E-002	8.37788E-002	4.65813E-002	1.74860E+005	2.27300E+002	8.34284E+001	1.05627E-002	1.05627E-002	4.53049E+005	3.90000E+001	3.90000E+001	0.00000E+000	1.08697E+002	3.11243E+002	2.14445E+002	1.00000E+002	2.05650E+000	4.98386E-002	0.00000E+000	8.11542E+001	3.50058E+000	8.67710E-001	2.48746E+002	6.69848E+002	5.15675E+002	7.62895E+001	4.30168E-001	8.28898E-001	1.51462E-001	8.11542E+001	6.43764E+001	1.58744E-001	7.62895E+001	5.17385E+001
1.56572E+002	4.97776E+002	2.27468E+002	8.38221E+001	1.22915E+000	1.22406E+000	4.66600E+003	5.34098E+002	1.00000E+000	6.53800E+003	8.00000E+000	6.03590E+005	1.50455E+000	2.23109E+001	1.79942E-002	1.79196E-002	5.73965E-002	5.69479E-002	1.92089E+005	2.27385E+002	8.37865E+001	1.35914E-002	1.35914E-002	1.20936E+005	1.00000E+001	1.00000E+000	0.00000E+000	2.87321E+002	6.22377E+001	1.91735E+002	1.00000E+002	1.69801E+000	6.37521E-002	0.00000E+000	-3.88741E+001	4.62044E+000	7.60424E-001	7.11920E+002	1.59307E+002	4.90068E+002	-3.72312E+001	9.23188E-001	7.47555E-001	2.07653E-003	2.52371E+002	1.10988E+002	2.18056E-002	2.54014E+002	9.01862E+001
1.98308E+002	1.40233E+003	2.27403E+002	8.38051E+001	1.32171E+000	1.27094E+000	1.45990E+004	2.04211E+003	1.00000E+000	6.53900E+003	0.00000E+000	6.03673E+005	1.67982E+000	3.74477E+001	1.09389E-002	1.05187E-002	4.79198E-002	4.44140E-002	1.92089E+005	2.27385E+002	8.37863E+001	1.35914E-002	1.35914E-002	1.20936E+005	1.00000E+001	2.00000E+000	0.00000E+000	8.03399E+002	1.81727E+002	5.34292E+002	1.00000E+002	4.76712E+000	3.17943E-002	0.00000E+000	-3.91252E+001	2.67337E+000	7.43003E-001	7.11920E+002	1.59307E+002	4.90068E+002	-3.72012E+001	9.23188E-001	7.47555E-001	1.95819E-002	2.52120E+002	9.07922E+001	2.18056E-002	2.54044E+002	9.01881E+001
2.02850E+002	1.37956E+003	2.27337E+002	8.38112E+001	1.32310E+000	1.25770E+000	1.42270E+004	1.81553E+003	1.00000E+000	6.54000E+003	0.00000E+000	6.03770E+005	1.66407E+000	3.71425E+001	1.10926E-002	1.05444E-002	4.64283E-002	4.20949E-002	1.92089E+005	2.27385E+002	8.37863E+001	1.35914E-002	1.35914E-002	1.20936E+005	1.00000E+001	3.00000E+000	0.00000E+000	8.00499E+002	1.84256E+002	5.29373E+002	1.00000E+002	4.75044E+000	2.94277E-002	0.00000E+000	-3.94531E+001	2.73430E+000	7.35882E-001	7.11920E+002	1.59307E+002	4.90068E+002	-3.71758E+001	9.23188E-001	7.47555E-001	2.53383E-002	2.51792E+002	8.38914E+001	2.18056E-002	2.54070E+002	9.01835E+001
1.92661E+002	1.23277E+003	2.27374E+002	8.37742E+001	1.30262E+000	1.23461E+000	1.23150E+004	1.97940E+003	1.00000E+000	6.54100E+003	0.00000E+000	6.03860E+005	1.60822E+000	3.51108E+001	1.17381E-002	1.11253E-002	4.83793E-002	4.36213E-002	1.92089E+005	2.27385E+002	8.37866E+001	1.35914E-002	1.35914E-002	1.20936E+005	1.00000E+001	4.00000E+000	0.00000E+000	6.84897E+002	1.61105E+002	5.01258E+002	1.00000E+002	4.23602E+000	3.73758E-002	0.00000E+000	-3.37501E+001	2.95902E+000	7.30881E-001	7.11920E+002	1.59307E+002	4.90068E+002	-3.71483E+001	9.23188E-001	7.47555E-001	2.68040E-002	2.57495E+002	8.79476E+001	2.18056E-002	2.54097E+002	9.02296E+001
1.85295E+002	1.19513E+003	2.27352E+002	8.37852E+001	1.31707E+000	1.28179E+000	1.25000E+004	2.33252E+003	1.00000E+000	6.54200E+003	0.00000E+000	6.03949E+005	1.68821E+000	3.45706E+001	1.17802E-002	1.14647E-002	5.38244E-002	5.10557E-002	1.92089E+005	2.27385E+002	8.37866E+001	1.35914E-002	1.35914E-002	1.20936E+005	1.00000E+001	5.00000E+000	0.00000E+000	6.73471E+002	1.86618E+002	4.91258E+002	1.00000E+002	4.25241E+000	4.73714E-002	0.00000E+000	-3.39072E+001	3.25688E+000	6.59105E-001	7.11920E+002	1.59307E+002	4.90068E+002	-3.70974E+001	9.23188E-001	7.47555E-001	1.35733E-002	2.57338E+002	1.02822E+002	2.18056E-002	2.54148E+002	9.02700E+001
2.00342E+002	1.51319E+003	2.27363E+002	8.37735E+001	1.34729E+000	1.26656E+000	1.59870E+004	3.26569E+003	1.00000E+000	6.54300E+003	0.00000E+000	6.04039E+005	1.70643E+000	3.88998E+001	1.06556E-002	1.00171E-002	5.34451E-002	4.73698E-002	1.92089E+005	2.27385E+002	8.37868E+001	1.35914E-002	1.35914E-002	1.20936E+005	1.00000E+001	6.00000E+000	0.00000E+000	8.51124E+002	1.91612E+002	5.87695E+002	1.00000E+002	5.11915E+000	3.62530E-002	0.00000E+000	-3.68956E+001	2.54719E+000	7.45190E-001	7.11920E+002	1.59307E+002	4.90068E+002	-3.70573E+001	9.23188E-001	7.47555E-001	3.08850E-002	2.54350E+002	8.01623E+001	2.18056E-002	2.54188E+002	9.03155E+001
2.05127E+002	1.43516E+003	2.27415E+002	8.37584E+001	1.33611E+000	1.25419E+000	1.49120E+004	2.71447E+003	1.00000E+000	6.54400E+003	0.00000E+000	6.04128E+005	1.67573E+000	3.78835E+001	1.09414E-002	1.02706E-002	5.09798E-002	4.50754E-002	1.92089E+005	2.27385E+002	8.37867E+001	1.35914E-002	1.35914E-002	1.20936E+005	1.00000E+001	7.00000E+000	0.00000E+000	8.12434E+002	1.66817E+002	5.60148E+002	1.00000E+002	4.83094E+000	4.11976E-002	0.00000E+000	-3.68311E+001	2.51608E+000	7.81121E-001	7.11920E+002	1.59307E+002	4.90068E+002	-3.70304E+001	9.23188E-001	7.47555E-001	3.16280E-002	2.54414E+002	7.94073E+001	2.18056E-002	2.54215E+002	9.03664E+001
1.87053E+002	1.09795E+003	2.27364E+002	8.37991E+001	1.30106E+000	1.28457E+000	1.13740E+004	1.41551E+003	1.00000E+000	6.54500E+003	1.00000E+000	6.04213E+005	1.67130E+000	3.31354E+001	1.21995E-002	1.20448E-002	4.52314E-002	4.41380E-002	1.92089E+005	2.27385E+002	8.37867E+001	1.35914E-002	1.35914E-002	1.20936E+005	1.00000E+001	8.00000E+000	0.00000E+000	6.38926E+002	1.37534E+002	4.20764E+002	1.00000E+002	3.75452E+000	3.12780E-002	0.00000E+000	-3.93429E+001	2.94863E+000	7.63192E-001	7.11920E+002	1.59307E+002	4.90068E+002	-3.69997E+001	9.23188E-001	7.47555E-001	6.37884E-003	2.51903E+002	1.05577E+002	2.18056E-002	2.54246E+002	9.03725E+001
1.74042E+002	1.02383E+003	2.27397E+002	8.37839E+001	1.30107E+000	1.25707E+000	1.03950E+004	9.27206E+002	1.00000E+000	6.54600E+003	1.00000E+000	6.04300E+005	1.63554E+000	3.19973E+001	1.27611E-002	1.23296E-002	4.68631E-002	4.38760E-002	1.92089E+005	2.27385E+002	8.37863E+001	1.35914E-002	1.35914E-002	1.20936E+005	1.00000E+001	9.00000E+000	0.00000E+000	5.95752E+002	1.10095E+002	3.92888E+002	1.00000E+002	3.44314E+000	2.44194E-002	0.00000E+000	-3.89303E+001	2.87001E+000	8.20191E-001	7.11920E+002	1.59307E+002	4.90068E+002	-3.69697E+001	9.23188E-001	7.47555E-001	1.71981E-002	2.52315E+002	9.36962E+001	2.18056E-002	2.54276E+002	9.04180E+001
1.87967E+002	1.01274E+003	2.27445E+002	8.37755E+001	1.29097E+000	1.22517E+000	9.96100E+003	1.16284E+003	1.00000E+000	6.54700E+003	1.00000E+000	6.04378E+005	1.58165E+000	3.18235E+001	1.29349E-002	1.22756E-002	4.87021E-002	4.40542E-002	1.92089E+005	2.27385E+002	8.37861E+001	1.35914E-002	1.35914E-002	1.20936E+005	1.00000E+001	1.00000E+001	0.00000E+000	5.62573E+002	1.12916E+002	4.12477E+002	1.00000E+002	3.41825E+000	3.75928E-002	0.00000E+000	-3.34510E+001	3.03519E+000	7.92272E-001	7.11920E+002	1.59307E+002	4.90068E+002	-3.69480E+001	9.23188E-001	7.47555E-001	2.61525E-002	2.57794E+002	8.90186E+001	2.18056E-002	2.54298E+002	9.04616E+001
1.64110E+002	7.25205E+002	2.28466E+002	8.37576E+001	1.25083E+000	1.25758E+000	7.09700E+003	6.98356E+002	1.00000E+000	7.55200E+003	0.00000E+000	6.89574E+005	1.57302E+000	2.69296E+001	1.48478E-002	1.49279E-002	4.78984E-002	4.83889E-002	2.19315E+005	2.28466E+002	8.37576E+001	4.78984E-002	4.83889E-002	7.09700E+003	1.00000E+000	1.00000E+000	0.00000E+000	4.62988E+002	1.10105E+002	1.82101E+002	1.00000E+002	2.34774E+000	3.87304E-002	0.00000E+000	-5.95362E+001	3.39302E+000	8.39629E-001	4.62988E+002	1.10105E+002	1.82101E+002	-5.95362E+001	3.39302E+000	8.39629E-001	-2.68995E-003	2.31709E+002	9.62005E+001	-2.68995E-003	2.31709E+002	9.62005E+001
2.44789E+002	7.39253E+002	2.26723E+002	8.33005E+001	1.24863E+000	1.07857E+000	6.22200E+003	3.42354E+003	1.00000E+000	7.78100E+003	0.00000E+000	7.07982E+005	1.34674E+000	2.71892E+001	1.58296E-002	1.36736E-002	9.48946E-002	7.11843E-002	2.25230E+005	2.26820E+002	8.32793E+001	3.44119E-002	3.44119E-002	3.61450E+004	4.00000E+000	1.00000E+000	0.00000E+000	1.62546E+002	1.76729E+002	4.19871E+002	1.00000E+002	2.45728E+000	2.22712E-001	0.00000E+000	3.04309E+001	3.19704E+000	9.51697E-001	2.20522E+002	2.67353E+002	5.55834E+002	3.41796E+001	1.41394E+000	8.92806E-001	7.30738E-002	3.04309E+001	9.95632E+001	9.16872E-002	3.41796E+001	8.25001E+001
2.87414E+002	1.34437E+003	2.26809E+002	8.32633E+001	1.31754E+000	1.06941E+000	1.18020E+004	5.78002E+003	1.00000E+000	7.78200E+003	0.00000E+000	7.08067E+005	1.40899E+000	3.66657E+001	1.21279E-002	9.84392E-003	7.21512E-002	4.79288E-002	2.25230E+005	2.26820E+002	8.32793E+001	3.44119E-002	3.44119E-002	3.61450E+004	4.00000E+000	2.00000E+000	0.00000E+000	2.77987E+002	3.60822E+002	7.34530E+002	1.00000E+002	4.44917E+000	1.01820E-001	0.00000E+000	3.56540E+001	2.43110E+000	9.08721E-001	2.20522E+002	2.67353E+002	5.55834E+002	3.41812E+001	1.41394E+000	8.92806E-001	1.03949E-001	3.56540E+001	7.04048E+001	9.16872E-002	3.41812E+001	8.25425E+001
1.96484E+002	7.66834E+002	2.26803E+002	8.33153E+001	1.41634E+000	1.22313E+000	8.21000E+003	1.79933E+003	1.00000E+000	7.78300E+003	0.00000E+000	7.08143E+005	1.73237E+000	2.76918E+001	1.56313E-002	1.34990E-002	7.64065E-002	5.74295E-002	2.25230E+005	2.26820E+002	8.32792E+001	3.44119E-002	3.44119E-002	3.61450E+004	4.00000E+000	3.00000E+000	0.00000E+000	1.68857E+002	2.16665E+002	4.12525E+002	1.00000E+002	2.58275E+000	9.08718E-002	0.00000E+000	3.68191E+001	3.11901E+000	8.49225E-001	2.20522E+002	2.67353E+002	5.55834E+002	3.41674E+001	1.41394E+000	8.92806E-001	7.31989E-002	3.68191E+001	1.05846E+002	9.16872E-002	3.41674E+001	8.25234E+001
1.72541E+002	1.00138E+003	2.26907E+002	8.32551E+001	1.40471E+000	1.13874E+000	9.91100E+003	1.11477E+003	1.00000E+000	7.78400E+003	0.00000E+000	7.08222E+005	1.59961E+000	3.16446E+001	1.41100E-002	1.14385E-002	6.28470E-002	4.19045E-002	2.25230E+005	2.26820E+002	8.32793E+001	3.44119E-002	3.44119E-002	3.61450E+004	4.00000E+000	4.00000E+000	0.00000E+000	2.31289E+002	2.54934E+002	5.47113E+002	1.00000E+002	3.34099E+000	2.47798E-002	0.00000E+000	3.19610E+001	2.76361E+000	8.72321E-001	2.20522E+002	2.67353E+002	5.55834E+002	3.41603E+001	1.41394E+000	8.92806E-001	1.04569E-001	3.19610E+001	6.60703E+001	9.16872E-002	3.41603E+001	8.25659E+001
1.61382E+002	7.46097E+002	2.26293E+002	8.29559E+001	1.60608E+000	1.09951E+000	8.01800E+003	7.97752E+002	1.00000E+000	8.31400E+003	2.00000E+000	7.51394E+005	1.76589E+000	2.73148E+001	1.79364E-002	1.22790E-002	1.00314E-001	4.79492E-002	2.39121E+005	2.26319E+002	8.29229E+001	2.55617E-002	2.55617E-002	1.12962E+005	9.00000E+000	1.00000E+000	0.00000E+000	1.74977E+002	4.05163E+002	2.00210E+002	1.00000E+002	2.51530E+000	3.21544E-002	0.00000E+000	1.03101E+002	3.21457E+000	8.33787E-001	2.68887E+002	6.97077E+002	3.41769E+002	1.01686E+002	7.96159E-001	8.96902E-001	1.87233E-001	1.03101E+002	4.81797E+001	1.74313E-001	1.01686E+002	6.02274E+001
2.15094E+002	1.49442E+003	2.26381E+002	8.29036E+001	1.55587E+000	1.08365E+000	1.54370E+004	2.99631E+003	1.00000E+000	8.31500E+003	0.00000E+000	7.51474E+005	1.68602E+000	3.86577E+001	1.25226E-002	8.72180E-003	8.59510E-002	4.22194E-002	2.39121E+005	2.26319E+002	8.29226E+001	2.55617E-002	2.55617E-002	1.12962E+005	9.00000E+000	2.00000E+000	0.00000E+000	2.80224E+002	8.11304E+002	4.92977E+002	1.00000E+002	5.13244E+000	3.77325E-002	0.00000E+000	9.24187E+001	2.15857E+000	8.94880E-001	2.68887E+002	6.97077E+002	3.41769E+002	1.01688E+002	7.96159E-001	8.96902E-001	1.78907E-001	9.24187E+001	4.61951E+001	1.74313E-001	1.01688E+002	6.02710E+001
1.82075E+002	1.30793E+003	2.26394E+002	8.29691E+001	1.57370E+000	1.15211E+000	1.44820E+004	2.02986E+003	1.00000E+000	8.31600E+003	0.00000E+000	7.51556E+005	1.81308E+000	3.61653E+001	1.30770E-002	9.57371E-003	8.33161E-002	4.51825E-002	2.39121E+005	2.26319E+002	8.29228E+001	2.55617E-002	2.55617E-002	1.12962E+005	9.00000E+000	3.00000E+000	0.00000E+000	2.53908E+002	6.85495E+002	4.28185E+002	1.00000E+002	4.42638E+000	2.27113E-002	0.00000E+000	9.18694E+001	2.33395E+000	8.54487E-001	2.68887E+002	6.97077E+002	3.41769E+002	1.01694E+002	7.96159E-001	8.96902E-001	1.54665E-001	9.18694E+001	7.12524E+001	1.74313E-001	1.01694E+002	6.02795E+001
1.84268E+002	1.17199E+003	2.26421E+002	8.29079E+001	1.59122E+000	1.08818E+000	1.23950E+004	1.76400E+003	1.00000E+000	8.31700E+003	0.00000E+000	7.51638E+005	1.73153E+000	3.42344E+001	1.42925E-002	9.77408E-003	9.23550E-002	4.38450E-002	2.39121E+005	2.26319E+002	8.29227E+001	2.55617E-002	2.55617E-002	1.12962E+005	9.00000E+000	4.00000E+000	0.00000E+000	2.41771E+002	6.48485E+002	3.24517E+002	1.00000E+002	3.92501E+000	3.32625E-002	0.00000E+000	1.00545E+002	2.37362E+000	9.08190E-001	2.68887E+002	6.97077E+002	3.41769E+002	1.01690E+002	7.96159E-001	8.96902E-001	1.87746E-001	1.00545E+002	4.51518E+001	1.74313E-001	1.01690E+002	6.02915E+001
2.12283E+002	1.25084E+003	2.26294E+002	8.29151E+001	1.56995E+000	1.05854E+000	1.27080E+004	2.38686E+003	1.00000E+000	8.31800E+003	0.00000E+000	7.51715E+005	1.66185E+000	3.53672E+001	1.39267E-002	9.39003E-003	8.65083E-002	4.00094E-002	2.39121E+005	2.26319E+002	8.29229E+001	2.55617E-002	2.55617E-002	1.12962E+005	9.00000E+000	5.00000E+000	0.00000E+000	2.69889E+002	7.19136E+002	3.17105E+002	1.00000E+002	4.21614E+000	3.19276E-002	0.00000E+000	1.04694E+002	2.24975E+000	9.46319E-001	2.68887E+002	6.97077E+002	3.41769E+002	1.01682E+002	7.96159E-001	8.96902E-001	1.94566E-001	1.04694E+002	4.22147E+001	1.74313E-001	1.01682E+002	6.02259E+001
2.03058E+002	1.33653E+003	2.26242E+002	8.29011E+001	1.55735E+000	1.11200E+000	1.41410E+004	1.78855E+003	1.00000E+000	8.31900E+003	0.00000E+000	7.51802E+005	1.73177E+000	3.65586E+001	1.30962E-002	9.35115E-003	8.60611E-002	4.44211E-002	2.39121E+005	2.26319E+002	8.29230E+001	2.55617E-002	2.55617E-002	1.12962E+005	9.00000E+000	6.00000E+000	0.00000E+000	3.01149E+002	7.42669E+002	3.73135E+002	1.00000E+002	4.57246E+000	2.15095E-002	0.00000E+000	1.01529E+002	2.33904E+000	8.62847E-001	2.68887E+002	6.97077E+002	3.41769E+002	1.01686E+002	7.96159E-001	8.96902E-001	1.66838E-001	1.01529E+002	6.79185E+001	1.74313E-001	1.01686E+002	6.02069E+001
2.07543E+002	1.49945E+003	2.26290E+002	8.29405E+001	1.56339E+000	1.11157E+000	1.59200E+004	2.28357E+003	1.00000E+000	8.32000E+003	0.00000E+000	7.51891E+005	1.73782E+000	3.87228E+001	1.23907E-002	8.80982E-003	8.36624E-002	4.27992E-002	2.39121E+005	2.26319E+002	8.29230E+001	2.55617E-002	2.55617E-002	1.12962E+005	9.00000E+000	7.00000E+000	0.00000E+000	3.64345E+002	8.68354E+002	3.14998E+002	1.00000E+002	4.98068E+000	3.03029E-002	0.00000E+000	1.11729E+002	1.98671E+000	9.57428E-001	2.68887E+002	6.97077E+002	3.41769E+002	1.01681E+002	7.96159E-001	8.96902E-001	1.68904E-001	1.11729E+002	7.59574E+001	1.74313E-001	1.01681E+002	6.02217E+001
2.25861E+002	1.14035E+003	2.26271E+002	8.29130E+001	1.54466E+000	1.10371E+000	1.19000E+004	2.00228E+003	1.00000E+000	8.32100E+003	0.00000E+000	7.51968E+005	1.70486E+000	3.37691E+001	1.41598E-002	1.01177E-002	8.55095E-002	4.42948E-002	2.39121E+005	2.26319E+002	8.29230E+001	2.55617E-002	2.55617E-002	1.12962E+005	9.00000E+000	8.00000E+000	0.00000E+000	2.50957E+002	6.61948E+002	2.75993E+002	1.00000E+002	3.83571E+000	3.80196E-002	0.00000E+000	1.06449E+002	2.29010E+000	9.60689E-001	2.68887E+002	6.97077E+002	3.41769E+002	1.01677E+002	7.96159E-001	8.96902E-001	1.66497E-001	1.06449E+002	7.32117E+001	1.74313E-001	1.01677E+002	6.02107E+001
1.78642E+002	7.96490E+002	2.26235E+002	8.28961E+001	1.51790E+000	1.07322E+000	7.96100E+003	1.15317E+003	1.00000E+000	8.32200E+003	0.00000E+000	7.52049E+005	1.62904E+000	2.82222E+001	1.70122E-002	1.20283E-002	8.85822E-002	4.51868E-002	2.39121E+005	2.26319E+002	8.29226E+001	2.55617E-002	2.55617E-002	1.12962E+005	9.00000E+000	9.00000E+000	0.00000E+000	1.87960E+002	4.60117E+002	1.96316E+002	1.00000E+002	2.72141E+000	4.09610E-002	0.00000E+000	1.06950E+002	2.94592E+000	9.13074E-001	2.68887E+002	6.97077E+002	3.41769E+002	1.01674E+002	7.96159E-001	8.96902E-001	1.71616E-001	1.06950E+002	6.83002E+001	1.74313E-001	1.01674E+002	6.01922E+001
1.59361E+002	4.84891E+002	2.27421E+002	8.31610E+001	1.80107E+000	1.13047E+000	5.88200E+003	3.11173E+002	1.00000E+000	8.77300E+003	8.00000E+000	7.88188E+005	2.03605E+000	2.20202E+001	2.34837E-002	1.47400E-002	1.34445E-001	5.43151E-002	2.50836E+005	2.27421E+002	8.31610E+001	1.34445E-001	5.43151E-002	5.88200E+003	1.00000E+000	1.00000E+000	0.00000E+000	2.95155E+002	1.68856E+002	5.44673E+001	0.00000E+000	1.61597E+000	3.33456E-002	0.00000E+000	1.90976E+002	4.13827E+000	7.56188E-001	2.95155E+002	1.68856E+002	5.44673E+001	1.90976E+002	4.13827E+000	7.56188E-001	2.28752E-001	1.90976E+002	9.45918E+001	2.28752E-001	1.90976E+002	9.45918E+001
1.47228E+002	1.07078E+002	2.27957E+002	8.38818E+001	1.22887E+000	1.11159E+000	8.86000E+002	2.71417E+002	1.00000E+000	9.19800E+003	6.60000E+001	8.22990E+005	1.36600E+000	1.03478E+001	4.12848E-002	3.73446E-002	1.25173E-001	1.03853E-001	2.61561E+005	2.28048E+002	8.40532E+001	4.57380E-002	4.57380E-002	1.66540E+004	1.30000E+001	3.00000E+000	0.00000E+000	5.14590E+001	7.41829E+001	3.08629E+001	1.00000E+002	4.99332E-001	2.38074E-001	0.00000E+000	-1.63793E+002	1.28255E+001	6.28664E-001	7.86264E+001	2.65191E+001	3.52899E+001	-3.47768E+002	2.97934E+000	6.24212E-001	5.01105E-002	1.27452E+002	-6.82613E+001	-4.62486E-002	2.34723E+002	-1.42787E+002
1.66663E+002	3.67155E+002	2.27337E+002	8.30543E+001	1.78697E+000	1.06196E+000	4.15500E+003	5.36054E+002	1.00000E+000	1.08280E+004	1.30000E+001	9.55910E+005	1.89770E+000	1.91613E+001	2.77224E-002	1.64749E-002	1.39756E-001	5.12939E-002	3.03508E+005	2.27379E+002	8.29871E+001	7.58959E-002	7.58959E-002	1.14840E+004	3.00000E+000	2.00000E+000	0.00000E+000	2.28785E+002	8.90750E+001	6.30699E+001	1.00000E+002	1.18459E+000	6.85773E-002	0.00000E+000	2.16490E+002	4.98299E+000	7.47199E-001	2.01093E+002	6.94284E+001	6.32988E+001	2.23412E+002	2.98557E+000	7.50133E-001	2.54483E-001	2.16490E+002	9.52086E+001	2.44085E-001	2.23412E+002	1.12066E+002
1.76950E+002	6.15035E+002	2.27357E+002	8.31570E+001	1.77961E+000	1.11840E+000	7.30800E+003	9.91068E+002	1.00000E+000	1.13070E+004	4.00000E+000	9.94428E+005	1.99032E+000	2.47999E+001	2.08174E-002	1.30827E-002	1.45362E-001	5.83940E-002	3.15691E+005	2.27311E+002	8.30914E+001	2.46646E-002	2.46646E-002	1.96230E+005	2.00000E+001	1.00000E+000	0.00000E+000	3.99573E+002	1.43105E+002	1.07438E+002	1.00000E+002	2.01901E+000	6.38346E-002	0.00000E+000	2.21522E+002	3.52239E+000	7.97029E-001	5.37278E+002	2.58657E+002	1.32024E+002	2.08478E+002	7.70978E-001	7.02727E-001	2.28159E-001	2.21522E+002	1.25695E+002	2.38565E-001	2.08478E+002	1.02473E+002
2.07510E+002	1.09603E+003	2.27244E+002	8.30758E+001	1.79248E+000	1.13790E+000	1.32800E+004	2.19924E+003	1.00000E+000	1.13080E+004	0.00000E+000	9.94502E+005	2.03966E+000	3.31064E+001	1.55545E-002	9.87426E-003	1.43613E-001	5.84283E-002	3.15691E+005	2.27311E+002	8.30913E+001	2.46646E-002	2.46646E-002	1.96230E+005	2.00000E+001	2.00000E+000	0.00000E+000	7.11616E+002	3.51506E+002	1.45766E+002	3.00000E+002	3.76161E+000	4.35867E-002	0.00000E+000	2.04979E+002	2.72664E+000	7.63808E-001	5.37278E+002	2.58657E+002	1.32024E+002	2.08462E+002	7.70978E-001	7.02727E-001	2.23377E-001	2.04979E+002	1.13830E+002	2.38565E-001	2.08462E+002	1.02410E+002
2.06061E+002	9.54549E+002	2.27340E+002	8.30969E+001	1.81312E+000	1.09755E+000	1.12860E+004	1.86712E+003	1.00000E+000	1.13090E+004	2.00000E+000	9.94582E+005	1.98999E+000	3.08958E+001	1.70670E-002	1.03313E-002	1.37232E-001	5.10254E-002	3.15691E+005	2.27311E+002	8.30914E+001	2.46646E-002	2.46646E-002	1.96230E+005	2.00000E+001	3.00000E+000	0.00000E+000	5.87073E+002	3.51368E+002	9.11690E+001	0.00000E+000	3.20815E+000	4.05458E-002	0.00000E+000	1.93385E+002	2.81979E+000	8.01170E-001	5.37278E+002	2.58657E+002	1.32024E+002	2.08457E+002	7.70978E-001	7.02727E-001	2.45843E-001	1.93385E+002	8.03472E+001	2.38565E-001	2.08457E+002	1.02448E+002
1.91894E+002	1.04746E+003	2.27334E+002	8.30882E+001	1.83626E+000	1.13893E+000	1.29610E+004	1.96637E+003	1.00000E+000	1.13100E+004	0.00000E+000	9.94673E+005	2.09137E+000	3.23645E+001	1.61292E-002	1.00041E-002	1.49731E-001	5.81888E-002	3.15691E+005	2.27311E+002	8.30910E+001	2.46646E-002	2.46646E-002	1.96230E+005	2.00000E+001	4.00000E+000	0.00000E+000	6.80697E+002	3.25038E+002	1.54880E+002	3.00000E+002	3.61267E+000	4.03257E-002	0.00000E+000	2.07777E+002	2.86219E+000	7.36535E-001	5.37278E+002	2.58657E+002	1.32024E+002	2.08459E+002	7.70978E-001	7.02727E-001	2.34380E-001	2.07777E+002	1.05841E+002	2.38565E-001	2.08459E+002	1.02448E+002
1.80868E+002	6.95351E+002	2.27335E+002	8.30521E+001	1.76204E+000	1.09277E+000	8.00800E+003	1.16930E+003	1.00000E+000	1.13110E+004	4.00000E+000	9.94760E+005	1.92549E+000	2.63695E+001	1.96903E-002	1.22114E-002	1.38661E-001	5.42723E-002	3.15691E+005	2.27310E+002	8.30911E+001	2.46646E-002	2.46646E-002	1.96230E+005	2.00000E+001	5.00000E+000	0.00000E+000	4.58303E+002	1.78836E+002	1.12607E+002	3.00000E+002	2.32875E+000	6.49913E-002	0.00000E+000	2.17061E+002	3.38299E+000	7.92772E-001	5.37278E+002	2.58657E+002	1.32024E+002	2.08460E+002	7.70978E-001	7.02727E-001	2.34437E-001	2.17061E+002	1.15071E+002	2.38565E-001	2.08460E+002	1.02451E+002
1.77253E+002	7.04923E+002	2.27301E+002	8.31400E+001	1.77637E+000	1.11908E+000	8.35900E+003	1.37172E+003	1.00000E+000	1.13130E+004	3.00000E+000	9.94928E+005	1.98790E+000	2.65504E+001	1.94293E-002	1.22401E-002	1.41532E-001	5.70487E-002	3.15691E+005	2.27310E+002	8.30913E+001	2.46646E-002	2.46646E-002	1.96230E+005	2.00000E+001	7.00000E+000	0.00000E+000	4.30108E+002	2.30063E+002	1.09559E+002	3.00000E+002	2.40245E+000	5.02485E-002	0.00000E+000	2.03433E+002	4.02987E+000	6.51392E-001	5.37278E+002	2.58657E+002	1.32024E+002	2.08432E+002	7.70978E-001	7.02727E-001	2.27009E-001	2.03433E+002	1.08715E+002	2.38565E-001	2.08432E+002	1.02403E+002
1.77563E+002	6.52135E+002	2.27356E+002	8.30683E+001	1.81163E+000	1.11146E+000	7.80300E+003	7.99135E+002	1.00000E+000	1.13140E+004	4.00000E+000	9.95001E+005	2.01356E+000	2.55369E+001	2.05087E-002	1.25824E-002	1.26187E-001	4.86261E-002	3.15691E+005	2.27311E+002	8.30911E+001	2.46646E-002	2.46646E-002	1.96230E+005	2.00000E+001	8.00000E+000	0.00000E+000	4.32272E+002	1.55005E+002	1.02753E+002	3.00000E+002	2.14017E+000	3.19795E-002	0.00000E+000	2.19195E+002	3.21380E+000	8.45398E-001	5.37278E+002	2.58657E+002	1.32024E+002	2.08449E+002	7.70978E-001	7.02727E-001	2.39529E-001	2.19195E+002	1.12259E+002	2.38565E-001	2.08449E+002	1.02448E+002
1.65412E+002	6.82224E+002	2.27369E+002	8.31660E+001	1.82969E+000	1.14353E+000	8.46100E+003	6.50129E+002	1.00000E+000	1.13170E+004	3.00000E+000	9.95237E+005	2.09230E+000	2.61194E+001	1.98914E-002	1.24319E-002	1.28141E-001	5.10731E-002	3.15691E+005	2.27310E+002	8.30912E+001	2.46646E-002	2.46646E-002	1.96230E+005	2.00000E+001	1.10000E+001	0.00000E+000	3.80475E+002	2.65973E+002	8.95910E+001	0.00000E+000	2.30578E+000	2.92787E-002	0.00000E+000	1.85769E+002	4.07586E+000	6.40149E-001	5.37278E+002	2.58657E+002	1.32024E+002	2.08458E+002	7.70978E-001	7.02727E-001	2.30779E-001	1.85769E+002	8.73698E+001	2.38565E-001	2.08458E+002	1.02459E+002
1.97541E+002	9.92130E+002	2.27388E+002	8.30775E+001	1.80076E+000	1.07710E+000	1.14650E+004	1.54234E+003	1.00000E+000	1.13180E+004	0.00000E+000	9.95307E+005	1.93960E+000	3.14981E+001	1.68177E-002	1.00594E-002	1.40514E-001	5.09848E-002	3.15691E+005	2.27310E+002	8.30907E+001	2.46646E-002	2.46646E-002	1.96230E+005	2.00000E+001	1.20000E+001	0.00000E+000	5.40912E+002	4.51372E+002	1.08303E+002	0.00000E+000	3.45508E+000	4.35508E-002	0.00000E+000	1.74136E+002	3.11531E+000	7.19487E-001	5.37278E+002	2.58657E+002	1.32024E+002	2.08463E+002	7.70978E-001	7.02727E-001	2.51455E-001	1.74136E+002	5.57531E+001	2.38565E-001	2.08463E+002	1.02476E+002
1.77065E+002	8.35181E+002	2.27251E+002	8.31429E+001	1.73216E+000	1.09439E+000	9.49200E+003	1.63723E+003	1.00000E+000	1.13200E+004	1.00000E+000	9.95464E+005	1.89567E+000	2.88995E+001	1.77791E-002	1.12330E-002	1.36587E-001	5.52877E-002	3.15691E+005	2.27310E+002	8.30904E+001	2.46646E-002	2.46646E-002	1.96230E+005	2.00000E+001	1.40000E+001	0.00000E+000	5.09069E+002	3.10684E+002	8.25820E+001	0.00000E+000	2.81326E+000	6.70648E-002	0.00000E+000	1.92516E+002	3.14135E+000	7.84180E-001	5.37278E+002	2.58657E+002	1.32024E+002	2.08452E+002	7.70978E-001	7.02727E-001	2.25634E-001	1.92516E+002	9.91340E+001	2.38565E-001	2.08452E+002	1.02400E+002
1.80468E+002	1.01230E+003	2.27360E+002	8.30629E+001	1.81355E+000	1.12118E+000	1.22260E+004	1.71828E+003	1.00000E+000	1.13240E+004	0.00000E+000	9.95779E+005	2.03332E+000	3.18166E+001	1.64016E-002	1.01399E-002	1.39745E-001	5.40637E-002	3.15691E+005	2.27310E+002	8.30905E+001	2.46646E-002	2.46646E-002	1.96230E+005	2.00000E+001	1.80000E+001	0.00000E+000	6.04490E+002	4.06335E+002	1.13156E+002	0.00000E+000	3.51335E+000	3.80412E-002	0.00000E+000	1.87472E+002	2.99069E+000	7.25769E-001	5.37278E+002	2.58657E+002	1.32024E+002	2.08424E+002	7.70978E-001	7.02727E-001	2.35922E-001	1.87472E+002	8.40440E+001	2.38565E-001	2.08424E+002	1.02425E+002
2.00682E+002	1.08404E+003	2.27281E+002	8.30112E+001	1.84627E+000	1.15422E+000	1.36210E+004	2.19822E+003	1.00000E+000	1.13260E+004	0.00000E+000	9.95942E+005	2.13099E+000	3.29247E+001	1.58194E-002	9.88970E-003	1.49724E-001	5.90746E-002	3.15691E+005	2.27310E+002	8.30907E+001	2.46646E-002	2.46646E-002	1.96230E+005	2.00000E+001	2.00000E+001	0.00000E+000	7.07962E+002	2.15499E+002	2.14571E+002	1.00000E+002	3.53275E+000	4.17037E-002	0.00000E+000	2.28387E+002	2.48702E+000	8.26850E-001	5.37278E+002	2.58657E+002	1.32024E+002	2.08399E+002	7.70978E-001	7.02727E-001	2.30646E-001	2.28387E+002	1.30087E+002	2.38565E-001	2.08399E+002	1.02368E+002
1.84158E+002	8.62187E+002	2.27410E+002	8.33321E+001	1.47537E+000	1.01593E+000	7.98300E+003	9.49038E+002	1.00000E+000	1.25560E+004	0.00000E+000	1.09421E+006	1.49887E+000	2.93630E+001	1.65127E-002	1.13705E-002	8.07704E-002	3.92877E-002	3.46942E+005	2.27404E+002	8.33044E+001	2.39248E-002	2.39248E-002	6.37300E+004	7.00000E+000	1.00000E+000	0.00000E+000	1.80718E+002	5.32995E+002	2.05922E+002	1.00000E+002	2.97065E+000	2.58962E-002	0.00000E+000	1.15234E+002	2.57029E+000	1.04507E+000	2.33442E+002	5.50509E+002	1.78040E+002	1.22773E+002	9.56310E-001	9.94124E-001	1.84419E-001	1.15234E+002	6.37103E+001	1.82995E-001	1.22773E+002	7.27289E+001
1.77194E+002	9.55515E+002	2.27382E+002	8.34006E+001	1.56100E+000	1.11182E+000	1.01590E+004	1.34712E+003	1.00000E+000	1.25570E+004	0.00000E+000	1.09428E+006	1.73555E+000	3.09114E+001	1.54873E-002	1.10308E-002	8.31756E-002	4.29789E-002	3.46942E+005	2.27404E+002	8.33044E+001	2.39248E-002	2.39248E-002	6.37300E+004	7.00000E+000	2.00000E+000	0.00000E+000	2.00253E+002	5.40222E+002	2.70005E+002	1.00000E+002	3.26518E+000	2.62510E-002	0.00000E+000	1.08812E+002	2.61226E+000	9.11527E-001	2.33442E+002	5.50509E+002	1.78040E+002	1.22769E+002	9.56310E-001	9.94124E-001	1.68055E-001	1.08812E+002	7.44015E+001	1.82995E-001	1.22769E+002	7.27083E+001
1.85800E+002	1.03849E+003	2.27439E+002	8.32333E+001	1.55601E+000	1.07365E+000	1.06420E+004	1.24110E+003	1.00000E+000	1.25580E+004	0.00000E+000	1.09436E+006	1.67062E+000	3.22256E+001	1.50834E-002	1.04077E-002	8.57839E-002	4.16134E-002	3.46942E+005	2.27404E+002	8.33044E+001	2.39248E-002	2.39248E-002	6.37300E+004	7.00000E+000	3.00000E+000	0.00000E+000	3.02958E+002	6.45666E+002	1.37129E+002	1.00000E+002	3.47720E+000	2.76674E-002	0.00000E+000	1.31478E+002	2.14404E+000	1.08509E+000	2.33442E+002	5.50509E+002	1.78040E+002	1.22767E+002	9.56310E-001	9.94124E-001	1.83428E-001	1.31478E+002	8.10017E+001	1.82995E-001	1.22767E+002	7.27410E+001
1.77298E+002	8.85503E+002	2.27363E+002	8.32853E+001	1.58198E+000	1.06419E+000	9.11500E+003	1.30280E+003	1.00000E+000	1.25590E+004	0.00000E+000	1.09443E+006	1.68352E+000	2.97574E+001	1.65700E-002	1.11465E-002	9.44471E-002	4.36192E-002	3.46942E+005	2.27404E+002	8.33044E+001	2.39248E-002	2.39248E-002	6.37300E+004	7.00000E+000	4.00000E+000	0.00000E+000	2.52619E+002	5.47356E+002	1.22705E+002	1.00000E+002	2.95659E+000	4.28375E-002	0.00000E+000	1.30463E+002	2.33457E+000	1.07678E+000	2.33442E+002	5.50509E+002	1.78040E+002	1.22777E+002	9.56310E-001	9.94124E-001	1.95678E-001	1.30463E+002	6.73024E+001	1.82995E-001	1.22777E+002	7.27144E+001
1.84572E+002	1.07291E+003	2.27418E+002	8.32804E+001	1.57699E+000	1.08665E+000	1.12520E+004	1.12908E+003	1.00000E+000	1.25600E+004	0.00000E+000	1.09452E+006	1.71363E+000	3.27554E+001	1.48666E-002	1.02441E-002	8.03605E-002	3.89552E-002	3.46942E+005	2.27404E+002	8.33043E+001	2.39248E-002	2.39248E-002	6.37300E+004	7.00000E+000	5.00000E+000	0.00000E+000	2.52403E+002	6.26162E+002	2.36013E+002	1.00000E+002	3.59010E+000	2.26000E-002	0.00000E+000	1.18394E+002	2.34493E+000	9.64866E-001	2.33442E+002	5.50509E+002	1.78040E+002	1.22772E+002	9.56310E-001	9.94124E-001	1.84087E-001	1.18394E+002	6.72217E+001	1.82995E-001	1.22772E+002	7.27339E+001
1.77027E+002	8.57264E+002	2.27413E+002	8.32784E+001	1.54986E+000	1.04169E+000	8.49500E+003	1.08697E+003	1.00000E+000	1.25610E+004	0.00000E+000	1.09460E+006	1.61447E+000	2.92791E+001	1.68155E-002	1.13020E-002	8.98400E-002	4.15413E-002	3.46942E+005	2.27404E+002	8.33044E+001	2.39248E-002	2.39248E-002	6.37300E+004	7.00000E+000	6.00000E+000	0.00000E+000	2.41009E+002	5.28272E+002	1.36455E+002	1.00000E+002	2.90491E+000	3.05369E-002	0.00000E+000	1.28235E+002	2.51540E+000	1.03519E+000	2.33442E+002	5.50509E+002	1.78040E+002	1.22756E+002	9.56310E-001	9.94124E-001	1.96088E-001	1.28235E+002	6.46768E+001	1.82995E-001	1.22756E+002	7.27163E+001
1.48222E+002	5.63151E+002	2.27393E+002	8.33409E+001	1.57286E+000	1.12260E+000	6.08400E+003	8.01417E+002	1.00000E+000	1.25620E+004	1.00000E+000	1.09468E+006	1.76570E+000	2.37308E+001	2.01648E-002	1.43923E-002	9.07740E-002	4.74422E-002	3.46942E+005	2.27404E+002	8.33045E+001	2.39248E-002	2.39248E-002	6.37300E+004	7.00000E+000	7.00000E+000	0.00000E+000	1.62086E+002	3.20082E+002	9.32057E+001	1.00000E+002	1.84296E+000	4.27894E-002	0.00000E+000	1.28743E+002	3.29053E+000	9.35085E-001	2.33442E+002	5.50509E+002	1.78040E+002	1.22744E+002	9.56310E-001	9.94124E-001	1.67042E-001	1.28743E+002	9.54101E+001	1.82995E-001	1.22744E+002	7.26913E+001
1.57872E+002	1.65998E+002	2.27788E+002	8.39685E+001	1.10866E+000	1.14141E+000	1.27000E+003	3.17345E+002	1.00000E+000	1.26670E+004	6.00000E+001	1.10317E+006	1.26544E+000	1.28840E+001	3.11098E-002	3.20287E-002	1.28992E-001	1.36470E-001	3.49687E+005	2.27788E+002	8.39685E+001	1.28992E-001	1.36470E-001	1.27000E+003	1.00000E+000	1.00000E+000	0.00000E+000	8.96593E+001	6.01932E+001	3.00664E+001	1.00000E+002	5.64903E-001	2.37644E-001	0.00000E+000	-1.01583E+002	1.40070E+001	4.80798E-001	8.96593E+001	6.01932E+001	3.00664E+001	-1.01583E+002	1.40070E+001	4.80798E-001	-1.45549E-002	1.89663E+002	6.73404E+001	-1.45549E-002	1.89663E+002	6.73404E+001
1.68451E+002	1.78881E+002	2.28150E+002	8.30458E+001	9.03048E-001	1.14890E+000	1.11400E+003	1.94199E+002	1.00000E+000	1.29340E+004	8.40000E+001	1.12449E+006	1.03751E+000	1.33746E+001	2.70563E-002	3.44224E-002	9.34286E-002	1.48329E-001	3.56292E+005	2.28150E+002	8.30458E+001	9.34286E-002	1.48329E-001	1.11400E+003	1.00000E+000	1.00000E+000	0.00000E+000	1.09604E+002	4.47076E+001	1.43325E+001	0.00000E+000	5.21515E-001	1.23632E-001	0.00000E+000	-3.74472E+002	7.30687E+000	9.84095E-001	1.09604E+002	4.47076E+001	1.43325E+001	-3.74472E+002	7.30687E+000	9.84095E-001	-1.19816E-001	2.08019E+002	-8.72214E+001	-1.19816E-001	2.08019E+002	-8.72214E+001
2.00141E+002	9.56718E+002	2.27385E+002	8.32012E+001	1.83212E+000	1.13631E+000	1.18050E+004	1.29369E+003	1.00000E+000	1.29720E+004	0.00000E+000	1.12754E+006	2.08185E+000	3.09309E+001	1.68625E-002	1.04583E-002	1.47080E-001	5.72282E-002	3.57256E+005	2.27337E+002	8.30669E+001	3.65277E-002	3.65277E-002	9.56510E+004	1.10000E+001	2.00000E+000	0.00000E+000	6.09883E+002	1.57078E+002	2.19212E+002	1.00000E+002	3.06359E+000	3.03150E-002	0.00000E+000	2.36353E+002	2.63681E+000	8.37721E-001	4.77472E+002	1.15826E+002	1.96152E+002	2.41714E+002	9.52084E-001	8.15063E-001	2.34405E-001	2.36353E+002	1.34409E+002	2.49103E-001	2.41714E+002	1.25568E+002
1.93100E+002	9.97810E+002	2.27306E+002	8.29930E+001	1.79604E+000	1.14803E+000	1.22200E+004	2.11095E+003	1.00000E+000	1.29740E+004	1.00000E+000	1.12769E+006	2.06191E+000	3.15881E+001	1.62473E-002	1.03852E-002	1.43318E-001	5.91533E-002	3.57256E+005	2.27337E+002	8.30667E+001	3.65277E-002	3.65277E-002	9.56510E+004	1.10000E+001	4.00000E+000	0.00000E+000	6.35439E+002	1.25198E+002	2.84022E+002	1.00000E+002	3.25025E+000	4.70092E-002	0.00000E+000	-4.41674E+001	2.48384E+000	8.74082E-001	4.77472E+002	1.15826E+002	1.96152E+002	2.41760E+002	9.52084E-001	8.15063E-001	2.20108E-001	2.47078E+002	-1.32036E+002	2.49103E-001	2.41760E+002	1.25589E+002
1.72376E+002	5.19625E+002	2.27403E+002	8.31941E+001	1.86338E+000	1.12298E+000	6.41900E+003	6.81206E+002	1.00000E+000	1.29790E+004	6.00000E+000	1.12808E+006	2.09253E+000	2.27953E+001	2.32578E-002	1.40164E-002	1.42832E-001	5.31819E-002	3.57256E+005	2.27338E+002	8.30665E+001	3.65277E-002	3.65277E-002	9.56510E+004	1.10000E+001	9.00000E+000	0.00000E+000	3.32850E+002	9.85438E+001	1.14769E+002	1.00000E+002	1.69788E+000	3.76043E-002	0.00000E+000	2.32684E+002	3.80039E+000	7.88224E-001	4.77472E+002	1.15826E+002	1.96152E+002	2.41853E+002	9.52084E-001	8.15063E-001	2.47929E-001	2.32684E+002	1.17669E+002	2.49103E-001	2.41853E+002	1.25715E+002
1.68338E+002	8.36707E+002	2.27371E+002	8.32942E+001	1.45206E+000	1.14180E+000	8.56800E+003	9.15858E+002	1.00000E+000	1.37700E+004	0.00000E+000	1.19251E+006	1.65796E+000	2.89259E+001	1.56871E-002	1.23353E-002	6.51328E-002	4.10677E-002	3.77666E+005	2.27387E+002	8.33089E+001	1.95938E-002	1.95938E-002	8.31420E+004	1.00000E+001	1.00000E+000	0.00000E+000	1.28571E+002	4.28844E+002	3.05143E+002	1.00000E+002	2.80230E+000	2.72772E-002	0.00000E+000	9.37064E+001	2.77722E+000	9.33600E-001	1.68189E+002	4.80777E+002	2.45025E+002	1.07967E+002	8.90373E-001	9.34822E-001	1.19611E-001	9.37064E+001	1.11458E+002	1.65568E-001	1.07967E+002	7.61849E+001
1.53573E+002	6.11080E+002	2.27405E+002	8.33595E+001	1.59074E+000	1.11306E+000	6.61000E+003	5.69461E+002	1.00000E+000	1.37710E+004	1.00000E+000	1.19259E+006	1.77058E+000	2.47200E+001	1.95658E-002	1.36904E-002	9.38149E-002	4.70697E-002	3.77666E+005	2.27387E+002	8.33084E+001	1.95938E-002	1.95938E-002	8.31420E+004	1.00000E+001	2.00000E+000	0.00000E+000	1.03531E+002	3.33908E+002	2.07595E+002	1.00000E+002	2.09269E+000	4.30894E-002	0.00000E+000	9.95039E+001	3.13780E+000	9.40775E-001	1.68189E+002	4.80777E+002	2.45025E+002	1.07971E+002	8.90373E-001	9.34822E-001	1.76670E-001	9.95039E+001	5.60541E+001	1.65568E-001	1.07971E+002	7.62010E+001
1.62131E+002	7.71176E+002	2.27414E+002	8.32980E+001	1.50138E+000	1.08870E+000	7.76500E+003	7.04511E+002	1.00000E+000	1.37720E+004	0.00000E+000	1.19267E+006	1.63456E+000	2.77701E+001	1.70381E-002	1.23549E-002	7.31265E-002	3.94873E-002	3.77666E+005	2.27387E+002	8.33081E+001	1.95938E-002	1.95938E-002	8.31420E+004	1.00000E+001	3.00000E+000	0.00000E+000	1.52954E+002	4.34106E+002	2.22611E+002	1.00000E+002	2.61873E+000	2.63382E-002	0.00000E+000	1.07820E+002	2.93051E+000	9.29388E-001	1.68189E+002	4.80777E+002	2.45025E+002	1.07955E+002	8.90373E-001	9.34822E-001	1.59329E-001	1.07820E+002	8.26724E+001	1.65568E-001	1.07955E+002	7.61917E+001
1.59680E+002	6.36328E+002	2.27338E+002	8.33051E+001	1.50393E+000	1.09652E+000	6.45700E+003	5.53256E+002	1.00000E+000	1.37730E+004	0.00000E+000	1.19275E+006	1.64909E+000	2.52255E+001	1.87160E-002	1.36458E-002	7.26654E-002	3.98640E-002	3.77666E+005	2.27386E+002	8.33082E+001	1.95938E-002	1.95938E-002	8.31420E+004	1.00000E+001	4.00000E+000	0.00000E+000	1.31801E+002	3.48182E+002	1.92547E+002	1.00000E+002	2.17405E+000	3.01729E-002	0.00000E+000	1.05848E+002	3.42681E+000	8.71577E-001	1.68189E+002	4.80777E+002	2.45025E+002	1.07951E+002	8.90373E-001	9.34822E-001	1.56671E-001	1.05848E+002	8.34972E+001	1.65568E-001	1.07951E+002	7.61535E+001
1.85046E+002	9.52722E+002	2.27405E+002	8.33149E+001	1.55058E+000	1.03899E+000	9.41900E+003	1.15925E+003	1.00000E+000	1.37740E+004	0.00000E+000	1.19284E+006	1.61103E+000	3.08662E+001	1.59769E-002	1.07055E-002	9.03574E-002	4.14351E-002	3.77666E+005	2.27387E+002	8.33084E+001	1.95938E-002	1.95938E-002	8.31420E+004	1.00000E+001	5.00000E+000	0.00000E+000	2.09288E+002	5.73448E+002	2.30414E+002	1.00000E+002	3.26987E+000	3.14284E-002	0.00000E+000	1.15701E+002	2.48881E+000	9.93611E-001	1.68189E+002	4.80777E+002	2.45025E+002	1.07952E+002	8.90373E-001	9.34822E-001	1.97558E-001	1.15701E+002	5.06316E+001	1.65568E-001	1.07952E+002	7.61835E+001
1.80180E+002	1.00995E+003	2.27343E+002	8.32991E+001	1.48744E+000	1.08212E+000	1.00180E+004	1.46183E+003	1.00000E+000	1.37750E+004	0.00000E+000	1.19291E+006	1.60959E+000	3.17798E+001	1.48610E-002	1.08115E-002	8.12638E-002	4.37218E-002	3.77666E+005	2.27387E+002	8.33082E+001	1.95938E-002	1.95938E-002	8.31420E+004	1.00000E+001	6.00000E+000	0.00000E+000	2.05952E+002	5.42520E+002	3.04207E+002	1.00000E+002	3.40314E+000	3.73496E-002	0.00000E+000	1.05318E+002	2.76735E+000	8.66475E-001	1.68189E+002	4.80777E+002	2.45025E+002	1.07930E+002	8.90373E-001	9.34822E-001	1.57739E-001	1.05318E+002	8.18324E+001	1.65568E-001	1.07930E+002	7.61353E+001
1.83387E+002	9.59373E+002	2.27394E+002	8.33338E+001	1.51330E+000	1.05897E+000	9.46300E+003	9.78451E+002	1.00000E+000	1.37760E+004	0.00000E+000	1.19299E+006	1.60253E+000	3.09738E+001	1.55564E-002	1.08860E-002	8.19497E-002	4.09671E-002	3.77666E+005	2.27387E+002	8.33079E+001	1.95938E-002	1.95938E-002	8.31420E+004	1.00000E+001	7.00000E+000	0.00000E+000	2.00533E+002	5.42382E+002	2.55028E+002	1.00000E+002	3.22344E+000	2.62156E-002	0.00000E+000	1.11260E+002	2.64614E+000	9.32360E-001	1.68189E+002	4.80777E+002	2.45025E+002	1.07915E+002	8.90373E-001	9.34822E-001	1.76627E-001	1.11260E+002	6.78509E+001	1.65568E-001	1.07915E+002	7.61412E+001
1.56007E+002	6.90435E+002	2.27321E+002	8.33664E+001	1.49562E+000	1.12954E+000	7.17700E+003	6.19439E+002	1.00000E+000	1.37770E+004	0.00000E+000	1.19307E+006	1.68937E+000	2.62761E+001	1.76543E-002	1.33331E-002	6.69575E-002	3.92834E-002	3.77666E+005	2.27387E+002	8.33075E+001	1.95938E-002	1.95938E-002	8.31420E+004	1.00000E+001	8.00000E+000	0.00000E+000	1.21801E+002	3.82528E+002	2.23892E+002	1.00000E+002	2.36076E+000	1.29132E-002	0.00000E+000	1.01963E+002	3.00683E+000	9.42172E-001	1.68189E+002	4.80777E+002	2.45025E+002	1.07881E+002	8.90373E-001	9.34822E-001	1.39450E-001	1.01963E+002	9.80898E+001	1.65568E-001	1.07881E+002	7.60727E+001
1.71566E+002	7.05729E+002	2.27420E+002	8.32896E+001	1.45731E+000	1.04624E+000	6.65400E+003	8.33749E+002	1.00000E+000	1.37780E+004	0.00000E+000	1.19314E+006	1.52470E+000	2.65656E+001	1.78653E-002	1.28260E-002	8.28647E-002	4.37446E-002	3.77666E+005	2.27387E+002	8.33074E+001	1.95938E-002	1.95938E-002	8.31420E+004	1.00000E+001	9.00000E+000	0.00000E+000	1.11700E+002	3.77832E+002	2.45946E+002	1.00000E+002	2.38832E+000	4.85955E-002	0.00000E+000	9.72727E+001	3.08732E+000	9.52991E-001	1.68189E+002	4.80777E+002	2.45025E+002	1.07875E+002	8.90373E-001	9.34822E-001	1.64194E-001	9.72727E+001	6.69664E+001	1.65568E-001	1.07875E+002	7.61142E+001
1.88968E+002	1.09218E+003	2.27439E+002	8.32495E+001	1.55742E+000	1.05537E+000	1.10110E+004	1.08964E+003	1.00000E+000	1.37790E+004	0.00000E+000	1.19321E+006	1.64366E+000	3.30481E+001	1.48420E-002	1.00575E-002	7.85031E-002	3.68907E-002	3.77666E+005	2.27387E+002	8.33069E+001	1.95938E-002	1.95938E-002	8.31420E+004	1.00000E+001	1.00000E+001	0.00000E+000	2.36976E+002	6.57883E+002	2.30570E+002	1.00000E+002	3.63002E+000	2.33177E-002	0.00000E+000	1.18731E+002	2.17699E+000	1.05061E+000	1.68189E+002	4.80777E+002	2.45025E+002	1.07869E+002	8.90373E-001	9.34822E-001	1.92153E-001	1.18731E+002	5.92285E+001	1.65568E-001	1.07869E+002	7.61193E+001
1.59703E+002	2.83783E+002	2.27485E+002	8.27858E+001	1.91548E+000	1.32391E+000	4.19000E+003	3.84156E+002	1.00000E+000	1.42620E+004	1.80000E+001	1.23192E+006	2.53592E+000	1.68459E+001	2.95917E-002	2.04527E-002	1.40610E-001	6.89087E-002	3.90182E+005	2.27393E+002	8.29311E+001	6.09810E-002	6.09810E-002	3.24050E+004	5.00000E+000	1.00000E+000	0.00000E+000	8.97326E+001	4.78124E+001	1.51125E+002	1.00000E+002	9.25907E-001	8.71712E-002	0.00000E+000	2.01479E+001	4.33510E+000	8.55274E-001	2.22014E+002	1.19984E+002	3.37866E+002	1.87237E+001	1.74604E+000	7.63574E-001	1.82618E-001	2.01479E+001	-2.94427E+001	2.51370E-001	1.87237E+001	-9.95197E+001
1.52463E+002	5.47568E+002	2.28439E+002	8.38636E+001	1.19409E+000	1.37286E+000	5.55300E+003	4.33873E+002	1.00000E+000	1.54140E+004	4.00000E+000	1.32414E+006	1.63932E+000	2.34002E+001	1.60241E-002	1.84231E-002	4.38366E-002	5.68897E-002	4.19331E+005	2.28368E+002	8.37582E+001	1.55293E-002	1.55293E-002	1.53770E+005	1.50000E+001	1.00000E+000	0.00000E+000	3.63974E+002	1.37273E+002	6.85677E+001	1.00000E+002	1.76468E+000	2.39028E-002	0.00000E+000	-3.68239E+002	3.54942E+000	9.07381E-001	6.78311E+002	3.32454E+002	1.07139E+002	-8.83313E+001	7.16516E-001	8.54180E-001	-6.96448E-002	2.14252E+002	-1.36647E+002	-7.08196E-002	2.02914E+002	1.44581E+002
1.59204E+002	6.43026E+002	2.28426E+002	8.38087E+001	1.24741E+000	1.35072E+000	6.70700E+003	5.65489E+002	1.00000E+000	1.54150E+004	0.00000E+000	1.32422E+006	1.68489E+000	2.53580E+001	1.52316E-002	1.64930E-002	4.15396E-002	4.81696E-002	4.19331E+005	2.28368E+002	8.37584E+001	1.55293E-002	1.55293E-002	1.53770E+005	1.50000E+001	2.00000E+000	0.00000E+000	4.17872E+002	1.79623E+002	7.18091E+001	1.00000E+002	2.07531E+000	3.28568E-002	0.00000E+000	-8.23669E+001	3.33116E+000	8.79735E-001	6.78311E+002	3.32454E+002	1.07139E+002	-8.83108E+001	7.16516E-001	8.54180E-001	-3.97623E-002	2.08879E+002	1.15481E+002	-7.08196E-002	2.02935E+002	1.44598E+002
1.65918E+002	7.82065E+002	2.28356E+002	8.38049E+001	1.18058E+000	1.38515E+000	7.91300E+003	1.02434E+003	1.00000E+000	1.54160E+004	0.00000E+000	1.32430E+006	1.63527E+000	2.79654E+001	1.32716E-002	1.55713E-002	4.50020E-002	6.11250E-002	4.19331E+005	2.28368E+002	8.37582E+001	1.55293E-002	1.55293E-002	1.53770E+005	1.50000E+001	3.00000E+000	0.00000E+000	4.98651E+002	2.43061E+002	8.36664E+001	1.00000E+002	2.56395E+000	4.52110E-002	0.00000E+000	-3.78867E+002	3.22253E+000	8.37228E-001	6.78311E+002	3.32454E+002	1.07139E+002	-8.82991E+001	7.16516E-001	8.54180E-001	-7.97310E-002	2.03624E+002	-1.35996E+002	-7.08196E-002	2.02946E+002	1.44579E+002
1.72932E+002	9.12642E+002	2.28385E+002	8.36918E+001	1.21843E+000	1.43867E+000	9.87000E+003	1.16635E+003	1.00000E+000	1.54170E+004	1.00000E+000	1.32438E+006	1.75293E+000	3.02100E+001	1.22643E-002	1.44812E-002	4.50811E-002	6.21188E-002	4.19331E+005	2.28368E+002	8.37584E+001	1.55293E-002	1.55293E-002	1.53770E+005	1.50000E+001	4.00000E+000	0.00000E+000	5.72078E+002	2.95301E+002	8.89181E+001	1.00000E+002	2.97201E+000	3.66999E-002	0.00000E+000	-3.81939E+002	2.87230E+000	8.41053E-001	6.78311E+002	3.32454E+002	1.07139E+002	-8.82816E+001	7.16516E-001	8.54180E-001	-8.28876E-002	2.00552E+002	-1.35518E+002	-7.08196E-002	2.02964E+002	1.44615E+002
1.74299E+002	9.63621E+002	2.28408E+002	8.37231E+001	1.20956E+000	1.36941E+000	9.89100E+003	1.10635E+003	1.00000E+000	1.54180E+004	1.00000E+000	1.32447E+006	1.65638E+000	3.10423E+001	1.21620E-002	1.37694E-002	4.45749E-002	5.66129E-002	4.19331E+005	2.28368E+002	8.37586E+001	1.55293E-002	1.55293E-002	1.53770E+005	1.50000E+001	5.00000E+000	0.00000E+000	6.15706E+002	3.03253E+002	9.48588E+001	1.00000E+002	3.14809E+000	3.36600E-002	0.00000E+000	-8.86468E+001	2.80612E+000	8.59973E-001	6.78311E+002	3.32454E+002	1.07139E+002	-8.82667E+001	7.16516E-001	8.54180E-001	-6.19856E-002	2.02599E+002	1.34319E+002	-7.08196E-002	2.02979E+002	1.44639E+002
1.61541E+002	8.17854E+002	2.28357E+002	8.36687E+001	1.18442E+000	1.37102E+000	8.23700E+003	7.42589E+002	1.00000E+000	1.54190E+004	0.00000E+000	1.32456E+006	1.62386E+000	2.85981E+001	1.30503E-002	1.51063E-002	3.57121E-002	4.69405E-002	4.19331E+005	2.28368E+002	8.37585E+001	1.55293E-002	1.55293E-002	1.53770E+005	1.50000E+001	6.00000E+000	0.00000E+000	5.14704E+002	2.75073E+002	7.13809E+001	1.00000E+002	2.67616E+000	2.65676E-002	0.00000E+000	-9.29066E+001	3.06444E+000	8.62931E-001	6.78311E+002	3.32454E+002	1.07139E+002	-8.82696E+001	7.16516E-001	8.54180E-001	-7.30204E-002	1.98339E+002	1.42450E+002	-7.08196E-002	2.02976E+002	1.44616E+002
2.03921E+002	1.29252E+003	2.28374E+002	8.37396E+001	1.14085E+000	1.31900E+000	1.20990E+004	1.71707E+003	1.00000E+000	1.54200E+004	0.00000E+000	1.32464E+006	1.50478E+000	3.59517E+001	1.03718E-002	1.19914E-002	3.69657E-002	4.88559E-002	4.19331E+005	2.28368E+002	8.37586E+001	1.55293E-002	1.55293E-002	1.53770E+005	1.50000E+001	7.00000E+000	0.00000E+000	7.99120E+002	4.04039E+002	1.28942E+002	1.00000E+002	4.13947E+000	2.89287E-002	0.00000E+000	-8.95000E+001	2.60818E+000	8.36564E-001	6.78311E+002	3.32454E+002	1.07139E+002	-8.82720E+001	7.16516E-001	8.54180E-001	-7.24225E-002	2.01746E+002	1.45190E+002	-7.08196E-002	2.02974E+002	1.44617E+002
1.85276E+002	1.19459E+003	2.28315E+002	8.37147E+001	1.19198E+000	1.41352E+000	1.24400E+004	1.74735E+003	1.00000E+000	1.54210E+004	0.00000E+000	1.32473E+006	1.68489E+000	3.45628E+001	1.06871E-002	1.26734E-002	3.91530E-002	5.43941E-002	4.19331E+005	2.28368E+002	8.37584E+001	1.55293E-002	1.55293E-002	1.53770E+005	1.50000E+001	8.00000E+000	0.00000E+000	7.64617E+002	3.74263E+002	1.18740E+002	1.00000E+002	3.90493E+000	2.49470E-002	0.00000E+000	-3.79574E+002	2.50258E+000	8.59832E-001	6.78311E+002	3.32454E+002	1.07139E+002	-8.82693E+001	7.16516E-001	8.54180E-001	-8.50264E-002	2.02917E+002	-1.30795E+002	-7.08196E-002	2.02976E+002	1.44595E+002
1.86593E+002	1.05098E+003	2.28338E+002	8.37575E+001	1.20853E+000	1.29900E+000	1.02540E+004	1.03740E+003	1.00000E+000	1.54220E+004	0.00000E+000	1.32481E+006	1.56988E+000	3.24188E+001	1.19347E-002	1.28281E-002	4.01601E-002	4.60887E-002	4.19331E+005	2.28369E+002	8.37582E+001	1.55293E-002	1.55293E-002	1.53770E+005	1.50000E+001	9.00000E+000	0.00000E+000	6.68199E+002	3.04365E+002	1.07673E+002	1.00000E+002	3.35101E+000	3.03258E-002	0.00000E+000	-8.50797E+001	2.70505E+000	8.76172E-001	6.78311E+002	3.32454E+002	1.07139E+002	-8.82594E+001	7.16516E-001	8.54180E-001	-3.60806E-002	2.06166E+002	1.08557E+002	-7.08196E-002	2.02986E+002	1.44613E+002
1.84679E+002	1.24673E+003	2.28302E+002	8.37686E+001	1.20069E+000	1.40671E+000	1.30070E+004	1.63664E+003	1.00000E+000	1.54230E+004	0.00000E+000	1.32489E+006	1.68902E+000	3.53090E+001	1.05279E-002	1.23344E-002	3.97517E-002	5.39814E-002	4.19331E+005	2.28369E+002	8.37580E+001	1.55293E-002	1.55293E-002	1.53770E+005	1.50000E+001	1.00000E+001	0.00000E+000	7.76016E+002	4.04673E+002	1.15129E+002	1.00000E+002	4.02675E+000	3.08544E-002	0.00000E+000	-3.82665E+002	2.47124E+000	8.51547E-001	6.78311E+002	3.32454E+002	1.07139E+002	-8.82655E+001	7.16516E-001	8.54180E-001	-7.90154E-002	1.99826E+002	-1.40617E+002	-7.08196E-002	2.02980E+002	1.44590E+002
1.85772E+002	1.12920E+003	2.28357E+002	8.38536E+001	1.20832E+000	1.36791E+000	1.15440E+004	1.15858E+003	1.00000E+000	1.54240E+004	0.00000E+000	1.32499E+006	1.65287E+000	3.36036E+001	1.12461E-002	1.27315E-002	4.43231E-002	5.63540E-002	4.19331E+005	2.28369E+002	8.37580E+001	1.55293E-002	1.55293E-002	1.53770E+005	1.50000E+001	1.10000E+001	0.00000E+000	7.17096E+002	3.45984E+002	1.09944E+002	1.00000E+002	3.64109E+000	2.59941E-002	0.00000E+000	-8.77909E+001	2.57043E+000	8.69016E-001	6.78311E+002	3.32454E+002	1.07139E+002	-8.82581E+001	7.16516E-001	8.54180E-001	-6.19458E-002	2.03455E+002	1.35100E+002	-7.08196E-002	2.02987E+002	1.44618E+002
1.91157E+002	1.29177E+003	2.28377E+002	8.38684E+001	1.21996E+000	1.37349E+000	1.33760E+004	1.91013E+003	1.00000E+000	1.54250E+004	0.00000E+000	1.32506E+006	1.67560E+000	3.59412E+001	1.05483E-002	1.18758E-002	4.36920E-002	5.49994E-002	4.19331E+005	2.28369E+002	8.37583E+001	1.55293E-002	1.55293E-002	1.53770E+005	1.50000E+001	1.20000E+001	0.00000E+000	7.84933E+002	4.22042E+002	1.24268E+002	1.00000E+002	4.14065E+000	3.25634E-002	0.00000E+000	-9.24823E+001	2.52268E+000	8.22594E-001	6.78311E+002	3.32454E+002	1.07139E+002	-8.82660E+001	7.16516E-001	8.54180E-001	-5.91983E-002	1.98763E+002	1.27320E+002	-7.08196E-002	2.02979E+002	1.44618E+002
1.79033E+002	1.32580E+003	2.28422E+002	8.37328E+001	1.20367E+000	1.40723E+000	1.38850E+004	1.51053E+003	1.00000E+000	1.54260E+004	0.00000E+000	1.32515E+006	1.69384E+000	3.64115E+001	1.02149E-002	1.19424E-002	3.99291E-002	5.40386E-002	4.19331E+005	2.28368E+002	8.37587E+001	1.55293E-002	1.55293E-002	1.53770E+005	1.50000E+001	1.30000E+001	0.00000E+000	8.34564E+002	3.82582E+002	1.47922E+002	1.00000E+002	4.23789E+000	1.92997E-002	0.00000E+000	-3.75806E+002	2.41651E+000	8.42849E-001	6.78311E+002	3.32454E+002	1.07139E+002	-8.82822E+001	7.16516E-001	8.54180E-001	-7.79648E-002	2.06685E+002	-1.34879E+002	-7.08196E-002	2.02963E+002	1.44629E+002
1.79501E+002	1.27545E+003	2.28346E+002	8.36649E+001	1.20443E+000	1.43218E+000	1.35860E+004	1.64248E+003	1.00000E+000	1.54270E+004	0.00000E+000	1.32524E+006	1.72495E+000	3.57135E+001	1.03332E-002	1.22871E-002	4.30770E-002	6.03343E-002	4.19331E+005	2.28368E+002	8.37586E+001	1.55293E-002	1.55293E-002	1.53770E+005	1.50000E+001	1.40000E+001	0.00000E+000	8.23945E+002	3.81038E+002	1.19641E+002	1.00000E+002	4.10734E+000	3.38159E-002	0.00000E+000	-3.77697E+002	2.28423E+000	9.01419E-001	6.78311E+002	3.32454E+002	1.07139E+002	-8.82839E+001	7.16516E-001	8.54180E-001	-8.63802E-002	2.04794E+002	-1.27389E+002	-7.08196E-002	2.02962E+002	1.44597E+002
1.61985E+002	5.69442E+002	2.28404E+002	8.37874E+001	1.13511E+000	1.34739E+000	5.40800E+003	7.51530E+002	1.00000E+000	1.54280E+004	6.00000E+000	1.32533E+006	1.52945E+000	2.38630E+001	1.54355E-002	1.83222E-002	4.43034E-002	6.11822E-002	4.19331E+005	2.28369E+002	8.37586E+001	1.55293E-002	1.55293E-002	1.53770E+005	1.50000E+001	1.50000E+001	0.00000E+000	3.46354E+002	1.83833E+002	5.49085E+001	1.00000E+002	1.81947E+000	5.96994E-002	0.00000E+000	-3.83118E+002	3.95049E+000	8.26118E-001	6.78311E+002	3.32454E+002	1.07139E+002	-8.82826E+001	7.16516E-001	8.54180E-001	-8.55105E-002	1.99373E+002	-1.33762E+002	-7.08196E-002	2.02963E+002	1.44618E+002
1.37446E+002	2.21388E+002	2.28463E+002	8.36367E+001	1.21369E+000	1.41264E+000	2.34800E+003	3.10680E+002	1.00000E+000	1.55130E+004	2.00000E+001	1.33225E+006	1.71450E+000	1.48791E+001	2.50471E-002	2.91529E-002	6.49360E-002	8.60370E-002	4.21918E+005	2.28463E+002	8.36367E+001	6.49360E-002	8.60370E-002	2.34800E+003	1.00000E+000	1.00000E+000	0.00000E+000	1.53980E+002	3.80342E+001	3.92413E+001	1.00000E+002	7.14756E-001	1.62819E-001	0.00000E+000	-3.53091E+002	4.98380E+000	9.93806E-001	1.53980E+002	3.80342E+001	3.92413E+001	-3.53091E+002	4.98380E+000	9.93806E-001	-7.57539E-002	2.29400E+002	-1.14619E+002	-7.57539E-002	2.29400E+002	-1.14619E+002
1.55463E+002	6.32640E+002	2.28506E+002	8.37860E+001	1.21846E+000	1.38473E+000	6.60400E+003	6.09244E+002	1.00000E+000	1.65110E+004	1.00000E+000	1.41157E+006	1.68724E+000	2.51523E+001	1.49936E-002	1.70397E-002	4.28212E-002	5.44530E-002	4.47501E+005	2.28448E+002	8.37345E+001	1.56017E-002	1.56017E-002	1.03717E+005	1.00000E+001	1.00000E+000	0.00000E+000	4.33777E+002	1.37922E+002	1.02223E+002	1.00000E+002	2.08688E+000	3.03864E-002	0.00000E+000	-3.59469E+002	3.25925E+000	9.06128E-001	7.08550E+002	2.74592E+002	1.37817E+002	-7.65618E+001	8.43327E-001	8.83670E-001	-6.38743E-002	2.23022E+002	-1.34335E+002	-6.06675E-002	2.14684E+002	1.44959E+002
1.77780E+002	1.13154E+003	2.28423E+002	8.37538E+001	1.21873E+000	1.38347E+000	1.18060E+004	1.51547E+003	1.00000E+000	1.65120E+004	0.00000E+000	1.41165E+006	1.68607E+000	3.36384E+001	1.12165E-002	1.27326E-002	4.03541E-002	5.14973E-002	4.47501E+005	2.28448E+002	8.37348E+001	1.56017E-002	1.56017E-002	1.03717E+005	1.00000E+001	2.00000E+000	0.00000E+000	7.58243E+002	2.67253E+002	1.49042E+002	1.00000E+002	3.63540E+000	2.94824E-002	0.00000E+000	-3.64793E+002	2.38985E+000	9.24248E-001	7.08550E+002	2.74592E+002	1.37817E+002	-7.65560E+001	8.43327E-001	8.83670E-001	-6.33069E-002	2.17698E+002	-1.40334E+002	-6.06675E-002	2.14690E+002	1.44929E+002
1.81524E+002	1.24963E+003	2.28413E+002	8.36519E+001	1.24215E+000	1.34607E+000	1.29590E+004	1.63994E+003	1.00000E+000	1.65130E+004	0.00000E+000	1.41174E+006	1.67201E+000	3.53502E+001	1.09116E-002	1.18244E-002	4.06215E-002	4.74169E-002	4.47501E+005	2.28448E+002	8.37349E+001	1.56017E-002	1.56017E-002	1.03717E+005	1.00000E+001	3.00000E+000	0.00000E+000	8.22656E+002	2.93123E+002	1.77775E+002	1.00000E+002	4.00790E+000	3.07834E-002	0.00000E+000	-7.25769E+001	2.38312E+000	8.84665E-001	7.08550E+002	2.74592E+002	1.37817E+002	-7.65363E+001	8.43327E-001	8.83670E-001	-4.01512E-002	2.18669E+002	1.25714E+002	-6.06675E-002	2.14709E+002	1.44950E+002
1.85929E+002	1.10553E+003	2.28481E+002	8.38065E+001	1.17104E+000	1.34658E+000	1.08180E+004	1.70990E+003	1.00000E+000	1.65140E+004	0.00000E+000	1.41183E+006	1.57690E+000	3.32496E+001	1.12589E-002	1.29467E-002	4.29352E-002	5.62368E-002	4.47501E+005	2.28448E+002	8.37345E+001	1.56017E-002	1.56017E-002	1.03717E+005	1.00000E+001	4.00000E+000	0.00000E+000	7.28437E+002	2.67435E+002	1.65402E+002	1.00000E+002	3.60121E+000	3.62010E-002	0.00000E+000	-3.63994E+002	2.70862E+000	8.51904E-001	7.08550E+002	2.74592E+002	1.37817E+002	-7.65467E+001	8.43327E-001	8.83670E-001	-6.97261E-002	2.18497E+002	-1.32289E+002	-6.06675E-002	2.14699E+002	1.44962E+002
1.81218E+002	1.25810E+003	2.28418E+002	8.37261E+001	1.21664E+000	1.36585E+000	1.29550E+004	1.60181E+003	1.00000E+000	1.65150E+004	0.00000E+000	1.41191E+006	1.66175E+000	3.54697E+001	1.06892E-002	1.20000E-002	4.21213E-002	5.26900E-002	4.47501E+005	2.28448E+002	8.37344E+001	1.56017E-002	1.56017E-002	1.03717E+005	1.00000E+001	5.00000E+000	0.00000E+000	8.37056E+002	3.30436E+002	1.37854E+002	1.00000E+002	4.04092E+000	2.70108E-002	0.00000E+000	-7.88732E+001	2.26462E+000	9.31101E-001	7.08550E+002	2.74592E+002	1.37817E+002	-7.65465E+001	8.43327E-001	8.83670E-001	-5.77741E-002	2.12372E+002	1.39348E+002	-6.06675E-002	2.14699E+002	1.44938E+002
1.84498E+002	1.21586E+003	2.28373E+002	8.37250E+001	1.17881E+000	1.35092E+000	1.20170E+004	1.30011E+003	1.00000E+000	1.65160E+004	0.00000E+000	1.41199E+006	1.59249E+000	3.48692E+001	1.07534E-002	1.23234E-002	3.71001E-002	4.81738E-002	4.47501E+005	2.28448E+002	8.37343E+001	1.56017E-002	1.56017E-002	1.03717E+005	1.00000E+001	6.00000E+000	0.00000E+000	7.64411E+002	3.33040E+002	1.52637E+002	1.00000E+002	3.88151E+000	2.40951E-002	0.00000E+000	-3.71678E+002	2.66186E+000	8.22484E-001	7.08550E+002	2.74592E+002	1.37817E+002	-7.65526E+001	8.43327E-001	8.83670E-001	-6.80338E-002	2.10813E+002	-1.41919E+002	-6.06675E-002	2.14693E+002	1.44912E+002
1.73842E+002	8.83179E+002	2.28443E+002	8.36772E+001	1.13689E+000	1.29736E+000	8.11800E+003	1.01484E+003	1.00000E+000	1.65170E+004	0.00000E+000	1.41207E+006	1.47495E+000	2.97183E+001	1.26181E-002	1.43991E-002	3.82401E-002	4.90837E-002	4.47501E+005	2.28448E+002	8.37344E+001	1.56017E-002	1.56017E-002	1.03717E+005	1.00000E+001	7.00000E+000	0.00000E+000	5.69777E+002	2.36300E+002	9.82153E+001	1.00000E+002	2.80245E+000	3.37851E-002	0.00000E+000	-3.71392E+002	2.97859E+000	8.94286E-001	7.08550E+002	2.74592E+002	1.37817E+002	-7.65710E+001	8.43327E-001	8.83670E-001	-6.59198E-002	2.11099E+002	-1.43978E+002	-6.06675E-002	2.14675E+002	1.44927E+002
1.80714E+002	1.11036E+003	2.28471E+002	8.37661E+001	1.21733E+000	1.40730E+000	1.17540E+004	1.73093E+003	1.00000E+000	1.65180E+004	0.00000E+000	1.41216E+006	1.71315E+000	3.33221E+001	1.12284E-002	1.29806E-002	4.93130E-002	6.54245E-002	4.47501E+005	2.28448E+002	8.37348E+001	1.56017E-002	1.56017E-002	1.03717E+005	1.00000E+001	8.00000E+000	0.00000E+000	7.34699E+002	2.80555E+002	1.38320E+002	1.00000E+002	3.57315E+000	4.33171E-002	0.00000E+000	-3.67740E+002	2.45461E+000	9.01854E-001	7.08550E+002	2.74592E+002	1.37817E+002	-7.65926E+001	8.43327E-001	8.83670E-001	-7.23782E-002	2.14751E+002	-1.33058E+002	-6.06675E-002	2.14653E+002	1.44914E+002
1.80635E+002	1.08380E+003	2.28484E+002	8.37383E+001	1.19216E+000	1.30318E+000	1.04750E+004	1.48291E+003	1.00000E+000	1.65190E+004	0.00000E+000	1.41224E+006	1.55360E+000	3.29211E+001	1.16482E-002	1.27329E-002	4.35478E-002	5.16941E-002	4.47501E+005	2.28448E+002	8.37347E+001	1.56017E-002	1.56017E-002	1.03717E+005	1.00000E+001	9.00000E+000	0.00000E+000	6.94067E+002	3.06640E+002	1.26309E+002	1.00000E+002	3.49753E+000	3.21820E-002	0.00000E+000	-8.19917E+001	2.76183E+000	8.49057E-001	7.08550E+002	2.74592E+002	1.37817E+002	-7.65905E+001	8.43327E-001	8.83670E-001	-4.44878E-002	2.09254E+002	1.21239E+002	-6.06675E-002	2.14655E+002	1.44923E+002
1.57627E+002	6.17715E+002	2.28557E+002	8.37368E+001	1.18789E+000	1.36463E+000	6.21100E+003	8.26198E+002	1.00000E+000	1.65200E+004	0.00000E+000	1.41232E+006	1.62104E+000	2.48539E+001	1.50729E-002	1.73155E-002	4.52820E-002	5.88616E-002	4.47501E+005	2.28448E+002	8.37352E+001	1.56017E-002	1.56017E-002	1.03717E+005	1.00000E+001	1.00000E+001	0.00000E+000	4.13739E+002	1.62815E+002	6.43852E+001	1.00000E+002	1.98322E+000	4.41580E-002	0.00000E+000	-3.70540E+002	3.20483E+000	9.50224E-001	7.08550E+002	2.74592E+002	1.37817E+002	-7.65745E+001	8.43327E-001	8.83670E-001	-6.92405E-002	2.11951E+002	-1.39343E+002	-6.06675E-002	2.14671E+002	1.44972E+002
1.41971E+002	3.86061E+002	2.28543E+002	8.37904E+001	1.18114E+000	1.35298E+000	3.82700E+003	3.37045E+002	1.00000E+000	1.65240E+004	1.60000E+001	1.41266E+006	1.59806E+000	1.96484E+001	1.90930E-002	2.18706E-002	4.85299E-002	6.23559E-002	4.47849E+005	2.28532E+002	8.37822E+001	3.91835E-002	3.91835E-002	5.39700E+003	2.00000E+000	1.00000E+000	0.00000E+000	2.37632E+002	1.19773E+002	4.61203E+001	1.00000E+002	1.25550E+000	3.27302E-002	0.00000E+000	-8.70507E+001	4.99832E+000	7.76172E-001	1.94985E+002	9.99460E+001	3.68459E+001	-8.80892E+001	4.18912E+000	7.79851E-001	-6.78076E-002	2.04195E+002	1.42526E+002	-7.14315E-002	2.03156E+002	1.45561E+002
1.33754E+002	1.58052E+002	2.28504E+002	8.37628E+001	1.17312E+000	1.37772E+000	1.57000E+003	1.54578E+002	1.00000E+000	1.65250E+004	3.90000E+001	1.41276E+006	1.61623E+000	1.25719E+001	2.96069E-002	3.47704E-002	7.80605E-002	1.05233E-001	4.47849E+005	2.28532E+002	8.37828E+001	3.91835E-002	3.91835E-002	5.39700E+003	2.00000E+000	2.00000E+000	0.00000E+000	9.10297E+001	5.16162E+001	1.42387E+001	1.00000E+002	4.88385E-001	1.69344E-001	0.00000E+000	-3.85588E+002	7.46421E+000	8.11479E-001	1.94985E+002	9.99460E+001	3.68459E+001	-8.80998E+001	4.18912E+000	7.79851E-001	-8.02071E-002	1.96903E+002	-1.42115E+002	-7.14315E-002	2.03146E+002	1.45534E+002
1.64896E+002	6.62330E+002	2.27311E+002	8.29037E+001	1.63096E+000	1.05718E+000	6.84900E+003	6.62911E+002	1.00000E+000	1.65600E+004	1.00000E+000	1.41556E+006	1.72422E+000	2.57358E+001	1.97075E-002	1.27742E-002	1.36457E-001	5.82435E-002	4.48749E+005	2.27325E+002	8.29497E+001	3.89434E-002	3.89434E-002	4.49670E+004	6.00000E+000	1.00000E+000	0.00000E+000	3.30279E+002	3.19746E+002	6.41457E+001	0.00000E+000	2.24785E+000	4.19689E-002	0.00000E+000	1.66164E+002	3.73948E+000	7.75509E-001	4.46903E+002	3.53271E+002	8.42507E+001	1.78179E+002	1.55178E+000	7.29345E-001	2.13450E-001	1.66164E+002	8.49603E+001	2.07975E-001	1.78179E+002	1.02492E+002
1.75830E+002	8.79572E+002	2.27277E+002	8.29664E+001	1.62467E+000	1.08884E+000	9.34500E+003	7.12488E+002	1.00000E+000	1.65610E+004	0.00000E+000	1.41565E+006	1.76901E+000	2.96576E+001	1.68064E-002	1.12635E-002	1.23602E-001	5.62126E-002	4.48749E+005	2.27326E+002	8.29498E+001	3.89434E-002	3.89434E-002	4.49670E+004	6.00000E+000	2.00000E+000	0.00000E+000	4.92930E+002	3.88078E+002	7.54547E+001	0.00000E+000	2.99526E+000	1.66596E-002	0.00000E+000	1.78495E+002	3.13933E+000	7.90831E-001	4.46903E+002	3.53271E+002	8.42507E+001	1.78186E+002	1.55178E+000	7.29345E-001	1.97467E-001	1.78495E+002	1.13480E+002	2.07975E-001	1.78186E+002	1.02480E+002
1.98687E+002	9.73244E+002	2.27379E+002	8.29274E+001	1.67154E+000	1.09153E+000	1.07360E+004	1.69647E+003	1.00000E+000	1.65620E+004	0.00000E+000	1.41575E+006	1.82454E+000	3.11969E+001	1.61323E-002	1.05345E-002	1.14419E-001	4.95105E-002	4.48749E+005	2.27326E+002	8.29499E+001	3.89434E-002	3.89434E-002	4.49670E+004	6.00000E+000	3.00000E+000	0.00000E+000	5.68436E+002	3.90762E+002	1.25214E+002	0.00000E+000	3.39457E+000	4.07832E-002	0.00000E+000	1.87307E+002	3.47616E+000	6.66331E-001	4.46903E+002	3.53271E+002	8.42507E+001	1.78194E+002	1.55178E+000	7.29345E-001	2.09916E-001	1.87307E+002	1.09688E+002	2.07975E-001	1.78194E+002	1.02536E+002
1.78815E+002	8.11903E+002	2.27363E+002	8.29873E+001	1.64944E+000	1.05730E+000	8.58500E+003	1.26549E+003	1.00000E+000	1.65630E+004	0.00000E+000	1.41583E+006	1.74395E+000	2.84939E+001	1.78019E-002	1.14111E-002	1.20013E-001	5.01717E-002	4.48749E+005	2.27326E+002	8.29496E+001	3.89434E-002	3.89434E-002	4.49670E+004	6.00000E+000	4.00000E+000	0.00000E+000	4.24730E+002	3.84824E+002	8.36555E+001	3.00000E+002	2.80809E+000	4.13935E-002	0.00000E+000	1.69870E+002	3.46626E+000	7.47274E-001	4.46903E+002	3.53271E+002	8.42507E+001	1.78182E+002	1.55178E+000	7.29345E-001	2.18764E-001	1.69870E+002	8.33668E+001	2.07975E-001	1.78182E+002	1.02514E+002
1.68939E+002	7.22567E+002	2.27299E+002	8.29514E+001	1.72776E+000	1.11364E+000	8.22800E+003	6.34071E+002	1.00000E+000	1.65640E+004	0.00000E+000	1.41592E+006	1.92411E+000	2.68806E+001	1.90475E-002	1.22772E-002	1.39125E-001	5.86344E-002	4.48749E+005	2.27326E+002	8.29498E+001	3.89434E-002	3.89434E-002	4.49670E+004	6.00000E+000	5.00000E+000	0.00000E+000	4.13441E+002	2.97224E+002	6.77357E+001	0.00000E+000	2.43427E+000	2.49295E-002	0.00000E+000	1.83826E+002	3.45372E+000	7.66086E-001	4.46903E+002	3.53271E+002	8.42507E+001	1.78159E+002	1.55178E+000	7.29345E-001	2.16133E-001	1.83826E+002	9.99255E+001	2.07975E-001	1.78159E+002	1.02464E+002
1.39540E+002	2.81513E+002	2.27408E+002	8.39041E+001	1.27564E+000	1.25891E+000	2.80000E+003	2.90855E+002	1.00000E+000	1.68520E+004	2.20000E+001	1.43946E+006	1.60592E+000	1.67784E+001	2.41074E-002	2.37911E-002	6.47905E-002	6.32322E-002	4.56289E+005	2.27341E+002	8.36526E+001	3.13194E-002	3.13194E-002	9.87570E+004	1.50000E+001	1.00000E+000	0.00000E+000	1.72732E+002	3.26117E+001	8.95983E+001	1.00000E+002	9.19946E-001	9.50228E-002	0.00000E+000	-3.85518E+001	5.34840E+000	8.48025E-001	2.17155E+002	2.33090E+002	3.81124E+002	4.63289E+001	1.21156E+000	6.30352E-001	6.60367E-003	2.52694E+002	1.06126E+002	6.62693E-002	4.63289E+001	1.23384E+002
1.43850E+002	2.69219E+002	2.27274E+002	8.38489E+001	1.22399E+000	1.31754E+000	2.69000E+003	2.69447E+002	1.00000E+000	1.68530E+004	2.50000E+001	1.43955E+006	1.61266E+000	1.64079E+001	2.35995E-002	2.54032E-002	5.96786E-002	6.83164E-002	4.56289E+005	2.27341E+002	8.36528E+001	3.13194E-002	3.13194E-002	9.87570E+004	1.50000E+001	2.00000E+000	0.00000E+000	1.63103E+002	2.79084E+001	1.00947E+002	1.00000E+002	9.13389E-001	9.94270E-002	0.00000E+000	-3.21233E+002	5.43375E+000	8.51599E-001	2.17155E+002	2.33090E+002	3.81124E+002	4.63283E+001	1.21156E+000	6.30352E-001	-3.68072E-002	2.61258E+002	-1.27254E+002	6.62693E-002	4.63283E+001	1.23327E+002
1.61970E+002	5.64804E+002	2.27354E+002	8.39401E+001	1.20730E+000	1.24204E+000	5.26400E+003	4.91415E+002	1.00000E+000	1.68540E+004	5.00000E+000	1.43961E+006	1.49951E+000	2.37656E+001	1.66402E-002	1.71189E-002	4.47619E-002	4.71721E-002	4.56289E+005	2.27341E+002	8.36528E+001	3.13194E-002	3.13194E-002	9.87570E+004	1.50000E+001	3.00000E+000	0.00000E+000	3.16269E+002	5.53726E+001	2.21272E+002	1.00000E+002	1.85990E+000	3.11336E-002	0.00000E+000	-2.39362E+001	3.94897E+000	8.37663E-001	2.17155E+002	2.33090E+002	3.81124E+002	4.63302E+001	1.21156E+000	6.30352E-001	-1.41798E-002	2.67309E+002	1.44367E+002	6.62693E-002	4.63302E+001	1.23360E+002
1.42813E+002	3.36625E+002	2.27398E+002	8.38524E+001	1.31649E+000	1.39236E+000	3.79600E+003	5.32416E+002	1.00000E+000	1.68550E+004	1.70000E+001	1.43970E+006	1.83303E+000	1.83473E+001	2.13675E-002	2.25990E-002	7.66162E-002	8.53119E-002	4.56289E+005	2.27341E+002	8.36528E+001	3.13194E-002	3.13194E-002	9.87570E+004	1.50000E+001	4.00000E+000	0.00000E+000	1.99636E+002	9.71738E+001	1.32660E+002	1.00000E+002	1.35483E+000	1.19313E-001	0.00000E+000	-3.23515E+002	1.17323E+001	3.32021E-001	2.17155E+002	2.33090E+002	3.81124E+002	4.63113E+001	1.21156E+000	6.30352E-001	-2.80104E-002	2.58976E+002	-1.39465E+002	6.62693E-002	4.63113E+001	1.23365E+002
1.51068E+002	5.60632E+002	2.27344E+002	8.38343E+001	1.35533E+000	1.28101E+000	6.01200E+003	6.27887E+002	1.00000E+000	1.68560E+004	3.00000E+000	1.43977E+006	1.73620E+000	2.36777E+001	1.74798E-002	1.65212E-002	5.72330E-002	5.14411E-002	4.56289E+005	2.27341E+002	8.36527E+001	3.13194E-002	3.13194E-002	9.87570E+004	1.50000E+001	5.00000E+000	0.00000E+000	3.26294E+002	6.89118E+001	2.13164E+002	1.00000E+002	1.90736E+000	4.29445E-002	0.00000E+000	-2.78118E+001	4.01483E+000	7.70964E-001	2.17155E+002	2.33090E+002	3.81124E+002	4.62900E+001	1.21156E+000	6.30352E-001	2.81926E-002	2.63434E+002	9.22921E+001	6.62693E-002	4.62900E+001	1.23321E+002
1.58768E+002	5.24394E+002	2.27257E+002	8.38801E+001	1.30038E+000	1.31578E+000	5.53900E+003	5.80860E+002	1.00000E+000	1.68570E+004	7.00000E+000	1.43985E+006	1.71102E+000	2.28996E+001	1.74725E-002	1.76794E-002	5.66374E-002	5.79156E-002	4.56289E+005	2.27341E+002	8.36520E+001	3.13194E-002	3.13194E-002	9.87570E+004	1.50000E+001	6.00000E+000	0.00000E+000	3.01983E+002	1.07871E+002	2.07611E+002	1.00000E+002	1.94411E+000	6.82651E-002	0.00000E+000	-2.63252E+001	6.15784E+000	5.23682E-001	2.17155E+002	2.33090E+002	3.81124E+002	4.62833E+001	1.21156E+000	6.30352E-001	-5.88536E-003	2.64920E+002	1.32501E+002	6.62693E-002	4.62833E+001	1.23273E+002
1.55366E+002	6.23786E+002	2.27353E+002	8.38732E+001	1.31525E+000	1.33821E+000	6.77200E+003	8.71041E+002	1.00000E+000	1.68580E+004	2.00000E+000	1.43993E+006	1.76008E+000	2.49757E+001	1.59827E-002	1.62617E-002	5.76468E-002	5.95905E-002	4.56289E+005	2.27341E+002	8.36518E+001	3.13194E-002	3.13194E-002	9.87570E+004	1.50000E+001	7.00000E+000	0.00000E+000	3.77067E+002	9.04935E+001	2.13743E+002	1.00000E+002	2.13171E+000	5.12481E-002	0.00000E+000	-3.58955E+001	3.98378E+000	7.32077E-001	2.17155E+002	2.33090E+002	3.81124E+002	4.62713E+001	1.21156E+000	6.30352E-001	-8.65005E-003	2.55350E+002	1.26120E+002	6.62693E-002	4.62713E+001	1.23304E+002
1.62870E+002	6.03304E+002	2.27339E+002	8.36730E+001	1.32955E+000	1.23662E+000	6.15300E+003	4.99120E+002	1.00000E+000	1.68590E+004	1.00000E+000	1.44001E+006	1.64415E+000	2.45622E+001	1.69497E-002	1.57649E-002	4.91305E-002	4.29370E-002	4.56289E+005	2.27341E+002	8.36519E+001	3.13194E-002	3.13194E-002	9.87570E+004	1.50000E+001	8.00000E+000	0.00000E+000	2.16438E+002	1.30971E+002	2.70328E+002	1.00000E+002	1.97233E+000	3.38923E-002	0.00000E+000	2.00210E+001	5.59496E+000	5.46853E-001	2.17155E+002	2.33090E+002	3.81124E+002	4.62441E+001	1.21156E+000	6.30352E-001	3.62156E-002	2.00210E+001	1.31024E+002	6.62693E-002	4.62441E+001	1.23281E+002
1.64516E+002	6.27351E+002	2.27414E+002	8.35631E+001	1.32722E+000	1.08414E+000	5.62300E+003	3.92561E+002	1.00000E+000	1.68600E+004	2.00000E+000	1.44010E+006	1.43890E+000	2.50470E+001	1.76994E-002	1.44578E-002	4.95186E-002	3.42045E-002	4.56289E+005	2.27341E+002	8.36515E+001	3.13194E-002	3.13194E-002	9.87570E+004	1.50000E+001	9.00000E+000	0.00000E+000	1.10821E+002	2.02402E+002	3.32220E+002	1.00000E+002	2.09637E+000	2.50694E-002	0.00000E+000	5.50456E+001	3.52428E+000	9.08149E-001	2.17155E+002	2.33090E+002	3.81124E+002	4.62170E+001	1.21156E+000	6.30352E-001	1.00803E-001	5.50456E+001	9.35355E+001	6.62693E-002	4.62170E+001	1.23293E+002
1.77152E+002	9.64353E+002	2.27324E+002	8.34683E+001	1.43114E+000	1.10191E+000	9.40500E+003	1.14956E+003	1.00000E+000	1.68610E+004	0.00000E+000	1.44017E+006	1.57698E+000	3.10540E+001	1.47571E-002	1.13623E-002	6.36120E-002	3.84849E-002	4.56289E+005	2.27341E+002	8.36514E+001	3.13194E-002	3.13194E-002	9.87570E+004	1.50000E+001	1.00000E+001	0.00000E+000	1.63732E+002	3.64603E+002	4.76239E+002	1.00000E+002	3.26391E+000	2.70527E-002	0.00000E+000	6.50509E+001	2.86514E+000	8.63745E-001	2.17155E+002	2.33090E+002	3.81124E+002	4.62137E+001	1.21156E+000	6.30352E-001	1.29973E-001	6.50509E+001	7.14543E+001	6.62693E-002	4.62137E+001	1.23254E+002
1.67781E+002	6.41175E+002	2.27388E+002	8.35344E+001	1.33627E+000	1.11529E+000	5.94600E+003	5.46392E+002	1.00000E+000	1.68620E+004	0.00000E+000	1.44025E+006	1.49033E+000	2.53214E+001	1.73293E-002	1.44635E-002	5.78685E-002	4.11834E-002	4.56289E+005	2.27341E+002	8.36516E+001	3.13194E-002	3.13194E-002	9.87570E+004	1.50000E+001	1.10000E+001	0.00000E+000	1.11604E+002	2.18277E+002	3.23837E+002	1.00000E+002	2.12298E+000	3.96721E-002	0.00000E+000	5.90885E+001	3.55847E+000	8.74652E-001	2.17155E+002	2.33090E+002	3.81124E+002	4.62059E+001	1.21156E+000	6.30352E-001	9.01399E-002	5.90885E+001	1.09419E+002	6.62693E-002	4.62059E+001	1.23272E+002
1.89688E+002	9.49835E+002	2.27287E+002	8.35609E+001	1.35540E+000	1.08928E+000	8.71100E+003	1.21446E+003	1.00000E+000	1.68630E+004	0.00000E+000	1.44034E+006	1.47642E+000	3.08194E+001	1.45222E-002	1.16710E-002	6.06101E-002	3.98352E-002	4.56289E+005	2.27341E+002	8.36515E+001	3.13194E-002	3.13194E-002	9.87570E+004	1.50000E+001	1.20000E+001	0.00000E+000	1.57091E+002	3.17085E+002	5.13266E+002	1.00000E+002	3.21100E+000	4.00565E-002	0.00000E+000	5.63722E+001	2.72636E+000	9.43178E-001	2.17155E+002	2.33090E+002	3.81124E+002	4.61985E+001	1.21156E+000	6.30352E-001	1.08855E-001	5.63722E+001	8.59021E+001	6.62693E-002	4.61985E+001	1.23218E+002
1.83571E+002	1.07185E+003	2.27383E+002	8.35356E+001	1.45767E+000	1.13641E+000	1.09630E+004	1.42494E+003	1.00000E+000	1.68640E+004	0.00000E+000	1.44041E+006	1.65651E+000	3.27392E+001	1.39218E-002	1.08535E-002	6.89872E-002	4.25406E-002	4.56289E+005	2.27341E+002	8.36514E+001	3.13194E-002	3.13194E-002	9.87570E+004	1.50000E+001	1.30000E+001	0.00000E+000	2.13003E+002	3.70279E+002	5.42545E+002	1.00000E+002	3.64953E+000	3.76596E-002	0.00000E+000	5.83788E+001	2.82848E+000	8.10389E-001	2.17155E+002	2.33090E+002	3.81124E+002	4.61695E+001	1.21156E+000	6.30352E-001	1.23844E-001	5.83788E+001	7.14903E+001	6.62693E-002	4.61695E+001	1.23233E+002
1.98862E+002	1.34209E+003	2.27297E+002	8.35215E+001	1.40291E+000	1.12977E+000	1.31710E+004	2.44973E+003	1.00000E+000	1.68650E+004	0.00000E+000	1.44049E+006	1.58496E+000	3.66346E+001	1.22242E-002	9.84416E-003	6.50060E-002	4.26089E-002	4.56289E+005	2.27341E+002	8.36516E+001	3.13194E-002	3.13194E-002	9.87570E+004	1.50000E+001	1.40000E+001	0.00000E+000	2.50930E+002	4.38323E+002	6.88167E+002	1.00000E+002	4.46882E+000	3.74545E-002	0.00000E+000	5.59779E+001	2.43829E+000	8.57662E-001	2.17155E+002	2.33090E+002	3.81124E+002	4.61630E+001	1.21156E+000	6.30352E-001	1.07849E-001	5.59779E+001	8.66244E+001	6.62693E-002	4.61630E+001	1.23188E+002
1.68667E+002	7.01603E+002	2.27366E+002	8.35166E+001	1.27267E+000	1.06060E+000	5.91200E+003	5.15887E+002	1.00000E+000	1.68660E+004	0.00000E+000	1.44057E+006	1.34980E+000	2.64878E+001	1.65520E-002	1.37938E-002	4.81318E-002	3.43968E-002	4.56289E+005	2.27341E+002	8.36517E+001	3.13194E-002	3.13194E-002	9.87570E+004	1.50000E+001	1.50000E+001	0.00000E+000	1.26133E+002	2.20286E+002	3.63691E+002	1.00000E+002	2.30511E+000	3.21723E-002	0.00000E+000	5.43268E+001	3.50090E+000	8.91588E-001	2.17155E+002	2.33090E+002	3.81124E+002	4.61356E+001	1.21156E+000	6.30352E-001	9.08906E-002	5.43268E+001	1.03812E+002	6.62693E-002	4.61356E+001	1.23192E+002
1.53342E+002	3.37130E+002	2.27378E+002	8.37714E+001	1.27399E+000	1.18619E+000	3.17200E+003	4.22666E+002	1.00000E+000	1.69100E+004	3.00000E+001	1.44395E+006	1.51118E+000	1.83611E+001	2.26203E-002	2.10613E-002	6.55473E-002	5.74039E-002	4.57751E+005	2.27348E+002	8.38490E+001	2.82955E-002	2.82955E-002	1.99240E+004	5.00000E+000	1.00000E+000	0.00000E+000	1.85499E+002	2.75747E+001	1.40168E+002	1.00000E+002	1.10923E+000	9.20891E-002	0.00000E+000	-2.08094E+001	4.78450E+000	8.90653E-001	2.74396E+002	4.84472E+001	1.93447E+002	-2.42847E+001	2.03632E+000	8.34981E-001	3.56886E-002	2.70436E+002	9.08039E+001	2.93521E-003	2.66961E+002	1.24562E+002
1.70414E+002	7.48938E+002	2.27282E+002	8.38606E+001	1.19827E+000	1.20190E+000	6.72000E+003	8.22024E+002	1.00000E+000	1.69110E+004	5.00000E+000	1.44401E+006	1.44020E+000	2.73667E+001	1.46174E-002	1.46617E-002	4.48957E-002	4.51523E-002	4.57751E+005	2.27347E+002	8.38490E+001	2.82955E-002	2.82955E-002	1.99240E+004	5.00000E+000	2.00000E+000	0.00000E+000	4.29311E+002	6.57842E+001	2.95681E+002	1.00000E+002	2.47839E+000	3.98644E-002	0.00000E+000	-2.53602E+001	3.32816E+000	8.79675E-001	2.74396E+002	4.84472E+001	1.93447E+002	-2.42946E+001	2.03632E+000	8.34981E-001	-1.51445E-003	2.65885E+002	1.28503E+002	2.93521E-003	2.66951E+002	1.24505E+002
1.39914E+002	2.90533E+002	2.27295E+002	8.38132E+001	1.24738E+000	1.23876E+000	2.79000E+003	3.69732E+002	1.00000E+000	1.69120E+004	2.20000E+001	1.44409E+006	1.54521E+000	1.70450E+001	2.36154E-002	2.34523E-002	7.30673E-002	7.21205E-002	4.57751E+005	2.27347E+002	8.38493E+001	2.82955E-002	2.82955E-002	1.99240E+004	5.00000E+000	3.00000E+000	0.00000E+000	1.61650E+002	4.74876E+001	1.21132E+002	1.00000E+002	1.04020E+000	1.17165E-001	0.00000E+000	-2.09183E+001	7.15121E+000	6.35374E-001	2.74396E+002	4.84472E+001	1.93447E+002	-2.43183E+001	2.03632E+000	8.34981E-001	3.46479E-003	2.70327E+002	1.27286E+002	2.93521E-003	2.66927E+002	1.24489E+002
1.48018E+002	3.88113E+002	2.27360E+002	8.38139E+001	1.27415E+000	1.23591E+000	3.79700E+003	3.71640E+002	1.00000E+000	1.69130E+004	2.30000E+001	1.44418E+006	1.57474E+000	1.97006E+001	2.06777E-002	2.00570E-002	5.68058E-002	5.36947E-002	4.57751E+005	2.27347E+002	8.38492E+001	2.82955E-002	2.82955E-002	1.99240E+004	5.00000E+000	4.00000E+000	0.00000E+000	2.18845E+002	4.12571E+001	1.64665E+002	1.00000E+002	1.33493E+000	6.76687E-002	0.00000E+000	-2.09742E+001	4.76997E+000	8.16536E-001	2.74396E+002	4.84472E+001	1.93447E+002	-2.43305E+001	2.03632E+000	8.34981E-001	1.52364E-002	2.70271E+002	1.13865E+002	2.93521E-003	2.66915E+002	1.24506E+002
1.50590E+002	3.37919E+002	2.27473E+002	8.39662E+001	1.24357E+000	1.32449E+000	3.44500E+003	2.35089E+002	1.00000E+000	1.69140E+004	2.80000E+001	1.44426E+006	1.64710E+000	1.83826E+001	2.11873E-002	2.25660E-002	5.54501E-002	6.22970E-002	4.57751E+005	2.27347E+002	8.38492E+001	2.82955E-002	2.82955E-002	1.99240E+004	5.00000E+000	5.00000E+000	0.00000E+000	2.06600E+002	4.25491E+001	1.33371E+002	1.00000E+002	1.19883E+000	4.65070E-002	0.00000E+000	-3.20372E+002	5.23373E+000	7.81277E-001	2.74396E+002	4.84472E+001	1.93447E+002	-2.43419E+001	2.03632E+000	8.34981E-001	-3.15105E-002	2.62119E+002	-1.32320E+002	2.93521E-003	2.66904E+002	1.24537E+002
1.70866E+002	8.45973E+002	2.26281E+002	8.29335E+001	1.51299E+000	1.10795E+000	8.69200E+003	1.09378E+003	1.00000E+000	1.77410E+004	0.00000E+000	1.50989E+006	1.67631E+000	2.90856E+001	1.62284E-002	1.18839E-002	7.99040E-002	4.36919E-002	4.78862E+005	2.26273E+002	8.28528E+001	1.25150E-002	1.25150E-002	2.78763E+005	2.50000E+001	1.00000E+000	0.00000E+000	1.58276E+002	4.62794E+002	2.55874E+002	1.00000E+002	2.83901E+000	4.09074E-002	0.00000E+000	1.03256E+002	2.79006E+000	9.22653E-001	2.77297E+002	6.62075E+002	4.04139E+002	1.01371E+002	5.72103E-001	7.94547E-001	1.54539E-001	1.03256E+002	8.27247E+001	1.55146E-001	1.01371E+002	8.01917E+001
2.36160E+002	2.10729E+003	2.26247E+002	8.28630E+001	1.65095E+000	1.20487E+000	2.52710E+004	5.29977E+003	1.00000E+000	1.77420E+004	0.00000E+000	1.50997E+006	1.98918E+000	4.59052E+001	1.03854E-002	7.57931E-003	8.90320E-002	4.77346E-002	4.78862E+005	2.26274E+002	8.28526E+001	1.25150E-002	1.25150E-002	2.78763E+005	2.50000E+001	2.00000E+000	0.00000E+000	5.08471E+002	9.52871E+002	7.23722E+002	1.00000E+002	7.04354E+000	3.34348E-002	0.00000E+000	9.27188E+001	2.40166E+000	6.28619E-001	2.77297E+002	6.62075E+002	4.04139E+002	1.01372E+002	5.72103E-001	7.94547E-001	1.56198E-001	9.27188E+001	7.04053E+001	1.55146E-001	1.01372E+002	8.01810E+001
2.45417E+002	1.93365E+003	2.26297E+002	8.29063E+001	1.52544E+000	1.09604E+000	1.98130E+004	3.36791E+003	1.00000E+000	1.77430E+004	0.00000E+000	1.51005E+006	1.67194E+000	4.39733E+001	1.08373E-002	7.78663E-003	7.99168E-002	4.16567E-002	4.78862E+005	2.26274E+002	8.28527E+001	1.25150E-002	1.25150E-002	2.78763E+005	2.50000E+001	3.00000E+000	0.00000E+000	4.06013E+002	9.45973E+002	6.73536E+002	1.00000E+002	6.54850E+000	2.90389E-002	0.00000E+000	9.42591E+001	2.24896E+000	7.58148E-001	2.77297E+002	6.62075E+002	4.04139E+002	1.01366E+002	5.72103E-001	7.94547E-001	1.63803E-001	9.42591E+001	6.38834E+001	1.55146E-001	1.01366E+002	8.01956E+001
2.12467E+002	1.81611E+003	2.26274E+002	8.29254E+001	1.56048E+000	1.11189E+000	1.92230E+004	2.60759E+003	1.00000E+000	1.77440E+004	0.00000E+000	1.51013E+006	1.73509E+000	4.26158E+001	1.12551E-002	8.01959E-003	8.42464E-002	4.31865E-002	4.78862E+005	2.26274E+002	8.28523E+001	1.25150E-002	1.25150E-002	2.78763E+005	2.50000E+001	4.00000E+000	0.00000E+000	3.84131E+002	9.34834E+002	5.59336E+002	1.00000E+002	6.06796E+000	1.96424E-002	0.00000E+000	1.02022E+002	2.13933E+000	8.09139E-001	2.77297E+002	6.62075E+002	4.04139E+002	1.01367E+002	5.72103E-001	7.94547E-001	1.67861E-001	1.02022E+002	6.73444E+001	1.55146E-001	1.01367E+002	8.01849E+001
2.30820E+002	1.83943E+003	2.26235E+002	8.29073E+001	1.60169E+000	1.14745E+000	2.05120E+004	3.69539E+003	1.00000E+000	1.77450E+004	0.00000E+000	1.51020E+006	1.83785E+000	4.28886E+001	1.11834E-002	8.01177E-003	9.17411E-002	4.74539E-002	4.78862E+005	2.26274E+002	8.28519E+001	1.25150E-002	1.25150E-002	2.78763E+005	2.50000E+001	5.00000E+000	0.00000E+000	4.70398E+002	9.20943E+002	5.08273E+002	1.00000E+002	6.11075E+000	2.68552E-002	0.00000E+000	1.09019E+002	2.37417E+000	7.05823E-001	2.77297E+002	6.62075E+002	4.04139E+002	1.01359E+002	5.72103E-001	7.94547E-001	1.65231E-001	1.09019E+002	7.71042E+001	1.55146E-001	1.01359E+002	8.01607E+001
1.78496E+002	9.35155E+002	2.26269E+002	8.29335E+001	1.48531E+000	1.09522E+000	9.34700E+003	1.07234E+003	1.00000E+000	1.77460E+004	1.00000E+000	1.51029E+006	1.62674E+000	3.05803E+001	1.53632E-002	1.13283E-002	7.70393E-002	4.26619E-002	4.78862E+005	2.26274E+002	8.28518E+001	1.25150E-002	1.25150E-002	2.78763E+005	2.50000E+001	6.00000E+000	0.00000E+000	1.86465E+002	5.09689E+002	2.82877E+002	1.00000E+002	3.16654E+000	3.12811E-002	0.00000E+000	1.03797E+002	2.79521E+000	8.88098E-001	2.77297E+002	6.62075E+002	4.04139E+002	1.01377E+002	5.72103E-001	7.94547E-001	1.51169E-001	1.03797E+002	8.68649E+001	1.55146E-001	1.01377E+002	8.01924E+001
1.90948E+002	1.31236E+003	2.26224E+002	8.29296E+001	1.47181E+000	1.11355E+000	1.32120E+004	1.84033E+003	1.00000E+000	1.77470E+004	0.00000E+000	1.51037E+006	1.63894E+000	3.62265E+001	1.28047E-002	9.68780E-003	8.03539E-002	4.64831E-002	4.78862E+005	2.26274E+002	8.28519E+001	1.25150E-002	1.25150E-002	2.78763E+005	2.50000E+001	7.00000E+000	0.00000E+000	2.93039E+002	7.10086E+002	3.50669E+002	1.00000E+002	4.36689E+000	2.76939E-002	0.00000E+000	1.09655E+002	2.43145E+000	8.58739E-001	2.77297E+002	6.62075E+002	4.04139E+002	1.01379E+002	5.72103E-001	7.94547E-001	1.38574E-001	1.09655E+002	1.06260E+002	1.55146E-001	1.01379E+002	8.01740E+001
2.13327E+002	1.32377E+003	2.26226E+002	8.28696E+001	1.44519E+000	1.09073E+000	1.28590E+004	1.76663E+003	1.00000E+000	1.77480E+004	0.00000E+000	1.51045E+006	1.57632E+000	3.63837E+001	1.27445E-002	9.61866E-003	7.05318E-002	4.07310E-002	4.78862E+005	2.26274E+002	8.28517E+001	1.25150E-002	1.25150E-002	2.78763E+005	2.50000E+001	8.00000E+000	0.00000E+000	2.67448E+002	6.99647E+002	4.10292E+002	1.00000E+002	4.45391E+000	2.79613E-002	0.00000E+000	1.02074E+002	2.48448E+000	8.51869E-001	2.77297E+002	6.62075E+002	4.04139E+002	1.01376E+002	5.72103E-001	7.94547E-001	1.39775E-001	1.02074E+002	9.73849E+001	1.55146E-001	1.01376E+002	8.01753E+001
1.88859E+002	1.12659E+003	2.26300E+002	8.27552E+001	1.55761E+000	1.11609E+000	1.19720E+004	1.57715E+003	1.00000E+000	1.77490E+004	0.00000E+000	1.51053E+006	1.73843E+000	3.35647E+001	1.42356E-002	1.02004E-002	8.32437E-002	4.33957E-002	4.78862E+005	2.26274E+002	8.28519E+001	1.25150E-002	1.25150E-002	2.78763E+005	2.50000E+001	9.00000E+000	0.00000E+000	2.26080E+002	5.86603E+002	3.49206E+002	1.00000E+002	3.75704E+000	2.98058E-002	0.00000E+000	1.01536E+002	2.59831E+000	8.44183E-001	2.77297E+002	6.62075E+002	4.04139E+002	1.01376E+002	5.72103E-001	7.94547E-001	1.65134E-001	1.01536E+002	6.97606E+001	1.55146E-001	1.01376E+002	8.02141E+001
1.62457E+002	6.66989E+002	2.26299E+002	8.27557E+001	1.52177E+000	1.12351E+000	6.99200E+003	1.04729E+003	1.00000E+000	1.77500E+004	4.00000E+000	1.51062E+006	1.70972E+000	2.58261E+001	1.81990E-002	1.34362E-002	8.86830E-002	4.92711E-002	4.78862E+005	2.26274E+002	8.28521E+001	1.25150E-002	1.25150E-002	2.78763E+005	2.50000E+001	1.00000E+001	0.00000E+000	1.20145E+002	3.27785E+002	2.45187E+002	1.00000E+002	2.24688E+000	4.88996E-002	0.00000E+000	9.08239E+001	3.43103E+000	8.36538E-001	2.77297E+002	6.62075E+002	4.04139E+002	1.01382E+002	5.72103E-001	7.94547E-001	1.50554E-001	9.08239E+001	7.45726E+001	1.55146E-001	1.01382E+002	8.02196E+001
1.71201E+002	6.68982E+002	2.26256E+002	8.28136E+001	1.38738E+000	1.02474E+000	5.89400E+003	6.10174E+002	1.00000E+000	1.77510E+004	6.00000E+000	1.51071E+006	1.42170E+000	2.58647E+001	1.80713E-002	1.33477E-002	6.86874E-002	3.86755E-002	4.78862E+005	2.26274E+002	8.28520E+001	1.25150E-002	1.25150E-002	2.78763E+005	2.50000E+001	1.10000E+001	0.00000E+000	1.31365E+002	3.61318E+002	2.02073E+002	1.00000E+002	2.24742E+000	3.21278E-002	0.00000E+000	1.03445E+002	3.51551E+000	8.89236E-001	2.77297E+002	6.62075E+002	4.04139E+002	1.01385E+002	5.72103E-001	7.94547E-001	1.50341E-001	1.03445E+002	8.74002E+001	1.55146E-001	1.01385E+002	8.02001E+001
1.93972E+002	1.11535E+003	2.26357E+002	8.27739E+001	1.50186E+000	1.08748E+000	1.12060E+004	1.27175E+003	1.00000E+000	1.77520E+004	0.00000E+000	1.51079E+006	1.63323E+000	3.33968E+001	1.41874E-002	1.02729E-002	8.21188E-002	4.37044E-002	4.78862E+005	2.26274E+002	8.28520E+001	1.25150E-002	1.25150E-002	2.78763E+005	2.50000E+001	1.20000E+001	0.00000E+000	2.34993E+002	5.77112E+002	3.35547E+002	1.00000E+002	3.70725E+000	2.97553E-002	0.00000E+000	1.03141E+002	2.76293E+000	8.20571E-001	2.77297E+002	6.62075E+002	4.04139E+002	1.01370E+002	5.72103E-001	7.94547E-001	1.60033E-001	1.03141E+002	7.67984E+001	1.55146E-001	1.01370E+002	8.02326E+001
1.87416E+002	9.79427E+002	2.26312E+002	8.28202E+001	1.39630E+000	1.02561E+000	8.69500E+003	1.00075E+003	1.00000E+000	1.77530E+004	0.00000E+000	1.51087E+006	1.43205E+000	3.12958E+001	1.49742E-002	1.09988E-002	6.55785E-002	3.62629E-002	4.78862E+005	2.26274E+002	8.28518E+001	1.25150E-002	1.25150E-002	2.78763E+005	2.50000E+001	1.30000E+001	0.00000E+000	1.87993E+002	5.14332E+002	3.10079E+002	1.00000E+002	3.27652E+000	2.33270E-002	0.00000E+000	1.00500E+002	2.96339E+000	8.68536E-001	2.77297E+002	6.62075E+002	4.04139E+002	1.01390E+002	5.72103E-001	7.94547E-001	1.53059E-001	1.00500E+002	8.15705E+001	1.55146E-001	1.01390E+002	8.02306E+001
1.49286E+002	3.37244E+002	2.26267E+002	8.27364E+001	1.38343E+000	1.04209E+000	3.01400E+003	2.72135E+002	1.00000E+000	1.77540E+004	2.40000E+001	1.51096E+006	1.44166E+000	1.83642E+001	2.51991E-002	1.89817E-002	7.81246E-002	4.62758E-002	4.78862E+005	2.26274E+002	8.28515E+001	1.25150E-002	1.25150E-002	2.78763E+005	2.50000E+001	1.40000E+001	0.00000E+000	5.97728E+001	2.09849E+002	8.64127E+001	1.00000E+002	1.15331E+000	5.80609E-002	0.00000E+000	1.10681E+002	3.95896E+000	1.10423E+000	2.77297E+002	6.62075E+002	4.04139E+002	1.01388E+002	5.72103E-001	7.94547E-001	1.40728E-001	1.10681E+002	1.04987E+002	1.55146E-001	1.01388E+002	8.02120E+001
1.79753E+002	9.31362E+002	2.26331E+002	8.27661E+001	1.45343E+000	1.04491E+000	8.73600E+003	9.53300E+002	1.00000E+000	1.77550E+004	1.00000E+000	1.51102E+006	1.51870E+000	3.05182E+001	1.55503E-002	1.11795E-002	7.11738E-002	3.77008E-002	4.78862E+005	2.26274E+002	8.28511E+001	1.25150E-002	1.25150E-002	2.78763E+005	2.50000E+001	1.50000E+001	0.00000E+000	1.70672E+002	4.68214E+002	3.12767E+002	1.00000E+002	3.08244E+000	2.72999E-002	0.00000E+000	9.60401E+001	3.01743E+000	8.50978E-001	2.77297E+002	6.62075E+002	4.04139E+002	1.01382E+002	5.72103E-001	7.94547E-001	1.63518E-001	9.60401E+001	6.59886E+001	1.55146E-001	1.01382E+002	8.02334E+001
1.89017E+002	9.07918E+002	2.26266E+002	8.27590E+001	1.43018E+000	1.03526E+000	8.30800E+003	1.28512E+003	1.00000E+000	1.77560E+004	1.00000E+000	1.51110E+006	1.48060E+000	3.01317E+001	1.56907E-002	1.13579E-002	7.75968E-002	4.15038E-002	4.78862E+005	2.26274E+002	8.28513E+001	1.25150E-002	1.25150E-002	2.78763E+005	2.50000E+001	1.60000E+001	0.00000E+000	1.60368E+002	5.03496E+002	2.81124E+002	1.00000E+002	3.06247E+000	3.74977E-002	0.00000E+000	1.02279E+002	2.75996E+000	9.54025E-001	2.77297E+002	6.62075E+002	4.04139E+002	1.01391E+002	5.72103E-001	7.94547E-001	1.60185E-001	1.02279E+002	7.57357E+001	1.55146E-001	1.01391E+002	8.02132E+001
1.57560E+002	6.12298E+002	2.26335E+002	8.28456E+001	1.45903E+000	1.13433E+000	6.24500E+003	5.25637E+002	1.00000E+000	1.77570E+004	6.00000E+000	1.51119E+006	1.65502E+000	2.47447E+001	1.84628E-002	1.43540E-002	6.59221E-002	4.09656E-002	4.78862E+005	2.26274E+002	8.28512E+001	1.25150E-002	1.25150E-002	2.78763E+005	2.50000E+001	1.70000E+001	0.00000E+000	1.11666E+002	3.29719E+002	1.86437E+002	1.00000E+002	2.03310E+000	2.55669E-002	0.00000E+000	1.02337E+002	3.29568E+000	9.21509E-001	2.77297E+002	6.62075E+002	4.04139E+002	1.01387E+002	5.72103E-001	7.94547E-001	1.25203E-001	1.02337E+002	1.13530E+002	1.55146E-001	1.01387E+002	8.02360E+001
1.82338E+002	1.03394E+003	2.26243E+002	8.27596E+001	1.50230E+000	1.09017E+000	1.03950E+004	1.37233E+003	1.00000E+000	1.77580E+004	0.00000E+000	1.51126E+006	1.63776E+000	3.21550E+001	1.47348E-002	1.06926E-002	8.47676E-002	4.53123E-002	4.78862E+005	2.26274E+002	8.28509E+001	1.25150E-002	1.25150E-002	2.78763E+005	2.50000E+001	1.80000E+001	0.00000E+000	2.18781E+002	5.33240E+002	3.25575E+002	1.00000E+002	3.48187E+000	2.65976E-002	0.00000E+000	1.01133E+002	2.92185E+000	8.05640E-001	2.77297E+002	6.62075E+002	4.04139E+002	1.01381E+002	5.72103E-001	7.94547E-001	1.58971E-001	1.01133E+002	7.58695E+001	1.55146E-001	1.01381E+002	8.01934E+001
1.66290E+002	7.31267E+002	2.26294E+002	8.28439E+001	1.47843E+000	1.07855E+000	7.17800E+003	8.96572E+002	1.00000E+000	1.77590E+004	0.00000E+000	1.51134E+006	1.59457E+000	2.70420E+001	1.74502E-002	1.27303E-002	7.91862E-002	4.31362E-002	4.78862E+005	2.26274E+002	8.28510E+001	1.25150E-002	1.25150E-002	2.78763E+005	2.50000E+001	1.90000E+001	0.00000E+000	1.51011E+002	3.82170E+002	2.27433E+002	1.00000E+002	2.45857E+000	4.60342E-002	0.00000E+000	1.01821E+002	3.40809E+000	8.31186E-001	2.77297E+002	6.62075E+002	4.04139E+002	1.01379E+002	5.72103E-001	7.94547E-001	1.56387E-001	1.01821E+002	7.93284E+001	1.55146E-001	1.01379E+002	8.02103E+001
1.89896E+002	8.91679E+002	2.26298E+002	8.28927E+001	1.39690E+000	1.06302E+000	8.20000E+003	1.09980E+003	1.00000E+000	1.77600E+004	0.00000E+000	1.51142E+006	1.48493E+000	2.98610E+001	1.54262E-002	1.17391E-002	6.99489E-002	4.13070E-002	4.78862E+005	2.26274E+002	8.28507E+001	1.25150E-002	1.25150E-002	2.78763E+005	2.50000E+001	2.00000E+001	0.00000E+000	1.61205E+002	4.78991E+002	2.86600E+002	1.00000E+002	3.00275E+000	3.68923E-002	0.00000E+000	1.00071E+002	2.90981E+000	9.10836E-001	2.77297E+002	6.62075E+002	4.04139E+002	1.01373E+002	5.72103E-001	7.94547E-001	1.35726E-001	1.00071E+002	9.97953E+001	1.55146E-001	1.01373E+002	8.02037E+001
1.78242E+002	8.41418E+002	2.26309E+002	8.28175E+001	1.46713E+000	1.05644E+000	8.04100E+003	1.04156E+003	1.00000E+000	1.77610E+004	0.00000E+000	1.51149E+006	1.54993E+000	2.90072E+001	1.63611E-002	1.17812E-002	8.16233E-002	4.31996E-002	4.78862E+005	2.26274E+002	8.28509E+001	1.25150E-002	1.25150E-002	2.78763E+005	2.50000E+001	2.10000E+001	0.00000E+000	1.67042E+002	4.45495E+002	2.71902E+002	1.00000E+002	2.86159E+000	3.78474E-002	0.00000E+000	1.00194E+002	3.13787E+000	8.52947E-001	2.77297E+002	6.62075E+002	4.04139E+002	1.01359E+002	5.72103E-001	7.94547E-001	1.62743E-001	1.00194E+002	7.09514E+001	1.55146E-001	1.01359E+002	8.01981E+001
1.84486E+002	1.06820E+003	2.26269E+002	8.28319E+001	1.54647E+000	1.13617E+000	1.14690E+004	1.50877E+003	1.00000E+000	1.77620E+004	0.00000E+000	1.51156E+006	1.75705E+000	3.26833E+001	1.44404E-002	1.06091E-002	8.62386E-002	4.71634E-002	4.78862E+005	2.26274E+002	8.28510E+001	1.25150E-002	1.25150E-002	2.78763E+005	2.50000E+001	2.20000E+001	0.00000E+000	2.27333E+002	5.90771E+002	2.89395E+002	1.00000E+002	3.57615E+000	4.07577E-002	0.00000E+000	1.08906E+002	2.49437E+000	8.98438E-001	2.77297E+002	6.62075E+002	4.04139E+002	1.01349E+002	5.72103E-001	7.94547E-001	1.52948E-001	1.08906E+002	9.00745E+001	1.55146E-001	1.01349E+002	8.01695E+001
2.00472E+002	1.27332E+003	2.26251E+002	8.28469E+001	1.50484E+000	1.10851E+000	1.30300E+004	1.99745E+003	1.00000E+000	1.77630E+004	0.00000E+000	1.51163E+006	1.66812E+000	3.56836E+001	1.31831E-002	9.71104E-003	8.19947E-002	4.50320E-002	4.78862E+005	2.26273E+002	8.28507E+001	1.25150E-002	1.25150E-002	2.78763E+005	2.50000E+001	2.30000E+001	0.00000E+000	2.48922E+002	6.66233E+002	4.20650E+002	1.00000E+002	4.32333E+000	3.25801E-002	0.00000E+000	9.87048E+001	2.47929E+000	8.48030E-001	2.77297E+002	6.62075E+002	4.04139E+002	1.01358E+002	5.72103E-001	7.94547E-001	1.51658E-001	9.87048E+001	8.12456E+001	1.55146E-001	1.01358E+002	8.01694E+001
2.18872E+002	1.36865E+003	2.26233E+002	8.28826E+001	1.44601E+000	1.07808E+000	1.31520E+004	2.37888E+003	1.00000E+000	1.77640E+004	0.00000E+000	1.51172E+006	1.55891E+000	3.69953E+001	1.26089E-002	9.40055E-003	7.66810E-002	4.31395E-002	4.78862E+005	2.26273E+002	8.28511E+001	1.25150E-002	1.25150E-002	2.78763E+005	2.50000E+001	2.40000E+001	0.00000E+000	2.85687E+002	7.56518E+002	3.87515E+002	1.00000E+002	4.61939E+000	3.40849E-002	0.00000E+000	1.07117E+002	2.33961E+000	8.94483E-001	2.77297E+002	6.62075E+002	4.04139E+002	1.01363E+002	5.72103E-001	7.94547E-001	1.45771E-001	1.07117E+002	9.59651E+001	1.55146E-001	1.01363E+002	8.01640E+001
1.74896E+002	7.55794E+002	2.26325E+002	8.27537E+001	1.47065E+000	1.06621E+000	7.30700E+003	9.95122E+002	1.00000E+000	1.77650E+004	0.00000E+000	1.51179E+006	1.56802E+000	2.74917E+001	1.72044E-002	1.24730E-002	8.11978E-002	4.36357E-002	4.78862E+005	2.26273E+002	8.28509E+001	1.25150E-002	1.25150E-002	2.78763E+005	2.50000E+001	2.50000E+001	0.00000E+000	1.39965E+002	4.32846E+002	2.16916E+002	1.00000E+002	2.55692E+000	3.75602E-002	0.00000E+000	1.06155E+002	2.86996E+000	9.78285E-001	2.77297E+002	6.62075E+002	4.04139E+002	1.01364E+002	5.72103E-001	7.94547E-001	1.59427E-001	1.06155E+002	8.04446E+001	1.55146E-001	1.01364E+002	8.02138E+001
1.59882E+002	4.04792E+002	2.26773E+002	8.32278E+001	1.31206E+000	1.21881E+000	4.02500E+003	4.73702E+002	1.00000E+000	1.82090E+004	1.90000E+001	1.54714E+006	1.59915E+000	2.01194E+001	2.06810E-002	1.92111E-002	5.88905E-002	5.13681E-002	4.90705E+005	2.26704E+002	8.30911E+001	1.12746E-002	1.12746E-002	1.82965E+005	1.70000E+001	1.00000E+000	0.00000E+000	1.32024E+002	7.70059E+001	2.13180E+002	1.00000E+002	1.35372E+000	6.83492E-002	0.00000E+000	2.53393E+001	4.83351E+000	7.82647E-001	3.17676E+002	2.50681E+002	6.26652E+002	3.44104E+001	6.69649E-001	8.37877E-001	3.68487E-002	2.53393E+001	1.35394E+002	7.17082E-002	3.44104E+001	1.05102E+002
1.57928E+002	8.81954E+002	2.26762E+002	8.30863E+001	1.43950E+000	1.22414E+000	9.58600E+003	1.09768E+003	1.00000E+000	1.82100E+004	0.00000E+000	1.54721E+006	1.76215E+000	2.96977E+001	1.47026E-002	1.25029E-002	6.34948E-002	4.64357E-002	4.90705E+005	2.26704E+002	8.30912E+001	1.12746E-002	1.12746E-002	1.82965E+005	1.70000E+001	2.00000E+000	0.00000E+000	2.75569E+002	1.76568E+002	4.56932E+002	1.00000E+002	2.91721E+000	3.24367E-002	0.00000E+000	2.79981E+001	3.19525E+000	7.67164E-001	3.17676E+002	2.50681E+002	6.26652E+002	3.44097E+001	6.69649E-001	8.37877E-001	8.08535E-002	2.79981E+001	8.84400E+001	7.17082E-002	3.44097E+001	1.05104E+002
1.83579E+002	9.67789E+002	2.26775E+002	8.31394E+001	1.35951E+000	1.14998E+000	9.39900E+003	1.00142E+003	1.00000E+000	1.82110E+004	0.00000E+000	1.54729E+006	1.56341E+000	3.11093E+001	1.40230E-002	1.18618E-002	5.42949E-002	3.94217E-002	4.90705E+005	2.26704E+002	8.30911E+001	1.12746E-002	1.12746E-002	1.82965E+005	1.70000E+001	3.00000E+000	0.00000E+000	2.97286E+002	1.79411E+002	5.28996E+002	1.00000E+002	3.23033E+000	2.36610E-002	0.00000E+000	2.72883E+001	2.90175E+000	8.53120E-001	3.17676E+002	2.50681E+002	6.26652E+002	3.44099E+001	6.69649E-001	8.37877E-001	8.34936E-002	2.72883E+001	8.47812E+001	7.17082E-002	3.44099E+001	1.05107E+002
1.98462E+002	1.55055E+003	2.26706E+002	8.30608E+001	1.34782E+000	1.17057E+000	1.51960E+004	1.83363E+003	1.00000E+000	1.82120E+004	0.00000E+000	1.54737E+006	1.57772E+000	3.93770E+001	1.09337E-002	9.49585E-003	4.55774E-002	3.47392E-002	4.90705E+005	2.26704E+002	8.30913E+001	1.12746E-002	1.12746E-002	1.82965E+005	1.70000E+001	4.00000E+000	0.00000E+000	4.13264E+002	3.58692E+002	8.20766E+002	1.00000E+002	5.13215E+000	1.48123E-002	0.00000E+000	3.72429E+001	2.41147E+000	8.07356E-001	3.17676E+002	2.50681E+002	6.26652E+002	3.44271E+001	6.69649E-001	8.37877E-001	7.03808E-002	3.72429E+001	1.09404E+002	7.17082E-002	3.44271E+001	1.05097E+002
1.69732E+002	9.23827E+002	2.26702E+002	8.30726E+001	1.33345E+000	1.16316E+000	8.90900E+003	9.25236E+002	1.00000E+000	1.82130E+004	0.00000E+000	1.54746E+006	1.55102E+000	3.03945E+001	1.41274E-002	1.23232E-002	5.42033E-002	4.17331E-002	4.90705E+005	2.26704E+002	8.30913E+001	1.12746E-002	1.12746E-002	1.82965E+005	1.70000E+001	5.00000E+000	0.00000E+000	2.46411E+002	2.05741E+002	4.93412E+002	1.00000E+002	3.04675E+000	3.24256E-002	0.00000E+000	3.60377E+001	3.06594E+000	8.29342E-001	3.17676E+002	2.50681E+002	6.26652E+002	3.44463E+001	6.69649E-001	8.37877E-001	6.82092E-002	3.60377E+001	1.10637E+002	7.17082E-002	3.44463E+001	1.05114E+002
1.71893E+002	9.81095E+002	2.26718E+002	8.30524E+001	1.36862E+000	1.15784E+000	9.64900E+003	1.08103E+003	1.00000E+000	1.82140E+004	0.00000E+000	1.54755E+006	1.58464E+000	3.13224E+001	1.39329E-002	1.17871E-002	5.99017E-002	4.33840E-002	4.90705E+005	2.26704E+002	8.30914E+001	1.12746E-002	1.12746E-002	1.82965E+005	1.70000E+001	6.00000E+000	0.00000E+000	2.20693E+002	2.65392E+002	5.34838E+002	1.00000E+002	3.30294E+000	3.04242E-002	0.00000E+000	4.58576E+001	2.83071E+000	8.63128E-001	3.17676E+002	2.50681E+002	6.26652E+002	3.44093E+001	6.69649E-001	8.37877E-001	8.34296E-002	4.58576E+001	1.03401E+002	7.17082E-002	3.44093E+001	1.05085E+002
1.84872E+002	1.15256E+003	2.26704E+002	8.30428E+001	1.37641E+000	1.20429E+000	1.18370E+004	1.65032E+003	1.00000E+000	1.82150E+004	0.00000E+000	1.54763E+006	1.65760E+000	3.39493E+001	1.26511E-002	1.10691E-002	5.58347E-002	4.31173E-002	4.90705E+005	2.26704E+002	8.30908E+001	1.12746E-002	1.12746E-002	1.82965E+005	1.70000E+001	7.00000E+000	0.00000E+000	3.39361E+002	2.48983E+002	5.96121E+002	1.00000E+002	3.80675E+000	2.67343E-002	0.00000E+000	3.21882E+001	2.88954E+000	7.63418E-001	3.17676E+002	2.50681E+002	6.26652E+002	3.44059E+001	6.69649E-001	8.37877E-001	6.66929E-002	3.21882E+001	1.08496E+002	7.17082E-002	3.44059E+001	1.05076E+002
2.14520E+002	1.46795E+003	2.26685E+002	8.30901E+001	1.37288E+000	1.13897E+000	1.42540E+004	1.27496E+003	1.00000E+000	1.82160E+004	0.00000E+000	1.54771E+006	1.56367E+000	3.83138E+001	1.14991E-002	9.53988E-003	4.88212E-002	3.40744E-002	4.90705E+005	2.26704E+002	8.30904E+001	1.12746E-002	1.12746E-002	1.82965E+005	1.70000E+001	8.00000E+000	0.00000E+000	3.85993E+002	2.97654E+002	8.29520E+002	1.00000E+002	4.87953E+000	1.41975E-002	0.00000E+000	3.37946E+001	2.17927E+000	9.22426E-001	3.17676E+002	2.50681E+002	6.26652E+002	3.44096E+001	6.69649E-001	8.37877E-001	9.31242E-002	3.37946E+001	8.05098E+001	7.17082E-002	3.44096E+001	1.05069E+002
2.05168E+002	1.43166E+003	2.26649E+002	8.31058E+001	1.32755E+000	1.17503E+000	1.38900E+004	1.70490E+003	1.00000E+000	1.82170E+004	0.00000E+000	1.54779E+006	1.55992E+000	3.78373E+001	1.12642E-002	9.97005E-003	4.77302E-002	3.77152E-002	4.90705E+005	2.26704E+002	8.30908E+001	1.12746E-002	1.12746E-002	1.82965E+005	1.70000E+001	9.00000E+000	0.00000E+000	4.21862E+002	2.90988E+002	7.65374E+002	1.00000E+002	4.75211E+000	2.19830E-002	0.00000E+000	3.05907E+001	2.49326E+000	8.16757E-001	3.17676E+002	2.50681E+002	6.26652E+002	3.43955E+001	6.69649E-001	8.37877E-001	6.09473E-002	3.05907E+001	1.13341E+002	7.17082E-002	3.43955E+001	1.05038E+002
1.72939E+002	1.07425E+003	2.26672E+002	8.31139E+001	1.37147E+000	1.19609E+000	1.09300E+004	1.34588E+003	1.00000E+000	1.82180E+004	0.00000E+000	1.54788E+006	1.64041E+000	3.27758E+001	1.31183E-002	1.14408E-002	5.62444E-002	4.31863E-002	4.90705E+005	2.26704E+002	8.30910E+001	1.12746E-002	1.12746E-002	1.82965E+005	1.70000E+001	1.00000E+001	0.00000E+000	2.52462E+002	2.55520E+002	6.02461E+002	1.00000E+002	3.58966E+000	2.65236E-002	0.00000E+000	4.04776E+001	2.52151E+000	9.10419E-001	3.17676E+002	2.50681E+002	6.26652E+002	3.44147E+001	6.69649E-001	8.37877E-001	6.83055E-002	4.04776E+001	1.14954E+002	7.17082E-002	3.44147E+001	1.05067E+002
2.09660E+002	1.43867E+003	2.26693E+002	8.30539E+001	1.34130E+000	1.12226E+000	1.34720E+004	2.26216E+003	1.00000E+000	1.82190E+004	0.00000E+000	1.54796E+006	1.50528E+000	3.79298E+001	1.15560E-002	9.66891E-003	5.33927E-002	3.78000E-002	4.90705E+005	2.26704E+002	8.30913E+001	1.12746E-002	1.12746E-002	1.82965E+005	1.70000E+001	1.10000E+001	0.00000E+000	3.62701E+002	3.59382E+002	7.58292E+002	1.00000E+002	4.77625E+000	2.30702E-002	0.00000E+000	4.12100E+001	2.57218E+000	8.03884E-001	3.17676E+002	2.50681E+002	6.26652E+002	3.43980E+001	6.69649E-001	8.37877E-001	8.89105E-002	4.12100E+001	9.26237E+001	7.17082E-002	3.43980E+001	1.05063E+002
1.95710E+002	1.31077E+003	2.26745E+002	8.30932E+001	1.35741E+000	1.13878E+000	1.25900E+004	2.42827E+003	1.00000E+000	1.82200E+004	0.00000E+000	1.54803E+006	1.54579E+000	3.62045E+001	1.20976E-002	1.01491E-002	5.56130E-002	3.95771E-002	4.90705E+005	2.26704E+002	8.30912E+001	1.12746E-002	1.12746E-002	1.82965E+005	1.70000E+001	1.20000E+001	0.00000E+000	3.79932E+002	2.58890E+002	7.24296E+002	1.00000E+002	4.38540E+000	2.36637E-002	0.00000E+000	3.05753E+001	2.47185E+000	8.65318E-001	3.17676E+002	2.50681E+002	6.26652E+002	3.44186E+001	6.69649E-001	8.37877E-001	8.75885E-002	3.05753E+001	8.34845E+001	7.17082E-002	3.44186E+001	1.05105E+002
1.88129E+002	1.16162E+003	2.26755E+002	8.30555E+001	1.34257E+000	1.18431E+000	1.14690E+004	1.27047E+003	1.00000E+000	1.82210E+004	0.00000E+000	1.54811E+006	1.59002E+000	3.40825E+001	1.25364E-002	1.10586E-002	5.15587E-002	4.04968E-002	4.90705E+005	2.26703E+002	8.30909E+001	1.12746E-002	1.12746E-002	1.82965E+005	1.70000E+001	1.30000E+001	0.00000E+000	3.41133E+002	2.25748E+002	6.31811E+002	1.00000E+002	3.85417E+000	2.01736E-002	0.00000E+000	2.97221E+001	2.63193E+000	8.51481E-001	3.17676E+002	2.50681E+002	6.26652E+002	3.44251E+001	6.69649E-001	8.37877E-001	6.26309E-002	2.97221E+001	1.10625E+002	7.17082E-002	3.44251E+001	1.05117E+002
1.72012E+002	8.36928E+002	2.26675E+002	8.31041E+001	1.37613E+000	1.20354E+000	8.59300E+003	1.24742E+003	1.00000E+000	1.82220E+004	0.00000E+000	1.54819E+006	1.65623E+000	2.89297E+001	1.48452E-002	1.29834E-002	6.12785E-002	4.73397E-002	4.90705E+005	2.26703E+002	8.30911E+001	1.12746E-002	1.12746E-002	1.82965E+005	1.70000E+001	1.40000E+001	0.00000E+000	2.57021E+002	1.52605E+002	4.62916E+002	1.00000E+002	2.80306E+000	4.31462E-002	0.00000E+000	2.71052E+001	2.97562E+000	8.70084E-001	3.17676E+002	2.50681E+002	6.26652E+002	3.44436E+001	6.69649E-001	8.37877E-001	6.69007E-002	2.71052E+001	1.03163E+002	7.17082E-002	3.44436E+001	1.05098E+002
1.72069E+002	1.03737E+003	2.26686E+002	8.31098E+001	1.34850E+000	1.22662E+000	1.06450E+004	9.24397E+002	1.00000E+000	1.82230E+004	0.00000E+000	1.54826E+006	1.65410E+000	3.22082E+001	1.30701E-002	1.18888E-002	4.84756E-002	4.04466E-002	4.90705E+005	2.26703E+002	8.30912E+001	1.12746E-002	1.12746E-002	1.82965E+005	1.70000E+001	1.50000E+001	0.00000E+000	2.94754E+002	2.22324E+002	5.46425E+002	1.00000E+002	3.42131E+000	2.05797E-002	0.00000E+000	3.31420E+001	2.90625E+000	8.00398E-001	3.17676E+002	2.50681E+002	6.26652E+002	3.44341E+001	6.69649E-001	8.37877E-001	4.73282E-002	3.31420E+001	1.31291E+002	7.17082E-002	3.44341E+001	1.05093E+002
1.78355E+002	1.01979E+003	2.26675E+002	8.31054E+001	1.33475E+000	1.18727E+000	1.00440E+004	1.81894E+003	1.00000E+000	1.82240E+004	0.00000E+000	1.54833E+006	1.58471E+000	3.19341E+001	1.33183E-002	1.18466E-002	5.35133E-002	4.27260E-002	4.90705E+005	2.26703E+002	8.30918E+001	1.12746E-002	1.12746E-002	1.82965E+005	1.70000E+001	1.60000E+001	0.00000E+000	2.40673E+002	2.43656E+002	5.69712E+002	1.00000E+002	3.40695E+000	2.87694E-002	0.00000E+000	4.05804E+001	2.65087E+000	9.03377E-001	3.17676E+002	2.50681E+002	6.26652E+002	3.44287E+001	6.69649E-001	8.37877E-001	5.84786E-002	4.05804E+001	1.26126E+002	7.17082E-002	3.44287E+001	1.05083E+002
1.68061E+002	8.82540E+002	2.26636E+002	8.31630E+001	1.32511E+000	1.16478E+000	8.47700E+003	7.26777E+002	1.00000E+000	1.82250E+004	0.00000E+000	1.54842E+006	1.54346E+000	2.97076E+001	1.43923E-002	1.26510E-002	4.75173E-002	3.72654E-002	4.90705E+005	2.26703E+002	8.30919E+001	1.12746E-002	1.12746E-002	1.82965E+005	1.70000E+001	1.70000E+001	0.00000E+000	2.43959E+002	1.76070E+002	4.98124E+002	1.00000E+002	2.95774E+000	1.92222E-002	0.00000E+000	3.21912E+001	2.88609E+000	9.03192E-001	3.17676E+002	2.50681E+002	6.26652E+002	3.44247E+001	6.69649E-001	8.37877E-001	6.43905E-002	3.21912E+001	1.11054E+002	7.17082E-002	3.44247E+001	1.05058E+002
1.28959E+002	1.57970E+002	2.27511E+002	8.32370E+001	1.57901E+000	1.14088E+000	1.74000E+003	2.37161E+002	1.00000E+000	1.82880E+004	2.90000E+001	1.55340E+006	1.80146E+000	1.25686E+001	3.78538E-002	2.73505E-002	1.34859E-001	7.31960E-002	4.92661E+005	2.27309E+002	8.33737E+001	4.04068E-002	4.04068E-002	1.90860E+004	3.00000E+000	1.00000E+000	0.00000E+000	3.09105E+001	8.00798E+001	5.48880E+001	1.00000E+002	5.36960E-001	1.84944E-001	0.00000E+000	9.77582E+001	7.02973E+000	8.18461E-001	1.41260E+002	3.63981E+002	3.75354E+002	7.75414E+001	2.06583E+000	8.40928E-001	1.61083E-001	9.77582E+001	7.07940E+001	1.20889E-001	7.75414E+001	9.39581E+001
1.80506E+002	9.10670E+002	2.27272E+002	8.33869E+001	1.37937E+000	1.09045E+000	8.49500E+003	1.18049E+003	1.00000E+000	1.82890E+004	0.00000E+000	1.55346E+006	1.50414E+000	3.01773E+001	1.49658E-002	1.18311E-002	6.03450E-002	3.84881E-002	4.92661E+005	2.27309E+002	8.33735E+001	4.04068E-002	4.04068E-002	1.90860E+004	3.00000E+000	2.00000E+000	0.00000E+000	1.54764E+002	4.14708E+002	4.05194E+002	1.00000E+002	3.16590E+000	4.00773E-002	0.00000E+000	8.02219E+001	3.07571E+000	8.46612E-001	1.41260E+002	3.63981E+002	3.75354E+002	7.75482E+001	2.06583E+000	8.40928E-001	1.16982E-001	8.02219E+001	1.00808E+002	1.20889E-001	7.75482E+001	9.38503E+001
1.72794E+002	8.83443E+002	2.27304E+002	8.33877E+001	1.43073E+000	1.13303E+000	8.85100E+003	1.21865E+003	1.00000E+000	1.82900E+004	0.00000E+000	1.55354E+006	1.62105E+000	2.97228E+001	1.52076E-002	1.20433E-002	6.86827E-002	4.37692E-002	4.92661E+005	2.27308E+002	8.33737E+001	4.04068E-002	4.04068E-002	1.90860E+004	3.00000E+000	3.00000E+000	0.00000E+000	1.49992E+002	3.71106E+002	4.09715E+002	1.00000E+002	3.02363E+000	3.41634E-002	0.00000E+000	7.41744E+001	3.02861E+000	8.42310E-001	1.41260E+002	3.63981E+002	3.75354E+002	7.75408E+001	2.06583E+000	8.40928E-001	1.16119E-001	7.41744E+001	9.57229E+001	1.20889E-001	7.75408E+001	9.38571E+001
1.84554E+002	9.43105E+002	2.27419E+002	8.31373E+001	1.70401E+000	1.10835E+000	1.07410E+004	1.00822E+003	1.00000E+000	1.84450E+004	0.00000E+000	1.56576E+006	1.88864E+000	3.07100E+001	1.64418E-002	1.06944E-002	1.12406E-001	4.83189E-002	4.96554E+005	2.27422E+002	8.31928E+001	2.76509E-002	2.76509E-002	7.15780E+004	1.10000E+001	1.00000E+000	0.00000E+000	4.58866E+002	4.58958E+002	9.82085E+001	3.00000E+002	3.20144E+000	2.60602E-002	0.00000E+000	1.63412E+002	3.04881E+000	7.59554E-001	3.56021E+002	3.84773E+002	7.84132E+001	1.59234E+002	1.13707E+000	7.88924E-001	2.11798E-001	1.63412E+002	8.39051E+001	2.09457E-001	1.59234E+002	8.20863E+001
1.60519E+002	5.34689E+002	2.27433E+002	8.32676E+001	1.61873E+000	1.07327E+000	5.66100E+003	7.72823E+002	1.00000E+000	1.84460E+004	4.00000E+000	1.56585E+006	1.73734E+000	2.31234E+001	2.15144E-002	1.42647E-002	1.08077E-001	4.88275E-002	4.96554E+005	2.27422E+002	8.31926E+001	2.76509E-002	2.76509E-002	7.15780E+004	1.10000E+001	2.00000E+000	0.00000E+000	2.00470E+002	3.24780E+002	5.75707E+001	0.00000E+000	1.85486E+000	4.75595E-002	0.00000E+000	1.42274E+002	3.21971E+000	9.90712E-001	3.56021E+002	3.84773E+002	7.84132E+001	1.59230E+002	1.13707E+000	7.88924E-001	2.02623E-001	1.42274E+002	7.20516E+001	2.09457E-001	1.59230E+002	8.20825E+001
1.73411E+002	8.73066E+002	2.27441E+002	8.31655E+001	1.63676E+000	1.06480E+000	9.25500E+003	1.00135E+003	1.00000E+000	1.84470E+004	0.00000E+000	1.56592E+006	1.74282E+000	2.95477E+001	1.70136E-002	1.10683E-002	1.06873E-001	4.60941E-002	4.96554E+005	2.27422E+002	8.31924E+001	2.76509E-002	2.76509E-002	7.15780E+004	1.10000E+001	3.00000E+000	0.00000E+000	3.37778E+002	4.78757E+002	9.44981E+001	1.00000E+002	2.89242E+000	3.50506E-002	0.00000E+000	1.46327E+002	2.78945E+000	8.94344E-001	3.56021E+002	3.84773E+002	7.84132E+001	1.59243E+002	1.13707E+000	7.88924E-001	2.11714E-001	1.46327E+002	6.69135E+001	2.09457E-001	1.59243E+002	8.21042E+001
1.84570E+002	8.61310E+002	2.27392E+002	8.32912E+001	1.56051E+000	1.06076E+000	8.73600E+003	1.45068E+003	1.00000E+000	1.84480E+004	0.00000E+000	1.56600E+006	1.65533E+000	2.93481E+001	1.66959E-002	1.13491E-002	9.78170E-002	4.60470E-002	4.96554E+005	2.27422E+002	8.31926E+001	2.76509E-002	2.76509E-002	7.15780E+004	1.10000E+001	4.00000E+000	0.00000E+000	3.47649E+002	5.03610E+002	8.59699E+001	3.00000E+002	2.97514E+000	5.19297E-002	0.00000E+000	1.46647E+002	2.71404E+000	9.46102E-001	3.56021E+002	3.84773E+002	7.84132E+001	1.59245E+002	1.13707E+000	7.88924E-001	1.90653E-001	1.46647E+002	8.86675E+001	2.09457E-001	1.59245E+002	8.20775E+001
1.68165E+002	7.04693E+002	2.27399E+002	8.31838E+001	1.70642E+000	1.07314E+000	7.78200E+003	1.08250E+003	1.00000E+000	1.84490E+004	0.00000E+000	1.56608E+006	1.83122E+000	2.65460E+001	1.93438E-002	1.21649E-002	1.22870E-001	4.96040E-002	4.96554E+005	2.27422E+002	8.31926E+001	2.76509E-002	2.76509E-002	7.15780E+004	1.10000E+001	5.00000E+000	0.00000E+000	3.03831E+002	3.68895E+002	7.50182E+001	3.00000E+002	2.36611E+000	5.79011E-002	0.00000E+000	1.53134E+002	3.30563E+000	8.23021E-001	3.56021E+002	3.84773E+002	7.84132E+001	1.59264E+002	1.13707E+000	7.88924E-001	2.27836E-001	1.53134E+002	5.76415E+001	2.09457E-001	1.59264E+002	8.21049E+001
1.87744E+002	1.09010E+003	2.27362E+002	8.31333E+001	1.74778E+000	1.11405E+000	1.27170E+004	1.94604E+003	1.00000E+000	1.84510E+004	0.00000E+000	1.56625E+006	1.94711E+000	3.30167E+001	1.54987E-002	9.87895E-003	1.21808E-001	5.01338E-002	4.96554E+005	2.27422E+002	8.31921E+001	2.76509E-002	2.76509E-002	7.15780E+004	1.10000E+001	7.00000E+000	0.00000E+000	6.24400E+002	4.54145E+002	9.76125E+001	0.00000E+000	3.67809E+000	3.55113E-002	0.00000E+000	1.82609E+002	2.72883E+000	7.79907E-001	3.56021E+002	3.84773E+002	7.84132E+001	1.59272E+002	1.13707E+000	7.88924E-001	2.21443E-001	1.82609E+002	9.34305E+001	2.09457E-001	1.59272E+002	8.20986E+001
1.45277E+002	3.24076E+002	2.27399E+002	8.32322E+001	1.66245E+000	1.15535E+000	3.76900E+003	3.49251E+002	1.00000E+000	1.84520E+004	1.90000E+001	1.56635E+006	1.92072E+000	1.80021E+001	2.70792E-002	1.88192E-002	9.92903E-002	5.00189E-002	4.96554E+005	2.27422E+002	8.31920E+001	2.76509E-002	2.76509E-002	7.15780E+004	1.10000E+001	8.00000E+000	0.00000E+000	1.90553E+002	1.13579E+002	3.91905E+001	1.00000E+002	1.07159E+000	5.53815E-002	0.00000E+000	-9.59761E+001	5.51639E+000	7.08669E-001	3.56021E+002	3.84773E+002	7.84132E+001	1.59276E+002	1.13707E+000	7.88924E-001	1.79963E-001	1.95269E+002	-1.42863E+002	2.09457E-001	1.59276E+002	8.21151E+001
1.59008E+002	5.93035E+002	2.27463E+002	8.32793E+001	1.62747E+000	1.08024E+000	6.35000E+003	5.51067E+002	1.00000E+000	1.84530E+004	0.00000E+000	1.56642E+006	1.75806E+000	2.43523E+001	2.04233E-002	1.35561E-002	1.07253E-001	4.84444E-002	4.96554E+005	2.27422E+002	8.31920E+001	2.76509E-002	2.76509E-002	7.15780E+004	1.10000E+001	9.00000E+000	0.00000E+000	2.50021E+002	3.24939E+002	6.74069E+001	0.00000E+000	2.03599E+000	4.28737E-002	0.00000E+000	1.49692E+002	3.57662E+000	8.42076E-001	3.56021E+002	3.84773E+002	7.84132E+001	1.59262E+002	1.13707E+000	7.88924E-001	2.02099E-001	1.49692E+002	8.00148E+001	2.09457E-001	1.59262E+002	8.21268E+001
1.41493E+002	2.55436E+002	2.26290E+002	8.26920E+001	1.34478E+000	1.13157E+000	2.41300E+003	3.63653E+002	1.00000E+000	1.89810E+004	1.90000E+001	1.60887E+006	1.52171E+000	1.59824E+001	2.73761E-002	2.30358E-002	7.51672E-002	5.48370E-002	5.10315E+005	2.26374E+002	8.28298E+001	3.30249E-002	3.30249E-002	6.80420E+004	9.00000E+000	1.00000E+000	0.00000E+000	4.44815E+001	1.33160E+002	1.01870E+002	1.00000E+002	9.07362E-001	1.05652E-001	0.00000E+000	9.10782E+001	5.55517E+000	8.79499E-001	2.02529E+002	4.60344E+002	2.53232E+002	1.08234E+002	1.16135E+000	7.92245E-001	8.60968E-002	9.10782E+001	1.45469E+002	1.45867E-001	1.08234E+002	9.70139E+001
1.84285E+002	9.65456E+002	2.26337E+002	8.27556E+001	1.44262E+000	1.09373E+000	9.41000E+003	1.55278E+003	1.00000E+000	1.89820E+004	0.00000E+000	1.60894E+006	1.57784E+000	3.10718E+001	1.48715E-002	1.12750E-002	7.37717E-002	4.31136E-002	5.10315E+005	2.26374E+002	8.28297E+001	3.30249E-002	3.30249E-002	6.80420E+004	9.00000E+000	2.00000E+000	0.00000E+000	1.85770E+002	5.35672E+002	2.84291E+002	1.00000E+002	3.25437E+000	3.69708E-002	0.00000E+000	1.06652E+002	2.66841E+000	9.27179E-001	2.02529E+002	4.60344E+002	2.53232E+002	1.08266E+002	1.16135E+000	7.92245E-001	1.37553E-001	1.06652E+002	1.04421E+002	1.45867E-001	1.08266E+002	9.70633E+001
1.62697E+002	5.47859E+002	2.26373E+002	8.27654E+001	1.54061E+000	1.12124E+000	5.68300E+003	6.73292E+002	1.00000E+000	1.89830E+004	2.10000E+001	1.60904E+006	1.72738E+000	2.34064E+001	2.04363E-002	1.48733E-002	1.37777E-001	7.37632E-002	5.10315E+005	2.26374E+002	8.28295E+001	3.30249E-002	3.30249E-002	6.80420E+004	9.00000E+000	3.00000E+000	0.00000E+000	1.27047E+002	2.83307E+002	1.63073E+002	1.00000E+002	1.84935E+000	6.07523E-002	0.00000E+000	1.06641E+002	4.13473E+000	7.69972E-001	2.02529E+002	4.60344E+002	2.53232E+002	1.08274E+002	1.16135E+000	7.92245E-001	1.57549E-001	1.06641E+002	8.29501E+001	1.45867E-001	1.08274E+002	9.70872E+001
1.94800E+002	1.03836E+003	2.26417E+002	8.28057E+001	1.47579E+000	1.12495E+000	1.03890E+004	1.20583E+003	1.00000E+000	1.89840E+004	3.00000E+000	1.60910E+006	1.66020E+000	3.22236E+001	1.44790E-002	1.10369E-002	1.19899E-001	7.00764E-002	5.10315E+005	2.26374E+002	8.28294E+001	3.30249E-002	3.30249E-002	6.80420E+004	9.00000E+000	4.00000E+000	0.00000E+000	2.38240E+002	5.33624E+002	3.14861E+002	1.00000E+002	3.50573E+000	2.01662E-002	0.00000E+000	1.05497E+002	3.07144E+000	7.66623E-001	2.02529E+002	4.60344E+002	2.53232E+002	1.08289E+002	1.16135E+000	7.92245E-001	1.34899E-001	1.05497E+002	1.06176E+002	1.45867E-001	1.08289E+002	9.71193E+001
1.85440E+002	7.67838E+002	2.26373E+002	8.28366E+001	1.54759E+000	1.09798E+000	7.82100E+003	9.27238E+002	1.00000E+000	1.89850E+004	1.60000E+001	1.60918E+006	1.69922E+000	2.77099E+001	1.74994E-002	1.24155E-002	1.37771E-001	6.99595E-002	5.10315E+005	2.26374E+002	8.28295E+001	3.30249E-002	3.30249E-002	6.80420E+004	9.00000E+000	5.00000E+000	0.00000E+000	1.75295E+002	3.90786E+002	2.39113E+002	1.00000E+002	2.59809E+000	3.68594E-002	0.00000E+000	1.03928E+002	3.58922E+000	7.56101E-001	2.02529E+002	4.60344E+002	2.53232E+002	1.08307E+002	1.16135E+000	7.92245E-001	1.69947E-001	1.03928E+002	6.70999E+001	1.45867E-001	1.08307E+002	9.71165E+001
2.09408E+002	1.03949E+003	2.26349E+002	8.28584E+001	1.48404E+000	1.09124E+000	1.01380E+004	1.47904E+003	1.00000E+000	1.89860E+004	6.00000E+000	1.60925E+006	1.61945E+000	3.22412E+001	1.47391E-002	1.08379E-002	1.27660E-001	6.94612E-002	5.10315E+005	2.26374E+002	8.28298E+001	3.30249E-002	3.30249E-002	6.80420E+004	9.00000E+000	6.00000E+000	0.00000E+000	2.31559E+002	5.39293E+002	3.17290E+002	1.00000E+002	3.51242E+000	2.98282E-002	0.00000E+000	1.05131E+002	3.02116E+000	7.88972E-001	2.02529E+002	4.60344E+002	2.53232E+002	1.08329E+002	1.16135E+000	7.92245E-001	1.52528E-001	1.05131E+002	8.67834E+001	1.45867E-001	1.08329E+002	9.71263E+001
2.16751E+002	8.64250E+002	2.26404E+002	8.28985E+001	1.46546E+000	1.18094E+000	9.20600E+003	2.88512E+003	1.00000E+000	1.89870E+004	0.00000E+000	1.60933E+006	1.73062E+000	2.93981E+001	1.52735E-002	1.23081E-002	9.71982E-002	6.35846E-002	5.10315E+005	2.26375E+002	8.28298E+001	3.30249E-002	3.30249E-002	6.80420E+004	9.00000E+000	7.00000E+000	0.00000E+000	2.04462E+002	4.51952E+002	2.41287E+002	1.00000E+002	2.89302E+000	1.02599E-001	0.00000E+000	1.10019E+002	3.18694E+000	7.84878E-001	2.02529E+002	4.60344E+002	2.53232E+002	1.08353E+002	1.16135E+000	7.92245E-001	1.07512E-001	1.10019E+002	1.40669E+002	1.45867E-001	1.08353E+002	9.71736E+001
2.01251E+002	1.05211E+003	2.26328E+002	8.28512E+001	1.58026E+000	1.08060E+000	1.07390E+004	1.29986E+003	1.00000E+000	1.89880E+004	6.00000E+000	1.60941E+006	1.70763E+000	3.24363E+001	1.52492E-002	1.04276E-002	1.45199E-001	6.83697E-002	5.10315E+005	2.26375E+002	8.28298E+001	3.30249E-002	3.30249E-002	6.80420E+004	9.00000E+000	8.00000E+000	0.00000E+000	2.77735E+002	5.57998E+002	2.53116E+002	1.00000E+002	3.49890E+000	3.09877E-002	0.00000E+000	1.18007E+002	2.96040E+000	7.82311E-001	2.02529E+002	4.60344E+002	2.53232E+002	1.08373E+002	1.16135E+000	7.92245E-001	1.87783E-001	1.18007E+002	6.25374E+001	1.45867E-001	1.08373E+002	9.71618E+001
1.77653E+002	8.61985E+002	2.27479E+002	8.38845E+001	1.18881E+000	1.22468E+000	7.82000E+003	8.61666E+002	1.00000E+000	1.91000E+004	0.00000E+000	1.61848E+006	1.45590E+000	2.93596E+001	1.34434E-002	1.38490E-002	4.41898E-002	4.67555E-002	5.13415E+005	2.27503E+002	8.38377E+001	2.38150E-002	2.38150E-002	2.92880E+004	4.00000E+000	1.00000E+000	0.00000E+000	5.21680E+002	8.77112E+001	2.92657E+002	1.00000E+002	2.81616E+000	2.95591E-002	0.00000E+000	-3.31486E+001	3.11062E+000	8.72490E-001	4.94389E+002	9.41488E+001	2.41100E+002	-3.31105E+002	1.62899E+000	8.60888E-001	-1.48621E-002	2.58097E+002	1.35990E+002	-2.94860E-002	2.51386E+002	-1.45344E+002
1.76768E+002	9.06829E+002	2.27513E+002	8.38392E+001	1.23662E+000	1.29999E+000	9.05000E+003	1.25105E+003	1.00000E+000	1.91010E+004	0.00000E+000	1.61856E+006	1.60760E+000	3.01136E+001	1.29991E-002	1.36652E-002	5.06092E-002	5.57325E-002	5.13415E+005	2.27503E+002	8.38380E+001	2.38150E-002	2.38150E-002	2.92880E+004	4.00000E+000	2.00000E+000	0.00000E+000	6.05130E+002	1.04946E+002	2.61077E+002	1.00000E+002	3.01722E+000	4.28695E-002	0.00000E+000	-4.38904E+001	2.70126E+000	9.33943E-001	4.94389E+002	9.41488E+001	2.41100E+002	-3.31112E+002	1.62899E+000	8.60888E-001	-2.49799E-002	2.47355E+002	1.36769E+002	-2.94860E-002	2.51379E+002	-1.45334E+002
1.70745E+002	6.95845E+002	2.27521E+002	8.38425E+001	1.20481E+000	1.30657E+000	6.80300E+003	6.57097E+002	1.00000E+000	1.91020E+004	0.00000E+000	1.61865E+006	1.57416E+000	2.63789E+001	1.46072E-002	1.58410E-002	4.71900E-002	5.50539E-002	5.13415E+005	2.27503E+002	8.38382E+001	2.38150E-002	2.38150E-002	2.92880E+004	4.00000E+000	3.00000E+000	0.00000E+000	4.39107E+002	9.98743E+001	2.08903E+002	1.00000E+002	2.33173E+000	3.14672E-002	0.00000E+000	-3.33585E+002	3.65631E+000	7.95826E-001	4.94389E+002	9.41488E+001	2.41100E+002	-3.31111E+002	1.62899E+000	8.60888E-001	-4.05200E-002	2.48906E+002	-1.35285E+002	-2.94860E-002	2.51380E+002	-1.45329E+002
1.61292E+002	5.74017E+002	2.27497E+002	8.37661E+001	1.20160E+000	1.30965E+000	5.61500E+003	7.03638E+002	1.00000E+000	1.91030E+004	1.00000E+000	1.61873E+006	1.57368E+000	2.39587E+001	1.60356E-002	1.74776E-002	5.11220E-002	6.02010E-002	5.13415E+005	2.27503E+002	8.38385E+001	2.38150E-002	2.38150E-002	2.92880E+004	4.00000E+000	4.00000E+000	0.00000E+000	3.44872E+002	7.87751E+001	1.76111E+002	1.00000E+002	1.87234E+000	5.72430E-002	0.00000E+000	-3.30450E+002	4.13243E+000	7.75051E-001	4.94389E+002	9.41488E+001	2.41100E+002	-3.31091E+002	1.62899E+000	8.60888E-001	-4.30268E-002	2.52041E+002	-1.29317E+002	-2.94860E-002	2.51400E+002	-1.45316E+002
1.46346E+002	3.99092E+002	2.28444E+002	8.37949E+001	1.20136E+000	1.40365E+000	4.15800E+003	3.47462E+002	1.00000E+000	1.98520E+004	1.40000E+001	1.67852E+006	1.68629E+000	1.99773E+001	1.86307E-002	2.17680E-002	4.72039E-002	6.29325E-002	5.32668E+005	2.28406E+002	8.38924E+001	3.34014E-002	3.34014E-002	1.87460E+004	3.00000E+000	1.00000E+000	0.00000E+000	2.69322E+002	9.39510E+001	5.02344E+001	1.00000E+002	1.27910E+000	4.44422E-002	0.00000E+000	-3.68756E+002	3.92831E+000	9.47465E-001	4.60544E+002	1.91477E+002	8.49742E+001	-3.74416E+002	2.01389E+000	8.70403E-001	-7.76574E-002	2.13735E+002	-1.28167E+002	-7.43436E-002	2.08075E+002	-1.37542E+002
1.71795E+002	9.67951E+002	2.28391E+002	8.39240E+001	1.20934E+000	1.40318E+000	1.01210E+004	8.02127E+002	1.00000E+000	1.98530E+004	0.00000E+000	1.67858E+006	1.69693E+000	3.11119E+001	1.20209E-002	1.39477E-002	4.63214E-002	6.17573E-002	5.32668E+005	2.28406E+002	8.38925E+001	3.34014E-002	3.34014E-002	1.87460E+004	3.00000E+000	2.00000E+000	0.00000E+000	6.20256E+002	2.65889E+002	1.15220E+002	1.00000E+002	3.10665E+000	2.50592E-002	0.00000E+000	-3.75454E+002	2.79084E+000	8.54799E-001	4.60544E+002	1.91477E+002	8.49742E+001	-3.74403E+002	2.01389E+000	8.70403E-001	-7.41954E-002	2.07037E+002	-1.38777E+002	-7.43436E-002	2.08088E+002	-1.37559E+002
1.43631E+002	4.24197E+002	2.28406E+002	8.39120E+001	1.21684E+000	1.40457E+000	4.46700E+003	4.57006E+002	1.00000E+000	1.98540E+004	8.00000E+000	1.67867E+006	1.70915E+000	2.05960E+001	1.82065E-002	2.10153E-002	5.00352E-002	6.54337E-002	5.32668E+005	2.28406E+002	8.38926E+001	3.34014E-002	3.34014E-002	1.87460E+004	3.00000E+000	3.00000E+000	0.00000E+000	2.76673E+002	1.13661E+002	4.87828E+001	1.00000E+002	1.36089E+000	4.40842E-002	0.00000E+000	-3.74439E+002	4.03018E+000	8.91003E-001	4.60544E+002	1.91477E+002	8.49742E+001	-3.74403E+002	2.01389E+000	8.70403E-001	-7.16130E-002	2.08052E+002	-1.40653E+002	-7.43436E-002	2.08088E+002	-1.37552E+002
1.64894E+002	7.76239E+002	2.27437E+002	8.32551E+001	1.51828E+000	1.13201E+000	8.20100E+003	1.04756E+003	1.00000E+000	2.02120E+004	1.00000E+000	1.70639E+006	1.71871E+000	2.78611E+001	1.67656E-002	1.25002E-002	8.70223E-002	4.91652E-002	5.41656E+005	2.27458E+002	8.32523E+001	4.49462E-002	4.49462E-002	1.30250E+004	3.00000E+000	2.00000E+000	0.00000E+000	1.85618E+002	4.75147E+002	1.57052E+002	1.00000E+002	2.63352E+000	4.36803E-002	0.00000E+000	1.23100E+002	2.57288E+000	1.03005E+000	1.39275E+002	3.47461E+002	1.18168E+002	1.22935E+002	2.09076E+000	1.00581E+000	1.45744E-001	1.23100E+002	1.12498E+002	1.63671E-001	1.22935E+002	9.31913E+001
1.46814E+002	2.63723E+002	2.27511E+002	8.32590E+001	1.47519E+000	1.09310E+000	2.62600E+003	3.70778E+002	1.00000E+000	2.02130E+004	2.00000E+001	1.70648E+006	1.61253E+000	1.62395E+001	2.87872E-002	2.13311E-002	9.85995E-002	5.62256E-002	5.41656E+005	2.27458E+002	8.32524E+001	4.49462E-002	4.49462E-002	1.30250E+004	3.00000E+000	3.00000E+000	0.00000E+000	6.66858E+001	1.51682E+002	5.86785E+001	1.00000E+002	8.91220E-001	1.05102E-001	0.00000E+000	1.21587E+002	5.15573E+000	9.08393E-001	1.39275E+002	3.47461E+002	1.18168E+002	1.22957E+002	2.09076E+000	1.00581E+000	1.48770E-001	1.21587E+002	1.07766E+002	1.63671E-001	1.22957E+002	9.32466E+001
1.86585E+002	1.07051E+003	2.27427E+002	8.38356E+001	1.22870E+000	1.33010E+000	1.08430E+004	1.80144E+003	1.00000E+000	2.16280E+004	0.00000E+000	1.81766E+006	1.63428E+000	3.27187E+001	1.17997E-002	1.27735E-002	5.17560E-002	6.03927E-002	5.77188E+005	2.27422E+002	8.38485E+001	1.57204E-002	1.57204E-002	6.85660E+004	8.00000E+000	1.00000E+000	0.00000E+000	6.54351E+002	1.61411E+002	3.12198E+002	1.00000E+002	3.51893E+000	4.61518E-002	0.00000E+000	-3.35069E+002	3.03606E+000	7.59148E-001	6.01165E+002	1.31382E+002	2.60674E+002	-4.64483E+001	1.08875E+000	8.41837E-001	-3.96285E-002	2.47422E+002	-1.37822E+002	-3.33230E-002	2.44797E+002	1.43647E+002
1.78699E+002	7.82419E+002	2.27452E+002	8.38188E+001	1.27704E+000	1.32772E+000	8.21200E+003	1.04478E+003	1.00000E+000	2.16290E+004	0.00000E+000	1.81774E+006	1.69555E+000	2.79718E+001	1.40923E-002	1.46515E-002	4.90297E-002	5.28170E-002	5.77188E+005	2.27422E+002	8.38484E+001	1.57204E-002	1.57204E-002	6.85660E+004	8.00000E+000	2.00000E+000	0.00000E+000	5.29184E+002	1.11812E+002	2.02951E+002	1.00000E+002	2.62018E+000	3.65476E-002	0.00000E+000	-5.03448E+001	2.94373E+000	8.99682E-001	6.01165E+002	1.31382E+002	2.60674E+002	-4.64276E+001	1.08875E+000	8.41837E-001	-1.94550E-002	2.40901E+002	1.24008E+002	-3.33230E-002	2.44818E+002	1.43680E+002
1.77206E+002	9.12943E+002	2.27392E+002	8.38410E+001	1.24603E+000	1.31571E+000	9.27500E+003	1.34707E+003	1.00000E+000	2.16300E+004	0.00000E+000	1.81782E+006	1.63941E+000	3.02150E+001	1.29381E-002	1.36616E-002	5.37989E-002	5.97847E-002	5.77188E+005	2.27422E+002	8.38486E+001	1.57204E-002	1.57204E-002	6.85660E+004	8.00000E+000	3.00000E+000	0.00000E+000	5.89763E+002	1.22018E+002	2.63073E+002	1.00000E+002	3.03394E+000	4.98897E-002	0.00000E+000	-4.47988E+001	2.91397E+000	8.55203E-001	6.01165E+002	1.31382E+002	2.60674E+002	-4.64034E+001	1.08875E+000	8.41837E-001	-2.71998E-002	2.46447E+002	1.38329E+002	-3.33230E-002	2.44842E+002	1.43676E+002
1.71246E+002	8.72383E+002	2.27381E+002	8.38428E+001	1.24955E+000	1.36337E+000	9.18300E+003	1.15280E+003	1.00000E+000	2.16310E+004	0.00000E+000	1.81791E+006	1.70360E+000	2.95361E+001	1.30395E-002	1.42272E-002	4.86339E-002	5.75267E-002	5.77188E+005	2.27422E+002	8.38486E+001	1.57204E-002	1.57204E-002	6.85660E+004	8.00000E+000	4.00000E+000	0.00000E+000	5.61939E+002	1.20313E+002	2.52367E+002	1.00000E+002	2.90974E+000	3.51778E-002	0.00000E+000	-3.36080E+002	2.98526E+000	8.38952E-001	6.01165E+002	1.31382E+002	2.60674E+002	-4.63862E+001	1.08875E+000	8.41837E-001	-4.35591E-002	2.46411E+002	-1.34400E+002	-3.33230E-002	2.44859E+002	1.43688E+002
1.74659E+002	1.03890E+003	2.27438E+002	8.38695E+001	1.28234E+000	1.34579E+000	1.10760E+004	1.32283E+003	1.00000E+000	2.16320E+004	0.00000E+000	1.81798E+006	1.72577E+000	3.22319E+001	1.21846E-002	1.27875E-002	5.19834E-002	5.70942E-002	5.77188E+005	2.27422E+002	8.38483E+001	1.57204E-002	1.57204E-002	6.85660E+004	8.00000E+000	5.00000E+000	0.00000E+000	6.73665E+002	1.48643E+002	2.70094E+002	1.00000E+002	3.39513E+000	3.74690E-002	0.00000E+000	-4.92976E+001	2.63593E+000	8.65138E-001	6.01165E+002	1.31382E+002	2.60674E+002	-4.63703E+001	1.08875E+000	8.41837E-001	-2.41434E-002	2.41948E+002	1.30376E+002	-3.33230E-002	2.44875E+002	1.43729E+002
1.74684E+002	8.25261E+002	2.27449E+002	8.38609E+001	1.25450E+000	1.29109E+000	8.29100E+003	1.18832E+003	1.00000E+000	2.16330E+004	0.00000E+000	1.81806E+006	1.61967E+000	2.87274E+001	1.37774E-002	1.41792E-002	5.07391E-002	5.36188E-002	5.77188E+005	2.27422E+002	8.38479E+001	1.57204E-002	1.57204E-002	6.85660E+004	8.00000E+000	6.00000E+000	0.00000E+000	5.47772E+002	1.18642E+002	2.34419E+002	1.00000E+002	2.80244E+000	4.45126E-002	0.00000E+000	-4.67456E+001	3.10074E+000	8.50047E-001	6.01165E+002	1.31382E+002	2.60674E+002	-4.63452E+001	1.08875E+000	8.41837E-001	-1.43741E-002	2.44500E+002	1.21826E+002	-3.33230E-002	2.44900E+002	1.43759E+002
1.77363E+002	1.01584E+003	2.27416E+002	8.38680E+001	1.23670E+000	1.36075E+000	1.05670E+004	1.79665E+003	1.00000E+000	2.16340E+004	0.00000E+000	1.81815E+006	1.68284E+000	3.18723E+001	1.20306E-002	1.32374E-002	5.02587E-002	6.05086E-002	5.77188E+005	2.27421E+002	8.38480E+001	1.57204E-002	1.57204E-002	6.85660E+004	8.00000E+000	7.00000E+000	0.00000E+000	6.67997E+002	1.36827E+002	2.92147E+002	1.00000E+002	3.41257E+000	4.94178E-002	0.00000E+000	-3.36617E+002	2.69684E+000	8.65726E-001	6.01165E+002	1.31382E+002	2.60674E+002	-4.63185E+001	1.08875E+000	8.41837E-001	-4.77581E-002	2.45874E+002	-1.30170E+002	-3.33230E-002	2.44927E+002	1.43771E+002
1.36453E+002	1.28600E+002	2.27419E+002	8.38077E+001	1.02557E+000	1.36668E+000	1.11900E+003	2.21223E+002	1.00000E+000	2.16350E+004	3.70000E+001	1.81826E+006	1.40163E+000	1.13402E+001	3.06584E-002	4.08558E-002	8.56819E-002	1.47165E-001	5.77188E+005	2.27421E+002	8.38480E+001	1.57204E-002	1.57204E-002	6.85660E+004	8.00000E+000	8.00000E+000	0.00000E+000	7.73518E+001	2.46022E+001	3.74050E+001	1.00000E+002	4.35744E-001	3.76728E-001	0.00000E+000	-3.37919E+002	1.13589E+001	6.31627E-001	6.01165E+002	1.31382E+002	2.60674E+002	-4.63042E+001	1.08875E+000	8.41837E-001	-1.42592E-001	2.44572E+002	-2.62681E+001	-3.33230E-002	2.44941E+002	1.43789E+002
1.61470E+002	7.69448E+002	2.27833E+002	8.41200E+001	1.16312E+000	1.48843E+000	8.19000E+003	8.49617E+002	1.00000E+000	2.29720E+004	0.00000E+000	1.92203E+006	1.73123E+000	2.77389E+001	1.28524E-002	1.64470E-002	5.20902E-002	8.41766E-002	6.11243E+005	2.27877E+002	8.41217E+001	3.26940E-002	3.26940E-002	2.62640E+004	4.00000E+000	1.00000E+000	0.00000E+000	2.85558E+002	4.45648E+002	7.15248E+001	3.00000E+002	2.55169E+000	3.33969E-002	0.00000E+000	-1.46147E+002	2.65537E+000	9.98722E-001	2.46066E+002	3.70551E+002	6.83021E+001	-1.45947E+002	1.57042E+000	9.43006E-001	-1.22687E-001	1.45099E+002	1.44051E+002	-1.19402E-001	1.45299E+002	1.40654E+002
1.44449E+002	5.26486E+002	2.27897E+002	8.41313E+001	1.13630E+000	1.52754E+000	5.60200E+003	4.42755E+002	1.00000E+000	2.29730E+004	2.00000E+000	1.92211E+006	1.73575E+000	2.29453E+001	1.51818E-002	2.04090E-002	5.02103E-002	8.86624E-002	6.11243E+005	2.27877E+002	8.41220E+001	3.26940E-002	3.26940E-002	2.62640E+004	4.00000E+000	2.00000E+000	0.00000E+000	2.19766E+002	2.84204E+002	3.93754E+001	3.00000E+002	1.71908E+000	3.81443E-002	0.00000E+000	-4.29172E+002	3.37757E+000	9.49369E-001	2.46066E+002	3.70551E+002	6.83021E+001	-1.45958E+002	1.57042E+000	9.43006E-001	-1.46869E-001	1.53319E+002	-1.12719E+002	-1.19402E-001	1.45288E+002	1.40672E+002
1.56079E+002	7.71147E+002	2.27926E+002	8.40750E+001	1.15818E+000	1.45751E+000	8.01500E+003	9.79649E+002	1.00000E+000	2.29740E+004	0.00000E+000	1.92219E+006	1.68806E+000	2.77695E+001	1.29367E-002	1.62802E-002	5.20946E-002	8.14553E-002	6.11243E+005	2.27877E+002	8.41218E+001	3.26940E-002	3.26940E-002	2.62640E+004	4.00000E+000	3.00000E+000	0.00000E+000	2.72052E+002	4.37747E+002	8.37069E+001	1.00000E+002	2.52582E+000	4.59491E-002	0.00000E+000	-1.48656E+002	2.77712E+000	9.65307E-001	2.46066E+002	3.70551E+002	6.83021E+001	-1.45949E+002	1.57042E+000	9.43006E-001	-1.14435E-001	1.42589E+002	1.32535E+002	-1.19402E-001	1.45297E+002	1.40696E+002
1.41840E+002	4.14627E+002	2.27847E+002	8.41976E+001	1.20907E+000	1.44088E+000	4.45700E+003	4.14076E+002	1.00000E+000	2.29750E+004	1.10000E+001	1.92227E+006	1.74211E+000	2.03624E+001	1.81104E-002	2.15827E-002	5.45745E-002	7.60971E-002	6.11243E+005	2.27877E+002	8.41220E+001	3.26940E-002	3.26940E-002	2.62640E+004	4.00000E+000	4.00000E+000	0.00000E+000	1.59824E+002	2.20248E+002	7.10357E+001	3.00000E+002	1.43526E+000	5.46931E-002	0.00000E+000	-1.49495E+002	5.06670E+000	7.09521E-001	2.46066E+002	3.70551E+002	6.83021E+001	-1.45965E+002	1.57042E+000	9.43006E-001	-8.74768E-002	1.41751E+002	1.01785E+002	-1.19402E-001	1.45281E+002	1.40638E+002
1.41121E+002	2.24338E+002	2.28380E+002	8.37464E+001	1.20562E+000	1.24895E+000	2.10400E+003	3.29393E+002	1.00000E+000	2.35560E+004	2.10000E+001	1.96707E+006	1.50576E+000	1.49779E+001	2.62839E-002	2.72284E-002	6.89458E-002	7.35753E-002	6.25902E+005	2.28380E+002	8.37464E+001	6.89458E-002	7.35753E-002	2.10400E+003	1.00000E+000	1.00000E+000	0.00000E+000	1.48525E+002	6.08446E+001	2.42978E+001	1.00000E+002	7.23728E-001	1.34338E-001	0.00000E+000	-8.28788E+001	5.70859E+000	9.16557E-001	1.48525E+002	6.08446E+001	2.42978E+001	-8.28788E+001	5.70859E+000	9.16557E-001	-1.76509E-002	2.08367E+002	8.98422E+001	-1.76509E-002	2.08367E+002	8.98422E+001
1.69517E+002	1.50021E+002	2.28459E+002	8.16165E+001	1.20440E+000	1.22724E+000	1.35300E+003	3.08131E+002	1.00000E+000	2.38910E+004	4.30000E+001	1.99296E+006	1.47810E+000	1.22483E+001	3.27434E-002	3.33643E-002	1.08454E-001	1.12394E-001	6.34232E+005	2.28378E+002	8.15388E+001	6.36283E-002	6.36283E-002	2.74000E+003	2.00000E+000	1.00000E+000	0.00000E+000	8.16578E+001	4.27916E+001	1.92586E+001	3.00000E+002	4.48095E-001	2.32317E-001	0.00000E+000	-8.83778E+001	9.46264E+000	6.89525E-001	7.27285E+001	3.96903E+001	1.95397E+001	-8.89364E+001	7.36470E+000	6.22560E-001	-9.39228E-003	2.02868E+002	7.50926E+001	-1.17005E-002	2.02309E+002	7.71603E+001
1.54502E+002	1.37039E+002	2.28299E+002	8.14633E+001	1.27297E+000	1.30865E+000	1.38700E+003	1.61996E+002	1.00000E+000	2.38920E+004	4.20000E+001	1.99304E+006	1.66587E+000	1.17064E+001	3.41805E-002	3.51386E-002	8.53284E-002	8.97445E-002	6.34232E+005	2.28378E+002	8.15391E+001	6.36283E-002	6.36283E-002	2.74000E+003	2.00000E+000	2.00000E+000	0.00000E+000	6.40180E+001	3.66650E+001	1.98140E+001	1.00000E+002	3.77157E-001	1.88975E-001	0.00000E+000	-8.97535E+001	1.18223E+001	5.45092E-001	7.27285E+001	3.96903E+001	1.95397E+001	-8.89346E+001	7.36470E+000	6.22560E-001	-1.38213E-002	2.01492E+002	7.86920E+001	-1.17005E-002	2.02311E+002	7.70982E+001
1.54226E+002	4.22274E+002	2.27560E+002	8.31422E+001	1.61194E+000	1.05103E+000	4.36700E+003	7.42012E+002	1.00000E+000	2.40240E+004	8.00000E+000	2.00308E+006	1.69420E+000	2.05493E+001	2.43925E-002	1.59047E-002	1.24970E-001	5.46372E-002	6.37501E+005	2.27466E+002	8.31633E+001	4.17025E-002	4.17025E-002	5.05920E+004	6.00000E+000	1.00000E+000	0.00000E+000	2.33324E+002	1.95744E+002	6.26466E+001	0.00000E+000	1.54660E+000	8.68944E-002	0.00000E+000	1.73204E+002	5.93483E+000	6.11943E-001	4.70276E+002	2.65393E+002	9.73039E+001	1.98350E+002	1.48430E+000	7.18868E-001	2.10630E-001	1.73204E+002	9.49366E+001	2.24842E-001	1.98350E+002	1.05889E+002
1.62043E+002	6.79662E+002	2.27496E+002	8.31546E+001	1.66011E+000	1.07327E+000	7.34900E+003	1.03914E+003	1.00000E+000	2.40250E+004	0.00000E+000	2.00317E+006	1.78176E+000	2.60703E+001	1.93652E-002	1.25198E-002	1.27910E-001	5.44013E-002	6.37501E+005	2.27466E+002	8.31633E+001	4.17025E-002	4.17025E-002	5.05920E+004	6.00000E+000	2.00000E+000	0.00000E+000	3.55384E+002	3.11210E+002	6.63023E+001	0.00000E+000	2.30199E+000	6.36962E-002	0.00000E+000	1.71441E+002	3.71339E+000	7.53922E-001	4.70276E+002	2.65393E+002	9.73039E+001	1.98336E+002	1.48430E+000	7.18868E-001	2.14692E-001	1.71441E+002	8.90611E+001	2.24842E-001	1.98336E+002	1.05846E+002
1.80844E+002	8.48600E+002	2.27439E+002	8.32065E+001	1.78953E+000	1.12276E+000	1.01690E+004	1.50003E+003	1.00000E+000	2.40260E+004	0.00000E+000	2.00325E+006	2.00921E+000	2.91307E+001	1.77459E-002	1.11339E-002	1.33193E-001	5.32144E-002	6.37501E+005	2.27466E+002	8.31626E+001	4.17025E-002	4.17025E-002	5.05920E+004	6.00000E+000	3.00000E+000	0.00000E+000	5.45742E+002	2.69004E+002	9.61923E+001	0.00000E+000	2.83122E+000	5.06087E-002	0.00000E+000	2.03775E+002	2.91274E+000	8.17090E-001	4.70276E+002	2.65393E+002	9.73039E+001	1.98344E+002	1.48430E+000	7.18868E-001	2.28949E-001	2.03775E+002	1.07204E+002	2.24842E-001	1.98344E+002	1.05825E+002
1.80780E+002	9.14950E+002	2.27404E+002	8.31114E+001	1.76806E+000	1.11583E+000	1.07880E+004	1.68512E+003	1.00000E+000	2.40270E+004	0.00000E+000	2.00332E+006	1.97286E+000	3.02481E+001	1.70226E-002	1.07431E-002	1.31966E-001	5.32863E-002	6.37501E+005	2.27466E+002	8.31625E+001	4.17025E-002	4.17025E-002	5.05920E+004	6.00000E+000	4.00000E+000	0.00000E+000	5.75481E+002	2.66531E+002	1.30489E+002	3.00000E+002	3.02565E+000	5.19053E-002	0.00000E+000	2.09218E+002	3.08172E+000	7.49804E-001	4.70276E+002	2.65393E+002	9.73039E+001	1.98367E+002	1.48430E+000	7.18868E-001	2.26162E-001	2.09218E+002	1.15384E+002	2.24842E-001	1.98367E+002	1.05837E+002
1.78932E+002	7.14551E+002	2.27551E+002	8.31895E+001	1.76463E+000	1.11479E+000	8.42300E+003	1.10358E+003	1.00000E+000	2.40280E+004	0.00000E+000	2.00339E+006	1.96720E+000	2.67311E+001	1.92274E-002	1.21468E-002	1.24296E-001	5.05814E-002	6.37501E+005	2.27466E+002	8.31624E+001	4.17025E-002	4.17025E-002	5.05920E+004	6.00000E+000	5.00000E+000	0.00000E+000	4.41108E+002	2.19603E+002	1.07350E+002	3.00000E+002	2.39367E+000	4.80426E-002	0.00000E+000	2.06771E+002	3.76672E+000	6.94248E-001	4.70276E+002	2.65393E+002	9.73039E+001	1.98365E+002	1.48430E+000	7.18868E-001	2.25683E-001	2.06771E+002	1.13472E+002	2.24842E-001	1.98365E+002	1.05897E+002
1.76336E+002	8.13113E+002	2.27425E+002	8.31661E+001	1.76931E+000	1.10373E+000	9.49600E+003	1.59530E+003	1.00000E+000	2.40290E+004	0.00000E+000	2.00346E+006	1.95283E+000	2.85151E+001	1.81565E-002	1.13264E-002	1.44606E-001	5.70376E-002	6.37501E+005	2.27466E+002	8.31627E+001	4.17025E-002	4.17025E-002	5.05920E+004	6.00000E+000	6.00000E+000	0.00000E+000	4.93700E+002	2.97421E+002	9.18133E+001	0.00000E+000	2.75447E+000	6.09821E-002	0.00000E+000	1.94013E+002	3.31783E+000	7.42312E-001	4.70276E+002	2.65393E+002	9.73039E+001	1.98379E+002	1.48430E+000	7.18868E-001	2.31664E-001	1.94013E+002	9.47705E+001	2.24842E-001	1.98379E+002	1.05856E+002
1.65660E+002	6.71982E+002	2.27452E+002	8.34864E+001	1.40653E+000	1.07809E+000	6.32100E+003	5.47487E+002	1.00000E+000	2.41460E+004	0.00000E+000	2.01235E+006	1.51636E+000	2.59226E+001	1.76912E-002	1.35600E-002	5.77779E-002	3.51733E-002	6.40486E+005	2.27334E+002	8.34439E+001	2.51218E-002	2.51218E-002	4.94740E+004	5.00000E+000	1.00000E+000	0.00000E+000	1.19080E+002	2.32766E+002	3.46683E+002	1.00000E+002	2.26858E+000	2.48117E-002	0.00000E+000	6.02441E+001	3.44300E+000	8.76762E-001	1.85671E+002	4.28963E+002	5.46408E+002	6.76206E+001	1.24258E+000	8.68361E-001	1.32191E-001	6.02441E+001	6.42917E+001	1.04854E-001	6.76206E+001	1.01647E+002
1.87547E+002	9.59478E+002	2.27349E+002	8.34817E+001	1.33376E+000	1.17000E+000	9.30500E+003	1.19952E+003	1.00000E+000	2.41470E+004	0.00000E+000	2.01243E+006	1.56050E+000	3.09754E+001	1.38267E-002	1.21291E-002	5.63055E-002	4.37639E-002	6.40486E+005	2.27333E+002	8.34439E+001	2.51218E-002	2.51218E-002	4.94740E+004	5.00000E+000	2.00000E+000	0.00000E+000	1.69598E+002	3.50116E+002	4.74282E+002	1.00000E+002	3.22743E+000	3.87497E-002	0.00000E+000	6.43383E+001	2.93559E+000	8.47535E-001	1.85671E+002	4.28963E+002	5.46408E+002	6.76297E+001	1.24258E+000	8.68361E-001	6.54050E-002	6.43383E+001	1.42362E+002	1.04854E-001	6.76297E+001	1.01610E+002
2.08647E+002	1.41995E+003	2.27323E+002	8.34450E+001	1.39966E+000	1.11771E+000	1.37600E+004	1.63752E+003	1.00000E+000	2.41480E+004	0.00000E+000	2.01250E+006	1.56442E+000	3.76823E+001	1.19320E-002	9.52843E-003	6.14325E-002	3.96460E-002	6.40486E+005	2.27333E+002	8.34440E+001	2.51218E-002	2.51218E-002	4.94740E+004	5.00000E+000	3.00000E+000	0.00000E+000	2.50074E+002	5.84294E+002	6.71212E+002	1.00000E+002	4.88880E+000	2.28580E-002	0.00000E+000	7.23025E+001	2.46595E+000	8.29693E-001	1.85671E+002	4.28963E+002	5.46408E+002	6.76270E+001	1.24258E+000	8.68361E-001	1.12000E-001	7.23025E+001	9.83876E+001	1.04854E-001	6.76270E+001	1.01597E+002
1.97722E+002	1.27979E+003	2.27325E+002	8.33963E+001	1.34683E+000	1.07834E+000	1.15540E+004	1.59970E+003	1.00000E+000	2.41490E+004	0.00000E+000	2.01258E+006	1.45233E+000	3.57741E+001	1.25298E-002	1.00320E-002	5.69166E-002	3.70429E-002	6.40486E+005	2.27333E+002	8.34438E+001	2.51218E-002	2.51218E-002	4.94740E+004	5.00000E+000	4.00000E+000	0.00000E+000	1.91881E+002	4.93585E+002	6.43731E+002	1.00000E+002	4.32637E+000	2.60177E-002	0.00000E+000	6.71924E+001	2.41209E+000	9.25659E-001	1.85671E+002	4.28963E+002	5.46408E+002	6.76178E+001	1.24258E+000	8.68361E-001	1.10710E-001	6.71924E+001	9.47017E+001	1.04854E-001	6.76178E+001	1.01592E+002
1.83696E+002	8.78595E+002	2.27255E+002	8.34338E+001	1.39705E+000	1.12359E+000	8.53400E+003	1.03062E+003	1.00000E+000	2.41500E+004	0.00000E+000	2.01265E+006	1.56972E+000	2.96411E+001	1.51229E-002	1.21628E-002	5.71299E-002	3.77368E-002	6.40486E+005	2.27333E+002	8.34438E+001	2.51218E-002	2.51218E-002	4.94740E+004	5.00000E+000	5.00000E+000	0.00000E+000	1.40268E+002	3.22311E+002	4.39991E+002	1.00000E+002	2.93493E+000	2.65544E-002	0.00000E+000	6.47500E+001	2.88645E+000	9.00059E-001	1.85671E+002	4.28963E+002	5.46408E+002	6.76255E+001	1.24258E+000	8.68361E-001	1.08487E-001	6.47500E+001	9.46779E+001	1.04854E-001	6.76255E+001	1.01566E+002
1.60378E+002	7.22821E+002	2.26680E+002	8.31184E+001	1.42050E+000	1.18729E+000	7.54200E+003	5.60917E+002	1.00000E+000	2.42570E+004	0.00000E+000	2.02093E+006	1.68654E+000	2.68853E+001	1.63568E-002	1.36714E-002	6.01892E-002	4.27828E-002	6.43255E+005	2.26675E+002	8.31321E+001	3.13382E-002	3.13382E-002	2.04310E+004	3.00000E+000	1.00000E+000	0.00000E+000	1.87596E+002	1.79280E+002	3.76601E+002	1.00000E+002	2.39700E+000	3.06124E-002	0.00000E+000	4.08297E+001	3.53659E+000	7.81419E-001	2.08591E+002	1.86669E+002	4.42808E+002	3.82183E+001	1.96495E+000	8.54508E-001	8.94281E-002	4.08297E+001	9.16571E+001	7.68799E-002	3.82183E+001	1.03072E+002
1.73661E+002	1.01587E+003	2.26708E+002	8.31224E+001	1.35418E+000	1.17138E+000	1.00110E+004	8.39740E+002	1.00000E+000	2.42580E+004	0.00000E+000	2.02101E+006	1.58625E+000	3.18728E+001	1.35343E-002	1.17074E-002	5.01599E-002	3.80429E-002	6.43255E+005	2.26676E+002	8.31323E+001	3.13382E-002	3.13382E-002	2.04310E+004	3.00000E+000	2.00000E+000	0.00000E+000	2.63894E+002	2.26056E+002	5.76219E+002	1.00000E+002	3.44016E+000	2.36392E-002	0.00000E+000	3.68539E+001	2.67750E+000	8.95867E-001	2.08591E+002	1.86669E+002	4.42808E+002	3.82274E+001	1.96495E+000	8.54508E-001	7.23787E-002	3.68539E+001	1.06769E+002	7.68799E-002	3.82274E+001	1.03093E+002
1.39073E+002	2.80011E+002	2.26553E+002	8.32028E+001	1.36552E+000	1.21346E+000	2.87800E+003	3.64709E+002	1.00000E+000	2.42590E+004	1.90000E+001	2.02110E+006	1.65700E+000	1.67335E+001	2.54538E-002	2.26193E-002	7.13803E-002	5.74227E-002	6.43255E+005	2.26676E+002	8.31320E+001	3.13382E-002	3.13382E-002	2.04310E+004	3.00000E+000	3.00000E+000	0.00000E+000	7.12399E+001	6.90269E+001	1.52246E+002	1.00000E+002	9.43971E-001	8.57833E-002	0.00000E+000	4.06743E+001	5.38386E+000	8.30944E-001	2.08591E+002	1.86669E+002	4.42808E+002	3.82368E+001	1.96495E+000	8.54508E-001	5.89618E-002	4.06743E+001	1.25616E+002	7.68799E-002	3.82368E+001	1.03029E+002
1.41866E+002	3.36036E+002	2.26634E+002	8.31929E+001	1.42192E+000	1.16228E+000	3.43900E+003	2.58085E+002	1.00000E+000	2.47880E+004	1.80000E+001	2.06229E+006	1.65267E+000	1.83313E+001	2.42471E-002	1.98195E-002	6.85377E-002	4.73525E-002	6.56725E+005	2.26668E+002	8.31590E+001	1.48018E-002	1.48018E-002	9.06840E+004	1.10000E+001	1.00000E+000	0.00000E+000	7.96398E+001	7.43800E+001	1.94213E+002	1.00000E+002	1.12576E+000	5.18279E-002	0.00000E+000	3.97438E+001	4.26658E+000	9.59214E-001	2.55724E+002	1.88986E+002	4.81387E+002	3.42144E+001	9.69489E-001	8.22059E-001	1.00475E-001	3.97438E+001	7.82673E+001	5.90433E-002	3.42144E+001	1.19100E+002
1.84212E+002	1.17774E+003	2.26675E+002	8.31825E+001	1.31457E+000	1.19101E+000	1.14750E+004	1.21149E+003	1.00000E+000	2.47890E+004	0.00000E+000	2.06236E+006	1.56566E+000	3.43182E+001	1.22718E-002	1.11183E-002	4.54576E-002	3.76448E-002	6.56725E+005	2.26668E+002	8.31594E+001	1.48018E-002	1.48018E-002	9.06840E+004	1.10000E+001	2.00000E+000	0.00000E+000	3.44337E+002	2.40012E+002	6.30697E+002	1.00000E+002	3.90683E+000	2.34583E-002	0.00000E+000	3.25385E+001	2.72891E+000	8.21004E-001	2.55724E+002	1.88986E+002	4.81387E+002	3.41873E+001	9.69489E-001	8.22059E-001	4.93167E-002	3.25385E+001	1.28429E+002	5.90433E-002	3.41873E+001	1.19092E+002
1.53432E+002	7.43920E+002	2.26608E+002	8.31671E+001	1.38838E+000	1.22512E+000	7.83700E+003	5.56456E+002	1.00000E+000	2.47900E+004	0.00000E+000	2.06243E+006	1.70093E+000	2.72749E+001	1.56832E-002	1.38389E-002	4.70289E-002	3.72522E-002	6.56725E+005	2.26668E+002	8.31595E+001	1.48018E-002	1.48018E-002	9.06840E+004	1.10000E+001	3.00000E+000	0.00000E+000	2.06531E+002	1.57678E+002	4.04570E+002	1.00000E+002	2.47544E+000	1.93015E-002	0.00000E+000	3.50869E+001	3.20995E+000	8.44573E-001	2.55724E+002	1.88986E+002	4.81387E+002	3.41532E+001	9.69489E-001	8.22059E-001	6.24696E-002	3.50869E+001	1.16100E+002	5.90433E-002	3.41532E+001	1.19029E+002
1.63705E+002	8.61024E+002	2.26684E+002	8.31674E+001	1.32608E+000	1.19301E+000	8.47100E+003	1.00777E+003	1.00000E+000	2.47910E+004	0.00000E+000	2.06251E+006	1.58203E+000	2.93432E+001	1.44079E-002	1.29622E-002	5.07203E-002	4.14852E-002	6.56725E+005	2.26668E+002	8.31596E+001	1.48018E-002	1.48018E-002	9.06840E+004	1.10000E+001	4.00000E+000	0.00000E+000	2.57480E+002	1.65951E+002	4.59475E+002	1.00000E+002	2.83679E+000	2.52101E-002	0.00000E+000	3.03719E+001	3.14423E+000	8.29335E-001	2.55724E+002	1.88986E+002	4.81387E+002	3.41382E+001	9.69489E-001	8.22059E-001	5.28230E-002	3.03719E+001	1.22304E+002	5.90433E-002	3.41382E+001	1.19048E+002
1.63055E+002	8.89856E+002	2.26763E+002	8.31923E+001	1.37082E+000	1.25292E+000	9.46600E+003	1.30882E+003	1.00000E+000	2.47920E+004	0.00000E+000	2.06260E+006	1.71752E+000	2.98305E+001	1.40895E-002	1.28777E-002	5.88228E-002	4.94465E-002	6.56725E+005	2.26668E+002	8.31598E+001	1.48018E-002	1.48018E-002	9.06840E+004	1.10000E+001	5.00000E+000	0.00000E+000	2.88983E+002	1.50427E+002	4.82088E+002	1.00000E+002	2.95494E+000	3.90918E-002	0.00000E+000	2.50213E+001	2.88025E+000	8.56441E-001	2.55724E+002	1.88986E+002	4.81387E+002	3.41397E+001	9.69489E-001	8.22059E-001	4.49361E-002	2.50213E+001	1.25908E+002	5.90433E-002	3.41397E+001	1.19084E+002
1.78637E+002	1.03888E+003	2.26609E+002	8.30964E+001	1.35542E+000	1.14483E+000	1.00190E+004	1.31528E+003	1.00000E+000	2.47930E+004	0.00000E+000	2.06268E+006	1.55172E+000	3.22317E+001	1.35413E-002	1.14375E-002	4.87174E-002	3.53555E-002	6.56725E+005	2.26668E+002	8.31600E+001	1.48018E-002	1.48018E-002	9.06840E+004	1.10000E+001	6.00000E+000	0.00000E+000	2.80074E+002	2.34603E+002	5.42326E+002	1.00000E+002	3.40414E+000	2.10548E-002	0.00000E+000	3.77824E+001	3.00313E+000	7.98407E-001	2.55724E+002	1.88986E+002	4.81387E+002	3.41365E+001	9.69489E-001	8.22059E-001	8.42247E-002	3.77824E+001	9.43862E+001	5.90433E-002	3.41365E+001	1.19016E+002
1.71002E+002	9.28946E+002	2.26623E+002	8.31350E+001	1.30665E+000	1.19488E+000	9.02500E+003	6.64540E+002	1.00000E+000	2.47940E+004	0.00000E+000	2.06276E+006	1.56129E+000	3.04786E+001	1.37542E-002	1.25776E-002	4.22884E-002	3.57704E-002	6.56725E+005	2.26668E+002	8.31602E+001	1.48018E-002	1.48018E-002	9.06840E+004	1.10000E+001	7.00000E+000	0.00000E+000	2.73466E+002	2.13741E+002	4.64948E+002	1.00000E+002	3.05942E+000	2.02390E-002	0.00000E+000	3.57744E+001	3.56152E+000	7.09337E-001	2.55724E+002	1.88986E+002	4.81387E+002	3.41357E+001	9.69489E-001	8.22059E-001	4.46825E-002	3.57744E+001	1.36889E+002	5.90433E-002	3.41357E+001	1.19020E+002
1.58107E+002	9.08224E+002	2.26713E+002	8.31766E+001	1.37574E+000	1.26037E+000	9.74900E+003	8.05735E+002	1.00000E+000	2.47950E+004	0.00000E+000	2.06283E+006	1.73394E+000	3.01368E+001	1.39334E-002	1.27649E-002	4.96237E-002	4.19962E-002	6.56725E+005	2.26668E+002	8.31604E+001	1.48018E-002	1.48018E-002	9.06840E+004	1.10000E+001	8.00000E+000	0.00000E+000	2.53405E+002	2.06822E+002	4.82429E+002	1.00000E+002	3.03477E+000	2.00481E-002	0.00000E+000	3.69958E+001	3.06403E+000	7.93302E-001	2.55724E+002	1.88986E+002	4.81387E+002	3.41077E+001	9.69489E-001	8.22059E-001	4.37676E-002	3.69958E+001	1.39184E+002	5.90433E-002	3.41077E+001	1.19030E+002
1.75556E+002	9.10706E+002	2.26651E+002	8.31583E+001	1.32062E+000	1.13207E+000	8.48100E+003	1.09342E+003	1.00000E+000	2.47960E+004	0.00000E+000	2.06291E+006	1.49503E+000	3.01779E+001	1.43402E-002	1.22927E-002	4.90365E-002	3.66534E-002	6.56725E+005	2.26668E+002	8.31599E+001	1.48018E-002	1.48018E-002	9.06840E+004	1.10000E+001	9.00000E+000	0.00000E+000	2.55696E+002	1.98113E+002	4.85326E+002	1.00000E+002	3.02266E+000	2.40444E-002	0.00000E+000	3.54351E+001	3.21414E+000	8.10817E-001	2.55724E+002	1.88986E+002	4.81387E+002	3.41019E+001	9.69489E-001	8.22059E-001	7.68761E-002	3.54351E+001	1.00278E+002	5.90433E-002	3.41019E+001	1.18997E+002
1.70456E+002	9.27255E+002	2.26679E+002	8.31857E+001	1.37228E+000	1.19603E+000	9.44400E+003	9.70022E+002	1.00000E+000	2.47970E+004	0.00000E+000	2.06298E+006	1.64129E+000	3.04509E+001	1.41210E-002	1.23074E-002	5.18199E-002	3.98756E-002	6.56725E+005	2.26668E+002	8.31599E+001	1.48018E-002	1.48018E-002	9.06840E+004	1.10000E+001	1.00000E+001	0.00000E+000	2.35851E+002	1.93436E+002	5.37270E+002	1.00000E+002	3.12028E+000	2.77478E-002	0.00000E+000	3.67218E+001	2.60054E+000	9.49663E-001	2.55724E+002	1.88986E+002	4.81387E+002	3.40990E+001	9.69489E-001	8.22059E-001	6.86243E-002	3.67218E+001	1.10839E+002	5.90433E-002	3.40990E+001	1.19005E+002
1.44549E+002	3.27756E+002	2.26691E+002	8.30566E+001	1.31542E+000	1.22433E+000	3.27800E+003	3.09909E+002	1.00000E+000	2.47980E+004	1.90000E+001	2.06306E+006	1.61051E+000	1.81040E+001	2.29753E-002	2.13843E-002	7.20774E-002	6.29845E-002	6.56725E+005	2.26668E+002	8.31598E+001	1.48018E-002	1.48018E-002	9.06840E+004	1.10000E+001	1.10000E+001	0.00000E+000	8.82420E+001	7.92541E+001	1.82957E+002	1.00000E+002	1.13012E+000	8.12918E-002	0.00000E+000	-2.51681E+002	5.03574E+000	8.32423E-001	2.55724E+002	1.88986E+002	4.81387E+002	3.40958E+001	9.69489E-001	8.22059E-001	3.58660E-002	3.95646E+001	-1.40540E+002	5.90433E-002	3.40958E+001	1.19014E+002
1.41100E+002	4.34828E+002	2.27649E+002	8.38348E+001	1.36007E+000	1.36870E+000	4.98200E+003	3.27115E+002	1.00000E+000	2.50590E+004	9.00000E+000	2.08307E+006	1.86153E+000	2.08525E+001	1.92690E-002	1.93913E-002	5.41610E-002	5.48031E-002	6.63509E+005	2.27618E+002	8.38107E+001	2.99160E-002	2.99160E-002	1.71860E+004	3.00000E+000	1.00000E+000	0.00000E+000	2.50986E+002	5.32916E+001	1.63770E+002	1.00000E+002	1.46743E+000	3.45569E-002	0.00000E+000	-2.50725E+001	4.42215E+000	7.68911E-001	4.46820E+002	9.61433E+001	2.95427E+002	-2.43966E+001	2.39861E+000	7.63247E-001	-3.16445E-003	2.66173E+002	1.30834E+002	-1.50888E-002	2.66849E+002	1.45078E+002
1.86540E+002	1.03175E+003	2.27585E+002	8.38073E+001	1.26722E+000	1.29807E+000	1.05310E+004	1.62229E+003	1.00000E+000	2.50600E+004	0.00000E+000	2.08315E+006	1.64494E+000	3.21209E+001	1.23486E-002	1.26492E-002	4.77560E-002	5.00221E-002	6.63509E+005	2.27618E+002	8.38106E+001	2.99160E-002	2.99160E-002	1.71860E+004	3.00000E+000	2.00000E+000	0.00000E+000	5.95334E+002	1.26133E+002	3.94863E+002	1.00000E+002	3.50104E+000	4.04448E-002	0.00000E+000	-2.42030E+001	3.04022E+000	7.69258E-001	4.46820E+002	9.61433E+001	2.95427E+002	-2.44057E+001	2.39861E+000	7.63247E-001	-1.20276E-002	2.67042E+002	1.41762E+002	-1.50888E-002	2.66840E+002	1.45042E+002
1.31161E+002	1.55673E+002	2.27739E+002	8.37594E+001	1.22976E+000	1.41601E+000	1.67300E+003	2.15946E+002	1.00000E+000	2.50610E+004	2.80000E+001	2.08326E+006	1.74135E+000	1.24769E+001	3.00658E-002	3.46193E-002	8.71495E-002	1.13635E-001	6.63509E+005	2.27618E+002	8.38106E+001	2.99160E-002	2.99160E-002	1.71860E+004	3.00000E+000	3.00000E+000	0.00000E+000	9.51448E+001	3.49768E+001	6.15681E+001	1.00000E+002	6.03031E-001	2.04326E-001	0.00000E+000	-3.19493E+002	1.16160E+001	5.05133E-001	4.46820E+002	9.61433E+001	2.95427E+002	-2.44193E+001	2.39861E+000	7.63247E-001	-7.03952E-002	2.62998E+002	-8.73660E+001	-1.50888E-002	2.66826E+002	1.45100E+002
1.93507E+002	6.16490E+002	2.27377E+002	8.28887E+001	1.82735E+000	1.13410E+000	7.56400E+003	1.14362E+003	1.00000E+000	2.51510E+004	2.00000E+000	2.09026E+006	2.07239E+000	2.48292E+001	2.10109E-002	1.30399E-002	1.47056E-001	5.76449E-002	6.65780E+005	2.27460E+002	8.27997E+001	6.10946E-002	6.10946E-002	3.45200E+004	5.00000E+000	2.00000E+000	0.00000E+000	2.17694E+002	1.26356E+002	2.91632E+002	1.00000E+002	2.03158E+000	5.91935E-002	0.00000E+000	2.28267E+001	4.41624E+000	6.24860E-001	2.11284E+002	1.11231E+002	2.73843E+002	1.92328E+001	2.01316E+000	6.41650E-001	2.34091E-001	2.28267E+001	-7.87977E+001	2.51387E-001	1.92328E+001	-9.90802E+001
1.31670E+002	1.57867E+002	2.27477E+002	8.37617E+001	1.33897E+000	1.32878E+000	1.73500E+003	2.16389E+002	1.00000E+000	2.67660E+004	2.80000E+001	2.21469E+006	1.77920E+000	1.25645E+001	3.21456E-002	3.19010E-002	7.92934E-002	7.82017E-002	7.06056E+005	2.27395E+002	8.38189E+001	2.46865E-002	2.46865E-002	2.97390E+004	4.00000E+000	1.00000E+000	0.00000E+000	1.06813E+002	2.44632E+001	3.76056E+001	1.00000E+002	5.23946E-001	1.41142E-001	0.00000E+000	-5.33340E+001	6.41428E+000	8.98284E-001	5.37419E+002	1.18589E+002	2.56615E+002	-3.33308E+002	1.72308E+000	8.07685E-001	3.81947E-003	2.37912E+002	9.45510E+001	-3.21071E-002	2.49183E+002	-1.44566E+002
1.79455E+002	9.75806E+002	2.27401E+002	8.38716E+001	1.23031E+000	1.30731E+000	9.73100E+003	1.42444E+003	1.00000E+000	2.67670E+004	0.00000E+000	2.21474E+006	1.60840E+000	3.12379E+001	1.24720E-002	1.32526E-002	4.77573E-002	5.36874E-002	7.06056E+005	2.27395E+002	8.38189E+001	2.46865E-002	2.46865E-002	2.97390E+004	4.00000E+000	2.00000E+000	0.00000E+000	6.20860E+002	1.32882E+002	2.82159E+002	1.00000E+002	3.22573E+000	3.43563E-002	0.00000E+000	-4.38102E+001	2.91252E+000	8.35340E-001	5.37419E+002	1.18589E+002	2.56615E+002	-3.33304E+002	1.72308E+000	8.07685E-001	-3.03450E-002	2.47435E+002	1.42892E+002	-3.21071E-002	2.49187E+002	-1.44602E+002
1.66205E+002	8.63963E+002	2.27402E+002	8.37860E+001	1.31629E+000	1.39160E+000	9.74500E+003	1.26646E+003	1.00000E+000	2.67680E+004	0.00000E+000	2.21482E+006	1.83175E+000	2.93933E+001	1.33340E-002	1.40969E-002	5.37775E-002	5.98927E-002	7.06056E+005	2.27395E+002	8.38189E+001	2.46865E-002	2.46865E-002	2.97390E+004	4.00000E+000	3.00000E+000	0.00000E+000	5.58190E+002	1.27447E+002	2.78388E+002	1.00000E+002	3.00822E+000	4.58982E-002	0.00000E+000	-4.04511E+001	3.11212E+000	7.81203E-001	5.37419E+002	1.18589E+002	2.56615E+002	-3.33298E+002	1.72308E+000	8.07685E-001	-2.78128E-002	2.50794E+002	1.43380E+002	-3.21071E-002	2.49193E+002	-1.44591E+002
1.60389E+002	7.97524E+002	2.27364E+002	8.38079E+001	1.25625E+000	1.37874E+000	8.52800E+003	9.03586E+002	1.00000E+000	2.67690E+004	0.00000E+000	2.21489E+006	1.73204E+000	2.82405E+001	1.36035E-002	1.49300E-002	4.71725E-002	5.63754E-002	7.06056E+005	2.27395E+002	8.38188E+001	2.46865E-002	2.46865E-002	2.97390E+004	4.00000E+000	4.00000E+000	0.00000E+000	5.06078E+002	1.11308E+002	2.47146E+002	1.00000E+002	2.69605E+000	3.79967E-002	0.00000E+000	-3.32275E+002	3.23749E+000	8.02749E-001	5.37419E+002	1.18589E+002	2.56615E+002	-3.33270E+002	1.72308E+000	8.07685E-001	-4.64864E-002	2.50216E+002	-1.27287E+002	-3.21071E-002	2.49221E+002	-1.44582E+002
1.48506E+002	3.49007E+002	2.27477E+002	8.31740E+001	1.70556E+000	1.16045E+000	4.16300E+003	5.85613E+002	1.00000E+000	2.69300E+004	1.70000E+001	2.22719E+006	1.97922E+000	1.86817E+001	2.64341E-002	1.79855E-002	1.34814E-001	6.39243E-002	7.10194E+005	2.27463E+002	8.31308E+001	3.34950E-002	3.34950E-002	7.37530E+004	9.00000E+000	1.00000E+000	0.00000E+000	2.04176E+002	1.45012E+002	4.68272E+001	0.00000E+000	1.24070E+000	1.13927E-001	0.00000E+000	1.86944E+002	5.71645E+000	6.50701E-001	4.71547E+002	3.70232E+002	7.83057E+001	1.80312E+002	1.15146E+000	7.67493E-001	1.90199E-001	1.86944E+002	1.29477E+002	2.24276E-001	1.80312E+002	8.83725E+001
1.99596E+002	8.37033E+002	2.27389E+002	8.30872E+001	1.72871E+000	1.09960E+000	9.55600E+003	1.89793E+003	1.00000E+000	2.69310E+004	0.00000E+000	2.22726E+006	1.90088E+000	2.89315E+001	1.76841E-002	1.12485E-002	1.41030E-001	5.77861E-002	7.10194E+005	2.27463E+002	8.31308E+001	3.34950E-002	3.34950E-002	7.37530E+004	9.00000E+000	2.00000E+000	0.00000E+000	4.91599E+002	3.47828E+002	8.06490E+001	0.00000E+000	2.87650E+000	6.73461E-002	0.00000E+000	1.86489E+002	3.20614E+000	7.65757E-001	4.71547E+002	3.70232E+002	7.83057E+001	1.80332E+002	1.15146E+000	7.67493E-001	2.22435E-001	1.86489E+002	9.63398E+001	2.24276E-001	1.80332E+002	8.83581E+001
1.90459E+002	9.59784E+002	2.27472E+002	8.30975E+001	1.70003E+000	1.12350E+000	1.10590E+004	2.36828E+003	1.00000E+000	2.69320E+004	0.00000E+000	2.22734E+006	1.90998E+000	3.09804E+001	1.61658E-002	1.06836E-002	1.28410E-001	5.67146E-002	7.10194E+005	2.27463E+002	8.31307E+001	3.34950E-002	3.34950E-002	7.37530E+004	9.00000E+000	3.00000E+000	0.00000E+000	5.49823E+002	3.93694E+002	1.06515E+002	0.00000E+000	3.28659E+000	6.32469E-002	0.00000E+000	1.86081E+002	3.20320E+000	7.12475E-001	4.71547E+002	3.70232E+002	7.83057E+001	1.80359E+002	1.15146E+000	7.67493E-001	2.04186E-001	1.86081E+002	1.14296E+002	2.24276E-001	1.80359E+002	8.84220E+001
2.14085E+002	1.21758E+003	2.27511E+002	8.31615E+001	1.74665E+000	1.06749E+000	1.36380E+004	2.89083E+003	1.00000E+000	2.69330E+004	0.00000E+000	2.22742E+006	1.86453E+000	3.48939E+001	1.49565E-002	9.14092E-003	1.28728E-001	4.86874E-002	7.10194E+005	2.27463E+002	8.31303E+001	3.34950E-002	3.34950E-002	7.37530E+004	9.00000E+000	4.00000E+000	0.00000E+000	6.38907E+002	5.94158E+002	9.39699E+001	0.00000E+000	4.16856E+000	4.95782E-002	0.00000E+000	1.70893E+002	2.45682E+000	8.36492E-001	4.71547E+002	3.70232E+002	7.83057E+001	1.80337E+002	1.15146E+000	7.67493E-001	2.41336E-001	1.70893E+002	6.22723E+001	2.24276E-001	1.80337E+002	8.84136E+001
2.17604E+002	9.50313E+002	2.27511E+002	8.31881E+001	1.74562E+000	1.12080E+000	1.11640E+004	1.71474E+003	1.00000E+000	2.69340E+004	0.00000E+000	2.22751E+006	1.95649E+000	3.08271E+001	1.65211E-002	1.06076E-002	1.28264E-001	5.35632E-002	7.10194E+005	2.27463E+002	8.31300E+001	3.34950E-002	3.34950E-002	7.37530E+004	9.00000E+000	5.00000E+000	0.00000E+000	5.37894E+002	3.96664E+002	9.07219E+001	0.00000E+000	3.20834E+000	5.23269E-002	0.00000E+000	1.84090E+002	2.99693E+000	7.57922E-001	4.71547E+002	3.70232E+002	7.83057E+001	1.80351E+002	1.15146E+000	7.67493E-001	2.17981E-001	1.84090E+002	9.84250E+001	2.24276E-001	1.80351E+002	8.84264E+001
1.87307E+002	7.44299E+002	2.27485E+002	8.30913E+001	1.74941E+000	1.06469E+000	8.32100E+003	1.09721E+003	1.00000E+000	2.69350E+004	0.00000E+000	2.22758E+006	1.86257E+000	2.72818E+001	1.91780E-002	1.16717E-002	1.37250E-001	5.17638E-002	7.10194E+005	2.27462E+002	8.31300E+001	3.34950E-002	3.34950E-002	7.37530E+004	9.00000E+000	6.00000E+000	0.00000E+000	3.83941E+002	3.51101E+002	5.95169E+001	0.00000E+000	2.49562E+000	4.86903E-002	0.00000E+000	1.71727E+002	3.21537E+000	8.18263E-001	4.71547E+002	3.70232E+002	7.83057E+001	1.80378E+002	1.15146E+000	7.67493E-001	2.43318E-001	1.71727E+002	6.11846E+001	2.24276E-001	1.80378E+002	8.84470E+001
1.89333E+002	6.65456E+002	2.27381E+002	8.31378E+001	1.68214E+000	1.04851E+000	7.09400E+003	1.12962E+003	1.00000E+000	2.69360E+004	0.00000E+000	2.22766E+006	1.76374E+000	2.57964E+001	1.99718E-002	1.24488E-002	1.26891E-001	5.03580E-002	7.10194E+005	2.27462E+002	8.31296E+001	3.34950E-002	3.34950E-002	7.37530E+004	9.00000E+000	7.00000E+000	0.00000E+000	3.96329E+002	2.72994E+002	6.28176E+001	0.00000E+000	2.28739E+000	4.52783E-002	0.00000E+000	1.88047E+002	3.66796E+000	7.76856E-001	4.71547E+002	3.70232E+002	7.83057E+001	1.80388E+002	1.15146E+000	7.67493E-001	2.32044E-001	1.88047E+002	8.84141E+001	2.24276E-001	1.80388E+002	8.84081E+001
1.57593E+002	5.78749E+002	2.27391E+002	8.30957E+001	1.67688E+000	1.08301E+000	6.35400E+003	7.65771E+002	1.00000E+000	2.69370E+004	3.00000E+000	2.22774E+006	1.81608E+000	2.40572E+001	2.10368E-002	1.35865E-002	1.17571E-001	5.02408E-002	7.10194E+005	2.27462E+002	8.31296E+001	3.34950E-002	3.34950E-002	7.37530E+004	9.00000E+000	8.00000E+000	0.00000E+000	3.38771E+002	2.27388E+002	5.64004E+001	0.00000E+000	1.94462E+000	5.18215E-002	0.00000E+000	1.89671E+002	3.94247E+000	7.63695E-001	4.71547E+002	3.70232E+002	7.83057E+001	1.80402E+002	1.15146E+000	7.67493E-001	2.15180E-001	1.89671E+002	1.06758E+002	2.24276E-001	1.80402E+002	8.84282E+001
1.60071E+002	8.69531E+002	2.28461E+002	8.39217E+001	1.22539E+000	1.39733E+000	9.16900E+003	7.87713E+002	1.00000E+000	2.71890E+004	1.00000E+000	2.24722E+006	1.71228E+000	2.94878E+001	1.27972E-002	1.45928E-002	5.21237E-002	6.72520E-002	7.16647E+005	2.28457E+002	8.39062E+001	1.59253E-002	1.59253E-002	1.27477E+005	1.40000E+001	1.00000E+000	0.00000E+000	5.40978E+002	2.89284E+002	8.73882E+001	1.00000E+002	2.85431E+000	2.76027E-002	0.00000E+000	-9.21627E+001	3.06391E+000	8.18040E-001	6.15496E+002	3.34886E+002	9.19708E+001	-3.84681E+002	8.03710E-001	8.36365E-001	-6.55574E-002	1.99083E+002	1.34839E+002	-8.36159E-002	1.97810E+002	-1.37423E+002
1.49023E+002	6.89123E+002	2.28491E+002	8.38936E+001	1.19155E+000	1.44201E+000	7.28400E+003	6.47972E+002	1.00000E+000	2.71900E+004	0.00000E+000	2.24731E+006	1.71823E+000	2.62511E+001	1.39613E-002	1.68960E-002	4.67458E-002	6.73853E-002	7.16647E+005	2.28457E+002	8.39062E+001	1.59253E-002	1.59253E-002	1.27477E+005	1.40000E+001	2.00000E+000	0.00000E+000	4.36872E+002	2.20492E+002	5.49546E+001	1.00000E+002	2.21021E+000	3.36887E-002	0.00000E+000	-3.82150E+002	3.09761E+000	9.07820E-001	6.15496E+002	3.34886E+002	9.19708E+001	-3.84691E+002	8.03710E-001	8.36365E-001	-9.51054E-002	2.00341E+002	-1.22071E+002	-8.36159E-002	1.97800E+002	-1.37418E+002
1.72298E+002	9.67918E+002	2.28467E+002	8.39716E+001	1.17252E+000	1.37864E+000	9.67100E+003	9.80888E+002	1.00000E+000	2.71910E+004	0.00000E+000	2.24739E+006	1.61648E+000	3.11114E+001	1.19230E-002	1.40189E-002	4.29405E-002	5.86531E-002	7.16647E+005	2.28457E+002	8.39060E+001	1.59253E-002	1.59253E-002	1.27477E+005	1.40000E+001	3.00000E+000	0.00000E+000	5.96628E+002	3.24561E+002	8.55204E+001	1.00000E+002	3.13003E+000	2.61170E-002	0.00000E+000	-3.84922E+002	2.87667E+000	8.48371E-001	6.15496E+002	3.34886E+002	9.19708E+001	-3.84720E+002	8.03710E-001	8.36365E-001	-8.07927E-002	1.97569E+002	-1.40821E+002	-8.36159E-002	1.97771E+002	-1.37462E+002
1.56411E+002	7.34917E+002	2.28481E+002	8.38408E+001	1.25076E+000	1.41986E+000	8.03700E+003	9.00220E+002	1.00000E+000	2.71920E+004	1.00000E+000	2.24747E+006	1.77591E+000	2.71094E+001	1.39517E-002	1.58379E-002	5.22936E-002	6.67955E-002	7.16647E+005	2.28457E+002	8.39062E+001	1.59253E-002	1.59253E-002	1.27477E+005	1.40000E+001	4.00000E+000	0.00000E+000	4.74394E+002	2.21392E+002	6.30374E+001	1.00000E+002	2.35203E+000	4.40981E-002	0.00000E+000	-8.74644E+001	2.90158E+000	9.22634E-001	6.15496E+002	3.34886E+002	9.19708E+001	-3.84744E+002	8.03710E-001	8.36365E-001	-6.33167E-002	2.03781E+002	1.37028E+002	-8.36159E-002	1.97747E+002	-1.37472E+002
1.55591E+002	6.47800E+002	2.28481E+002	8.38969E+001	1.21992E+000	1.43678E+000	6.98200E+003	5.50287E+002	1.00000E+000	2.71930E+004	1.00000E+000	2.24754E+006	1.75277E+000	2.54519E+001	1.45997E-002	1.71950E-002	4.47730E-002	6.10820E-002	7.16647E+005	2.28457E+002	8.39063E+001	1.59253E-002	1.59253E-002	1.27477E+005	1.40000E+001	5.00000E+000	0.00000E+000	4.22458E+002	1.81422E+002	6.65530E+001	1.00000E+002	2.07747E+000	2.45712E-002	0.00000E+000	-3.74425E+002	3.16421E+000	9.07727E-001	6.15496E+002	3.34886E+002	9.19708E+001	-3.84766E+002	8.03710E-001	8.36365E-001	-8.16275E-002	2.08066E+002	-1.29380E+002	-8.36159E-002	1.97725E+002	-1.37498E+002
1.68673E+002	7.73412E+002	2.28512E+002	8.38617E+001	1.19021E+000	1.35023E+000	7.70000E+003	7.95874E+002	1.00000E+000	2.71940E+004	0.00000E+000	2.24763E+006	1.60707E+000	2.78103E+001	1.35637E-002	1.53873E-002	4.88269E-002	6.22351E-002	7.16647E+005	2.28457E+002	8.39063E+001	1.59253E-002	1.59253E-002	1.27477E+005	1.40000E+001	6.00000E+000	0.00000E+000	5.13100E+002	2.12143E+002	8.22452E+001	1.00000E+002	2.50099E+000	4.05375E-002	0.00000E+000	-8.16918E+001	2.97650E+000	9.18884E-001	6.15496E+002	3.34886E+002	9.19708E+001	-3.84767E+002	8.03710E-001	8.36365E-001	-6.29889E-002	2.09554E+002	1.42444E+002	-8.36159E-002	1.97724E+002	-1.37483E+002
1.63033E+002	7.36895E+002	2.28529E+002	8.38717E+001	1.17315E+000	1.34948E+000	7.22900E+003	7.50086E+002	1.00000E+000	2.71950E+004	0.00000E+000	2.24770E+006	1.58314E+000	2.71458E+001	1.37979E-002	1.58719E-002	4.60822E-002	6.02296E-002	7.16647E+005	2.28458E+002	8.39065E+001	1.59253E-002	1.59253E-002	1.27477E+005	1.40000E+001	7.00000E+000	0.00000E+000	4.71577E+002	2.21454E+002	7.17578E+001	1.00000E+002	2.37273E+000	3.92385E-002	0.00000E+000	-8.68896E+001	3.20182E+000	8.81606E-001	6.15496E+002	3.34886E+002	9.19708E+001	-3.84775E+002	8.03710E-001	8.36365E-001	-6.99002E-002	2.04356E+002	1.45030E+002	-8.36159E-002	1.97716E+002	-1.37484E+002
1.64065E+002	6.93340E+002	2.28472E+002	8.38344E+001	1.20535E+000	1.38659E+000	7.16200E+003	5.71536E+002	1.00000E+000	2.71960E+004	0.00000E+000	2.24778E+006	1.67132E+000	2.63313E+001	1.42428E-002	1.63844E-002	4.67587E-002	6.10963E-002	7.16647E+005	2.28458E+002	8.39062E+001	1.59253E-002	1.59253E-002	1.27477E+005	1.40000E+001	8.00000E+000	0.00000E+000	4.81057E+002	1.61407E+002	8.09887E+001	1.00000E+002	2.23472E+000	2.67106E-002	0.00000E+000	-3.66251E+002	2.83514E+000	1.00027E+000	6.15496E+002	3.34886E+002	9.19708E+001	-3.84803E+002	8.03710E-001	8.36365E-001	-6.99232E-002	2.16240E+002	-1.34330E+002	-8.36159E-002	1.97688E+002	-1.37535E+002
1.85885E+002	1.69019E+003	2.28431E+002	8.39897E+001	1.25059E+000	1.54445E+000	1.98710E+004	3.10565E+003	1.00000E+000	2.71970E+004	0.00000E+000	2.24786E+006	1.93148E+000	4.11119E+001	8.87169E-003	1.09563E-002	5.07116E-002	7.68897E-002	7.16647E+005	2.28458E+002	8.39060E+001	1.59253E-002	1.59253E-002	1.27477E+005	1.40000E+001	9.00000E+000	0.00000E+000	9.17536E+002	6.50869E+002	1.66194E+002	1.00000E+002	5.42623E+000	2.44040E-002	0.00000E+000	-3.98683E+002	2.31702E+000	7.34805E-001	6.15496E+002	3.34886E+002	9.19708E+001	-3.84827E+002	8.03710E-001	8.36365E-001	-1.05134E-001	1.83808E+002	-1.27517E+002	-8.36159E-002	1.97664E+002	-1.37585E+002
1.84133E+002	1.22888E+003	2.28429E+002	8.38688E+001	1.13273E+000	1.40423E+000	1.20770E+004	1.26510E+003	1.00000E+000	2.71980E+004	0.00000E+000	2.24794E+006	1.59061E+000	3.50554E+001	1.03073E-002	1.27779E-002	3.85445E-002	5.84002E-002	7.16647E+005	2.28458E+002	8.39058E+001	1.59253E-002	1.59253E-002	1.27477E+005	1.40000E+001	1.00000E+001	0.00000E+000	7.63791E+002	3.99778E+002	9.84063E+001	1.00000E+002	3.91873E+000	1.87533E-002	0.00000E+000	-3.83786E+002	2.45575E+000	8.89300E-001	6.15496E+002	3.34886E+002	9.19708E+001	-3.84852E+002	8.03710E-001	8.36365E-001	-1.07021E-001	1.98705E+002	-1.10529E+002	-8.36159E-002	1.97639E+002	-1.37606E+002
1.82248E+002	1.29667E+003	2.28424E+002	8.39184E+001	1.17620E+000	1.39885E+000	1.31510E+004	1.69246E+003	1.00000E+000	2.71990E+004	0.00000E+000	2.24801E+006	1.64532E+000	3.60093E+001	1.02565E-002	1.21981E-002	4.87614E-002	6.84673E-002	7.16647E+005	2.28458E+002	8.39057E+001	1.59253E-002	1.59253E-002	1.27477E+005	1.40000E+001	1.10000E+001	0.00000E+000	7.99831E+002	4.35163E+002	9.80977E+001	1.00000E+002	4.14141E+000	2.92965E-002	0.00000E+000	-3.85746E+002	2.35203E+000	8.89791E-001	6.15496E+002	3.34886E+002	9.19708E+001	-3.84854E+002	8.03710E-001	8.36365E-001	-8.64648E-002	1.96745E+002	-1.35323E+002	-8.36159E-002	1.97637E+002	-1.37613E+002
1.69728E+002	9.30445E+002	2.28392E+002	8.38896E+001	1.21824E+000	1.39710E+000	9.76400E+003	1.11019E+003	1.00000E+000	2.72000E+004	0.00000E+000	2.24809E+006	1.70200E+000	3.05032E+001	1.23287E-002	1.41388E-002	4.44124E-002	5.78086E-002	7.16647E+005	2.28458E+002	8.39054E+001	1.59253E-002	1.59253E-002	1.27477E+005	1.40000E+001	1.20000E+001	0.00000E+000	5.96179E+002	2.98485E+002	8.10315E+001	1.00000E+002	3.02828E+000	3.65451E-002	0.00000E+000	-9.03460E+001	2.72867E+000	8.90116E-001	6.15496E+002	3.34886E+002	9.19708E+001	-3.84866E+002	8.03710E-001	8.36365E-001	-6.83881E-002	2.00900E+002	1.39811E+002	-8.36159E-002	1.97625E+002	-1.37637E+002
1.56164E+002	5.91008E+002	2.28451E+002	8.39375E+001	1.18262E+000	1.39695E+000	6.02200E+003	5.14590E+002	1.00000E+000	2.72010E+004	5.00000E+000	2.24816E+006	1.65206E+000	2.43107E+001	1.52396E-002	1.80015E-002	4.83793E-002	6.64436E-002	7.16647E+005	2.28458E+002	8.39051E+001	1.59253E-002	1.59253E-002	1.27477E+005	1.40000E+001	1.30000E+001	0.00000E+000	3.91021E+002	1.84932E+002	5.78942E+001	1.00000E+002	1.96638E+000	2.62245E-002	0.00000E+000	-3.78696E+002	3.48687E+000	8.86961E-001	6.15496E+002	3.34886E+002	9.19708E+001	-3.84863E+002	8.03710E-001	8.36365E-001	-8.30868E-002	2.03795E+002	-1.32035E+002	-8.36159E-002	1.97628E+002	-1.37610E+002
1.53508E+002	3.54475E+002	2.28532E+002	8.37836E+001	1.12880E+000	1.35177E+000	3.35800E+003	3.10955E+002	1.00000E+000	2.72020E+004	1.90000E+001	2.24826E+006	1.52587E+000	1.88275E+001	1.94794E-002	2.33272E-002	4.97358E-002	6.94429E-002	7.16647E+005	2.28458E+002	8.39051E+001	1.59253E-002	1.59253E-002	1.27477E+005	1.40000E+001	1.40000E+001	0.00000E+000	2.47361E+002	1.02456E+002	2.12480E+001	1.00000E+002	1.14529E+000	6.53190E-002	0.00000E+000	-3.76645E+002	3.85714E+000	1.07376E+000	6.15496E+002	3.34886E+002	9.19708E+001	-3.84871E+002	8.03710E-001	8.36365E-001	-8.98896E-002	2.05846E+002	-1.22346E+002	-8.36159E-002	1.97620E+002	-1.37574E+002
1.58751E+002	6.00345E+002	2.28699E+002	8.29261E+001	1.60127E+000	1.07867E+000	6.33000E+003	4.91723E+002	1.00000E+000	2.72930E+004	1.00000E+000	2.25506E+006	1.72725E+000	2.45019E+001	2.01263E-002	1.35578E-002	1.01667E-001	4.73278E-002	7.19213E+005	2.28699E+002	8.29261E+001	1.01667E-001	4.73278E-002	6.33000E+003	1.00000E+000	1.00000E+000	0.00000E+000	2.45046E+002	3.06969E+002	7.73010E+001	1.00000E+002	1.99500E+000	3.60215E-002	0.00000E+000	1.48298E+002	3.95196E+000	7.63302E-001	2.45046E+002	3.06969E+002	7.73010E+001	1.48298E+002	3.95196E+000	7.63302E-001	1.95003E-001	1.48298E+002	8.64464E+001	1.95003E-001	1.48298E+002	8.64464E+001
1.59760E+002	6.62947E+002	2.27287E+002	8.34817E+001	1.37943E+000	1.20970E+000	6.84500E+003	6.13062E+002	1.00000E+000	2.81100E+004	1.00000E+000	2.31702E+006	1.66869E+000	2.57478E+001	1.66729E-002	1.46214E-002	5.60932E-002	4.37672E-002	7.39569E+005	2.27313E+002	8.34977E+001	1.86091E-002	1.86091E-002	4.40820E+004	6.00000E+000	1.00000E+000	0.00000E+000	1.50748E+002	1.92063E+002	3.34769E+002	1.00000E+002	2.19016E+000	2.92359E-002	0.00000E+000	4.92979E+001	3.74167E+000	7.75281E-001	1.51186E+002	2.49288E+002	4.18837E+002	5.40981E+001	1.30369E+000	8.76811E-001	6.55551E-002	4.92979E+001	1.27125E+002	8.36477E-002	5.40981E+001	1.11631E+002
1.92994E+002	1.06118E+003	2.27360E+002	8.35558E+001	1.35138E+000	1.13552E+000	1.01160E+004	1.27791E+003	1.00000E+000	2.81110E+004	0.00000E+000	2.31708E+006	1.53452E+000	3.25758E+001	1.34361E-002	1.12899E-002	5.62180E-002	4.02194E-002	7.39569E+005	2.27313E+002	8.34975E+001	1.86091E-002	1.86091E-002	4.40820E+004	6.00000E+000	2.00000E+000	0.00000E+000	1.93588E+002	3.26317E+002	5.62674E+002	1.00000E+002	3.51410E+000	3.66578E-002	0.00000E+000	5.35766E+001	2.63516E+000	9.05525E-001	1.51186E+002	2.49288E+002	4.18837E+002	5.40881E+001	1.30369E+000	8.76811E-001	8.67992E-002	5.35766E+001	1.07618E+002	8.36477E-002	5.40881E+001	1.11649E+002
1.57539E+002	7.05854E+002	2.27314E+002	8.34814E+001	1.45039E+000	1.15670E+000	7.30300E+003	7.13011E+002	1.00000E+000	2.81120E+004	0.00000E+000	2.31716E+006	1.67767E+000	2.65679E+001	1.69720E-002	1.35354E-002	6.36656E-002	4.13948E-002	7.39569E+005	2.27313E+002	8.34975E+001	1.86091E-002	1.86091E-002	4.40820E+004	6.00000E+000	3.00000E+000	0.00000E+000	1.31992E+002	2.32881E+002	3.64723E+002	1.00000E+002	2.36734E+000	3.48002E-002	0.00000E+000	5.70604E+001	3.26258E+000	8.60793E-001	1.51186E+002	2.49288E+002	4.18837E+002	5.40792E+001	1.30369E+000	8.76811E-001	1.12648E-001	5.70604E+001	8.24257E+001	8.36477E-002	5.40792E+001	1.11624E+002
1.65855E+002	5.76506E+002	2.27289E+002	8.34824E+001	1.25787E+000	1.20475E+000	5.44000E+003	4.17077E+002	1.00000E+000	2.81130E+004	2.00000E+000	2.31724E+006	1.51542E+000	2.40105E+001	1.70543E-002	1.63342E-002	4.33083E-002	4.00371E-002	7.39569E+005	2.27313E+002	8.34977E+001	1.86091E-002	1.86091E-002	4.40820E+004	6.00000E+000	4.00000E+000	0.00000E+000	1.11758E+002	1.75716E+002	3.03745E+002	1.00000E+002	1.91723E+000	2.39052E-002	0.00000E+000	-2.38543E+002	3.72057E+000	8.74586E-001	1.51186E+002	2.49288E+002	4.18837E+002	5.41019E+001	1.30369E+000	8.76811E-001	2.15669E-002	5.27029E+001	-1.10917E+002	8.36477E-002	5.41019E+001	1.11635E+002
1.82781E+002	9.61165E+002	2.27318E+002	8.34691E+001	1.33300E+000	1.09392E+000	8.71700E+003	1.34213E+003	1.00000E+000	2.81140E+004	0.00000E+000	2.31731E+006	1.45819E+000	3.10027E+001	1.42773E-002	1.17166E-002	5.79858E-002	3.96937E-002	7.39569E+005	2.27313E+002	8.34979E+001	1.86091E-002	1.86091E-002	4.40820E+004	6.00000E+000	5.00000E+000	0.00000E+000	1.80780E+002	3.04401E+002	4.96980E+002	1.00000E+002	3.18615E+000	3.12483E-002	0.00000E+000	5.52264E+001	2.96586E+000	8.66717E-001	1.51186E+002	2.49288E+002	4.18837E+002	5.41073E+001	1.30369E+000	8.76811E-001	9.85108E-002	5.52264E+001	9.62206E+001	8.36477E-002	5.41073E+001	1.11654E+002
1.61627E+002	5.90598E+002	2.27274E+002	8.34928E+001	1.37232E+000	1.12680E+000	5.66100E+003	7.86769E+002	1.00000E+000	2.81150E+004	3.00000E+000	2.31739E+006	1.54633E+000	2.43022E+001	1.82393E-002	1.49762E-002	6.22991E-002	4.29622E-002	7.39569E+005	2.27313E+002	8.34979E+001	1.86091E-002	1.86091E-002	4.40820E+004	6.00000E+000	6.00000E+000	0.00000E+000	9.30289E+001	1.87831E+002	3.23537E+002	1.00000E+002	1.96665E+000	5.25832E-002	0.00000E+000	5.53503E+001	3.24210E+000	9.83870E-001	1.51186E+002	2.49288E+002	4.18837E+002	5.41045E+001	1.30369E+000	8.76811E-001	9.82398E-002	5.53503E+001	9.66243E+001	8.36477E-002	5.41045E+001	1.11631E+002
1.73519E+002	7.94102E+002	2.27334E+002	8.35083E+001	1.35320E+000	1.13559E+000	7.57900E+003	8.02080E+002	1.00000E+000	2.91930E+004	0.00000E+000	2.39970E+006	1.53669E+000	2.81798E+001	1.55438E-002	1.30442E-002	5.33796E-002	3.83330E-002	7.65871E+005	2.27372E+002	8.35438E+001	2.15767E-002	2.15767E-002	3.83530E+004	5.00000E+000	1.00000E+000	0.00000E+000	1.50627E+002	2.59405E+002	4.15106E+002	1.00000E+002	2.67704E+000	3.38569E-002	0.00000E+000	5.47775E+001	3.19183E+000	8.63705E-001	1.80712E+002	3.03492E+002	4.93993E+002	5.39525E+001	1.41943E+000	8.63371E-001	8.74359E-002	5.47775E+001	1.08099E+002	9.38975E-002	5.39525E+001	1.00076E+002
1.45263E+002	2.54485E+002	2.27355E+002	8.35123E+001	1.59289E+000	1.06621E+000	2.63700E+003	3.00402E+002	1.00000E+000	2.91940E+004	2.00000E+001	2.39979E+006	1.69837E+000	1.59526E+001	3.10193E-002	2.07630E-002	1.16661E-001	5.47612E-002	7.65871E+005	2.27372E+002	8.35435E+001	2.15767E-002	2.15767E-002	3.83530E+004	5.00000E+000	2.00000E+000	0.00000E+000	5.92947E+001	7.08642E+001	1.44332E+002	1.00000E+002	8.88078E-001	9.78146E-002	0.00000E+000	4.34809E+001	5.37947E+000	8.68794E-001	1.80712E+002	3.03492E+002	4.93993E+002	5.39598E+001	1.41943E+000	8.63371E-001	1.98067E-001	4.34809E+001	-2.21415E+001	9.38975E-002	5.39598E+001	1.00093E+002
2.10823E+002	1.42210E+003	2.27386E+002	8.35508E+001	1.34048E+000	1.11443E+000	1.32140E+004	2.00404E+003	1.00000E+000	2.91950E+004	0.00000E+000	2.39985E+006	1.49387E+000	3.77107E+001	1.16612E-002	9.69469E-003	4.74808E-002	3.33137E-002	7.65871E+005	2.27372E+002	8.35433E+001	2.15767E-002	2.15767E-002	3.83530E+004	5.00000E+000	3.00000E+000	0.00000E+000	2.51049E+002	4.71836E+002	7.43196E+002	1.00000E+002	4.76155E+000	2.28554E-002	0.00000E+000	5.61982E+001	2.33543E+000	8.93979E-001	1.80712E+002	3.03492E+002	4.93993E+002	5.39686E+001	1.41943E+000	8.63371E-001	9.20831E-002	5.61982E+001	1.04362E+002	9.38975E-002	5.39686E+001	1.00114E+002
1.55662E+002	7.10763E+002	2.27342E+002	8.35337E+001	1.41463E+000	1.20654E+000	7.49600E+003	7.21477E+002	1.00000E+000	2.91960E+004	0.00000E+000	2.39992E+006	1.70680E+000	2.66601E+001	1.63390E-002	1.39357E-002	6.23082E-002	4.59662E-002	7.65871E+005	2.27371E+002	8.35435E+001	2.15767E-002	2.15767E-002	3.83530E+004	5.00000E+000	4.00000E+000	0.00000E+000	1.32938E+002	2.51275E+002	3.40473E+002	1.00000E+002	2.35009E+000	4.23768E-002	0.00000E+000	6.18545E+001	3.44297E+000	8.05126E-001	1.80712E+002	3.03492E+002	4.93993E+002	5.39578E+001	1.41943E+000	8.63371E-001	7.93858E-002	6.18545E+001	1.24176E+002	9.38975E-002	5.39578E+001	1.00084E+002
1.72018E+002	7.49294E+002	2.27420E+002	8.35871E+001	1.36901E+000	1.16655E+000	7.42700E+003	8.20041E+002	1.00000E+000	2.91970E+004	0.00000E+000	2.40000E+006	1.59703E+000	2.73732E+001	1.58855E-002	1.35362E-002	5.62130E-002	4.14938E-002	7.65871E+005	2.27371E+002	8.35432E+001	2.15767E-002	2.15767E-002	3.83530E+004	5.00000E+000	5.00000E+000	0.00000E+000	1.77597E+002	1.84261E+002	4.10215E+002	1.00000E+002	2.49492E+000	3.80773E-002	0.00000E+000	3.95123E+001	3.18849E+000	8.73413E-001	1.80712E+002	3.03492E+002	4.93993E+002	5.39654E+001	1.41943E+000	8.63371E-001	7.98481E-002	3.95123E+001	1.01349E+002	9.38975E-002	5.39654E+001	1.00124E+002
1.29095E+002	2.92228E+002	2.27673E+002	8.48217E+001	1.22663E+000	1.65744E+000	3.58400E+003	3.13215E+002	1.00000E+000	2.97770E+004	2.00000E+001	2.44429E+006	2.03307E+000	1.70947E+001	2.04894E-002	2.76857E-002	6.10467E-002	1.08295E-001	7.79964E+005	2.27673E+002	8.49944E+001	2.77753E-002	2.77753E-002	8.33090E+004	9.00000E+000	9.00000E+000	0.00000E+000	8.85450E+001	1.61208E+002	4.99807E+001	1.00000E+002	9.58915E-001	6.26211E-002	0.00000E+000	-4.53014E+002	4.62147E+000	8.67456E-001	3.12901E+002	5.76246E+002	1.25797E+002	-4.47967E+002	8.34934E-001	9.95894E-001	-1.49376E-001	1.29477E+002	-1.34003E+002	-1.44802E-001	1.34524E+002	-1.33872E+002
1.88451E+002	8.39218E+002	2.28803E+002	8.26522E+001	1.79140E+000	1.13057E+000	1.01440E+004	1.63999E+003	1.00000E+000	2.99780E+004	0.00000E+000	2.45914E+006	2.02530E+000	2.89693E+001	1.77864E-002	1.12252E-002	1.43469E-001	5.78693E-002	7.84964E+005	2.28764E+002	8.26616E+001	6.49915E-002	6.49915E-002	2.21830E+004	3.00000E+000	2.00000E+000	0.00000E+000	4.92939E+002	1.38465E+002	2.28225E+002	1.00000E+002	2.68315E+000	4.57777E-002	0.00000E+000	-4.76750E+001	3.37074E+000	7.06939E-001	3.84858E+002	1.11032E+002	1.74487E+002	2.42209E+002	2.30070E+000	7.00392E-001	2.26160E-001	2.43571E+002	-1.40857E+002	2.32066E-001	2.42209E+002	1.43217E+002
