# Supplementary material for: Super-resolution visualization of chromatin loop folding in human lymphoblastoid cells using interferometric photoactivated localization microscopy
Source: Sci Rep. 2022 May 20;12:8582. doi: 10.1038/s41598-022-12568-9 (PMC9122977; doi:10.1038/s41598-022-12568-9)
Supplement: Supplementary file 2 — Supplementary Information 2. [file 41598_2022_12568_MOESM2_ESM.zip › ChromoLooping-main/data/ascii_files/Run1-647_c123_sum_X5_processed_jsa_IDL_ASCII_image20.txt]

Offset	Amplitude	X Position	Y Position	X Peak Width	Y Peak Width	6 N Photons	ChiSquared	FitOK	Frame Number	Peak Index of Frame	Peak Global Index	12 X PkW * Y PkW	Sigma Amplitude	Sigma X Pos rtNph	Sigma Y Pos rtNph	Sigma X Pos Full	Sigma Y Pos Full	18 Grouped Index	Group X Position	Group Y Position	Group Sigma X Pos	Group Sigma Y Pos	Group N Photons	24 Group Size	Frame Index in Grp	Label Set	Amplitude L1	Amplitude L2	Amplitude L3	30 FitOK Labels	Zeta0	Sigma Amp L2	Sigma Amp L3	Z Position	Sigma Z	36 Coherence	Group A1	Group A2	Group A3	Group Z Position	Group Sigma Z	42 Group Coherence	XY Ellipticity	Unwrapped Z	Unwrapped Z Error	XY Group Ellipticity	Unwrapped Group Z	Unwrapped Group Z Error
1.94375E+002	2.47047E+003	1.57765E+002	8.33860E+001	1.34204E+000	1.85874E+000	3.61850E+004	5.68540E+003	1.00000E+000	1.60000E+001	0.00000E+000	1.63100E+003	2.49450E+000	4.97038E+001	7.05507E-003	9.77133E-003	5.68688E-002	1.08645E-001	5.39000E+002	1.57692E+002	8.33044E+001	2.68317E-002	2.68317E-002	3.29199E+005	9.00000E+000	1.00000E+000	0.00000E+000	8.56874E+002	7.41535E+002	9.04379E+002	1.00000E+002	7.82296E+000	1.57703E-002	0.00000E+000	1.71482E+002	5.36332E+000	2.82874E-001	8.52451E+002	8.24211E+002	8.72954E+002	1.87162E+002	2.05272E+000	2.45038E-001	-1.61273E-001	-4.10918E+002	-1.20335E+002	-1.40442E-001	-1.04038E+002	1.42449E+002
1.62691E+002	2.55791E+003	1.57723E+002	8.33370E+001	1.39287E+000	1.90465E+000	3.94580E+004	8.11134E+003	1.00000E+000	1.70000E+001	0.00000E+000	1.75000E+003	2.65293E+000	5.05758E+001	7.01200E-003	9.58845E-003	6.23205E-002	1.16154E-001	5.39000E+002	1.57692E+002	8.33044E+001	2.68317E-002	2.68317E-002	3.29199E+005	9.00000E+000	2.00000E+000	0.00000E+000	8.61987E+002	8.33960E+002	8.98424E+002	1.00000E+002	8.08885E+000	1.64644E-002	0.00000E+000	1.86062E+002	5.63484E+000	2.57835E-001	8.52451E+002	8.24211E+002	8.72954E+002	1.87205E+002	2.05272E+000	2.45038E-001	-1.55041E-001	-3.96338E+002	-1.19107E+002	-1.40437E-001	-1.03995E+002	1.42468E+002
1.96000E+002	2.54462E+003	1.57669E+002	8.33020E+001	1.37291E+000	1.81975E+000	3.74670E+004	7.53325E+003	1.00000E+000	1.80000E+001	0.00000E+000	1.85700E+003	2.49834E+000	5.04443E+001	7.09277E-003	9.40128E-003	5.81264E-002	1.01760E-001	5.39000E+002	1.57692E+002	8.33044E+001	2.68317E-002	2.68317E-002	3.29199E+005	9.00000E+000	3.00000E+000	0.00000E+000	9.08419E+002	8.56575E+002	8.37369E+002	1.00000E+002	8.08457E+000	2.20010E-002	0.00000E+000	1.92867E+002	8.72595E+000	1.70865E-001	8.52451E+002	8.24211E+002	8.72954E+002	1.87247E+002	2.05272E+000	2.45038E-001	-1.39789E-001	-3.89533E+002	-1.44434E+002	-1.40432E-001	-1.03953E+002	1.42486E+002
1.91617E+002	2.47713E+003	1.57594E+002	8.32775E+001	1.38102E+000	1.74854E+000	3.55740E+004	7.53872E+003	1.00000E+000	1.90000E+001	0.00000E+000	1.96800E+003	2.41478E+000	4.97707E+001	7.32207E-003	9.27065E-003	5.58378E-002	8.91925E-002	5.39000E+002	1.57692E+002	8.33044E+001	2.68317E-002	2.68317E-002	3.29199E+005	9.00000E+000	4.00000E+000	0.00000E+000	8.66904E+002	8.32736E+002	8.14949E+002	1.00000E+002	7.81423E+000	2.00406E-002	0.00000E+000	1.94300E+002	8.22444E+000	1.86045E-001	8.52451E+002	8.24211E+002	8.72954E+002	1.87380E+002	2.05272E+000	2.45038E-001	-1.17240E-001	-9.68999E+001	1.01943E+002	-1.40413E-001	-1.03820E+002	1.42561E+002
2.21950E+002	2.37104E+003	1.57724E+002	8.32467E+001	1.33555E+000	1.73334E+000	3.27410E+004	7.51694E+003	1.00000E+000	2.00000E+001	0.00000E+000	2.07800E+003	2.31496E+000	4.86933E+001	7.38098E-003	9.57938E-003	5.72950E-002	9.61484E-002	5.39000E+002	1.57692E+002	8.33045E+001	2.68317E-002	2.68317E-002	3.29199E+005	9.00000E+000	5.00000E+000	0.00000E+000	8.19240E+002	7.98032E+002	8.01033E+002	1.00000E+002	7.52280E+000	2.84907E-002	0.00000E+000	1.92579E+002	7.47438E+000	2.13388E-001	8.52451E+002	8.24211E+002	8.72954E+002	1.87454E+002	2.05272E+000	2.45038E-001	-1.29422E-001	-9.86215E+001	1.25047E+002	-1.40407E-001	-1.03746E+002	1.42642E+002
2.02198E+002	2.43156E+003	1.57706E+002	8.32437E+001	1.34184E+000	1.74777E+000	3.39460E+004	7.57052E+003	1.00000E+000	2.10000E+001	0.00000E+000	2.18400E+003	2.34523E+000	4.93109E+001	7.28296E-003	9.48614E-003	5.79305E-002	9.79288E-002	5.39000E+002	1.57692E+002	8.33045E+001	2.68317E-002	2.68317E-002	3.29199E+005	9.00000E+000	6.00000E+000	0.00000E+000	8.02809E+002	7.85120E+002	8.63572E+002	1.00000E+002	7.65001E+000	2.57378E-002	0.00000E+000	1.85815E+002	5.57834E+000	2.80797E-001	8.52451E+002	8.24211E+002	8.72954E+002	1.87551E+002	2.05272E+000	2.45038E-001	-1.31174E-001	-1.05385E+002	1.21881E+002	-1.40395E-001	-1.03649E+002	1.42712E+002
2.04686E+002	2.46666E+003	1.57767E+002	8.32626E+001	1.31680E+000	1.75424E+000	3.39260E+004	7.85861E+003	1.00000E+000	2.20000E+001	0.00000E+000	2.30300E+003	2.30999E+000	4.96655E+001	7.14915E-003	9.52408E-003	5.61685E-002	9.92944E-002	5.39000E+002	1.57692E+002	8.33045E+001	2.68317E-002	2.68317E-002	3.29199E+005	9.00000E+000	7.00000E+000	0.00000E+000	8.15758E+002	8.00743E+002	8.77417E+002	1.00000E+002	7.78179E+000	2.66183E-002	0.00000E+000	1.86365E+002	5.58351E+000	2.80619E-001	8.52451E+002	8.24211E+002	8.72954E+002	1.87631E+002	2.05272E+000	2.45038E-001	-1.42225E-001	-1.04835E+002	1.45358E+002	-1.40388E-001	-1.03569E+002	1.42790E+002
1.59809E+002	2.62207E+003	1.57627E+002	8.33702E+001	1.41191E+000	1.77702E+000	3.89510E+004	1.04767E+004	1.00000E+000	2.40000E+001	0.00000E+000	2.52200E+003	2.50900E+000	5.12062E+001	7.15400E-003	9.00393E-003	5.73894E-002	9.06201E-002	5.39000E+002	1.57692E+002	8.33045E+001	2.68317E-002	2.68317E-002	3.29199E+005	9.00000E+000	8.00000E+000	0.00000E+000	8.91804E+002	8.95732E+002	8.84557E+002	1.00000E+002	8.31139E+000	1.99794E-002	0.00000E+000	1.96425E+002	6.45396E+000	2.26572E-001	8.52451E+002	8.24211E+002	8.72954E+002	1.87828E+002	2.05272E+000	2.45038E-001	-1.14243E-001	-9.47751E+001	9.80408E+001	-1.40364E-001	-1.03372E+002	1.42925E+002
1.63031E+002	2.61433E+003	1.57670E+002	8.32954E+001	1.39286E+000	1.94711E+000	4.09510E+004	7.20993E+003	1.00000E+000	2.50000E+001	0.00000E+000	2.64300E+003	2.71205E+000	5.11305E+001	6.88294E-003	9.62187E-003	6.10284E-002	1.18855E-001	5.39000E+002	1.57692E+002	8.33045E+001	2.68317E-002	2.68317E-002	3.29199E+005	9.00000E+000	9.00000E+000	0.00000E+000	8.36261E+002	8.55600E+002	9.54138E+002	1.00000E+002	8.26631E+000	9.48614E-003	0.00000E+000	1.87988E+002	4.41724E+000	3.22855E-001	8.52451E+002	8.24211E+002	8.72954E+002	1.87955E+002	2.05272E+000	2.45038E-001	-1.65701E-001	-3.94412E+002	-9.42999E+001	-1.40346E-001	-1.03245E+002	1.43014E+002
1.47828E+002	2.68511E+003	1.57572E+002	8.33354E+001	1.41250E+000	1.85961E+000	4.12750E+004	9.68957E+003	1.00000E+000	2.80000E+001	0.00000E+000	2.95300E+003	2.62670E+000	5.18180E+001	6.95255E-003	9.15333E-003	5.82594E-002	1.00646E-001	0.00000E+000	5.23776E-004	2.33824E-004	0.00000E+000	0.00000E+000	0.00000E+000	0.00000E+000	0.00000E+000	0.00000E+000	9.26721E+002	8.63429E+002	9.34120E+002	1.00000E+002	8.49032E+000	1.41943E-002	0.00000E+000	1.83928E+002	6.06160E+000	2.34347E-001	0.00000E+000	0.00000E+000	0.00000E+000	1.83928E+002	6.06160E+000	2.34347E-001	-1.36343E-001	-1.07272E+002	1.30655E+002	3.47377E-004	-1.07272E+002	1.30655E+002
1.87126E+002	2.21656E+003	1.57995E+002	8.33020E+001	1.36968E+000	1.86489E+000	3.30060E+004	8.91861E+003	1.00000E+000	3.50000E+001	1.00000E+000	3.69100E+003	2.55431E+000	4.70804E+001	7.53917E-003	1.02649E-002	6.52382E-002	1.20531E-001	1.06100E+003	1.57963E+002	8.33653E+001	4.52077E-002	4.52077E-002	2.00188E+005	6.00000E+000	2.00000E+000	0.00000E+000	8.77612E+002	6.14529E+002	7.66544E+002	1.00000E+002	7.04060E+000	3.37128E-002	0.00000E+000	1.43590E+002	7.38778E+000	2.15021E-001	9.03874E+002	6.26696E+002	7.48760E+002	1.36582E+002	3.45918E+000	1.86466E-001	-1.52739E-001	-1.47610E+002	1.24770E+002	-1.66286E-001	-4.45818E+002	-1.44378E+002
1.99688E+002	2.16872E+003	1.57948E+002	8.34512E+001	1.38294E+000	1.90866E+000	3.32130E+004	6.51275E+003	1.00000E+000	3.60000E+001	1.00000E+000	3.80200E+003	2.63956E+000	4.65695E+001	7.58838E-003	1.04731E-002	6.37395E-002	1.20964E-001	1.06100E+003	1.57963E+002	8.33653E+001	4.52077E-002	4.52077E-002	2.00188E+005	6.00000E+000	3.00000E+000	0.00000E+000	9.30450E+002	5.80092E+002	6.99538E+002	1.00000E+002	6.86775E+000	1.17539E-002	0.00000E+000	1.16387E+002	7.45297E+000	2.12475E-001	9.03874E+002	6.26696E+002	7.48760E+002	1.36695E+002	3.45918E+000	1.86466E-001	-1.59347E-001	-1.74813E+002	1.11676E+002	-1.66273E-001	-4.45705E+002	-1.44283E+002
1.90507E+002	2.40576E+003	1.57946E+002	8.33614E+001	1.34465E+000	1.93008E+000	3.61710E+004	7.71477E+003	1.00000E+000	3.70000E+001	1.00000E+000	3.91400E+003	2.59528E+000	4.90485E+001	7.07017E-003	1.01483E-002	6.10610E-002	1.25326E-001	1.06100E+003	1.57963E+002	8.33653E+001	4.52077E-002	4.52077E-002	2.00188E+005	6.00000E+000	4.00000E+000	0.00000E+000	9.34804E+002	7.09183E+002	8.12459E+002	1.00000E+002	7.64573E+000	1.84606E-002	0.00000E+000	1.52539E+002	8.94238E+000	1.69690E-001	9.03874E+002	6.26696E+002	7.48760E+002	1.36806E+002	3.45918E+000	1.86466E-001	-1.78402E-001	-4.29861E+002	-1.01884E+002	-1.66261E-001	-4.45594E+002	-1.44210E+002
1.73927E+002	2.17109E+003	1.57963E+002	8.34366E+001	1.38601E+000	1.93985E+000	3.36860E+004	7.72907E+003	1.00000E+000	3.80000E+001	1.00000E+000	4.02600E+003	2.68864E+000	4.65949E+001	7.55163E-003	1.05692E-002	6.49403E-002	1.26749E-001	1.06100E+003	1.57963E+002	8.33653E+001	4.52077E-002	4.52077E-002	2.00188E+005	6.00000E+000	5.00000E+000	0.00000E+000	9.45416E+002	6.10159E+002	6.58714E+002	1.00000E+002	6.86081E+000	1.96804E-002	0.00000E+000	1.02182E+002	8.96456E+000	1.75403E-001	9.03874E+002	6.26696E+002	7.48760E+002	1.36879E+002	3.45918E+000	1.86466E-001	-1.66146E-001	-1.89018E+002	1.12131E+002	-1.66257E-001	-4.45521E+002	-1.44131E+002
2.01178E+002	2.36943E+003	1.58004E+002	8.34125E+001	1.40310E+000	2.00451E+000	3.79820E+004	1.05096E+004	1.00000E+000	4.00000E+001	1.00000E+000	4.24900E+003	2.81253E+000	4.86768E+001	7.19945E-003	1.02854E-002	6.77900E-002	1.37924E-001	1.06100E+003	1.57963E+002	8.33654E+001	4.52077E-002	4.52077E-002	2.00188E+005	6.00000E+000	6.00000E+000	0.00000E+000	9.45003E+002	6.90271E+002	7.94330E+002	1.00000E+002	7.55862E+000	2.93520E-002	0.00000E+000	1.44306E+002	8.95889E+000	1.65291E-001	9.03874E+002	6.26696E+002	7.48760E+002	1.37065E+002	3.45918E+000	1.86466E-001	-1.76101E-001	-4.38094E+002	-1.15181E+002	-1.66240E-001	-4.45335E+002	-1.43978E+002
1.62615E+002	1.86358E+003	1.58073E+002	8.35118E+001	1.40195E+000	1.94059E+000	2.92480E+004	6.26813E+003	1.00000E+000	4.40000E+001	2.00000E+000	4.67300E+003	2.72061E+000	4.31692E+001	8.19755E-003	1.13471E-002	6.56725E-002	1.25321E-001	1.38100E+003	1.58026E+002	8.34855E+001	3.31810E-002	3.31810E-002	2.10148E+005	9.00000E+000	1.00000E+000	0.00000E+000	8.76434E+002	5.25374E+002	4.83690E+002	1.00000E+002	5.80763E+000	1.90515E-002	0.00000E+000	7.24684E+001	6.14642E+000	2.74550E-001	7.67670E+002	4.50183E+002	4.33499E+002	7.66059E+001	2.27167E+000	2.77130E-001	-1.60711E-001	-2.18732E+002	7.07150E+001	-1.61684E-001	-2.14594E+002	7.69453E+001
1.71781E+002	1.66875E+003	1.58004E+002	8.34569E+001	1.36242E+000	1.85654E+000	2.46880E+004	4.46323E+003	1.00000E+000	4.50000E+001	1.00000E+000	4.79300E+003	2.52940E+000	4.08504E+001	8.67100E-003	1.18158E-002	6.21508E-002	1.14841E-001	1.38100E+003	1.58026E+002	8.34855E+001	3.31810E-002	3.31810E-002	2.10148E+005	9.00000E+000	2.00000E+000	0.00000E+000	8.11274E+002	5.11032E+002	3.62875E+002	1.00000E+002	5.15794E+000	1.85893E-002	0.00000E+000	5.34603E+001	5.10981E+000	3.59454E-001	7.67670E+002	4.50183E+002	4.33499E+002	7.66749E+001	2.27167E+000	2.77130E-001	-1.53058E-001	-2.37740E+002	3.53384E+001	-1.61682E-001	-2.14525E+002	7.69909E+001
1.91165E+002	1.78910E+003	1.58068E+002	8.34335E+001	1.28864E+000	1.87169E+000	2.53150E+004	4.63832E+003	1.00000E+000	4.60000E+001	1.00000E+000	4.88900E+003	2.41193E+000	4.22978E+001	8.09920E-003	1.17637E-002	5.71350E-002	1.19833E-001	1.38100E+003	1.58026E+002	8.34855E+001	3.31810E-002	3.31810E-002	2.10148E+005	9.00000E+000	3.00000E+000	0.00000E+000	7.96476E+002	5.02772E+002	5.09575E+002	1.00000E+002	5.59167E+000	1.29300E-002	0.00000E+000	8.79078E+001	9.20150E+000	1.97126E-001	7.67670E+002	4.50183E+002	4.33499E+002	7.67765E+001	2.27167E+000	2.77130E-001	-1.84060E-001	-2.03292E+002	1.37299E+002	-1.61673E-001	-2.14423E+002	7.70815E+001
1.72966E+002	1.70867E+003	1.58111E+002	8.35613E+001	1.35112E+000	1.90428E+000	2.55980E+004	4.13313E+003	1.00000E+000	4.70000E+001	1.00000E+000	4.98800E+003	2.57290E+000	4.13360E+001	8.44481E-003	1.19022E-002	6.21031E-002	1.22745E-001	1.38100E+003	1.58026E+002	8.34855E+001	3.31810E-002	3.31810E-002	2.10148E+005	9.00000E+000	4.00000E+000	0.00000E+000	8.35500E+002	4.72139E+002	4.22906E+002	1.00000E+002	5.32152E+000	1.64971E-002	0.00000E+000	6.98953E+001	5.28250E+000	3.41467E-001	7.67670E+002	4.50183E+002	4.33499E+002	7.68762E+001	2.27167E+000	2.77130E-001	-1.69471E-001	-2.21305E+002	8.71143E+001	-1.61665E-001	-2.14324E+002	7.71873E+001
1.51985E+002	1.76511E+003	1.58041E+002	8.35968E+001	1.41430E+000	1.93083E+000	2.77950E+004	5.55053E+003	1.00000E+000	4.80000E+001	2.00000E+000	5.09800E+003	2.73077E+000	4.20132E+001	8.48318E-003	1.15814E-002	6.42925E-002	1.19303E-001	1.38100E+003	1.58026E+002	8.34855E+001	3.31810E-002	3.31810E-002	2.10148E+005	9.00000E+000	5.00000E+000	0.00000E+000	8.96193E+002	4.85809E+002	4.07206E+002	1.00000E+002	5.48874E+000	2.06499E-002	0.00000E+000	6.59521E+001	4.20745E+000	4.11423E-001	7.67670E+002	4.50183E+002	4.33499E+002	7.69808E+001	2.27167E+000	2.77130E-001	-1.53939E-001	-2.25248E+002	4.97286E+001	-1.61654E-001	-2.14219E+002	7.72618E+001
1.55884E+002	1.38676E+003	1.58044E+002	8.35568E+001	1.33869E+000	1.86212E+000	2.02470E+004	2.66862E+003	1.00000E+000	4.90000E+001	1.30000E+001	5.22000E+003	2.49279E+000	3.72392E+001	9.40802E-003	1.30866E-002	6.41624E-002	1.23444E-001	1.38100E+003	1.58026E+002	8.34855E+001	3.31810E-002	3.31810E-002	2.10148E+005	9.00000E+000	6.00000E+000	0.00000E+000	6.90639E+002	3.33348E+002	3.82847E+002	1.00000E+002	4.34576E+000	1.88513E-002	0.00000E+000	8.56801E+001	5.16986E+000	3.92312E-001	7.67670E+002	4.50183E+002	4.33499E+002	7.70819E+001	2.27167E+000	2.77130E-001	-1.63058E-001	-2.05520E+002	8.89807E+001	-1.61645E-001	-2.14118E+002	7.73388E+001
1.75635E+002	1.37795E+003	1.57947E+002	8.33669E+001	1.29421E+000	1.82527E+000	1.91700E+004	2.36934E+003	1.00000E+000	5.00000E+001	1.60000E+001	5.32100E+003	2.36228E+000	3.71207E+001	9.34743E-003	1.31831E-002	6.04881E-002	1.19532E-001	1.38100E+003	1.58026E+002	8.34855E+001	3.31810E-002	3.31810E-002	2.10148E+005	9.00000E+000	7.00000E+000	0.00000E+000	5.74430E+002	3.60529E+002	4.73818E+002	1.00000E+002	4.39051E+000	1.98604E-002	0.00000E+000	1.31322E+002	8.49208E+000	2.45452E-001	7.67670E+002	4.50183E+002	4.33499E+002	7.71909E+001	2.27167E+000	2.77130E-001	-1.69763E-001	-4.51078E+002	-1.42076E+002	-1.61635E-001	-2.14009E+002	7.73843E+001
1.63596E+002	1.13670E+003	1.57887E+002	8.33984E+001	1.28549E+000	1.76130E+000	1.53380E+004	2.65919E+003	1.00000E+000	5.10000E+001	5.10000E+001	5.44800E+003	2.26414E+000	3.37150E+001	1.03797E-002	1.42216E-002	5.75610E-002	1.07158E-001	1.38100E+003	1.58026E+002	8.34855E+001	3.31810E-002	3.31810E-002	2.10148E+005	9.00000E+000	8.00000E+000	0.00000E+000	4.87848E+002	3.08210E+002	3.55120E+002	1.00000E+002	3.57287E+000	2.46330E-002	0.00000E+000	1.12336E+002	1.19127E+001	1.95613E-001	7.67670E+002	4.50183E+002	4.33499E+002	7.72933E+001	2.27167E+000	2.77130E-001	-1.55667E-001	-1.78864E+002	9.97378E+001	-1.61625E-001	-2.13907E+002	7.74583E+001
1.75955E+002	1.60500E+003	1.57977E+002	8.34145E+001	1.33911E+000	1.79216E+000	2.27490E+004	4.61609E+003	1.00000E+000	5.20000E+001	1.00000E+000	5.51100E+003	2.39990E+000	4.00624E+001	8.87841E-003	1.18822E-002	6.13793E-002	1.09380E-001	1.38100E+003	1.58026E+002	8.34855E+001	3.31810E-002	3.31810E-002	2.10148E+005	9.00000E+000	9.00000E+000	0.00000E+000	7.35162E+002	4.35976E+002	4.68952E+002	1.00000E+002	5.07407E+000	2.91707E-002	0.00000E+000	9.21133E+001	8.07123E+000	2.37067E-001	7.67670E+002	4.50183E+002	4.33499E+002	7.73879E+001	2.27167E+000	2.77130E-001	-1.44169E-001	-1.99087E+002	5.52314E+001	-1.61617E-001	-2.13812E+002	7.75544E+001
1.90126E+002	1.45684E+003	1.57846E+002	8.31016E+001	1.27965E+000	1.61219E+000	1.80310E+004	3.88733E+003	1.00000E+000	5.30000E+001	3.00000E+000	5.62000E+003	2.06304E+000	3.81685E+001	9.52972E-003	1.20062E-002	6.89743E-002	1.09055E-001	1.66300E+003	1.57734E+002	8.32541E+001	2.61082E-002	2.61082E-002	3.60560E+005	1.70000E+001	1.00000E+000	0.00000E+000	5.59722E+002	5.19843E+002	3.89533E+002	1.00000E+002	4.52542E+000	2.40784E-002	0.00000E+000	2.72462E+002	1.94980E+001	1.10228E-001	6.35722E+002	5.40694E+002	5.41461E+002	1.78492E+002	4.23177E+000	1.13574E-001	-1.14437E-001	-3.09938E+002	-1.16727E+002	-1.13110E-001	-1.12708E+002	7.78334E+001
1.95698E+002	1.14803E+003	1.57803E+002	8.31871E+001	1.30037E+000	1.57522E+000	1.41100E+004	3.86469E+003	1.00000E+000	5.50000E+001	3.40000E+001	5.82900E+003	2.04837E+000	3.38826E+001	1.09472E-002	1.32610E-002	7.79637E-002	1.14008E-001	1.66300E+003	1.57734E+002	8.32541E+001	2.61082E-002	2.61082E-002	3.60560E+005	1.70000E+001	2.00000E+000	0.00000E+000	5.19223E+002	3.96566E+002	2.46738E+002	1.00000E+002	3.55454E+000	4.84424E-002	0.00000E+000	3.49689E+001	8.40448E+000	2.89079E-001	6.35722E+002	5.40694E+002	5.41461E+002	1.78644E+002	4.23177E+000	1.13574E-001	-9.50026E-002	-2.56231E+002	-1.01722E+002	-1.13105E-001	-1.12557E+002	7.79771E+001
1.62606E+002	1.60785E+003	1.57944E+002	8.33664E+001	1.34781E+000	1.81941E+000	2.32140E+004	4.95103E+003	1.00000E+000	5.60000E+001	0.00000E+000	5.89500E+003	2.45221E+000	4.00980E+001	8.84611E-003	1.19414E-002	6.09322E-002	1.10456E-001	1.66300E+003	1.57734E+002	8.32541E+001	2.61082E-002	2.61082E-002	3.60560E+005	1.70000E+001	3.00000E+000	0.00000E+000	7.18426E+002	4.18901E+002	4.86156E+002	1.00000E+002	5.03300E+000	2.18410E-002	0.00000E+000	1.02023E+002	7.78923E+000	2.43177E-001	6.35722E+002	5.40694E+002	5.41461E+002	1.78735E+002	4.23177E+000	1.13574E-001	-1.48359E-001	-1.89177E+002	7.39367E+001	-1.13099E-001	-1.12465E+002	7.81052E+001
1.74153E+002	1.50405E+003	1.57956E+002	8.33404E+001	1.33271E+000	1.81098E+000	2.13690E+004	3.63887E+003	1.00000E+000	5.70000E+001	3.00000E+000	5.98800E+003	2.41351E+000	3.87821E+001	9.11684E-003	1.23886E-002	6.18027E-002	1.13497E-001	1.66300E+003	1.57734E+002	8.32541E+001	2.61082E-002	2.61082E-002	3.60560E+005	1.70000E+001	4.00000E+000	0.00000E+000	6.96284E+002	4.33915E+002	3.88361E+002	1.00000E+002	4.67637E+000	1.87890E-002	0.00000E+000	7.12209E+001	7.87945E+000	2.50555E-001	6.35722E+002	5.40694E+002	5.41461E+002	1.78821E+002	4.23177E+000	1.13574E-001	-1.51589E-001	-2.19979E+002	4.99604E+001	-1.13094E-001	-1.12379E+002	7.81798E+001
1.78416E+002	1.59532E+003	1.57904E+002	8.33694E+001	1.35948E+000	1.76764E+000	2.27290E+004	6.81122E+003	1.00000E+000	5.90000E+001	1.00000E+000	6.17800E+003	2.40306E+000	3.99415E+001	9.01742E-003	1.17247E-002	6.35076E-002	1.06882E-001	1.66300E+003	1.57734E+002	8.32541E+001	2.61082E-002	2.61082E-002	3.60560E+005	1.70000E+001	5.00000E+000	0.00000E+000	7.24508E+002	4.96820E+002	3.86361E+002	1.00000E+002	4.93809E+000	3.51240E-002	0.00000E+000	5.56807E+001	8.16118E+000	2.34557E-001	6.35722E+002	5.40694E+002	5.41461E+002	1.79062E+002	4.23177E+000	1.13574E-001	-1.29935E-001	-2.35519E+002	-1.07481E+001	-1.13069E-001	-1.12138E+002	7.83650E+001
1.85022E+002	1.34319E+003	1.57799E+002	8.32436E+001	1.35261E+000	1.59755E+000	1.75540E+004	4.28123E+003	1.00000E+000	6.00000E+001	1.10000E+001	6.27400E+003	2.16086E+000	3.66495E+001	1.02090E-002	1.20578E-002	5.80177E-002	8.05441E-002	1.66300E+003	1.57734E+002	8.32541E+001	2.61082E-002	2.61082E-002	3.60560E+005	1.70000E+001	6.00000E+000	0.00000E+000	5.77499E+002	4.76576E+002	3.06276E+002	1.00000E+002	4.16658E+000	3.82614E-002	0.00000E+000	2.53698E+001	9.63823E+000	2.25998E-001	6.35722E+002	5.40694E+002	5.41461E+002	1.79146E+002	4.23177E+000	1.13574E-001	-8.24036E-002	-2.65830E+002	-1.35989E+002	-1.13064E-001	-1.12054E+002	7.84042E+001
1.83179E+002	1.44813E+003	1.57736E+002	8.30732E+001	1.30569E+000	1.61470E+000	1.83290E+004	4.42914E+003	1.00000E+000	6.10000E+001	4.00000E+000	6.36300E+003	2.10829E+000	3.80544E+001	9.64428E-003	1.19267E-002	7.55281E-002	1.15149E-001	1.66300E+003	1.57734E+002	8.32541E+001	2.61082E-002	2.61082E-002	3.60560E+005	1.70000E+001	7.00000E+000	0.00000E+000	5.40358E+002	5.23685E+002	3.98660E+002	1.00000E+002	4.51022E+000	3.99512E-002	0.00000E+000	2.56684E+002	1.71275E+001	1.24459E-001	6.35722E+002	5.40694E+002	5.41461E+002	1.79256E+002	4.23177E+000	1.13574E-001	-1.05191E-001	-3.45164E+001	1.40151E+002	-1.13054E-001	-1.11944E+002	7.84601E+001
1.80142E+002	1.33038E+003	1.57713E+002	8.29661E+001	1.26456E+000	1.57725E+000	1.60810E+004	2.08388E+003	1.00000E+000	6.20000E+001	6.00000E+000	6.44200E+003	1.99452E+000	3.64744E+001	9.97198E-003	1.24378E-002	6.05334E-002	9.36671E-002	1.66300E+003	1.57735E+002	8.32541E+001	2.61082E-002	2.61082E-002	3.60560E+005	1.70000E+001	8.00000E+000	0.00000E+000	4.39448E+002	4.85381E+002	4.39187E+002	1.00000E+002	4.23589E+000	2.22091E-002	0.00000E+000	2.13020E+002	8.88889E+000	2.56028E-001	6.35722E+002	5.40694E+002	5.41461E+002	1.79346E+002	4.23177E+000	1.13574E-001	-1.09410E-001	-7.81801E+001	1.04896E+002	-1.13048E-001	-1.11854E+002	7.85206E+001
1.77846E+002	1.29836E+003	1.57594E+002	8.30586E+001	1.33703E+000	1.55550E+000	1.63140E+004	2.78017E+003	1.00000E+000	6.30000E+001	1.00000E+001	6.52600E+003	2.07974E+000	3.60327E+001	1.04679E-002	1.21784E-002	6.62404E-002	8.93352E-002	1.66300E+003	1.57735E+002	8.32541E+001	2.61082E-002	2.61082E-002	3.60560E+005	1.70000E+001	9.00000E+000	0.00000E+000	4.79098E+002	4.75880E+002	3.64511E+002	1.00000E+002	4.07062E+000	2.96771E-002	0.00000E+000	2.50126E+002	1.63040E+001	1.38585E-001	6.35722E+002	5.40694E+002	5.41461E+002	1.79447E+002	4.23177E+000	1.13574E-001	-7.48751E-002	-4.10737E+001	7.40973E+001	-1.13039E-001	-1.11753E+002	7.85936E+001
1.96733E+002	1.76545E+003	1.57602E+002	8.33348E+001	1.31930E+000	1.63430E+000	2.30320E+004	5.49404E+003	1.00000E+000	6.60000E+001	0.00000E+000	6.78000E+003	2.15614E+000	4.20172E+001	8.69318E-003	1.07688E-002	5.39393E-002	8.23580E-002	1.66300E+003	1.57735E+002	8.32542E+001	2.61082E-002	2.61082E-002	3.60560E+005	1.70000E+001	1.00000E+001	0.00000E+000	6.11391E+002	5.81602E+002	6.25111E+002	1.00000E+002	5.66671E+000	3.00806E-002	0.00000E+000	1.89825E+002	7.79118E+000	2.44074E-001	6.35722E+002	5.40694E+002	5.41461E+002	1.79789E+002	4.23177E+000	1.13574E-001	-1.05979E-001	-1.01375E+002	7.48737E+001	-1.13005E-001	-1.11411E+002	7.89041E+001
1.88341E+002	2.11604E+003	1.57646E+002	8.33476E+001	1.38288E+000	1.71493E+000	2.99880E+004	7.86470E+003	1.00000E+000	6.70000E+001	0.00000E+000	6.86100E+003	2.37155E+000	4.60005E+001	7.98568E-003	9.90313E-003	5.78984E-002	8.87146E-002	1.66300E+003	1.57735E+002	8.32542E+001	2.61082E-002	2.61082E-002	3.60560E+005	1.70000E+001	1.10000E+001	0.00000E+000	7.93192E+002	6.53686E+002	7.04745E+002	1.00000E+002	6.69237E+000	2.96580E-002	0.00000E+000	1.71050E+002	1.07893E+001	1.54462E-001	6.35722E+002	5.40694E+002	5.41461E+002	1.79878E+002	4.23177E+000	1.13574E-001	-1.06512E-001	-1.20150E+002	5.71720E+001	-1.12999E-001	-1.11322E+002	7.89916E+001
2.06883E+002	1.95963E+003	1.57733E+002	8.33306E+001	1.34259E+000	1.72060E+000	2.70690E+004	6.85519E+003	1.00000E+000	6.80000E+001	0.00000E+000	6.93400E+003	2.31007E+000	4.42678E+001	8.16034E-003	1.04579E-002	5.75387E-002	9.40910E-002	1.66300E+003	1.57735E+002	8.32542E+001	2.61082E-002	2.61082E-002	3.60560E+005	1.70000E+001	1.20000E+001	0.00000E+000	7.34315E+002	6.04159E+002	6.57526E+002	1.00000E+002	6.21009E+000	2.91969E-002	0.00000E+000	1.70873E+002	1.08797E+001	1.61226E-001	6.35722E+002	5.40694E+002	5.41461E+002	1.80005E+002	4.23177E+000	1.13574E-001	-1.22728E-001	-1.20327E+002	8.96758E+001	-1.12985E-001	-1.11195E+002	7.91027E+001
2.04418E+002	2.09730E+003	1.57761E+002	8.33189E+001	1.32733E+000	1.61778E+000	2.72560E+004	7.57553E+003	1.00000E+000	6.90000E+001	0.00000E+000	7.02700E+003	2.14733E+000	4.57963E+001	8.03987E-003	9.79914E-003	5.76269E-002	8.53044E-002	1.66300E+003	1.57735E+002	8.32542E+001	2.61082E-002	2.61082E-002	3.60560E+005	1.70000E+001	1.30000E+001	0.00000E+000	7.86028E+002	6.26436E+002	7.20891E+002	1.00000E+002	6.64637E+000	3.38560E-002	0.00000E+000	1.65926E+002	9.14022E+000	1.91251E-001	6.35722E+002	5.40694E+002	5.41461E+002	1.80106E+002	4.23177E+000	1.13574E-001	-9.79155E-002	-1.25274E+002	3.49932E+001	-1.12977E-001	-1.11094E+002	7.91917E+001
1.99248E+002	1.81404E+003	1.57646E+002	8.32376E+001	1.27329E+000	1.63641E+000	2.28720E+004	4.55165E+003	1.00000E+000	7.00000E+001	0.00000E+000	7.11400E+003	2.08362E+000	4.25915E+001	8.41926E-003	1.08203E-002	5.39721E-002	8.86722E-002	1.66300E+003	1.57735E+002	8.32542E+001	2.61082E-002	2.61082E-002	3.60560E+005	1.70000E+001	1.40000E+001	0.00000E+000	6.07681E+002	5.32656E+002	7.13946E+002	1.00000E+002	5.81614E+000	3.27418E-002	0.00000E+000	1.76507E+002	5.16593E+000	3.69395E-001	6.35722E+002	5.40694E+002	5.41461E+002	1.80225E+002	4.23177E+000	1.13574E-001	-1.24104E-001	-1.14693E+002	9.80837E+001	-1.12964E-001	-1.10975E+002	7.92532E+001
1.76254E+002	1.78562E+003	1.57619E+002	8.32653E+001	1.30029E+000	1.62889E+000	2.28930E+004	4.43775E+003	1.00000E+000	7.10000E+001	0.00000E+000	7.20800E+003	2.11802E+000	4.22566E+001	8.59385E-003	1.07657E-002	5.21348E-002	8.13692E-002	1.66300E+003	1.57735E+002	8.32542E+001	2.61082E-002	2.61082E-002	3.60560E+005	1.70000E+001	1.50000E+001	0.00000E+000	5.79881E+002	5.96573E+002	6.50526E+002	1.00000E+002	5.70370E+000	2.59789E-002	0.00000E+000	1.94317E+002	6.13810E+000	3.10746E-001	6.35722E+002	5.40694E+002	5.41461E+002	1.80358E+002	4.23177E+000	1.13574E-001	-1.11460E-001	-9.68831E+001	9.03241E+001	-1.12947E-001	-1.10842E+002	7.93514E+001
2.07972E+002	2.03533E+003	1.57695E+002	8.33351E+001	1.28654E+000	1.61600E+000	2.56770E+004	6.64013E+003	1.00000E+000	7.20000E+001	0.00000E+000	7.29300E+003	2.07905E+000	4.51147E+001	8.02880E-003	1.00849E-002	5.21621E-002	8.19025E-002	1.66300E+003	1.57735E+002	8.32542E+001	2.61082E-002	2.61082E-002	3.60560E+005	1.70000E+001	1.60000E+001	0.00000E+000	6.97411E+002	6.55679E+002	7.34316E+002	1.00000E+002	6.51400E+000	2.55530E-002	0.00000E+000	1.87197E+002	6.74522E+000	2.67007E-001	6.35722E+002	5.40694E+002	5.41461E+002	1.80480E+002	4.23177E+000	1.13574E-001	-1.12774E-001	-1.04003E+002	8.58649E+001	-1.12934E-001	-1.10720E+002	7.94694E+001
1.90507E+002	1.35095E+003	1.57434E+002	8.30762E+001	1.18890E+000	1.42290E+000	1.40420E+004	1.44267E+003	1.00000E+000	7.30000E+001	9.00000E+000	7.39100E+003	1.69168E+000	3.67552E+001	1.00330E-002	1.20077E-002	5.18979E-002	7.38676E-002	1.66300E+003	1.57735E+002	8.32542E+001	2.61082E-002	2.61082E-002	3.60560E+005	1.70000E+001	1.70000E+001	0.00000E+000	3.27492E+002	5.02711E+002	5.41925E+002	1.00000E+002	4.30470E+000	2.14465E-002	0.00000E+000	2.04909E+002	4.18825E+000	5.81492E-001	6.35722E+002	5.40694E+002	5.41461E+002	1.80621E+002	4.23177E+000	1.13574E-001	-8.88210E-002	-8.62910E+001	5.59931E+001	-1.12916E-001	-1.10579E+002	7.94938E+001
1.72294E+002	1.40655E+003	1.57311E+002	8.31077E+001	1.16922E+000	1.39349E+000	1.40780E+004	2.17755E+003	1.00000E+000	7.40000E+001	8.00000E+000	7.47400E+003	1.62929E+000	3.75040E+001	9.85430E-003	1.17444E-002	5.38071E-002	7.60014E-002	2.19800E+003	1.57311E+002	8.31077E+001	5.38071E-002	7.60014E-002	1.40780E+004	1.00000E+000	1.00000E+000	0.00000E+000	3.46533E+002	5.23904E+002	5.52052E+002	1.00000E+002	4.45824E+000	2.56604E-002	0.00000E+000	2.06091E+002	4.34670E+000	5.59578E-001	3.46533E+002	5.23904E+002	5.52052E+002	2.06091E+002	4.34670E+000	5.59578E-001	-8.67276E-002	-8.51095E+001	5.30603E+001	-8.67276E-002	-8.51095E+001	5.30603E+001
1.26436E+002	1.83869E+002	1.60637E+002	8.55093E+001	1.07048E+000	1.58558E+000	1.91000E+003	2.11803E+002	1.00000E+000	1.48000E+002	2.70000E+001	1.39890E+004	1.69733E+000	1.35598E+001	2.44940E-002	3.62804E-002	5.93475E-002	1.23217E-001	4.22600E+003	1.60592E+002	8.53733E+001	1.20812E-001	1.20812E-001	3.11200E+003	2.00000E+000	1.00000E+000	0.00000E+000	1.19346E+002	4.11575E+001	3.24760E+001	1.00000E+002	5.87472E-001	1.54280E-001	0.00000E+000	8.18915E+001	7.69478E+000	8.58179E-001	9.72273E+001	3.20280E+001	2.61115E+001	8.26714E+001	5.84595E+000	8.84945E-001	-1.91259E-001	-5.00509E+002	-1.42994E+002	-2.00476E-001	-4.99729E+002	-1.21179E+002
1.18096E+002	2.10783E+002	1.60693E+002	8.53655E+001	1.11588E+000	1.64701E+000	2.35400E+003	2.42742E+002	1.00000E+000	1.58000E+002	1.90000E+001	1.48690E+004	1.83786E+000	1.45184E+001	2.29992E-002	3.39464E-002	5.86570E-002	1.21713E-001	4.51200E+003	1.60610E+002	8.52715E+001	5.39500E-002	5.39500E-002	7.38900E+003	4.00000E+000	1.00000E+000	0.00000E+000	1.23206E+002	3.06868E+001	6.61606E+001	1.00000E+002	6.83547E-001	1.33577E-001	0.00000E+000	1.12653E+002	8.18890E+000	7.26377E-001	1.17539E+002	3.24678E+001	5.35676E+001	1.03911E+002	4.55925E+000	7.36385E-001	-1.89036E-001	-4.69747E+002	-1.17262E+002	-1.85238E-001	-4.78489E+002	-1.34538E+002
1.30755E+002	1.09429E+002	1.60541E+002	8.51963E+001	1.11867E+000	1.38391E+000	1.05000E+003	2.41932E+002	1.00000E+000	1.61000E+002	4.40000E+001	1.51850E+004	1.54814E+000	1.04608E+001	3.45229E-002	4.27085E-002	9.79062E-002	1.46094E-001	4.51200E+003	1.60610E+002	8.52715E+001	5.39500E-002	5.39500E-002	7.38900E+003	4.00000E+000	2.00000E+000	0.00000E+000	6.61078E+001	1.59074E+001	3.52667E+001	1.00000E+002	3.64334E-001	3.91428E-001	0.00000E+000	1.13222E+002	1.20036E+001	7.41968E-001	1.17539E+002	3.24678E+001	5.35676E+001	1.04545E+002	4.55925E+000	7.36385E-001	-1.02189E-001	-1.77978E+002	-8.49695E+000	-1.85094E-001	-4.77855E+002	-1.34274E+002
1.22514E+002	2.26694E+002	1.60656E+002	8.52608E+001	1.06814E+000	1.64129E+000	2.41400E+003	4.31628E+002	1.00000E+000	1.62000E+002	2.10000E+001	1.52600E+004	1.75313E+000	1.50564E+001	2.17400E-002	3.34055E-002	6.41633E-002	1.45770E-001	4.51200E+003	1.60610E+002	8.52716E+001	5.39500E-002	5.39500E-002	7.38900E+003	4.00000E+000	3.00000E+000	0.00000E+000	1.43247E+002	3.71075E+001	5.85674E+001	1.00000E+002	7.36111E-001	1.96401E-001	0.00000E+000	1.01368E+002	7.28264E+000	8.06554E-001	1.17539E+002	3.24678E+001	5.35676E+001	1.04787E+002	4.55925E+000	7.36385E-001	-2.08260E-001	-4.81032E+002	-8.44644E+001	-1.85040E-001	-4.77613E+002	-1.34126E+002
1.25011E+002	1.74837E+002	1.60460E+002	8.51976E+001	9.86632E-001	1.47720E+000	1.57100E+003	2.62913E+002	1.00000E+000	1.63000E+002	3.10000E+001	1.53620E+004	1.45745E+000	1.32226E+001	2.48924E-002	3.72693E-002	6.26133E-002	1.33130E-001	4.51200E+003	1.60610E+002	8.52716E+001	5.39500E-002	5.39500E-002	7.38900E+003	4.00000E+000	4.00000E+000	0.00000E+000	1.03922E+002	3.90756E+001	3.92473E+001	1.00000E+002	5.58578E-001	2.18686E-001	0.00000E+000	9.17204E+001	1.08472E+001	6.71252E-001	1.17539E+002	3.24678E+001	5.35676E+001	1.04990E+002	4.55925E+000	7.36385E-001	-1.95706E-001	-4.90680E+002	-1.23134E+002	-1.84993E-001	-4.77410E+002	-1.34071E+002
1.09326E+002	1.06554E+002	1.57367E+002	8.35850E+001	1.33654E+000	1.28494E+000	1.13400E+003	1.27553E+002	1.00000E+000	1.82000E+002	5.10000E+001	1.71240E+004	1.71738E+000	1.03225E+001	3.96895E-002	3.81572E-002	1.04356E-001	9.71000E-002	5.18200E+003	1.57367E+002	8.35850E+001	1.04356E-001	9.71000E-002	1.13400E+003	1.00000E+000	1.00000E+000	0.00000E+000	2.89355E+001	4.39400E+001	4.05350E+001	1.00000E+002	3.53799E-001	2.69148E-001	0.00000E+000	2.34164E+002	1.70645E+001	5.02218E-001	2.89355E+001	4.39400E+001	4.05350E+001	2.34164E+002	1.70645E+001	5.02218E-001	2.49530E-002	-5.70362E+001	-1.30535E+002	2.49530E-002	-5.70362E+001	-1.30535E+002
1.02047E+002	1.67888E+002	1.57090E+002	8.41136E+001	1.23577E+000	1.72303E+000	2.12800E+003	1.16575E+002	1.00000E+000	2.70000E+002	3.50000E+001	2.49660E+004	2.12926E+000	1.29571E+001	2.67886E-002	3.73513E-002	6.46886E-002	1.19837E-001	7.64300E+003	1.57357E+002	8.41276E+001	3.06123E-002	3.06123E-002	4.31100E+004	1.10000E+001	2.00000E+000	0.00000E+000	8.16766E+001	3.15996E+001	5.98320E+001	1.00000E+002	5.40814E-001	7.36627E-002	0.00000E+000	1.18540E+002	1.27179E+001	4.91914E-001	2.69236E+002	5.41209E+001	1.73960E+002	1.11480E+002	1.80777E+000	7.68882E-001	-1.61939E-001	-1.72661E+002	1.19326E+002	-1.60629E-001	-1.79720E+002	1.09450E+002
1.06032E+002	1.72515E+002	1.57306E+002	8.39378E+001	1.21515E+000	1.55104E+000	1.98000E+003	2.42138E+002	1.00000E+000	2.71000E+002	3.30000E+001	2.50520E+004	1.88475E+000	1.31345E+001	2.73085E-002	3.48570E-002	8.37360E-002	1.33272E-001	7.64300E+003	1.57357E+002	8.41276E+001	3.06123E-002	3.06123E-002	4.31100E+004	1.10000E+001	3.00000E+000	0.00000E+000	8.30331E+001	2.22999E+001	7.50109E+001	1.00000E+002	5.69532E-001	1.92059E-001	0.00000E+000	1.31160E+002	9.29040E+000	6.98111E-001	2.69236E+002	5.41209E+001	1.73960E+002	1.11258E+002	1.80777E+000	7.68882E-001	-1.18528E-001	-1.60040E+002	4.14392E+001	-1.60650E-001	-1.79942E+002	1.09288E+002
9.93138E+001	1.74168E+002	1.57362E+002	8.40551E+001	1.25192E+000	1.55135E+000	2.05800E+003	1.33524E+002	1.00000E+000	2.72000E+002	2.70000E+001	2.51410E+004	1.94217E+000	1.31973E+001	2.75965E-002	3.41970E-002	6.70257E-002	9.94910E-002	7.64300E+003	1.57357E+002	8.41276E+001	3.06123E-002	3.06123E-002	4.31100E+004	1.10000E+001	4.00000E+000	0.00000E+000	8.71586E+001	2.73272E+001	7.78664E+001	1.00000E+002	6.06340E-001	9.05234E-002	0.00000E+000	1.31054E+002	1.00097E+001	6.35548E-001	2.69236E+002	5.41209E+001	1.73960E+002	1.10873E+002	1.80777E+000	7.68882E-001	-1.03918E-001	-1.60146E+002	1.20457E+001	-1.60697E-001	-1.80327E+002	1.09030E+002
1.04363E+002	1.80535E+002	1.57293E+002	8.41411E+001	1.12986E+000	1.62080E+000	2.00600E+003	1.47502E+002	1.00000E+000	2.73000E+002	2.50000E+001	2.52360E+004	1.83128E+000	1.34363E+001	2.52267E-002	3.61878E-002	5.68571E-002	1.10185E-001	7.64300E+003	1.57357E+002	8.41276E+001	3.06123E-002	3.06123E-002	4.31100E+004	1.10000E+001	5.00000E+000	0.00000E+000	8.29416E+001	3.17523E+001	7.38031E+001	1.00000E+002	5.92845E-001	7.20012E-002	0.00000E+000	1.32196E+002	1.17650E+001	5.47688E-001	2.69236E+002	5.41209E+001	1.73960E+002	1.10561E+002	1.80777E+000	7.68882E-001	-1.75895E-001	-4.50204E+002	-1.27781E+002	-1.60731E-001	-1.80639E+002	1.08791E+002
1.07255E+002	4.12854E+002	1.57295E+002	8.41886E+001	1.16806E+000	1.68286E+000	4.89300E+003	3.07674E+002	1.00000E+000	2.75000E+002	3.00000E+000	2.53910E+004	1.96569E+000	2.03188E+001	1.66985E-002	2.40581E-002	5.66715E-002	1.14687E-001	7.64300E+003	1.57357E+002	8.41277E+001	3.06123E-002	3.06123E-002	4.31100E+004	1.10000E+001	7.00000E+000	0.00000E+000	2.17761E+002	4.91812E+001	1.66023E+002	1.00000E+002	1.36131E+000	3.98192E-002	0.00000E+000	1.19263E+002	5.68491E+000	7.25738E-001	2.69236E+002	5.41209E+001	1.73960E+002	1.09932E+002	1.80777E+000	7.68882E-001	-1.78056E-001	-4.63137E+002	-1.35938E+002	-1.60788E-001	-1.81268E+002	1.08291E+002
1.18513E+002	4.38710E+002	1.57342E+002	8.41690E+001	1.09760E+000	1.60520E+000	4.70500E+003	4.63692E+002	1.00000E+000	2.76000E+002	3.00000E+000	2.54790E+004	1.76187E+000	2.09454E+001	1.60017E-002	2.34018E-002	5.47334E-002	1.14068E-001	7.64300E+003	1.57357E+002	8.41277E+001	3.06123E-002	3.06123E-002	4.31100E+004	1.10000E+001	8.00000E+000	0.00000E+000	2.45435E+002	4.50512E+001	1.72639E+002	1.00000E+002	1.45430E+000	5.11993E-002	0.00000E+000	1.14245E+002	5.31930E+000	7.90964E-001	2.69236E+002	5.41209E+001	1.73960E+002	1.09501E+002	1.80777E+000	7.68882E-001	-1.85373E-001	-4.68155E+002	-1.24666E+002	-1.60845E-001	-1.81699E+002	1.07988E+002
1.17745E+002	6.42074E+002	1.57245E+002	8.41390E+001	1.18184E+000	1.69932E+000	7.74600E+003	6.09947E+002	1.00000E+000	2.77000E+002	0.00000E+000	2.55560E+004	2.00833E+000	2.53392E+001	1.34283E-002	1.93080E-002	4.81929E-002	9.74255E-002	7.64300E+003	1.57357E+002	8.41277E+001	3.06123E-002	3.06123E-002	4.31100E+004	1.10000E+001	9.00000E+000	0.00000E+000	3.92921E+002	6.36814E+001	2.30929E+002	1.00000E+002	2.14790E+000	2.25042E-002	0.00000E+000	1.04869E+002	3.84850E+000	8.52043E-001	2.69236E+002	5.41209E+001	1.73960E+002	1.09126E+002	1.80777E+000	7.68882E-001	-1.77185E-001	-1.86331E+002	1.38929E+002	-1.60891E-001	-1.82074E+002	1.07690E+002
1.11259E+002	4.53119E+002	1.57613E+002	8.42068E+001	1.29029E+000	1.69160E+000	5.94000E+003	4.78687E+002	1.00000E+000	2.78000E+002	4.00000E+000	2.56600E+004	2.18265E+000	2.12866E+001	1.67415E-002	2.19484E-002	5.92550E-002	9.99800E-002	7.64300E+003	1.57357E+002	8.41277E+001	3.06123E-002	3.06123E-002	4.31100E+004	1.10000E+001	1.00000E+001	0.00000E+000	2.72825E+002	7.20362E+001	1.32789E+002	1.00000E+002	1.47867E+000	3.22694E-002	0.00000E+000	9.28259E+001	5.11319E+000	7.32329E-001	2.69236E+002	5.41209E+001	1.73960E+002	1.08887E+002	1.80777E+000	7.68882E-001	-1.32008E-001	-1.98374E+002	3.07169E+001	-1.60916E-001	-1.82313E+002	1.07579E+002
1.41173E+002	7.52688E+002	1.57437E+002	8.40926E+001	1.19718E+000	1.61615E+000	8.82500E+003	9.02767E+002	1.00000E+000	2.79000E+002	0.00000E+000	2.57490E+004	1.93483E+000	2.74352E+001	1.27439E-002	1.72038E-002	4.88243E-002	8.74643E-002	7.64300E+003	1.57357E+002	8.41277E+001	3.06123E-002	3.06123E-002	4.31100E+004	1.10000E+001	1.10000E+001	0.00000E+000	4.39523E+002	7.41557E+001	2.90745E+002	1.00000E+002	2.52220E+000	4.36074E-002	0.00000E+000	1.10169E+002	3.74466E+000	8.20391E-001	2.69236E+002	5.41209E+001	1.73960E+002	1.08610E+002	1.80777E+000	7.68882E-001	-1.46438E-001	-1.81031E+002	7.80376E+001	-1.60947E-001	-1.82590E+002	1.07324E+002
1.13719E+002	4.15419E+002	1.58071E+002	8.41632E+001	1.35399E+000	1.70035E+000	5.69700E+003	3.83308E+002	1.00000E+000	2.80000E+002	6.00000E+000	2.58440E+004	2.30226E+000	2.03818E+001	1.79387E-002	2.25276E-002	6.42361E-002	9.97266E-002	7.93400E+003	1.58308E+002	8.41609E+001	6.35576E-002	6.35576E-002	2.46590E+004	6.00000E+000	1.00000E+000	0.00000E+000	2.53998E+002	8.74995E+001	1.00105E+002	1.00000E+002	1.35606E+000	4.75746E-002	0.00000E+000	7.90738E+001	5.50724E+000	6.94279E-001	2.18732E+002	7.94265E+001	6.21286E+001	6.86411E+001	2.25361E+000	8.15502E-001	-1.10840E-001	-2.12126E+002	-2.59667E+001	-1.41544E-001	-2.22559E+002	2.63831E+001
1.11635E+002	1.60440E+002	1.57800E+002	8.40728E+001	1.18682E+000	1.51899E+000	1.76800E+003	1.26425E+002	1.00000E+000	2.81000E+002	3.30000E+001	2.59650E+004	1.80277E+000	1.26665E+001	2.82256E-002	3.61256E-002	6.76778E-002	1.06625E-001	7.93400E+003	1.58308E+002	8.41609E+001	6.35576E-002	6.35576E-002	2.46590E+004	6.00000E+000	2.00000E+000	0.00000E+000	8.44126E+001	4.31911E+001	3.96417E+001	1.00000E+002	5.13861E-001	8.67223E-002	0.00000E+000	7.32872E+001	1.61969E+001	4.23757E-001	2.18732E+002	7.94265E+001	6.21286E+001	6.83387E+001	2.25361E+000	8.15502E-001	-1.20262E-001	-2.17913E+002	-1.28123E+001	-1.41573E-001	-2.22861E+002	2.60792E+001
1.09045E+002	3.75735E+002	1.58388E+002	8.41023E+001	1.24051E+000	1.59722E+000	4.51600E+003	3.29684E+002	1.00000E+000	2.82000E+002	8.00000E+000	2.60320E+004	1.98137E+000	1.93839E+001	1.84597E-002	2.37678E-002	5.92357E-002	9.61027E-002	7.93400E+003	1.58308E+002	8.41609E+001	6.35576E-002	6.35576E-002	2.46590E+004	6.00000E+000	3.00000E+000	0.00000E+000	2.51867E+002	8.97084E+001	5.08249E+001	1.00000E+002	1.18754E+000	3.98619E-002	0.00000E+000	6.31431E+001	4.44221E+000	9.66752E-001	2.18732E+002	7.94265E+001	6.21286E+001	6.81176E+001	2.25361E+000	8.15502E-001	-1.23230E-001	-2.28057E+002	-1.68139E+001	-1.41593E-001	-2.23082E+002	2.60116E+001
1.05224E+002	2.90257E+002	1.58411E+002	8.41911E+001	1.27740E+000	1.71988E+000	3.81700E+003	1.94269E+002	1.00000E+000	2.83000E+002	1.20000E+001	2.61200E+004	2.19698E+000	1.70369E+001	2.06760E-002	2.78380E-002	5.93990E-002	1.04435E-001	7.93400E+003	1.58308E+002	8.41609E+001	6.35576E-002	6.35576E-002	2.46590E+004	6.00000E+000	4.00000E+000	0.00000E+000	1.85475E+002	6.28862E+001	5.33574E+001	1.00000E+002	9.19710E-001	5.37168E-002	0.00000E+000	6.98143E+001	5.55086E+000	8.41530E-001	2.18732E+002	7.94265E+001	6.21286E+001	6.78890E+001	2.25361E+000	8.15502E-001	-1.45252E-001	-2.21386E+002	3.53829E+001	-1.41616E-001	-2.23311E+002	2.58456E+001
1.09371E+002	3.70637E+002	1.58454E+002	8.41797E+001	1.28392E+000	1.76817E+000	5.00400E+003	2.72359E+002	1.00000E+000	2.84000E+002	8.00000E+000	2.62050E+004	2.27020E+000	1.92519E+001	1.81501E-002	2.49957E-002	6.04034E-002	1.11871E-001	7.93400E+003	1.58308E+002	8.41609E+001	6.35576E-002	6.35576E-002	2.46590E+004	6.00000E+000	5.00000E+000	0.00000E+000	2.36703E+002	9.03222E+001	5.63236E+001	1.00000E+002	1.16297E+000	3.41310E-002	0.00000E+000	6.32008E+001	4.69571E+000	8.68823E-001	2.18732E+002	7.94265E+001	6.21286E+001	6.76893E+001	2.25361E+000	8.15502E-001	-1.56338E-001	-2.27999E+002	5.22368E+001	-1.41628E-001	-2.23511E+002	2.56780E+001
1.14779E+002	3.11088E+002	1.58505E+002	8.42123E+001	1.17954E+000	1.75915E+000	3.85700E+003	2.92547E+002	1.00000E+000	2.85000E+002	1.00000E+001	2.62980E+004	2.07500E+000	1.76377E+001	1.89928E-002	2.83256E-002	6.44815E-002	1.39609E-001	7.93400E+003	1.58308E+002	8.41609E+001	6.35576E-002	6.35576E-002	2.46590E+004	6.00000E+000	6.00000E+000	0.00000E+000	1.99013E+002	7.43064E+001	4.57901E+001	1.00000E+002	9.67642E-001	6.55214E-002	0.00000E+000	6.31235E+001	5.20524E+000	8.92740E-001	2.18732E+002	7.94265E+001	6.21286E+001	6.75344E+001	2.25361E+000	8.15502E-001	-1.95057E-001	-2.28077E+002	1.37507E+002	-1.41627E-001	-2.23666E+002	2.55340E+001
1.13598E+002	2.88694E+002	1.57167E+002	8.35573E+001	1.18554E+000	1.24367E+000	2.65400E+003	1.81421E+002	1.00000E+000	2.97000E+002	1.50000E+001	2.73900E+004	1.47442E+000	1.69910E+001	2.30125E-002	2.41411E-002	4.26343E-002	4.62097E-002	8.39000E+003	1.57156E+002	8.34905E+001	3.92187E-002	3.92187E-002	6.05400E+003	3.00000E+000	1.00000E+000	0.00000E+000	8.54207E+001	1.25891E+002	8.21331E+001	1.00000E+002	9.04798E-001	3.75405E-002	0.00000E+000	2.37725E+002	1.30979E+001	4.27699E-001	6.48717E+001	9.61185E+001	6.03645E+001	2.40524E+002	8.51967E+000	4.35358E-001	-2.15613E-002	-5.34748E+001	-3.97192E+001	9.58352E-003	-5.06763E+001	-9.53488E+001
9.91343E+001	1.60884E+002	1.57076E+002	8.34371E+001	1.42615E+000	1.38596E+000	1.93900E+003	1.73602E+002	1.00000E+000	2.98000E+002	3.30000E+001	2.74940E+004	1.97660E+000	1.26840E+001	3.23875E-002	3.14748E-002	9.73822E-002	9.23001E-002	8.39000E+003	1.57156E+002	8.34905E+001	3.92187E-002	3.92187E-002	6.05400E+003	3.00000E+000	2.00000E+000	0.00000E+000	3.94193E+001	7.12391E+001	4.78268E+001	1.00000E+002	4.90048E-001	1.48353E-001	0.00000E+000	2.30334E+002	1.16081E+001	5.64602E-001	6.48717E+001	9.61185E+001	6.03645E+001	2.40305E+002	8.51967E+000	4.35358E-001	1.66554E-002	-6.08658E+001	-1.18842E+002	9.55776E-003	-5.08946E+001	-9.55507E+001
1.00687E+002	1.65840E+002	1.57242E+002	8.34400E+001	1.25360E+000	1.12564E+000	1.46100E+003	1.29082E+002	1.00000E+000	2.99000E+002	3.40000E+001	2.75840E+004	1.41111E+000	1.28779E+001	3.27971E-002	2.94494E-002	7.92927E-002	6.54155E-002	8.39000E+003	1.57156E+002	8.34905E+001	3.92187E-002	3.92187E-002	6.05400E+003	3.00000E+000	3.00000E+000	0.00000E+000	6.13227E+001	7.50539E+001	3.74603E+001	1.00000E+002	5.31027E-001	1.14717E-001	0.00000E+000	2.68792E+002	1.92647E+001	3.91927E-001	6.48717E+001	9.61185E+001	6.03645E+001	2.40088E+002	8.51967E+000	4.35358E-001	5.60837E-002	2.68792E+002	1.36320E+002	9.53261E-003	-5.11119E+001	-9.56903E+001
1.35678E+002	5.46042E+002	1.58742E+002	8.40239E+001	1.22611E+000	1.68820E+000	6.75800E+003	3.93122E+002	1.00000E+000	3.65000E+002	1.70000E+001	3.35990E+004	2.06991E+000	2.33675E+001	1.49149E-002	2.05359E-002	6.67425E-002	1.24890E-001	1.02260E+004	1.58702E+002	8.40130E+001	4.99205E-002	4.99205E-002	2.43250E+004	4.00000E+000	2.00000E+000	0.00000E+000	3.21255E+002	5.26571E+001	2.13675E+002	1.00000E+002	1.84297E+000	3.56164E-002	0.00000E+000	9.47011E+001	4.23998E+000	8.27976E-001	2.88668E+002	6.21333E+001	2.29462E+002	1.04520E+002	2.48029E+000	7.46039E-001	-1.57528E-001	-1.96499E+002	8.63124E+001	-1.76765E-001	-1.86680E+002	1.37910E+002
1.50143E+002	6.48965E+002	1.58656E+002	8.40081E+001	1.16808E+000	1.62575E+000	7.44200E+003	6.20912E+002	1.00000E+000	3.66000E+002	1.20000E+001	3.37060E+004	1.89900E+000	2.54748E+001	1.35402E-002	1.88455E-002	6.20528E-002	1.18676E-001	1.02260E+004	1.58702E+002	8.40130E+001	4.99205E-002	4.99205E-002	2.43250E+004	4.00000E+000	3.00000E+000	0.00000E+000	3.26234E+002	7.26918E+001	3.12378E+002	1.00000E+002	2.25436E+000	2.81268E-002	0.00000E+000	1.14864E+002	4.29835E+000	7.78295E-001	2.88668E+002	6.21333E+001	2.29462E+002	1.04373E+002	2.48029E+000	7.46039E-001	-1.62810E-001	-1.76336E+002	1.17800E+002	-1.76781E-001	-1.86827E+002	1.37781E+002
1.38679E+002	8.02265E+002	1.57794E+002	8.46188E+001	1.12838E+000	1.75658E+000	9.53400E+003	6.86672E+002	1.00000E+000	4.11000E+002	2.00000E+000	3.83200E+004	1.98208E+000	2.83243E+001	1.15562E-002	1.79899E-002	4.85392E-002	1.15453E-001	1.17220E+004	1.57837E+002	8.45813E+001	1.76962E-002	1.76962E-002	2.54911E+005	2.70000E+001	1.00000E+000	0.00000E+000	4.79024E+002	7.52339E+001	3.06671E+002	1.00000E+002	2.69758E+000	1.72602E-002	0.00000E+000	8.64589E+001	3.49886E+000	8.44747E-001	4.43566E+002	7.40013E+001	3.08122E+002	9.05940E+001	6.97673E-001	8.19304E-001	-2.17566E-001	-4.95941E+002	-7.80504E+001	-1.92508E-001	-4.91806E+002	-1.32093E+002
1.34590E+002	6.83848E+002	1.57827E+002	8.46719E+001	1.21180E+000	1.77995E+000	8.79300E+003	4.82294E+002	1.00000E+000	4.12000E+002	7.00000E+000	3.84240E+004	2.15695E+000	2.61505E+001	1.29230E-002	1.89819E-002	5.72687E-002	1.21705E-001	1.17220E+004	1.57837E+002	8.45813E+001	1.76962E-002	1.76962E-002	2.54911E+005	2.70000E+001	2.00000E+000	0.00000E+000	3.73443E+002	7.52738E+001	2.84799E+002	1.00000E+002	2.30822E+000	2.14656E-002	0.00000E+000	9.56329E+001	4.03287E+000	7.63148E-001	4.43566E+002	7.40013E+001	3.08122E+002	9.05154E+001	6.97673E-001	8.19304E-001	-1.89719E-001	-4.86767E+002	-1.33354E+002	-1.92518E-001	-4.91885E+002	-1.32138E+002
1.42569E+002	7.97174E+002	1.57837E+002	8.45188E+001	1.19322E+000	1.77849E+000	1.01020E+004	9.23726E+002	1.00000E+000	4.13000E+002	1.00000E+000	3.85350E+004	2.12212E+000	2.82343E+001	1.18718E-002	1.76948E-002	5.55922E-002	1.21797E-001	1.17220E+004	1.57837E+002	8.45813E+001	1.76962E-002	1.76962E-002	2.54911E+005	2.70000E+001	3.00000E+000	0.00000E+000	4.51869E+002	8.52510E+001	3.18082E+002	1.00000E+002	2.68508E+000	2.71254E-002	0.00000E+000	9.10656E+001	3.66905E+000	7.82589E-001	4.43566E+002	7.40013E+001	3.08122E+002	9.04302E+001	6.97673E-001	8.19304E-001	-1.96776E-001	-4.91334E+002	-1.21908E+002	-1.92529E-001	-4.91970E+002	-1.32215E+002
1.49440E+002	9.64658E+002	1.57853E+002	8.46099E+001	1.14669E+000	1.73618E+000	1.15380E+004	8.51322E+002	1.00000E+000	4.14000E+002	0.00000E+000	3.86390E+004	1.99086E+000	3.10589E+001	1.06753E-002	1.61633E-002	5.07402E-002	1.14706E-001	1.17220E+004	1.57837E+002	8.45813E+001	1.76962E-002	1.76962E-002	2.54911E+005	2.70000E+001	4.00000E+000	0.00000E+000	5.56599E+002	8.99936E+001	3.88977E+002	1.00000E+002	3.25369E+000	1.72971E-002	0.00000E+000	9.07104E+001	3.24655E+000	8.27569E-001	4.43566E+002	7.40013E+001	3.08122E+002	9.03736E+001	6.97673E-001	8.19304E-001	-2.04315E-001	-4.91690E+002	-1.04894E+002	-1.92534E-001	-4.92026E+002	-1.32246E+002
1.42499E+002	9.18194E+002	1.57796E+002	8.46444E+001	1.21129E+000	1.71041E+000	1.14470E+004	8.54100E+002	1.00000E+000	4.15000E+002	0.00000E+000	3.87490E+004	2.07180E+000	3.03017E+001	1.13215E-002	1.59865E-002	5.03873E-002	9.90712E-002	1.17220E+004	1.57837E+002	8.45813E+001	1.76962E-002	1.76962E-002	2.54911E+005	2.70000E+001	5.00000E+000	0.00000E+000	5.20925E+002	8.01604E+001	3.77411E+002	1.00000E+002	3.07897E+000	1.03885E-002	0.00000E+000	9.25497E+001	3.21470E+000	8.39083E-001	4.43566E+002	7.40013E+001	3.08122E+002	9.03053E+001	6.97673E-001	8.19304E-001	-1.70665E-001	-1.98650E+002	1.12457E+002	-1.92542E-001	-4.92095E+002	-1.32302E+002
1.39589E+002	7.90780E+002	1.57838E+002	8.45900E+001	1.19269E+000	1.71480E+000	9.73400E+003	4.86266E+002	1.00000E+000	4.16000E+002	1.00000E+000	3.88530E+004	2.04522E+000	2.81208E+001	1.20888E-002	1.73807E-002	5.14356E-002	1.04651E-001	1.17220E+004	1.57837E+002	8.45813E+001	1.76962E-002	1.76962E-002	2.54911E+005	2.70000E+001	6.00000E+000	0.00000E+000	4.53894E+002	6.21308E+001	3.37637E+002	1.00000E+002	2.69024E+000	1.44432E-002	0.00000E+000	9.37963E+001	3.37376E+000	8.67025E-001	4.43566E+002	7.40013E+001	3.08122E+002	9.01902E+001	6.97673E-001	8.19304E-001	-1.79427E-001	-1.97404E+002	1.32982E+002	-1.92560E-001	-4.92210E+002	-1.32377E+002
1.32567E+002	6.72628E+002	1.57851E+002	8.44863E+001	1.23378E+000	1.86525E+000	9.12000E+003	7.26383E+002	1.00000E+000	4.17000E+002	6.00000E+000	3.89550E+004	2.30131E+000	2.59351E+001	1.29194E-002	1.95316E-002	5.82883E-002	1.31210E-001	1.17220E+004	1.57837E+002	8.45813E+001	1.76962E-002	1.76962E-002	2.54911E+005	2.70000E+001	7.00000E+000	0.00000E+000	3.91943E+002	8.38076E+001	2.71053E+002	1.00000E+002	2.34133E+000	2.11581E-002	0.00000E+000	8.96433E+001	4.06950E+000	7.42596E-001	4.43566E+002	7.40013E+001	3.08122E+002	9.01028E+001	6.97673E-001	8.19304E-001	-2.03633E-001	-4.92757E+002	-1.07558E+002	-1.92572E-001	-4.92297E+002	-1.32447E+002
1.28644E+002	7.02955E+002	1.57826E+002	8.46503E+001	1.23283E+000	1.82461E+000	9.36500E+003	5.68402E+002	1.00000E+000	4.19000E+002	3.00000E+000	3.91640E+004	2.24942E+000	2.65133E+001	1.27394E-002	1.88545E-002	6.06032E-002	1.31006E-001	1.17220E+004	1.57837E+002	8.45814E+001	1.76962E-002	1.76962E-002	2.54911E+005	2.70000E+001	9.00000E+000	0.00000E+000	4.10424E+002	6.92060E+001	2.67036E+002	1.00000E+002	2.33983E+000	1.99325E-002	0.00000E+000	8.64679E+001	3.62557E+000	8.22547E-001	4.43566E+002	7.40013E+001	3.08122E+002	8.98978E+001	6.97673E-001	8.19304E-001	-1.93457E-001	-4.95932E+002	-1.34056E+002	-1.92604E-001	-4.92502E+002	-1.32564E+002
1.24649E+002	7.45524E+002	1.57853E+002	8.45463E+001	1.21691E+000	1.80236E+000	9.72500E+003	4.88245E+002	1.00000E+000	4.20000E+002	3.00000E+000	3.92790E+004	2.19330E+000	2.73043E+001	1.23399E-002	1.82766E-002	5.30562E-002	1.14505E-001	1.17220E+004	1.57837E+002	8.45814E+001	1.76962E-002	1.76962E-002	2.54911E+005	2.70000E+001	1.00000E+001	0.00000E+000	4.30135E+002	6.06229E+001	3.02229E+002	1.00000E+002	2.49384E+000	1.93272E-002	0.00000E+000	9.04726E+001	3.39344E+000	8.62395E-001	4.43566E+002	7.40013E+001	3.08122E+002	8.97898E+001	6.97673E-001	8.19304E-001	-1.93824E-001	-4.91927E+002	-1.29226E+002	-1.92621E-001	-4.92610E+002	-1.32640E+002
1.38237E+002	7.49791E+002	1.57836E+002	8.45817E+001	1.21182E+000	1.78680E+000	9.67700E+003	5.66843E+002	1.00000E+000	4.21000E+002	1.00000E+000	3.93880E+004	2.16527E+000	2.73823E+001	1.23187E-002	1.81638E-002	5.73555E-002	1.22991E-001	1.17220E+004	1.57837E+002	8.45814E+001	1.76962E-002	1.76962E-002	2.54911E+005	2.70000E+001	1.10000E+001	0.00000E+000	4.38181E+002	6.24659E+001	3.03458E+002	1.00000E+002	2.52743E+000	2.03600E-002	0.00000E+000	8.96386E+001	3.40855E+000	8.60699E-001	4.43566E+002	7.40013E+001	3.08122E+002	8.96982E+001	6.97673E-001	8.19304E-001	-1.91683E-001	-4.92761E+002	-1.34917E+002	-1.92635E-001	-4.92702E+002	-1.32699E+002
1.42618E+002	7.84619E+002	1.57819E+002	8.45509E+001	1.19171E+000	1.74384E+000	9.78100E+003	7.04182E+002	1.00000E+000	4.22000E+002	1.00000E+000	3.94930E+004	2.07815E+000	2.80110E+001	1.20497E-002	1.76326E-002	5.18609E-002	1.09286E-001	1.17220E+004	1.57837E+002	8.45814E+001	1.76962E-002	1.76962E-002	2.54911E+005	2.70000E+001	1.20000E+001	0.00000E+000	4.72775E+002	6.36257E+001	3.06739E+002	1.00000E+002	2.64514E+000	1.40775E-002	0.00000E+000	8.63281E+001	3.30763E+000	8.82233E-001	4.43566E+002	7.40013E+001	3.08122E+002	8.95871E+001	6.97673E-001	8.19304E-001	-1.88036E-001	-2.04872E+002	1.44733E+002	-1.92653E-001	-4.92813E+002	-1.32776E+002
1.39196E+002	9.48946E+002	1.57813E+002	8.45426E+001	1.19816E+000	1.75711E+000	1.19630E+004	1.00473E+003	1.00000E+000	4.23000E+002	0.00000E+000	3.95980E+004	2.10530E+000	3.08050E+001	1.09546E-002	1.60649E-002	5.43002E-002	1.15376E-001	1.17220E+004	1.57837E+002	8.45814E+001	1.76962E-002	1.76962E-002	2.54911E+005	2.70000E+001	1.30000E+001	0.00000E+000	5.57807E+002	8.14363E+001	3.71962E+002	1.00000E+002	3.17397E+000	1.85821E-002	0.00000E+000	8.75027E+001	3.07340E+000	8.58524E-001	4.43566E+002	7.40013E+001	3.08122E+002	8.94949E+001	6.97673E-001	8.19304E-001	-1.89100E-001	-4.94897E+002	-1.42898E+002	-1.92668E-001	-4.92905E+002	-1.32837E+002
1.35660E+002	7.21205E+002	1.57892E+002	8.46208E+001	1.22446E+000	1.79911E+000	9.44300E+003	7.98213E+002	1.00000E+000	4.24000E+002	3.00000E+000	3.97050E+004	2.20294E+000	2.68553E+001	1.26006E-002	1.85141E-002	5.52840E-002	1.17522E-001	1.17220E+004	1.57837E+002	8.45814E+001	1.76962E-002	1.76962E-002	2.54911E+005	2.70000E+001	1.40000E+001	0.00000E+000	4.02234E+002	6.23241E+001	3.25738E+002	1.00000E+002	2.49614E+000	1.48545E-002	0.00000E+000	9.75529E+001	3.53059E+000	8.41180E-001	4.43566E+002	7.40013E+001	3.08122E+002	8.94295E+001	6.97673E-001	8.19304E-001	-1.90030E-001	-4.84847E+002	-1.30726E+002	-1.92676E-001	-4.92971E+002	-1.32860E+002
1.42641E+002	6.57392E+002	1.57838E+002	8.45605E+001	1.17188E+000	1.80879E+000	8.29100E+003	6.69800E+002	1.00000E+000	4.25000E+002	8.00000E+000	3.98150E+004	2.11969E+000	2.56397E+001	1.28700E-002	1.98649E-002	5.78901E-002	1.35740E-001	1.17220E+004	1.57837E+002	8.45814E+001	1.76962E-002	1.76962E-002	2.54911E+005	2.70000E+001	1.50000E+001	0.00000E+000	3.88085E+002	6.06358E+001	2.51564E+002	1.00000E+002	2.19519E+000	3.33377E-002	0.00000E+000	8.58513E+001	3.75370E+000	8.44360E-001	4.43566E+002	7.40013E+001	3.08122E+002	8.93531E+001	6.97673E-001	8.19304E-001	-2.13668E-001	-4.96549E+002	-8.78899E+001	-1.92688E-001	-4.93047E+002	-1.32927E+002
1.17184E+002	6.32863E+002	1.57834E+002	8.46650E+001	1.26033E+000	1.88668E+000	8.82200E+003	3.95695E+002	1.00000E+000	4.26000E+002	1.30000E+001	3.99230E+004	2.37783E+000	2.51568E+001	1.34184E-002	2.00870E-002	6.16555E-002	1.36189E-001	1.17220E+004	1.57837E+002	8.45814E+001	1.76962E-002	1.76962E-002	2.54911E+005	2.70000E+001	1.60000E+001	0.00000E+000	3.79563E+002	8.67073E+001	2.37600E+002	1.00000E+002	2.19846E+000	1.31052E-002	0.00000E+000	8.30118E+001	4.22068E+000	7.27990E-001	4.43566E+002	7.40013E+001	3.08122E+002	8.92472E+001	6.97673E-001	8.19304E-001	-1.99035E-001	-4.99388E+002	-1.24770E+002	-1.92705E-001	-4.93153E+002	-1.32981E+002
1.26233E+002	6.38151E+002	1.57804E+002	8.44974E+001	1.27763E+000	1.84189E+000	8.86700E+003	6.07002E+002	1.00000E+000	4.27000E+002	1.10000E+001	4.00250E+004	2.35325E+000	2.52617E+001	1.35680E-002	1.95603E-002	6.02674E-002	1.23464E-001	1.17220E+004	1.57837E+002	8.45814E+001	1.76962E-002	1.76962E-002	2.54911E+005	2.70000E+001	1.70000E+001	0.00000E+000	3.69413E+002	6.47856E+001	2.54172E+002	1.00000E+002	2.16064E+000	1.97472E-002	0.00000E+000	8.85554E+001	3.80411E+000	8.05656E-001	4.43566E+002	7.40013E+001	3.08122E+002	8.91013E+001	6.97673E-001	8.19304E-001	-1.80914E-001	-2.02645E+002	1.31023E+002	-1.92732E-001	-4.93299E+002	-1.33093E+002
1.26025E+002	4.28823E+002	1.57782E+002	8.44947E+001	1.26574E+000	1.81414E+000	5.84000E+003	4.86049E+002	1.00000E+000	4.28000E+002	2.40000E+001	4.01380E+004	2.29623E+000	2.07080E+001	1.65630E-002	2.37392E-002	6.38803E-002	1.28745E-001	1.17220E+004	1.57837E+002	8.45814E+001	1.76962E-002	1.76962E-002	2.54911E+005	2.70000E+001	1.80000E+001	0.00000E+000	2.50127E+002	5.87405E+001	1.59528E+002	1.00000E+002	1.46356E+000	4.03503E-002	0.00000E+000	8.36739E+001	5.27985E+000	7.15258E-001	4.43566E+002	7.40013E+001	3.08122E+002	8.89507E+001	6.97673E-001	8.19304E-001	-1.78119E-001	-2.07526E+002	1.19942E+002	-1.92760E-001	-4.93449E+002	-1.33185E+002
1.34653E+002	7.71318E+002	1.57865E+002	8.46005E+001	1.20005E+000	1.71412E+000	9.54500E+003	7.77815E+002	1.00000E+000	4.29000E+002	0.00000E+000	4.02280E+004	2.05703E+000	2.77726E+001	1.22831E-002	1.75450E-002	5.30462E-002	1.06598E-001	1.17220E+004	1.57837E+002	8.45814E+001	1.76962E-002	1.76962E-002	2.54911E+005	2.70000E+001	1.90000E+001	0.00000E+000	4.47350E+002	1.12444E+002	3.00461E+002	1.00000E+002	2.69105E+000	2.01060E-002	0.00000E+000	8.64062E+001	4.31420E+000	6.84704E-001	4.43566E+002	7.40013E+001	3.08122E+002	8.88407E+001	6.97673E-001	8.19304E-001	-1.76485E-001	-2.04794E+002	1.19094E+002	-1.92778E-001	-4.93559E+002	-1.33223E+002
1.25667E+002	8.76484E+002	1.57849E+002	8.45437E+001	1.25249E+000	1.82845E+000	1.18810E+004	7.19995E+002	1.00000E+000	4.30000E+002	0.00000E+000	4.03250E+004	2.29012E+000	2.96055E+001	1.14908E-002	1.67747E-002	5.34259E-002	1.12327E-001	1.17220E+004	1.57837E+002	8.45814E+001	1.76962E-002	1.76962E-002	2.54911E+005	2.70000E+001	2.00000E+001	0.00000E+000	4.91588E+002	8.32277E+001	3.76110E+002	1.00000E+002	2.99610E+000	9.10971E-003	0.00000E+000	9.38709E+001	3.25140E+000	8.14317E-001	4.43566E+002	7.40013E+001	3.08122E+002	8.86992E+001	6.97673E-001	8.19304E-001	-1.87044E-001	-4.88529E+002	-1.41152E+002	-1.92804E-001	-4.93701E+002	-1.33317E+002
1.46101E+002	7.87315E+002	1.57854E+002	8.46175E+001	1.16837E+000	1.76753E+000	9.72400E+003	4.77130E+002	1.00000E+000	4.31000E+002	1.00000E+000	4.04320E+004	2.06513E+000	2.80591E+001	1.18483E-002	1.79244E-002	5.28510E-002	1.19065E-001	1.17220E+004	1.57837E+002	8.45814E+001	1.76962E-002	1.76962E-002	2.54911E+005	2.70000E+001	2.10000E+001	0.00000E+000	4.65813E+002	6.48500E+001	3.23993E+002	1.00000E+002	2.68704E+000	1.38043E-002	0.00000E+000	8.87712E+001	3.37912E+000	8.66093E-001	4.43566E+002	7.40013E+001	3.08122E+002	8.85985E+001	6.97673E-001	8.19304E-001	-2.04200E-001	-4.93629E+002	-1.07099E+002	-1.92822E-001	-4.93801E+002	-1.33366E+002
1.36199E+002	8.95878E+002	1.57834E+002	8.45447E+001	1.21052E+000	1.82489E+000	1.17380E+004	9.38253E+002	1.00000E+000	4.32000E+002	1.00000E+000	4.05310E+004	2.20907E+000	2.99312E+001	1.11731E-002	1.68438E-002	5.80067E-002	1.30323E-001	1.17220E+004	1.57837E+002	8.45814E+001	1.76962E-002	1.76962E-002	2.54911E+005	2.70000E+001	2.20000E+001	0.00000E+000	5.31201E+002	8.54443E+001	3.75089E+002	1.00000E+002	3.11714E+000	1.80663E-002	0.00000E+000	8.94074E+001	3.21552E+000	8.28406E-001	4.43566E+002	7.40013E+001	3.08122E+002	8.85242E+001	6.97673E-001	8.19304E-001	-2.02532E-001	-4.92993E+002	-1.10337E+002	-1.92834E-001	-4.93876E+002	-1.33426E+002
1.37568E+002	8.14880E+002	1.57892E+002	8.45553E+001	1.22106E+000	1.71178E+000	1.02430E+004	8.26705E+002	1.00000E+000	4.33000E+002	1.00000E+000	4.06260E+004	2.09018E+000	2.85461E+001	1.20649E-002	1.69135E-002	5.36659E-002	1.04027E-001	1.17220E+004	1.57837E+002	8.45815E+001	1.76962E-002	1.76962E-002	2.54911E+005	2.70000E+001	2.30000E+001	0.00000E+000	4.62913E+002	6.92060E+001	3.34120E+002	1.00000E+002	2.72583E+000	2.35804E-002	0.00000E+000	9.04983E+001	3.36851E+000	8.46524E-001	4.43566E+002	7.40013E+001	3.08122E+002	8.84474E+001	6.97673E-001	8.19304E-001	-1.67471E-001	-2.00702E+002	1.03454E+002	-1.92847E-001	-4.93953E+002	-1.33462E+002
1.31446E+002	7.08976E+002	1.57853E+002	8.45756E+001	1.22650E+000	1.77339E+000	9.20200E+003	3.00764E+002	1.00000E+000	4.34000E+002	3.00000E+000	4.07310E+004	2.17505E+000	2.66266E+001	1.27857E-002	1.84868E-002	5.20073E-002	1.06841E-001	1.17220E+004	1.57837E+002	8.45815E+001	1.76962E-002	1.76962E-002	2.54911E+005	2.70000E+001	2.40000E+001	0.00000E+000	4.24827E+002	7.39157E+001	2.49140E+002	1.00000E+002	2.33532E+000	1.23029E-002	0.00000E+000	7.96143E+001	3.61800E+000	8.31537E-001	4.43566E+002	7.40013E+001	3.08122E+002	8.83188E+001	6.97673E-001	8.19304E-001	-1.82476E-001	-2.11586E+002	1.25577E+002	-1.92871E-001	-4.94081E+002	-1.33541E+002
1.26366E+002	8.58667E+002	1.57837E+002	8.46028E+001	1.24713E+000	1.80796E+000	1.14920E+004	1.33120E+003	1.00000E+000	4.35000E+002	1.00000E+000	4.08380E+004	2.25477E+000	2.93030E+001	1.16336E-002	1.68652E-002	5.85032E-002	1.21556E-001	1.17220E+004	1.57837E+002	8.45815E+001	1.76962E-002	1.76962E-002	2.54911E+005	2.70000E+001	2.50000E+001	0.00000E+000	4.93160E+002	6.28654E+001	3.61163E+002	1.00000E+002	2.88992E+000	2.08697E-002	0.00000E+000	9.10140E+001	3.04783E+000	8.83287E-001	4.43566E+002	7.40013E+001	3.08122E+002	8.82113E+001	6.97673E-001	8.19304E-001	-1.83763E-001	-2.00186E+002	1.39849E+002	-1.92890E-001	-4.94189E+002	-1.33603E+002
1.32918E+002	7.85328E+002	1.57833E+002	8.46222E+001	1.17253E+000	1.84567E+000	1.00560E+004	7.39161E+002	1.00000E+000	4.36000E+002	1.00000E+000	4.09460E+004	2.16410E+000	2.80237E+001	1.16926E-002	1.84053E-002	5.69797E-002	1.39231E-001	1.17220E+004	1.57837E+002	8.45815E+001	1.76962E-002	1.76962E-002	2.54911E+005	2.70000E+001	2.60000E+001	0.00000E+000	4.61025E+002	8.70553E+001	2.97716E+002	1.00000E+002	2.64796E+000	1.73718E-002	0.00000E+000	8.40673E+001	3.64632E+000	7.89266E-001	4.43566E+002	7.40013E+001	3.08122E+002	8.80947E+001	6.97673E-001	8.19304E-001	-2.23227E-001	-4.98333E+002	-6.68993E+001	-1.92912E-001	-4.94305E+002	-1.33669E+002
1.26819E+002	4.09489E+002	1.57850E+002	8.46321E+001	1.22569E+000	1.79715E+000	5.36400E+003	2.59318E+002	1.00000E+000	4.37000E+002	2.50000E+001	4.10810E+004	2.20275E+000	2.02358E+001	1.67353E-002	2.45381E-002	5.68592E-002	1.19113E-001	1.17220E+004	1.57837E+002	8.45815E+001	1.76962E-002	1.76962E-002	2.54911E+005	2.70000E+001	2.70000E+001	0.00000E+000	2.20572E+002	4.78514E+001	1.75665E+002	1.00000E+002	1.39878E+000	2.45470E-002	0.00000E+000	9.56493E+001	5.29836E+000	7.43712E-001	4.43566E+002	7.40013E+001	3.08122E+002	8.79607E+001	6.97673E-001	8.19304E-001	-1.89286E-001	-4.86751E+002	-1.34314E+002	-1.92937E-001	-4.94439E+002	-1.33743E+002
1.30546E+002	5.40305E+002	1.59885E+002	8.58294E+001	1.17410E+000	1.69103E+000	6.45400E+003	4.57877E+002	1.00000E+000	5.79000E+002	4.00000E+000	5.50210E+004	1.98544E+000	2.32445E+001	1.46148E-002	2.10492E-002	5.34236E-002	1.08441E-001	1.66530E+004	1.59823E+002	8.58145E+001	2.36098E-002	2.36098E-002	1.23468E+005	1.50000E+001	1.00000E+000	0.00000E+000	2.21708E+002	5.88455E+001	2.87007E+002	1.00000E+002	1.81545E+000	2.55338E-002	0.00000E+000	1.30034E+002	4.10661E+000	8.74769E-001	2.83060E+002	8.54348E+001	3.78084E+002	1.32262E+002	9.57034E-001	8.58196E-001	-1.79624E-001	-4.52366E+002	-1.21011E+002	-1.70588E-001	-4.50138E+002	-1.38668E+002
1.22660E+002	6.51006E+002	1.59817E+002	8.58787E+001	1.23961E+000	1.81970E+000	8.66300E+003	4.02939E+002	1.00000E+000	5.80000E+002	0.00000E+000	5.51300E+004	2.25571E+000	2.55148E+001	1.33183E-002	1.95508E-002	6.30830E-002	1.34165E-001	1.66530E+004	1.59823E+002	8.58145E+001	2.36098E-002	2.36098E-002	1.23468E+005	1.50000E+001	2.00000E+000	0.00000E+000	2.58260E+002	9.34202E+001	3.50762E+002	1.00000E+002	2.24395E+000	1.23160E-002	0.00000E+000	1.34882E+002	3.81041E+000	8.13739E-001	2.83060E+002	8.54348E+001	3.78084E+002	1.32396E+002	9.57034E-001	8.58196E-001	-1.88821E-001	-4.47518E+002	-9.56103E+001	-1.70576E-001	-4.50004E+002	-1.38565E+002
1.38088E+002	5.73994E+002	1.59864E+002	8.57934E+001	1.17563E+000	1.73613E+000	7.01500E+003	7.47688E+002	1.00000E+000	5.81000E+002	5.00000E+000	5.52350E+004	2.04106E+000	2.39582E+001	1.40365E-002	2.07286E-002	6.28123E-002	1.34942E-001	1.66530E+004	1.59823E+002	8.58146E+001	2.36098E-002	2.36098E-002	1.23468E+005	1.50000E+001	3.00000E+000	0.00000E+000	2.35341E+002	6.11188E+001	3.06099E+002	1.00000E+002	1.92808E+000	3.70280E-002	0.00000E+000	1.30274E+002	3.89986E+000	8.83545E-001	2.83060E+002	8.54348E+001	3.78084E+002	1.32492E+002	9.57034E-001	8.58196E-001	-1.91705E-001	-4.52126E+002	-9.37062E+001	-1.70575E-001	-4.49908E+002	-1.38474E+002
1.27154E+002	6.37553E+002	1.59834E+002	8.57989E+001	1.18481E+000	1.70223E+000	7.73100E+003	5.87918E+002	1.00000E+000	5.82000E+002	0.00000E+000	5.53270E+004	2.01681E+000	2.52498E+001	1.34750E-002	1.93598E-002	5.64717E-002	1.14679E-001	1.66530E+004	1.59823E+002	8.58146E+001	2.36098E-002	2.36098E-002	1.23468E+005	1.50000E+001	4.00000E+000	0.00000E+000	2.67888E+002	6.53561E+001	3.27891E+002	1.00000E+002	2.11207E+000	2.25240E-002	0.00000E+000	1.27589E+002	3.79559E+000	8.64756E-001	2.83060E+002	8.54348E+001	3.78084E+002	1.32619E+002	9.57034E-001	8.58196E-001	-1.78403E-001	-4.54811E+002	-1.26175E+002	-1.70564E-001	-4.49781E+002	-1.38376E+002
1.32122E+002	6.42050E+002	1.59828E+002	8.57416E+001	1.26469E+000	1.73232E+000	8.41300E+003	7.28784E+002	1.00000E+000	5.83000E+002	0.00000E+000	5.54210E+004	2.19085E+000	2.53387E+001	1.37883E-002	1.88865E-002	6.37913E-002	1.18260E-001	1.66530E+004	1.59823E+002	8.58146E+001	2.36098E-002	2.36098E-002	1.23468E+005	1.50000E+001	5.00000E+000	0.00000E+000	2.64979E+002	8.28102E+001	3.41426E+002	1.00000E+002	2.20091E+000	3.19711E-002	0.00000E+000	1.31814E+002	3.81648E+000	8.24428E-001	2.83060E+002	8.54348E+001	3.78084E+002	1.32790E+002	9.57034E-001	8.58196E-001	-1.55159E-001	-1.59386E+002	1.18787E+002	-1.70545E-001	-4.49610E+002	-1.38255E+002
1.30139E+002	6.60113E+002	1.59864E+002	8.59277E+001	1.18076E+000	1.65510E+000	7.77400E+003	3.23596E+002	1.00000E+000	5.84000E+002	5.00000E+000	5.55290E+004	1.95428E+000	2.56927E+001	1.33918E-002	1.87717E-002	5.47054E-002	1.05740E-001	1.66530E+004	1.59823E+002	8.58146E+001	2.36098E-002	2.36098E-002	1.23468E+005	1.50000E+001	6.00000E+000	0.00000E+000	2.75833E+002	8.25803E+001	3.32941E+002	1.00000E+002	2.20354E+000	1.35905E-002	0.00000E+000	1.28983E+002	4.10601E+000	7.97167E-001	2.83060E+002	8.54348E+001	3.78084E+002	1.32946E+002	9.57034E-001	8.58196E-001	-1.66392E-001	-1.62217E+002	1.40132E+002	-1.70528E-001	-4.49454E+002	-1.38105E+002
1.33775E+002	6.33588E+002	1.59858E+002	8.58317E+001	1.17237E+000	1.76892E+000	7.82900E+003	6.46270E+002	1.00000E+000	5.85000E+002	8.00000E+000	5.56370E+004	2.07384E+000	2.51712E+001	1.32499E-002	1.99920E-002	6.02905E-002	1.35211E-001	1.66530E+004	1.59823E+002	8.58146E+001	2.36098E-002	2.36098E-002	1.23468E+005	1.50000E+001	7.00000E+000	0.00000E+000	2.44358E+002	8.99000E+001	3.59511E+002	1.00000E+002	2.22214E+000	2.00827E-002	0.00000E+000	1.38255E+002	3.76753E+000	8.65728E-001	2.83060E+002	8.54348E+001	3.78084E+002	1.33085E+002	9.57034E-001	8.58196E-001	-2.01986E-001	-4.44145E+002	-6.22150E+001	-1.70514E-001	-4.49315E+002	-1.38010E+002
1.36080E+002	5.52539E+002	1.59829E+002	8.56893E+001	1.18993E+000	1.76640E+000	6.93900E+003	4.36779E+002	1.00000E+000	5.86000E+002	1.30000E+001	5.57580E+004	2.10190E+000	2.35061E+001	1.42848E-002	2.12051E-002	5.50058E-002	1.18747E-001	1.66530E+004	1.59823E+002	8.58146E+001	2.36098E-002	2.36098E-002	1.23468E+005	1.50000E+001	8.00000E+000	0.00000E+000	2.18545E+002	6.61028E+001	3.02098E+002	1.00000E+002	1.87895E+000	2.17528E-002	0.00000E+000	1.34420E+002	3.93586E+000	8.80244E-001	2.83060E+002	8.54348E+001	3.78084E+002	1.33220E+002	9.57034E-001	8.58196E-001	-1.94137E-001	-4.47980E+002	-8.40597E+001	-1.70501E-001	-4.49180E+002	-1.37926E+002
1.33267E+002	6.50668E+002	1.59781E+002	8.57247E+001	1.18740E+000	1.63559E+000	7.66700E+003	6.76677E+002	1.00000E+000	5.87000E+002	3.00000E+000	5.58640E+004	1.94211E+000	2.55082E+001	1.35608E-002	1.86794E-002	5.64078E-002	1.05411E-001	1.66530E+004	1.59823E+002	8.58146E+001	2.36098E-002	2.36098E-002	1.23468E+005	1.50000E+001	9.00000E+000	0.00000E+000	2.35314E+002	8.96776E+001	3.69177E+002	1.00000E+002	2.22762E+000	3.28535E-002	0.00000E+000	1.40664E+002	3.65144E+000	9.02639E-001	2.83060E+002	8.54348E+001	3.78084E+002	1.33349E+002	9.57034E-001	8.58196E-001	-1.57843E-001	-1.50536E+002	1.33357E+002	-1.70493E-001	-4.49051E+002	-1.37821E+002
1.32344E+002	5.44755E+002	1.59820E+002	8.57415E+001	1.17918E+000	1.64939E+000	6.41700E+003	3.26555E+002	1.00000E+000	5.88000E+002	1.40000E+001	5.59730E+004	1.94492E+000	2.33400E+001	1.47202E-002	2.05900E-002	5.22876E-002	1.00103E-001	1.66530E+004	1.59823E+002	8.58146E+001	2.36098E-002	2.36098E-002	1.23468E+005	1.50000E+001	1.00000E+001	0.00000E+000	1.88906E+002	7.25213E+001	3.11296E+002	1.00000E+002	1.84093E+000	2.09226E-002	0.00000E+000	1.42047E+002	3.84239E+000	9.37613E-001	2.83060E+002	8.54348E+001	3.78084E+002	1.33459E+002	9.57034E-001	8.58196E-001	-1.65317E-001	-4.40354E+002	-1.40366E+002	-1.70485E-001	-4.48941E+002	-1.37718E+002
1.29568E+002	6.95590E+002	1.59788E+002	8.58599E+001	1.22277E+000	1.61748E+000	8.33400E+003	1.10714E+003	1.00000E+000	5.89000E+002	3.00000E+000	5.60630E+004	1.97780E+000	2.63740E+001	1.33942E-002	1.77179E-002	5.76261E-002	9.95505E-002	1.66530E+004	1.59823E+002	8.58146E+001	2.36098E-002	2.36098E-002	1.23468E+005	1.50000E+001	1.10000E+001	0.00000E+000	2.61714E+002	9.73749E+001	3.51922E+002	1.00000E+002	2.26981E+000	3.13932E-002	0.00000E+000	1.36072E+002	3.96402E+000	7.97496E-001	2.83060E+002	8.54348E+001	3.78084E+002	1.33572E+002	9.57034E-001	8.58196E-001	-1.38006E-001	-1.55129E+002	8.69773E+001	-1.70477E-001	-4.48828E+002	-1.37613E+002
1.25145E+002	5.26889E+002	1.59862E+002	8.58169E+001	1.28142E+000	1.67951E+000	6.80900E+003	3.26068E+002	1.00000E+000	5.90000E+002	1.50000E+001	5.61760E+004	2.15215E+000	2.29541E+001	1.55292E-002	2.03536E-002	6.09634E-002	1.03171E-001	1.66530E+004	1.59823E+002	8.58146E+001	2.36098E-002	2.36098E-002	1.23468E+005	1.50000E+001	1.20000E+001	0.00000E+000	2.07825E+002	8.68891E+001	2.74537E+002	1.00000E+002	1.81364E+000	2.68891E-002	0.00000E+000	1.37248E+002	4.69691E+000	7.44625E-001	2.83060E+002	8.54348E+001	3.78084E+002	1.33715E+002	9.57034E-001	8.58196E-001	-1.33464E-001	-1.53952E+002	7.87559E+001	-1.70464E-001	-4.48685E+002	-1.37491E+002
1.52907E+002	1.07833E+003	1.59815E+002	8.58682E+001	1.17486E+000	1.56804E+000	1.21080E+004	1.20467E+003	1.00000E+000	5.91000E+002	0.00000E+000	5.62620E+004	1.84223E+000	3.28379E+001	1.06770E-002	1.42502E-002	5.05925E-002	8.91408E-002	1.66530E+004	1.59823E+002	8.58146E+001	2.36098E-002	2.36098E-002	1.23468E+005	1.50000E+001	1.30000E+001	0.00000E+000	4.15911E+002	1.18524E+002	5.85458E+002	1.00000E+002	3.59055E+000	2.11967E-002	0.00000E+000	1.35111E+002	2.88574E+000	9.08860E-001	2.83060E+002	8.54348E+001	3.78084E+002	1.33829E+002	9.57034E-001	8.58196E-001	-1.42367E-001	-1.56089E+002	9.51090E+001	-1.70459E-001	-4.48571E+002	-1.37389E+002
1.34476E+002	8.61595E+002	1.59819E+002	8.58498E+001	1.19689E+000	1.75065E+000	1.07730E+004	7.15154E+002	1.00000E+000	5.92000E+002	0.00000E+000	5.63640E+004	2.09535E+000	2.93529E+001	1.15315E-002	1.68668E-002	5.48739E-002	1.15874E-001	1.66530E+004	1.59823E+002	8.58146E+001	2.36098E-002	2.36098E-002	1.23468E+005	1.50000E+001	1.40000E+001	0.00000E+000	3.81488E+002	8.95790E+001	4.49088E+002	1.00000E+002	2.93639E+000	9.27144E-003	0.00000E+000	1.27055E+002	3.25659E+000	8.53806E-001	2.83060E+002	8.54348E+001	3.78084E+002	1.33962E+002	9.57034E-001	8.58196E-001	-1.86950E-001	-4.55345E+002	-1.07650E+002	-1.70448E-001	-4.48438E+002	-1.37283E+002
1.63766E+002	9.00573E+002	1.59736E+002	8.57981E+001	1.15868E+000	1.67270E+000	1.05420E+004	1.11354E+003	1.00000E+000	5.93000E+002	0.00000E+000	5.64600E+004	1.93812E+000	3.00095E+001	1.12850E-002	1.62914E-002	5.79410E-002	1.19432E-001	1.66530E+004	1.59823E+002	8.58146E+001	2.36098E-002	2.36098E-002	1.23468E+005	1.50000E+001	1.50000E+001	0.00000E+000	3.79177E+002	9.18214E+001	4.91315E+002	1.00000E+002	3.08059E+000	3.29684E-002	0.00000E+000	1.31203E+002	3.12456E+000	8.99582E-001	2.83060E+002	8.54348E+001	3.78084E+002	1.34061E+002	9.57034E-001	8.58196E-001	-1.80614E-001	-4.51197E+002	-1.17676E+002	-1.70446E-001	-4.48339E+002	-1.37208E+002
2.19687E+002	9.37936E+002	1.57679E+002	8.40549E+001	1.41613E+000	1.39020E+000	1.12700E+004	1.09712E+004	1.00000E+000	5.95000E+002	0.00000E+000	5.66640E+004	1.96871E+000	3.06257E+001	1.33396E-002	1.30953E-002	1.16423E-001	1.12229E-001	1.71790E+004	1.57679E+002	8.40549E+001	1.16423E-001	1.12229E-001	1.12700E+004	1.00000E+000	1.00000E+000	0.00000E+000	2.07982E+002	4.87560E+002	2.47299E+002	1.00000E+002	2.89584E+000	2.77096E-001	0.00000E+000	2.31594E+002	3.57256E+000	7.60938E-001	2.07982E+002	4.87560E+002	2.47299E+002	2.31594E+002	3.57256E+000	7.60938E-001	1.03831E-002	-5.96063E+001	-1.05621E+002	1.03831E-002	-5.96063E+001	-1.05621E+002
1.91325E+002	9.60431E+002	1.59800E+002	8.58442E+001	1.14779E+000	1.68355E+000	1.11840E+004	2.16155E+003	1.00000E+000	6.02000E+002	0.00000E+000	5.73920E+004	1.93237E+000	3.09908E+001	1.08534E-002	1.59195E-002	5.80879E-002	1.23675E-001	1.74030E+004	1.59828E+002	8.58965E+001	2.88740E-002	2.88740E-002	1.03348E+005	1.00000E+001	1.00000E+000	0.00000E+000	4.27396E+002	7.76972E+001	4.97236E+002	1.00000E+002	3.20312E+000	4.16500E-002	0.00000E+000	1.26503E+002	2.99729E+000	9.10467E-001	3.86734E+002	9.64709E+001	4.46912E+002	1.27990E+002	1.08509E+000	8.27324E-001	-1.88225E-001	-4.55897E+002	-1.05341E+002	-1.79299E-001	-4.54410E+002	-1.23791E+002
1.38159E+002	9.47598E+002	1.59852E+002	8.58680E+001	1.17911E+000	1.70425E+000	1.14280E+004	9.50370E+002	1.00000E+000	6.03000E+002	0.00000E+000	5.74950E+004	2.00949E+000	3.07831E+001	1.10298E-002	1.59422E-002	5.12153E-002	1.05561E-001	1.74030E+004	1.59828E+002	8.58965E+001	2.88740E-002	2.88740E-002	1.03348E+005	1.00000E+001	2.00000E+000	0.00000E+000	3.92857E+002	1.03998E+002	4.91878E+002	1.00000E+002	3.15899E+000	2.19682E-002	0.00000E+000	1.31849E+002	3.15585E+000	8.55441E-001	3.86734E+002	9.64709E+001	4.46912E+002	1.28077E+002	1.08509E+000	8.27324E-001	-1.81115E-001	-4.50551E+002	-1.15887E+002	-1.79298E-001	-4.54323E+002	-1.23692E+002
1.35537E+002	7.42465E+002	1.59791E+002	8.59282E+001	1.18497E+000	1.62209E+000	8.63500E+003	7.48393E+002	1.00000E+000	6.04000E+002	1.00000E+000	5.75930E+004	1.92214E+000	2.72482E+001	1.27520E-002	1.74560E-002	5.93940E-002	1.09974E-001	1.74030E+004	1.59828E+002	8.58966E+001	2.88740E-002	2.88740E-002	1.03348E+005	1.00000E+001	3.00000E+000	0.00000E+000	3.32460E+002	9.69280E+001	3.69376E+002	1.00000E+002	2.53904E+000	3.33246E-002	0.00000E+000	1.27637E+002	4.09328E+000	7.58732E-001	3.86734E+002	9.64709E+001	4.46912E+002	1.28197E+002	1.08509E+000	8.27324E-001	-1.54656E-001	-1.63563E+002	1.13556E+002	-1.79290E-001	-4.54203E+002	-1.23592E+002
1.37507E+002	8.16132E+002	1.59864E+002	8.59806E+001	1.15833E+000	1.67628E+000	9.49900E+003	1.04980E+003	1.00000E+000	6.05000E+002	0.00000E+000	5.76900E+004	1.94170E+000	2.85680E+001	1.18849E-002	1.71992E-002	5.95269E-002	1.23227E-001	1.74030E+004	1.59828E+002	8.58966E+001	2.88740E-002	2.88740E-002	1.03348E+005	1.00000E+001	4.00000E+000	0.00000E+000	3.29637E+002	9.74795E+001	4.68535E+002	1.00000E+002	2.87160E+000	3.57852E-002	0.00000E+000	1.37546E+002	3.27102E+000	9.05251E-001	3.86734E+002	9.64709E+001	4.46912E+002	1.28333E+002	1.08509E+000	8.27324E-001	-1.81692E-001	-4.44854E+002	-1.08891E+002	-1.79278E-001	-4.54067E+002	-1.23463E+002
1.40883E+002	8.85451E+002	1.59834E+002	8.58585E+001	1.15260E+000	1.66084E+000	1.02350E+004	6.19170E+002	1.00000E+000	6.06000E+002	0.00000E+000	5.77810E+004	1.91428E+000	2.97565E+001	1.13929E-002	1.64167E-002	5.12846E-002	1.04971E-001	1.74030E+004	1.59828E+002	8.58966E+001	2.88740E-002	2.88740E-002	1.03348E+005	1.00000E+001	5.00000E+000	0.00000E+000	3.34756E+002	1.12025E+002	4.87599E+002	1.00000E+002	2.99475E+000	1.16802E-002	0.00000E+000	1.39607E+002	3.21599E+000	8.87017E-001	3.86734E+002	9.64709E+001	4.46912E+002	1.28464E+002	1.08509E+000	8.27324E-001	-1.79604E-001	-4.42794E+002	-1.11489E+002	-1.79269E-001	-4.53936E+002	-1.23373E+002
1.41064E+002	7.43420E+002	1.59842E+002	8.59227E+001	1.15302E+000	1.69960E+000	8.74100E+003	5.50736E+002	1.00000E+000	6.07000E+002	2.00000E+000	5.78780E+004	1.95967E+000	2.72657E+001	1.23327E-002	1.81788E-002	5.50373E-002	1.17790E-001	1.74030E+004	1.59828E+002	8.58966E+001	2.88740E-002	2.88740E-002	1.03348E+005	1.00000E+001	6.00000E+000	0.00000E+000	3.48935E+002	8.81535E+001	3.57515E+002	1.00000E+002	2.52181E+000	1.46482E-002	0.00000E+000	1.22955E+002	4.03124E+000	7.65723E-001	3.86734E+002	9.64709E+001	4.46912E+002	1.28564E+002	1.08509E+000	8.27324E-001	-1.90574E-001	-4.59445E+002	-1.03572E+002	-1.79263E-001	-4.53836E+002	-1.23277E+002
1.80054E+002	9.43627E+002	1.59773E+002	8.58568E+001	1.14376E+000	1.64532E+000	1.07470E+004	1.49300E+003	1.00000E+000	6.08000E+002	0.00000E+000	5.79700E+004	1.88184E+000	3.07185E+001	1.10329E-002	1.58710E-002	5.68678E-002	1.16405E-001	1.74030E+004	1.59828E+002	8.58966E+001	2.88740E-002	2.88740E-002	1.03348E+005	1.00000E+001	7.00000E+000	0.00000E+000	4.60631E+002	8.62253E+001	4.38958E+002	1.00000E+002	3.12772E+000	3.99152E-002	0.00000E+000	1.17908E+002	3.37231E+000	8.25506E-001	3.86734E+002	9.64709E+001	4.46912E+002	1.28679E+002	1.08509E+000	8.27324E-001	-1.78770E-001	-4.64492E+002	-1.35046E+002	-1.79256E-001	-4.53721E+002	-1.23199E+002
1.27790E+002	7.71332E+002	1.59792E+002	8.60152E+001	1.23178E+000	1.78547E+000	1.00220E+004	1.13166E+003	1.00000E+000	6.09000E+002	0.00000E+000	5.80830E+004	2.19930E+000	2.77729E+001	1.23043E-002	1.78351E-002	6.03328E-002	1.25249E-001	1.74030E+004	1.59828E+002	8.58966E+001	2.88740E-002	2.88740E-002	1.03348E+005	1.00000E+001	8.00000E+000	0.00000E+000	3.21818E+002	1.04106E+002	3.81277E+002	1.00000E+002	2.56911E+000	3.17974E-002	0.00000E+000	1.32190E+002	3.78896E+000	7.60841E-001	3.86734E+002	9.64709E+001	4.46912E+002	1.28866E+002	1.08509E+000	8.27324E-001	-1.82433E-001	-4.50211E+002	-1.12605E+002	-1.79234E-001	-4.53535E+002	-1.23037E+002
1.32832E+002	9.01913E+002	1.59834E+002	8.58944E+001	1.23072E+000	1.70722E+000	1.13450E+004	6.33919E+002	1.00000E+000	6.10000E+002	0.00000E+000	5.81790E+004	2.10111E+000	3.00319E+001	1.15547E-002	1.60283E-002	5.71486E-002	1.08779E-001	1.74030E+004	1.59828E+002	8.58966E+001	2.88740E-002	2.88740E-002	1.03348E+005	1.00000E+001	9.00000E+000	0.00000E+000	4.19449E+002	1.09487E+002	4.44737E+002	1.00000E+002	3.09300E+000	9.79199E-003	0.00000E+000	1.25342E+002	3.51499E+000	7.70842E-001	3.86734E+002	9.64709E+001	4.46912E+002	1.29019E+002	1.08509E+000	8.27324E-001	-1.61058E-001	-1.65858E+002	1.24961E+002	-1.79218E-001	-4.53381E+002	-1.22926E+002
1.50269E+002	9.61348E+002	1.59890E+002	8.58328E+001	1.16214E+000	1.71799E+000	1.15120E+004	8.93801E+002	1.00000E+000	6.11000E+002	0.00000E+000	5.82860E+004	1.99654E+000	3.10056E+001	1.08314E-002	1.60120E-002	5.51857E-002	1.19204E-001	1.74030E+004	1.59828E+002	8.58966E+001	2.88740E-002	2.88740E-002	1.03348E+005	1.00000E+001	1.00000E+001	0.00000E+000	4.59175E+002	8.86399E+001	4.92110E+002	1.00000E+002	3.31237E+000	1.62204E-002	0.00000E+000	1.24302E+002	3.12795E+000	8.59915E-001	3.86734E+002	9.64709E+001	4.46912E+002	1.29181E+002	1.08509E+000	8.27324E-001	-1.91903E-001	-4.58098E+002	-9.92215E+001	-1.79199E-001	-4.53220E+002	-1.22806E+002
1.30192E+002	4.27753E+002	1.57100E+002	8.41128E+001	1.21434E+000	1.21259E+000	3.91100E+003	4.44997E+002	1.00000E+000	6.44000E+002	1.60000E+001	6.15550E+004	1.47249E+000	2.06822E+001	1.94176E-002	1.93896E-002	6.34164E-002	6.32434E-002	1.86440E+004	1.57253E+002	8.38885E+001	5.34619E-002	5.34619E-002	2.20550E+004	4.00000E+000	1.00000E+000	0.00000E+000	2.03422E+002	1.88370E+002	4.46720E+001	1.00000E+002	1.31144E+000	5.30733E-002	0.00000E+000	1.25624E+001	6.64665E+000	6.94295E-001	3.47402E+002	3.25976E+002	1.15443E+002	9.69034E+000	3.69212E+000	5.26334E-001	2.44231E-003	1.25624E+001	-1.86595E+001	-1.94397E-002	9.69034E+000	1.95184E+001
1.60231E+002	8.70757E+002	1.57268E+002	8.39384E+001	1.24289E+000	1.17047E+000	7.89300E+003	1.03360E+003	1.00000E+000	6.45000E+002	2.00000E+000	6.16440E+004	1.45476E+000	2.95086E+001	1.39898E-002	1.31746E-002	5.10953E-002	4.55575E-002	1.86440E+004	1.57254E+002	8.38885E+001	5.34619E-002	5.34619E-002	2.20550E+004	4.00000E+000	2.00000E+000	0.00000E+000	4.56195E+002	4.09991E+002	6.68283E+001	0.00000E+000	2.79039E+000	3.92084E-002	0.00000E+000	1.50884E+001	3.99105E+000	8.13923E-001	3.47402E+002	3.25976E+002	1.15443E+002	9.69341E+000	3.69212E+000	5.26334E-001	3.17010E-002	1.50884E+001	-7.10915E+001	-1.94600E-002	9.69341E+000	1.95676E+001
1.16668E+002	9.24184E+001	1.57469E+002	8.39568E+001	1.39847E+000	1.49716E+000	1.14700E+003	1.42555E+002	1.00000E+000	6.46000E+002	7.96000E+002	6.18490E+004	2.09374E+000	9.61345E+000	4.12925E-002	4.42067E-002	1.14318E-001	1.29788E-001	1.86440E+004	1.57254E+002	8.38885E+001	5.34619E-002	5.34619E-002	2.20550E+004	4.00000E+000	3.00000E+000	0.00000E+000	3.76358E+001	4.37740E+001	1.34439E+001	1.00000E+002	2.86524E-001	2.30128E-001	0.00000E+000	2.85764E+002	1.43029E+001	5.95778E-001	3.47402E+002	3.25976E+002	1.15443E+002	9.70669E+000	3.69212E+000	5.26334E-001	-3.24249E-002	-5.43613E+000	2.88779E+001	-1.94779E-002	9.70669E+000	1.96534E+001
1.66570E+002	8.86836E+002	1.57280E+002	8.37403E+001	1.20045E+000	1.38011E+000	9.10400E+003	1.13206E+003	1.00000E+000	6.47000E+002	1.00000E+000	6.18510E+004	1.65675E+000	2.97798E+001	1.25814E-002	1.44643E-002	4.48299E-002	5.86174E-002	1.86440E+004	1.57254E+002	8.38885E+001	5.34619E-002	5.34619E-002	2.20550E+004	4.00000E+000	4.00000E+000	0.00000E+000	3.53961E+002	3.47806E+002	2.00846E+002	1.00000E+002	2.76204E+000	3.73155E-002	0.00000E+000	2.84761E+002	1.16116E+001	2.60485E-001	3.47402E+002	3.25976E+002	1.15443E+002	9.73490E+000	3.69212E+000	5.26334E-001	-6.80095E-002	-6.43909E+000	9.55185E+001	-1.94920E-002	9.73490E+000	1.96460E+001
1.14268E+002	9.13461E+001	1.60123E+002	8.49617E+001	1.13178E+000	1.31711E+000	8.44000E+002	1.59342E+002	1.00000E+000	7.76000E+002	5.60000E+001	7.47620E+004	1.49068E+000	9.55752E+000	3.89574E-002	4.53370E-002	1.09621E-001	1.45601E-001	2.27040E+004	1.60223E+002	8.50395E+001	7.88400E-002	7.88400E-002	3.13100E+003	3.00000E+000	3.00000E+000	0.00000E+000	4.13930E+001	1.85065E+001	4.47975E+001	1.00000E+002	3.30926E-001	4.41913E-001	0.00000E+000	1.46189E+002	1.71053E+001	5.80750E-001	4.39863E+001	1.20253E+001	4.30310E+001	1.34911E+002	7.15870E+000	7.20469E-001	-7.40788E-002	-1.45011E+002	-3.06746E+001	-1.09481E-001	-1.56289E+002	2.76258E+001
1.33260E+002	2.66894E+002	1.57079E+002	8.31317E+001	1.06916E+000	1.21906E+000	2.17100E+003	3.44272E+002	1.00000E+000	8.10000E+002	2.50000E+001	7.82510E+004	1.30337E+000	1.63369E+001	2.29463E-002	2.61634E-002	5.44089E-002	6.90543E-002	2.38820E+004	1.57113E+002	8.30633E+001	3.25194E-002	3.25194E-002	9.72600E+003	2.00000E+000	1.00000E+000	0.00000E+000	5.08732E+001	1.28494E+002	9.65944E+001	1.00000E+002	8.58975E-001	7.82504E-002	0.00000E+000	2.28664E+002	8.02778E+000	7.71553E-001	1.44802E+002	2.84348E+002	2.41331E+002	2.22923E+002	4.53785E+000	6.44872E-001	-6.39751E-002	-6.25358E+001	3.15566E+001	-4.15024E-002	-6.82772E+001	-1.69896E+001
1.52653E+002	7.75114E+002	1.57123E+002	8.30436E+001	1.20843E+000	1.30175E+000	7.55500E+003	6.69246E+002	1.00000E+000	8.11000E+002	0.00000E+000	7.83260E+004	1.57308E+000	2.78409E+001	1.39029E-002	1.49765E-002	4.20844E-002	4.84223E-002	2.38820E+004	1.57113E+002	8.30633E+001	3.25194E-002	3.25194E-002	9.72600E+003	2.00000E+000	2.00000E+000	0.00000E+000	1.71793E+002	3.29134E+002	2.82922E+002	1.00000E+002	2.44534E+000	1.92711E-002	0.00000E+000	2.22281E+002	5.24733E+000	6.32755E-001	1.44802E+002	2.84348E+002	2.41331E+002	2.22986E+002	4.53785E+000	6.44872E-001	-3.56120E-002	-6.89191E+001	-2.87712E+001	-4.14973E-002	-6.82142E+001	-1.69396E+001
1.12225E+002	1.20060E+002	1.59253E+002	8.44984E+001	1.15794E+000	1.70387E+000	1.42900E+003	1.30150E+002	1.00000E+000	8.47000E+002	4.40000E+001	8.19980E+004	1.97298E+000	1.09572E+001	3.06316E-002	4.50733E-002	6.89953E-002	1.40217E-001	2.49580E+004	1.59262E+002	8.44310E+001	7.75019E-002	7.75019E-002	2.54300E+003	2.00000E+000	1.00000E+000	0.00000E+000	5.84234E+001	1.51868E+001	5.65606E+001	1.00000E+002	4.12197E-001	1.78312E-001	0.00000E+000	1.36874E+002	1.04085E+001	7.33475E-001	5.16912E+001	1.94864E+001	4.66876E+001	1.35747E+002	1.02073E+001	5.60669E-001	-1.89481E-001	-4.45526E+002	-9.24114E+001	-1.02487E-001	-1.55453E+002	1.42957E+001
1.09835E+002	8.48140E+001	1.59273E+002	8.43445E+001	1.47692E+000	1.46387E+000	1.11400E+003	2.02607E+002	1.00000E+000	8.48000E+002	5.00000E+001	8.21070E+004	2.16202E+000	9.20945E+000	4.42500E-002	4.38593E-002	1.29839E-001	1.27709E-001	2.49580E+004	1.59262E+002	8.44310E+001	7.75019E-002	7.75019E-002	2.54300E+003	2.00000E+000	2.00000E+000	0.00000E+000	4.30552E+001	2.50018E+001	3.40229E+001	1.00000E+002	3.18053E-001	5.23381E-001	0.00000E+000	1.30791E+002	3.14029E+001	2.75346E-001	5.16912E+001	1.94864E+001	4.66876E+001	1.35791E+002	1.02073E+001	5.60669E-001	5.99373E-003	1.30791E+002	9.33360E+001	-1.02486E-001	-1.55409E+002	1.43214E+001
1.12987E+002	9.33407E+001	1.60003E+002	8.51488E+001	1.18453E+000	1.22528E+000	8.43000E+002	1.95522E+002	1.00000E+000	9.81000E+002	6.30000E+001	9.53430E+004	1.45139E+000	9.66130E+000	4.07974E-002	4.22011E-002	1.28138E-001	1.36579E-001	2.89540E+004	1.59870E+002	8.51627E+001	4.20981E-002	4.20981E-002	2.03600E+004	1.00000E+001	1.00000E+000	0.00000E+000	5.91995E+001	6.88070E+000	3.40715E+001	1.00000E+002	3.13188E-001	5.11422E-001	0.00000E+000	1.12096E+002	1.05649E+001	9.40830E-001	1.15949E+002	2.31229E+001	1.06225E+002	1.35929E+002	2.53731E+000	7.97130E-001	-1.55633E-002	1.12096E+002	1.15306E+002	-1.65311E-001	-1.55271E+002	1.44659E+002
1.10570E+002	1.44112E+002	1.59900E+002	8.49727E+001	9.48004E-001	1.47629E+000	1.24000E+003	1.58536E+002	1.00000E+000	9.82000E+002	5.00000E+001	9.54400E+004	1.39952E+000	1.20047E+001	2.69215E-002	4.19237E-002	5.67911E-002	1.26758E-001	2.89540E+004	1.59870E+002	8.51627E+001	4.20981E-002	4.20981E-002	2.03600E+004	1.00000E+001	2.00000E+000	0.00000E+000	7.17665E+001	1.36625E+001	6.59840E+001	1.00000E+002	4.79737E-001	1.24786E-001	0.00000E+000	1.36009E+002	1.01067E+001	8.10908E-001	1.15949E+002	2.31229E+001	1.06225E+002	1.35975E+002	2.53731E+000	7.97130E-001	-2.16841E-001	-4.46391E+002	-2.97943E+001	-1.65304E-001	-1.55225E+002	1.44650E+002
1.24744E+002	3.67527E+002	1.59871E+002	8.52720E+001	1.15974E+000	1.62020E+000	4.19700E+003	3.07298E+002	1.00000E+000	9.84000E+002	1.70000E+001	9.56120E+004	1.87901E+000	1.91710E+001	1.79015E-002	2.50092E-002	5.00690E-002	9.42985E-002	2.89540E+004	1.59870E+002	8.51627E+001	4.20981E-002	4.20981E-002	2.03600E+004	1.00000E+001	4.00000E+000	0.00000E+000	2.00077E+002	3.22525E+001	1.62904E+002	1.00000E+002	1.24829E+000	4.60484E-002	0.00000E+000	1.29216E+002	5.35502E+000	8.31879E-001	1.15949E+002	2.31229E+001	1.06225E+002	1.36020E+002	2.53731E+000	7.97130E-001	-1.64460E-001	-1.61984E+002	1.36098E+002	-1.65303E-001	-1.55180E+002	1.44725E+002
1.25414E+002	2.92703E+002	1.59840E+002	8.52934E+001	1.10307E+000	1.57498E+000	3.10900E+003	2.47500E+002	1.00000E+000	9.85000E+002	2.20000E+001	9.57100E+004	1.73732E+000	1.71086E+001	1.97831E-002	2.82466E-002	4.76931E-002	9.23550E-002	2.89540E+004	1.59870E+002	8.51627E+001	4.20981E-002	4.20981E-002	2.03600E+004	1.00000E+001	5.00000E+000	0.00000E+000	1.48727E+002	2.53369E+001	1.45363E+002	1.00000E+002	1.01497E+000	7.37493E-002	0.00000E+000	1.38813E+002	6.04182E+000	8.56668E-001	1.15949E+002	2.31229E+001	1.06225E+002	1.36017E+002	2.53731E+000	7.97130E-001	-1.75061E-001	-4.43587E+002	-1.22388E+002	-1.65308E-001	-1.55183E+002	1.44731E+002
1.20087E+002	1.70751E+002	1.59880E+002	8.49908E+001	1.09728E+000	1.32373E+000	1.53800E+003	1.83000E+002	1.00000E+000	9.86000E+002	4.40000E+001	9.58200E+004	1.45250E+000	1.30672E+001	2.79796E-002	3.37536E-002	7.24302E-002	1.02567E-001	2.89540E+004	1.59870E+002	8.51627E+001	4.20981E-002	4.20981E-002	2.03600E+004	1.00000E+001	6.00000E+000	0.00000E+000	7.80522E+001	1.13475E+001	8.69039E+001	1.00000E+002	5.63273E-001	1.43613E-001	0.00000E+000	1.44375E+002	7.85316E+000	9.37063E-001	1.15949E+002	2.31229E+001	1.06225E+002	1.36008E+002	2.53731E+000	7.97130E-001	-9.22496E-002	-1.46825E+002	2.87692E+000	-1.65315E-001	-1.55192E+002	1.44705E+002
1.24896E+002	2.61222E+002	1.59950E+002	8.51709E+001	1.18891E+000	1.60858E+000	3.03000E+003	3.84933E+002	1.00000E+000	9.87000E+002	2.60000E+001	9.59090E+004	1.91245E+000	1.61624E+001	2.15987E-002	2.92227E-002	7.01423E-002	1.25310E-001	2.89540E+004	1.59870E+002	8.51627E+001	4.20981E-002	4.20981E-002	2.03600E+004	1.00000E+001	7.00000E+000	0.00000E+000	1.27689E+002	2.45121E+001	1.25813E+002	1.00000E+002	8.82948E-001	1.46713E-001	0.00000E+000	1.39678E+002	6.31994E+000	8.29577E-001	1.15949E+002	2.31229E+001	1.06225E+002	1.36049E+002	2.53731E+000	7.97130E-001	-1.48816E-001	-1.51522E+002	1.13153E+002	-1.65310E-001	-1.55151E+002	1.44771E+002
1.19176E+002	1.69599E+002	1.57278E+002	8.36699E+001	1.17488E+000	1.19859E+000	1.49200E+003	2.44391E+002	1.00000E+000	1.01700E+003	3.50000E+001	9.88840E+004	1.40820E+000	1.30230E+001	3.04164E-002	3.10304E-002	8.54963E-002	8.87303E-002	2.99680E+004	1.57190E+002	8.35699E+001	5.34827E-002	5.34827E-002	4.03500E+003	2.00000E+000	1.00000E+000	0.00000E+000	4.96881E+001	9.88484E+001	3.26683E+001	1.00000E+002	5.49734E-001	2.08835E-001	0.00000E+000	2.72771E+002	9.36978E+000	7.97402E-001	6.80797E+001	1.24080E+002	6.00379E+001	2.62093E+002	7.30112E+000	6.22271E-001	-8.56960E-003	-1.84293E+001	-2.90287E+001	-3.27733E-002	-2.91074E+001	5.79213E+000
1.31342E+002	2.91566E+002	1.57139E+002	8.35113E+001	1.12597E+000	1.24057E+000	2.54300E+003	3.17772E+002	1.00000E+000	1.01800E+003	2.10000E+001	9.89740E+004	1.39684E+000	1.70753E+001	2.23281E-002	2.46007E-002	5.45249E-002	6.50711E-002	2.99680E+004	1.57190E+002	8.35699E+001	5.34827E-002	5.34827E-002	4.03500E+003	2.00000E+000	2.00000E+000	0.00000E+000	7.88702E+001	1.38884E+002	7.60959E+001	1.00000E+002	9.02717E-001	7.43945E-002	0.00000E+000	2.56820E+002	1.00236E+001	5.70947E-001	6.80797E+001	1.24080E+002	6.00379E+001	2.62113E+002	7.30112E+000	6.22271E-001	-4.70188E-002	-3.43800E+001	2.74241E+001	-3.27723E-002	-2.90872E+001	5.76475E+000
1.19567E+002	1.82383E+002	1.57516E+002	8.30224E+001	1.20373E+000	1.45122E+000	1.95500E+003	1.86590E+002	1.00000E+000	1.14900E+003	3.40000E+001	1.11911E+005	1.74688E+000	1.35049E+001	2.72242E-002	3.28216E-002	6.83357E-002	9.65372E-002	3.38460E+004	1.57495E+002	8.29852E+001	5.99456E-002	5.99456E-002	2.51800E+003	2.00000E+000	1.00000E+000	0.00000E+000	5.42063E+001	5.61269E+001	7.47500E+001	1.00000E+002	5.81935E-001	7.21742E-002	0.00000E+000	1.96010E+002	1.39719E+001	4.67155E-001	4.78794E+001	5.06750E+001	6.13974E+001	2.00359E+002	1.41051E+001	4.07743E-001	-9.20151E-002	-9.51903E+001	5.33674E+001	-5.37007E-002	-9.08407E+001	-1.63234E+001
1.12681E+002	7.16723E+001	1.57420E+002	8.28558E+001	1.24105E+000	1.01196E+000	5.63000E+002	1.41814E+002	1.00000E+000	1.15000E+003	6.40000E+001	1.12027E+005	1.25589E+000	8.46595E+000	5.23041E-002	4.26488E-002	1.47610E-001	1.01779E-001	3.38460E+004	1.57495E+002	8.29852E+001	5.99456E-002	5.99456E-002	2.51800E+003	2.00000E+000	2.00000E+000	0.00000E+000	2.59091E+001	3.17436E+001	1.50306E+001	1.00000E+002	2.21732E-001	4.06992E-001	0.00000E+000	2.86172E+002	2.92926E+001	4.15220E-001	4.78794E+001	5.06750E+001	6.13974E+001	2.00370E+002	1.41051E+001	4.07743E-001	1.02890E-001	2.86172E+002	6.26738E+001	-5.37001E-002	-9.08303E+001	-1.63532E+001
1.23051E+002	3.48191E+002	1.57887E+002	8.33814E+001	1.38572E+000	1.89044E+000	5.31000E+003	5.55235E+002	1.00000E+000	1.30900E+003	1.70000E+001	1.27550E+005	2.61962E+000	1.86599E+001	1.90164E-002	2.59428E-002	7.60418E-002	1.39302E-001	3.84540E+004	1.57841E+002	8.34114E+001	6.24376E-002	6.24376E-002	1.16990E+004	2.00000E+000	1.00000E+000	0.00000E+000	1.38273E+002	9.77234E+001	1.21121E+002	1.00000E+002	1.11312E+000	7.03295E-002	0.00000E+000	1.60208E+002	1.86853E+001	2.11955E-001	1.67485E+002	1.00964E+002	1.58020E+002	1.56222E+002	7.66694E+000	3.48012E-001	-1.52888E-001	-1.30992E+002	1.41695E+002	-1.45682E-001	-1.34978E+002	1.22492E+002
1.37928E+002	4.68333E+002	1.57803E+002	8.34363E+001	1.31167E+000	1.74031E+000	6.38900E+003	4.69889E+002	1.00000E+000	1.31000E+003	1.10000E+001	1.27657E+005	2.28272E+000	2.16410E+001	1.64100E-002	2.17727E-002	6.07851E-002	1.05164E-001	3.84540E+004	1.57841E+002	8.34114E+001	6.24376E-002	6.24376E-002	1.16990E+004	2.00000E+000	2.00000E+000	0.00000E+000	1.91763E+002	1.03657E+002	1.88688E+002	1.00000E+002	1.52115E+000	4.15864E-002	0.00000E+000	1.55068E+002	8.36982E+000	4.31378E-001	1.67485E+002	1.00964E+002	1.58020E+002	1.56258E+002	7.66694E+000	3.48012E-001	-1.39245E-001	-1.36132E+002	1.07877E+002	-1.45675E-001	-1.34942E+002	1.22506E+002
1.33971E+002	4.43458E+002	1.57458E+002	8.29330E+001	1.14610E+000	1.53017E+000	4.75700E+003	5.50915E+002	1.00000E+000	1.31100E+003	1.20000E+001	1.27758E+005	1.75373E+000	2.10584E+001	1.66172E-002	2.21857E-002	5.71333E-002	9.97247E-002	3.85150E+004	1.57480E+002	8.29234E+001	4.78427E-002	4.78427E-002	8.61600E+003	2.00000E+000	1.00000E+000	0.00000E+000	1.26899E+002	9.03859E+001	2.31709E+002	1.00000E+002	1.43617E+000	5.93033E-002	0.00000E+000	1.79907E+002	5.10078E+000	8.20329E-001	1.15700E+002	9.12266E+001	1.99136E+002	1.82395E+002	4.23517E+000	7.34121E-001	-1.42313E-001	-1.11293E+002	1.38985E+002	-1.25321E-001	-1.08805E+002	1.06381E+002
1.35854E+002	3.42245E+002	1.57508E+002	8.29115E+001	1.22025E+000	1.50975E+000	3.85900E+003	3.44940E+002	1.00000E+000	1.31200E+003	1.70000E+001	1.27869E+005	1.84227E+000	1.84999E+001	1.96431E-002	2.43034E-002	5.94128E-002	8.90262E-002	3.85150E+004	1.57480E+002	8.29234E+001	4.78427E-002	4.78427E-002	8.61600E+003	2.00000E+000	2.00000E+000	0.00000E+000	1.01896E+002	9.22630E+001	1.58983E+002	1.00000E+002	1.11828E+000	6.90524E-002	0.00000E+000	1.87775E+002	7.69734E+000	6.03550E-001	1.15700E+002	9.12266E+001	1.99136E+002	1.82412E+002	4.23517E+000	7.34121E-001	-1.04788E-001	-1.03425E+002	7.03780E+001	-1.25318E-001	-1.08788E+002	1.06399E+002
1.20123E+002	3.10302E+002	1.60281E+002	8.58812E+001	1.26943E+000	1.80065E+000	4.19300E+003	1.96407E+002	1.00000E+000	1.31300E+003	6.20000E+001	1.27999E+005	2.28580E+000	1.76154E+001	1.96041E-002	2.78078E-002	6.38458E-002	1.25100E-001	3.85700E+004	1.60220E+002	8.58727E+001	2.27675E-002	2.27675E-002	3.25309E+005	3.80000E+001	1.00000E+000	0.00000E+000	1.98810E+002	8.34141E+001	4.21931E+001	1.00000E+002	9.81434E-001	4.23059E-002	0.00000E+000	7.16371E+001	5.11217E+000	8.71813E-001	5.03243E+002	1.73502E+002	1.45603E+002	8.21327E+001	6.08674E-001	8.31301E-001	-1.71890E-001	-2.19563E+002	9.48326E+001	-1.86162E-001	-2.09067E+002	1.36946E+002
1.27761E+002	5.90619E+002	1.60188E+002	8.59217E+001	1.26587E+000	1.85072E+000	8.10700E+003	3.36448E+002	1.00000E+000	1.31400E+003	1.60000E+001	1.28053E+005	2.34278E+000	2.43026E+001	1.40592E-002	2.05547E-002	6.54908E-002	1.38115E-001	3.85700E+004	1.60220E+002	8.58727E+001	2.27675E-002	2.27675E-002	3.25309E+005	3.80000E+001	2.00000E+000	0.00000E+000	3.68782E+002	1.35656E+002	1.20187E+002	1.00000E+002	1.90804E+000	2.04360E-002	0.00000E+000	8.33560E+001	4.28559E+000	7.47912E-001	5.03243E+002	1.73502E+002	1.45603E+002	8.21273E+001	6.08674E-001	8.31301E-001	-1.86548E-001	-2.07844E+002	1.39023E+002	-1.86165E-001	-2.09073E+002	1.36935E+002
1.36184E+002	5.83966E+002	1.60222E+002	8.59217E+001	1.13715E+000	1.65695E+000	6.64000E+003	4.49731E+002	1.00000E+000	1.31500E+003	1.50000E+001	1.28163E+005	1.88421E+000	2.41654E+001	1.39552E-002	2.03341E-002	5.40340E-002	1.12469E-001	3.85700E+004	1.60220E+002	8.58727E+001	2.27675E-002	2.27675E-002	3.25309E+005	3.80000E+001	3.00000E+000	0.00000E+000	3.51122E+002	9.97423E+001	1.62176E+002	1.00000E+002	1.89381E+000	2.42465E-002	0.00000E+000	1.00727E+002	4.92438E+000	7.19209E-001	5.03243E+002	1.73502E+002	1.45603E+002	8.21411E+001	6.08674E-001	8.31301E-001	-1.84920E-001	-4.81673E+002	-1.38448E+002	-1.86163E-001	-2.09059E+002	1.36951E+002
1.22272E+002	4.94079E+002	1.60316E+002	8.59308E+001	1.21334E+000	1.80679E+000	6.40100E+003	4.51376E+002	1.00000E+000	1.31600E+003	2.20000E+001	1.28281E+005	2.19225E+000	2.22279E+001	1.51656E-002	2.25831E-002	6.69574E-002	1.46177E-001	3.85700E+004	1.60220E+002	8.58727E+001	2.27675E-002	2.27675E-002	3.25309E+005	3.80000E+001	4.00000E+000	0.00000E+000	3.12640E+002	8.30872E+001	1.36977E+002	1.00000E+002	1.64406E+000	3.83342E-002	0.00000E+000	9.94078E+001	4.69698E+000	7.67978E-001	5.03243E+002	1.73502E+002	1.45603E+002	8.21677E+001	6.08674E-001	8.31301E-001	-1.95399E-001	-4.82992E+002	-1.16078E+002	-1.86158E-001	-2.09032E+002	1.36985E+002
1.23208E+002	5.26931E+002	1.60225E+002	8.61726E+001	1.26129E+000	1.76177E+000	6.96500E+003	4.55859E+002	1.00000E+000	1.31700E+003	1.90000E+001	1.28382E+005	2.22211E+000	2.29550E+001	1.51131E-002	2.11100E-002	5.75119E-002	1.10138E-001	3.85700E+004	1.60220E+002	8.58727E+001	2.27675E-002	2.27675E-002	3.25309E+005	3.80000E+001	5.00000E+000	0.00000E+000	3.41827E+002	9.53677E+001	1.12836E+002	1.00000E+002	1.68442E+000	3.37420E-002	0.00000E+000	8.94495E+001	3.98480E+000	8.67808E-001	5.03243E+002	1.73502E+002	1.45603E+002	8.21556E+001	6.08674E-001	8.31301E-001	-1.64400E-001	-2.01751E+002	9.63819E+001	-1.86162E-001	-2.09044E+002	1.36997E+002
1.37605E+002	5.60928E+002	1.60277E+002	8.60953E+001	1.14785E+000	1.68772E+000	6.53300E+003	3.83867E+002	1.00000E+000	1.31800E+003	1.80000E+001	1.28487E+005	1.93725E+000	2.36839E+001	1.42014E-002	2.08806E-002	5.28287E-002	1.11744E-001	3.85700E+004	1.60220E+002	8.58727E+001	2.27675E-002	2.27675E-002	3.25309E+005	3.80000E+001	6.00000E+000	0.00000E+000	3.43249E+002	9.30004E+001	1.46649E+002	1.00000E+002	1.79744E+000	2.11360E-002	0.00000E+000	9.81611E+001	4.63908E+000	7.69667E-001	5.03243E+002	1.73502E+002	1.45603E+002	8.21595E+001	6.08674E-001	8.31301E-001	-1.89284E-001	-4.84239E+002	-1.31178E+002	-1.86163E-001	-2.09041E+002	1.37001E+002
1.25008E+002	5.50427E+002	1.60366E+002	8.59097E+001	1.20604E+000	1.70219E+000	6.77800E+003	6.49177E+002	1.00000E+000	1.31900E+003	1.70000E+001	1.28593E+005	2.05291E+000	2.34612E+001	1.46491E-002	2.06756E-002	6.41773E-002	1.26017E-001	3.85700E+004	1.60220E+002	8.58727E+001	2.27675E-002	2.27675E-002	3.25309E+005	3.80000E+001	7.00000E+000	0.00000E+000	3.14931E+002	9.15551E+001	1.70061E+002	1.00000E+002	1.78893E+000	5.32268E-002	0.00000E+000	1.08203E+002	5.31887E+000	6.59054E-001	5.03243E+002	1.73502E+002	1.45603E+002	8.21925E+001	6.08674E-001	8.31301E-001	-1.69452E-001	-1.82997E+002	1.26093E+002	-1.86156E-001	-2.09008E+002	1.37013E+002
1.34993E+002	4.91069E+002	1.60340E+002	8.60941E+001	1.16410E+000	1.73195E+000	5.91900E+003	3.56346E+002	1.00000E+000	1.32000E+003	2.40000E+001	1.28705E+005	2.01617E+000	2.21601E+001	1.51310E-002	2.25119E-002	5.27143E-002	1.13759E-001	3.85700E+004	1.60220E+002	8.58727E+001	2.27675E-002	2.27675E-002	3.25309E+005	3.80000E+001	8.00000E+000	0.00000E+000	3.22212E+002	8.12035E+001	1.15131E+002	1.00000E+002	1.59229E+000	2.87600E-002	0.00000E+000	9.31327E+001	4.28336E+000	8.75755E-001	5.03243E+002	1.73502E+002	1.45603E+002	8.21624E+001	6.08674E-001	8.31301E-001	-1.94985E-001	-4.89267E+002	-1.23271E+002	-1.86164E-001	-2.09038E+002	1.37019E+002
1.28320E+002	4.76935E+002	1.60206E+002	8.61018E+001	1.26573E+000	1.66844E+000	6.04800E+003	4.36297E+002	1.00000E+000	1.32100E+003	2.50000E+001	1.28813E+005	2.11180E+000	2.18388E+001	1.62755E-002	2.14538E-002	6.01785E-002	1.02780E-001	3.85700E+004	1.60220E+002	8.58727E+001	2.27675E-002	2.27675E-002	3.25309E+005	3.80000E+001	9.00000E+000	0.00000E+000	2.87071E+002	8.61016E+001	1.29129E+002	1.00000E+002	1.54984E+000	4.87506E-002	0.00000E+000	9.88457E+001	5.26535E+000	7.04787E-001	5.03243E+002	1.73502E+002	1.45603E+002	8.21950E+001	6.08674E-001	8.31301E-001	-1.36040E-001	-1.92354E+002	4.57807E+001	-1.86158E-001	-2.09005E+002	1.37015E+002
1.03924E+002	3.82448E+002	1.60203E+002	8.61194E+001	1.33774E+000	1.92296E+000	5.68800E+003	2.61973E+002	1.00000E+000	1.32700E+003	3.60000E+001	1.29438E+005	2.57241E+000	1.95563E+001	1.77374E-002	2.54970E-002	7.07634E-002	1.43642E-001	3.85700E+004	1.60220E+002	8.58728E+001	2.27675E-002	2.27675E-002	3.25309E+005	3.80000E+001	1.10000E+001	0.00000E+000	2.44275E+002	8.21949E+001	7.25601E+001	1.00000E+002	1.21726E+000	3.59713E-002	0.00000E+000	8.34086E+001	4.60584E+000	8.30811E-001	5.03243E+002	1.73502E+002	1.45603E+002	8.22721E+001	6.08674E-001	8.31301E-001	-1.78336E-001	-2.07791E+002	1.20806E+002	-1.86149E-001	-2.08928E+002	1.37072E+002
1.31016E+002	4.13982E+002	1.60414E+002	8.58315E+001	1.22323E+000	1.58258E+000	4.87900E+003	5.20053E+002	1.00000E+000	1.32800E+003	2.80000E+001	1.29531E+005	1.93586E+000	2.03465E+001	1.75123E-002	2.26569E-002	6.38950E-002	1.05159E-001	3.85700E+004	1.60220E+002	8.58728E+001	2.27675E-002	2.27675E-002	3.25309E+005	3.80000E+001	1.20000E+001	0.00000E+000	2.68155E+002	8.67059E+001	1.08594E+002	1.00000E+002	1.42497E+000	4.84046E-002	0.00000E+000	9.33795E+001	5.79942E+000	7.12428E-001	5.03243E+002	1.73502E+002	1.45603E+002	8.22824E+001	6.08674E-001	8.31301E-001	-1.26837E-001	-1.97821E+002	2.13754E+001	-1.86148E-001	-2.08918E+002	1.37082E+002
1.28685E+002	5.68606E+002	1.60209E+002	8.60887E+001	1.22670E+000	1.75350E+000	7.27400E+003	4.72581E+002	1.00000E+000	1.32900E+003	1.60000E+001	1.29619E+005	2.15102E+000	2.38455E+001	1.43830E-002	2.05598E-002	5.94202E-002	1.19421E-001	3.85700E+004	1.60220E+002	8.58728E+001	2.27675E-002	2.27675E-002	3.25309E+005	3.80000E+001	1.30000E+001	0.00000E+000	3.56650E+002	1.12468E+002	1.20754E+002	1.00000E+002	1.80584E+000	3.11250E-002	0.00000E+000	8.81054E+001	4.21905E+000	8.02028E-001	5.03243E+002	1.73502E+002	1.45603E+002	8.23190E+001	6.08674E-001	8.31301E-001	-1.75614E-001	-2.03095E+002	1.19490E+002	-1.86141E-001	-2.08881E+002	1.37099E+002
1.31303E+002	6.72447E+002	1.60219E+002	8.58765E+001	1.24863E+000	1.72085E+000	8.63600E+003	3.52070E+002	1.00000E+000	1.33000E+003	1.00000E+001	1.29725E+005	2.14871E+000	2.59316E+001	1.34362E-002	1.85177E-002	5.65333E-002	1.05808E-001	3.85700E+004	1.60220E+002	8.58728E+001	2.27675E-002	2.27675E-002	3.25309E+005	3.80000E+001	1.40000E+001	0.00000E+000	4.27837E+002	1.51576E+002	1.12866E+002	1.00000E+002	2.10565E+000	1.19318E-002	0.00000E+000	7.98459E+001	3.61428E+000	8.59236E-001	5.03243E+002	1.73502E+002	1.45603E+002	8.23380E+001	6.08674E-001	8.31301E-001	-1.57836E-001	-2.11354E+002	7.26223E+001	-1.86138E-001	-2.08862E+002	1.37086E+002
1.23640E+002	6.26979E+002	1.60168E+002	8.58223E+001	1.23984E+000	1.87809E+000	8.55000E+003	5.75755E+002	1.00000E+000	1.33100E+003	1.40000E+001	1.29841E+005	2.32854E+000	2.50396E+001	1.34086E-002	2.03111E-002	5.80625E-002	1.31039E-001	3.85700E+004	1.60220E+002	8.58728E+001	2.27675E-002	2.27675E-002	3.25309E+005	3.80000E+001	1.50000E+001	0.00000E+000	4.02308E+002	1.27900E+002	1.24805E+002	1.00000E+002	2.00101E+000	1.75559E-002	0.00000E+000	8.57173E+001	3.72708E+000	8.37413E-001	5.03243E+002	1.73502E+002	1.45603E+002	8.23557E+001	6.08674E-001	8.31301E-001	-2.03600E-001	-4.96683E+002	-1.10968E+002	-1.86136E-001	-2.08844E+002	1.37082E+002
1.31937E+002	9.35614E+002	1.60175E+002	8.56523E+001	1.22949E+000	1.86664E+000	1.26410E+004	8.44526E+002	1.00000E+000	1.33200E+003	0.00000E+000	1.29938E+005	2.29502E+000	3.05878E+001	1.09354E-002	1.66024E-002	5.88776E-002	1.34259E-001	3.85700E+004	1.60220E+002	8.58728E+001	2.27675E-002	2.27675E-002	3.25309E+005	3.80000E+001	1.60000E+001	0.00000E+000	6.15296E+002	2.48127E+002	1.02213E+002	1.00000E+002	2.91093E+000	1.50625E-002	0.00000E+000	7.05277E+001	2.62034E+000	9.79586E-001	5.03243E+002	1.73502E+002	1.45603E+002	8.23910E+001	6.08674E-001	8.31301E-001	-2.04680E-001	-5.11872E+002	-1.23675E+002	-1.86129E-001	-2.08809E+002	1.37081E+002
1.40345E+002	9.16062E+002	1.60165E+002	8.57627E+001	1.16401E+000	1.76054E+000	1.12170E+004	5.93529E+002	1.00000E+000	1.33300E+003	0.00000E+000	1.30037E+005	2.04929E+000	3.02665E+001	1.09905E-002	1.66230E-002	4.92028E-002	1.10805E-001	3.85700E+004	1.60220E+002	8.58728E+001	2.27675E-002	2.27675E-002	3.25309E+005	3.80000E+001	1.70000E+001	0.00000E+000	6.01455E+002	2.19164E+002	1.26207E+002	1.00000E+002	2.86687E+000	1.05658E-002	0.00000E+000	7.57043E+001	2.89583E+000	9.40979E-001	5.03243E+002	1.73502E+002	1.45603E+002	8.24127E+001	6.08674E-001	8.31301E-001	-2.02860E-001	-5.06696E+002	-1.22701E+002	-1.86125E-001	-2.08787E+002	1.37107E+002
1.22341E+002	1.51375E+003	1.60170E+002	8.58104E+001	1.29014E+000	1.89695E+000	2.15990E+004	1.47984E+003	1.00000E+000	1.33400E+003	0.00000E+000	1.30136E+005	2.44734E+000	3.89070E+001	8.77852E-003	1.29074E-002	5.92774E-002	1.27324E-001	3.85700E+004	1.60220E+002	8.58728E+001	2.27675E-002	2.27675E-002	3.25309E+005	3.80000E+001	1.80000E+001	0.00000E+000	9.23408E+002	3.08535E+002	3.23581E+002	1.00000E+002	4.76380E+000	7.44812E-003	0.00000E+000	8.79866E+001	2.58326E+000	7.60163E-001	5.03243E+002	1.73502E+002	1.45603E+002	8.24163E+001	6.08674E-001	8.31301E-001	-1.89252E-001	-4.94413E+002	-1.41479E+002	-1.86126E-001	-2.08784E+002	1.37119E+002
1.38300E+002	1.00764E+003	1.60246E+002	8.57335E+001	1.22768E+000	1.75083E+000	1.29480E+004	6.05171E+002	1.00000E+000	1.33500E+003	0.00000E+000	1.30247E+005	2.14946E+000	3.17433E+001	1.07891E-002	1.53866E-002	5.26112E-002	1.05743E-001	3.85700E+004	1.60220E+002	8.58728E+001	2.27675E-002	2.27675E-002	3.25309E+005	3.80000E+001	1.90000E+001	0.00000E+000	6.38935E+002	2.35538E+002	1.64513E+002	1.00000E+002	3.15766E+000	9.71256E-003	0.00000E+000	7.85073E+001	2.97903E+000	8.51362E-001	5.03243E+002	1.73502E+002	1.45603E+002	8.24390E+001	6.08674E-001	8.31301E-001	-1.74467E-001	-2.12693E+002	1.07330E+002	-1.86122E-001	-2.08761E+002	1.37137E+002
1.48709E+002	1.14114E+003	1.60221E+002	8.56109E+001	1.20529E+000	1.74773E+000	1.44050E+004	9.62980E+002	1.00000E+000	1.33600E+003	0.00000E+000	1.30334E+005	2.10653E+000	3.37807E+001	1.00424E-002	1.45619E-002	5.12989E-002	1.06665E-001	3.85700E+004	1.60220E+002	8.58728E+001	2.27675E-002	2.27675E-002	3.25309E+005	3.80000E+001	2.00000E+001	0.00000E+000	7.06166E+002	3.00821E+002	1.70041E+002	1.00000E+002	3.56836E+000	1.01321E-002	0.00000E+000	7.32050E+001	2.95509E+000	8.13699E-001	5.03243E+002	1.73502E+002	1.45603E+002	8.24609E+001	6.08674E-001	8.31301E-001	-1.82526E-001	-2.17995E+002	1.19844E+002	-1.86118E-001	-2.08739E+002	1.37131E+002
1.45553E+002	1.27246E+003	1.60217E+002	8.57290E+001	1.20467E+000	1.75794E+000	1.61040E+004	8.63279E+002	1.00000E+000	1.33700E+003	0.00000E+000	1.30434E+005	2.11773E+000	3.56716E+001	9.49291E-003	1.38528E-002	5.08992E-002	1.07283E-001	3.85700E+004	1.60220E+002	8.58728E+001	2.27675E-002	2.27675E-002	3.25309E+005	3.80000E+001	2.10000E+001	0.00000E+000	8.12634E+002	3.00598E+002	1.95161E+002	1.00000E+002	3.97094E+000	1.11743E-002	0.00000E+000	7.72612E+001	2.58634E+000	8.79303E-001	5.03243E+002	1.73502E+002	1.45603E+002	8.24404E+001	6.08674E-001	8.31301E-001	-1.85603E-001	-2.13939E+002	1.30789E+002	-1.86124E-001	-2.08760E+002	1.37138E+002
1.30519E+002	7.40565E+002	1.60244E+002	8.58011E+001	1.22191E+000	1.84454E+000	9.84000E+003	8.42193E+002	1.00000E+000	1.33800E+003	5.00000E+000	1.30530E+005	2.25386E+000	2.72133E+001	1.23180E-002	1.85948E-002	6.27905E-002	1.41394E-001	3.85700E+004	1.60220E+002	8.58728E+001	2.27675E-002	2.27675E-002	3.25309E+005	3.80000E+001	2.20000E+001	0.00000E+000	4.72990E+002	1.62716E+002	1.31935E+002	1.00000E+002	2.33813E+000	2.06128E-002	0.00000E+000	8.17365E+001	3.42898E+000	8.48454E-001	5.03243E+002	1.73502E+002	1.45603E+002	8.24483E+001	6.08674E-001	8.31301E-001	-2.01928E-001	-5.00664E+002	-1.18801E+002	-1.86124E-001	-2.08752E+002	1.37159E+002
1.41530E+002	9.30410E+002	1.60190E+002	8.58865E+001	1.17223E+000	1.81369E+000	1.16990E+004	9.67853E+002	1.00000E+000	1.33900E+003	0.00000E+000	1.30620E+005	2.12607E+000	3.05026E+001	1.08377E-002	1.67683E-002	5.77978E-002	1.36797E-001	3.85700E+004	1.60220E+002	8.58728E+001	2.27675E-002	2.27675E-002	3.25309E+005	3.80000E+001	2.30000E+001	0.00000E+000	6.17721E+002	2.18434E+002	1.38464E+002	1.00000E+002	2.95515E+000	2.14775E-002	0.00000E+000	7.73608E+001	2.87356E+000	9.28530E-001	5.03243E+002	1.73502E+002	1.45603E+002	8.24461E+001	6.08674E-001	8.31301E-001	-2.13737E-001	-5.05039E+002	-9.56179E+001	-1.86126E-001	-2.08754E+002	1.37162E+002
1.59543E+002	1.07980E+003	1.60149E+002	8.58741E+001	1.18026E+000	1.73778E+000	1.32320E+004	1.37120E+003	1.00000E+000	1.34000E+003	0.00000E+000	1.30723E+005	2.05104E+000	3.28603E+001	1.02604E-002	1.51072E-002	5.68733E-002	1.22098E-001	3.85700E+004	1.60220E+002	8.58728E+001	2.27675E-002	2.27675E-002	3.25309E+005	3.80000E+001	2.40000E+001	0.00000E+000	7.22690E+002	2.41030E+002	1.49460E+002	1.00000E+002	3.37183E+000	2.10319E-002	0.00000E+000	7.76447E+001	2.54016E+000	9.87681E-001	5.03243E+002	1.73502E+002	1.45603E+002	8.24756E+001	6.08674E-001	8.31301E-001	-1.89914E-001	-2.13555E+002	1.40876E+002	-1.86121E-001	-2.08724E+002	1.37171E+002
1.44692E+002	7.70871E+002	1.60120E+002	8.59437E+001	1.19090E+000	1.67143E+000	9.22000E+003	7.36660E+002	1.00000E+000	1.34100E+003	4.00000E+000	1.30825E+005	1.99051E+000	2.77646E+001	1.24026E-002	1.74069E-002	5.83147E-002	1.13457E-001	3.85700E+004	1.60220E+002	8.58728E+001	2.27675E-002	2.27675E-002	3.25309E+005	3.80000E+001	2.50000E+001	0.00000E+000	4.95822E+002	1.39855E+002	1.80838E+002	1.00000E+002	2.50649E+000	2.47980E-002	0.00000E+000	9.24102E+001	3.67027E+000	8.18893E-001	5.03243E+002	1.73502E+002	1.45603E+002	8.24655E+001	6.08674E-001	8.31301E-001	-1.66690E-001	-1.98790E+002	1.04253E+002	-1.86124E-001	-2.08734E+002	1.37173E+002
1.38963E+002	5.30510E+002	1.60140E+002	8.60908E+001	1.19558E+000	1.69508E+000	6.44500E+003	6.11468E+002	1.00000E+000	1.34200E+003	1.90000E+001	1.30942E+005	2.02660E+000	2.30328E+001	1.48925E-002	2.11144E-002	5.53893E-002	1.09105E-001	3.85700E+004	1.60220E+002	8.58728E+001	2.27675E-002	2.27675E-002	3.25309E+005	3.80000E+001	2.60000E+001	0.00000E+000	3.50456E+002	9.96153E+001	1.00559E+002	1.00000E+002	1.68058E+000	4.22471E-002	0.00000E+000	8.61678E+001	3.89854E+000	9.22098E-001	5.03243E+002	1.73502E+002	1.45603E+002	8.24762E+001	6.08674E-001	8.31301E-001	-1.71619E-001	-2.05032E+002	1.08772E+002	-1.86123E-001	-2.08724E+002	1.37204E+002
1.44021E+002	6.61111E+002	1.60112E+002	8.60854E+001	1.18859E+000	1.72696E+000	8.10100E+003	5.76755E+002	1.00000E+000	1.34300E+003	1.50000E+001	1.31040E+005	2.05265E+000	2.57121E+001	1.32058E-002	1.91872E-002	5.42833E-002	1.12627E-001	3.85700E+004	1.60220E+002	8.58728E+001	2.27675E-002	2.27675E-002	3.25309E+005	3.80000E+001	2.70000E+001	0.00000E+000	4.23849E+002	1.24970E+002	1.50769E+002	1.00000E+002	2.14546E+000	3.46782E-002	0.00000E+000	9.09112E+001	3.95679E+000	8.10362E-001	5.03243E+002	1.73502E+002	1.45603E+002	8.24582E+001	6.08674E-001	8.31301E-001	-1.83500E-001	-2.00289E+002	1.39763E+002	-1.86129E-001	-2.08742E+002	1.37192E+002
1.41542E+002	8.05953E+002	1.60253E+002	8.58883E+001	1.19387E+000	1.74190E+000	1.00070E+004	6.09548E+002	1.00000E+000	1.34400E+003	2.00000E+000	1.31146E+005	2.07960E+000	2.83893E+001	1.19345E-002	1.74129E-002	5.61447E-002	1.17942E-001	3.85700E+004	1.60220E+002	8.58728E+001	2.27675E-002	2.27675E-002	3.25309E+005	3.80000E+001	2.80000E+001	0.00000E+000	5.18266E+002	1.47849E+002	1.73761E+002	1.00000E+002	2.57259E+000	2.05170E-002	0.00000E+000	8.97929E+001	3.38944E+000	8.51160E-001	5.03243E+002	1.73502E+002	1.45603E+002	8.24517E+001	6.08674E-001	8.31301E-001	-1.85529E-001	-2.01407E+002	1.43182E+002	-1.86131E-001	-2.08748E+002	1.37192E+002
1.29302E+002	5.88925E+002	1.60342E+002	8.58861E+001	1.22416E+000	1.77666E+000	7.61000E+003	3.93464E+002	1.00000E+000	1.34500E+003	1.70000E+001	1.31254E+005	2.17492E+000	2.42678E+001	1.40329E-002	2.03663E-002	6.06714E-002	1.25826E-001	3.85700E+004	1.60220E+002	8.58729E+001	2.27675E-002	2.27675E-002	3.25309E+005	3.80000E+001	2.90000E+001	0.00000E+000	3.82886E+002	1.02660E+002	1.29755E+002	1.00000E+002	1.88606E+000	2.29641E-002	0.00000E+000	9.10777E+001	3.78864E+000	8.73204E-001	5.03243E+002	1.73502E+002	1.45603E+002	8.24657E+001	6.08674E-001	8.31301E-001	-1.82964E-001	-2.00122E+002	1.38750E+002	-1.86130E-001	-2.08734E+002	1.37218E+002
1.26231E+002	9.01913E+002	1.60234E+002	8.57108E+001	1.22618E+000	1.93154E+000	1.24500E+004	8.83232E+002	1.00000E+000	1.34600E+003	0.00000E+000	1.31336E+005	2.36842E+000	3.00319E+001	1.09893E-002	1.73109E-002	5.53307E-002	1.35526E-001	3.85700E+004	1.60220E+002	8.58729E+001	2.27675E-002	2.27675E-002	3.25309E+005	3.80000E+001	3.00000E+001	0.00000E+000	5.62474E+002	2.22166E+002	1.40619E+002	1.00000E+002	2.80884E+000	9.57700E-003	0.00000E+000	7.61305E+001	3.10806E+000	8.32180E-001	5.03243E+002	1.73502E+002	1.45603E+002	8.24644E+001	6.08674E-001	8.31301E-001	-2.22306E-001	-5.06270E+002	-7.64725E+001	-1.86131E-001	-2.08736E+002	1.37179E+002
1.34938E+002	9.42170E+002	1.60272E+002	8.59370E+001	1.24055E+000	1.78050E+000	1.23280E+004	8.32226E+002	1.00000E+000	1.34700E+003	0.00000E+000	1.31435E+005	2.20879E+000	3.06948E+001	1.11729E-002	1.60359E-002	6.00603E-002	1.22512E-001	3.85700E+004	1.60220E+002	8.58729E+001	2.27675E-002	2.27675E-002	3.25309E+005	3.80000E+001	3.10000E+001	0.00000E+000	6.07569E+002	1.95880E+002	1.74021E+002	1.00000E+002	2.98044E+000	1.21937E-002	0.00000E+000	8.37090E+001	2.99961E+000	8.66522E-001	5.03243E+002	1.73502E+002	1.45603E+002	8.24375E+001	6.08674E-001	8.31301E-001	-1.77576E-001	-2.07491E+002	1.19415E+002	-1.86139E-001	-2.08762E+002	1.37205E+002
1.44176E+002	5.83964E+002	1.60165E+002	8.57433E+001	1.25085E+000	1.67710E+000	7.37800E+003	7.85644E+002	1.00000E+000	1.34900E+003	1.50000E+001	1.31646E+005	2.09780E+000	2.41653E+001	1.45625E-002	1.95249E-002	6.28916E-002	1.11583E-001	3.85700E+004	1.60220E+002	8.58729E+001	2.27675E-002	2.27675E-002	3.25309E+005	3.80000E+001	3.30000E+001	0.00000E+000	3.50109E+002	1.56729E+002	9.10609E+001	1.00000E+002	1.81452E+000	5.13507E-002	0.00000E+000	7.26970E+001	4.42810E+000	7.58759E-001	5.03243E+002	1.73502E+002	1.45603E+002	8.24235E+001	6.08674E-001	8.31301E-001	-1.44371E-001	-2.18503E+002	3.69363E+001	-1.86145E-001	-2.08777E+002	1.37160E+002
1.26886E+002	4.77451E+002	1.60196E+002	8.56050E+001	1.21129E+000	1.72375E+000	5.99000E+003	3.78981E+002	1.00000E+000	1.35100E+003	2.20000E+001	1.31845E+005	2.08795E+000	2.18507E+001	1.56507E-002	2.22720E-002	5.55853E-002	1.10072E-001	3.85700E+004	1.60220E+002	8.58729E+001	2.27675E-002	2.27675E-002	3.25309E+005	3.80000E+001	3.50000E+001	0.00000E+000	3.10577E+002	1.18275E+002	6.30830E+001	1.00000E+002	1.48821E+000	3.39854E-002	0.00000E+000	7.41774E+001	3.99577E+000	9.33206E-001	5.03243E+002	1.73502E+002	1.45603E+002	8.24232E+001	6.08674E-001	8.31301E-001	-1.73450E-001	-2.17023E+002	1.00740E+002	-1.86148E-001	-2.08777E+002	1.37154E+002
1.18724E+002	2.62124E+002	1.60271E+002	8.58282E+001	1.20118E+000	1.77037E+000	3.32000E+003	2.15016E+002	1.00000E+000	1.35200E+003	4.70000E+002	1.32016E+005	2.12652E+000	1.61903E+001	2.08467E-002	3.07252E-002	6.39769E-002	1.34531E-001	3.85700E+004	1.60220E+002	8.58729E+001	2.27675E-002	2.27675E-002	3.25309E+005	3.80000E+001	3.60000E+001	0.00000E+000	1.68961E+002	4.87696E+001	5.67800E+001	1.00000E+002	8.40815E-001	6.79850E-002	0.00000E+000	8.96611E+001	5.92764E+000	8.44968E-001	5.03243E+002	1.73502E+002	1.45603E+002	8.24550E+001	6.08674E-001	8.31301E-001	-1.90423E-001	-4.92739E+002	-1.37140E+002	-1.86142E-001	-2.08745E+002	1.37216E+002
1.17160E+002	2.93337E+002	1.60166E+002	8.59207E+001	1.30408E+000	1.83790E+000	4.11900E+003	2.01425E+002	1.00000E+000	1.35600E+003	8.30000E+001	1.32381E+005	2.39677E+000	1.71271E+001	2.03193E-002	2.86368E-002	7.44696E-002	1.44917E-001	3.85700E+004	1.60220E+002	8.58729E+001	2.27675E-002	2.27675E-002	3.25309E+005	3.80000E+001	3.80000E+001	0.00000E+000	1.71782E+002	5.10937E+001	9.10568E+001	1.00000E+002	9.73342E-001	5.73762E-002	0.00000E+000	1.07221E+002	6.87795E+000	6.53787E-001	5.03243E+002	1.73502E+002	1.45603E+002	8.24685E+001	6.08674E-001	8.31301E-001	-1.68734E-001	-1.83979E+002	1.23513E+002	-1.86145E-001	-2.08732E+002	1.37228E+002
1.33116E+002	4.14623E+002	1.60285E+002	8.59342E+001	1.17767E+000	1.58033E+000	4.69100E+003	3.26895E+002	1.00000E+000	1.37600E+003	3.00000E+001	1.34316E+005	1.86110E+000	2.03623E+001	1.71945E-002	2.30735E-002	5.60010E-002	9.84845E-002	4.03400E+004	1.60252E+002	8.59464E+001	3.79892E-002	3.79892E-002	4.69660E+004	8.00000E+000	1.00000E+000	0.00000E+000	2.59807E+002	7.99332E+001	8.67215E+001	1.00000E+002	1.30538E+000	2.99671E-002	0.00000E+000	8.85863E+001	5.14148E+000	8.19540E-001	3.14907E+002	1.00947E+002	1.07842E+002	8.84878E+001	1.68680E+000	7.89472E-001	-1.44757E-001	-2.02614E+002	5.36813E+001	-1.65666E-001	-2.02712E+002	9.81404E+001
1.17373E+002	3.00234E+002	1.60230E+002	8.57943E+001	1.29110E+000	1.77290E+000	4.08100E+003	2.55201E+002	1.00000E+000	1.37700E+003	6.60000E+001	1.34432E+005	2.28900E+000	1.73273E+001	2.02105E-002	2.77525E-002	6.76555E-002	1.24627E-001	4.03400E+004	1.60252E+002	8.59464E+001	3.79892E-002	3.79892E-002	4.69660E+004	8.00000E+000	2.00000E+000	0.00000E+000	1.90679E+002	7.22374E+001	5.07972E+001	1.00000E+002	9.53876E-001	6.42927E-002	0.00000E+000	7.86734E+001	5.48226E+000	8.24039E-001	3.14907E+002	1.00947E+002	1.07842E+002	8.84942E+001	1.68680E+000	7.89472E-001	-1.56027E-001	-2.12527E+002	6.75778E+001	-1.65666E-001	-2.02706E+002	9.81184E+001
1.29183E+002	3.94719E+002	1.60207E+002	8.60173E+001	1.18597E+000	1.77813E+000	4.92700E+003	2.88348E+002	1.00000E+000	1.37800E+003	3.60000E+001	1.34516E+005	2.10882E+000	1.98675E+001	1.68960E-002	2.53322E-002	5.82171E-002	1.27473E-001	4.03400E+004	1.60252E+002	8.59464E+001	3.79892E-002	3.79892E-002	4.69660E+004	8.00000E+000	3.00000E+000	0.00000E+000	2.42102E+002	8.31136E+001	9.30001E+001	1.00000E+002	1.28343E+000	4.20717E-002	0.00000E+000	9.06610E+001	5.81536E+000	7.07006E-001	3.14907E+002	1.00947E+002	1.07842E+002	8.85063E+001	1.68680E+000	7.89472E-001	-1.98642E-001	-4.91739E+002	-1.17417E+002	-1.65664E-001	-2.02694E+002	9.81517E+001
1.32890E+002	4.92748E+002	1.60316E+002	8.61106E+001	1.13596E+000	1.64481E+000	5.56800E+003	4.58169E+002	1.00000E+000	1.37900E+003	2.10000E+001	1.34602E+005	1.86844E+000	2.21979E+001	1.52234E-002	2.20428E-002	5.27118E-002	1.07823E-001	4.03400E+004	1.60252E+002	8.59464E+001	3.79892E-002	3.79892E-002	4.69660E+004	8.00000E+000	4.00000E+000	0.00000E+000	3.04461E+002	9.70013E+001	1.07379E+002	1.00000E+002	1.55919E+000	3.91375E-002	0.00000E+000	8.95128E+001	4.96356E+000	7.79199E-001	3.14907E+002	1.00947E+002	1.07842E+002	8.85342E+001	1.68680E+000	7.89472E-001	-1.81818E-001	-2.01687E+002	1.34655E+002	-1.65659E-001	-2.02666E+002	9.81999E+001
1.26981E+002	4.50498E+002	1.60209E+002	8.60289E+001	1.24270E+000	1.74720E+000	5.80700E+003	2.76386E+002	1.00000E+000	1.38000E+003	2.40000E+001	1.34692E+005	2.17124E+000	2.12249E+001	1.63076E-002	2.29281E-002	6.11449E-002	1.18534E-001	4.03400E+004	1.60252E+002	8.59464E+001	3.79892E-002	3.79892E-002	4.69660E+004	8.00000E+000	5.00000E+000	0.00000E+000	2.91690E+002	9.18956E+001	8.50375E+001	1.00000E+002	1.42971E+000	2.63526E-002	0.00000E+000	8.49107E+001	4.35720E+000	8.69175E-001	3.14907E+002	1.00947E+002	1.07842E+002	8.85626E+001	1.68680E+000	7.89472E-001	-1.67528E-001	-2.06289E+002	9.86009E+001	-1.65654E-001	-2.02637E+002	9.81869E+001
1.41892E+002	6.90264E+002	1.60346E+002	8.59112E+001	1.19209E+000	1.74304E+000	8.56000E+003	6.09047E+002	1.00000E+000	1.38100E+003	1.00000E+001	1.34785E+005	2.07786E+000	2.62729E+001	1.28846E-002	1.88396E-002	5.88827E-002	1.24124E-001	4.03400E+004	1.60252E+002	8.59464E+001	3.79892E-002	3.79892E-002	4.69660E+004	8.00000E+000	6.00000E+000	0.00000E+000	4.57712E+002	1.27538E+002	1.64730E+002	1.00000E+002	2.30168E+000	1.61897E-002	0.00000E+000	9.25056E+001	3.75796E+000	8.30046E-001	3.14907E+002	1.00947E+002	1.07842E+002	8.85484E+001	1.68680E+000	7.89472E-001	-1.86545E-001	-4.89894E+002	-1.43006E+002	-1.65658E-001	-2.02652E+002	9.81920E+001
1.17181E+002	3.77852E+002	1.60307E+002	8.59243E+001	1.28829E+000	1.71576E+000	4.98400E+003	2.91732E+002	1.00000E+000	1.38200E+003	3.90000E+001	1.34903E+005	2.21040E+000	1.94384E+001	1.82484E-002	2.43034E-002	5.95705E-002	1.03281E-001	4.03400E+004	1.60252E+002	8.59464E+001	3.79892E-002	3.79892E-002	4.69660E+004	8.00000E+000	7.00000E+000	0.00000E+000	2.32040E+002	8.59393E+001	7.63675E+001	1.00000E+002	1.20482E+000	2.74008E-002	0.00000E+000	8.41153E+001	5.52203E+000	7.40292E-001	3.14907E+002	1.00947E+002	1.07842E+002	8.85826E+001	1.68680E+000	7.89472E-001	-1.41034E-001	-2.07085E+002	4.14270E+001	-1.65652E-001	-2.02617E+002	9.82063E+001
2.03695E+002	4.41600E+002	1.59899E+002	8.57295E+001	1.24980E+000	1.47807E+000	5.00800E+003	2.78612E+003	1.00000E+000	1.38800E+003	2.50000E+001	1.35451E+005	1.84728E+000	2.10143E+001	1.76607E-002	2.08863E-002	8.62789E-002	1.19879E-001	4.06720E+004	1.60223E+002	8.59026E+001	4.35657E-002	4.35657E-002	4.52980E+004	8.00000E+000	1.00000E+000	0.00000E+000	2.98175E+002	7.79315E+001	8.04978E+001	1.00000E+002	1.39254E+000	3.09639E-001	0.00000E+000	8.66100E+001	4.13926E+000	9.85227E-001	2.86177E+002	8.48255E+001	9.05899E+001	8.79922E+001	1.57691E+000	8.59892E-001	-8.23400E-002	-2.04590E+002	-7.41708E+001	-1.62107E-001	-2.03208E+002	8.98611E+001
1.25122E+002	3.85881E+002	1.60134E+002	8.58343E+001	1.36050E+000	1.81677E+000	5.59900E+003	7.19394E+002	1.00000E+000	1.39000E+003	3.60000E+001	1.35652E+005	2.47171E+000	1.96439E+001	1.81821E-002	2.42798E-002	8.27624E-002	1.45885E-001	4.06720E+004	1.60223E+002	8.59026E+001	4.35657E-002	4.35657E-002	4.52980E+004	8.00000E+000	2.00000E+000	0.00000E+000	2.44442E+002	7.26973E+001	8.44287E+001	1.00000E+002	1.23053E+000	1.00823E-001	0.00000E+000	9.03240E+001	4.70612E+000	8.19545E-001	2.86177E+002	8.48255E+001	9.05899E+001	8.80742E+001	1.57691E+000	8.59892E-001	-1.42337E-001	-2.00876E+002	5.03133E+001	-1.62091E-001	-2.03126E+002	8.99632E+001
1.19602E+002	5.63506E+002	1.60319E+002	8.58360E+001	1.34190E+000	1.89510E+000	8.34200E+003	4.93405E+002	1.00000E+000	1.39100E+003	1.60000E+001	1.35732E+005	2.54304E+000	2.37383E+001	1.46922E-002	2.07490E-002	6.66412E-002	1.31168E-001	4.06720E+004	1.60223E+002	8.59026E+001	4.35657E-002	4.35657E-002	4.52980E+004	8.00000E+000	3.00000E+000	0.00000E+000	3.74440E+002	1.13494E+002	1.04027E+002	1.00000E+002	1.80461E+000	2.57764E-002	0.00000E+000	8.47556E+001	3.48051E+000	9.07848E-001	2.86177E+002	8.48255E+001	9.05899E+001	8.80793E+001	1.57691E+000	8.59892E-001	-1.69683E-001	-2.06444E+002	1.03132E+002	-1.62091E-001	-2.03121E+002	9.00021E+001
1.23030E+002	3.35129E+002	1.60248E+002	8.60722E+001	1.24269E+000	1.67827E+000	4.19300E+003	3.18896E+002	1.00000E+000	1.39200E+003	4.80000E+001	1.35854E+005	2.08556E+000	1.83065E+001	1.91911E-002	2.59178E-002	6.15461E-002	1.09522E-001	4.06720E+004	1.60223E+002	8.59026E+001	4.35657E-002	4.35657E-002	4.52980E+004	8.00000E+000	4.00000E+000	0.00000E+000	2.20061E+002	5.36474E+001	8.51729E+001	1.00000E+002	1.10456E+000	3.72631E-002	0.00000E+000	9.67190E+001	5.21514E+000	8.54600E-001	2.86177E+002	8.48255E+001	9.05899E+001	8.80726E+001	1.57691E+000	8.59892E-001	-1.47867E-001	-1.94481E+002	6.83621E+001	-1.62093E-001	-2.03127E+002	9.00185E+001
1.24818E+002	3.74558E+002	1.60217E+002	8.58984E+001	1.19747E+000	1.73799E+000	4.65400E+003	2.11348E+002	1.00000E+000	1.39400E+003	4.10000E+001	1.36049E+005	2.08119E+000	1.93535E+001	1.75530E-002	2.54762E-002	5.88491E-002	1.20753E-001	4.06720E+004	1.60223E+002	8.59026E+001	4.35657E-002	4.35657E-002	4.52980E+004	8.00000E+000	5.00000E+000	0.00000E+000	2.53910E+002	6.96316E+001	7.10886E+001	1.00000E+002	1.20410E+000	2.87569E-002	0.00000E+000	8.66635E+001	4.45973E+000	9.48569E-001	2.86177E+002	8.48255E+001	9.05899E+001	8.80804E+001	1.57691E+000	8.59892E-001	-1.82951E-001	-2.04537E+002	1.34287E+002	-1.62093E-001	-2.03120E+002	8.99989E+001
1.22413E+002	5.45403E+002	1.60318E+002	8.59048E+001	1.25144E+000	1.75289E+000	7.12000E+003	4.08288E+002	1.00000E+000	1.39500E+003	1.70000E+001	1.36129E+005	2.19364E+000	2.33539E+001	1.48310E-002	2.07738E-002	5.94677E-002	1.14724E-001	4.06720E+004	1.60223E+002	8.59026E+001	4.35657E-002	4.35657E-002	4.52980E+004	8.00000E+000	6.00000E+000	0.00000E+000	3.33041E+002	1.02513E+002	1.32280E+002	1.00000E+002	1.74574E+000	2.17982E-002	0.00000E+000	9.41743E+001	4.60175E+000	7.43239E-001	2.86177E+002	8.48255E+001	9.05899E+001	8.80695E+001	1.57691E+000	8.59892E-001	-1.65695E-001	-1.97026E+002	1.03891E+002	-1.62097E-001	-2.03131E+002	9.00151E+001
1.35377E+002	4.16421E+002	1.60296E+002	8.61170E+001	1.23764E+000	1.87230E+000	5.64900E+003	3.68879E+002	1.00000E+000	1.39600E+003	3.00000E+001	1.36235E+005	2.31723E+000	2.04064E+001	1.64668E-002	2.49108E-002	6.62387E-002	1.48706E-001	4.06720E+004	1.60223E+002	8.59026E+001	4.35657E-002	4.35657E-002	4.52980E+004	8.00000E+000	7.00000E+000	0.00000E+000	2.67273E+002	9.41924E+001	6.69128E+001	1.00000E+002	1.30165E+000	4.20899E-002	0.00000E+000	7.95705E+001	4.34300E+000	8.84129E-001	2.86177E+002	8.48255E+001	9.05899E+001	8.80549E+001	1.57691E+000	8.59892E-001	-2.02939E-001	-5.02830E+002	-1.18582E+002	-1.62102E-001	-2.03145E+002	9.00336E+001
1.41596E+002	6.10794E+002	1.60190E+002	8.60673E+001	1.22502E+000	1.70211E+000	7.61800E+003	4.40760E+002	1.00000E+000	1.40100E+003	1.70000E+001	1.36702E+005	2.08513E+000	2.47142E+001	1.40354E-002	1.95015E-002	5.43565E-002	1.03084E-001	4.10410E+004	1.60238E+002	8.59436E+001	4.68761E-002	4.68761E-002	3.56820E+004	6.00000E+000	1.00000E+000	0.00000E+000	3.77694E+002	1.15622E+002	1.49168E+002	1.00000E+002	1.97503E+000	2.40227E-002	0.00000E+000	9.39996E+001	4.41971E+000	7.48129E-001	3.08858E+002	9.04449E+001	1.13054E+002	9.22439E+001	1.90778E+000	8.00827E-001	-1.61787E-001	-1.97200E+002	9.52743E+001	-1.57861E-001	-1.98956E+002	8.50949E+001
1.38337E+002	4.73194E+002	1.60241E+002	8.59970E+001	1.34838E+000	1.85434E+000	6.88100E+003	6.60271E+002	1.00000E+000	1.40200E+003	2.50000E+001	1.36804E+005	2.50034E+000	2.17530E+001	1.62549E-002	2.23544E-002	7.39413E-002	1.38118E-001	4.10410E+004	1.60238E+002	8.59437E+001	4.68761E-002	4.68761E-002	3.56820E+004	6.00000E+000	2.00000E+000	0.00000E+000	2.98890E+002	9.54641E+001	8.84772E+001	1.00000E+002	1.47339E+000	6.14769E-002	0.00000E+000	8.49665E+001	4.06352E+000	8.56176E-001	3.08858E+002	9.04449E+001	1.13054E+002	9.22255E+001	1.90778E+000	8.00827E-001	-1.56774E-001	-2.06234E+002	7.54941E+001	-1.57867E-001	-1.98974E+002	8.50882E+001
1.35481E+002	5.76208E+002	1.60325E+002	8.59911E+001	1.20195E+000	1.68342E+000	6.98200E+003	3.15936E+002	1.00000E+000	1.40300E+003	1.50000E+001	1.36891E+005	2.02338E+000	2.40043E+001	1.43845E-002	2.01466E-002	5.47325E-002	1.05357E-001	4.10410E+004	1.60238E+002	8.59437E+001	4.68761E-002	4.68761E-002	3.56820E+004	6.00000E+000	3.00000E+000	0.00000E+000	3.52039E+002	9.89768E+001	1.47347E+002	1.00000E+002	1.84354E+000	1.79594E-002	0.00000E+000	9.74589E+001	4.53306E+000	7.61921E-001	3.08858E+002	9.04449E+001	1.13054E+002	9.21998E+001	1.90778E+000	8.00827E-001	-1.65684E-001	-1.93741E+002	1.07165E+002	-1.57874E-001	-1.99000E+002	8.50921E+001
1.20076E+002	4.35202E+002	1.60264E+002	8.58195E+001	1.30488E+000	1.71695E+000	5.82800E+003	2.95844E+002	1.00000E+000	1.40400E+003	1.10000E+001	1.36985E+005	2.24041E+000	2.08615E+001	1.70927E-002	2.24904E-002	5.92832E-002	1.00663E-001	4.10410E+004	1.60238E+002	8.59437E+001	4.68761E-002	4.68761E-002	3.56820E+004	6.00000E+000	4.00000E+000	0.00000E+000	2.92759E+002	7.64334E+001	1.03055E+002	1.00000E+002	1.44921E+000	2.88797E-002	0.00000E+000	9.28247E+001	4.35710E+000	8.67628E-001	3.08858E+002	9.04449E+001	1.13054E+002	9.22090E+001	1.90778E+000	8.00827E-001	-1.35127E-001	-1.98375E+002	3.78444E+001	-1.57873E-001	-1.98991E+002	8.50658E+001
1.43231E+002	4.21635E+002	1.60221E+002	8.57566E+001	1.23172E+000	1.71245E+000	5.33800E+003	7.02107E+002	1.00000E+000	1.40500E+003	1.20000E+001	1.37082E+005	2.10925E+000	2.05337E+001	1.68586E-002	2.34384E-002	6.56539E-002	1.24679E-001	4.10410E+004	1.60238E+002	8.59437E+001	4.68761E-002	4.68761E-002	3.56820E+004	6.00000E+000	5.00000E+000	0.00000E+000	2.79905E+002	7.69689E+001	9.20655E+001	1.00000E+002	1.37487E+000	1.00453E-001	0.00000E+000	9.01911E+001	4.51087E+000	8.75672E-001	3.08858E+002	9.04449E+001	1.13054E+002	9.21991E+001	1.90778E+000	8.00827E-001	-1.62097E-001	-2.01009E+002	9.20999E+001	-1.57876E-001	-1.99001E+002	8.50471E+001
1.32752E+002	1.00968E+003	1.60132E+002	8.54343E+001	1.21752E+000	1.77597E+000	1.30230E+004	1.05981E+003	1.00000E+000	1.40700E+003	0.00000E+000	1.37267E+005	2.16228E+000	3.17754E+001	1.06689E-002	1.55625E-002	5.38386E-002	1.13242E-001	4.12030E+004	1.60138E+002	8.54717E+001	5.79015E-002	5.79015E-002	2.41950E+004	2.00000E+000	1.00000E+000	0.00000E+000	6.55470E+002	2.98665E+002	9.71570E+001	3.00000E+002	3.16154E+000	1.50463E-002	0.00000E+000	6.62966E+001	2.63084E+000	9.61259E-001	6.14270E+002	2.61559E+002	1.12032E+002	7.01297E+001	2.01200E+000	9.22149E-001	-1.85422E-001	-2.24903E+002	1.19368E+002	-1.78453E-001	-2.21070E+002	1.07684E+002
1.38053E+002	8.88481E+002	1.60144E+002	8.55153E+001	1.21663E+000	1.71973E+000	1.11720E+004	6.74863E+002	1.00000E+000	1.40800E+003	0.00000E+000	1.37363E+005	2.09229E+000	2.98074E+001	1.15105E-002	1.62703E-002	5.21379E-002	1.02774E-001	4.12030E+004	1.60138E+002	8.54717E+001	5.79015E-002	5.79015E-002	2.41950E+004	2.00000E+000	2.00000E+000	0.00000E+000	5.66244E+002	2.18305E+002	1.29371E+002	1.00000E+002	2.77026E+000	1.99114E-002	0.00000E+000	7.56937E+001	3.09973E+000	8.80850E-001	6.14270E+002	2.61559E+002	1.12032E+002	7.01218E+001	2.01200E+000	9.22149E-001	-1.70173E-001	-2.15506E+002	9.50661E+001	-1.78455E-001	-2.21078E+002	1.07695E+002
1.31622E+002	6.17202E+002	1.57524E+002	8.38102E+001	1.11818E+000	1.57637E+000	6.64500E+003	6.66756E+002	1.00000E+000	1.53500E+003	3.00000E+000	1.49860E+005	1.76267E+000	2.48436E+001	1.37172E-002	1.93380E-002	5.60499E-002	1.09546E-001	4.49390E+004	1.57528E+002	8.38352E+001	1.87529E-002	1.87529E-002	1.38610E+005	1.30000E+001	1.00000E+000	0.00000E+000	1.59013E+002	1.21135E+002	3.72225E+002	1.00000E+002	2.10293E+000	4.07811E-002	0.00000E+000	1.82655E+002	3.50724E+000	1.00943E+000	2.76555E+002	2.18990E+002	6.22574E+002	1.83330E+002	8.04194E-001	9.63902E-001	-1.69049E-001	-3.99745E+002	-9.23190E+001	-1.48531E-001	-3.99070E+002	-1.35614E+002
1.46894E+002	1.08837E+003	1.57501E+002	8.38420E+001	1.14136E+000	1.56618E+000	1.18850E+004	1.02831E+003	1.00000E+000	1.53600E+003	1.00000E+000	1.49958E+005	1.78758E+000	3.29905E+001	1.04695E-002	1.43662E-002	4.93726E-002	9.18688E-002	4.49390E+004	1.57528E+002	8.38352E+001	1.87529E-002	1.87529E-002	1.38610E+005	1.30000E+001	2.00000E+000	0.00000E+000	2.88056E+002	2.21153E+002	6.19591E+002	1.00000E+002	3.62732E+000	2.04636E-002	0.00000E+000	1.82606E+002	2.82970E+000	9.35514E-001	2.76555E+002	2.18990E+002	6.22574E+002	1.83325E+002	8.04194E-001	9.63902E-001	-1.55887E-001	-3.99794E+002	-1.20736E+002	-1.48533E-001	-3.99075E+002	-1.35615E+002
1.50530E+002	1.09834E+003	1.57570E+002	8.38362E+001	1.11113E+000	1.55040E+000	1.15820E+004	1.46055E+003	1.00000E+000	1.53700E+003	0.00000E+000	1.50059E+005	1.72269E+000	3.31411E+001	1.03246E-002	1.44063E-002	5.09190E-002	9.80249E-002	4.49390E+004	1.57528E+002	8.38352E+001	1.87529E-002	1.87529E-002	1.38610E+005	1.30000E+001	3.00000E+000	0.00000E+000	2.64327E+002	2.20958E+002	6.58416E+002	1.00000E+002	3.68891E+000	2.65007E-002	0.00000E+000	1.84433E+002	2.60107E+000	1.03097E+000	2.76555E+002	2.18990E+002	6.22574E+002	1.83328E+002	8.04194E-001	9.63902E-001	-1.64046E-001	-3.97967E+002	-1.01385E+002	-1.48533E-001	-3.99072E+002	-1.35599E+002
1.51914E+002	1.33658E+003	1.57526E+002	8.38106E+001	1.14550E+000	1.52595E+000	1.43330E+004	2.00697E+003	1.00000E+000	1.53800E+003	0.00000E+000	1.50154E+005	1.74797E+000	3.65592E+001	9.56811E-003	1.27459E-002	4.82920E-002	8.48736E-002	4.49390E+004	1.57528E+002	8.38352E+001	1.87529E-002	1.87529E-002	1.38610E+005	1.30000E+001	4.00000E+000	0.00000E+000	3.38527E+002	2.75478E+002	7.81419E+002	1.00000E+002	4.49085E+000	2.46908E-002	0.00000E+000	1.83918E+002	2.46972E+000	9.76055E-001	2.76555E+002	2.18990E+002	6.22574E+002	1.83343E+002	8.04194E-001	9.63902E-001	-1.41377E-001	-1.07282E+002	1.41166E+002	-1.48531E-001	-3.99057E+002	-1.35601E+002
1.37665E+002	1.21081E+003	1.57505E+002	8.38188E+001	1.16137E+000	1.57642E+000	1.35290E+004	1.76096E+003	1.00000E+000	1.53900E+003	0.00000E+000	1.50250E+005	1.83081E+000	3.47967E+001	9.98475E-003	1.35531E-002	5.34004E-002	9.75124E-002	4.49390E+004	1.57528E+002	8.38352E+001	1.87529E-002	1.87529E-002	1.38610E+005	1.30000E+001	5.00000E+000	0.00000E+000	3.24063E+002	2.29408E+002	6.96126E+002	1.00000E+002	4.02075E+000	2.57011E-002	0.00000E+000	1.81017E+002	2.58133E+000	9.61201E-001	2.76555E+002	2.18990E+002	6.22574E+002	1.83341E+002	8.04194E-001	9.63902E-001	-1.50581E-001	-4.01383E+002	-1.33599E+002	-1.48532E-001	-3.99059E+002	-1.35602E+002
1.59164E+002	1.19184E+003	1.57532E+002	8.38687E+001	1.13463E+000	1.49677E+000	1.24380E+004	1.64043E+003	1.00000E+000	1.54000E+003	0.00000E+000	1.50357E+005	1.69828E+000	3.45230E+001	1.01737E-002	1.34208E-002	5.02774E-002	8.66375E-002	4.49390E+004	1.57528E+002	8.38352E+001	1.87529E-002	1.87529E-002	1.38610E+005	1.30000E+001	6.00000E+000	0.00000E+000	3.17009E+002	2.54730E+002	6.87022E+002	1.00000E+002	4.04283E+000	2.59742E-002	0.00000E+000	1.83562E+002	2.79212E+000	9.26792E-001	2.76555E+002	2.18990E+002	6.22574E+002	1.83296E+002	8.04194E-001	9.63902E-001	-1.36591E-001	-1.07638E+002	1.30865E+002	-1.48544E-001	-3.99104E+002	-1.35611E+002
1.55440E+002	1.26440E+003	1.57517E+002	8.38031E+001	1.14378E+000	1.54765E+000	1.37060E+004	1.80515E+003	1.00000E+000	1.54100E+003	0.00000E+000	1.50467E+005	1.77017E+000	3.55584E+001	9.76985E-003	1.32196E-002	4.89397E-002	8.86944E-002	4.49390E+004	1.57528E+002	8.38352E+001	1.87529E-002	1.87529E-002	1.38610E+005	1.30000E+001	7.00000E+000	0.00000E+000	3.35786E+002	2.85553E+002	7.15052E+002	1.00000E+002	4.28510E+000	2.05517E-002	0.00000E+000	1.84853E+002	2.76052E+000	8.92987E-001	2.76555E+002	2.18990E+002	6.22574E+002	1.83280E+002	8.04194E-001	9.63902E-001	-1.49049E-001	-3.97547E+002	-1.32999E+002	-1.48549E-001	-3.99120E+002	-1.35628E+002
1.52562E+002	1.09580E+003	1.57521E+002	8.38492E+001	1.13651E+000	1.50609E+000	1.15200E+004	1.70487E+003	1.00000E+000	1.54200E+003	0.00000E+000	1.50577E+005	1.71168E+000	3.31028E+001	1.05888E-002	1.40321E-002	5.28412E-002	9.18959E-002	4.49390E+004	1.57528E+002	8.38352E+001	1.87529E-002	1.87529E-002	1.38610E+005	1.30000E+001	8.00000E+000	0.00000E+000	2.68278E+002	2.13977E+002	6.65072E+002	1.00000E+002	3.70300E+000	2.96287E-002	0.00000E+000	1.83513E+002	2.57977E+000	1.04228E+000	2.76555E+002	2.18990E+002	6.22574E+002	1.83271E+002	8.04194E-001	9.63902E-001	-1.38834E-001	-1.07687E+002	1.35468E+002	-1.48552E-001	-3.99129E+002	-1.35623E+002
1.42472E+002	1.14530E+003	1.57520E+002	8.38714E+001	1.16868E+000	1.54817E+000	1.26670E+004	1.30795E+003	1.00000E+000	1.54300E+003	0.00000E+000	1.50678E+005	1.80931E+000	3.38423E+001	1.03838E-002	1.37557E-002	5.00360E-002	8.69003E-002	4.49390E+004	1.57528E+002	8.38352E+001	1.87529E-002	1.87529E-002	1.38610E+005	1.30000E+001	9.00000E+000	0.00000E+000	3.10551E+002	2.22024E+002	6.49863E+002	1.00000E+002	3.80051E+000	1.77598E-002	0.00000E+000	1.81025E+002	2.74015E+000	9.35792E-001	2.76555E+002	2.18990E+002	6.22574E+002	1.83283E+002	8.04194E-001	9.63902E-001	-1.38663E-001	-1.10175E+002	1.32626E+002	-1.48551E-001	-3.99117E+002	-1.35612E+002
1.58277E+002	1.08744E+003	1.57567E+002	8.38154E+001	1.06158E+000	1.45168E+000	1.03520E+004	1.35447E+003	1.00000E+000	1.54400E+003	0.00000E+000	1.50782E+005	1.54107E+000	3.29764E+001	1.04337E-002	1.42679E-002	4.60487E-002	8.49426E-002	4.49390E+004	1.57528E+002	8.38352E+001	1.87529E-002	1.87529E-002	1.38610E+005	1.30000E+001	1.00000E+001	0.00000E+000	2.68421E+002	2.44866E+002	6.47862E+002	1.00000E+002	3.73510E+000	2.71621E-002	0.00000E+000	1.86231E+002	2.90627E+000	9.75985E-001	2.76555E+002	2.18990E+002	6.22574E+002	1.83295E+002	8.04194E-001	9.63902E-001	-1.54218E-001	-3.96169E+002	-1.20659E+002	-1.48549E-001	-3.99105E+002	-1.35602E+002
1.24297E+002	5.28400E+002	1.57554E+002	8.38945E+001	1.11755E+000	1.63240E+000	5.84300E+003	4.47618E+002	1.00000E+000	1.54500E+003	1.40000E+001	1.50892E+005	1.82428E+000	2.29870E+001	1.46200E-002	2.13555E-002	5.18589E-002	1.08036E-001	4.49390E+004	1.57528E+002	8.38352E+001	1.87529E-002	1.87529E-002	1.38610E+005	1.30000E+001	1.10000E+001	0.00000E+000	1.46495E+002	9.18434E+001	3.10458E+002	1.00000E+002	1.76835E+000	2.27749E-002	0.00000E+000	1.78762E+002	3.81650E+000	9.89255E-001	2.76555E+002	2.18990E+002	6.22574E+002	1.83285E+002	8.04194E-001	9.63902E-001	-1.86280E-001	-4.03638E+002	-5.81122E+001	-1.48553E-001	-3.99115E+002	-1.35596E+002
1.37164E+002	6.96339E+002	1.57532E+002	8.38589E+001	1.13529E+000	1.54914E+000	7.49100E+003	7.03872E+002	1.00000E+000	1.54600E+003	3.00000E+000	1.50978E+005	1.75873E+000	2.63882E+001	1.31171E-002	1.78987E-002	4.90780E-002	8.96944E-002	4.49390E+004	1.57528E+002	8.38352E+001	1.87529E-002	1.87529E-002	1.38610E+005	1.30000E+001	1.20000E+001	0.00000E+000	1.75327E+002	1.41102E+002	4.06576E+002	1.00000E+002	2.32766E+000	2.13347E-002	0.00000E+000	1.83647E+002	3.39009E+000	9.83581E-001	2.76555E+002	2.18990E+002	6.22574E+002	1.83291E+002	8.04194E-001	9.63902E-001	-1.53167E-001	-3.98753E+002	-1.25476E+002	-1.48552E-001	-3.99109E+002	-1.35599E+002
1.35079E+002	6.04667E+002	1.57521E+002	8.37943E+001	1.19589E+000	1.48850E+000	6.61900E+003	6.15747E+002	1.00000E+000	1.54700E+003	7.00000E+000	1.51084E+005	1.78009E+000	2.45900E+001	1.46993E-002	1.82959E-002	5.28047E-002	8.05586E-002	4.49390E+004	1.57528E+002	8.38352E+001	1.87529E-002	1.87529E-002	1.38610E+005	1.30000E+001	1.30000E+001	0.00000E+000	1.56769E+002	1.24140E+002	3.63885E+002	1.00000E+002	2.07651E+000	4.29297E-002	0.00000E+000	1.83317E+002	3.58422E+000	9.89693E-001	2.76555E+002	2.18990E+002	6.22574E+002	1.83278E+002	8.04194E-001	9.63902E-001	-1.07949E-001	-1.07883E+002	7.23425E+001	-1.48557E-001	-3.99122E+002	-1.35614E+002
1.27297E+002	8.80379E+002	1.57894E+002	8.46893E+001	1.20056E+000	1.73916E+000	1.10140E+004	1.26050E+003	1.00000E+000	1.71700E+003	0.00000E+000	1.67644E+005	2.08796E+000	2.96712E+001	1.14396E-002	1.65717E-002	5.97427E-002	1.24046E-001	5.00670E+004	1.57903E+002	8.46712E+001	1.47640E-002	1.47640E-002	3.75113E+005	3.30000E+001	1.00000E+000	0.00000E+000	6.30210E+002	2.28709E+002	1.04477E+002	0.00000E+000	2.90618E+000	2.55952E-002	0.00000E+000	7.52435E+001	2.67111E+000	1.02950E+000	6.33500E+002	2.56216E+002	8.72936E+001	7.10218E+001	4.54056E-001	1.03777E+000	-1.82202E-001	-2.15957E+002	1.20618E+002	-1.80879E-001	-2.20178E+002	1.13453E+002
1.14363E+002	7.14024E+002	1.57906E+002	8.45984E+001	1.23021E+000	1.80737E+000	9.42600E+003	8.24450E+002	1.00000E+000	1.71800E+003	4.00000E+000	1.67750E+005	2.22344E+000	2.67212E+001	1.26711E-002	1.86159E-002	5.60729E-002	1.19213E-001	5.00670E+004	1.57903E+002	8.46712E+001	1.47640E-002	1.47640E-002	3.75113E+005	3.30000E+001	2.00000E+000	0.00000E+000	4.80739E+002	1.86600E+002	7.36404E+001	3.00000E+002	2.23176E+000	2.34976E-002	0.00000E+000	7.29128E+001	2.90233E+000	1.02419E+000	6.33500E+002	2.56216E+002	8.72936E+001	7.10462E+001	4.54056E-001	1.03777E+000	-1.89003E-001	-2.18287E+002	1.33516E+002	-1.80876E-001	-2.20154E+002	1.13462E+002
1.32210E+002	6.91825E+002	1.57899E+002	8.46456E+001	1.21603E+000	1.73704E+000	8.75800E+003	8.88166E+002	1.00000E+000	1.71900E+003	2.00000E+000	1.67847E+005	2.11230E+000	2.63026E+001	1.29940E-002	1.85612E-002	5.87129E-002	1.18159E-001	5.00670E+004	1.57903E+002	8.46712E+001	1.47640E-002	1.47640E-002	3.75113E+005	3.30000E+001	3.00000E+000	0.00000E+000	4.74990E+002	1.78812E+002	6.57826E+001	1.00000E+002	2.16490E+000	2.94152E-002	0.00000E+000	7.29532E+001	2.88186E+000	1.07008E+000	6.33500E+002	2.56216E+002	8.72936E+001	7.10507E+001	4.54056E-001	1.03777E+000	-1.75401E-001	-2.18247E+002	1.03264E+002	-1.80878E-001	-2.20149E+002	1.13476E+002
1.13266E+002	6.31079E+002	1.57884E+002	8.47136E+001	1.26977E+000	1.86909E+000	8.79200E+003	7.26342E+002	1.00000E+000	1.72000E+003	1.10000E+001	1.67950E+005	2.37332E+000	2.51213E+001	1.35419E-002	1.99337E-002	6.09711E-002	1.30200E-001	5.00670E+004	1.57903E+002	8.46712E+001	1.47640E-002	1.47640E-002	3.75113E+005	3.30000E+001	4.00000E+000	0.00000E+000	4.17893E+002	1.71803E+002	7.12768E+001	3.00000E+002	1.99300E+000	2.39284E-002	0.00000E+000	7.22352E+001	3.20047E+000	9.61685E-001	6.33500E+002	2.56216E+002	8.72936E+001	7.10519E+001	4.54056E-001	1.03777E+000	-1.89938E-001	-2.18965E+002	1.34959E+002	-1.80881E-001	-2.20148E+002	1.13489E+002
1.26803E+002	8.59251E+002	1.57911E+002	8.47034E+001	1.22225E+000	1.69859E+000	1.07310E+004	9.87680E+002	1.00000E+000	1.72100E+003	1.00000E+000	1.68041E+005	2.07612E+000	2.93130E+001	1.17989E-002	1.63972E-002	5.48730E-002	1.04677E-001	5.00670E+004	1.57903E+002	8.46712E+001	1.47640E-002	1.47640E-002	3.75113E+005	3.30000E+001	5.00000E+000	0.00000E+000	5.92354E+002	2.28933E+002	7.62452E+001	3.00000E+002	2.69741E+000	1.85121E-002	0.00000E+000	7.18112E+001	2.58179E+000	1.07907E+000	6.33500E+002	2.56216E+002	8.72936E+001	7.10492E+001	4.54056E-001	1.03777E+000	-1.62039E-001	-2.19389E+002	7.30382E+001	-1.80884E-001	-2.20151E+002	1.13498E+002
1.32060E+002	7.77280E+002	1.57887E+002	8.46223E+001	1.23551E+000	1.67482E+000	9.70800E+003	7.32216E+002	1.00000E+000	1.72200E+003	3.00000E+000	1.68136E+005	2.06925E+000	2.78797E+001	1.25395E-002	1.69983E-002	5.22278E-002	9.45863E-002	5.00670E+004	1.57903E+002	8.46712E+001	1.47640E-002	1.47640E-002	3.75113E+005	3.30000E+001	6.00000E+000	0.00000E+000	5.30076E+002	2.03555E+002	7.05173E+001	1.00000E+002	2.41781E+000	1.57719E-002	0.00000E+000	7.22169E+001	2.73081E+000	1.07259E+000	6.33500E+002	2.56216E+002	8.72936E+001	7.10825E+001	4.54056E-001	1.03777E+000	-1.49883E-001	-2.18983E+002	4.74977E+001	-1.80880E-001	-2.20118E+002	1.13506E+002
1.28438E+002	8.16250E+002	1.57871E+002	8.46848E+001	1.19821E+000	1.77725E+000	1.03670E+004	7.91327E+002	1.00000E+000	1.72300E+003	1.00000E+000	1.68236E+005	2.12952E+000	2.85701E+001	1.17681E-002	1.74551E-002	5.75369E-002	1.24994E-001	5.00670E+004	1.57903E+002	8.46712E+001	1.47640E-002	1.47640E-002	3.75113E+005	3.30000E+001	7.00000E+000	0.00000E+000	5.61060E+002	2.21418E+002	6.82027E+001	3.00000E+002	2.55460E+000	1.76073E-002	0.00000E+000	7.09698E+001	2.61219E+000	1.08508E+000	6.33500E+002	2.56216E+002	8.72936E+001	7.10857E+001	4.54056E-001	1.03777E+000	-1.93613E-001	-2.20230E+002	1.42012E+002	-1.80882E-001	-2.20114E+002	1.13519E+002
1.17929E+002	8.19865E+002	1.57865E+002	8.46737E+001	1.23723E+000	1.73954E+000	1.05640E+004	5.70183E+002	1.00000E+000	1.72400E+003	0.00000E+000	1.68320E+005	2.15222E+000	2.86333E+001	1.20375E-002	1.69247E-002	5.31154E-002	1.03536E-001	5.00670E+004	1.57903E+002	8.46712E+001	1.47640E-002	1.47640E-002	3.75113E+005	3.30000E+001	8.00000E+000	0.00000E+000	5.64134E+002	2.08915E+002	9.27364E+001	1.00000E+002	2.61105E+000	1.23067E-002	0.00000E+000	7.47356E+001	2.74508E+000	1.02287E+000	6.33500E+002	2.56216E+002	8.72936E+001	7.10828E+001	4.54056E-001	1.03777E+000	-1.67711E-001	-2.16464E+002	8.82232E+001	-1.80886E-001	-2.20117E+002	1.13522E+002
1.25902E+002	7.37756E+002	1.57914E+002	8.47101E+001	1.20480E+000	1.73448E+000	9.23800E+003	5.15732E+002	1.00000E+000	1.72500E+003	3.00000E+000	1.68423E+005	2.08970E+000	2.71617E+001	1.25350E-002	1.80460E-002	5.24689E-002	1.06977E-001	5.00670E+004	1.57903E+002	8.46712E+001	1.47640E-002	1.47640E-002	3.75113E+005	3.30000E+001	9.00000E+000	0.00000E+000	5.03938E+002	1.95487E+002	7.21968E+001	1.00000E+002	2.32201E+000	1.94533E-002	0.00000E+000	7.24767E+001	2.87176E+000	1.04557E+000	6.33500E+002	2.56216E+002	8.72936E+001	7.10962E+001	4.54056E-001	1.03777E+000	-1.79194E-001	-2.18723E+002	1.11175E+002	-1.80885E-001	-2.20104E+002	1.13548E+002
1.35683E+002	6.66678E+002	1.57847E+002	8.46164E+001	1.11698E+000	1.80687E+000	8.01500E+003	6.22754E+002	1.00000E+000	1.72600E+003	4.00000E+000	1.68522E+005	2.01823E+000	2.58201E+001	1.24765E-002	2.01825E-002	5.02723E-002	1.28769E-001	5.00670E+004	1.57903E+002	8.46712E+001	1.47640E-002	1.47640E-002	3.75113E+005	3.30000E+001	1.00000E+001	0.00000E+000	4.48138E+002	1.81059E+002	6.20961E+001	3.00000E+002	2.07886E+000	1.73381E-002	0.00000E+000	7.11910E+001	3.10979E+000	1.03659E+000	6.33500E+002	2.56216E+002	8.72936E+001	7.11255E+001	4.54056E-001	1.03777E+000	-2.35036E-001	-5.11209E+002	-5.10507E+001	-1.80882E-001	-2.20074E+002	1.13545E+002
1.19607E+002	7.14713E+002	1.57876E+002	8.46605E+001	1.20738E+000	1.84624E+000	9.41200E+003	6.13487E+002	1.00000E+000	1.72700E+003	4.00000E+000	1.68625E+005	2.22911E+000	2.67341E+001	1.24452E-002	1.90303E-002	5.49679E-002	1.26459E-001	5.00670E+004	1.57903E+002	8.46712E+001	1.47640E-002	1.47640E-002	3.75113E+005	3.30000E+001	1.10000E+001	0.00000E+000	4.74026E+002	1.85861E+002	7.48155E+001	3.00000E+002	2.21361E+000	1.70953E-002	0.00000E+000	7.29669E+001	2.94606E+000	1.00974E+000	6.33500E+002	2.56216E+002	8.72936E+001	7.11279E+001	4.54056E-001	1.03777E+000	-2.08251E-001	-5.09433E+002	-1.13470E+002	-1.80884E-001	-2.20072E+002	1.13563E+002
1.28414E+002	8.80973E+002	1.57881E+002	8.46615E+001	1.20363E+000	1.70206E+000	1.08670E+004	6.32300E+002	1.00000E+000	1.72800E+003	1.00000E+000	1.68730E+005	2.04865E+000	2.96812E+001	1.15462E-002	1.63275E-002	4.86815E-002	9.58344E-002	5.00670E+004	1.57903E+002	8.46712E+001	1.47640E-002	1.47640E-002	3.75113E+005	3.30000E+001	1.20000E+001	0.00000E+000	6.01954E+002	2.35977E+002	7.85834E+001	3.00000E+002	2.75468E+000	9.09962E-003	0.00000E+000	7.16416E+001	2.59151E+000	1.06828E+000	6.33500E+002	2.56216E+002	8.72936E+001	7.11577E+001	4.54056E-001	1.03777E+000	-1.70500E-001	-2.19558E+002	9.12060E+001	-1.80880E-001	-2.20042E+002	1.13585E+002
1.21228E+002	8.06277E+002	1.57853E+002	8.47732E+001	1.20771E+000	1.68567E+000	9.88700E+003	8.77199E+002	1.00000E+000	1.72900E+003	2.00000E+000	1.68836E+005	2.03580E+000	2.83950E+001	1.21459E-002	1.69528E-002	5.51244E-002	1.05992E-001	5.00670E+004	1.57903E+002	8.46712E+001	1.47640E-002	1.47640E-002	3.75113E+005	3.30000E+001	1.30000E+001	0.00000E+000	5.35038E+002	2.21416E+002	8.11880E+001	1.00000E+002	2.52149E+000	2.51582E-002	0.00000E+000	7.12586E+001	2.90994E+000	9.97411E-001	6.33500E+002	2.56216E+002	8.72936E+001	7.12206E+001	4.54056E-001	1.03777E+000	-1.64135E-001	-2.19941E+002	7.70062E+001	-1.80869E-001	-2.19979E+002	1.13632E+002
1.22900E+002	1.05336E+003	1.57883E+002	8.46622E+001	1.23752E+000	1.74743E+000	1.36240E+004	9.44320E+002	1.00000E+000	1.73000E+003	1.00000E+000	1.68922E+005	2.16248E+000	3.24556E+001	1.06023E-002	1.49709E-002	5.44949E-002	1.07527E-001	5.00670E+004	1.57903E+002	8.46712E+001	1.47640E-002	1.47640E-002	3.75113E+005	3.30000E+001	1.40000E+001	0.00000E+000	7.26458E+002	2.75287E+002	9.30363E+001	3.00000E+002	3.29042E+000	1.68937E-002	0.00000E+000	7.24845E+001	2.26860E+000	1.08989E+000	6.33500E+002	2.56216E+002	8.72936E+001	7.12592E+001	4.54056E-001	1.03777E+000	-1.69773E-001	-2.18715E+002	9.04636E+001	-1.80863E-001	-2.19941E+002	1.13649E+002
1.20369E+002	8.54970E+002	1.57913E+002	8.46224E+001	1.21222E+000	1.85490E+000	1.13420E+004	1.21005E+003	1.00000E+000	1.73100E+003	2.00000E+000	1.69032E+005	2.24855E+000	2.92399E+001	1.13825E-002	1.74171E-002	5.88578E-002	1.36190E-001	5.00670E+004	1.57903E+002	8.46712E+001	1.47640E-002	1.47640E-002	3.75113E+005	3.30000E+001	1.50000E+001	0.00000E+000	5.99782E+002	2.29914E+002	8.11355E+001	0.00000E+000	2.73916E+000	2.18598E-002	0.00000E+000	7.25513E+001	2.53609E+000	1.06852E+000	6.33500E+002	2.56216E+002	8.72936E+001	7.12619E+001	4.54056E-001	1.03777E+000	-2.08557E-001	-5.09849E+002	-1.13169E+002	-1.80865E-001	-2.19938E+002	1.13656E+002
1.38307E+002	1.06645E+003	1.57888E+002	8.46807E+001	1.15736E+000	1.74958E+000	1.29390E+004	1.06225E+003	1.00000E+000	1.73200E+003	1.00000E+000	1.69128E+005	2.02490E+000	3.26566E+001	1.01747E-002	1.53810E-002	5.33041E-002	1.20427E-001	5.00670E+004	1.57903E+002	8.46712E+001	1.47640E-002	1.47640E-002	3.75113E+005	3.30000E+001	1.60000E+001	0.00000E+000	7.10174E+002	2.99643E+002	8.69266E+001	3.00000E+002	3.29241E+000	1.97445E-002	0.00000E+000	6.93652E+001	2.41235E+000	1.05172E+000	6.33500E+002	2.56216E+002	8.72936E+001	7.12656E+001	4.54056E-001	1.03777E+000	-2.02735E-001	-5.13035E+002	-1.29882E+002	-1.80867E-001	-2.19934E+002	1.13667E+002
1.22686E+002	1.02596E+003	1.57920E+002	8.46843E+001	1.22253E+000	1.69828E+000	1.28160E+004	6.36191E+002	1.00000E+000	1.73300E+003	1.00000E+000	1.69232E+005	2.07620E+000	3.20307E+001	1.07990E-002	1.50015E-002	5.21299E-002	9.94503E-002	5.00670E+004	1.57903E+002	8.46712E+001	1.47640E-002	1.47640E-002	3.75113E+005	3.30000E+001	1.70000E+001	0.00000E+000	6.94507E+002	2.78238E+002	9.86194E+001	1.00000E+002	3.22297E+000	1.34023E-002	0.00000E+000	7.17370E+001	2.46746E+000	1.03315E+000	6.33500E+002	2.56216E+002	8.72936E+001	7.12744E+001	4.54056E-001	1.03777E+000	-1.61823E-001	-2.19463E+002	7.24997E+001	-1.80867E-001	-2.19926E+002	1.13684E+002
1.23507E+002	1.16995E+003	1.57927E+002	8.46158E+001	1.25083E+000	1.74205E+000	1.52500E+004	1.53944E+003	1.00000E+000	1.73400E+003	0.00000E+000	1.69335E+005	2.17900E+000	3.42045E+001	1.01289E-002	1.41067E-002	5.23955E-002	1.00617E-001	5.00670E+004	1.57903E+002	8.46712E+001	1.47640E-002	1.47640E-002	3.75113E+005	3.30000E+001	1.80000E+001	0.00000E+000	8.08964E+002	3.08361E+002	9.88481E+001	3.00000E+002	3.65315E+000	1.42554E-002	0.00000E+000	7.21139E+001	2.12411E+000	1.10022E+000	6.33500E+002	2.56216E+002	8.72936E+001	7.13174E+001	4.54056E-001	1.03777E+000	-1.63063E-001	-2.19086E+002	7.55413E+001	-1.80860E-001	-2.19883E+002	1.13704E+002
1.28547E+002	7.95247E+002	1.57959E+002	8.46058E+001	1.16655E+000	1.68051E+000	9.42000E+003	7.11552E+002	1.00000E+000	1.73500E+003	0.00000E+000	1.69428E+005	1.96040E+000	2.82001E+001	1.20193E-002	1.73148E-002	4.84905E-002	9.88550E-002	5.00670E+004	1.57903E+002	8.46713E+001	1.47640E-002	1.47640E-002	3.75113E+005	3.30000E+001	1.90000E+001	0.00000E+000	5.41378E+002	2.24516E+002	9.64553E+001	0.00000E+000	2.60172E+000	1.69354E-002	0.00000E+000	7.26705E+001	3.15502E+000	9.42460E-001	6.33500E+002	2.56216E+002	8.72936E+001	7.13415E+001	4.54056E-001	1.03777E+000	-1.79484E-001	-2.18530E+002	1.12007E+002	-1.80858E-001	-2.19858E+002	1.13727E+002
1.28891E+002	7.19953E+002	1.57955E+002	8.45627E+001	1.20883E+000	1.79714E+000	9.30300E+003	5.03488E+002	1.00000E+000	1.73600E+003	4.00000E+000	1.69533E+005	2.17244E+000	2.68319E+001	1.25330E-002	1.86325E-002	5.50029E-002	1.19670E-001	5.00670E+004	1.57903E+002	8.46713E+001	1.47640E-002	1.47640E-002	3.75113E+005	3.30000E+001	2.00000E+001	0.00000E+000	5.06099E+002	1.96721E+002	8.01098E+001	0.00000E+000	2.35915E+000	1.47805E-002	0.00000E+000	7.34665E+001	2.95420E+000	1.01284E+000	6.33500E+002	2.56216E+002	8.72936E+001	7.13733E+001	4.54056E-001	1.03777E+000	-1.94698E-001	-5.08934E+002	-1.44223E+002	-1.80853E-001	-2.19827E+002	1.13743E+002
1.32220E+002	9.55010E+002	1.57949E+002	8.46410E+001	1.21326E+000	1.74844E+000	1.21200E+004	6.19245E+002	1.00000E+000	1.73700E+003	0.00000E+000	1.69624E+005	2.12132E+000	3.09032E+001	1.10206E-002	1.58818E-002	5.00300E-002	1.02460E-001	5.00670E+004	1.57903E+002	8.46713E+001	1.47640E-002	1.47640E-002	3.75113E+005	3.30000E+001	2.10000E+001	0.00000E+000	6.36153E+002	2.74352E+002	7.94169E+001	3.00000E+002	2.97197E+000	1.53977E-002	0.00000E+000	6.89671E+001	2.52986E+000	1.03620E+000	6.33500E+002	2.56216E+002	8.72936E+001	7.13931E+001	4.54056E-001	1.03777E+000	-1.79653E-001	-2.22233E+002	1.08681E+002	-1.80852E-001	-2.19807E+002	1.13767E+002
1.36898E+002	1.10762E+003	1.57934E+002	8.47480E+001	1.16949E+000	1.75723E+000	1.36030E+004	1.46300E+003	1.00000E+000	1.73800E+003	0.00000E+000	1.69741E+005	2.05506E+000	3.32810E+001	1.00272E-002	1.50664E-002	5.48595E-002	1.22579E-001	5.00670E+004	1.57903E+002	8.46713E+001	1.47640E-002	1.47640E-002	3.75113E+005	3.30000E+001	2.20000E+001	0.00000E+000	7.37313E+002	3.13980E+002	1.11696E+002	0.00000E+000	3.50009E+000	1.73988E-002	0.00000E+000	7.05995E+001	2.51258E+000	9.84811E-001	6.33500E+002	2.56216E+002	8.72936E+001	7.14107E+001	4.54056E-001	1.03777E+000	-1.99808E-001	-5.11800E+002	-1.35378E+002	-1.80850E-001	-2.19789E+002	1.13793E+002
1.14672E+002	1.10184E+003	1.57933E+002	8.46469E+001	1.25823E+000	1.77156E+000	1.46270E+004	1.05349E+003	1.00000E+000	1.73900E+003	0.00000E+000	1.69841E+005	2.22903E+000	3.31940E+001	1.04036E-002	1.46480E-002	5.46976E-002	1.07365E-001	5.00670E+004	1.57903E+002	8.46713E+001	1.47640E-002	1.47640E-002	3.75113E+005	3.30000E+001	2.30000E+001	0.00000E+000	7.52453E+002	2.93548E+002	1.00242E+002	3.00000E+002	3.44609E+000	1.42420E-002	0.00000E+000	7.21703E+001	2.24123E+000	1.06470E+000	6.33500E+002	2.56216E+002	8.72936E+001	7.14314E+001	4.54056E-001	1.03777E+000	-1.68358E-001	-2.19030E+002	8.70720E+001	-1.80849E-001	-2.19769E+002	1.13797E+002
1.32208E+002	8.71400E+002	1.57924E+002	8.47120E+001	1.18507E+000	1.69688E+000	1.05530E+004	5.76725E+002	1.00000E+000	1.74000E+003	1.00000E+000	1.69939E+005	2.01092E+000	2.95195E+001	1.15360E-002	1.65183E-002	4.95978E-002	1.00131E-001	5.00670E+004	1.57903E+002	8.46713E+001	1.47640E-002	1.47640E-002	3.75113E+005	3.30000E+001	2.40000E+001	0.00000E+000	5.64101E+002	2.60150E+002	7.61522E+001	1.00000E+002	2.70445E+000	1.29302E-002	0.00000E+000	6.74201E+001	2.85525E+000	9.83919E-001	6.33500E+002	2.56216E+002	8.72936E+001	7.14789E+001	4.54056E-001	1.03777E+000	-1.76531E-001	-2.23780E+002	1.00235E+002	-1.80841E-001	-2.19721E+002	1.13834E+002
1.27471E+002	1.08921E+003	1.57885E+002	8.46775E+001	1.19727E+000	1.69284E+000	1.33070E+004	1.00415E+003	1.00000E+000	1.74100E+003	2.00000E+000	1.70042E+005	2.02679E+000	3.30032E+001	1.03789E-002	1.46749E-002	5.05205E-002	9.98190E-002	5.00670E+004	1.57903E+002	8.46713E+001	1.47640E-002	1.47640E-002	3.75113E+005	3.30000E+001	2.50000E+001	0.00000E+000	7.47012E+002	2.90945E+002	1.01323E+002	1.00000E+002	3.42594E+000	1.05266E-002	0.00000E+000	7.23989E+001	2.35975E+000	1.06019E+000	6.33500E+002	2.56216E+002	8.72936E+001	7.14995E+001	4.54056E-001	1.03777E+000	-1.70395E-001	-2.18801E+002	9.17371E+001	-1.80839E-001	-2.19701E+002	1.13838E+002
1.26185E+002	1.04807E+003	1.57904E+002	8.46877E+001	1.19607E+000	1.75897E+000	1.31800E+004	9.32094E+002	1.00000E+000	1.74200E+003	0.00000E+000	1.70138E+005	2.10385E+000	3.23738E+001	1.04184E-002	1.53214E-002	5.30129E-002	1.13337E-001	5.00670E+004	1.57903E+002	8.46713E+001	1.47640E-002	1.47640E-002	3.75113E+005	3.30000E+001	2.60000E+001	0.00000E+000	6.88503E+002	3.04381E+002	9.38041E+001	3.00000E+002	3.26526E+000	1.18399E-002	0.00000E+000	6.88776E+001	2.51351E+000	1.00012E+000	6.33500E+002	2.56216E+002	8.72936E+001	7.15394E+001	4.54056E-001	1.03777E+000	-1.89438E-001	-2.22322E+002	1.30474E+002	-1.80833E-001	-2.19661E+002	1.13869E+002
1.20173E+002	1.09488E+003	1.57887E+002	8.47132E+001	1.22359E+000	1.79174E+000	1.42700E+004	8.68351E+002	1.00000E+000	1.74300E+003	0.00000E+000	1.70242E+005	2.19235E+000	3.30890E+001	1.02429E-002	1.49990E-002	5.52793E-002	1.17338E-001	5.00670E+004	1.57903E+002	8.46713E+001	1.47640E-002	1.47640E-002	3.75113E+005	3.30000E+001	2.70000E+001	0.00000E+000	7.46348E+002	2.99787E+002	9.82636E+001	3.00000E+002	3.43942E+000	1.14050E-002	0.00000E+000	7.14633E+001	2.29136E+000	1.05435E+000	6.33500E+002	2.56216E+002	8.72936E+001	7.15703E+001	4.54056E-001	1.03777E+000	-1.87365E-001	-2.19737E+002	1.28392E+002	-1.80829E-001	-2.19630E+002	1.13891E+002
1.22200E+002	1.07442E+003	1.57883E+002	8.46935E+001	1.20951E+000	1.72956E+000	1.34810E+004	1.19249E+003	1.00000E+000	1.74400E+003	0.00000E+000	1.70342E+005	2.09193E+000	3.27784E+001	1.04172E-002	1.48962E-002	5.37504E-002	1.08744E-001	5.00670E+004	1.57903E+002	8.46713E+001	1.47640E-002	1.47640E-002	3.75113E+005	3.30000E+001	2.80000E+001	0.00000E+000	7.23364E+002	2.88045E+002	1.00984E+002	3.00000E+002	3.34581E+000	1.47639E-002	0.00000E+000	7.21065E+001	2.38735E+000	1.04115E+000	6.33500E+002	2.56216E+002	8.72936E+001	7.15973E+001	4.54056E-001	1.03777E+000	-1.75864E-001	-2.19094E+002	1.03440E+002	-1.80825E-001	-2.19603E+002	1.13908E+002
1.17837E+002	1.00474E+003	1.57928E+002	8.46997E+001	1.20632E+000	1.78714E+000	1.28900E+004	8.56520E+002	1.00000E+000	1.74500E+003	0.00000E+000	1.70440E+005	2.15587E+000	3.16977E+001	1.06252E-002	1.57410E-002	5.14231E-002	1.11416E-001	5.00670E+004	1.57903E+002	8.46713E+001	1.47640E-002	1.47640E-002	3.75113E+005	3.30000E+001	2.90000E+001	0.00000E+000	6.55169E+002	2.91840E+002	9.00867E+001	3.00000E+002	3.11643E+000	7.65791E-003	0.00000E+000	6.87832E+001	2.55722E+000	9.94022E-001	6.33500E+002	2.56216E+002	8.72936E+001	7.16227E+001	4.54056E-001	1.03777E+000	-1.92979E-001	-2.22417E+002	1.38399E+002	-1.80823E-001	-2.19577E+002	1.13936E+002
1.38092E+002	1.01924E+003	1.57863E+002	8.46396E+001	1.16692E+000	1.67760E+000	1.20650E+004	9.26518E+002	1.00000E+000	1.74600E+003	0.00000E+000	1.70546E+005	1.95763E+000	3.19256E+001	1.06238E-002	1.52730E-002	5.06189E-002	1.03297E-001	5.00670E+004	1.57903E+002	8.46713E+001	1.47640E-002	1.47640E-002	3.75113E+005	3.30000E+001	3.00000E+001	0.00000E+000	6.86278E+002	2.84461E+002	8.78848E+001	3.00000E+002	3.17996E+000	1.88900E-002	0.00000E+000	7.05046E+001	2.50822E+000	1.04752E+000	6.33500E+002	2.56216E+002	8.72936E+001	7.16443E+001	4.54056E-001	1.03777E+000	-1.78451E-001	-2.20695E+002	1.07539E+002	-1.80821E-001	-2.19556E+002	1.13934E+002
1.24313E+002	1.16650E+003	1.57917E+002	8.46942E+001	1.21669E+000	1.70535E+000	1.45520E+004	1.22179E+003	1.00000E+000	1.74700E+003	0.00000E+000	1.70639E+005	2.07488E+000	3.41540E+001	1.00860E-002	1.41368E-002	5.25253E-002	1.02157E-001	5.00670E+004	1.57903E+002	8.46713E+001	1.47640E-002	1.47640E-002	3.75113E+005	3.30000E+001	3.10000E+001	0.00000E+000	7.80283E+002	3.21830E+002	1.04862E+002	3.00000E+002	3.62776E+000	1.42393E-002	0.00000E+000	7.09443E+001	2.30925E+000	1.03600E+000	6.33500E+002	2.56216E+002	8.72936E+001	7.16497E+001	4.54056E-001	1.03777E+000	-1.66132E-001	-2.20256E+002	8.10151E+001	-1.80822E-001	-2.19550E+002	1.13960E+002
1.25961E+002	1.06563E+003	1.57906E+002	8.47238E+001	1.20775E+000	1.74425E+000	1.34320E+004	1.18991E+003	1.00000E+000	1.74800E+003	0.00000E+000	1.70732E+005	2.10662E+000	3.26440E+001	1.04210E-002	1.50500E-002	5.37543E-002	1.10906E-001	5.00670E+004	1.57903E+002	8.46713E+001	1.47640E-002	1.47640E-002	3.75113E+005	3.30000E+001	3.20000E+001	0.00000E+000	7.12830E+002	3.17977E+002	8.83194E+001	3.00000E+002	3.35885E+000	1.50336E-002	0.00000E+000	6.82017E+001	2.43453E+000	1.02284E+000	6.33500E+002	2.56216E+002	8.72936E+001	7.16863E+001	4.54056E-001	1.03777E+000	-1.80660E-001	-2.22998E+002	1.10152E+002	-1.80817E-001	-2.19514E+002	1.13986E+002
1.24026E+002	4.88913E+002	1.57921E+002	8.45758E+001	1.14278E+000	1.63761E+000	5.56000E+003	4.46846E+002	1.00000E+000	1.74900E+003	1.70000E+001	1.70843E+005	1.87144E+000	2.21114E+001	1.53259E-002	2.19621E-002	5.04326E-002	1.00822E-001	5.00670E+004	1.57903E+002	8.46713E+001	1.47640E-002	1.47640E-002	3.75113E+005	3.30000E+001	3.30000E+001	0.00000E+000	3.24473E+002	1.40975E+002	3.79143E+001	3.00000E+002	1.51005E+000	3.46378E-002	0.00000E+000	6.87159E+001	3.68437E+000	1.05049E+000	6.33500E+002	2.56216E+002	8.72936E+001	7.17117E+001	4.54056E-001	1.03777E+000	-1.76882E-001	-2.22484E+002	1.02286E+002	-1.80814E-001	-2.19488E+002	1.13989E+002
1.17421E+002	1.62694E+002	1.57239E+002	8.35015E+001	1.15789E+000	1.28639E+000	1.50400E+003	3.06215E+002	1.00000E+000	1.88600E+003	7.60000E+001	1.84240E+005	1.48951E+000	1.27552E+001	2.98569E-002	3.31704E-002	1.03589E-001	1.26705E-001	5.49440E+004	1.57239E+002	8.35015E+001	1.03589E-001	1.26705E-001	1.50400E+003	1.00000E+000	1.00000E+000	0.00000E+000	3.47692E+001	7.28567E+001	5.60978E+001	1.00000E+002	5.09240E-001	3.10654E-001	0.00000E+000	2.41184E+002	1.11611E+001	6.66747E-001	3.47692E+001	7.28567E+001	5.60978E+001	2.41184E+002	1.11611E+001	6.66747E-001	-5.14059E-002	-5.00157E+001	2.01430E+001	-5.14059E-002	-5.00157E+001	2.01430E+001
1.21678E+002	9.19997E+002	1.57883E+002	8.46280E+001	1.21097E+000	1.71841E+000	1.15060E+004	8.99033E+002	1.00000E+000	1.90300E+003	0.00000E+000	1.85775E+005	2.08094E+000	3.03315E+001	1.12894E-002	1.60201E-002	5.20547E-002	1.03452E-001	5.53830E+004	1.57861E+002	8.46462E+001	1.82323E-002	1.82323E-002	2.44696E+005	1.90000E+001	1.00000E+000	0.00000E+000	6.22971E+002	2.78814E+002	9.24314E+001	0.00000E+000	2.99031E+000	1.68614E-002	0.00000E+000	7.11427E+001	2.77683E+000	9.68900E-001	6.89792E+002	3.21900E+002	9.84369E+001	6.95216E+001	6.06223E-001	9.62377E-001	-1.72216E-001	-2.20057E+002	9.44556E+001	-1.82384E-001	-2.21678E+002	1.15292E+002
1.32424E+002	1.19126E+003	1.57863E+002	8.46479E+001	1.18643E+000	1.74501E+000	1.47840E+004	1.33780E+003	1.00000E+000	1.90400E+003	0.00000E+000	1.85880E+005	2.07034E+000	3.45147E+001	9.75771E-003	1.43517E-002	5.27939E-002	1.13046E-001	5.53830E+004	1.57861E+002	8.46462E+001	1.82323E-002	1.82323E-002	2.44696E+005	1.90000E+001	2.00000E+000	0.00000E+000	7.81721E+002	3.78581E+002	1.15549E+002	0.00000E+000	3.83505E+000	2.18156E-002	0.00000E+000	6.85184E+001	2.53637E+000	9.35799E-001	6.89792E+002	3.21900E+002	9.84369E+001	6.95732E+001	6.06223E-001	9.62377E-001	-1.89559E-001	-2.22682E+002	1.30375E+002	-1.82376E-001	-2.21627E+002	1.15324E+002
1.24201E+002	1.04604E+003	1.57851E+002	8.46538E+001	1.20741E+000	1.75597E+000	1.32680E+004	6.86809E+002	1.00000E+000	1.90500E+003	0.00000E+000	1.85982E+005	2.12018E+000	3.23425E+001	1.04822E-002	1.52446E-002	5.02661E-002	1.04970E-001	5.53830E+004	1.57861E+002	8.46462E+001	1.82323E-002	1.82323E-002	2.44696E+005	1.90000E+001	3.00000E+000	0.00000E+000	6.75344E+002	3.31642E+002	9.62975E+001	0.00000E+000	3.31453E+000	1.28783E-002	0.00000E+000	6.78500E+001	2.66294E+000	9.40865E-001	6.89792E+002	3.21900E+002	9.84369E+001	6.96204E+001	6.06223E-001	9.62377E-001	-1.84108E-001	-2.23350E+002	1.17464E+002	-1.82368E-001	-2.21580E+002	1.15353E+002
1.24200E+002	1.01204E+003	1.57847E+002	8.46060E+001	1.21350E+000	1.75869E+000	1.29200E+004	7.60567E+002	1.00000E+000	1.90600E+003	0.00000E+000	1.86082E+005	2.13418E+000	3.18126E+001	1.06760E-002	1.54724E-002	5.01444E-002	1.03943E-001	5.53830E+004	1.57861E+002	8.46462E+001	1.82323E-002	1.82323E-002	2.44696E+005	1.90000E+001	4.00000E+000	0.00000E+000	6.89537E+002	3.06121E+002	8.09909E+001	0.00000E+000	3.22960E+000	1.01990E-002	0.00000E+000	7.01559E+001	2.44315E+000	1.03923E+000	6.89792E+002	3.21900E+002	9.84369E+001	6.96583E+001	6.06223E-001	9.62377E-001	-1.82417E-001	-2.21044E+002	1.15991E+002	-1.82363E-001	-2.21542E+002	1.15372E+002
1.36553E+002	1.19067E+003	1.57822E+002	8.46808E+001	1.16335E+000	1.67319E+000	1.40200E+004	1.53094E+003	1.00000E+000	1.90700E+003	0.00000E+000	1.86179E+005	1.94651E+000	3.45061E+001	9.82512E-003	1.41309E-002	4.99951E-002	1.02269E-001	5.53830E+004	1.57861E+002	8.46462E+001	1.82323E-002	1.82323E-002	2.44696E+005	1.90000E+001	5.00000E+000	0.00000E+000	7.71730E+002	3.80114E+002	1.20375E+002	0.00000E+000	3.82629E+000	1.61410E-002	0.00000E+000	6.83612E+001	2.67279E+000	9.11910E-001	6.89792E+002	3.21900E+002	9.84369E+001	6.96728E+001	6.06223E-001	9.62377E-001	-1.78717E-001	-2.22839E+002	1.05982E+002	-1.82363E-001	-2.21527E+002	1.15391E+002
1.39589E+002	1.03582E+003	1.57905E+002	8.46387E+001	1.19063E+000	1.71577E+000	1.27260E+004	1.33685E+003	1.00000E+000	1.90800E+003	0.00000E+000	1.86280E+005	2.04285E+000	3.21841E+001	1.05543E-002	1.52095E-002	5.35134E-002	1.09889E-001	5.53830E+004	1.57861E+002	8.46462E+001	1.82323E-002	1.82323E-002	2.44696E+005	1.90000E+001	6.00000E+000	0.00000E+000	7.10504E+002	3.11760E+002	9.09454E+001	0.00000E+000	3.34268E+000	1.83813E-002	0.00000E+000	7.09810E+001	2.50478E+000	1.02135E+000	6.89792E+002	3.21900E+002	9.84369E+001	6.96694E+001	6.06223E-001	9.62377E-001	-1.79669E-001	-2.20219E+002	1.10723E+002	-1.82366E-001	-2.21531E+002	1.15406E+002
1.32975E+002	7.71053E+002	1.57885E+002	8.46598E+001	1.16107E+000	1.73665E+000	9.33300E+003	4.47561E+002	1.00000E+000	1.90900E+003	2.00000E+000	1.86382E+005	2.01637E+000	2.77678E+001	1.20184E-002	1.79764E-002	4.85863E-002	1.06660E-001	5.53830E+004	1.57861E+002	8.46462E+001	1.82323E-002	1.82323E-002	2.44696E+005	1.90000E+001	7.00000E+000	0.00000E+000	5.21418E+002	2.29806E+002	7.01816E+001	0.00000E+000	2.46784E+000	1.46191E-002	0.00000E+000	7.11713E+001	2.97230E+000	1.00505E+000	6.89792E+002	3.21900E+002	9.84369E+001	6.96994E+001	6.06223E-001	9.62377E-001	-1.97647E-001	-5.11229E+002	-1.39784E+002	-1.82363E-001	-2.21501E+002	1.15427E+002
1.16465E+002	8.17866E+002	1.57876E+002	8.46725E+001	1.21260E+000	1.85186E+000	1.08380E+004	5.80115E+002	1.00000E+000	1.91000E+003	0.00000E+000	1.86479E+005	2.24557E+000	2.85984E+001	1.16478E-002	1.77882E-002	5.70679E-002	1.31357E-001	5.53830E+004	1.57861E+002	8.46462E+001	1.82323E-002	1.82323E-002	2.44696E+005	1.90000E+001	8.00000E+000	0.00000E+000	5.24798E+002	2.55244E+002	8.05569E+001	0.00000E+000	2.58801E+000	1.27251E-002	0.00000E+000	6.87487E+001	3.00586E+000	9.22249E-001	6.89792E+002	3.21900E+002	9.84369E+001	6.97101E+001	6.06223E-001	9.62377E-001	-2.07634E-001	-5.13651E+002	-1.19126E+002	-1.82364E-001	-2.21490E+002	1.15439E+002
1.25507E+002	8.54480E+002	1.57859E+002	8.45684E+001	1.17362E+000	1.71857E+000	1.03740E+004	5.69380E+002	1.00000E+000	1.91100E+003	0.00000E+000	1.86576E+005	2.01695E+000	2.92315E+001	1.15227E-002	1.68730E-002	4.66281E-002	9.81759E-002	5.53830E+004	1.57861E+002	8.46462E+001	1.82323E-002	1.82323E-002	2.44696E+005	1.90000E+001	9.00000E+000	0.00000E+000	5.60883E+002	2.51948E+002	7.57865E+001	3.00000E+002	2.66955E+000	1.08834E-002	0.00000E+000	7.06524E+001	2.84669E+000	9.95353E-001	6.89792E+002	3.21900E+002	9.84369E+001	6.97488E+001	6.06223E-001	9.62377E-001	-1.87409E-001	-2.20548E+002	1.27657E+002	-1.82358E-001	-2.21451E+002	1.15449E+002
1.05031E+002	9.25339E+002	1.57851E+002	8.46286E+001	1.22864E+000	1.80063E+000	1.21700E+004	7.72951E+002	1.00000E+000	1.91200E+003	0.00000E+000	1.86673E+005	2.21232E+000	3.04194E+001	1.11372E-002	1.63223E-002	5.18850E-002	1.09932E-001	5.53830E+004	1.57861E+002	8.46462E+001	1.82323E-002	1.82323E-002	2.44696E+005	1.90000E+001	1.00000E+001	0.00000E+000	6.29481E+002	2.60690E+002	7.26111E+001	3.00000E+002	2.88873E+000	8.06891E-003	0.00000E+000	7.21747E+001	2.43081E+000	1.07621E+000	6.89792E+002	3.21900E+002	9.84369E+001	6.97546E+001	6.06223E-001	9.62377E-001	-1.87817E-001	-2.19025E+002	1.30102E+002	-1.82360E-001	-2.21445E+002	1.15465E+002
1.33999E+002	1.13954E+003	1.57845E+002	8.46563E+001	1.16896E+000	1.75877E+000	1.40260E+004	1.27723E+003	1.00000E+000	1.91300E+003	0.00000E+000	1.86767E+005	2.05593E+000	3.37571E+001	9.87039E-003	1.48505E-002	5.45301E-002	1.22187E-001	5.53830E+004	1.57861E+002	8.46462E+001	1.82323E-002	1.82323E-002	2.44696E+005	1.90000E+001	1.10000E+001	0.00000E+000	7.15489E+002	3.71196E+002	1.37036E+002	0.00000E+000	3.68956E+000	1.86960E-002	0.00000E+000	6.79813E+001	2.96847E+000	8.20901E-001	6.89792E+002	3.21900E+002	9.84369E+001	6.97367E+001	6.06223E-001	9.62377E-001	-2.00476E-001	-5.14419E+002	-1.36487E+002	-1.82367E-001	-2.21463E+002	1.15466E+002
1.12336E+002	1.09801E+003	1.57906E+002	8.46534E+001	1.27581E+000	1.79019E+000	1.48910E+004	9.42500E+002	1.00000E+000	1.91400E+003	0.00000E+000	1.86867E+005	2.28395E+000	3.31362E+001	1.04550E-002	1.46702E-002	5.49349E-002	1.07104E-001	5.53830E+004	1.57861E+002	8.46462E+001	1.82323E-002	1.82323E-002	2.44696E+005	1.90000E+001	1.20000E+001	0.00000E+000	7.11587E+002	3.47310E+002	1.04135E+002	0.00000E+000	3.49529E+000	9.42209E-003	0.00000E+000	6.83525E+001	2.52781E+000	9.35589E-001	6.89792E+002	3.21900E+002	9.84369E+001	6.97469E+001	6.06223E-001	9.62377E-001	-1.66731E-001	-2.22847E+002	7.97169E+001	-1.82368E-001	-2.21453E+002	1.15489E+002
1.35686E+002	1.13478E+003	1.57843E+002	8.46392E+001	1.16993E+000	1.65561E+000	1.33240E+004	8.77734E+002	1.00000E+000	1.91500E+003	0.00000E+000	1.86965E+005	1.93695E+000	3.36865E+001	1.01354E-002	1.43430E-002	4.64617E-002	9.18102E-002	5.53830E+004	1.57861E+002	8.46462E+001	1.82323E-002	1.82323E-002	2.44696E+005	1.90000E+001	1.30000E+001	0.00000E+000	7.53521E+002	3.45508E+002	1.11486E+002	0.00000E+000	3.64013E+000	1.32695E-002	0.00000E+000	7.06023E+001	2.60693E+000	9.59058E-001	6.89792E+002	3.21900E+002	9.84369E+001	6.97843E+001	6.06223E-001	9.62377E-001	-1.70853E-001	-2.20598E+002	9.09284E+001	-1.82362E-001	-2.21416E+002	1.15501E+002
1.29154E+002	1.12504E+003	1.57872E+002	8.46177E+001	1.17649E+000	1.72468E+000	1.37250E+004	1.14365E+003	1.00000E+000	1.91600E+003	0.00000E+000	1.87059E+005	2.02907E+000	3.35417E+001	1.00423E-002	1.47215E-002	5.20500E-002	1.10621E-001	5.53830E+004	1.57861E+002	8.46462E+001	1.82323E-002	1.82323E-002	2.44696E+005	1.90000E+001	1.40000E+001	0.00000E+000	7.45906E+002	3.53954E+002	9.42066E+001	0.00000E+000	3.58306E+000	1.68257E-002	0.00000E+000	6.85684E+001	2.48791E+000	9.90149E-001	6.89792E+002	3.21900E+002	9.84369E+001	6.98258E+001	6.06223E-001	9.62377E-001	-1.87942E-001	-2.22632E+002	1.26780E+002	-1.82356E-001	-2.21374E+002	1.15530E+002
1.23595E+002	1.11200E+003	1.57815E+002	8.46958E+001	1.22234E+000	1.78840E+000	1.44700E+004	1.14198E+003	1.00000E+000	1.91700E+003	0.00000E+000	1.87154E+005	2.18602E+000	3.33466E+001	1.01615E-002	1.48672E-002	5.21989E-002	1.10497E-001	5.53830E+004	1.57861E+002	8.46462E+001	1.82323E-002	1.82323E-002	2.44696E+005	1.90000E+001	1.50000E+001	0.00000E+000	7.26987E+002	3.50835E+002	1.01163E+002	0.00000E+000	3.54135E+000	1.37749E-002	0.00000E+000	6.85380E+001	2.51106E+000	9.55430E-001	6.89792E+002	3.21900E+002	9.84369E+001	6.98365E+001	6.06223E-001	9.62377E-001	-1.87004E-001	-2.22662E+002	1.24639E+002	-1.82357E-001	-2.21363E+002	1.15542E+002
1.25487E+002	1.06932E+003	1.57863E+002	8.46722E+001	1.22522E+000	1.69261E+000	1.33590E+004	2.00206E+003	1.00000E+000	1.91800E+003	0.00000E+000	1.87245E+005	2.07382E+000	3.27004E+001	1.06005E-002	1.46444E-002	5.88571E-002	1.11371E-001	5.53830E+004	1.57862E+002	8.46462E+001	1.82323E-002	1.82323E-002	2.44696E+005	1.90000E+001	1.60000E+001	0.00000E+000	7.12407E+002	3.15307E+002	1.16338E+002	0.00000E+000	3.44565E+000	3.80055E-002	0.00000E+000	7.25392E+001	2.64778E+000	9.43024E-001	6.89792E+002	3.21900E+002	9.84369E+001	6.98528E+001	6.06223E-001	9.62377E-001	-1.59125E-001	-2.18661E+002	6.74923E+001	-1.82356E-001	-2.21347E+002	1.15563E+002
1.15219E+002	1.11373E+003	1.57868E+002	8.46434E+001	1.23407E+000	1.79103E+000	1.46460E+004	1.39568E+003	1.00000E+000	1.91900E+003	0.00000E+000	1.87340E+005	2.21026E+000	3.33725E+001	1.01972E-002	1.47994E-002	5.46794E-002	1.14015E-001	5.53830E+004	1.57862E+002	8.46462E+001	1.82323E-002	1.82323E-002	2.44696E+005	1.90000E+001	1.70000E+001	0.00000E+000	7.40719E+002	3.56499E+002	8.17799E+001	0.00000E+000	3.53254E+000	1.98812E-002	0.00000E+000	6.75181E+001	2.34054E+000	1.01886E+000	6.89792E+002	3.21900E+002	9.84369E+001	6.98827E+001	6.06223E-001	9.62377E-001	-1.83090E-001	-2.23682E+002	1.14862E+002	-1.82352E-001	-2.21317E+002	1.15582E+002
1.26004E+002	1.12904E+003	1.57875E+002	8.46539E+001	1.21076E+000	1.70851E+000	1.40510E+004	1.18455E+003	1.00000E+000	1.92000E+003	0.00000E+000	1.87434E+005	2.06860E+000	3.36013E+001	1.02142E-002	1.44133E-002	5.41511E-002	1.06771E-001	5.53830E+004	1.57862E+002	8.46462E+001	1.82323E-002	1.82323E-002	2.44696E+005	1.90000E+001	1.80000E+001	0.00000E+000	7.71804E+002	3.32653E+002	1.13248E+002	0.00000E+000	3.66294E+000	1.96855E-002	0.00000E+000	7.25727E+001	2.46094E+000	9.89320E-001	6.89792E+002	3.21900E+002	9.84369E+001	6.98608E+001	6.06223E-001	9.62377E-001	-1.69464E-001	-2.18627E+002	8.98751E+001	-1.82360E-001	-2.21339E+002	1.15580E+002
1.22533E+002	8.20507E+002	1.57850E+002	8.46391E+001	1.20043E+000	1.73728E+000	1.02650E+004	6.91039E+002	1.00000E+000	1.92100E+003	0.00000E+000	1.87534E+005	2.08548E+000	2.86445E+001	1.18483E-002	1.71471E-002	5.24238E-002	1.08182E-001	5.53830E+004	1.57862E+002	8.46462E+001	1.82323E-002	1.82323E-002	2.44696E+005	1.90000E+001	1.90000E+001	0.00000E+000	5.51508E+002	2.52251E+002	8.67111E+001	0.00000E+000	2.67989E+000	1.34433E-002	0.00000E+000	7.11983E+001	3.02728E+000	9.40934E-001	6.89792E+002	3.21900E+002	9.84369E+001	6.98715E+001	6.06223E-001	9.62377E-001	-1.81728E-001	-2.20002E+002	1.15503E+002	-1.82361E-001	-2.21328E+002	1.15585E+002
1.22104E+002	4.37804E+002	1.57478E+002	8.42786E+001	1.11645E+000	1.69937E+000	5.01200E+003	2.75574E+002	1.00000E+000	1.94100E+003	1.90000E+001	1.89501E+005	1.89726E+000	2.09238E+001	1.57700E-002	2.40040E-002	4.73338E-002	1.05777E-001	5.65120E+004	1.57483E+002	8.42490E+001	3.47901E-002	3.47901E-002	5.63640E+004	5.00000E+000	1.00000E+000	0.00000E+000	1.94712E+002	3.29288E+001	2.51853E+002	1.00000E+002	1.53870E+000	3.06075E-002	0.00000E+000	1.59827E+002	4.16545E+000	9.78641E-001	4.90346E+002	8.61900E+001	5.10113E+002	1.50712E+002	1.39620E+000	8.70649E-001	-2.06070E-001	-4.22573E+002	-3.18131E+001	-1.84342E-001	-4.31688E+002	-9.04669E+001
1.40177E+002	1.09801E+003	1.57463E+002	8.43083E+001	1.17331E+000	1.67608E+000	1.30590E+004	1.19802E+003	1.00000E+000	1.94200E+003	0.00000E+000	1.89590E+005	1.96656E+000	3.31362E+001	1.02674E-002	1.46669E-002	4.72466E-002	9.51213E-002	5.65120E+004	1.57483E+002	8.42490E+001	3.47901E-002	3.47901E-002	5.63640E+004	5.00000E+000	2.00000E+000	0.00000E+000	5.31275E+002	7.40131E+001	5.51736E+002	1.00000E+002	3.68838E+000	2.14670E-002	0.00000E+000	1.49893E+002	2.74702E+000	9.19336E-001	4.90346E+002	8.61900E+001	5.10113E+002	1.50736E+002	1.39620E+000	8.70649E-001	-1.75443E-001	-4.32507E+002	-1.11028E+002	-1.84339E-001	-4.31664E+002	-9.04474E+001
1.51680E+002	1.08725E+003	1.57482E+002	8.42398E+001	1.13672E+000	1.68789E+000	1.25930E+004	1.24289E+003	1.00000E+000	1.94300E+003	0.00000E+000	1.89687E+005	1.91865E+000	3.29735E+001	1.01295E-002	1.50411E-002	5.03061E-002	1.09549E-001	5.65120E+004	1.57483E+002	8.42490E+001	3.47901E-002	3.47901E-002	5.63640E+004	5.00000E+000	3.00000E+000	0.00000E+000	5.12815E+002	9.12437E+001	5.65587E+002	1.00000E+002	3.73130E+000	2.42618E-002	0.00000E+000	1.53516E+002	2.88550E+000	8.91261E-001	4.90346E+002	8.61900E+001	5.10113E+002	1.50765E+002	1.39620E+000	8.70649E-001	-1.94157E-001	-4.28884E+002	-6.55325E+001	-1.84335E-001	-4.31635E+002	-9.04324E+001
1.34595E+002	1.04990E+003	1.57477E+002	8.42104E+001	1.18652E+000	1.71021E+000	1.28070E+004	1.15599E+003	1.00000E+000	1.94400E+003	0.00000E+000	1.89780E+005	2.02920E+000	3.24022E+001	1.04846E-002	1.51121E-002	5.21746E-002	1.07136E-001	5.65120E+004	1.57483E+002	8.42490E+001	3.47901E-002	3.47901E-002	5.63640E+004	5.00000E+000	4.00000E+000	0.00000E+000	5.24400E+002	1.00145E+002	5.03057E+002	1.00000E+002	3.57793E+000	1.44311E-002	0.00000E+000	1.47107E+002	3.10132E+000	8.22281E-001	4.90346E+002	8.61900E+001	5.10113E+002	1.50794E+002	1.39620E+000	8.70649E-001	-1.79780E-001	-4.35293E+002	-1.04240E+002	-1.84332E-001	-4.31606E+002	-9.04165E+001
1.41503E+002	1.05623E+003	1.57510E+002	8.42248E+001	1.18636E+000	1.71129E+000	1.28930E+004	1.09713E+003	1.00000E+000	1.94500E+003	0.00000E+000	1.89884E+005	2.03021E+000	3.24997E+001	1.04481E-002	1.50712E-002	4.92147E-002	1.01074E-001	5.65120E+004	1.57483E+002	8.42490E+001	3.47901E-002	3.47901E-002	5.63640E+004	5.00000E+000	5.00000E+000	0.00000E+000	5.08043E+002	1.00430E+002	5.21173E+002	1.00000E+002	3.59202E+000	1.84349E-002	0.00000E+000	1.50662E+002	3.03861E+000	8.36448E-001	4.90346E+002	8.61900E+001	5.10113E+002	1.50852E+002	1.39620E+000	8.70649E-001	-1.80144E-001	-4.31738E+002	-9.98683E+001	-1.84321E-001	-4.31548E+002	-9.03735E+001
1.24147E+002	2.11297E+002	1.57187E+002	8.36990E+001	1.32061E+000	1.48522E+000	2.53700E+003	3.11562E+002	1.00000E+000	2.26600E+003	2.50000E+001	2.20556E+005	1.96139E+000	1.45361E+001	2.62188E-002	2.94869E-002	7.01515E-002	8.72859E-002	6.58180E+004	1.57079E+002	8.35563E+001	4.39924E-002	4.39924E-002	1.45220E+004	2.00000E+000	1.00000E+000	0.00000E+000	6.42690E+001	1.05806E+002	4.83526E+001	1.00000E+002	6.67263E-001	8.23796E-002	0.00000E+000	2.77513E+002	9.89738E+000	5.78909E-001	2.71059E+002	5.39675E+002	2.82730E+002	2.64869E+002	3.64679E+000	6.56700E-001	-5.77341E-002	-1.36868E+001	6.85522E+001	-2.40556E-002	-2.63311E+001	-7.86361E+000
1.85534E+002	1.25414E+003	1.57056E+002	8.35260E+001	1.21869E+000	1.26069E+000	1.19850E+004	1.87069E+003	1.00000E+000	2.26700E+003	0.00000E+000	2.20626E+005	1.53639E+000	3.54139E+001	1.11320E-002	1.15157E-002	4.72295E-002	5.04375E-002	6.58180E+004	1.57079E+002	8.35563E+001	4.39924E-002	4.39924E-002	1.45220E+004	2.00000E+000	2.00000E+000	0.00000E+000	3.14832E+002	6.31516E+002	3.32343E+002	1.00000E+002	3.92743E+000	3.61146E-002	0.00000E+000	2.64441E+002	3.99242E+000	6.60292E-001	2.71059E+002	5.39675E+002	2.82730E+002	2.64835E+002	3.64679E+000	6.56700E-001	-1.60006E-002	-2.67589E+001	-2.34735E+001	-2.40665E-002	-2.63651E+001	-7.92299E+000
1.14949E+002	2.33640E+002	1.57970E+002	8.40043E+001	1.23359E+000	1.52273E+000	2.67000E+003	1.86422E+002	1.00000E+000	2.29400E+003	3.10000E+001	2.23274E+005	1.87842E+000	1.52853E+001	2.38735E-002	2.94690E-002	6.22129E-002	9.21012E-002	6.65960E+004	1.57956E+002	8.41598E+001	1.17632E-001	1.17632E-001	4.67600E+003	2.00000E+000	2.00000E+000	0.00000E+000	1.27179E+002	1.04726E+002	2.34596E+001	0.00000E+000	7.66369E-001	8.00744E-002	0.00000E+000	4.48832E+001	7.55147E+000	7.39612E-001	1.04612E+002	8.72213E+001	2.91912E+001	4.40230E+001	7.26046E+000	5.81286E-001	-1.04075E-001	-2.46317E+002	-7.37077E+001	-1.64556E-001	-2.47177E+002	5.06022E+001
1.11653E+002	3.44736E+002	1.60380E+002	8.60178E+001	1.27808E+000	1.84945E+000	4.76500E+003	2.09322E+002	1.00000E+000	2.41200E+003	4.20000E+001	2.34461E+005	2.36375E+000	1.85671E+001	1.85151E-002	2.67924E-002	6.42069E-002	1.31240E-001	6.99350E+004	1.60339E+002	8.59800E+001	1.60803E-002	1.60803E-002	4.82946E+005	4.30000E+001	1.00000E+000	0.00000E+000	2.27863E+002	8.03570E+001	5.41949E+001	1.00000E+002	1.10012E+000	4.32693E-002	0.00000E+000	8.83424E+001	4.61760E+000	9.05407E-001	6.08350E+002	2.40562E+002	1.21634E+002	8.30216E+001	4.50474E-001	9.21875E-001	-1.81510E-001	-2.02858E+002	1.32799E+002	-1.79107E-001	-2.08178E+002	1.22144E+002
1.42283E+002	1.03202E+003	1.60316E+002	8.60932E+001	1.21319E+000	1.73677E+000	1.29740E+004	1.43451E+003	1.00000E+000	2.41300E+003	1.00000E+000	2.34523E+005	2.10704E+000	3.21251E+001	1.06511E-002	1.52477E-002	6.10573E-002	1.24055E-001	6.99350E+004	1.60339E+002	8.59800E+001	1.60803E-002	1.60803E-002	4.82946E+005	4.30000E+001	2.00000E+000	0.00000E+000	6.84681E+002	2.39672E+002	1.52049E+002	1.00000E+002	3.26345E+000	2.85259E-002	0.00000E+000	8.74737E+001	2.70408E+000	9.36990E-001	6.08350E+002	2.40562E+002	1.21634E+002	8.29912E+001	4.50474E-001	9.21875E-001	-1.76302E-001	-2.03726E+002	1.20396E+002	-1.79117E-001	-2.08209E+002	1.22134E+002
1.48036E+002	1.11912E+003	1.60328E+002	8.59895E+001	1.19317E+000	1.70323E+000	1.36100E+004	8.46102E+002	1.00000E+000	2.41400E+003	1.00000E+000	2.34618E+005	2.03226E+000	3.34533E+001	1.02276E-002	1.45997E-002	5.53405E-002	1.11682E-001	6.99350E+004	1.60339E+002	8.59800E+001	1.60803E-002	1.60803E-002	4.82946E+005	4.30000E+001	3.00000E+000	0.00000E+000	7.49646E+002	2.67245E+002	1.53649E+002	1.00000E+002	3.54337E+000	1.81957E-002	0.00000E+000	8.59904E+001	2.57603E+000	9.60308E-001	6.08350E+002	2.40562E+002	1.21634E+002	8.29990E+001	4.50474E-001	9.21875E-001	-1.74917E-001	-2.05210E+002	1.15850E+002	-1.79118E-001	-2.08201E+002	1.22133E+002
1.43763E+002	1.03852E+003	1.60371E+002	8.61027E+001	1.22022E+000	1.73488E+000	1.31240E+004	8.18351E+002	1.00000E+000	2.41500E+003	1.00000E+000	2.34719E+005	2.11693E+000	3.22261E+001	1.06513E-002	1.51438E-002	5.70839E-002	1.14274E-001	6.99350E+004	1.60339E+002	8.59800E+001	1.60803E-002	1.60803E-002	4.82946E+005	4.30000E+001	4.00000E+000	0.00000E+000	7.03289E+002	2.08747E+002	1.75602E+002	1.00000E+002	3.30882E+000	1.61642E-002	0.00000E+000	9.27750E+001	2.61459E+000	9.63505E-001	6.08350E+002	2.40562E+002	1.21634E+002	8.30285E+001	4.50474E-001	9.21875E-001	-1.72969E-001	-1.98425E+002	1.18379E+002	-1.79114E-001	-2.08172E+002	1.22177E+002
1.42324E+002	1.20636E+003	1.60368E+002	8.61230E+001	1.21593E+000	1.73252E+000	1.51860E+004	1.48961E+003	1.00000E+000	2.41600E+003	0.00000E+000	2.34823E+005	2.10662E+000	3.47327E+001	9.86703E-003	1.40591E-002	5.31205E-002	1.06803E-001	6.99350E+004	1.60339E+002	8.59800E+001	1.60803E-002	1.60803E-002	4.82946E+005	4.30000E+001	5.00000E+000	0.00000E+000	7.78594E+002	2.99646E+002	1.70939E+002	1.00000E+002	3.78381E+000	1.58078E-002	0.00000E+000	8.49751E+001	2.60854E+000	8.97785E-001	6.08350E+002	2.40562E+002	1.21634E+002	8.30580E+001	4.50474E-001	9.21875E-001	-1.74015E-001	-2.06225E+002	1.12877E+002	-1.79110E-001	-2.08142E+002	1.22200E+002
1.37919E+002	8.82489E+002	1.60371E+002	8.60811E+001	1.17053E+000	1.77489E+000	1.08920E+004	9.33062E+002	1.00000E+000	2.41700E+003	1.00000E+000	2.34912E+005	2.07755E+000	2.97067E+001	1.12157E-002	1.70066E-002	5.79908E-002	1.31777E-001	6.99350E+004	1.60339E+002	8.59800E+001	1.60803E-002	1.60803E-002	4.82946E+005	4.30000E+001	6.00000E+000	0.00000E+000	5.65685E+002	2.36947E+002	1.06257E+002	1.00000E+002	2.74415E+000	2.77668E-002	0.00000E+000	8.07106E+001	3.00934E+000	9.18895E-001	6.08350E+002	2.40562E+002	1.21634E+002	8.30659E+001	4.50474E-001	9.21875E-001	-2.04057E-001	-5.01689E+002	-1.14846E+002	-1.79112E-001	-2.08134E+002	1.22206E+002
1.45821E+002	1.00426E+003	1.60361E+002	8.60941E+001	1.18435E+000	1.72375E+000	1.22640E+004	1.12625E+003	1.00000E+000	2.41800E+003	0.00000E+000	2.35013E+005	2.04152E+000	3.16900E+001	1.06946E-002	1.55654E-002	5.71534E-002	1.19832E-001	6.99350E+004	1.60339E+002	8.59800E+001	1.60803E-002	1.60803E-002	4.82946E+005	4.30000E+001	7.00000E+000	0.00000E+000	6.61686E+002	2.29648E+002	1.51022E+002	1.00000E+002	3.16202E+000	2.40455E-002	0.00000E+000	8.81419E+001	2.80275E+000	9.29802E-001	6.08350E+002	2.40562E+002	1.21634E+002	8.30658E+001	4.50474E-001	9.21875E-001	-1.84315E-001	-2.03058E+002	1.38862E+002	-1.79115E-001	-2.08134E+002	1.22212E+002
1.34232E+002	1.04665E+003	1.60374E+002	8.58690E+001	1.21248E+000	1.69257E+000	1.29120E+004	1.14273E+003	1.00000E+000	2.41900E+003	0.00000E+000	2.35107E+005	2.05220E+000	3.23520E+001	1.06703E-002	1.48953E-002	5.59178E-002	1.07900E-001	6.99350E+004	1.60339E+002	8.59800E+001	1.60803E-002	1.60803E-002	4.82946E+005	4.30000E+001	8.00000E+000	0.00000E+000	6.66998E+002	2.52720E+002	1.58707E+002	1.00000E+002	3.27181E+000	1.81138E-002	0.00000E+000	8.65793E+001	2.91225E+000	8.72100E-001	6.08350E+002	2.40562E+002	1.21634E+002	8.30793E+001	4.50474E-001	9.21875E-001	-1.64051E-001	-2.04621E+002	9.27461E+001	-1.79115E-001	-2.08121E+002	1.22199E+002
1.25511E+002	8.38858E+002	1.60451E+002	8.59199E+001	1.25575E+000	1.79225E+000	1.11750E+004	1.34828E+003	1.00000E+000	2.42000E+003	2.00000E+000	2.35204E+005	2.25061E+000	2.89631E+001	1.18789E-002	1.69541E-002	6.26229E-002	1.26286E-001	6.99350E+004	1.60339E+002	8.59800E+001	1.60803E-002	1.60803E-002	4.82946E+005	4.30000E+001	9.00000E+000	0.00000E+000	5.30178E+002	2.34374E+002	1.01506E+002	3.00000E+002	2.61454E+000	3.31978E-002	0.00000E+000	7.92136E+001	3.07528E+000	8.87732E-001	6.08350E+002	2.40562E+002	1.21634E+002	8.30747E+001	4.50474E-001	9.21875E-001	-1.74835E-001	-2.11986E+002	1.08907E+002	-1.79118E-001	-2.08125E+002	1.22223E+002
1.28991E+002	7.30062E+002	1.60309E+002	8.61028E+001	1.22589E+000	1.59905E+000	8.67700E+003	8.49037E+002	1.00000E+000	2.42100E+003	7.00000E+000	2.35310E+005	1.96026E+000	2.70197E+001	1.31604E-002	1.71663E-002	5.70210E-002	9.58457E-002	6.99350E+004	1.60339E+002	8.59800E+001	1.60803E-002	1.60803E-002	4.82946E+005	4.30000E+001	1.00000E+001	0.00000E+000	4.79063E+002	1.86417E+002	9.22075E+001	1.00000E+002	2.28977E+000	3.54458E-002	0.00000E+000	8.31026E+001	3.28328E+000	9.43622E-001	6.08350E+002	2.40562E+002	1.21634E+002	8.30860E+001	4.50474E-001	9.21875E-001	-1.30829E-001	-2.08097E+002	1.93008E+001	-1.79119E-001	-2.08114E+002	1.22234E+002
1.51269E+002	1.11966E+003	1.60375E+002	8.60842E+001	1.17313E+000	1.71048E+000	1.34620E+004	1.05024E+003	1.00000E+000	2.42200E+003	0.00000E+000	2.35404E+005	2.00662E+000	3.34613E+001	1.01110E-002	1.47422E-002	5.30973E-002	1.11677E-001	6.99350E+004	1.60339E+002	8.59800E+001	1.60803E-002	1.60803E-002	4.82946E+005	4.30000E+001	1.10000E+001	0.00000E+000	7.14718E+002	3.14352E+002	1.31976E+002	1.00000E+002	3.50325E+000	1.67610E-002	0.00000E+000	7.90363E+001	2.75395E+000	9.03191E-001	6.08350E+002	2.40562E+002	1.21634E+002	8.30895E+001	4.50474E-001	9.21875E-001	-1.85185E-001	-2.12164E+002	1.31703E+002	-1.79121E-001	-2.08111E+002	1.22252E+002
1.45514E+002	9.78801E+002	1.60375E+002	8.59179E+001	1.18588E+000	1.77764E+000	1.22600E+004	9.61335E+002	1.00000E+000	2.42300E+003	0.00000E+000	2.35508E+005	2.10807E+000	3.12858E+001	1.07102E-002	1.60545E-002	5.90576E-002	1.31366E-001	6.99350E+004	1.60339E+002	8.59800E+001	1.60803E-002	1.60803E-002	4.82946E+005	4.30000E+001	1.20000E+001	0.00000E+000	6.39188E+002	2.65556E+002	1.13248E+002	3.00000E+002	3.07100E+000	1.97835E-002	0.00000E+000	8.04282E+001	2.76218E+000	9.43615E-001	6.08350E+002	2.40562E+002	1.21634E+002	8.31101E+001	4.50474E-001	9.21875E-001	-1.98547E-001	-5.01972E+002	-1.27850E+002	-1.79120E-001	-2.08090E+002	1.22248E+002
1.41627E+002	9.99713E+002	1.60283E+002	8.59455E+001	1.20915E+000	1.68748E+000	1.22400E+004	6.50973E+002	1.00000E+000	2.42400E+003	0.00000E+000	2.35604E+005	2.04042E+000	3.16182E+001	1.09292E-002	1.52528E-002	5.44043E-002	1.04813E-001	6.99350E+004	1.60339E+002	8.59800E+001	1.60803E-002	1.60803E-002	4.82946E+005	4.30000E+001	1.30000E+001	0.00000E+000	6.36854E+002	2.81773E+002	1.12310E+002	1.00000E+002	3.10839E+000	1.25684E-002	0.00000E+000	7.84616E+001	2.84491E+000	9.16922E-001	6.08350E+002	2.40562E+002	1.21634E+002	8.31339E+001	4.50474E-001	9.21875E-001	-1.63929E-001	-2.12738E+002	8.43577E+001	-1.79118E-001	-2.08066E+002	1.22254E+002
1.29358E+002	8.01072E+002	1.60310E+002	8.60555E+001	1.23544E+000	1.78100E+000	1.04340E+004	7.92143E+002	1.00000E+000	2.42500E+003	4.00000E+000	2.35698E+005	2.20032E+000	2.83032E+001	1.20947E-002	1.74357E-002	6.14023E-002	1.26196E-001	6.99350E+004	1.60339E+002	8.59800E+001	1.60803E-002	1.60803E-002	4.82946E+005	4.30000E+001	1.40000E+001	0.00000E+000	5.27633E+002	1.97823E+002	1.11520E+002	1.00000E+002	2.53404E+000	2.52594E-002	0.00000E+000	8.52658E+001	3.05458E+000	9.24940E-001	6.08350E+002	2.40562E+002	1.21634E+002	8.31500E+001	4.50474E-001	9.21875E-001	-1.79687E-001	-2.05934E+002	1.25667E+002	-1.79117E-001	-2.08050E+002	1.22287E+002
1.23800E+002	6.91307E+002	1.60334E+002	8.59819E+001	1.23242E+000	1.81822E+000	9.12000E+003	4.12876E+002	1.00000E+000	2.42600E+003	1.10000E+001	2.35793E+005	2.24081E+000	2.62927E+001	1.29051E-002	1.90392E-002	5.76889E-002	1.23706E-001	6.99350E+004	1.60339E+002	8.59800E+001	1.60803E-002	1.60803E-002	4.82946E+005	4.30000E+001	1.50000E+001	0.00000E+000	4.39868E+002	1.97912E+002	7.61361E+001	1.00000E+002	2.15168E+000	1.09317E-002	0.00000E+000	7.77574E+001	3.29911E+000	9.16004E-001	6.08350E+002	2.40562E+002	1.21634E+002	8.31422E+001	4.50474E-001	9.21875E-001	-1.90878E-001	-2.13443E+002	1.43215E+002	-1.79122E-001	-2.08058E+002	1.22285E+002
1.48317E+002	1.08531E+003	1.60337E+002	8.60002E+001	1.16405E+000	1.73546E+000	1.30700E+004	1.58313E+003	1.00000E+000	2.42700E+003	1.00000E+000	2.35875E+005	2.02016E+000	3.29441E+001	1.01820E-002	1.51802E-002	5.91244E-002	1.30229E-001	6.99350E+004	1.60339E+002	8.59800E+001	1.60803E-002	1.60803E-002	4.82946E+005	4.30000E+001	1.60000E+001	0.00000E+000	6.98510E+002	2.96943E+002	1.27042E+002	1.00000E+002	3.38702E+000	2.48316E-002	0.00000E+000	8.00310E+001	2.73234E+000	9.23885E-001	6.08350E+002	2.40562E+002	1.21634E+002	8.31565E+001	4.50474E-001	9.21875E-001	-1.95933E-001	-5.02369E+002	-1.34224E+002	-1.79122E-001	-2.08043E+002	1.22302E+002
1.37177E+002	1.05740E+003	1.60701E+002	8.56665E+001	1.25740E+000	1.71335E+000	1.36900E+004	1.59573E+003	1.00000E+000	2.42800E+003	1.00000E+000	2.35963E+005	2.15436E+000	3.25178E+001	1.07466E-002	1.46435E-002	5.26080E-002	9.66439E-002	7.03810E+004	1.60701E+002	8.56665E+001	5.26080E-002	9.66439E-002	1.36900E+004	1.00000E+000	1.00000E+000	0.00000E+000	6.77525E+002	3.25721E+002	9.07665E+001	3.00000E+002	3.28473E+000	1.91371E-002	0.00000E+000	7.37809E+001	2.54793E+000	9.68058E-001	6.77525E+002	3.25721E+002	9.07665E+001	7.37809E+001	2.54793E+000	9.68058E-001	-1.52254E-001	-2.17419E+002	5.47294E+001	-1.52254E-001	-2.17419E+002	5.47294E+001
1.45388E+002	1.09345E+003	1.60333E+002	8.61179E+001	1.16963E+000	1.72857E+000	1.32280E+004	1.13514E+003	1.00000E+000	2.42900E+003	1.00000E+000	2.36052E+005	2.02178E+000	3.30673E+001	1.01695E-002	1.50293E-002	5.22981E-002	1.12927E-001	6.99350E+004	1.60339E+002	8.59800E+001	1.60803E-002	1.60803E-002	4.82946E+005	4.30000E+001	1.70000E+001	0.00000E+000	6.94190E+002	3.05933E+002	1.25616E+002	1.00000E+002	3.39563E+000	2.44357E-002	0.00000E+000	7.88840E+001	2.75873E+000	9.09569E-001	6.08350E+002	2.40562E+002	1.21634E+002	8.31936E+001	4.50474E-001	9.21875E-001	-1.91711E-001	-5.03516E+002	-1.44956E+002	-1.79120E-001	-2.08006E+002	1.22350E+002
1.37614E+002	1.04787E+003	1.60296E+002	8.59502E+001	1.22268E+000	1.70989E+000	1.31030E+004	1.15801E+003	1.00000E+000	2.43000E+003	0.00000E+000	2.36142E+005	2.09065E+000	3.23708E+001	1.06814E-002	1.49377E-002	5.57776E-002	1.08008E-001	6.99350E+004	1.60340E+002	8.59800E+001	1.60803E-002	1.60803E-002	4.82946E+005	4.30000E+001	1.80000E+001	0.00000E+000	6.74736E+002	2.66158E+002	1.39198E+002	1.00000E+002	3.26750E+000	1.77383E-002	0.00000E+000	8.36348E+001	2.76757E+000	9.10977E-001	6.08350E+002	2.40562E+002	1.21634E+002	8.31959E+001	4.50474E-001	9.21875E-001	-1.64937E-001	-2.07565E+002	9.17138E+001	-1.79122E-001	-2.08004E+002	1.22329E+002
1.41407E+002	8.56008E+002	1.60362E+002	8.59398E+001	1.20494E+000	1.76507E+000	1.08230E+004	6.52696E+002	1.00000E+000	2.43100E+003	0.00000E+000	2.36239E+005	2.12680E+000	2.92576E+001	1.15822E-002	1.69663E-002	5.62693E-002	1.19241E-001	6.99350E+004	1.60340E+002	8.59800E+001	1.60803E-002	1.60803E-002	4.82946E+005	4.30000E+001	1.90000E+001	0.00000E+000	5.41146E+002	2.21167E+002	1.14491E+002	1.00000E+002	2.65293E+000	2.52152E-002	0.00000E+000	8.29419E+001	3.13482E+000	8.84920E-001	6.08350E+002	2.40562E+002	1.21634E+002	8.32194E+001	4.50474E-001	9.21875E-001	-1.87440E-001	-2.08258E+002	1.40648E+002	-1.79120E-001	-2.07981E+002	1.22359E+002
1.45415E+002	1.12357E+003	1.60315E+002	8.59446E+001	1.17128E+000	1.70112E+000	1.34260E+004	1.18633E+003	1.00000E+000	2.43200E+003	0.00000E+000	2.36339E+005	1.99249E+000	3.35197E+001	1.01085E-002	1.46812E-002	5.44454E-002	1.13690E-001	6.99350E+004	1.60340E+002	8.59800E+001	1.60803E-002	1.60803E-002	4.82946E+005	4.30000E+001	2.00000E+001	0.00000E+000	7.25641E+002	2.87274E+002	1.54755E+002	1.00000E+002	3.53436E+000	1.25789E-002	0.00000E+000	8.39782E+001	2.77874E+000	8.96333E-001	6.08350E+002	2.40562E+002	1.21634E+002	8.32287E+001	4.50474E-001	9.21875E-001	-1.83296E-001	-2.07222E+002	1.32394E+002	-1.79121E-001	-2.07971E+002	1.22362E+002
1.45797E+002	9.64150E+002	1.60267E+002	8.59171E+001	1.23317E+000	1.71734E+000	1.22070E+004	1.03741E+003	1.00000E+000	2.43300E+003	0.00000E+000	2.36442E+005	2.11777E+000	3.10508E+001	1.11614E-002	1.55436E-002	5.68578E-002	1.09136E-001	6.99350E+004	1.60340E+002	8.59800E+001	1.60803E-002	1.60803E-002	4.82946E+005	4.30000E+001	2.10000E+001	0.00000E+000	6.28403E+002	2.65725E+002	1.14168E+002	1.00000E+002	3.04251E+000	2.45237E-002	0.00000E+000	8.02838E+001	2.81879E+000	9.26668E-001	6.08350E+002	2.40562E+002	1.21634E+002	8.32572E+001	4.50474E-001	9.21875E-001	-1.62887E-001	-2.10916E+002	8.39242E+001	-1.79118E-001	-2.07943E+002	1.22372E+002
1.20635E+002	6.58035E+002	1.60333E+002	8.60367E+001	1.24595E+000	1.71763E+000	8.40000E+003	5.74729E+002	1.00000E+000	2.43400E+003	1.40000E+001	2.36558E+005	2.14009E+000	2.56522E+001	1.35945E-002	1.87409E-002	6.12384E-002	1.14894E-001	6.99350E+004	1.60340E+002	8.59800E+001	1.60803E-002	1.60803E-002	4.82946E+005	4.30000E+001	2.20000E+001	0.00000E+000	4.51617E+002	1.33682E+002	1.04868E+002	1.00000E+002	2.09667E+000	3.03924E-002	0.00000E+000	9.18997E+001	3.16369E+000	9.95307E-001	6.08350E+002	2.40562E+002	1.21634E+002	8.32733E+001	4.50474E-001	9.21875E-001	-1.57941E-001	-1.99300E+002	8.49431E+001	-1.79118E-001	-2.07927E+002	1.22414E+002
1.32500E+002	6.44629E+002	1.60337E+002	8.59826E+001	1.23687E+000	1.73303E+000	8.22900E+003	7.69983E+002	1.00000E+000	2.43500E+003	1.40000E+001	2.36660E+005	2.14354E+000	2.53895E+001	1.36349E-002	1.91044E-002	6.57719E-002	1.27633E-001	6.99350E+004	1.60340E+002	8.59800E+001	1.60803E-002	1.60803E-002	4.82946E+005	4.30000E+001	2.30000E+001	0.00000E+000	4.39698E+002	1.65766E+002	7.28216E+001	1.00000E+002	2.04556E+000	3.67568E-002	0.00000E+000	8.26596E+001	3.14377E+000	1.01197E+000	6.08350E+002	2.40562E+002	1.21634E+002	8.32935E+001	4.50474E-001	9.21875E-001	-1.65858E-001	-2.08540E+002	9.27439E+001	-1.79116E-001	-2.07907E+002	1.22425E+002
1.26347E+002	5.39605E+002	1.60386E+002	8.58932E+001	1.25122E+000	1.78420E+000	7.14400E+003	5.11034E+002	1.00000E+000	2.43600E+003	1.70000E+001	2.36765E+005	2.23243E+000	2.32294E+001	1.48035E-002	2.11092E-002	5.91984E-002	1.18277E-001	6.99350E+004	1.60340E+002	8.59800E+001	1.60803E-002	1.60803E-002	4.82946E+005	4.30000E+001	2.40000E+001	0.00000E+000	3.41141E+002	1.29028E+002	8.61123E+001	1.00000E+002	1.68963E+000	2.99600E-002	0.00000E+000	8.78218E+001	4.02644E+000	8.48007E-001	6.08350E+002	2.40562E+002	1.21634E+002	8.33196E+001	4.50474E-001	9.21875E-001	-1.74395E-001	-2.03378E+002	1.16533E+002	-1.79114E-001	-2.07880E+002	1.22442E+002
1.29904E+002	7.45740E+002	1.60302E+002	8.58789E+001	1.23555E+000	1.78469E+000	9.75600E+003	4.86137E+002	1.00000E+000	2.43700E+003	6.00000E+000	2.36862E+005	2.20506E+000	2.73082E+001	1.25090E-002	1.80687E-002	5.74627E-002	1.18272E-001	6.99350E+004	1.60340E+002	8.59800E+001	1.60803E-002	1.60803E-002	4.82946E+005	4.30000E+001	2.50000E+001	0.00000E+000	4.84487E+002	1.73107E+002	1.16994E+002	1.00000E+002	2.35173E+000	2.22984E-002	0.00000E+000	8.85702E+001	3.27186E+000	8.93019E-001	6.08350E+002	2.40562E+002	1.21634E+002	8.33277E+001	4.50474E-001	9.21875E-001	-1.80645E-001	-2.02630E+002	1.31073E+002	-1.79115E-001	-2.07872E+002	1.22436E+002
1.40277E+002	8.55204E+002	1.60347E+002	8.58764E+001	1.20935E+000	1.76104E+000	1.08520E+004	7.71376E+002	1.00000E+000	2.43800E+003	1.00000E+000	2.36954E+005	2.12971E+000	2.92439E+001	1.16090E-002	1.69050E-002	5.67559E-002	1.18887E-001	6.99350E+004	1.60340E+002	8.59800E+001	1.60803E-002	1.60803E-002	4.82946E+005	4.30000E+001	2.60000E+001	0.00000E+000	5.57039E+002	2.29098E+002	1.01853E+002	1.00000E+002	2.68030E+000	2.24924E-002	0.00000E+000	8.12596E+001	2.95666E+000	9.36990E-001	6.08350E+002	2.40562E+002	1.21634E+002	8.33407E+001	4.50474E-001	9.21875E-001	-1.84564E-001	-2.09940E+002	1.32505E+002	-1.79115E-001	-2.07859E+002	1.22457E+002
1.33914E+002	9.61201E+002	1.60842E+002	8.55037E+001	1.19370E+000	1.71422E+000	1.18420E+004	1.01127E+003	1.00000E+000	2.43900E+003	0.00000E+000	2.37054E+005	2.04627E+000	3.10032E+001	1.09694E-002	1.57527E-002	5.18471E-002	1.05558E-001	7.07140E+004	1.60813E+002	8.54976E+001	5.23072E-002	5.23072E-002	2.61700E+004	2.00000E+000	1.00000E+000	0.00000E+000	6.38060E+002	2.70835E+002	9.83470E+001	3.00000E+002	3.03212E+000	1.77703E-002	0.00000E+000	7.88565E+001	2.70402E+000	9.80771E-001	6.84382E+002	3.04461E+002	1.00322E+002	7.70581E+001	1.82910E+000	9.75332E-001	-1.77821E-001	-2.12344E+002	1.15151E+002	-1.73017E-001	-2.14142E+002	1.02777E+002
1.42533E+002	1.10038E+003	1.60790E+002	8.54926E+001	1.24174E+000	1.75169E+000	1.43280E+004	1.24955E+003	1.00000E+000	2.44000E+003	0.00000E+000	2.37156E+005	2.17515E+000	3.31720E+001	1.03738E-002	1.46341E-002	5.26000E-002	1.03559E-001	7.07140E+004	1.60813E+002	8.54976E+001	5.23072E-002	5.23072E-002	2.61700E+004	2.00000E+000	2.00000E+000	0.00000E+000	7.22667E+002	3.32253E+002	1.01953E+002	3.00000E+002	3.47669E+000	1.30633E-002	0.00000E+000	7.57674E+001	2.47961E+000	9.72331E-001	6.84382E+002	3.04461E+002	1.00322E+002	7.70748E+001	1.82910E+000	9.75332E-001	-1.69159E-001	-2.15433E+002	9.30437E+001	-1.73016E-001	-2.14125E+002	1.02781E+002
1.41501E+002	9.54739E+002	1.60393E+002	8.59043E+001	1.20312E+000	1.74349E+000	1.19540E+004	7.37430E+002	1.00000E+000	2.44100E+003	0.00000E+000	2.37248E+005	2.09762E+000	3.08989E+001	1.10040E-002	1.59464E-002	5.61974E-002	1.16709E-001	6.99350E+004	1.60340E+002	8.59801E+001	1.60803E-002	1.60803E-002	4.82946E+005	4.30000E+001	2.70000E+001	0.00000E+000	6.22946E+002	2.62692E+002	1.06666E+002	1.00000E+002	2.99168E+000	1.73799E-002	0.00000E+000	7.99386E+001	2.78218E+000	9.48745E-001	6.08350E+002	2.40562E+002	1.21634E+002	8.33749E+001	4.50474E-001	9.21875E-001	-1.82218E-001	-2.11261E+002	1.25960E+002	-1.79117E-001	-2.07825E+002	1.22507E+002
1.26094E+002	6.59468E+002	1.60402E+002	8.58345E+001	1.22168E+000	1.80055E+000	8.60500E+003	5.72103E+002	1.00000E+000	2.44200E+003	7.00000E+000	2.37360E+005	2.19970E+000	2.56801E+001	1.31699E-002	1.94101E-002	5.51396E-002	1.17751E-001	6.99350E+004	1.60340E+002	8.59801E+001	1.60803E-002	1.60803E-002	4.82946E+005	4.30000E+001	2.80000E+001	0.00000E+000	3.97526E+002	2.23298E+002	5.57034E+001	3.00000E+002	2.03002E+000	2.07862E-002	0.00000E+000	6.82598E+001	3.47997E+000	8.94006E-001	6.08350E+002	2.40562E+002	1.21634E+002	8.33731E+001	4.50474E-001	9.21875E-001	-1.90384E-001	-2.22940E+002	1.32594E+002	-1.79120E-001	-2.07827E+002	1.22506E+002
1.40388E+002	8.14452E+002	1.60422E+002	8.60629E+001	1.16139E+000	1.73196E+000	9.78600E+003	6.90930E+002	1.00000E+000	2.44300E+003	2.00000E+000	2.37460E+005	2.01148E+000	2.85386E+001	1.17402E-002	1.75080E-002	5.56878E-002	1.22170E-001	6.99350E+004	1.60340E+002	8.59801E+001	1.60803E-002	1.60803E-002	4.82946E+005	4.30000E+001	2.90000E+001	0.00000E+000	5.18143E+002	2.20761E+002	9.66921E+001	1.00000E+002	2.52229E+000	1.67275E-002	0.00000E+000	8.04124E+001	3.19329E+000	9.13587E-001	6.08350E+002	2.40562E+002	1.21634E+002	8.33548E+001	4.50474E-001	9.21875E-001	-1.96069E-001	-5.01988E+002	-1.33507E+002	-1.79127E-001	-2.07845E+002	1.22536E+002
1.33626E+002	9.79704E+002	1.60338E+002	8.59813E+001	1.22799E+000	1.76997E+000	1.26240E+004	7.28956E+002	1.00000E+000	2.44400E+003	0.00000E+000	2.37562E+005	2.17350E+000	3.13002E+001	1.09294E-002	1.57532E-002	6.04821E-002	1.24483E-001	6.99350E+004	1.60340E+002	8.59801E+001	1.60803E-002	1.60803E-002	4.82946E+005	4.30000E+001	3.00000E+001	0.00000E+000	6.17891E+002	2.56607E+002	1.34380E+002	1.00000E+002	3.05362E+000	1.46908E-002	0.00000E+000	8.29386E+001	2.96340E+000	8.66766E-001	6.08350E+002	2.40562E+002	1.21634E+002	8.33513E+001	4.50474E-001	9.21875E-001	-1.79624E-001	-2.08261E+002	1.23196E+002	-1.79131E-001	-2.07849E+002	1.22515E+002
1.37554E+002	1.03307E+003	1.60326E+002	8.59065E+001	1.21534E+000	1.72925E+000	1.29760E+004	7.77060E+002	1.00000E+000	2.44500E+003	0.00000E+000	2.37655E+005	2.10162E+000	3.21415E+001	1.06691E-002	1.51805E-002	5.62672E-002	1.12771E-001	6.99350E+004	1.60340E+002	8.59801E+001	1.60803E-002	1.60803E-002	4.82946E+005	4.30000E+001	3.10000E+001	0.00000E+000	6.74668E+002	2.19341E+002	1.77373E+002	1.00000E+002	3.26066E+000	1.39245E-002	0.00000E+000	9.21988E+001	2.81441E+000	9.00190E-001	6.08350E+002	2.40562E+002	1.21634E+002	8.33368E+001	4.50474E-001	9.21875E-001	-1.73361E-001	-1.99001E+002	1.18629E+002	-1.79137E-001	-2.07863E+002	1.22503E+002
1.43126E+002	1.12448E+003	1.60332E+002	8.57645E+001	1.20908E+000	1.79151E+000	1.44900E+004	8.83589E+002	1.00000E+000	2.44600E+003	0.00000E+000	2.37749E+005	2.16609E+000	3.35333E+001	1.00443E-002	1.48829E-002	5.38415E-002	1.16972E-001	6.99350E+004	1.60340E+002	8.59801E+001	1.60803E-002	1.60803E-002	4.82946E+005	4.30000E+001	3.20000E+001	0.00000E+000	7.38326E+002	2.59356E+002	1.72026E+002	1.00000E+002	3.54939E+000	1.01462E-002	0.00000E+000	8.84365E+001	2.61805E+000	9.15753E-001	6.08350E+002	2.40562E+002	1.21634E+002	8.33378E+001	4.50474E-001	9.21875E-001	-1.92980E-001	-4.93964E+002	-1.32570E+002	-1.79140E-001	-2.07862E+002	1.22493E+002
1.46744E+002	1.01367E+003	1.60296E+002	8.59296E+001	1.16228E+000	1.66795E+000	1.18390E+004	1.02325E+003	1.00000E+000	2.44700E+003	0.00000E+000	2.37850E+005	1.93862E+000	3.18381E+001	1.06820E-002	1.53294E-002	5.51274E-002	1.12313E-001	6.99350E+004	1.60340E+002	8.59801E+001	1.60803E-002	1.60803E-002	4.82946E+005	4.30000E+001	3.30000E+001	0.00000E+000	6.65389E+002	2.68285E+002	1.16014E+002	1.00000E+002	3.16654E+000	2.27761E-002	0.00000E+000	8.13812E+001	2.75433E+000	9.62982E-001	6.08350E+002	2.40562E+002	1.21634E+002	8.33475E+001	4.50474E-001	9.21875E-001	-1.77513E-001	-2.09819E+002	1.16952E+002	-1.79141E-001	-2.07853E+002	1.22519E+002
1.31197E+002	8.95048E+002	1.60259E+002	8.59606E+001	1.21260E+000	1.75799E+000	1.13380E+004	7.20320E+002	1.00000E+000	2.44800E+003	1.00000E+000	2.37955E+005	2.13174E+000	2.99174E+001	1.13881E-002	1.65100E-002	5.86630E-002	1.21959E-001	6.99350E+004	1.60340E+002	8.59801E+001	1.60803E-002	1.60803E-002	4.82946E+005	4.30000E+001	3.40000E+001	0.00000E+000	5.89850E+002	2.52799E+002	9.58909E+001	1.00000E+002	2.82717E+000	2.48922E-002	0.00000E+000	7.89904E+001	2.82628E+000	9.58977E-001	6.08350E+002	2.40562E+002	1.21634E+002	8.33558E+001	4.50474E-001	9.21875E-001	-1.82451E-001	-2.12210E+002	1.25514E+002	-1.79142E-001	-2.07844E+002	1.22527E+002
1.28428E+002	8.84535E+002	1.60291E+002	8.58928E+001	1.20070E+000	1.76206E+000	1.11440E+004	9.77102E+002	1.00000E+000	2.44900E+003	0.00000E+000	2.38064E+005	2.11571E+000	2.97411E+001	1.13740E-002	1.66917E-002	5.88967E-002	1.25447E-001	6.99350E+004	1.60340E+002	8.59801E+001	1.60803E-002	1.60803E-002	4.82946E+005	4.30000E+001	3.50000E+001	0.00000E+000	5.83284E+002	2.33568E+002	1.02474E+002	1.00000E+002	2.77374E+000	2.40829E-002	0.00000E+000	8.16495E+001	2.83743E+000	9.63487E-001	6.08350E+002	2.40562E+002	1.21634E+002	8.33513E+001	4.50474E-001	9.21875E-001	-1.88342E-001	-2.09551E+002	1.41365E+002	-1.79146E-001	-2.07849E+002	1.22529E+002
1.46579E+002	1.04792E+003	1.60268E+002	8.59389E+001	1.16941E+000	1.64081E+000	1.21460E+004	1.02083E+003	1.00000E+000	2.45000E+003	0.00000E+000	2.38166E+005	1.91879E+000	3.23716E+001	1.06109E-002	1.48882E-002	5.47525E-002	1.06686E-001	6.99350E+004	1.60340E+002	8.59801E+001	1.60803E-002	1.60803E-002	4.82946E+005	4.30000E+001	3.60000E+001	0.00000E+000	6.66475E+002	2.76951E+002	1.37666E+002	1.00000E+002	3.26929E+000	2.07174E-002	0.00000E+000	8.22813E+001	2.95314E+000	8.86727E-001	6.08350E+002	2.40562E+002	1.21634E+002	8.33499E+001	4.50474E-001	9.21875E-001	-1.66577E-001	-2.08919E+002	9.39064E+001	-1.79149E-001	-2.07850E+002	1.22536E+002
1.27497E+002	7.65249E+002	1.60364E+002	8.59254E+001	1.23894E+000	1.80826E+000	1.01270E+004	7.56280E+002	1.00000E+000	2.45100E+003	5.00000E+000	2.38255E+005	2.24033E+000	2.76631E+001	1.23115E-002	1.79689E-002	6.06023E-002	1.27549E-001	6.99350E+004	1.60340E+002	8.59801E+001	1.60803E-002	1.60803E-002	4.82946E+005	4.30000E+001	3.70000E+001	0.00000E+000	5.01288E+002	1.95196E+002	9.64606E+001	1.00000E+002	2.39630E+000	2.77049E-002	0.00000E+000	8.33570E+001	3.03984E+000	9.43407E-001	6.08350E+002	2.40562E+002	1.21634E+002	8.33614E+001	4.50474E-001	9.21875E-001	-1.85703E-001	-2.07843E+002	1.37161E+002	-1.79150E-001	-2.07839E+002	1.22564E+002
1.31713E+002	9.37778E+002	1.60282E+002	8.58825E+001	1.20451E+000	1.75625E+000	1.18230E+004	5.97587E+002	1.00000E+000	2.45200E+003	0.00000E+000	2.38354E+005	2.11542E+000	3.06232E+001	1.10776E-002	1.61519E-002	5.47106E-002	1.14920E-001	6.99350E+004	1.60340E+002	8.59801E+001	1.60803E-002	1.60803E-002	4.82946E+005	4.30000E+001	3.80000E+001	0.00000E+000	6.24326E+002	2.64163E+002	9.83199E+001	3.00000E+002	2.97154E+000	1.22950E-002	0.00000E+000	7.91240E+001	2.72145E+000	9.75275E-001	6.08350E+002	2.40562E+002	1.21634E+002	8.33556E+001	4.50474E-001	9.21875E-001	-1.85225E-001	-2.12076E+002	1.31837E+002	-1.79154E-001	-2.07844E+002	1.22548E+002
1.38533E+002	1.09044E+003	1.60344E+002	8.59346E+001	1.17823E+000	1.72754E+000	1.32700E+004	8.00793E+002	1.00000E+000	2.45300E+003	0.00000E+000	2.38462E+005	2.03545E+000	3.30218E+001	1.02281E-002	1.49966E-002	5.47720E-002	1.16531E-001	6.99350E+004	1.60340E+002	8.59801E+001	1.60803E-002	1.60803E-002	4.82946E+005	4.30000E+001	3.90000E+001	0.00000E+000	7.25208E+002	2.72753E+002	1.41460E+002	1.00000E+002	3.44498E+000	1.26170E-002	0.00000E+000	8.44369E+001	2.62502E+000	9.54383E-001	6.08350E+002	2.40562E+002	1.21634E+002	8.33678E+001	4.50474E-001	9.21875E-001	-1.87918E-001	-2.06763E+002	1.43212E+002	-1.79154E-001	-2.07832E+002	1.22578E+002
1.44321E+002	1.00539E+003	1.60366E+002	8.60532E+001	1.20905E+000	1.66838E+000	1.21920E+004	1.37270E+003	1.00000E+000	2.45400E+003	1.00000E+000	2.38568E+005	2.01716E+000	3.17079E+001	1.09498E-002	1.51098E-002	5.67313E-002	1.06969E-001	6.99350E+004	1.60340E+002	8.59801E+001	1.60803E-002	1.60803E-002	4.82946E+005	4.30000E+001	4.00000E+001	0.00000E+000	6.57291E+002	2.70000E+002	1.15099E+002	1.00000E+002	3.14431E+000	3.10190E-002	0.00000E+000	8.09070E+001	2.74283E+000	9.52915E-001	6.08350E+002	2.40562E+002	1.21634E+002	8.33661E+001	4.50474E-001	9.21875E-001	-1.58456E-001	-2.10293E+002	7.50610E+001	-1.79158E-001	-2.07834E+002	1.22603E+002
1.17789E+002	5.49934E+002	1.60274E+002	8.61074E+001	1.28204E+000	1.75387E+000	7.34500E+003	3.59786E+002	1.00000E+000	2.45500E+003	1.80000E+001	2.38686E+005	2.24853E+000	2.34507E+001	1.49591E-002	2.04646E-002	6.08339E-002	1.12100E-001	6.99350E+004	1.60340E+002	8.59801E+001	1.60803E-002	1.60803E-002	4.82946E+005	4.30000E+001	4.10000E+001	0.00000E+000	3.61857E+002	1.55833E+002	6.63475E+001	1.00000E+002	1.76232E+000	2.80326E-002	0.00000E+000	7.98964E+001	3.67960E+000	9.15154E-001	6.08350E+002	2.40562E+002	1.21634E+002	8.33456E+001	4.50474E-001	9.21875E-001	-1.54243E-001	-2.11304E+002	6.50484E+001	-1.79166E-001	-2.07854E+002	1.22590E+002
1.35423E+002	7.47298E+002	1.60388E+002	8.60918E+001	1.22208E+000	1.80272E+000	9.73500E+003	1.06627E+003	1.00000E+000	2.45600E+003	7.00000E+000	2.38778E+005	2.20307E+000	2.73368E+001	1.23860E-002	1.82710E-002	6.38152E-002	1.37314E-001	6.99350E+004	1.60340E+002	8.59801E+001	1.60803E-002	1.60803E-002	4.82946E+005	4.30000E+001	4.20000E+001	0.00000E+000	5.09614E+002	1.84881E+002	8.88180E+001	1.00000E+002	2.36471E+000	2.64682E-002	0.00000E+000	8.41300E+001	2.88953E+000	1.01227E+000	6.08350E+002	2.40562E+002	1.21634E+002	8.33378E+001	4.50474E-001	9.21875E-001	-1.90861E-001	-4.98270E+002	-1.41628E+002	-1.79170E-001	-2.07862E+002	1.22612E+002
1.32709E+002	7.00665E+002	1.60390E+002	8.61350E+001	1.15546E+000	1.68626E+000	8.21900E+003	3.75213E+002	1.00000E+000	2.45700E+003	0.00000E+000	2.38870E+005	1.94839E+000	2.64701E+001	1.27451E-002	1.86001E-002	5.01053E-002	1.04684E-001	6.99350E+004	1.60340E+002	8.59801E+001	1.60803E-002	1.60803E-002	4.82946E+005	4.30000E+001	4.30000E+001	0.00000E+000	4.53255E+002	1.86434E+002	8.43151E+001	1.00000E+002	2.18590E+000	1.50848E-002	0.00000E+000	8.14251E+001	3.42033E+000	9.30708E-001	6.08350E+002	2.40562E+002	1.21634E+002	8.33371E+001	4.50474E-001	9.21875E-001	-1.85682E-001	-2.09775E+002	1.35215E+002	-1.79173E-001	-2.07863E+002	1.22624E+002
1.17346E+002	2.01145E+002	1.57494E+002	8.38921E+001	1.21386E+000	1.58164E+000	2.34900E+003	3.45265E+002	1.00000E+000	2.49200E+003	4.20000E+001	2.42296E+005	1.91989E+000	1.41826E+001	2.50454E-002	3.26337E-002	8.78197E-002	1.46308E-001	7.22080E+004	1.57512E+002	8.38444E+001	2.56000E-002	2.56000E-002	7.57200E+004	9.00000E+000	1.00000E+000	0.00000E+000	6.45141E+001	3.00709E+001	1.30149E+002	1.00000E+002	7.25836E-001	1.97032E-001	0.00000E+000	1.84686E+002	5.72839E+000	1.03948E+000	2.85688E+002	1.04840E+002	4.52564E+002	1.77302E+002	1.13864E+000	9.21082E-001	-1.30357E-001	-1.06514E+002	1.19116E+002	-1.58229E-001	-4.05098E+002	-1.21031E+002
1.39369E+002	8.46449E+002	1.57520E+002	8.38865E+001	1.10274E+000	1.57088E+000	8.95000E+003	4.83361E+002	1.00000E+000	2.49300E+003	1.00000E+000	2.42353E+005	1.73227E+000	2.90938E+001	1.16563E-002	1.66047E-002	4.77700E-002	9.52963E-002	7.22080E+004	1.57512E+002	8.38444E+001	2.56000E-002	2.56000E-002	7.57200E+004	9.00000E+000	2.00000E+000	0.00000E+000	2.73097E+002	1.15579E+002	4.90201E+002	1.00000E+002	2.83034E+000	1.67016E-002	0.00000E+000	1.81656E+002	3.12829E+000	9.75152E-001	2.85688E+002	1.04840E+002	4.52564E+002	1.77304E+002	1.13864E+000	9.21082E-001	-1.73971E-001	-4.00744E+002	-8.25457E+001	-1.58230E-001	-4.05096E+002	-1.21024E+002
1.23646E+002	7.46720E+002	1.57545E+002	8.38572E+001	1.17397E+000	1.65096E+000	8.75500E+003	7.87190E+002	1.00000E+000	2.49400E+003	1.00000E+000	2.42449E+005	1.93817E+000	2.73262E+001	1.25466E-002	1.76445E-002	5.44582E-002	1.06139E-001	7.22080E+004	1.57512E+002	8.38444E+001	2.56000E-002	2.56000E-002	7.57200E+004	9.00000E+000	3.00000E+000	0.00000E+000	2.74728E+002	1.01274E+002	4.08757E+002	1.00000E+002	2.51453E+000	1.68902E-002	0.00000E+000	1.75683E+002	3.53167E+000	8.73339E-001	2.85688E+002	1.04840E+002	4.52564E+002	1.77306E+002	1.13864E+000	9.21082E-001	-1.67717E-001	-4.06717E+002	-1.02182E+002	-1.58230E-001	-4.05094E+002	-1.21020E+002
1.36500E+002	6.59934E+002	1.57527E+002	8.39131E+001	1.17169E+000	1.54823E+000	7.31100E+003	4.41756E+002	1.00000E+000	2.49500E+003	3.00000E+000	2.42550E+005	1.81405E+000	2.56892E+001	1.37033E-002	1.81070E-002	5.00484E-002	8.58292E-002	7.22080E+004	1.57512E+002	8.38444E+001	2.56000E-002	2.56000E-002	7.57200E+004	9.00000E+000	4.00000E+000	0.00000E+000	2.34550E+002	7.87438E+001	3.64522E+002	1.00000E+002	2.17735E+000	2.40827E-002	0.00000E+000	1.75890E+002	3.61944E+000	9.32526E-001	2.85688E+002	1.04840E+002	4.52564E+002	1.77308E+002	1.13864E+000	9.21082E-001	-1.37246E-001	-1.15310E+002	1.24555E+002	-1.58231E-001	-4.05092E+002	-1.21012E+002
1.45875E+002	9.88606E+002	1.57487E+002	8.37915E+001	1.13701E+000	1.53480E+000	1.05800E+004	1.33602E+003	1.00000E+000	2.49600E+003	0.00000E+000	2.42639E+005	1.74508E+000	3.14421E+001	1.10540E-002	1.49214E-002	4.81434E-002	8.65546E-002	7.22080E+004	1.57512E+002	8.38444E+001	2.56000E-002	2.56000E-002	7.57200E+004	9.00000E+000	5.00000E+000	0.00000E+000	3.33213E+002	1.38259E+002	5.71540E+002	1.00000E+002	3.35435E+000	2.70011E-002	0.00000E+000	1.80547E+002	2.96746E+000	9.45504E-001	2.85688E+002	1.04840E+002	4.52564E+002	1.77321E+002	1.13864E+000	9.21082E-001	-1.47713E-001	-4.01853E+002	-1.40129E+002	-1.58231E-001	-4.05079E+002	-1.21022E+002
1.32121E+002	9.14892E+002	1.57517E+002	8.38536E+001	1.19742E+000	1.60314E+000	1.06750E+004	9.18879E+002	1.00000E+000	2.49700E+003	1.00000E+000	2.42737E+005	1.91963E+000	3.02472E+001	1.15894E-002	1.55163E-002	5.50985E-002	9.76924E-002	7.22080E+004	1.57512E+002	8.38444E+001	2.56000E-002	2.56000E-002	7.57200E+004	9.00000E+000	6.00000E+000	0.00000E+000	3.08705E+002	1.27936E+002	5.19763E+002	1.00000E+002	3.07385E+000	2.19879E-002	0.00000E+000	1.80142E+002	2.99887E+000	9.31428E-001	2.85688E+002	1.04840E+002	4.52564E+002	1.77321E+002	1.13864E+000	9.21082E-001	-1.43694E-001	-1.11058E+002	1.42239E+002	-1.58232E-001	-4.05079E+002	-1.21007E+002
1.19494E+002	6.86740E+002	1.57563E+002	8.38446E+001	1.19496E+000	1.64883E+000	8.18500E+003	5.98572E+002	1.00000E+000	2.49800E+003	2.00000E+000	2.42833E+005	1.97028E+000	2.62057E+001	1.32082E-002	1.82249E-002	5.57189E-002	1.04523E-001	7.22080E+004	1.57512E+002	8.38444E+001	2.56000E-002	2.56000E-002	7.57200E+004	9.00000E+000	7.00000E+000	0.00000E+000	2.47540E+002	1.00195E+002	3.83207E+002	1.00000E+002	2.34291E+000	1.97610E-002	0.00000E+000	1.77896E+002	3.64977E+000	8.74009E-001	2.85688E+002	1.04840E+002	4.52564E+002	1.77320E+002	1.13864E+000	9.21082E-001	-1.58448E-001	-4.04504E+002	-1.19961E+002	-1.58232E-001	-4.05080E+002	-1.21000E+002
1.38561E+002	7.92186E+002	1.57491E+002	8.38169E+001	1.13438E+000	1.61933E+000	8.84700E+003	1.20536E+003	1.00000E+000	2.49900E+003	1.00000E+000	2.42936E+005	1.83692E+000	2.81458E+001	1.20603E-002	1.72162E-002	5.48658E-002	1.10273E-001	7.22080E+004	1.57512E+002	8.38444E+001	2.56000E-002	2.56000E-002	7.57200E+004	9.00000E+000	8.00000E+000	0.00000E+000	3.04758E+002	9.49071E+001	4.51101E+002	1.00000E+002	2.73026E+000	4.32984E-002	0.00000E+000	1.73810E+002	3.33946E+000	9.18791E-001	2.85688E+002	1.04840E+002	4.52564E+002	1.77319E+002	1.13864E+000	9.21082E-001	-1.74988E-001	-4.08590E+002	-8.81688E+001	-1.58233E-001	-4.05081E+002	-1.21016E+002
1.35477E+002	8.31048E+002	1.57465E+002	8.38046E+001	1.19372E+000	1.68270E+000	1.00680E+004	1.02995E+003	1.00000E+000	2.50000E+003	1.00000E+000	2.43031E+005	2.00868E+000	2.88279E+001	1.18968E-002	1.67701E-002	5.57940E-002	1.09483E-001	7.22080E+004	1.57512E+002	8.38444E+001	2.56000E-002	2.56000E-002	7.57200E+004	9.00000E+000	9.00000E+000	0.00000E+000	3.35055E+002	8.76854E+001	4.57749E+002	1.00000E+002	2.82211E+000	2.45379E-002	0.00000E+000	1.69787E+002	3.15355E+000	9.12053E-001	2.85688E+002	1.04840E+002	4.52564E+002	1.77318E+002	1.13864E+000	9.21082E-001	-1.68864E-001	-4.12614E+002	-1.05602E+002	-1.58233E-001	-4.05082E+002	-1.21021E+002
1.20782E+002	7.39551E+002	1.57455E+002	8.37044E+001	1.19657E+000	1.70366E+000	9.08400E+003	6.64258E+002	1.00000E+000	2.50100E+003	2.00000E+000	2.43121E+005	2.03854E+000	2.71947E+001	1.25545E-002	1.78749E-002	5.54279E-002	1.10752E-001	7.24660E+004	1.57505E+002	8.37945E+001	2.51624E-002	2.51624E-002	9.05560E+004	1.00000E+001	1.00000E+000	0.00000E+000	3.11704E+002	8.70869E+001	3.93469E+002	1.00000E+002	2.53079E+000	2.23082E-002	0.00000E+000	1.67406E+002	3.58344E+000	8.44991E-001	3.19485E+002	1.04471E+002	4.58417E+002	1.73330E+002	1.08583E+000	8.83227E-001	-1.73723E-001	-4.14994E+002	-9.73750E+001	-1.64720E-001	-4.09070E+002	-1.11068E+002
1.46498E+002	8.29230E+002	1.57531E+002	8.38055E+001	1.10573E+000	1.56236E+000	8.76500E+003	9.23443E+002	1.00000E+000	2.50200E+003	1.00000E+000	2.43215E+005	1.72755E+000	2.87964E+001	1.18106E-002	1.66881E-002	5.00217E-002	9.83104E-002	7.24660E+004	1.57505E+002	8.37945E+001	2.51624E-002	2.51624E-002	9.05560E+004	1.00000E+001	2.00000E+000	0.00000E+000	3.22369E+002	1.04438E+002	4.65614E+002	1.00000E+002	2.86035E+000	2.55976E-002	0.00000E+000	1.73440E+002	3.46154E+000	8.90525E-001	3.19485E+002	1.04471E+002	4.58417E+002	1.73329E+002	1.08583E+000	8.83227E-001	-1.70018E-001	-4.08960E+002	-9.94223E+001	-1.64721E-001	-4.09071E+002	-1.11040E+002
1.34966E+002	1.09372E+003	1.57494E+002	8.38534E+001	1.18943E+000	1.65139E+000	1.29920E+004	8.76500E+002	1.00000E+000	2.50300E+003	0.00000E+000	2.43312E+005	1.96421E+000	3.30714E+001	1.04352E-002	1.44881E-002	5.30186E-002	1.01144E-001	7.24660E+004	1.57505E+002	8.37945E+001	2.51624E-002	2.51624E-002	9.05560E+004	1.00000E+001	3.00000E+000	0.00000E+000	4.30752E+002	1.37068E+002	5.79515E+002	1.00000E+002	3.66881E+000	1.31806E-002	0.00000E+000	1.70940E+002	2.98831E+000	8.47280E-001	3.19485E+002	1.04471E+002	4.58417E+002	1.73328E+002	1.08583E+000	8.83227E-001	-1.61474E-001	-4.11460E+002	-1.20434E+002	-1.64721E-001	-4.09072E+002	-1.11040E+002
1.37191E+002	6.70903E+002	1.57519E+002	8.38533E+001	1.18272E+000	1.65406E+000	7.93600E+003	5.68927E+002	1.00000E+000	2.50400E+003	2.00000E+000	2.43422E+005	1.95630E+000	2.59018E+001	1.32765E-002	1.85674E-002	5.36459E-002	1.03188E-001	7.24660E+004	1.57505E+002	8.37945E+001	2.51624E-002	2.51624E-002	9.05560E+004	1.00000E+001	4.00000E+000	0.00000E+000	2.49939E+002	8.54835E+001	3.87419E+002	1.00000E+002	2.32133E+000	2.74232E-002	0.00000E+000	1.76038E+002	3.50084E+000	9.25376E-001	3.19485E+002	1.04471E+002	4.58417E+002	1.73354E+002	1.08583E+000	8.83227E-001	-1.65012E-001	-4.06362E+002	-1.07697E+002	-1.64718E-001	-4.09046E+002	-1.11016E+002
1.25563E+002	8.10906E+002	1.57484E+002	8.37954E+001	1.12799E+000	1.62972E+000	9.05700E+003	9.95375E+002	1.00000E+000	2.50500E+003	2.00000E+000	2.43532E+005	1.83831E+000	2.84764E+001	1.18526E-002	1.71246E-002	5.43913E-002	1.11974E-001	7.24660E+004	1.57505E+002	8.37945E+001	2.51624E-002	2.51624E-002	9.05560E+004	1.00000E+001	5.00000E+000	0.00000E+000	2.83728E+002	1.01387E+002	4.56893E+002	1.00000E+002	2.70641E+000	2.90189E-002	0.00000E+000	1.77473E+002	3.22275E+000	9.40964E-001	3.19485E+002	1.04471E+002	4.58417E+002	1.73357E+002	1.08583E+000	8.83227E-001	-1.80825E-001	-4.04927E+002	-7.16052E+001	-1.64718E-001	-4.09043E+002	-1.11027E+002
1.34117E+002	8.88242E+002	1.57557E+002	8.38034E+001	1.20202E+000	1.59078E+000	1.03460E+004	1.21145E+003	1.00000E+000	2.50600E+003	2.00000E+000	2.43636E+005	1.91215E+000	2.98034E+001	1.18175E-002	1.56396E-002	5.62770E-002	9.75344E-002	7.24660E+004	1.57505E+002	8.37945E+001	2.51624E-002	2.51624E-002	9.05560E+004	1.00000E+001	6.00000E+000	0.00000E+000	3.41361E+002	1.36051E+002	5.05483E+002	1.00000E+002	3.14609E+000	3.20064E-002	0.00000E+000	1.76551E+002	3.35644E+000	8.45328E-001	3.19485E+002	1.04471E+002	4.58417E+002	1.73359E+002	1.08583E+000	8.83227E-001	-1.38014E-001	-1.14649E+002	1.26803E+002	-1.64718E-001	-4.09041E+002	-1.11011E+002
1.27668E+002	9.00343E+002	1.57517E+002	8.37944E+001	1.16769E+000	1.65404E+000	1.05310E+004	7.43512E+002	1.00000E+000	2.50700E+003	0.00000E+000	2.43730E+005	1.93141E+000	3.00057E+001	1.13787E-002	1.61180E-002	5.02859E-002	9.94581E-002	7.24660E+004	1.57505E+002	8.37945E+001	2.51624E-002	2.51624E-002	9.05560E+004	1.00000E+001	7.00000E+000	0.00000E+000	3.56121E+002	9.92952E+001	4.83194E+002	1.00000E+002	3.00601E+000	1.47521E-002	0.00000E+000	1.70076E+002	3.15711E+000	8.90772E-001	3.19485E+002	1.04471E+002	4.58417E+002	1.73362E+002	1.08583E+000	8.83227E-001	-1.71227E-001	-4.12324E+002	-1.00149E+002	-1.64718E-001	-4.09038E+002	-1.11017E+002
1.16008E+002	7.60247E+002	1.57494E+002	8.37684E+001	1.23911E+000	1.68596E+000	9.57100E+003	5.06081E+002	1.00000E+000	2.50800E+003	1.00000E+000	2.43818E+005	2.08909E+000	2.75726E+001	1.26657E-002	1.72333E-002	5.30004E-002	9.67040E-002	7.24660E+004	1.57505E+002	8.37945E+001	2.51624E-002	2.51624E-002	9.05560E+004	1.00000E+001	8.00000E+000	0.00000E+000	2.88878E+002	1.07818E+002	4.03423E+002	1.00000E+002	2.55763E+000	1.54065E-002	0.00000E+000	1.73990E+002	3.58262E+000	8.23401E-001	3.19485E+002	1.04471E+002	4.58417E+002	1.73365E+002	1.08583E+000	8.83227E-001	-1.51602E-001	-4.08410E+002	-1.38471E+002	-1.64718E-001	-4.09035E+002	-1.11022E+002
1.39838E+002	8.39647E+002	1.57475E+002	8.37496E+001	1.11457E+000	1.62069E+000	9.23300E+003	7.91916E+002	1.00000E+000	2.50900E+003	0.00000E+000	2.43911E+005	1.80637E+000	2.89767E+001	1.15994E-002	1.68667E-002	5.17377E-002	1.07776E-001	7.24660E+004	1.57505E+002	8.37945E+001	2.51624E-002	2.51624E-002	9.05560E+004	1.00000E+001	9.00000E+000	0.00000E+000	3.08656E+002	8.75210E+001	4.86286E+002	1.00000E+002	2.84063E+000	2.52679E-002	0.00000E+000	1.74843E+002	3.04367E+000	9.86785E-001	3.19485E+002	1.04471E+002	4.58417E+002	1.73368E+002	1.08583E+000	8.83227E-001	-1.83933E-001	-4.07557E+002	-6.73173E+001	-1.64717E-001	-4.09032E+002	-1.11026E+002
1.13393E+002	2.38298E+002	1.57567E+002	8.38115E+001	1.25876E+000	1.68459E+000	3.04100E+003	2.70802E+002	1.00000E+000	2.51000E+003	3.50000E+001	2.44036E+005	2.12050E+000	1.54369E+001	2.28262E-002	3.05483E-002	7.05414E-002	1.23095E-001	7.24660E+004	1.57505E+002	8.37945E+001	2.51624E-002	2.51624E-002	9.05560E+004	1.00000E+001	1.00000E+001	0.00000E+000	7.49479E+001	2.73653E+001	1.46684E+002	1.00000E+002	8.05581E-001	1.22603E-001	0.00000E+000	1.81789E+002	4.83624E+000	1.08212E+000	3.19485E+002	1.04471E+002	4.58417E+002	1.73370E+002	1.08583E+000	8.83227E-001	-1.43499E-001	-1.09411E+002	1.43479E+002	-1.64717E-001	-4.09030E+002	-1.10999E+002
1.20400E+002	3.30789E+002	1.60157E+002	8.52951E+001	1.19225E+000	1.64809E+000	3.93500E+003	3.03738E+002	1.00000E+000	2.84700E+003	1.50000E+001	2.75703E+005	1.96492E+000	1.81876E+001	1.90061E-002	2.62729E-002	5.21266E-002	9.60697E-002	8.20340E+004	1.60157E+002	8.52951E+001	5.21266E-002	9.60697E-002	3.93500E+003	1.00000E+000	1.00000E+000	0.00000E+000	2.14859E+002	3.90112E+001	9.92419E+001	1.00000E+002	1.09429E+000	2.81840E-002	0.00000E+000	1.18454E+002	5.16246E+000	8.91172E-001	2.14859E+002	3.90112E+001	9.92419E+001	1.18454E+002	5.16246E+000	8.91172E-001	-1.59300E-001	-1.72746E+002	1.14281E+002	-1.59300E-001	-1.72746E+002	1.14281E+002
1.10804E+002	2.59803E+002	1.57568E+002	8.39751E+001	1.31016E+000	1.74839E+000	3.53000E+003	2.68738E+002	1.00000E+000	3.19900E+003	2.40000E+001	3.08846E+005	2.29067E+000	1.61184E+001	2.20515E-002	2.94274E-002	7.33727E-002	1.27816E-001	9.13640E+004	1.57491E+002	8.39046E+001	4.42957E-002	4.42957E-002	3.02740E+004	3.00000E+000	1.00000E+000	0.00000E+000	9.95846E+001	9.41114E+001	1.46977E+002	1.00000E+002	1.07573E+000	4.95218E-002	0.00000E+000	2.03418E+002	8.93571E+000	5.43594E-001	3.97090E+002	1.45818E+002	6.10775E+002	1.78670E+002	1.84501E+000	8.98997E-001	-1.42232E-001	-3.78982E+002	-1.28719E+002	-1.49745E-001	-4.03730E+002	-1.37682E+002
1.30059E+002	1.04714E+003	1.57461E+002	8.38750E+001	1.20673E+000	1.62910E+000	1.24690E+004	1.44845E+003	1.00000E+000	3.20000E+003	0.00000E+000	3.08927E+005	1.96589E+000	3.23595E+001	1.08067E-002	1.45892E-002	5.88729E-002	1.06395E-001	9.13640E+004	1.57491E+002	8.39046E+001	4.42957E-002	4.42957E-002	3.02740E+004	3.00000E+000	2.00000E+000	0.00000E+000	3.86070E+002	1.46115E+002	6.00557E+002	1.00000E+002	3.63420E+000	2.23261E-002	0.00000E+000	1.79302E+002	2.87698E+000	8.98336E-001	3.97090E+002	1.45818E+002	6.10775E+002	1.78663E+002	1.84501E+000	8.98997E-001	-1.47903E-001	-4.03098E+002	-1.40969E+002	-1.49747E-001	-4.03737E+002	-1.37717E+002
1.46148E+002	1.29842E+003	1.57497E+002	8.39130E+001	1.14910E+000	1.56920E+000	1.42750E+004	1.48706E+003	1.00000E+000	3.20100E+003	0.00000E+000	3.09027E+005	1.80316E+000	3.60336E+001	9.61763E-003	1.31338E-002	5.12699E-002	9.47377E-002	9.13640E+004	1.57491E+002	8.39046E+001	4.42957E-002	4.42957E-002	3.02740E+004	3.00000E+000	3.00000E+000	0.00000E+000	4.80284E+002	1.58344E+002	7.34392E+002	1.00000E+002	4.40884E+000	1.95692E-002	0.00000E+000	1.77406E+002	2.60879E+000	9.25898E-001	3.97090E+002	1.45818E+002	6.10775E+002	1.78688E+002	1.84501E+000	8.98997E-001	-1.53511E-001	-4.04994E+002	-1.30986E+002	-1.49741E-001	-4.03712E+002	-1.37693E+002
1.09209E+002	4.62689E+002	1.57413E+002	8.28097E+001	1.26626E+000	1.68413E+000	5.93600E+003	3.57681E+002	1.00000E+000	3.37800E+003	9.00000E+000	3.25813E+005	2.13254E+000	2.15102E+001	1.64352E-002	2.18589E-002	5.80993E-002	1.00807E-001	9.61630E+004	1.57416E+002	8.28901E+001	4.19834E-002	4.19834E-002	1.89120E+004	4.00000E+000	1.00000E+000	0.00000E+000	1.83230E+002	9.30996E+001	1.93584E+002	1.00000E+002	1.48152E+000	3.18816E-002	0.00000E+000	1.71140E+002	7.37534E+000	5.07881E-001	1.63580E+002	8.24208E+001	2.09008E+002	1.78926E+002	3.23101E+000	6.49507E-001	-1.40463E-001	-1.20060E+002	1.26333E+002	-1.32596E-001	-1.12274E+002	1.17812E+002
1.18173E+002	3.00842E+002	1.57360E+002	8.29971E+001	1.21361E+000	1.38761E+000	3.12500E+003	2.79789E+002	1.00000E+000	3.37900E+003	2.20000E+001	3.25916E+005	1.68401E+000	1.73448E+001	2.17096E-002	2.48223E-002	5.54136E-002	7.09738E-002	9.61630E+004	1.57416E+002	8.28901E+001	4.19834E-002	4.19834E-002	1.89120E+004	4.00000E+000	2.00000E+000	0.00000E+000	8.09339E+001	7.95425E+001	1.44359E+002	1.00000E+002	9.68469E-001	5.32909E-002	0.00000E+000	2.03676E+002	7.43295E+000	6.94552E-001	1.63580E+002	8.24208E+001	2.09008E+002	1.78886E+002	3.23101E+000	6.49507E-001	-6.56348E-002	-8.75243E+001	9.78773E+000	-1.32607E-001	-1.12314E+002	1.17809E+002
1.29741E+002	5.28906E+002	1.57375E+002	8.29003E+001	1.17120E+000	1.60335E+000	6.03200E+003	5.00985E+002	1.00000E+000	3.38000E+003	5.00000E+000	3.25997E+005	1.87785E+000	2.29980E+001	1.50800E-002	2.06442E-002	5.68433E-002	1.04589E-001	9.61630E+004	1.57416E+002	8.28901E+001	4.19834E-002	4.19834E-002	1.89120E+004	4.00000E+000	3.00000E+000	0.00000E+000	1.91281E+002	1.03572E+002	2.67216E+002	1.00000E+002	1.78821E+000	2.52857E-002	0.00000E+000	1.83117E+002	5.36750E+000	6.92291E-001	1.63580E+002	8.24208E+001	2.09008E+002	1.78901E+002	3.23101E+000	6.49507E-001	-1.54618E-001	-3.99283E+002	-1.23072E+002	-1.32604E-001	-1.12299E+002	1.17808E+002
1.18729E+002	3.61619E+002	1.57531E+002	8.29114E+001	1.14262E+000	1.50714E+000	3.81900E+003	5.30134E+002	1.00000E+000	3.38100E+003	1.60000E+001	3.26100E+005	1.72209E+000	1.90163E+001	1.84896E-002	2.43881E-002	6.57634E-002	1.12259E-001	9.61630E+004	1.57416E+002	8.28901E+001	4.19834E-002	4.19834E-002	1.89120E+004	4.00000E+000	4.00000E+000	0.00000E+000	1.56909E+002	3.47710E+001	1.93942E+002	1.00000E+002	1.23326E+000	7.91884E-002	0.00000E+000	1.67768E+002	5.21805E+000	8.94969E-001	1.63580E+002	8.24208E+001	2.09008E+002	1.78902E+002	3.23101E+000	6.49507E-001	-1.36399E-001	-1.23432E+002	1.14548E+002	-1.32604E-001	-1.12298E+002	1.17840E+002
1.29699E+002	5.24865E+002	1.60440E+002	8.54368E+001	1.16818E+000	1.65019E+000	6.14400E+003	4.19336E+002	1.00000E+000	3.39800E+003	4.00000E+000	3.27659E+005	1.92772E+000	2.29099E+001	1.49034E-002	2.10527E-002	5.52613E-002	1.08052E-001	9.67130E+004	1.60440E+002	8.54368E+001	5.52613E-002	1.08052E-001	6.14400E+003	1.00000E+000	1.00000E+000	0.00000E+000	3.65366E+002	8.71173E+001	1.07827E+002	1.00000E+002	1.71323E+000	3.27623E-002	0.00000E+000	1.02467E+002	3.74244E+000	9.83808E-001	3.65366E+002	8.71173E+001	1.07827E+002	1.02467E+002	3.74244E+000	9.83808E-001	-1.69988E-001	-1.88733E+002	1.21479E+002	-1.69988E-001	-1.88733E+002	1.21479E+002
1.15073E+002	3.04030E+002	1.60497E+002	8.61017E+001	1.26423E+000	1.75112E+000	4.00400E+003	3.94826E+002	1.00000E+000	4.59000E+003	2.10000E+001	4.38914E+005	2.21381E+000	1.74364E+001	1.99792E-002	2.76738E-002	7.09078E-002	1.33192E-001	1.28646E+005	1.60403E+002	8.60680E+001	4.40101E-002	4.40101E-002	3.39230E+004	5.00000E+000	1.00000E+000	0.00000E+000	1.96223E+002	1.00151E+002	2.90553E+001	3.00000E+002	9.77842E-001	7.54055E-002	0.00000E+000	8.12581E+001	4.99167E+000	9.13688E-001	3.67407E+002	1.76759E+002	5.89106E+001	8.39563E+001	1.71653E+000	9.12833E-001	-1.60220E-001	-2.09942E+002	7.92241E+001	-1.60538E-001	-2.07244E+002	8.26067E+001
1.25565E+002	6.00331E+002	1.60246E+002	8.59421E+001	1.20290E+000	1.62726E+000	7.10200E+003	5.47044E+002	1.00000E+000	4.59100E+003	6.00000E+000	4.38992E+005	1.95743E+000	2.45016E+001	1.42738E-002	1.93093E-002	5.81557E-002	1.04822E-001	1.28646E+005	1.60403E+002	8.60680E+001	4.40101E-002	4.40101E-002	3.39230E+004	5.00000E+000	2.00000E+000	0.00000E+000	3.89522E+002	1.75054E+002	6.29873E+001	1.00000E+002	1.88963E+000	2.90599E-002	0.00000E+000	8.63411E+001	3.64504E+000	9.39505E-001	3.67407E+002	1.76759E+002	5.89106E+001	8.39549E+001	1.71653E+000	9.12833E-001	-1.48670E-001	-2.04859E+002	5.96607E+001	-1.60540E-001	-2.07245E+002	8.25434E+001
1.23517E+002	4.32391E+002	1.60384E+002	8.61459E+001	1.21518E+000	1.79272E+000	5.58700E+003	3.51249E+002	1.00000E+000	4.59200E+003	1.60000E+001	4.39093E+005	2.17847E+000	2.07940E+001	1.62574E-002	2.39841E-002	5.38536E-002	1.14019E-001	1.28646E+005	1.60403E+002	8.60680E+001	4.40101E-002	4.40101E-002	3.39230E+004	5.00000E+000	3.00000E+000	0.00000E+000	2.75349E+002	1.41851E+002	4.53281E+001	0.00000E+000	1.39160E+000	4.15493E-002	0.00000E+000	8.15222E+001	4.40589E+000	8.76331E-001	3.67407E+002	1.76759E+002	5.89106E+001	8.38996E+001	1.71653E+000	9.12833E-001	-1.90837E-001	-5.00878E+002	-1.44284E+002	-1.60555E-001	-2.07300E+002	8.25704E+001
1.34041E+002	7.30475E+002	1.60489E+002	8.60230E+001	1.24861E+000	1.67109E+000	9.13700E+003	5.55728E+002	1.00000E+000	4.59300E+003	0.00000E+000	4.39181E+005	2.08653E+000	2.70273E+001	1.30624E-002	1.74822E-002	6.12375E-002	1.08478E-001	1.28646E+005	1.60403E+002	8.60680E+001	4.40101E-002	4.40101E-002	3.39230E+004	5.00000E+000	4.00000E+000	0.00000E+000	4.55007E+002	2.05331E+002	8.58525E+001	1.00000E+002	2.25180E+000	2.28914E-002	0.00000E+000	8.74324E+001	3.41523E+000	8.84034E-001	3.67407E+002	1.76759E+002	5.89106E+001	8.38375E+001	1.71653E+000	9.12833E-001	-1.43448E-001	-2.03768E+002	4.98343E+001	-1.60571E-001	-2.07363E+002	8.25462E+001
1.18888E+002	6.27342E+002	1.60408E+002	8.61588E+001	1.23880E+000	1.74503E+000	8.09300E+003	3.93877E+002	1.00000E+000	4.59400E+003	1.00000E+000	4.39279E+005	2.16173E+000	2.50468E+001	1.37704E-002	1.93976E-002	5.45988E-002	1.06461E-001	1.28646E+005	1.60403E+002	8.60680E+001	4.40101E-002	4.40101E-002	3.39230E+004	5.00000E+000	5.00000E+000	0.00000E+000	3.97345E+002	2.07996E+002	4.90631E+001	3.00000E+002	1.96189E+000	2.38443E-002	0.00000E+000	7.91574E+001	3.35776E+000	9.55403E-001	3.67407E+002	1.76759E+002	5.89106E+001	8.37502E+001	1.71653E+000	9.12833E-001	-1.68477E-001	-2.12043E+002	9.49652E+001	-1.60593E-001	-2.07450E+002	8.25087E+001
1.37351E+002	9.86343E+002	1.60742E+002	8.57635E+001	1.20949E+000	1.72133E+000	1.23280E+004	1.02959E+003	1.00000E+000	4.66400E+003	0.00000E+000	4.45624E+005	2.08193E+000	3.14061E+001	1.08932E-002	1.55031E-002	5.29628E-002	1.06006E-001	1.30472E+005	1.60742E+002	8.57635E+001	5.29628E-002	1.06006E-001	1.23280E+004	1.00000E+000	1.00000E+000	0.00000E+000	6.15197E+002	2.78118E+002	1.22341E+002	1.00000E+002	3.06747E+000	1.89856E-002	0.00000E+000	8.76852E+001	3.00932E+000	8.63728E-001	6.15197E+002	2.78118E+002	1.22341E+002	8.76852E+001	3.00932E+000	8.63728E-001	-1.73515E-001	-2.03515E+002	1.14512E+002	-1.73515E-001	-2.03515E+002	1.14512E+002
1.41684E+002	7.78428E+002	1.60387E+002	8.59538E+001	1.22343E+000	1.70837E+000	9.73600E+003	9.17629E+002	1.00000E+000	4.66500E+003	0.00000E+000	4.45718E+005	2.09007E+000	2.79003E+001	1.23991E-002	1.73138E-002	6.18574E-002	1.19318E-001	1.30503E+005	1.60323E+002	8.60276E+001	2.64709E-002	2.64709E-002	1.11988E+005	1.30000E+001	1.00000E+000	0.00000E+000	5.08754E+002	2.09089E+002	9.31258E+001	1.00000E+002	2.44787E+000	3.61597E-002	0.00000E+000	8.98660E+001	3.12173E+000	9.36925E-001	4.58851E+002	2.11873E+002	8.08104E+001	8.58064E+001	9.59615E-001	8.98687E-001	-1.64260E-001	-2.01334E+002	9.64964E+001	-1.70672E-001	-2.05394E+002	1.06368E+002
1.40381E+002	6.49513E+002	1.60283E+002	8.59290E+001	1.14317E+000	1.57211E+000	7.11000E+003	4.55345E+002	1.00000E+000	4.66600E+003	5.00000E+000	4.45822E+005	1.79720E+000	2.54856E+001	1.35574E-002	1.86444E-002	5.23730E-002	9.73089E-002	1.30503E+005	1.60323E+002	8.60276E+001	2.64709E-002	2.64709E-002	1.11988E+005	1.30000E+001	2.00000E+000	0.00000E+000	4.27698E+002	1.60076E+002	8.56833E+001	1.00000E+002	2.03714E+000	2.09678E-002	0.00000E+000	9.34156E+001	3.61597E+000	9.46522E-001	4.58851E+002	2.11873E+002	8.08104E+001	8.58036E+001	9.59615E-001	8.98687E-001	-1.56811E-001	-1.97784E+002	8.40212E+001	-1.70672E-001	-2.05396E+002	1.06343E+002
1.30291E+002	7.91924E+002	1.60298E+002	8.60550E+001	1.18891E+000	1.78335E+000	9.94700E+003	6.24464E+002	1.00000E+000	4.66700E+003	0.00000E+000	4.45915E+005	2.12023E+000	2.81411E+001	1.19207E-002	1.78809E-002	5.98399E-002	1.33005E-001	1.30503E+005	1.60323E+002	8.60276E+001	2.64709E-002	2.64709E-002	1.11988E+005	1.30000E+001	3.00000E+000	0.00000E+000	5.07564E+002	2.27518E+002	8.79245E+001	1.00000E+002	2.48057E+000	1.55972E-002	0.00000E+000	8.66607E+001	3.15428E+000	9.17372E-001	4.58851E+002	2.11873E+002	8.08104E+001	8.58065E+001	9.59615E-001	8.98687E-001	-1.98914E-001	-4.95739E+002	-1.20771E+002	-1.70671E-001	-2.05394E+002	1.06362E+002
1.31810E+002	6.71702E+002	1.60252E+002	8.59479E+001	1.23116E+000	1.68896E+000	8.37200E+003	9.61320E+002	1.00000E+000	4.66800E+003	4.00000E+000	4.46008E+005	2.07938E+000	2.59172E+001	1.34554E-002	1.84589E-002	5.94612E-002	1.10432E-001	1.30503E+005	1.60323E+002	8.60276E+001	2.64709E-002	2.64709E-002	1.11988E+005	1.30000E+001	4.00000E+000	0.00000E+000	4.50572E+002	1.94961E+002	6.02863E+001	3.00000E+002	2.12068E+000	3.74182E-002	0.00000E+000	8.59085E+001	3.10705E+000	1.01515E+000	4.58851E+002	2.11873E+002	8.08104E+001	8.58251E+001	9.59615E-001	8.98687E-001	-1.55607E-001	-2.05292E+002	7.39400E+001	-1.70665E-001	-2.05375E+002	1.06347E+002
1.39191E+002	1.12710E+003	1.60316E+002	8.60642E+001	1.18770E+000	1.67292E+000	1.34630E+004	1.35360E+003	1.00000E+000	4.66900E+003	0.00000E+000	4.46103E+005	1.98692E+000	3.35723E+001	1.02361E-002	1.44179E-002	5.45685E-002	1.07215E-001	1.30503E+005	1.60323E+002	8.60276E+001	2.64709E-002	2.64709E-002	1.11988E+005	1.30000E+001	5.00000E+000	0.00000E+000	7.39150E+002	2.98768E+002	1.33229E+002	1.00000E+002	3.53465E+000	2.62595E-002	0.00000E+000	9.02683E+001	2.61794E+000	9.50080E-001	4.58851E+002	2.11873E+002	8.08104E+001	8.58800E+001	9.59615E-001	8.98687E-001	-1.68460E-001	-2.00932E+002	1.06008E+002	-1.70652E-001	-2.05320E+002	1.06400E+002
1.30745E+002	7.77445E+002	1.60307E+002	8.60216E+001	1.18134E+000	1.70923E+000	9.37800E+003	5.38542E+002	1.00000E+000	4.67000E+003	0.00000E+000	4.46195E+005	2.01918E+000	2.78827E+001	1.21989E-002	1.76500E-002	5.62164E-002	1.16085E-001	1.30503E+005	1.60323E+002	8.60276E+001	2.64709E-002	2.64709E-002	1.11988E+005	1.30000E+001	6.00000E+000	0.00000E+000	4.70275E+002	2.51060E+002	7.75587E+001	0.00000E+000	2.40301E+000	2.04107E-002	0.00000E+000	7.99666E+001	3.45693E+000	8.62076E-001	4.58851E+002	2.11873E+002	8.08104E+001	8.59437E+001	9.59615E-001	8.98687E-001	-1.81475E-001	-2.11233E+002	1.24333E+002	-1.70637E-001	-2.05256E+002	1.06423E+002
1.27151E+002	5.65555E+002	1.60306E+002	8.59640E+001	1.21896E+000	1.77041E+000	7.24100E+003	6.40812E+002	1.00000E+000	4.67100E+003	4.00000E+000	4.46297E+005	2.15807E+000	2.37814E+001	1.43249E-002	2.08054E-002	6.18217E-002	1.28389E-001	1.30503E+005	1.60323E+002	8.60276E+001	2.64709E-002	2.64709E-002	1.11988E+005	1.30000E+001	7.00000E+000	0.00000E+000	3.43413E+002	1.90991E+002	5.22597E+001	3.00000E+002	1.76225E+000	2.72563E-002	0.00000E+000	7.78225E+001	3.88558E+000	8.72842E-001	4.58851E+002	2.11873E+002	8.08104E+001	8.59899E+001	9.59615E-001	8.98687E-001	-1.83313E-001	-2.13377E+002	1.26278E+002	-1.70625E-001	-2.05210E+002	1.06437E+002
1.28829E+002	7.03227E+002	1.60308E+002	8.59809E+001	1.21888E+000	1.77046E+000	8.99800E+003	8.18436E+002	1.00000E+000	4.67200E+003	1.00000E+000	4.46381E+005	2.15799E+000	2.65184E+001	1.28496E-002	1.86644E-002	6.32135E-002	1.31783E-001	1.30503E+005	1.60323E+002	8.60276E+001	2.64709E-002	2.64709E-002	1.11988E+005	1.30000E+001	8.00000E+000	0.00000E+000	4.42470E+002	1.94679E+002	8.72316E+001	1.00000E+002	2.18793E+000	2.12501E-002	0.00000E+000	8.87425E+001	3.46156E+000	8.78913E-001	4.58851E+002	2.11873E+002	8.08104E+001	8.60346E+001	9.59615E-001	8.98687E-001	-1.83347E-001	-2.02458E+002	1.37276E+002	-1.70614E-001	-2.05165E+002	1.06460E+002
1.13624E+002	5.77727E+002	1.60364E+002	8.61090E+001	1.28970E+000	1.72520E+000	7.66500E+003	3.49158E+002	1.00000E+000	4.67300E+003	4.00000E+000	4.46464E+005	2.22500E+000	2.40359E+001	1.47311E-002	1.97053E-002	6.03442E-002	1.06428E-001	1.30503E+005	1.60323E+002	8.60276E+001	2.64709E-002	2.64709E-002	1.11988E+005	1.30000E+001	9.00000E+000	0.00000E+000	3.61604E+002	1.60653E+002	7.32044E+001	1.00000E+002	1.79917E+000	2.04000E-002	0.00000E+000	8.87654E+001	3.81268E+000	8.64580E-001	4.58851E+002	2.11873E+002	8.08104E+001	8.60919E+001	9.59615E-001	8.98687E-001	-1.43188E-001	-2.02435E+002	5.06102E+001	-1.70600E-001	-2.05108E+002	1.06513E+002
1.28613E+002	4.46338E+002	1.60390E+002	8.61060E+001	1.26923E+000	1.75177E+000	5.90200E+003	4.18017E+002	1.00000E+000	4.67400E+003	1.40000E+001	4.46559E+005	2.22340E+000	2.11267E+001	1.65212E-002	2.28023E-002	6.53276E-002	1.22372E-001	1.30503E+005	1.60323E+002	8.60276E+001	2.64709E-002	2.64709E-002	1.11988E+005	1.30000E+001	1.00000E+001	0.00000E+000	2.82353E+002	1.37125E+002	5.61249E+001	1.00000E+002	1.43557E+000	4.06449E-002	0.00000E+000	8.53801E+001	4.50719E+000	8.33462E-001	4.58851E+002	2.11873E+002	8.08104E+001	8.60814E+001	9.59615E-001	8.98687E-001	-1.58500E-001	-2.05820E+002	7.96395E+001	-1.70602E-001	-2.05119E+002	1.06511E+002
1.26906E+002	7.75446E+002	1.60340E+002	8.61188E+001	1.25833E+000	1.77920E+000	1.02930E+004	8.22940E+002	1.00000E+000	4.67500E+003	0.00000E+000	4.46621E+005	2.23883E+000	2.78468E+001	1.24029E-002	1.75370E-002	5.72818E-002	1.13051E-001	1.30503E+005	1.60323E+002	8.60276E+001	2.64709E-002	2.64709E-002	1.11988E+005	1.30000E+001	1.10000E+001	0.00000E+000	4.50818E+002	2.64672E+002	7.92476E+001	3.00000E+002	2.39073E+000	3.14392E-002	0.00000E+000	7.62934E+001	3.52087E+000	8.07922E-001	4.58851E+002	2.11873E+002	8.08104E+001	8.60472E+001	9.59615E-001	8.98687E-001	-1.70278E-001	-2.14907E+002	9.60089E+001	-1.70609E-001	-2.05153E+002	1.06484E+002
1.42434E+002	5.62711E+002	1.60355E+002	8.60321E+001	1.25557E+000	1.75226E+000	7.33800E+003	9.84939E+002	1.00000E+000	4.67600E+003	8.00000E+000	4.46716E+005	2.20009E+000	2.37215E+001	1.46572E-002	2.04555E-002	7.07256E-002	1.36178E-001	1.30503E+005	1.60323E+002	8.60276E+001	2.64709E-002	2.64709E-002	1.11988E+005	1.30000E+001	1.20000E+001	0.00000E+000	3.54449E+002	1.94258E+002	5.18110E+001	0.00000E+000	1.80318E+000	4.80981E-002	0.00000E+000	7.82630E+001	3.78387E+000	8.90359E-001	4.58851E+002	2.11873E+002	8.08104E+001	8.60313E+001	9.59615E-001	8.98687E-001	-1.63923E-001	-2.12937E+002	8.41706E+001	-1.70612E-001	-2.05169E+002	1.06466E+002
1.17272E+002	4.98207E+002	1.60300E+002	8.60584E+001	1.24256E+000	1.78840E+000	6.54500E+003	5.21692E+002	1.00000E+000	4.67700E+003	1.10000E+001	4.46823E+005	2.22218E+000	2.23206E+001	1.53589E-002	2.21060E-002	6.83665E-002	1.39601E-001	1.30503E+005	1.60323E+002	8.60276E+001	2.64709E-002	2.64709E-002	1.11988E+005	1.30000E+001	1.30000E+001	0.00000E+000	3.15044E+002	1.46085E+002	5.83704E+001	3.00000E+002	1.56694E+000	4.47991E-002	0.00000E+000	8.63092E+001	4.05892E+000	8.78873E-001	4.58851E+002	2.11873E+002	8.08104E+001	8.60012E+001	9.59615E-001	8.98687E-001	-1.78917E-001	-2.04891E+002	1.25001E+002	-1.70618E-001	-2.05199E+002	1.06443E+002
1.20364E+002	1.72640E+002	1.57256E+002	8.34691E+001	1.07806E+000	1.31768E+000	1.52900E+003	1.98390E+002	1.00000E+000	5.01900E+003	3.50000E+001	4.77817E+005	1.42053E+000	1.31392E+001	2.75701E-002	3.36981E-002	6.26578E-002	9.01192E-002	1.39747E+005	1.57235E+002	8.35146E+001	5.86551E-002	5.86551E-002	2.70000E+003	2.00000E+000	1.00000E+000	0.00000E+000	3.05264E+001	6.40455E+001	8.78591E+001	1.00000E+002	5.79456E-001	1.29048E-001	0.00000E+000	2.27975E+002	8.25980E+000	8.93548E-001	2.67283E+001	6.93071E+001	7.36350E+001	2.39043E+002	6.40035E+000	8.67772E-001	-9.87902E-002	-6.32255E+001	9.86992E+001	-1.13685E-001	-5.21567E+001	1.39480E+002
1.16953E+002	1.42185E+002	1.57209E+002	8.35741E+001	1.00312E+000	1.31611E+000	1.17100E+003	2.18738E+002	1.00000E+000	5.02200E+003	4.50000E+001	4.78073E+005	1.32021E+000	1.19241E+001	2.93139E-002	3.84604E-002	7.37480E-002	1.21982E-001	1.39747E+005	1.57235E+002	8.35146E+001	5.86551E-002	5.86551E-002	2.70000E+003	2.00000E+000	2.00000E+000	0.00000E+000	2.17692E+001	7.61771E+001	5.50623E+001	1.00000E+002	4.76695E-001	2.33896E-001	0.00000E+000	2.56199E+002	9.07071E+000	9.29760E-001	2.67283E+001	6.93071E+001	7.36350E+001	2.39089E+002	6.40035E+000	8.67772E-001	-1.33769E-001	-3.26201E+002	-9.36339E+001	-1.13676E-001	-5.21111E+001	1.39513E+002
1.29248E+002	5.00653E+002	1.57199E+002	8.34690E+001	1.17975E+000	1.36007E+000	4.98700E+003	7.23669E+002	1.00000E+000	5.02800E+003	9.00000E+000	4.78569E+005	1.60454E+000	2.23753E+001	1.67060E-002	1.92593E-002	4.65888E-002	6.08116E-002	1.39939E+005	1.57138E+002	8.35569E+001	2.55996E-002	2.55996E-002	6.61430E+004	9.00000E+000	2.00000E+000	0.00000E+000	9.34057E+001	1.97262E+002	2.34055E+002	1.00000E+002	1.65781E+000	3.69755E-002	0.00000E+000	2.33490E+002	5.00710E+000	8.16179E-001	1.54999E+002	3.59995E+002	3.51184E+002	2.42648E+002	1.43554E+000	7.81689E-001	-6.97174E-002	-5.77096E+001	4.74863E+001	-7.97125E-002	-4.85525E+001	7.59754E+001
1.55585E+002	1.04443E+003	1.57260E+002	8.34285E+001	1.17324E+000	1.38840E+000	1.05510E+004	1.22095E+003	1.00000E+000	5.02900E+003	0.00000E+000	4.78653E+005	1.62893E+000	3.23177E+001	1.14220E-002	1.35166E-002	4.29395E-002	5.94498E-002	1.39939E+005	1.57138E+002	8.35569E+001	2.55996E-002	2.55996E-002	6.61430E+004	9.00000E+000	3.00000E+000	0.00000E+000	2.09621E+002	3.79406E+002	4.81283E+002	1.00000E+002	3.38433E+000	3.02209E-002	0.00000E+000	2.29652E+002	3.64056E+000	7.71749E-001	1.54999E+002	3.59995E+002	3.51184E+002	2.42721E+002	1.43554E+000	7.81689E-001	-8.27128E-002	-6.15477E+001	6.88212E+001	-7.96945E-002	-4.84791E+001	7.60198E+001
1.60104E+002	9.85474E+002	1.57193E+002	8.35645E+001	1.12979E+000	1.41325E+000	9.75100E+003	1.23433E+003	1.00000E+000	5.03000E+003	0.00000E+000	4.78744E+005	1.59667E+000	3.13923E+001	1.14413E-002	1.43118E-002	4.28315E-002	6.60464E-002	1.39939E+005	1.57138E+002	8.35569E+001	2.55996E-002	2.55996E-002	6.61430E+004	9.00000E+000	4.00000E+000	0.00000E+000	1.74801E+002	4.31571E+002	4.06377E+002	1.00000E+002	3.17719E+000	3.13029E-002	0.00000E+000	2.44543E+002	3.64255E+000	8.02345E-001	1.54999E+002	3.59995E+002	3.51184E+002	2.42737E+002	1.43554E+000	7.81689E-001	-1.10215E-001	-4.66571E+001	1.38013E+002	-7.96911E-002	-4.84625E+001	7.60350E+001
1.56959E+002	9.55563E+002	1.57122E+002	8.36372E+001	1.13879E+000	1.28913E+000	8.74000E+003	1.37914E+003	1.00000E+000	5.03100E+003	0.00000E+000	4.78840E+005	1.46806E+000	3.09122E+001	1.21812E-002	1.37893E-002	4.74007E-002	6.02437E-002	1.39939E+005	1.57138E+002	8.35569E+001	2.55996E-002	2.55996E-002	6.61430E+004	9.00000E+000	5.00000E+000	0.00000E+000	1.66033E+002	4.22887E+002	3.86519E+002	1.00000E+002	3.05764E+000	4.47480E-002	0.00000E+000	2.46020E+002	3.81119E+000	8.09982E-001	1.54999E+002	3.59995E+002	3.51184E+002	2.42762E+002	1.43554E+000	7.81689E-001	-6.06077E-002	-4.51802E+001	4.25333E+001	-7.96856E-002	-4.84380E+001	7.60454E+001
1.37930E+002	9.01173E+002	1.57050E+002	8.35444E+001	1.22938E+000	1.43556E+000	9.79800E+003	1.07678E+003	1.00000E+000	5.03200E+003	0.00000E+000	4.78929E+005	1.76484E+000	3.00195E+001	1.24198E-002	1.45028E-002	5.19785E-002	7.02756E-002	1.39939E+005	1.57138E+002	8.35569E+001	2.55996E-002	2.55996E-002	6.61430E+004	9.00000E+000	6.00000E+000	0.00000E+000	1.54136E+002	4.10188E+002	3.62633E+002	1.00000E+002	2.90320E+000	3.09153E-002	0.00000E+000	2.47606E+002	3.53818E+000	8.24030E-001	1.54999E+002	3.59995E+002	3.51184E+002	2.42748E+002	1.43554E+000	7.81689E-001	-7.60750E-002	-4.35936E+001	7.38630E+001	-7.96901E-002	-4.84519E+001	7.60151E+001
1.36791E+002	7.63661E+002	1.57096E+002	8.35383E+001	1.21171E+000	1.40332E+000	8.02900E+003	9.65750E+002	1.00000E+000	5.03300E+003	0.00000E+000	4.79023E+005	1.70043E+000	2.76344E+001	1.35229E-002	1.56613E-002	4.75350E-002	6.30276E-002	1.39939E+005	1.57138E+002	8.35569E+001	2.55996E-002	2.55996E-002	6.61430E+004	9.00000E+000	7.00000E+000	0.00000E+000	1.49366E+002	3.23736E+002	3.14830E+002	1.00000E+002	2.47188E+000	4.29921E-002	0.00000E+000	2.42781E+002	4.33361E+000	7.43208E-001	1.54999E+002	3.59995E+002	3.51184E+002	2.42812E+002	1.43554E+000	7.81689E-001	-7.19605E-002	-4.84187E+001	6.10922E+001	-7.96747E-002	-4.83883E+001	7.60563E+001
1.38456E+002	7.20675E+002	1.57090E+002	8.37056E+001	1.20511E+000	1.43899E+000	7.70500E+003	8.86614E+002	1.00000E+000	5.03400E+003	1.00000E+000	4.79112E+005	1.73414E+000	2.68454E+001	1.37290E-002	1.63935E-002	4.60401E-002	6.46766E-002	1.39939E+005	1.57138E+002	8.35569E+001	2.55996E-002	2.55996E-002	6.61430E+004	9.00000E+000	8.00000E+000	0.00000E+000	1.24513E+002	3.19604E+002	3.01060E+002	1.00000E+002	2.33858E+000	3.40349E-002	0.00000E+000	2.44688E+002	3.99869E+000	8.22218E-001	1.54999E+002	3.59995E+002	3.51184E+002	2.42845E+002	1.43554E+000	7.81689E-001	-8.71535E-002	-4.65116E+001	9.25275E+001	-7.96670E-002	-4.83548E+001	7.60952E+001
1.27242E+002	6.07329E+002	1.57028E+002	8.36010E+001	1.19715E+000	1.33314E+000	6.01400E+003	8.70527E+002	1.00000E+000	5.03500E+003	2.00000E+000	4.79202E+005	1.59597E+000	2.46440E+001	1.54371E-002	1.71907E-002	5.77138E-002	7.10173E-002	1.39939E+005	1.57138E+002	8.35569E+001	2.55996E-002	2.55996E-002	6.61430E+004	9.00000E+000	9.00000E+000	0.00000E+000	1.23490E+002	3.03536E+002	2.03478E+002	1.00000E+002	1.95445E+000	5.99092E-002	0.00000E+000	2.61704E+002	4.94364E+000	7.52770E-001	1.54999E+002	3.59995E+002	3.51184E+002	2.42836E+002	1.43554E+000	7.81689E-001	-5.24098E-002	-2.94961E+001	4.25480E+001	-7.96702E-002	-4.83640E+001	7.60677E+001
1.08869E+002	2.54274E+002	1.57377E+002	8.34661E+001	1.18809E+000	1.76264E+000	3.18900E+003	2.91696E+002	1.00000E+000	5.25100E+003	2.50000E+001	4.98152E+005	2.09417E+000	1.59460E+001	2.10389E-002	3.12130E-002	5.78845E-002	1.22249E-001	1.45618E+005	1.57337E+002	8.34283E+001	2.37550E-002	2.37550E-002	7.54510E+004	1.00000E+001	1.00000E+000	0.00000E+000	1.05696E+002	2.35362E+001	1.37459E+002	1.00000E+002	8.54407E-001	5.69031E-002	0.00000E+000	1.74595E+002	5.54006E+000	9.22463E-001	3.05130E+002	8.32640E+001	3.82189E+002	1.74579E+002	1.24032E+000	8.47084E-001	-1.93655E-001	-4.07805E+002	-4.57141E+001	-1.67085E-001	-4.07821E+002	-1.04737E+002
1.32420E+002	8.72807E+002	1.57389E+002	8.34532E+001	1.12895E+000	1.58801E+000	9.57000E+003	5.38329E+002	1.00000E+000	5.25200E+003	0.00000E+000	4.98220E+005	1.79279E+000	2.95433E+001	1.15403E-002	1.62330E-002	4.09225E-002	7.91837E-002	1.45618E+005	1.57337E+002	8.34283E+001	2.37550E-002	2.37550E-002	7.54510E+004	1.00000E+001	2.00000E+000	0.00000E+000	3.60544E+002	8.29358E+001	4.83399E+002	1.00000E+002	2.97192E+000	1.17236E-002	0.00000E+000	1.75864E+002	3.16309E+000	9.32661E-001	3.05130E+002	8.32640E+001	3.82189E+002	1.74534E+002	1.24032E+000	8.47084E-001	-1.67863E-001	-4.06536E+002	-1.01761E+002	-1.67095E-001	-4.07866E+002	-1.04761E+002
1.26628E+002	7.17291E+002	1.57374E+002	8.34430E+001	1.14834E+000	1.63099E+000	8.17700E+003	8.72906E+002	1.00000E+000	5.25300E+003	1.00000E+000	4.98315E+005	1.87292E+000	2.67823E+001	1.26991E-002	1.80365E-002	5.14027E-002	1.01920E-001	1.45618E+005	1.57337E+002	8.34283E+001	2.37550E-002	2.37550E-002	7.54510E+004	1.00000E+001	3.00000E+000	0.00000E+000	2.88259E+002	8.80811E+001	4.04832E+002	1.00000E+002	2.50273E+000	2.70252E-002	0.00000E+000	1.79580E+002	3.59402E+000	8.88002E-001	3.05130E+002	8.32640E+001	3.82189E+002	1.74491E+002	1.24032E+000	8.47084E-001	-1.72576E-001	-4.02820E+002	-8.77628E+001	-1.67103E-001	-4.07909E+002	-1.04790E+002
1.29845E+002	6.97750E+002	1.57318E+002	8.33267E+001	1.13333E+000	1.59609E+000	7.70300E+003	4.63999E+002	1.00000E+000	5.25400E+003	1.00000E+000	4.98402E+005	1.80890E+000	2.64150E+001	1.29130E-002	1.81856E-002	4.54013E-002	8.80318E-002	1.45618E+005	1.57337E+002	8.34283E+001	2.37550E-002	2.37550E-002	7.54510E+004	1.00000E+001	4.00000E+000	0.00000E+000	3.14317E+002	6.29610E+001	3.55867E+002	1.00000E+002	2.33914E+000	2.44730E-002	0.00000E+000	1.68217E+002	3.75741E+000	8.75131E-001	3.05130E+002	8.32640E+001	3.82189E+002	1.74452E+002	1.24032E+000	8.47084E-001	-1.68466E-001	-4.14183E+002	-1.08126E+002	-1.67111E-001	-4.07948E+002	-1.04837E+002
1.19267E+002	7.69742E+002	1.57374E+002	8.34429E+001	1.17816E+000	1.69841E+000	9.29900E+003	7.40390E+002	1.00000E+000	5.25500E+003	1.00000E+000	4.98495E+005	2.00099E+000	2.77442E+001	1.22176E-002	1.76126E-002	4.82808E-002	9.84898E-002	1.45618E+005	1.57337E+002	8.34283E+001	2.37550E-002	2.37550E-002	7.54510E+004	1.00000E+001	5.00000E+000	0.00000E+000	3.38379E+002	8.79437E+001	4.02619E+002	1.00000E+002	2.64410E+000	1.75376E-002	0.00000E+000	1.71970E+002	3.59967E+000	8.31399E-001	3.05130E+002	8.32640E+001	3.82189E+002	1.74444E+002	1.24032E+000	8.47084E-001	-1.79800E-001	-4.10430E+002	-7.94488E+001	-1.67112E-001	-4.07956E+002	-1.04818E+002
1.24099E+002	7.38908E+002	1.57371E+002	8.33793E+001	1.13612E+000	1.55669E+000	8.01100E+003	7.69716E+002	1.00000E+000	5.25600E+003	1.00000E+000	4.98579E+005	1.76859E+000	2.71829E+001	1.26935E-002	1.73924E-002	4.73320E-002	8.71936E-002	1.45618E+005	1.57337E+002	8.34283E+001	2.37550E-002	2.37550E-002	7.54510E+004	1.00000E+001	6.00000E+000	0.00000E+000	3.38398E+002	8.08908E+001	3.83286E+002	1.00000E+002	2.55731E+000	2.77791E-002	0.00000E+000	1.69215E+002	3.88932E+000	8.29037E-001	3.05130E+002	8.32640E+001	3.82189E+002	1.74420E+002	1.24032E+000	8.47084E-001	-1.55085E-001	-4.13185E+002	-1.35921E+002	-1.67116E-001	-4.07980E+002	-1.04841E+002
1.08368E+002	5.24319E+002	1.57329E+002	8.34992E+001	1.25119E+000	1.74227E+000	6.85000E+003	4.22314E+002	1.00000E+000	5.25700E+003	4.00000E+000	4.98668E+005	2.17991E+000	2.28980E+001	1.51174E-002	2.10509E-002	5.76696E-002	1.09781E-001	1.45618E+005	1.57337E+002	8.34283E+001	2.37550E-002	2.37550E-002	7.54510E+004	1.00000E+001	7.00000E+000	0.00000E+000	2.37612E+002	1.43599E+002	2.70119E+002	1.00000E+002	2.05358E+000	2.59062E-002	0.00000E+000	1.84674E+002	7.22125E+000	4.82873E-001	3.05130E+002	8.32640E+001	3.82189E+002	1.74453E+002	1.24032E+000	8.47084E-001	-1.62958E-001	-3.97726E+002	-1.03578E+002	-1.67107E-001	-4.07947E+002	-1.04820E+002
1.23286E+002	6.27064E+002	1.57272E+002	8.34579E+001	1.18034E+000	1.58816E+000	7.17900E+003	3.95099E+002	1.00000E+000	5.25800E+003	2.00000E+000	4.98752E+005	1.87457E+000	2.50413E+001	1.39308E-002	1.87440E-002	4.71324E-002	8.34749E-002	1.45618E+005	1.57337E+002	8.34283E+001	2.37550E-002	2.37550E-002	7.54510E+004	1.00000E+001	8.00000E+000	0.00000E+000	2.69562E+002	5.69854E+001	3.52221E+002	1.00000E+002	2.17578E+000	2.33644E-002	0.00000E+000	1.74306E+002	3.63388E+000	9.37321E-001	3.05130E+002	8.32640E+001	3.82189E+002	1.74419E+002	1.24032E+000	8.47084E-001	-1.46192E-001	-1.16894E+002	1.41546E+002	-1.67114E-001	-4.07981E+002	-1.04855E+002
1.45327E+002	9.51483E+002	1.57266E+002	8.33843E+001	1.12420E+000	1.55914E+000	1.02210E+004	9.87651E+002	1.00000E+000	5.25900E+003	0.00000E+000	4.98833E+005	1.75278E+000	3.08461E+001	1.11198E-002	1.54219E-002	4.39260E-002	8.30316E-002	1.45618E+005	1.57337E+002	8.34283E+001	2.37550E-002	2.37550E-002	7.54510E+004	1.00000E+001	9.00000E+000	0.00000E+000	3.91591E+002	9.75594E+001	5.18235E+002	1.00000E+002	3.22654E+000	2.18930E-002	0.00000E+000	1.75834E+002	3.15424E+000	9.05001E-001	3.05130E+002	8.32640E+001	3.82189E+002	1.74442E+002	1.24032E+000	8.47084E-001	-1.60992E-001	-4.06566E+002	-1.16677E+002	-1.67107E-001	-4.07958E+002	-1.04857E+002
1.19252E+002	4.33378E+002	1.57308E+002	8.34881E+001	1.18224E+000	1.69828E+000	5.25200E+003	2.77489E+002	1.00000E+000	5.26000E+003	1.20000E+001	4.98921E+005	2.00778E+000	2.08177E+001	1.63134E-002	2.34340E-002	5.00957E-002	1.00225E-001	1.45618E+005	1.57337E+002	8.34283E+001	2.37550E-002	2.37550E-002	7.54510E+004	1.00000E+001	1.00000E+001	0.00000E+000	1.96845E+002	6.71482E+001	2.34239E+002	1.00000E+002	1.58512E+000	2.09317E-002	0.00000E+000	1.74506E+002	5.34186E+000	7.45481E-001	3.05130E+002	8.32640E+001	3.82189E+002	1.74438E+002	1.24032E+000	8.47084E-001	-1.78079E-001	-4.07894E+002	-8.07314E+001	-1.67107E-001	-4.07962E+002	-1.04841E+002
1.29443E+002	5.27332E+002	1.57522E+002	8.42510E+001	1.16972E+000	1.67220E+000	6.23500E+003	3.97132E+002	1.00000E+000	5.34300E+003	6.00000E+000	5.06259E+005	1.95600E+000	2.29637E+001	1.48137E-002	2.11773E-002	5.57300E-002	1.11616E-001	1.47931E+005	1.57533E+002	8.41874E+001	1.71712E-002	1.71712E-002	1.52066E+005	2.10000E+001	1.00000E+000	0.00000E+000	3.08084E+002	6.08725E+001	2.00221E+002	1.00000E+002	1.78178E+000	3.05750E-002	0.00000E+000	1.38703E+002	4.72270E+000	7.73895E-001	4.05313E+002	7.17869E+001	2.37894E+002	1.33763E+002	8.96084E-001	8.25897E-001	-1.75638E-001	-4.43697E+002	-1.21785E+002	-1.71564E-001	-4.48637E+002	-1.35667E+002
1.19556E+002	5.80208E+002	1.57562E+002	8.41941E+001	1.18282E+000	1.63743E+000	6.81000E+003	5.15680E+002	1.00000E+000	5.34400E+003	4.00000E+000	5.06344E+005	1.93678E+000	2.40875E+001	1.43332E-002	1.98422E-002	5.05640E-002	9.48371E-002	1.47931E+005	1.57533E+002	8.41874E+001	1.71712E-002	1.71712E-002	1.52066E+005	2.10000E+001	2.00000E+000	0.00000E+000	3.28860E+002	5.36215E+001	2.42016E+002	1.00000E+002	1.96545E+000	2.45407E-002	0.00000E+000	1.45523E+002	4.24585E+000	8.23670E-001	4.05313E+002	7.17869E+001	2.37894E+002	1.33730E+002	8.96084E-001	8.25897E-001	-1.59998E-001	-1.45677E+002	1.42232E+002	-1.71570E-001	-4.48670E+002	-1.35686E+002
1.22634E+002	6.47926E+002	1.57530E+002	8.42113E+001	1.17296E+000	1.64587E+000	7.57800E+003	5.69854E+002	1.00000E+000	5.34500E+003	1.00000E+000	5.06437E+005	1.93054E+000	2.54544E+001	1.34743E-002	1.89068E-002	4.93143E-002	9.51176E-002	1.47931E+005	1.57533E+002	8.41874E+001	1.71712E-002	1.71712E-002	1.52066E+005	2.10000E+001	3.00000E+000	0.00000E+000	3.71511E+002	6.88417E+001	2.54404E+002	1.00000E+002	2.17958E+000	1.92124E-002	0.00000E+000	1.41570E+002	4.19914E+000	7.89503E-001	4.05313E+002	7.17869E+001	2.37894E+002	1.33702E+002	8.96084E-001	8.25897E-001	-1.66586E-001	-4.40830E+002	-1.38707E+002	-1.71575E-001	-4.48698E+002	-1.35707E+002
1.06861E+002	6.97740E+002	1.57541E+002	8.41939E+001	1.27160E+000	1.78223E+000	9.39100E+003	5.22496E+002	1.00000E+000	5.34600E+003	1.00000E+000	5.06532E+005	2.26629E+000	2.64148E+001	1.31219E-002	1.83911E-002	5.35867E-002	1.03567E-001	1.47931E+005	1.57533E+002	8.41874E+001	1.71712E-002	1.71712E-002	1.52066E+005	2.10000E+001	4.00000E+000	0.00000E+000	4.17606E+002	6.83254E+001	2.54686E+002	1.00000E+002	2.31639E+000	1.70560E-002	0.00000E+000	1.35815E+002	3.53852E+000	8.41614E-001	4.05313E+002	7.17869E+001	2.37894E+002	1.33719E+002	8.96084E-001	8.25897E-001	-1.66022E-001	-1.55385E+002	1.45515E+002	-1.71569E-001	-4.48681E+002	-1.35702E+002
1.18704E+002	6.23285E+002	1.57552E+002	8.42113E+001	1.21317E+000	1.71002E+000	7.76700E+003	4.34386E+002	1.00000E+000	5.34700E+003	4.00000E+000	5.06634E+005	2.07456E+000	2.49657E+001	1.37656E-002	1.94033E-002	5.03453E-002	9.79799E-002	1.47931E+005	1.57533E+002	8.41874E+001	1.71712E-002	1.71712E-002	1.52066E+005	2.10000E+001	5.00000E+000	0.00000E+000	3.76843E+002	7.90300E+001	2.26284E+002	1.00000E+002	2.12911E+000	1.56152E-002	0.00000E+000	1.34187E+002	4.27711E+000	7.65621E-001	4.05313E+002	7.17869E+001	2.37894E+002	1.33633E+002	8.96084E-001	8.25897E-001	-1.68805E-001	-4.48213E+002	-1.41263E+002	-1.71587E-001	-4.48767E+002	-1.35745E+002
1.19038E+002	4.14801E+002	1.57487E+002	8.42432E+001	1.16190E+000	1.55990E+000	4.59800E+003	4.11276E+002	1.00000E+000	5.34800E+003	1.50000E+001	5.06745E+005	1.81245E+000	2.03667E+001	1.71350E-002	2.30045E-002	4.64297E-002	8.08330E-002	1.47931E+005	1.57533E+002	8.41874E+001	1.71712E-002	1.71712E-002	1.52066E+005	2.10000E+001	6.00000E+000	0.00000E+000	2.43873E+002	4.22007E+001	1.53668E+002	1.00000E+002	1.37636E+000	3.88832E-002	0.00000E+000	1.37242E+002	5.19321E+000	8.19541E-001	4.05313E+002	7.17869E+001	2.37894E+002	1.33640E+002	8.96084E-001	8.25897E-001	-1.45015E-001	-1.53958E+002	1.02151E+002	-1.71584E-001	-4.48760E+002	-1.35752E+002
1.25424E+002	7.01854E+002	1.57515E+002	8.42019E+001	1.17481E+000	1.66612E+000	8.30100E+003	4.74203E+002	1.00000E+000	5.34900E+003	1.00000E+000	5.06825E+005	1.95737E+000	2.64925E+001	1.28944E-002	1.82870E-002	5.13049E-002	1.01378E-001	1.47931E+005	1.57533E+002	8.41874E+001	1.71712E-002	1.71712E-002	1.52066E+005	2.10000E+001	7.00000E+000	0.00000E+000	4.18364E+002	7.31056E+001	2.52760E+002	1.00000E+002	2.32607E+000	2.10373E-002	0.00000E+000	1.35109E+002	3.84401E+000	8.24026E-001	4.05313E+002	7.17869E+001	2.37894E+002	1.33647E+002	8.96084E-001	8.25897E-001	-1.71779E-001	-4.47291E+002	-1.33857E+002	-1.71581E-001	-4.48753E+002	-1.35752E+002
1.40616E+002	1.07165E+003	1.57558E+002	8.42036E+001	1.14056E+000	1.60635E+000	1.19500E+004	1.04895E+003	1.00000E+000	5.35000E+003	0.00000E+000	5.06906E+005	1.83214E+000	3.27361E+001	1.04336E-002	1.46945E-002	4.39258E-002	8.57644E-002	1.47931E+005	1.57533E+002	8.41874E+001	1.71712E-002	1.71712E-002	1.52066E+005	2.10000E+001	8.00000E+000	0.00000E+000	6.70794E+002	1.04723E+002	3.64275E+002	1.00000E+002	3.55264E+000	1.79529E-002	0.00000E+000	1.30459E+002	2.98952E+000	8.83092E-001	4.05313E+002	7.17869E+001	2.37894E+002	1.33632E+002	8.96084E-001	8.25897E-001	-1.68397E-001	-1.60741E+002	1.45321E+002	-1.71583E-001	-4.48768E+002	-1.35755E+002
1.25358E+002	7.46688E+002	1.57542E+002	8.41412E+001	1.14504E+000	1.63329E+000	8.46200E+003	7.42868E+002	1.00000E+000	5.35100E+003	1.00000E+000	5.06996E+005	1.87018E+000	2.73256E+001	1.24475E-002	1.77553E-002	4.84059E-002	9.66463E-002	1.47931E+005	1.57533E+002	8.41874E+001	1.71712E-002	1.71712E-002	1.52066E+005	2.10000E+001	9.00000E+000	0.00000E+000	4.43541E+002	7.92950E+001	2.73846E+002	1.00000E+002	2.49141E+000	2.21116E-002	0.00000E+000	1.36038E+002	3.85862E+000	8.13059E-001	4.05313E+002	7.17869E+001	2.37894E+002	1.33548E+002	8.96084E-001	8.25897E-001	-1.74598E-001	-4.46362E+002	-1.26748E+002	-1.71601E-001	-4.48852E+002	-1.35811E+002
1.33777E+002	5.75850E+002	1.57511E+002	8.41939E+001	1.12357E+000	1.67463E+000	6.54500E+003	5.30398E+002	1.00000E+000	5.35200E+003	4.00000E+000	5.07091E+005	1.88157E+000	2.39969E+001	1.38882E-002	2.06998E-002	5.42113E-002	1.18009E-001	1.47931E+005	1.57533E+002	8.41874E+001	1.71712E-002	1.71712E-002	1.52066E+005	2.10000E+001	1.00000E+001	0.00000E+000	3.54054E+002	6.94343E+001	2.12907E+002	1.00000E+002	1.98728E+000	2.27298E-002	0.00000E+000	1.34379E+002	4.52550E+000	7.88260E-001	4.05313E+002	7.17869E+001	2.37894E+002	1.33507E+002	8.96084E-001	8.25897E-001	-1.95844E-001	-4.48021E+002	-8.08255E+001	-1.71609E-001	-4.48893E+002	-1.35834E+002
1.15063E+002	4.09429E+002	1.57502E+002	8.41633E+001	1.20826E+000	1.76256E+000	5.19700E+003	4.23695E+002	1.00000E+000	5.35300E+003	1.50000E+001	5.07183E+005	2.12964E+000	2.02343E+001	1.67604E-002	2.44494E-002	6.11961E-002	1.27363E-001	1.47931E+005	1.57533E+002	8.41874E+001	1.71712E-002	1.71712E-002	1.52066E+005	2.10000E+001	1.10000E+001	0.00000E+000	2.60822E+002	4.91015E+001	1.52205E+002	1.00000E+002	1.44210E+000	4.84522E-002	0.00000E+000	1.32976E+002	4.95543E+000	8.07855E-001	4.05313E+002	7.17869E+001	2.37894E+002	1.33469E+002	8.96084E-001	8.25897E-001	-1.85477E-001	-4.49424E+002	-1.05672E+002	-1.71616E-001	-4.48931E+002	-1.35862E+002
1.15470E+002	5.58600E+002	1.57547E+002	8.43200E+001	1.19567E+000	1.74192E+000	6.97800E+003	6.63348E+002	1.00000E+000	5.35400E+003	6.00000E+000	5.07264E+005	2.08277E+000	2.36347E+001	1.43136E-002	2.08527E-002	5.89040E-002	1.22868E-001	1.47931E+005	1.57533E+002	8.41874E+001	1.71712E-002	1.71712E-002	1.52066E+005	2.10000E+001	1.20000E+001	0.00000E+000	3.43198E+002	5.93388E+001	1.96184E+002	1.00000E+002	1.86810E+000	3.52068E-002	0.00000E+000	1.32318E+002	4.11583E+000	8.39399E-001	4.05313E+002	7.17869E+001	2.37894E+002	1.33506E+002	8.96084E-001	8.25897E-001	-1.84835E-001	-4.50082E+002	-1.07739E+002	-1.71606E-001	-4.48894E+002	-1.35818E+002
1.17225E+002	6.99964E+002	1.57507E+002	8.41737E+001	1.17188E+000	1.69650E+000	8.37400E+003	6.61146E+002	1.00000E+000	5.35500E+003	0.00000E+000	5.07349E+005	1.98809E+000	2.64568E+001	1.28061E-002	1.85390E-002	4.86940E-002	1.00007E-001	1.47931E+005	1.57533E+002	8.41874E+001	1.71712E-002	1.71712E-002	1.52066E+005	2.10000E+001	1.30000E+001	0.00000E+000	4.30659E+002	8.08704E+001	2.35113E+002	1.00000E+002	2.32509E+000	2.21426E-002	0.00000E+000	1.29784E+002	3.82194E+000	8.25165E-001	4.05313E+002	7.17869E+001	2.37894E+002	1.33462E+002	8.96084E-001	8.25897E-001	-1.81784E-001	-4.52617E+002	-1.17108E+002	-1.71614E-001	-4.48938E+002	-1.35870E+002
1.17493E+002	3.80503E+002	1.57520E+002	8.41900E+001	1.17087E+000	1.65851E+000	4.46800E+003	3.93909E+002	1.00000E+000	5.35600E+003	1.60000E+001	5.07461E+005	1.94190E+000	1.95065E+001	1.75167E-002	2.48120E-002	5.45538E-002	1.06296E-001	1.47931E+005	1.57533E+002	8.41874E+001	1.71712E-002	1.71712E-002	1.52066E+005	2.10000E+001	1.40000E+001	0.00000E+000	2.36509E+002	3.92928E+001	1.30905E+002	1.00000E+002	1.26799E+000	5.13988E-002	0.00000E+000	1.30891E+002	5.02213E+000	8.59700E-001	4.05313E+002	7.17869E+001	2.37894E+002	1.33435E+002	8.96084E-001	8.25897E-001	-1.71221E-001	-4.51509E+002	-1.39295E+002	-1.71619E-001	-4.48965E+002	-1.35883E+002
1.17180E+002	5.00354E+002	1.57525E+002	8.41740E+001	1.17580E+000	1.60621E+000	5.74400E+003	3.60528E+002	1.00000E+000	5.35700E+003	1.10000E+001	5.07541E+005	1.88858E+000	2.23686E+001	1.55141E-002	2.11931E-002	4.92004E-002	8.94523E-002	1.47931E+005	1.57533E+002	8.41874E+001	1.71712E-002	1.71712E-002	1.52066E+005	2.10000E+001	1.50000E+001	0.00000E+000	3.13615E+002	5.43589E+001	1.68179E+002	1.00000E+002	1.66950E+000	2.66474E-002	0.00000E+000	1.29278E+002	4.44984E+000	8.55736E-001	4.05313E+002	7.17869E+001	2.37894E+002	1.33415E+002	8.96084E-001	8.25897E-001	-1.53554E-001	-1.61922E+002	1.12216E+002	-1.71621E-001	-4.48985E+002	-1.35897E+002
1.20086E+002	5.40642E+002	1.57579E+002	8.41093E+001	1.17656E+000	1.65000E+000	6.33900E+003	4.14631E+002	1.00000E+000	5.35800E+003	8.00000E+000	5.07625E+005	1.94131E+000	2.32517E+001	1.47776E-002	2.07240E-002	5.74645E-002	1.10981E-001	1.47931E+005	1.57533E+002	8.41874E+001	1.71712E-002	1.71712E-002	1.52066E+005	2.10000E+001	1.60000E+001	0.00000E+000	3.53823E+002	6.32028E+001	1.75385E+002	1.00000E+002	1.83991E+000	2.74913E-002	0.00000E+000	1.25702E+002	4.16094E+000	8.71143E-001	4.05313E+002	7.17869E+001	2.37894E+002	1.33372E+002	8.96084E-001	8.25897E-001	-1.66371E-001	-1.65498E+002	1.36156E+002	-1.71630E-001	-4.49028E+002	-1.35921E+002
1.29786E+002	6.92939E+002	1.57489E+002	8.41824E+001	1.13014E+000	1.67708E+000	7.92800E+003	4.37378E+002	1.00000E+000	5.35900E+003	0.00000E+000	5.07713E+005	1.89533E+000	2.63237E+001	1.26926E-002	1.88353E-002	4.98086E-002	1.07523E-001	1.47931E+005	1.57533E+002	8.41874E+001	1.71712E-002	1.71712E-002	1.52066E+005	2.10000E+001	1.70000E+001	0.00000E+000	4.04040E+002	7.14787E+001	2.64576E+002	1.00000E+002	2.31906E+000	1.71706E-002	0.00000E+000	1.38912E+002	4.01310E+000	8.07660E-001	4.05313E+002	7.17869E+001	2.37894E+002	1.33366E+002	8.96084E-001	8.25897E-001	-1.93761E-001	-4.43488E+002	-8.10417E+001	-1.71630E-001	-4.49034E+002	-1.35934E+002
1.21582E+002	3.32149E+002	1.57571E+002	8.41439E+001	1.09719E+000	1.58276E+000	3.51600E+003	1.51786E+002	1.00000E+000	5.36000E+003	1.90000E+001	5.07821E+005	1.73658E+000	1.82250E+001	1.85036E-002	2.66926E-002	5.01470E-002	1.00160E-001	1.47931E+005	1.57533E+002	8.41874E+001	1.71712E-002	1.71712E-002	1.52066E+005	2.10000E+001	1.80000E+001	0.00000E+000	2.09287E+002	5.82001E+001	1.19077E+002	1.00000E+002	1.20184E+000	4.11595E-002	0.00000E+000	1.29331E+002	7.30806E+000	6.65985E-001	4.05313E+002	7.17869E+001	2.37894E+002	1.33306E+002	8.96084E-001	8.25897E-001	-1.80100E-001	-4.53069E+002	-1.21297E+002	-1.71642E-001	-4.49094E+002	-1.35958E+002
1.13322E+002	4.36855E+002	1.57550E+002	8.41994E+001	1.21355E+000	1.65842E+000	5.31200E+003	3.52107E+002	1.00000E+000	5.36100E+003	1.30000E+001	5.07911E+005	2.01257E+000	2.09011E+001	1.66506E-002	2.27544E-002	5.85669E-002	1.07104E-001	1.47931E+005	1.57533E+002	8.41874E+001	1.71712E-002	1.71712E-002	1.52066E+005	2.10000E+001	1.90000E+001	0.00000E+000	2.65905E+002	4.64091E+001	1.58068E+002	1.00000E+002	1.46941E+000	2.87918E-002	0.00000E+000	1.33981E+002	4.78416E+000	8.27669E-001	4.05313E+002	7.17869E+001	2.37894E+002	1.33313E+002	8.96084E-001	8.25897E-001	-1.53760E-001	-1.57219E+002	1.17365E+002	-1.71639E-001	-4.49087E+002	-1.35954E+002
1.27415E+002	8.55679E+002	1.57534E+002	8.41154E+001	1.18070E+000	1.65465E+000	1.00930E+004	4.67625E+002	1.00000E+000	5.36200E+003	0.00000E+000	5.07993E+005	1.95365E+000	2.92520E+001	1.17525E-002	1.64701E-002	4.77204E-002	9.21727E-002	1.47931E+005	1.57533E+002	8.41874E+001	1.71712E-002	1.71712E-002	1.52066E+005	2.10000E+001	2.00000E+001	0.00000E+000	5.39707E+002	8.86878E+001	2.93407E+002	1.00000E+002	2.87246E+000	1.53256E-002	0.00000E+000	1.29980E+002	3.30974E+000	8.67935E-001	4.05313E+002	7.17869E+001	2.37894E+002	1.33292E+002	8.96084E-001	8.25897E-001	-1.66042E-001	-1.61220E+002	1.39711E+002	-1.71642E-001	-4.49108E+002	-1.35982E+002
1.27972E+002	9.10383E+002	1.57535E+002	8.41527E+001	1.16118E+000	1.63649E+000	1.04800E+004	7.20756E+002	1.00000E+000	5.36300E+003	0.00000E+000	5.08076E+005	1.90026E+000	3.01726E+001	1.13427E-002	1.59858E-002	4.83384E-002	9.45515E-002	1.47931E+005	1.57533E+002	8.41874E+001	1.71712E-002	1.71712E-002	1.52066E+005	2.10000E+001	2.10000E+001	0.00000E+000	5.60373E+002	1.01990E+002	3.07698E+002	1.00000E+002	3.02196E+000	1.40660E-002	0.00000E+000	1.29975E+002	3.38134E+000	8.33723E-001	4.05313E+002	7.17869E+001	2.37894E+002	1.33246E+002	8.96084E-001	8.25897E-001	-1.68797E-001	-4.52425E+002	-1.45502E+002	-1.71651E-001	-4.49154E+002	-1.36003E+002
1.31915E+002	8.64050E+002	1.60096E+002	8.53037E+001	1.19735E+000	1.65974E+000	1.03770E+004	9.10908E+002	1.00000E+000	5.43100E+003	0.00000E+000	5.14013E+005	1.98729E+000	2.93947E+001	1.17540E-002	1.62931E-002	5.48021E-002	1.04018E-001	1.50119E+005	1.60106E+002	8.53771E+001	4.11967E-002	4.11967E-002	3.68090E+004	4.00000E+000	1.00000E+000	0.00000E+000	5.82761E+002	2.56145E+002	7.65988E+001	0.00000E+000	2.74983E+000	2.46936E-002	0.00000E+000	8.31783E+001	2.79642E+000	1.01310E+000	5.43043E+002	2.29303E+002	6.67646E+001	8.39804E+001	1.43239E+000	1.05015E+000	-1.60781E-001	-2.08022E+002	8.21742E+001	-1.64865E-001	-2.07220E+002	9.17828E+001
1.22830E+002	6.34651E+002	1.60127E+002	8.53471E+001	1.21112E+000	1.66058E+000	7.71500E+003	4.38109E+002	1.00000E+000	5.43200E+003	2.00000E+000	5.14102E+005	2.01116E+000	2.51923E+001	1.37885E-002	1.89057E-002	5.12895E-002	9.46230E-002	1.50119E+005	1.60106E+002	8.53771E+001	4.11967E-002	4.11967E-002	3.68090E+004	4.00000E+000	2.00000E+000	0.00000E+000	4.35266E+002	1.89487E+002	4.61323E+001	3.00000E+002	2.01058E+000	2.09091E-002	0.00000E+000	8.23504E+001	3.05916E+000	1.07404E+000	5.43043E+002	2.29303E+002	6.67646E+001	8.39702E+001	1.43239E+000	1.05015E+000	-1.55449E-001	-2.08850E+002	6.99468E+001	-1.64866E-001	-2.07230E+002	9.17854E+001
1.29817E+002	9.48968E+002	1.60105E+002	8.54180E+001	1.21032E+000	1.66405E+000	1.15540E+004	9.65918E+002	1.00000E+000	5.43300E+003	0.00000E+000	5.14201E+005	2.01403E+000	3.08053E+001	1.12599E-002	1.54810E-002	5.06914E-002	9.45901E-002	1.50119E+005	1.60106E+002	8.53771E+001	4.11967E-002	4.11967E-002	3.68090E+004	4.00000E+000	3.00000E+000	0.00000E+000	6.56154E+002	2.72230E+002	7.67974E+001	3.00000E+002	3.01638E+000	2.13095E-002	0.00000E+000	8.41559E+001	2.50561E+000	1.07155E+000	5.43043E+002	2.29303E+002	6.67646E+001	8.39256E+001	1.43239E+000	1.05015E+000	-1.56796E-001	-2.07044E+002	7.46312E+001	-1.64874E-001	-2.07274E+002	9.17643E+001
1.16069E+002	5.99363E+002	1.60100E+002	8.54497E+001	1.15668E+000	1.71677E+000	7.16300E+003	6.08386E+002	1.00000E+000	5.43400E+003	2.00000E+000	5.14296E+005	1.98576E+000	2.44819E+001	1.36668E-002	2.02845E-002	5.33643E-002	1.15225E-001	1.50119E+005	1.60106E+002	8.53771E+001	4.11967E-002	4.11967E-002	3.68090E+004	4.00000E+000	4.00000E+000	0.00000E+000	4.19135E+002	1.64061E+002	5.85570E+001	0.00000E+000	1.93047E+000	3.18887E-002	0.00000E+000	8.67472E+001	3.25066E+000	1.04899E+000	5.43043E+002	2.29303E+002	6.67646E+001	8.38802E+001	1.43239E+000	1.05015E+000	-1.93936E-001	-4.95653E+002	-1.32170E+002	-1.64883E-001	-2.07320E+002	9.17409E+001
1.13712E+002	7.83150E+001	1.60481E+002	8.51297E+001	1.02209E+000	9.07089E-001	4.55000E+002	1.03223E+002	1.00000E+000	5.48000E+003	6.30000E+001	5.18361E+005	9.27130E-001	8.84957E+000	4.79165E-002	4.25250E-002	1.23556E-001	9.97181E-002	1.51313E+005	1.60481E+002	8.51297E+001	1.23556E-001	9.97181E-002	4.55000E+002	1.00000E+000	1.00000E+000	0.00000E+000	4.04781E+001	6.91019E+001	1.68263E+001	1.00000E+002	3.80843E-001	3.53705E-001	0.00000E+000	1.28812E+001	1.63993E+001	8.25009E-001	4.04781E+001	6.91019E+001	1.68263E+001	1.28812E+001	1.63993E+001	8.25009E-001	6.08715E-002	1.28812E+001	-1.27934E+002	6.08715E-002	1.28812E+001	-1.27934E+002
1.04319E+002	1.39409E+002	1.58548E+002	8.40942E+001	1.31548E+000	1.69612E+000	1.85900E+003	1.06024E+002	1.00000E+000	5.79600E+003	3.60000E+001	5.46337E+005	2.23122E+000	1.18072E+001	3.05102E-002	3.93384E-002	7.51441E-002	1.20313E-001	1.59402E+005	1.58548E+002	8.40942E+001	7.51441E-002	1.20313E-001	1.85900E+003	1.00000E+000	1.00000E+000	0.00000E+000	8.07148E+001	5.21983E+001	1.20082E+001	3.00000E+002	4.34685E-001	1.14066E-001	0.00000E+000	7.15067E+001	8.02450E+000	8.34129E-001	8.07148E+001	5.21983E+001	1.20082E+001	7.15067E+001	8.02450E+000	8.34129E-001	-1.25086E-001	-2.19693E+002	-4.63846E+000	-1.25086E-001	-2.19693E+002	-4.63846E+000
1.20960E+002	2.98267E+002	1.57079E+002	8.35806E+001	1.23374E+000	1.51368E+000	3.41300E+003	3.36492E+002	1.00000E+000	5.82200E+003	2.00000E+001	5.48580E+005	1.86749E+000	1.72704E+001	2.11181E-002	2.59099E-002	6.17324E-002	9.08877E-002	1.60050E+005	1.57164E+002	8.34355E+001	2.58369E-002	2.58369E-002	4.42040E+004	6.00000E+000	1.00000E+000	0.00000E+000	6.18726E+001	1.38604E+002	1.04270E+002	1.00000E+002	9.47667E-001	6.40432E-002	0.00000E+000	2.58153E+002	7.01799E+000	7.03899E-001	1.66891E+002	3.63520E+002	2.86367E+002	2.55768E+002	1.98060E+000	6.93047E-001	-1.00426E-001	-3.30473E+001	1.32100E+002	-7.41349E-002	-3.54320E+001	7.82811E+001
1.51215E+002	8.71537E+002	1.57073E+002	8.34759E+001	1.18477E+000	1.35499E+000	8.67900E+003	7.10539E+002	1.00000E+000	5.82300E+003	0.00000E+000	5.48659E+005	1.60535E+000	2.95218E+001	1.27174E-002	1.45446E-002	4.05898E-002	5.24022E-002	1.60050E+005	1.57164E+002	8.34355E+001	2.58369E-002	2.58369E-002	4.42040E+004	6.00000E+000	2.00000E+000	0.00000E+000	1.99135E+002	3.74333E+002	3.13361E+002	1.00000E+002	2.76353E+000	1.85260E-002	0.00000E+000	2.52807E+002	5.04250E+000	6.14342E-001	1.66891E+002	3.63520E+002	2.86367E+002	2.55803E+002	1.98060E+000	6.93047E-001	-6.55022E-002	-3.83931E+001	5.86737E+001	-7.41263E-002	-3.53970E+001	7.82849E+001
1.49169E+002	9.27017E+002	1.57169E+002	8.33663E+001	1.19120E+000	1.36820E+000	9.36800E+003	1.04189E+003	1.00000E+000	5.82400E+003	0.00000E+000	5.48739E+005	1.62981E+000	3.04469E+001	1.23073E-002	1.41360E-002	4.27028E-002	5.57012E-002	1.60050E+005	1.57164E+002	8.34355E+001	2.58369E-002	2.58369E-002	4.42040E+004	6.00000E+000	3.00000E+000	0.00000E+000	2.08445E+002	4.41803E+002	3.11764E+002	1.00000E+002	2.98366E+000	2.62350E-002	0.00000E+000	2.62158E+002	4.47393E+000	6.66467E-001	1.66891E+002	3.63520E+002	2.86367E+002	2.55836E+002	1.98060E+000	6.93047E-001	-6.76301E-002	-2.90420E+001	7.21176E+001	-7.41183E-002	-3.53644E+001	7.83054E+001
1.50489E+002	8.44746E+002	1.57199E+002	8.34832E+001	1.18680E+000	1.36750E+000	8.50700E+003	1.12044E+003	1.00000E+000	5.82500E+003	0.00000E+000	5.48835E+005	1.62295E+000	2.90645E+001	1.28674E-002	1.48265E-002	4.67431E-002	6.14106E-002	1.60050E+005	1.57164E+002	8.34355E+001	2.58369E-002	2.58369E-002	4.42040E+004	6.00000E+000	4.00000E+000	0.00000E+000	1.67136E+002	4.18460E+002	2.78832E+002	1.00000E+002	2.67941E+000	3.69607E-002	0.00000E+000	2.63731E+002	4.09969E+000	7.63224E-001	1.66891E+002	3.63520E+002	2.86367E+002	2.55800E+002	1.98060E+000	6.93047E-001	-6.92274E-002	-2.74692E+001	7.67848E+001	-7.41281E-002	-3.54005E+001	7.83086E+001
1.41875E+002	8.93131E+002	1.57225E+002	8.33969E+001	1.19341E+000	1.41263E+000	9.31700E+003	1.30964E+003	1.00000E+000	5.82600E+003	0.00000E+000	5.48925E+005	1.68584E+000	2.98853E+001	1.23638E-002	1.46349E-002	4.65287E-002	6.44557E-002	1.60050E+005	1.57164E+002	8.34355E+001	2.58369E-002	2.58369E-002	4.42040E+004	6.00000E+000	5.00000E+000	0.00000E+000	1.70425E+002	3.94187E+002	3.61590E+002	1.00000E+002	2.90125E+000	3.91598E-002	0.00000E+000	2.47723E+002	3.93285E+000	7.60230E-001	1.66891E+002	3.63520E+002	2.86367E+002	2.55815E+002	1.98060E+000	6.93047E-001	-8.26168E-002	-4.34773E+001	8.66942E+001	-7.41244E-002	-3.53847E+001	7.83110E+001
1.38066E+002	4.69713E+002	1.57195E+002	8.33857E+001	1.20631E+000	1.40361E+000	4.92000E+003	6.21356E+002	1.00000E+000	5.82700E+003	1.00000E+001	5.49025E+005	1.69319E+000	2.16729E+001	1.71979E-002	2.00108E-002	5.42909E-002	7.24272E-002	1.60050E+005	1.57164E+002	8.34355E+001	2.58369E-002	2.58369E-002	4.42040E+004	6.00000E+000	6.00000E+000	0.00000E+000	9.66210E+001	1.98347E+002	1.87291E+002	1.00000E+002	1.51053E+000	7.22379E-002	0.00000E+000	2.46000E+002	5.85856E+000	7.02292E-001	1.66891E+002	3.63520E+002	2.86367E+002	2.55761E+002	1.98060E+000	6.93047E-001	-7.40993E-002	-4.51997E+001	6.84406E+001	-7.41388E-002	-3.54388E+001	7.82777E+001
1.20819E+002	4.49364E+002	1.57445E+002	8.34495E+001	1.19178E+000	1.72398E+000	5.55600E+003	2.74931E+002	1.00000E+000	6.59200E+003	9.00000E+000	6.16335E+005	2.05461E+000	2.11982E+001	1.59888E-002	2.31287E-002	5.10849E-002	1.03860E-001	1.79669E+005	1.57445E+002	8.34495E+001	5.10849E-002	1.03860E-001	5.55600E+003	1.00000E+000	1.00000E+000	0.00000E+000	2.42091E+002	4.12874E+001	1.96182E+002	1.00000E+002	1.51387E+000	2.12398E-002	0.00000E+000	1.54352E+002	4.74037E+000	8.16765E-001	2.42091E+002	4.12874E+001	1.96182E+002	1.54352E+002	4.74037E+000	8.16765E-001	-1.81370E-001	-4.28048E+002	-9.35667E+001	-1.81370E-001	-4.28048E+002	-9.35667E+001
1.19413E+002	7.13405E+002	1.60065E+002	8.53506E+001	1.21389E+000	1.72336E+000	8.94900E+003	5.76030E+002	1.00000E+000	6.85900E+003	1.00000E+000	6.39855E+005	2.09197E+000	2.67097E+001	1.28320E-002	1.82175E-002	5.36273E-002	1.06372E-001	1.86291E+005	1.60131E+002	8.53225E+001	2.02831E-002	2.02831E-002	1.59862E+005	1.60000E+001	1.00000E+000	0.00000E+000	4.70845E+002	1.12788E+002	1.67752E+002	1.00000E+002	2.30790E+000	1.88612E-002	0.00000E+000	1.15899E+002	3.39831E+000	8.97720E-001	5.98303E+002	1.63385E+002	1.55424E+002	1.06783E+002	7.34145E-001	9.83188E-001	-1.72390E-001	-1.75301E+002	1.40081E+002	-1.74776E-001	-1.84417E+002	1.36204E+002
1.08754E+002	4.99965E+002	1.60124E+002	8.53823E+001	1.23731E+000	1.85776E+000	6.76800E+003	6.55098E+002	1.00000E+000	6.86000E+003	1.10000E+001	6.39945E+005	2.29864E+000	2.23599E+001	1.50401E-002	2.25819E-002	6.08773E-002	1.34685E-001	1.86291E+005	1.60131E+002	8.53225E+001	2.02831E-002	2.02831E-002	1.59862E+005	1.60000E+001	2.00000E+000	0.00000E+000	3.45302E+002	1.00368E+002	8.00312E+001	1.00000E+002	1.59717E+000	3.84628E-002	0.00000E+000	1.03860E+002	3.49323E+000	1.00423E+000	5.98303E+002	1.63385E+002	1.55424E+002	1.06810E+002	7.34145E-001	9.83188E-001	-1.99447E-001	-4.78540E+002	-1.02465E+002	-1.74770E-001	-1.84390E+002	1.36232E+002
1.20803E+002	7.13972E+002	1.60100E+002	8.52940E+001	1.26359E+000	1.72185E+000	9.29400E+003	5.92708E+002	1.00000E+000	6.86100E+003	1.00000E+000	6.40022E+005	2.17570E+000	2.67203E+001	1.31070E-002	1.78605E-002	5.60041E-002	1.02554E-001	1.86291E+005	1.60131E+002	8.53225E+001	2.02831E-002	2.02831E-002	1.59862E+005	1.60000E+001	3.00000E+000	0.00000E+000	4.90566E+002	1.22892E+002	1.38573E+002	1.00000E+002	2.29644E+000	1.93505E-002	0.00000E+000	1.09694E+002	3.04514E+000	9.83064E-001	5.98303E+002	1.63385E+002	1.55424E+002	1.06791E+002	7.34145E-001	9.83188E-001	-1.52401E-001	-1.81506E+002	9.07971E+001	-1.74774E-001	-1.84410E+002	1.36205E+002
1.34399E+002	8.56666E+002	1.60098E+002	8.53150E+001	1.17418E+000	1.67104E+000	1.01540E+004	6.56095E+002	1.00000E+000	6.86200E+003	0.00000E+000	6.40111E+005	1.96210E+000	2.92689E+001	1.16524E-002	1.65832E-002	4.75200E-002	9.46205E-002	1.86291E+005	1.60131E+002	8.53225E+001	2.02831E-002	2.02831E-002	1.59862E+005	1.60000E+001	4.00000E+000	0.00000E+000	5.40454E+002	1.56920E+002	2.03199E+002	1.00000E+002	2.76606E+000	9.62465E-003	0.00000E+000	1.14766E+002	3.61186E+000	7.92943E-001	5.98303E+002	1.63385E+002	1.55424E+002	1.06750E+002	7.34145E-001	9.83188E-001	-1.73580E-001	-1.76434E+002	1.41561E+002	-1.74783E-001	-1.84450E+002	1.36187E+002
1.22250E+002	6.63892E+002	1.60061E+002	8.53910E+001	1.23393E+000	1.74889E+000	8.56000E+003	5.78291E+002	1.00000E+000	6.86300E+003	2.00000E+000	6.40210E+005	2.15801E+000	2.57661E+001	1.33369E-002	1.89027E-002	5.40643E-002	1.06785E-001	1.86291E+005	1.60131E+002	8.53225E+001	2.02831E-002	2.02831E-002	1.59862E+005	1.60000E+001	5.00000E+000	0.00000E+000	4.52812E+002	1.07489E+002	1.33904E+002	1.00000E+002	2.12279E+000	2.27003E-002	0.00000E+000	1.11363E+002	3.16774E+000	9.84701E-001	5.98303E+002	1.63385E+002	1.55424E+002	1.06777E+002	7.34145E-001	9.83188E-001	-1.71579E-001	-1.79837E+002	1.33775E+002	-1.74777E-001	-1.84423E+002	1.36203E+002
1.31065E+002	8.69339E+002	1.60024E+002	8.53545E+001	1.16914E+000	1.64564E+000	1.01340E+004	6.38109E+002	1.00000E+000	6.86400E+003	0.00000E+000	6.40295E+005	1.92399E+000	2.94846E+001	1.16139E-002	1.63473E-002	4.82463E-002	9.40638E-002	1.86291E+005	1.60131E+002	8.53225E+001	2.02831E-002	2.02831E-002	1.59862E+005	1.60000E+001	6.00000E+000	0.00000E+000	5.81572E+002	1.31562E+002	2.03702E+002	1.00000E+002	2.81594E+000	1.19746E-002	0.00000E+000	1.16089E+002	3.08955E+000	9.27908E-001	5.98303E+002	1.63385E+002	1.55424E+002	1.06779E+002	7.34145E-001	9.83188E-001	-1.68218E-001	-1.75111E+002	1.31159E+002	-1.74776E-001	-1.84421E+002	1.36192E+002
1.22813E+002	8.50003E+002	1.60050E+002	8.53979E+001	1.21038E+000	1.74331E+000	1.07320E+004	6.34487E+002	1.00000E+000	6.86500E+003	0.00000E+000	6.40382E+005	2.11007E+000	2.91548E+001	1.16837E-002	1.68281E-002	5.08245E-002	1.03843E-001	1.86291E+005	1.60131E+002	8.53225E+001	2.02831E-002	2.02831E-002	1.59862E+005	1.60000E+001	7.00000E+000	0.00000E+000	5.82589E+002	1.24741E+002	1.84955E+002	1.00000E+002	2.73481E+000	1.42271E-002	0.00000E+000	1.14153E+002	2.80497E+000	9.93166E-001	5.98303E+002	1.63385E+002	1.55424E+002	1.06748E+002	7.34145E-001	9.83188E-001	-1.79389E-001	-4.68247E+002	-1.37440E+002	-1.74783E-001	-1.84452E+002	1.36186E+002
1.38222E+002	7.49357E+002	1.60028E+002	8.52957E+001	1.14756E+000	1.65330E+000	8.60600E+003	6.78974E+002	1.00000E+000	6.86600E+003	0.00000E+000	6.40473E+005	1.89727E+000	2.73744E+001	1.23702E-002	1.78218E-002	4.96409E-002	1.01193E-001	1.86291E+005	1.60131E+002	8.53225E+001	2.02831E-002	2.02831E-002	1.59862E+005	1.60000E+001	8.00000E+000	0.00000E+000	5.14221E+002	1.33611E+002	1.39654E+002	1.00000E+002	2.40206E+000	2.42657E-002	0.00000E+000	1.08337E+002	3.15799E+000	9.85100E-001	5.98303E+002	1.63385E+002	1.55424E+002	1.06738E+002	7.34145E-001	9.83188E-001	-1.79525E-001	-4.74063E+002	-1.42971E+002	-1.74785E-001	-1.84462E+002	1.36163E+002
1.24567E+002	9.32765E+002	1.60119E+002	8.53307E+001	1.20696E+000	1.78143E+000	1.19430E+004	9.01936E+002	1.00000E+000	6.86700E+003	0.00000E+000	6.40567E+005	2.15012E+000	3.05412E+001	1.10442E-002	1.63010E-002	5.17204E-002	1.11140E-001	1.86291E+005	1.60131E+002	8.53225E+001	2.02831E-002	2.02831E-002	1.59862E+005	1.60000E+001	9.00000E+000	0.00000E+000	6.31041E+002	1.86164E+002	1.61276E+002	1.00000E+002	2.97828E+000	1.69162E-002	0.00000E+000	1.05150E+002	2.76162E+000	9.56248E-001	5.98303E+002	1.63385E+002	1.55424E+002	1.06764E+002	7.34145E-001	9.83188E-001	-1.91212E-001	-4.77250E+002	-1.19960E+002	-1.74779E-001	-1.84436E+002	1.36197E+002
1.24835E+002	9.39587E+002	1.60082E+002	8.52442E+001	1.21719E+000	1.72136E+000	1.17880E+004	6.46063E+002	1.00000E+000	6.86800E+003	0.00000E+000	6.40652E+005	2.09521E+000	3.06527E+001	1.12108E-002	1.58544E-002	5.00614E-002	9.87369E-002	1.86291E+005	1.60131E+002	8.53225E+001	2.02831E-002	2.02831E-002	1.59862E+005	1.60000E+001	1.00000E+001	0.00000E+000	6.62489E+002	1.75653E+002	1.50131E+002	1.00000E+002	3.00302E+000	1.46808E-002	0.00000E+000	1.04981E+002	2.52196E+000	1.05398E+000	5.98303E+002	1.63385E+002	1.55424E+002	1.06744E+002	7.34145E-001	9.83188E-001	-1.70515E-001	-1.86219E+002	1.25054E+002	-1.74783E-001	-1.84456E+002	1.36169E+002
1.33070E+002	1.21875E+003	1.60118E+002	8.52885E+001	1.20816E+000	1.73401E+000	1.52880E+004	1.34380E+003	1.00000E+000	6.86900E+003	0.00000E+000	6.40747E+005	2.09496E+000	3.49106E+001	9.77124E-003	1.40241E-002	5.14685E-002	1.04934E-001	1.86291E+005	1.60131E+002	8.53225E+001	2.02831E-002	2.02831E-002	1.59862E+005	1.60000E+001	1.10000E+001	0.00000E+000	8.36288E+002	2.56878E+002	1.67131E+002	1.00000E+002	3.81729E+000	1.69994E-002	0.00000E+000	1.00687E+002	2.24679E+000	1.03885E+000	5.98303E+002	1.63385E+002	1.55424E+002	1.06681E+002	7.34145E-001	9.83188E-001	-1.77697E-001	-1.90513E+002	1.36550E+002	-1.74797E-001	-1.84519E+002	1.36149E+002
1.30058E+002	8.25967E+002	1.60050E+002	8.53612E+001	1.17669E+000	1.69457E+000	9.92200E+003	4.69984E+002	1.00000E+000	6.87000E+003	0.00000E+000	6.40838E+005	1.99399E+000	2.87396E+001	1.18131E-002	1.70121E-002	4.89383E-002	9.97976E-002	1.86291E+005	1.60131E+002	8.53225E+001	2.02831E-002	2.02831E-002	1.59862E+005	1.60000E+001	1.20000E+001	0.00000E+000	5.66578E+002	1.58035E+002	1.35616E+002	1.00000E+002	2.61588E+000	1.26174E-002	0.00000E+000	1.04921E+002	2.87150E+000	1.00898E+000	5.98303E+002	1.63385E+002	1.55424E+002	1.06659E+002	7.34145E-001	9.83188E-001	-1.79343E-001	-1.86279E+002	1.44422E+002	-1.74802E-001	-1.84541E+002	1.36134E+002
1.32138E+002	7.62614E+002	1.60223E+002	8.52912E+001	1.19781E+000	1.74480E+000	9.54100E+003	6.24369E+002	1.00000E+000	6.87100E+003	0.00000E+000	6.40929E+005	2.08994E+000	2.76155E+001	1.22629E-002	1.78627E-002	5.21828E-002	1.08942E-001	1.86291E+005	1.60131E+002	8.53225E+001	2.02831E-002	2.02831E-002	1.59862E+005	1.60000E+001	1.30000E+001	0.00000E+000	5.17605E+002	1.46794E+002	1.37073E+002	1.00000E+002	2.44197E+000	1.54370E-002	0.00000E+000	1.06436E+002	3.08307E+000	9.58320E-001	5.98303E+002	1.63385E+002	1.55424E+002	1.06711E+002	7.34145E-001	9.83188E-001	-1.84860E-001	-4.75964E+002	-1.32954E+002	-1.74790E-001	-1.84489E+002	1.36182E+002
1.19226E+002	1.01447E+003	1.60349E+002	8.53181E+001	1.23569E+000	1.70745E+000	1.28730E+004	9.85418E+002	1.00000E+000	6.87200E+003	0.00000E+000	6.41012E+005	2.10987E+000	3.18508E+001	1.08910E-002	1.50490E-002	5.24503E-002	9.90116E-002	1.86291E+005	1.60131E+002	8.53225E+001	2.02831E-002	2.02831E-002	1.59862E+005	1.60000E+001	1.40000E+001	0.00000E+000	6.98618E+002	2.10298E+002	1.47549E+002	1.00000E+002	3.20344E+000	1.47267E-002	0.00000E+000	1.01793E+002	2.47832E+000	1.02635E+000	5.98303E+002	1.63385E+002	1.55424E+002	1.06702E+002	7.34145E-001	9.83188E-001	-1.59227E-001	-1.89407E+002	9.75005E+001	-1.74791E-001	-1.84498E+002	1.36203E+002
1.27812E+002	1.10539E+003	1.60322E+002	8.52897E+001	1.19949E+000	1.70738E+000	1.36220E+004	1.38364E+003	1.00000E+000	6.87300E+003	0.00000E+000	6.41117E+005	2.04799E+000	3.32474E+001	1.02772E-002	1.46289E-002	5.03379E-002	1.00800E-001	1.86291E+005	1.60131E+002	8.53225E+001	2.02831E-002	2.02831E-002	1.59862E+005	1.60000E+001	1.50000E+001	0.00000E+000	7.87578E+002	2.21681E+002	1.60028E+002	1.00000E+002	3.54462E+000	2.04091E-002	0.00000E+000	1.02428E+002	2.30698E+000	1.07183E+000	5.98303E+002	1.63385E+002	1.55424E+002	1.06645E+002	7.34145E-001	9.83188E-001	-1.73692E-001	-1.88772E+002	1.29505E+002	-1.74804E-001	-1.84555E+002	1.36166E+002
1.14261E+002	1.60710E+002	1.60213E+002	8.52968E+001	1.12985E+000	1.51321E+000	1.68800E+003	1.57275E+002	1.00000E+000	6.87400E+003	4.40000E+001	6.41236E+005	1.70970E+000	1.26771E+001	2.75002E-002	3.68309E-002	6.84910E-002	1.17818E-001	1.86291E+005	1.60131E+002	8.53225E+001	2.02831E-002	2.02831E-002	1.59862E+005	1.60000E+001	1.60000E+001	0.00000E+000	1.11285E+002	2.15125E+001	4.22643E+001	1.00000E+002	5.39340E-001	1.59378E-001	0.00000E+000	1.19791E+002	7.39144E+000	9.50333E-001	5.98303E+002	1.63385E+002	1.55424E+002	1.06613E+002	7.34145E-001	9.83188E-001	-1.43971E-001	-1.71409E+002	8.31429E+001	-1.74811E-001	-1.84587E+002	1.36131E+002
1.12815E+002	2.09864E+002	1.57447E+002	8.38438E+001	1.17806E+000	1.62928E+000	2.44300E+003	1.61306E+002	1.00000E+000	7.47100E+003	2.80000E+001	6.93390E+005	1.91939E+000	1.44867E+001	2.38344E-002	3.29636E-002	6.50726E-002	1.19967E-001	2.01758E+005	1.57474E+002	8.38770E+001	8.53440E-002	8.53440E-002	3.53700E+003	2.00000E+000	2.00000E+000	0.00000E+000	1.41429E+002	4.77155E+001	4.08646E+001	1.00000E+002	7.01215E-001	8.15637E-002	0.00000E+000	1.06135E+002	6.93565E+000	8.41864E-001	1.18696E+002	3.91275E+001	3.43973E+001	1.06712E+002	5.70088E+000	8.51200E-001	-1.59714E-001	-1.85065E+002	1.02169E+002	-1.63322E-001	-1.84488E+002	1.10510E+002
1.12408E+002	6.90666E+001	1.57209E+002	8.34703E+001	9.99271E-001	1.18624E+000	5.12000E+002	1.28791E+002	1.00000E+000	7.70400E+003	5.70000E+001	7.13895E+005	1.18538E+000	8.31063E+000	4.41619E-002	5.24251E-002	1.07909E-001	1.47562E-001	2.07746E+005	1.57323E+002	8.35455E+001	7.85256E-002	7.85256E-002	1.59800E+003	2.00000E+000	1.00000E+000	0.00000E+000	1.85768E+001	1.86702E+001	4.42161E+001	1.00000E+002	2.61427E-001	4.24223E-001	0.00000E+000	2.14096E+002	1.36749E+001	9.32681E-001	2.30134E+001	2.11280E+001	4.26065E+001	2.12998E+002	9.65906E+000	7.47425E-001	-8.41671E-002	-7.71040E+001	5.60949E+001	-8.22754E-002	-7.82024E+001	5.13110E+001
1.02297E+002	8.70265E+001	1.57377E+002	8.35810E+001	1.31626E+000	1.55448E+000	1.08600E+003	1.68424E+002	1.00000E+000	7.70500E+003	5.00000E+001	7.13971E+005	2.04610E+000	9.32880E+000	3.99416E-002	4.71705E-002	1.08939E-001	1.48651E-001	2.07746E+005	1.57323E+002	8.35455E+001	7.85256E-002	7.85256E-002	1.59800E+003	2.00000E+000	2.00000E+000	0.00000E+000	2.51051E+001	2.22867E+001	4.18477E+001	1.00000E+002	2.83380E-001	4.70606E-001	0.00000E+000	2.12392E+002	1.31289E+001	6.67035E-001	2.30134E+001	2.11280E+001	4.26065E+001	2.13060E+002	9.65906E+000	7.47425E-001	-8.15800E-002	-7.88084E+001	4.93964E+001	-8.22590E-002	-7.81405E+001	5.13856E+001
1.14318E+002	2.43664E+002	1.57433E+002	8.38482E+001	1.08771E+000	1.39561E+000	2.29200E+003	2.52587E+002	1.00000E+000	8.06300E+003	2.50000E+001	7.45224E+005	1.51802E+000	1.56097E+001	2.27198E-002	2.91513E-002	6.29042E-002	1.00520E-001	2.16763E+005	1.57440E+002	8.37487E+001	2.39915E-002	2.39915E-002	4.01210E+004	7.00000E+000	1.00000E+000	0.00000E+000	4.58293E+001	9.31104E+001	1.23426E+002	1.00000E+002	8.32008E-001	9.21581E-002	0.00000E+000	2.36551E+002	7.02817E+000	8.57712E-001	1.15075E+002	2.42547E+002	3.15678E+002	2.37493E+002	1.66524E+000	8.65221E-001	-1.22697E-001	-3.45849E+002	-1.35898E+002	-1.00974E-001	-5.37066E+001	1.12625E+002
1.09170E+002	3.42916E+002	1.57433E+002	8.37096E+001	1.28759E+000	1.55009E+000	4.18000E+003	2.84249E+002	1.00000E+000	8.06400E+003	1.80000E+001	7.45310E+005	1.99589E+000	1.85180E+001	1.99154E-002	2.39756E-002	5.01572E-002	7.07192E-002	2.16763E+005	1.57440E+002	8.37487E+001	2.39915E-002	2.39915E-002	4.01210E+004	7.00000E+000	2.00000E+000	0.00000E+000	5.45418E+001	1.33247E+002	1.71679E+002	1.00000E+002	1.14081E+000	2.76548E-002	0.00000E+000	2.38805E+002	4.80659E+000	9.28680E-001	1.15075E+002	2.42547E+002	3.15678E+002	2.37474E+002	1.66524E+000	8.65221E-001	-9.11717E-002	-5.23952E+001	9.45794E+001	-1.00981E-001	-5.37262E+001	1.12601E+002
1.25625E+002	3.84263E+002	1.57394E+002	8.37306E+001	1.04006E+000	1.28461E+000	3.20500E+003	2.73240E+002	1.00000E+000	8.06700E+003	1.50000E+001	7.45571E+005	1.33606E+000	1.96026E+001	1.83714E-002	2.26912E-002	4.41714E-002	6.50612E-002	2.16763E+005	1.57440E+002	8.37487E+001	2.39915E-002	2.39915E-002	4.01210E+004	7.00000E+000	3.00000E+000	0.00000E+000	6.36648E+001	1.48187E+002	1.89160E+002	1.00000E+002	1.27163E+000	4.96983E-002	0.00000E+000	2.38870E+002	5.65295E+000	9.01783E-001	1.15075E+002	2.42547E+002	3.15678E+002	2.37491E+002	1.66524E+000	8.65221E-001	-1.03885E-001	-5.23302E+001	1.19760E+002	-1.00983E-001	-5.37091E+001	1.12617E+002
1.33121E+002	6.82565E+002	1.57450E+002	8.37796E+001	1.18431E+000	1.44988E+000	7.23300E+003	7.82687E+002	1.00000E+000	8.06800E+003	0.00000E+000	7.45648E+005	1.71710E+000	2.61259E+001	1.39253E-002	1.70479E-002	4.80483E-002	7.08922E-002	2.16763E+005	1.57440E+002	8.37487E+001	2.39915E-002	2.39915E-002	4.01210E+004	7.00000E+000	4.00000E+000	0.00000E+000	1.22993E+002	2.63243E+002	3.29370E+002	1.00000E+002	2.26566E+000	3.93588E-002	0.00000E+000	2.39097E+002	3.98796E+000	8.50905E-001	1.15075E+002	2.42547E+002	3.15678E+002	2.37526E+002	1.66524E+000	8.65221E-001	-9.94880E-002	-5.21028E+001	1.11278E+002	-1.00976E-001	-5.36736E+001	1.12655E+002
1.43046E+002	8.38633E+002	1.57427E+002	8.36894E+001	1.15478E+000	1.43535E+000	8.59900E+003	1.16332E+003	1.00000E+000	8.06900E+003	0.00000E+000	7.45742E+005	1.65751E+000	2.89592E+001	1.24530E-002	1.54787E-002	4.92546E-002	7.51362E-002	2.16763E+005	1.57440E+002	8.37487E+001	2.39915E-002	2.39915E-002	4.01210E+004	7.00000E+000	5.00000E+000	0.00000E+000	1.43414E+002	3.13375E+002	4.21704E+002	1.00000E+002	2.78951E+000	4.27524E-002	0.00000E+000	2.36639E+002	3.45213E+000	9.01529E-001	1.15075E+002	2.42547E+002	3.15678E+002	2.37551E+002	1.66524E+000	8.65221E-001	-1.07003E-001	-5.45610E+001	1.23743E+002	-1.00971E-001	-5.36488E+001	1.12655E+002
1.27830E+002	7.73949E+002	1.57466E+002	8.37239E+001	1.20254E+000	1.42321E+000	8.19100E+003	7.40508E+002	1.00000E+000	8.07000E+003	0.00000E+000	7.45832E+005	1.71148E+000	2.78199E+001	1.32872E-002	1.57254E-002	4.50687E-002	6.22529E-002	2.16763E+005	1.57440E+002	8.37487E+001	2.39915E-002	2.39915E-002	4.01210E+004	7.00000E+000	6.00000E+000	0.00000E+000	1.47726E+002	2.77241E+002	3.78800E+002	1.00000E+002	2.54957E+000	2.82122E-002	0.00000E+000	2.34880E+002	3.81388E+000	8.36094E-001	1.15075E+002	2.42547E+002	3.15678E+002	2.37575E+002	1.66524E+000	8.65221E-001	-8.26814E-002	-5.63202E+001	7.40631E+001	-1.00967E-001	-5.36252E+001	1.12682E+002
1.41679E+002	6.45024E+002	1.57441E+002	8.38238E+001	1.12698E+000	1.42862E+000	6.42100E+003	6.85099E+002	1.00000E+000	8.07100E+003	2.00000E+000	7.45927E+005	1.61002E+000	2.53973E+001	1.40642E-002	1.78285E-002	5.02695E-002	7.94399E-002	2.16763E+005	1.57440E+002	8.37487E+001	2.39915E-002	2.39915E-002	4.01210E+004	7.00000E+000	7.00000E+000	0.00000E+000	1.16339E+002	2.51719E+002	3.03261E+002	1.00000E+002	2.12268E+000	4.43452E-002	0.00000E+000	2.40749E+002	4.30652E+000	8.36303E-001	1.15075E+002	2.42547E+002	3.15678E+002	2.37638E+002	1.66524E+000	8.65221E-001	-1.16704E-001	-3.41651E+002	-1.43849E+002	-1.00953E-001	-5.35625E+001	1.12726E+002
1.40215E+002	1.03828E+003	1.57293E+002	8.36703E+001	1.15588E+000	1.50221E+000	1.10960E+004	8.97080E+002	1.00000E+000	8.07500E+003	0.00000E+000	7.46287E+005	1.73638E+000	3.22224E+001	1.09731E-002	1.42609E-002	4.37195E-002	7.27798E-002	2.17079E+005	1.57238E+002	8.35123E+001	1.00255E-002	1.00255E-002	3.14115E+005	3.70000E+001	1.00000E+000	0.00000E+000	2.30912E+002	2.96697E+002	5.62049E+002	1.00000E+002	3.48164E+000	1.94550E-002	0.00000E+000	2.21664E+002	3.12657E+000	8.76274E-001	1.66494E+002	3.48131E+002	4.03733E+002	2.42158E+002	6.44100E-001	7.99454E-001	-1.28977E-001	-3.60736E+002	-1.38004E+002	-9.86174E-002	-4.90418E+001	1.12574E+002
1.46523E+002	1.12086E+003	1.57287E+002	8.35297E+001	1.16680E+000	1.45144E+000	1.17310E+004	1.34231E+003	1.00000E+000	8.07600E+003	0.00000E+000	7.46381E+005	1.69355E+000	3.34792E+001	1.07728E-002	1.34009E-002	4.32589E-002	6.61153E-002	2.17079E+005	1.57238E+002	8.35123E+001	1.00255E-002	1.00255E-002	3.14115E+005	3.70000E+001	2.00000E+000	0.00000E+000	2.22944E+002	3.90414E+002	5.51953E+002	1.00000E+002	3.69817E+000	2.49884E-002	0.00000E+000	2.33201E+002	3.24088E+000	8.22167E-001	1.66494E+002	3.48131E+002	4.03733E+002	2.42185E+002	6.44100E-001	7.99454E-001	-1.07357E-001	-5.79988E+001	1.20968E+002	-9.86124E-002	-4.90147E+001	1.12572E+002
1.60284E+002	1.14375E+003	1.57227E+002	8.34648E+001	1.18858E+000	1.39178E+000	1.17270E+004	1.90097E+003	1.00000E+000	8.07700E+003	0.00000E+000	7.46470E+005	1.65424E+000	3.38193E+001	1.09758E-002	1.28522E-002	4.35832E-002	5.91837E-002	2.17079E+005	1.57238E+002	8.35123E+001	1.00255E-002	1.00255E-002	3.14115E+005	3.70000E+001	3.00000E+000	0.00000E+000	2.03493E+002	4.92119E+002	5.03521E+002	1.00000E+002	3.77270E+000	3.59096E-002	0.00000E+000	2.48399E+002	3.25198E+000	8.19502E-001	1.66494E+002	3.48131E+002	4.03733E+002	2.42218E+002	6.44100E-001	7.99454E-001	-7.73447E-002	-4.28011E+001	7.71373E+001	-9.86060E-002	-4.89824E+001	1.12572E+002
1.60712E+002	1.16844E+003	1.57214E+002	8.34693E+001	1.15028E+000	1.32961E+000	1.11210E+004	1.30163E+003	1.00000E+000	8.07800E+003	0.00000E+000	7.46562E+005	1.52943E+000	3.41824E+001	1.09076E-002	1.26082E-002	3.86442E-002	5.10480E-002	2.17079E+005	1.57238E+002	8.35123E+001	1.00255E-002	1.00255E-002	3.14115E+005	3.70000E+001	4.00000E+000	0.00000E+000	2.14331E+002	4.98646E+002	4.85515E+002	1.00000E+002	3.76252E+000	2.62652E-002	0.00000E+000	2.50591E+002	3.49980E+000	7.81945E-001	1.66494E+002	3.48131E+002	4.03733E+002	2.42216E+002	6.44100E-001	7.99454E-001	-7.09064E-002	-4.06087E+001	6.68816E+001	-9.86082E-002	-4.89838E+001	1.12573E+002
1.42716E+002	1.03200E+003	1.57232E+002	8.34506E+001	1.16276E+000	1.42125E+000	1.05580E+004	1.40831E+003	1.00000E+000	8.07900E+003	0.00000E+000	7.46653E+005	1.65258E+000	3.21247E+001	1.13162E-002	1.38319E-002	4.62952E-002	6.83999E-002	2.17079E+005	1.57238E+002	8.35123E+001	1.00255E-002	1.00255E-002	3.14115E+005	3.70000E+001	5.00000E+000	0.00000E+000	2.05780E+002	3.69754E+002	4.94819E+002	1.00000E+002	3.39091E+000	3.56201E-002	0.00000E+000	2.35421E+002	3.50857E+000	8.00517E-001	1.66494E+002	3.48131E+002	4.03733E+002	2.42263E+002	6.44100E-001	7.99454E-001	-9.86504E-002	-5.57786E+001	1.05863E+002	-9.85980E-002	-4.89369E+001	1.12601E+002
1.48877E+002	9.32698E+002	1.57209E+002	8.35070E+001	1.12347E+000	1.40818E+000	9.14900E+003	9.88068E+002	1.00000E+000	8.08000E+003	0.00000E+000	7.46745E+005	1.58205E+000	3.05401E+001	1.17456E-002	1.47221E-002	4.24609E-002	6.56607E-002	2.17079E+005	1.57238E+002	8.35123E+001	1.00255E-002	1.00255E-002	3.14115E+005	3.70000E+001	6.00000E+000	0.00000E+000	1.81314E+002	3.81858E+002	4.04152E+002	1.00000E+002	3.04321E+000	2.89118E-002	0.00000E+000	2.46369E+002	3.96665E+000	7.60642E-001	1.66494E+002	3.48131E+002	4.03733E+002	2.42292E+002	6.44100E-001	7.99454E-001	-1.11087E-001	-4.48306E+001	1.41584E+002	-9.85925E-002	-4.89081E+001	1.12622E+002
1.51122E+002	1.09763E+003	1.57267E+002	8.34809E+001	1.15286E+000	1.41931E+000	1.11250E+004	1.67579E+003	1.00000E+000	8.08100E+003	0.00000E+000	7.46839E+005	1.63627E+000	3.31305E+001	1.09302E-002	1.34564E-002	4.63495E-002	6.95032E-002	2.17079E+005	1.57238E+002	8.35123E+001	1.00255E-002	1.00255E-002	3.14115E+005	3.70000E+001	7.00000E+000	0.00000E+000	2.55721E+002	3.49147E+002	5.27945E+002	1.00000E+002	3.59266E+000	3.55433E-002	0.00000E+000	2.27802E+002	3.72914E+000	7.33723E-001	1.66494E+002	3.48131E+002	4.03733E+002	2.42320E+002	6.44100E-001	7.99454E-001	-1.02201E-001	-6.33979E+001	1.05290E+002	-9.85871E-002	-4.88801E+001	1.12646E+002
1.57428E+002	1.26135E+003	1.57248E+002	8.35106E+001	1.14236E+000	1.37965E+000	1.23450E+004	1.65142E+003	1.00000E+000	8.08200E+003	0.00000E+000	7.46927E+005	1.57605E+000	3.55155E+001	1.02815E-002	1.24172E-002	4.13877E-002	5.97056E-002	2.17079E+005	1.57238E+002	8.35123E+001	1.00255E-002	1.00255E-002	3.14115E+005	3.70000E+001	8.00000E+000	0.00000E+000	2.21028E+002	5.34950E+002	5.48190E+002	1.00000E+002	4.10343E+000	2.87342E-002	0.00000E+000	2.48425E+002	3.16578E+000	8.20474E-001	1.66494E+002	3.48131E+002	4.03733E+002	2.42311E+002	6.44100E-001	7.99454E-001	-9.26870E-002	-4.27746E+001	1.07117E+002	-9.85910E-002	-4.88888E+001	1.12646E+002
1.51534E+002	1.03002E+003	1.57214E+002	8.34767E+001	1.14869E+000	1.34375E+000	9.88800E+003	1.21213E+003	1.00000E+000	8.08300E+003	0.00000E+000	7.47018E+005	1.54355E+000	3.20939E+001	1.15518E-002	1.35134E-002	4.15376E-002	5.61741E-002	2.17079E+005	1.57238E+002	8.35123E+001	1.00255E-002	1.00255E-002	3.14115E+005	3.70000E+001	9.00000E+000	0.00000E+000	1.98064E+002	4.81086E+002	3.82621E+002	1.00000E+002	3.31041E+000	2.72624E-002	0.00000E+000	2.60817E+002	3.83637E+000	7.56513E-001	1.66494E+002	3.48131E+002	4.03733E+002	2.42334E+002	6.44100E-001	7.99454E-001	-7.68357E-002	-3.03825E+001	8.85685E+001	-9.85869E-002	-4.88660E+001	1.12650E+002
1.28359E+002	6.08898E+002	1.57321E+002	8.35008E+001	1.21608E+000	1.49882E+000	6.82700E+003	7.32436E+002	1.00000E+000	8.08400E+003	9.00000E+000	7.47112E+005	1.82269E+000	2.46759E+001	1.47180E-002	1.81399E-002	5.05125E-002	7.54974E-002	2.17079E+005	1.57238E+002	8.35123E+001	1.00255E-002	1.00255E-002	3.14115E+005	3.70000E+001	1.00000E+001	0.00000E+000	1.20952E+002	2.53448E+002	2.72688E+002	1.00000E+002	2.03687E+000	3.95989E-002	0.00000E+000	2.45638E+002	4.56518E+000	7.65099E-001	1.66494E+002	3.48131E+002	4.03733E+002	2.42341E+002	6.44100E-001	7.99454E-001	-1.02754E-001	-4.55623E+001	1.24238E+002	-9.85867E-002	-4.88586E+001	1.12679E+002
1.38372E+002	6.24949E+002	1.57290E+002	8.35295E+001	1.12907E+000	1.40984E+000	6.16900E+003	6.37445E+002	1.00000E+000	8.08500E+003	9.00000E+000	7.47200E+005	1.59180E+000	2.49990E+001	1.43751E-002	1.79499E-002	4.31537E-002	6.57771E-002	2.17079E+005	1.57238E+002	8.35123E+001	1.00255E-002	1.00255E-002	3.14115E+005	3.70000E+001	1.10000E+001	0.00000E+000	1.11841E+002	2.85576E+002	2.66845E+002	1.00000E+002	2.08393E+000	3.19176E-002	0.00000E+000	2.52871E+002	4.49587E+000	8.17279E-001	1.66494E+002	3.48131E+002	4.03733E+002	2.42377E+002	6.44100E-001	7.99454E-001	-1.09202E-001	-3.83287E+001	1.44326E+002	-9.85793E-002	-4.88228E+001	1.12699E+002
1.30457E+002	6.47599E+002	1.57246E+002	8.35642E+001	1.13852E+000	1.30978E+000	6.01700E+003	6.16329E+002	1.00000E+000	8.08600E+003	7.00000E+000	7.47290E+005	1.49122E+000	2.54480E+001	1.46775E-002	1.68853E-002	4.29553E-002	5.59350E-002	2.17079E+005	1.57238E+002	8.35123E+001	1.00255E-002	1.00255E-002	3.14115E+005	3.70000E+001	1.20000E+001	0.00000E+000	1.13559E+002	2.99760E+002	2.55249E+002	1.00000E+002	2.09096E+000	3.34552E-002	0.00000E+000	2.57396E+002	4.58143E+000	8.12082E-001	1.66494E+002	3.48131E+002	4.03733E+002	2.42459E+002	6.44100E-001	7.99454E-001	-6.84880E-002	-3.38039E+001	6.90458E+001	-9.85604E-002	-4.87409E+001	1.12740E+002
1.55082E+002	8.20325E+002	1.57198E+002	8.35517E+001	1.14850E+000	1.34212E+000	7.86400E+003	9.79269E+002	1.00000E+000	8.08700E+003	2.00000E+000	7.47374E+005	1.54143E+000	2.86413E+001	1.29511E-002	1.51346E-002	4.50264E-002	6.07219E-002	2.17079E+005	1.57238E+002	8.35123E+001	1.00255E-002	1.00255E-002	3.14115E+005	3.70000E+001	1.30000E+001	0.00000E+000	1.26088E+002	3.86254E+002	3.46934E+002	1.00000E+002	2.69571E+000	4.06146E-002	0.00000E+000	2.54934E+002	3.63820E+000	8.94505E-001	1.66494E+002	3.48131E+002	4.03733E+002	2.42503E+002	6.44100E-001	7.99454E-001	-7.62808E-002	-3.62659E+001	8.16170E+001	-9.85510E-002	-4.86970E+001	1.12754E+002
1.41395E+002	7.59009E+002	1.57248E+002	8.35729E+001	1.15889E+000	1.34312E+000	7.34700E+003	8.25966E+002	1.00000E+000	8.08800E+003	2.00000E+000	7.47453E+005	1.55653E+000	2.75501E+001	1.35203E-002	1.56697E-002	4.37477E-002	5.79580E-002	2.17079E+005	1.57238E+002	8.35123E+001	1.00255E-002	1.00255E-002	3.14115E+005	3.70000E+001	1.40000E+001	0.00000E+000	1.18158E+002	3.10833E+002	3.54140E+002	1.00000E+002	2.47557E+000	3.38777E-002	0.00000E+000	2.44454E+002	3.72874E+000	9.02971E-001	1.66494E+002	3.48131E+002	4.03733E+002	2.42534E+002	6.44100E-001	7.99454E-001	-7.21607E-002	-4.67461E+001	6.31834E+001	-9.85449E-002	-4.86664E+001	1.12785E+002
1.40764E+002	7.56792E+002	1.57271E+002	8.35571E+001	1.15211E+000	1.36829E+000	7.41200E+003	9.66255E+002	1.00000E+000	8.08900E+003	4.00000E+000	7.47537E+005	1.57642E+000	2.75098E+001	1.33822E-002	1.58932E-002	4.69021E-002	6.52765E-002	2.17079E+005	1.57238E+002	8.35123E+001	1.00255E-002	1.00255E-002	3.14115E+005	3.70000E+001	1.50000E+001	0.00000E+000	1.21608E+002	3.18656E+002	3.47040E+002	1.00000E+002	2.48450E+000	4.17972E-002	0.00000E+000	2.46343E+002	3.79891E+000	8.82399E-001	1.66494E+002	3.48131E+002	4.03733E+002	2.42595E+002	6.44100E-001	7.99454E-001	-8.43022E-002	-4.48566E+001	8.86283E+001	-9.85310E-002	-4.86048E+001	1.12821E+002
1.32938E+002	6.45753E+002	1.57197E+002	8.35244E+001	1.17112E+000	1.43950E+000	6.72900E+003	6.76880E+002	1.00000E+000	8.09000E+003	6.00000E+000	7.47625E+005	1.68582E+000	2.54117E+001	1.42766E-002	1.75483E-002	4.90855E-002	7.29773E-002	2.17079E+005	1.57238E+002	8.35123E+001	1.00255E-002	1.00255E-002	3.14115E+005	3.70000E+001	1.60000E+001	0.00000E+000	1.04732E+002	2.62251E+002	2.93799E+002	1.00000E+002	2.08660E+000	4.27778E-002	0.00000E+000	2.44996E+002	4.03034E+000	8.72920E-001	1.66494E+002	3.48131E+002	4.03733E+002	2.42599E+002	6.44100E-001	7.99454E-001	-1.01357E-001	-4.62038E+001	1.20803E+002	-9.85316E-002	-4.86006E+001	1.12809E+002
1.42023E+002	8.39612E+002	1.57199E+002	8.34607E+001	1.19377E+000	1.44248E+000	8.93000E+003	1.32554E+003	1.00000E+000	8.09100E+003	1.00000E+000	7.47698E+005	1.72199E+000	2.89761E+001	1.26327E-002	1.52646E-002	4.84103E-002	6.98377E-002	2.17079E+005	1.57238E+002	8.35123E+001	1.00255E-002	1.00255E-002	3.14115E+005	3.70000E+001	1.70000E+001	0.00000E+000	1.60596E+002	3.38761E+002	3.85464E+002	1.00000E+002	2.79113E+000	4.38207E-002	0.00000E+000	2.43486E+002	3.84303E+000	7.94679E-001	1.66494E+002	3.48131E+002	4.03733E+002	2.42625E+002	6.44100E-001	7.99454E-001	-9.28786E-002	-4.77143E+001	1.02539E+002	-9.85268E-002	-4.85750E+001	1.12817E+002
1.23339E+002	5.67594E+002	1.57175E+002	8.36075E+001	1.20143E+000	1.44348E+000	6.07600E+003	4.84676E+002	1.00000E+000	8.09200E+003	1.10000E+001	7.47784E+005	1.73424E+000	2.38242E+001	1.54131E-002	1.85183E-002	4.45531E-002	6.29936E-002	2.17079E+005	1.57238E+002	8.35123E+001	1.00255E-002	1.00255E-002	3.14115E+005	3.70000E+001	1.80000E+001	0.00000E+000	1.08318E+002	2.13355E+002	2.54753E+002	1.00000E+002	1.82027E+000	2.87139E-002	0.00000E+000	2.40961E+002	4.72825E+000	7.83035E-001	1.66494E+002	3.48131E+002	4.03733E+002	2.42597E+002	6.44100E-001	7.99454E-001	-9.00549E-002	-5.02389E+001	9.44845E+001	-9.85356E-002	-4.86031E+001	1.12821E+002
1.52023E+002	1.03911E+003	1.57215E+002	8.34083E+001	1.19125E+000	1.42658E+000	1.09180E+004	1.14532E+003	1.00000E+000	8.09300E+003	0.00000E+000	7.47864E+005	1.69942E+000	3.22352E+001	1.14007E-002	1.36529E-002	4.19605E-002	5.94234E-002	2.17079E+005	1.57238E+002	8.35123E+001	1.00255E-002	1.00255E-002	3.14115E+005	3.70000E+001	1.90000E+001	0.00000E+000	2.20974E+002	3.60923E+002	4.99397E+002	1.00000E+002	3.42595E+000	2.47583E-002	0.00000E+000	2.33557E+002	3.58379E+000	7.70685E-001	1.66494E+002	3.48131E+002	4.03733E+002	2.42640E+002	6.44100E-001	7.99454E-001	-8.84232E-002	-5.76435E+001	8.38645E+001	-9.85264E-002	-4.85596E+001	1.12828E+002
1.31854E+002	7.15781E+002	1.57273E+002	8.34593E+001	1.16148E+000	1.43850E+000	7.39700E+003	1.01917E+003	1.00000E+000	8.09400E+003	2.00000E+000	7.47947E+005	1.67079E+000	2.67541E+001	1.35046E-002	1.67256E-002	4.60021E-002	6.93810E-002	2.17079E+005	1.57238E+002	8.35123E+001	1.00255E-002	1.00255E-002	3.14115E+005	3.70000E+001	2.00000E+001	0.00000E+000	1.30086E+002	2.84154E+002	3.27123E+002	1.00000E+002	2.34042E+000	3.55960E-002	0.00000E+000	2.43207E+002	4.10027E+000	8.18372E-001	1.66494E+002	3.48131E+002	4.03733E+002	2.42628E+002	6.44100E-001	7.99454E-001	-1.05109E-001	-4.79930E+001	1.26477E+002	-9.85312E-002	-4.85716E+001	1.12843E+002
1.38193E+002	8.69189E+002	1.57222E+002	8.34352E+001	1.19331E+000	1.47826E+000	9.44600E+003	9.09631E+002	1.00000E+000	8.09500E+003	0.00000E+000	7.48029E+005	1.76401E+000	2.94820E+001	1.22780E-002	1.52099E-002	4.13589E-002	6.23813E-002	2.17079E+005	1.57238E+002	8.35123E+001	1.00255E-002	1.00255E-002	3.14115E+005	3.70000E+001	2.10000E+001	0.00000E+000	1.78823E+002	2.84377E+002	4.41192E+002	1.00000E+002	2.87669E+000	1.88452E-002	0.00000E+000	2.29685E+002	3.55361E+000	8.35597E-001	1.66494E+002	3.48131E+002	4.03733E+002	2.42616E+002	6.44100E-001	7.99454E-001	-1.05225E-001	-6.15148E+001	1.13174E+002	-9.85361E-002	-4.85841E+001	1.12827E+002
1.38509E+002	7.98568E+002	1.57253E+002	8.34693E+001	1.14126E+000	1.47587E+000	8.30100E+003	7.80250E+002	1.00000E+000	8.09600E+003	1.00000E+000	7.48120E+005	1.68435E+000	2.82589E+001	1.25262E-002	1.61988E-002	4.49090E-002	7.37871E-002	2.17079E+005	1.57238E+002	8.35123E+001	1.00255E-002	1.00255E-002	3.14115E+005	3.70000E+001	2.20000E+001	0.00000E+000	1.45688E+002	3.03364E+002	3.76385E+002	1.00000E+002	2.61184E+000	2.72747E-002	0.00000E+000	2.39864E+002	3.80444E+000	8.32597E-001	1.66494E+002	3.48131E+002	4.03733E+002	2.42608E+002	6.44100E-001	7.99454E-001	-1.26458E-001	-3.42536E+002	-1.24996E+002	-9.85398E-002	-4.85918E+001	1.12837E+002
1.43267E+002	8.17752E+002	1.57302E+002	8.35200E+001	1.16037E+000	1.39145E+000	8.19200E+003	1.03518E+003	1.00000E+000	8.09700E+003	2.00000E+000	7.48215E+005	1.61460E+000	2.85964E+001	1.28204E-002	1.53735E-002	4.68973E-002	6.65755E-002	2.17079E+005	1.57238E+002	8.35123E+001	1.00255E-002	1.00255E-002	3.14115E+005	3.70000E+001	2.30000E+001	0.00000E+000	1.46378E+002	3.04217E+002	3.80342E+002	1.00000E+002	2.62994E+000	3.94806E-002	0.00000E+000	2.39542E+002	3.81495E+000	8.35810E-001	1.66494E+002	3.48131E+002	4.03733E+002	2.42594E+002	6.44100E-001	7.99454E-001	-8.91046E-002	-5.16581E+001	9.12145E+001	-9.85450E-002	-4.86060E+001	1.12849E+002
1.49269E+002	9.48510E+002	1.57287E+002	8.34731E+001	1.14334E+000	1.42013E+000	9.54200E+003	1.28530E+003	1.00000E+000	8.09800E+003	0.00000E+000	7.48302E+005	1.62369E+000	3.07979E+001	1.17046E-002	1.45381E-002	4.45139E-002	6.77351E-002	2.17079E+005	1.57238E+002	8.35123E+001	1.00255E-002	1.00255E-002	3.14115E+005	3.70000E+001	2.40000E+001	0.00000E+000	1.75527E+002	3.61769E+002	4.57122E+002	1.00000E+002	3.14833E+000	3.40847E-002	0.00000E+000	2.39097E+002	3.52773E+000	8.37483E-001	1.66494E+002	3.48131E+002	4.03733E+002	2.42614E+002	6.44100E-001	7.99454E-001	-1.06544E-001	-5.21032E+001	1.25233E+002	-9.85416E-002	-4.85856E+001	1.12853E+002
1.42492E+002	9.10943E+002	1.57211E+002	8.35125E+001	1.13323E+000	1.40965E+000	9.02100E+003	1.11694E+003	1.00000E+000	8.09900E+003	1.00000E+000	7.48391E+005	1.59747E+000	3.01818E+001	1.19314E-002	1.48417E-002	4.64955E-002	7.10010E-002	2.17079E+005	1.57238E+002	8.35123E+001	1.00255E-002	1.00255E-002	3.14115E+005	3.70000E+001	2.50000E+001	0.00000E+000	1.63938E+002	3.40608E+002	4.55810E+002	1.00000E+002	3.04725E+000	3.80234E-002	0.00000E+000	2.37120E+002	3.47561E+000	8.74243E-001	1.66494E+002	3.48131E+002	4.03733E+002	2.42659E+002	6.44100E-001	7.99454E-001	-1.07267E-001	-5.40796E+001	1.24690E+002	-9.85320E-002	-4.85411E+001	1.12870E+002
1.30324E+002	7.21031E+002	1.57208E+002	8.35230E+001	1.10343E+000	1.45989E+000	7.18000E+003	5.95953E+002	1.00000E+000	8.10000E+003	3.00000E+000	7.48483E+005	1.61089E+000	2.68520E+001	1.30222E-002	1.72289E-002	4.08547E-002	6.97573E-002	2.17079E+005	1.57238E+002	8.35123E+001	1.00255E-002	1.00255E-002	3.14115E+005	3.70000E+001	2.60000E+001	0.00000E+000	1.37779E+002	2.38997E+002	3.63691E+002	1.00000E+002	2.35607E+000	2.36964E-002	0.00000E+000	2.31410E+002	3.92990E+000	8.66657E-001	1.66494E+002	3.48131E+002	4.03733E+002	2.42760E+002	6.44100E-001	7.99454E-001	-1.37656E-001	-3.50990E+002	-1.10381E+002	-9.85082E-002	-4.84404E+001	1.12925E+002
1.41371E+002	8.77569E+002	1.57215E+002	8.35035E+001	1.11198E+000	1.37389E+000	8.33100E+003	9.82915E+002	1.00000E+000	8.10100E+003	1.00000E+000	7.48569E+005	1.52774E+000	2.96238E+001	1.21829E-002	1.50523E-002	3.82500E-002	5.72319E-002	2.17079E+005	1.57238E+002	8.35123E+001	1.00255E-002	1.00255E-002	3.14115E+005	3.70000E+001	2.70000E+001	0.00000E+000	1.67189E+002	3.19332E+002	4.34862E+002	1.00000E+002	2.92286E+000	2.22341E-002	0.00000E+000	2.35884E+002	3.75082E+000	8.42978E-001	1.66494E+002	3.48131E+002	4.03733E+002	2.42741E+002	6.44100E-001	7.99454E-001	-1.03899E-001	-5.53163E+001	1.16741E+002	-9.85144E-002	-4.84588E+001	1.12917E+002
1.35588E+002	7.68760E+002	1.57237E+002	8.35380E+001	1.14427E+000	1.41259E+000	7.70100E+003	7.89089E+002	1.00000E+000	8.10200E+003	1.00000E+000	7.48656E+005	1.61639E+000	2.77265E+001	1.30394E-002	1.60969E-002	4.43465E-002	6.64553E-002	2.17079E+005	1.57238E+002	8.35123E+001	1.00255E-002	1.00255E-002	3.14115E+005	3.70000E+001	2.80000E+001	0.00000E+000	1.35417E+002	3.04372E+002	3.62819E+002	1.00000E+002	2.53776E+000	3.06516E-002	0.00000E+000	2.42113E+002	3.86992E+000	8.49797E-001	1.66494E+002	3.48131E+002	4.03733E+002	2.42783E+002	6.44100E-001	7.99454E-001	-1.03472E-001	-4.90873E+001	1.22128E+002	-9.85056E-002	-4.84172E+001	1.12950E+002
1.34242E+002	7.94360E+002	1.57214E+002	8.34791E+001	1.16154E+000	1.49065E+000	8.47300E+003	8.85402E+002	1.00000E+000	8.10300E+003	1.00000E+000	7.48736E+005	1.73144E+000	2.81844E+001	1.26187E-002	1.61941E-002	4.82855E-002	7.83337E-002	2.17079E+005	1.57238E+002	8.35123E+001	1.00255E-002	1.00255E-002	3.14115E+005	3.70000E+001	2.90000E+001	0.00000E+000	1.48110E+002	3.00942E+002	3.76977E+002	1.00000E+002	2.61398E+000	3.64691E-002	0.00000E+000	2.39485E+002	3.79834E+000	8.25427E-001	1.66494E+002	3.48131E+002	4.03733E+002	2.42781E+002	6.44100E-001	7.99454E-001	-1.22656E-001	-3.42915E+002	-1.33134E+002	-9.85076E-002	-4.84186E+001	1.12941E+002
1.40285E+002	7.31878E+002	1.57223E+002	8.34598E+001	1.13472E+000	1.37780E+000	7.10600E+003	5.72484E+002	1.00000E+000	8.10400E+003	3.00000E+000	7.48824E+005	1.56342E+000	2.70532E+001	1.34610E-002	1.63446E-002	3.93656E-002	5.68081E-002	2.17079E+005	1.57238E+002	8.35123E+001	1.00255E-002	1.00255E-002	3.14115E+005	3.70000E+001	3.00000E+001	0.00000E+000	1.36689E+002	2.93285E+002	3.30081E+002	1.00000E+002	2.39700E+000	2.56939E-002	0.00000E+000	2.44262E+002	4.28839E+000	7.98332E-001	1.66494E+002	3.48131E+002	4.03733E+002	2.42829E+002	6.44100E-001	7.99454E-001	-9.52560E-002	-4.69382E+001	1.08000E+002	-9.84970E-002	-4.83707E+001	1.12967E+002
1.41899E+002	6.96288E+002	1.57219E+002	8.35365E+001	1.16922E+000	1.44194E+000	7.25600E+003	8.16762E+002	1.00000E+000	8.10500E+003	4.00000E+000	7.48912E+005	1.68595E+000	2.63873E+001	1.37261E-002	1.69278E-002	4.90307E-002	7.34555E-002	2.17079E+005	1.57238E+002	8.35123E+001	1.00255E-002	1.00255E-002	3.14115E+005	3.70000E+001	3.10000E+001	0.00000E+000	1.28604E+002	3.41652E+002	2.66038E+002	1.00000E+002	2.29557E+000	3.99733E-002	0.00000E+000	2.62121E+002	4.22514E+000	8.01864E-001	1.66494E+002	3.48131E+002	4.03733E+002	2.42844E+002	6.44100E-001	7.99454E-001	-1.02966E-001	-2.90792E+001	1.41127E+002	-9.84949E-002	-4.83563E+001	1.12986E+002
1.52764E+002	8.42392E+002	1.57257E+002	8.35828E+001	1.06819E+000	1.34310E+000	7.52700E+003	1.22559E+003	1.00000E+000	8.10600E+003	1.00000E+000	7.49002E+005	1.43468E+000	2.90240E+001	1.23122E-002	1.54809E-002	4.18545E-002	6.49714E-002	2.17079E+005	1.57238E+002	8.35123E+001	1.00255E-002	1.00255E-002	3.14115E+005	3.70000E+001	3.20000E+001	0.00000E+000	1.39605E+002	3.74779E+002	3.53169E+002	1.00000E+002	2.72368E+000	3.99085E-002	0.00000E+000	2.53003E+002	3.93907E+000	8.44474E-001	1.66494E+002	3.48131E+002	4.03733E+002	2.42839E+002	6.44100E-001	7.99454E-001	-1.12549E-001	-3.29397E+002	-1.40029E+002	-9.84976E-002	-4.83611E+001	1.13000E+002
1.31861E+002	6.17553E+002	1.57233E+002	8.34746E+001	1.15970E+000	1.39358E+000	6.19000E+003	3.40174E+002	1.00000E+000	8.10700E+003	7.00000E+000	7.49093E+005	1.61613E+000	2.48506E+001	1.47401E-002	1.77128E-002	4.04822E-002	5.71178E-002	2.17079E+005	1.57238E+002	8.35123E+001	1.00255E-002	1.00255E-002	3.14115E+005	3.70000E+001	3.30000E+001	0.00000E+000	1.18303E+002	2.43585E+002	2.73660E+002	1.00000E+002	2.00338E+000	2.19682E-002	0.00000E+000	2.44075E+002	4.72874E+000	7.75712E-001	1.66494E+002	3.48131E+002	4.03733E+002	2.42814E+002	6.44100E-001	7.99454E-001	-9.01112E-002	-4.71248E+001	9.77024E+001	-9.85056E-002	-4.83859E+001	1.12972E+002
1.51453E+002	1.00533E+003	1.57214E+002	8.35699E+001	1.15674E+000	1.38291E+000	9.97900E+003	1.69266E+003	1.00000E+000	8.10800E+003	0.00000E+000	7.49180E+005	1.59967E+000	3.17069E+001	1.15796E-002	1.38436E-002	4.48606E-002	6.33960E-002	2.17079E+005	1.57238E+002	8.35123E+001	1.00255E-002	1.00255E-002	3.14115E+005	3.70000E+001	3.40000E+001	0.00000E+000	1.80586E+002	4.50279E+002	4.01117E+002	1.00000E+002	3.23129E+000	3.72365E-002	0.00000E+000	2.55605E+002	3.64545E+000	7.92494E-001	1.66494E+002	3.48131E+002	4.03733E+002	2.42840E+002	6.44100E-001	7.99454E-001	-8.75552E-002	-3.55945E+001	1.04235E+002	-9.85006E-002	-4.83602E+001	1.12997E+002
1.40430E+002	7.19048E+002	1.57228E+002	8.36251E+001	1.11526E+000	1.42980E+000	7.10000E+003	8.98762E+002	1.00000E+000	8.10900E+003	3.00000E+000	7.49270E+005	1.59459E+000	2.68151E+001	1.32357E-002	1.69686E-002	4.72872E-002	7.63829E-002	2.17079E+005	1.57238E+002	8.35123E+001	1.00255E-002	1.00255E-002	3.14115E+005	3.70000E+001	3.50000E+001	0.00000E+000	1.28369E+002	3.14377E+002	3.09939E+002	1.00000E+002	2.36512E+000	4.20443E-002	0.00000E+000	2.50836E+002	4.21415E+000	8.12739E-001	1.66494E+002	3.48131E+002	4.03733E+002	2.42921E+002	6.44100E-001	7.99454E-001	-1.22131E-001	-3.31564E+002	-1.22829E+002	-9.84816E-002	-4.82786E+001	1.13051E+002
1.43126E+002	7.86180E+002	1.57230E+002	8.35420E+001	1.14817E+000	1.44601E+000	8.07000E+003	1.04594E+003	1.00000E+000	8.11000E+003	2.00000E+000	7.49353E+005	1.66026E+000	2.80389E+001	1.27811E-002	1.60966E-002	4.26496E-002	6.63874E-002	2.17079E+005	1.57238E+002	8.35123E+001	1.00255E-002	1.00255E-002	3.14115E+005	3.70000E+001	3.60000E+001	0.00000E+000	1.45091E+002	3.02225E+002	3.75455E+002	1.00000E+002	2.60353E+000	2.61474E-002	0.00000E+000	2.40093E+002	3.85446E+000	8.33472E-001	1.66494E+002	3.48131E+002	4.03733E+002	2.42885E+002	6.44100E-001	7.99454E-001	-1.13345E-001	-5.11069E+001	1.39851E+002	-9.84924E-002	-4.83152E+001	1.13025E+002
1.19599E+002	4.30220E+002	1.57167E+002	8.35476E+001	1.22251E+000	1.30775E+000	4.27400E+003	4.74541E+002	1.00000E+000	8.11100E+003	2.00000E+001	7.49460E+005	1.59874E+000	2.07417E+001	1.86997E-002	2.00036E-002	4.77245E-002	5.40203E-002	2.17079E+005	1.57238E+002	8.35123E+001	1.00255E-002	1.00255E-002	3.14115E+005	3.70000E+001	3.70000E+001	0.00000E+000	8.24281E+001	2.02855E+002	1.65289E+002	1.00000E+002	1.40616E+000	3.78431E-002	0.00000E+000	2.60082E+002	5.75277E+000	7.67356E-001	1.66494E+002	3.48131E+002	4.03733E+002	2.42865E+002	6.44100E-001	7.99454E-001	-3.21352E-002	-3.11181E+001	2.54195E+000	-9.84988E-002	-4.83349E+001	1.13007E+002
1.03059E+002	1.55568E+002	1.57885E+002	8.38811E+001	1.28601E+000	1.64605E+000	1.98200E+003	1.77846E+002	1.00000E+000	8.66400E+003	3.60000E+001	7.97152E+005	2.11684E+000	1.24727E+001	2.88864E-002	3.69736E-002	6.68612E-002	1.05046E-001	2.31693E+005	1.57990E+002	8.39609E+001	3.13777E-002	3.13777E-002	4.85560E+004	1.40000E+001	1.00000E+000	0.00000E+000	4.86956E+001	9.16098E+001	2.70493E+001	3.00000E+002	5.06319E-001	8.34928E-002	0.00000E+000	1.53374E+001	8.03305E+000	8.06973E-001	1.24940E+002	2.19608E+002	4.58689E+001	2.36926E+001	1.47072E+000	8.90511E-001	-1.21654E-001	-2.75863E+002	-6.79446E+001	-1.79383E-001	-2.67507E+002	6.26979E+001
1.15320E+002	1.39332E+002	1.58078E+002	8.41654E+001	1.16300E+000	1.54468E+000	1.52800E+003	2.69323E+002	1.00000E+000	8.66700E+003	4.80000E+001	7.97412E+005	1.79645E+000	1.18039E+001	2.97520E-002	3.95163E-002	8.07735E-002	1.37704E-001	2.31693E+005	1.57990E+002	8.39609E+001	3.13777E-002	3.13777E-002	4.85560E+004	1.40000E+001	3.00000E+000	0.00000E+000	5.24055E+001	8.10570E+001	2.39462E+001	0.00000E+000	4.75809E-001	2.42926E-001	0.00000E+000	2.33740E+001	1.04259E+001	7.08134E-001	1.24940E+002	2.19608E+002	4.58689E+001	2.37258E+001	1.47072E+000	8.90511E-001	-1.39850E-001	-2.67826E+002	-2.24160E+001	-1.79382E-001	-2.67474E+002	6.28017E+001
1.10131E+002	2.04007E+002	1.57904E+002	8.39572E+001	1.20122E+000	1.71819E+000	2.51500E+003	1.41109E+002	1.00000E+000	8.66900E+003	3.40000E+001	7.97572E+005	2.06392E+000	1.42831E+001	2.39526E-002	3.42613E-002	7.09005E-002	1.40312E-001	2.31693E+005	1.57990E+002	8.39609E+001	3.13777E-002	3.13777E-002	4.85560E+004	1.40000E+001	5.00000E+000	0.00000E+000	6.62005E+001	1.23676E+002	2.02099E+001	1.00000E+002	6.29108E-001	8.60239E-002	0.00000E+000	2.43450E+001	5.78579E+000	9.94625E-001	1.24940E+002	2.19608E+002	4.58689E+001	2.37577E+001	1.47072E+000	8.90511E-001	-1.76029E-001	-2.66855E+002	5.59518E+001	-1.79380E-001	-2.67442E+002	6.27702E+001
1.05095E+002	2.44228E+002	1.58025E+002	8.38635E+001	1.28470E+000	1.67751E+000	3.15200E+003	3.35132E+002	1.00000E+000	8.67000E+003	2.70000E+001	7.97661E+005	2.15510E+000	1.56278E+001	2.28827E-002	2.98795E-002	6.95709E-002	1.15678E-001	2.31693E+005	1.57990E+002	8.39609E+001	3.13777E-002	3.13777E-002	4.85560E+004	1.40000E+001	6.00000E+000	0.00000E+000	8.26390E+001	1.32325E+002	3.24003E+001	1.00000E+002	7.45174E-001	1.03168E-001	0.00000E+000	2.52405E+001	6.48569E+000	7.92578E-001	1.24940E+002	2.19608E+002	4.58689E+001	2.37558E+001	1.47072E+000	8.90511E-001	-1.31484E-001	-2.65960E+002	-3.79171E+001	-1.79383E-001	-2.67444E+002	6.27848E+001
1.08432E+002	2.44651E+002	1.58095E+002	8.39755E+001	1.16307E+000	1.72103E+000	2.92300E+003	2.31667E+002	1.00000E+000	8.67300E+003	2.70000E+001	7.97924E+005	2.00168E+000	1.56413E+001	2.15126E-002	3.18327E-002	6.83860E-002	1.45222E-001	2.31693E+005	1.57990E+002	8.39609E+001	3.13777E-002	3.13777E-002	4.85560E+004	1.40000E+001	9.00000E+000	0.00000E+000	7.81692E+001	1.37536E+002	3.48881E+001	3.00000E+002	7.55651E-001	6.45180E-002	0.00000E+000	2.08706E+001	6.46360E+000	8.25852E-001	1.24940E+002	2.19608E+002	4.58689E+001	2.38227E+001	1.47072E+000	8.90511E-001	-1.92430E-001	-2.70329E+002	8.91774E+001	-1.79376E-001	-2.67377E+002	6.28629E+001
1.14512E+002	4.96696E+002	1.58072E+002	8.39103E+001	1.24410E+000	1.78766E+000	6.53000E+003	4.92308E+002	1.00000E+000	8.67400E+003	1.00000E+001	7.97999E+005	2.22402E+000	2.22867E+001	1.53956E-002	2.21222E-002	6.29799E-002	1.27839E-001	2.31693E+005	1.57990E+002	8.39609E+001	3.13777E-002	3.13777E-002	4.85560E+004	1.40000E+001	1.00000E+001	0.00000E+000	1.56346E+002	3.01194E+002	6.93663E+001	0.00000E+000	1.58652E+000	3.58184E-002	0.00000E+000	1.92760E+001	3.94355E+000	9.05621E-001	1.24940E+002	2.19608E+002	4.58689E+001	2.38475E+001	1.47072E+000	8.90511E-001	-1.78233E-001	-2.71924E+002	5.57728E+001	-1.79373E-001	-2.67352E+002	6.28683E+001
1.21950E+002	4.18462E+002	1.57996E+002	8.40800E+001	1.18761E+000	1.80235E+000	5.28800E+003	4.95265E+002	1.00000E+000	8.67500E+003	1.20000E+001	7.98098E+005	2.14048E+000	2.04563E+001	1.63316E-002	2.47852E-002	6.45879E-002	1.45786E-001	2.31693E+005	1.57990E+002	8.39609E+001	3.13777E-002	3.13777E-002	4.85560E+004	1.40000E+001	1.10000E+001	0.00000E+000	1.51243E+002	2.44166E+002	4.76556E+001	0.00000E+000	1.32978E+000	4.87943E-002	0.00000E+000	2.79871E+001	4.55423E+000	8.71425E-001	1.24940E+002	2.19608E+002	4.58689E+001	2.38315E+001	1.47072E+000	8.90511E-001	-2.04598E-001	-2.63213E+002	1.24197E+002	-1.79379E-001	-2.67369E+002	6.28742E+001
1.30463E+002	5.97404E+002	1.58001E+002	8.38657E+001	1.14450E+000	1.62184E+000	6.72100E+003	5.77563E+002	1.00000E+000	8.67600E+003	3.00000E+000	7.98185E+005	1.85620E+000	2.44419E+001	1.39604E-002	1.97830E-002	5.20365E-002	1.02394E-001	2.31693E+005	1.57990E+002	8.39609E+001	3.13777E-002	3.13777E-002	4.85560E+004	1.40000E+001	1.20000E+001	0.00000E+000	2.16113E+002	3.51206E+002	6.37899E+001	3.00000E+002	1.89219E+000	3.26114E-002	0.00000E+000	2.84983E+001	3.92745E+000	8.96320E-001	1.24940E+002	2.19608E+002	4.58689E+001	2.38467E+001	1.47072E+000	8.90511E-001	-1.71490E-001	-2.62702E+002	5.01450E+001	-1.79378E-001	-2.67353E+002	6.28605E+001
1.17091E+002	4.46353E+002	1.58025E+002	8.40837E+001	1.22520E+000	1.79927E+000	5.80300E+003	3.97811E+002	1.00000E+000	8.67700E+003	1.30000E+001	7.98286E+005	2.20447E+000	2.11271E+001	1.60835E-002	2.36195E-002	6.37800E-002	1.34973E-001	2.31693E+005	1.57990E+002	8.39609E+001	3.13777E-002	3.13777E-002	4.85560E+004	1.40000E+001	1.30000E+001	0.00000E+000	1.37410E+002	2.77076E+002	5.67033E+001	3.00000E+002	1.41603E+000	4.20145E-002	0.00000E+000	1.95539E+001	3.91368E+000	9.68010E-001	1.24940E+002	2.19608E+002	4.58689E+001	2.38835E+001	1.47072E+000	8.90511E-001	-1.88773E-001	-2.71646E+002	7.95941E+001	-1.79372E-001	-2.67316E+002	6.29170E+001
1.21950E+002	9.17412E+002	1.57316E+002	8.34833E+001	1.19290E+000	1.67960E+000	1.11170E+004	6.49709E+002	1.00000E+000	8.88500E+003	1.00000E+000	8.15675E+005	2.00359E+000	3.02888E+001	1.13139E-002	1.59298E-002	4.75496E-002	9.27990E-002	2.36967E+005	1.57372E+002	8.34673E+001	2.42042E-002	2.42042E-002	6.61750E+004	9.00000E+000	2.00000E+000	0.00000E+000	5.11074E+002	9.10504E+001	3.95010E+002	1.00000E+002	3.14178E+000	1.60259E-002	0.00000E+000	1.59327E+002	3.41821E+000	8.00753E-001	4.12487E+002	6.61936E+001	3.15940E+002	1.58764E+002	1.35397E+000	8.28583E-001	-1.68188E-001	-4.23073E+002	-1.17601E+002	-1.68731E-001	-4.23636E+002	-1.16984E+002
1.31404E+002	7.74128E+002	1.57347E+002	8.34327E+001	1.13259E+000	1.62243E+000	8.66700E+003	5.14835E+002	1.00000E+000	8.88600E+003	0.00000E+000	8.15758E+005	1.83754E+000	2.78232E+001	1.21657E-002	1.74274E-002	4.54307E-002	9.13134E-002	2.36967E+005	1.57372E+002	8.34673E+001	2.42042E-002	2.42042E-002	6.61750E+004	9.00000E+000	3.00000E+000	0.00000E+000	4.68031E+002	8.18229E+001	2.89606E+002	1.00000E+002	2.62574E+000	2.01789E-002	0.00000E+000	1.47476E+002	3.78285E+000	8.19478E-001	4.12487E+002	6.61936E+001	3.15940E+002	1.58736E+002	1.35397E+000	8.28583E-001	-1.76581E-001	-4.34924E+002	-1.11070E+002	-1.68738E-001	-4.23664E+002	-1.16998E+002
1.22286E+002	6.56931E+002	1.57390E+002	8.34453E+001	1.18229E+000	1.64317E+000	7.75300E+003	5.31058E+002	1.00000E+000	8.88700E+003	2.00000E+000	8.15849E+005	1.94271E+000	2.56307E+001	1.34274E-002	1.86615E-002	5.02591E-002	9.52301E-002	2.36967E+005	1.57372E+002	8.34673E+001	2.42042E-002	2.42042E-002	6.61750E+004	9.00000E+000	4.00000E+000	0.00000E+000	3.78784E+002	6.02621E+001	2.78567E+002	1.00000E+002	2.25878E+000	3.36860E-002	0.00000E+000	1.56568E+002	3.94802E+000	8.30188E-001	4.12487E+002	6.61936E+001	3.15940E+002	1.58732E+002	1.35397E+000	8.28583E-001	-1.61866E-001	-4.25832E+002	-1.34034E+002	-1.68739E-001	-4.23668E+002	-1.16990E+002
1.29503E+002	9.05699E+002	1.57403E+002	8.34754E+001	1.15251E+000	1.61955E+000	1.03030E+004	7.21365E+002	1.00000E+000	8.88800E+003	0.00000E+000	8.15936E+005	1.86654E+000	3.00948E+001	1.13543E-002	1.59556E-002	4.58669E-002	8.90463E-002	2.36967E+005	1.57372E+002	8.34673E+001	2.42042E-002	2.42042E-002	6.61750E+004	9.00000E+000	5.00000E+000	0.00000E+000	4.98910E+002	7.59849E+001	4.05101E+002	1.00000E+002	3.09589E+000	2.33669E-002	0.00000E+000	1.61791E+002	3.36229E+000	8.45618E-001	4.12487E+002	6.61936E+001	3.15940E+002	1.58746E+002	1.35397E+000	8.28583E-001	-1.67242E-001	-4.20609E+002	-1.17179E+002	-1.68736E-001	-4.23654E+002	-1.16977E+002
1.35649E+002	8.57973E+002	1.57409E+002	8.34661E+001	1.14808E+000	1.64007E+000	9.82500E+003	6.28922E+002	1.00000E+000	8.88900E+003	0.00000E+000	8.16026E+005	1.88293E+000	2.92912E+001	1.15826E-002	1.65462E-002	4.44428E-002	8.89441E-002	2.36967E+005	1.57372E+002	8.34673E+001	2.42042E-002	2.42042E-002	6.61750E+004	9.00000E+000	6.00000E+000	0.00000E+000	4.78473E+002	5.63056E+001	3.96141E+002	1.00000E+002	2.94662E+000	1.37067E-002	0.00000E+000	1.62559E+002	3.22475E+000	9.02877E-001	4.12487E+002	6.61936E+001	3.15940E+002	1.58797E+002	1.35397E+000	8.28583E-001	-1.75224E-001	-4.19841E+002	-9.89607E+001	-1.68724E-001	-4.23603E+002	-1.16951E+002
1.10783E+002	4.96759E+002	1.57351E+002	8.35433E+001	1.20573E+000	1.67761E+000	6.07800E+003	4.20121E+002	1.00000E+000	8.89000E+003	1.00000E+001	8.16120E+005	2.02276E+000	2.22881E+001	1.54658E-002	2.15185E-002	5.40543E-002	1.02352E-001	2.36967E+005	1.57372E+002	8.34673E+001	2.42042E-002	2.42042E-002	6.61750E+004	9.00000E+000	7.00000E+000	0.00000E+000	2.69578E+002	4.86210E+001	2.08088E+002	1.00000E+002	1.65803E+000	3.19589E-002	0.00000E+000	1.59331E+002	4.64356E+000	7.97185E-001	4.12487E+002	6.61936E+001	3.15940E+002	1.58828E+002	1.35397E+000	8.28583E-001	-1.62386E-001	-4.23069E+002	-1.30144E+002	-1.68717E-001	-4.23572E+002	-1.16936E+002
1.29741E+002	6.20917E+002	1.57424E+002	8.34365E+001	1.14772E+000	1.55879E+000	6.81000E+003	5.80625E+002	1.00000E+000	8.89100E+003	4.00000E+000	8.16201E+005	1.78905E+000	2.49182E+001	1.39079E-002	1.88892E-002	4.91544E-002	8.88179E-002	2.36967E+005	1.57372E+002	8.34673E+001	2.42042E-002	2.42042E-002	6.61750E+004	9.00000E+000	8.00000E+000	0.00000E+000	3.49209E+002	5.73237E+001	2.83420E+002	1.00000E+002	2.17865E+000	3.20099E-002	0.00000E+000	1.61929E+002	4.22920E+000	8.26912E-001	4.12487E+002	6.61936E+001	3.15940E+002	1.58813E+002	1.35397E+000	8.28583E-001	-1.50594E-001	-1.29271E+002	1.38477E+002	-1.68721E-001	-4.23587E+002	-1.16944E+002
1.10430E+002	2.15056E+002	1.57350E+002	8.34249E+001	1.19682E+000	1.41882E+000	2.26000E+003	2.76295E+002	1.00000E+000	8.89200E+003	2.60000E+001	8.16297E+005	1.69807E+000	1.46648E+001	2.51752E-002	2.98451E-002	7.69453E-002	1.06256E-001	2.36967E+005	1.57372E+002	8.34673E+001	2.42042E-002	2.42042E-002	6.61750E+004	9.00000E+000	9.00000E+000	0.00000E+000	1.15252E+002	3.39586E+001	9.72109E+001	1.00000E+002	7.75705E-001	1.53318E-001	0.00000E+000	1.65685E+002	9.43400E+000	6.43489E-001	4.12487E+002	6.61936E+001	3.15940E+002	1.58803E+002	1.35397E+000	8.28583E-001	-8.34774E-002	-1.25515E+002	6.35969E+000	-1.68723E-001	-4.23597E+002	-1.16963E+002
1.12551E+002	3.75121E+002	1.57522E+002	8.39971E+001	1.20927E+000	1.75848E+000	4.73900E+003	2.25784E+002	1.00000E+000	1.04460E+004	2.10000E+001	9.49687E+005	2.12649E+000	1.93680E+001	1.75663E-002	2.55444E-002	6.53587E-002	1.35300E-001	2.75308E+005	1.57524E+002	8.39415E+001	1.84398E-002	1.84398E-002	1.81618E+005	2.20000E+001	1.00000E+000	0.00000E+000	1.81807E+002	4.45858E+001	1.78841E+002	1.00000E+002	1.28456E+000	3.33640E-002	0.00000E+000	1.76133E+002	5.52697E+000	7.58509E-001	4.20700E+002	6.32014E+001	3.41522E+002	1.64372E+002	7.97745E-001	8.48882E-001	-1.83973E-001	-4.06267E+002	-6.58993E+001	-1.79706E-001	-4.18028E+002	-8.71581E+001
1.25734E+002	7.36166E+002	1.57513E+002	8.39514E+001	1.14884E+000	1.67148E+000	8.51500E+003	4.96098E+002	1.00000E+000	1.04470E+004	0.00000E+000	9.49756E+005	1.92026E+000	2.71324E+001	1.24499E-002	1.81137E-002	5.43376E-002	1.13256E-001	2.75308E+005	1.57524E+002	8.39415E+001	1.84398E-002	1.84398E-002	1.81618E+005	2.20000E+001	2.00000E+000	0.00000E+000	3.77641E+002	7.03477E+001	3.58015E+002	1.00000E+002	2.55685E+000	1.39797E-002	0.00000E+000	1.72929E+002	3.78982E+000	8.25239E-001	4.20700E+002	6.32014E+001	3.41522E+002	1.64325E+002	7.97745E-001	8.48882E-001	-1.84237E-001	-4.09471E+002	-6.85199E+001	-1.79718E-001	-4.18076E+002	-8.71863E+001
1.19706E+002	7.18847E+002	1.57490E+002	8.39901E+001	1.18381E+000	1.68639E+000	8.61200E+003	4.60481E+002	1.00000E+000	1.04480E+004	0.00000E+000	9.49849E+005	1.99636E+000	2.68113E+001	1.27565E-002	1.81721E-002	5.42198E-002	1.08324E-001	2.75308E+005	1.57524E+002	8.39415E+001	1.84398E-002	1.84398E-002	1.81618E+005	2.20000E+001	3.00000E+000	0.00000E+000	3.67137E+002	7.52589E+001	3.28416E+002	1.00000E+002	2.43865E+000	1.37953E-002	0.00000E+000	1.70109E+002	3.97144E+000	7.83052E-001	4.20700E+002	6.32014E+001	3.41522E+002	1.64251E+002	7.97745E-001	8.48882E-001	-1.74027E-001	-4.12291E+002	-9.39616E+001	-1.79736E-001	-4.18149E+002	-8.72189E+001
1.22619E+002	4.92178E+002	1.57536E+002	8.39306E+001	1.16764E+000	1.69214E+000	5.84400E+003	3.87541E+002	1.00000E+000	1.04490E+004	1.00000E+001	9.49951E+005	1.97582E+000	2.21851E+001	1.52740E-002	2.21351E-002	5.61820E-002	1.15458E-001	2.75308E+005	1.57524E+002	8.39415E+001	1.84398E-002	1.84398E-002	1.81618E+005	2.20000E+001	4.00000E+000	0.00000E+000	2.62528E+002	4.14637E+001	2.41579E+002	1.00000E+002	1.73065E+000	2.21305E-002	0.00000E+000	1.70891E+002	4.40029E+000	8.57936E-001	4.20700E+002	6.32014E+001	3.41522E+002	1.64296E+002	7.97745E-001	8.48882E-001	-1.82339E-001	-4.11509E+002	-7.47925E+001	-1.79727E-001	-4.18104E+002	-8.71927E+001
1.14476E+002	5.46552E+002	1.57479E+002	8.39223E+001	1.21181E+000	1.70607E+000	6.77400E+003	4.23587E+002	1.00000E+000	1.04500E+004	8.00000E+000	9.50036E+005	2.06743E+000	2.33784E+001	1.47235E-002	2.07288E-002	5.99984E-002	1.16969E-001	2.75308E+005	1.57524E+002	8.39415E+001	1.84398E-002	1.84398E-002	1.81618E+005	2.20000E+001	5.00000E+000	0.00000E+000	3.13551E+002	4.29541E+001	2.27518E+002	1.00000E+002	1.83894E+000	3.35122E-002	0.00000E+000	1.58467E+002	4.04233E+000	8.67435E-001	4.20700E+002	6.32014E+001	3.41522E+002	1.64350E+002	7.97745E-001	8.48882E-001	-1.68286E-001	-4.23933E+002	-1.18163E+002	-1.79716E-001	-4.18050E+002	-8.71745E+001
1.24273E+002	7.45943E+002	1.57518E+002	8.39645E+001	1.14131E+000	1.60394E+000	8.28600E+003	7.24119E+002	1.00000E+000	1.04510E+004	0.00000E+000	9.50109E+005	1.83059E+000	2.73120E+001	1.25381E-002	1.76204E-002	5.57440E-002	1.08566E-001	2.75308E+005	1.57524E+002	8.39415E+001	1.84398E-002	1.84398E-002	1.81618E+005	2.20000E+001	6.00000E+000	0.00000E+000	4.07312E+002	5.24743E+001	3.34225E+002	1.00000E+002	2.51144E+000	2.91947E-002	0.00000E+000	1.64786E+002	3.58617E+000	8.84072E-001	4.20700E+002	6.32014E+001	3.41522E+002	1.64401E+002	7.97745E-001	8.48882E-001	-1.67402E-001	-4.17614E+002	-1.13753E+002	-1.79706E-001	-4.17999E+002	-8.71330E+001
1.44051E+002	1.01236E+003	1.57490E+002	8.39386E+001	1.11809E+000	1.63565E+000	1.12080E+004	9.52298E+002	1.00000E+000	1.04520E+004	0.00000E+000	9.50203E+005	1.82881E+000	3.18175E+001	1.05612E-002	1.54499E-002	5.26801E-002	1.11389E-001	2.75308E+005	1.57524E+002	8.39415E+001	1.84398E-002	1.84398E-002	1.81618E+005	2.20000E+001	7.00000E+000	0.00000E+000	5.53675E+002	7.34892E+001	4.56794E+002	1.00000E+002	3.42867E+000	2.42345E-002	0.00000E+000	1.65054E+002	3.10367E+000	8.78317E-001	4.20700E+002	6.32014E+001	3.41522E+002	1.64361E+002	7.97745E-001	8.48882E-001	-1.86877E-001	-4.17346E+002	-7.04864E+001	-1.79717E-001	-4.18039E+002	-8.71585E+001
1.31854E+002	8.45846E+002	1.57488E+002	8.39558E+001	1.13615E+000	1.64741E+000	9.56400E+003	6.94625E+002	1.00000E+000	1.04530E+004	0.00000E+000	9.50297E+005	1.87170E+000	2.90834E+001	1.16176E-002	1.68454E-002	5.34392E-002	1.10805E-001	2.75308E+005	1.57524E+002	8.39415E+001	1.84398E-002	1.84398E-002	1.81618E+005	2.20000E+001	8.00000E+000	0.00000E+000	4.66035E+002	5.93986E+001	3.81326E+002	1.00000E+002	2.86792E+000	2.01448E-002	0.00000E+000	1.64598E+002	3.33054E+000	8.86046E-001	4.20700E+002	6.32014E+001	3.41522E+002	1.64369E+002	7.97745E-001	8.48882E-001	-1.82592E-001	-4.17802E+002	-8.05276E+001	-1.79716E-001	-4.18031E+002	-8.71495E+001
1.46549E+002	1.09135E+003	1.57505E+002	8.39177E+001	1.13363E+000	1.64846E+000	1.23330E+004	9.61193E+002	1.00000E+000	1.04540E+004	0.00000E+000	9.50388E+005	1.86875E+000	3.30356E+001	1.02080E-002	1.48438E-002	5.11672E-002	1.06927E-001	2.75308E+005	1.57524E+002	8.39415E+001	1.84398E-002	1.84398E-002	1.81618E+005	2.20000E+001	9.00000E+000	0.00000E+000	6.40519E+002	9.85896E+001	4.34341E+002	1.00000E+002	3.68422E+000	1.82688E-002	0.00000E+000	1.55006E+002	3.08243E+000	8.43071E-001	4.20700E+002	6.32014E+001	3.41522E+002	1.64412E+002	7.97745E-001	8.48882E-001	-1.83965E-001	-4.27394E+002	-8.70556E+001	-1.79708E-001	-4.17988E+002	-8.71264E+001
1.41521E+002	7.95882E+002	1.57536E+002	8.39451E+001	1.11837E+000	1.57789E+000	8.55400E+003	8.61219E+002	1.00000E+000	1.04550E+004	0.00000E+000	9.50477E+005	1.76466E+000	2.82114E+001	1.20920E-002	1.70605E-002	5.40411E-002	1.06078E-001	2.75308E+005	1.57524E+002	8.39415E+001	1.84398E-002	1.84398E-002	1.81618E+005	2.20000E+001	1.00000E+001	0.00000E+000	4.63790E+002	5.63349E+001	3.30182E+002	1.00000E+002	2.67722E+000	2.76039E-002	0.00000E+000	1.57595E+002	3.48617E+000	8.95071E-001	4.20700E+002	6.32014E+001	3.41522E+002	1.64421E+002	7.97745E-001	8.48882E-001	-1.69318E-001	-4.24805E+002	-1.16774E+002	-1.79707E-001	-4.17979E+002	-8.71093E+001
1.41901E+002	9.61833E+002	1.57569E+002	8.39181E+001	1.14443E+000	1.67523E+000	1.11140E+004	1.24986E+003	1.00000E+000	1.04560E+004	0.00000E+000	9.50573E+005	1.91719E+000	3.10134E+001	1.08556E-002	1.58906E-002	5.50025E-002	1.16495E-001	2.75308E+005	1.57524E+002	8.39415E+001	1.84398E-002	1.84398E-002	1.81618E+005	2.20000E+001	1.10000E+001	0.00000E+000	5.28945E+002	9.60250E+001	4.39765E+002	1.00000E+002	3.36279E+000	1.82574E-002	0.00000E+000	1.65979E+002	3.40857E+000	8.03127E-001	4.20700E+002	6.32014E+001	3.41522E+002	1.64421E+002	7.97745E-001	8.48882E-001	-1.87171E-001	-4.16421E+002	-6.88880E+001	-1.79709E-001	-4.17979E+002	-8.71039E+001
1.35085E+002	8.80917E+002	1.57519E+002	8.39427E+001	1.16154E+000	1.62936E+000	1.00920E+004	1.07309E+003	1.00000E+000	1.04570E+004	0.00000E+000	9.50661E+005	1.89258E+000	2.96802E+001	1.15624E-002	1.62192E-002	5.20385E-002	1.01016E-001	2.75308E+005	1.57524E+002	8.39415E+001	1.84398E-002	1.84398E-002	1.81618E+005	2.20000E+001	1.20000E+001	0.00000E+000	4.84167E+002	6.72971E+001	4.00745E+002	1.00000E+002	3.01158E+000	1.99480E-002	0.00000E+000	1.65348E+002	3.30713E+000	8.68662E-001	4.20700E+002	6.32014E+001	3.41522E+002	1.64433E+002	7.97745E-001	8.48882E-001	-1.66505E-001	-4.17052E+002	-1.15140E+002	-1.79707E-001	-4.17967E+002	-8.71010E+001
1.44562E+002	1.06684E+003	1.57554E+002	8.39651E+001	1.13310E+000	1.59079E+000	1.16870E+004	6.70307E+002	1.00000E+000	1.04580E+004	0.00000E+000	9.50751E+005	1.80253E+000	3.26625E+001	1.04814E-002	1.47150E-002	4.80428E-002	9.34502E-002	2.75308E+005	1.57524E+002	8.39415E+001	1.84398E-002	1.84398E-002	1.81618E+005	2.20000E+001	1.30000E+001	0.00000E+000	5.89916E+002	7.91672E+001	4.70437E+002	1.00000E+002	3.60001E+000	1.55790E-002	0.00000E+000	1.63391E+002	3.05709E+000	8.73235E-001	4.20700E+002	6.32014E+001	3.41522E+002	1.64430E+002	7.97745E-001	8.48882E-001	-1.66912E-001	-4.19009E+002	-1.16205E+002	-1.79709E-001	-4.17970E+002	-8.70900E+001
1.20008E+002	3.41283E+002	1.57588E+002	8.39842E+001	1.16381E+000	1.57503E+000	3.80400E+003	4.11683E+002	1.00000E+000	1.04590E+004	2.10000E+001	9.50859E+005	1.83304E+000	1.84738E+001	1.88695E-002	2.55370E-002	6.66576E-002	1.19604E-001	2.75308E+005	1.57524E+002	8.39415E+001	1.84398E-002	1.84398E-002	1.81618E+005	2.20000E+001	1.40000E+001	0.00000E+000	1.94677E+002	2.24910E+001	1.42628E+002	1.00000E+002	1.13418E+000	7.35858E-002	0.00000E+000	1.59052E+002	5.17750E+000	9.03755E-001	4.20700E+002	6.32014E+001	3.41522E+002	1.64447E+002	7.97745E-001	8.48882E-001	-1.48997E-001	-1.32148E+002	1.32325E+002	-1.79707E-001	-4.17953E+002	-8.70699E+001
1.15045E+002	5.92287E+002	1.57528E+002	8.38403E+001	1.23528E+000	1.70052E+000	7.47500E+003	4.19086E+002	1.00000E+000	1.04600E+004	4.00000E+000	9.50930E+005	2.10061E+000	2.43369E+001	1.42876E-002	1.96687E-002	5.65806E-002	1.05452E-001	2.75308E+005	1.57524E+002	8.39415E+001	1.84398E-002	1.84398E-002	1.81618E+005	2.20000E+001	1.50000E+001	0.00000E+000	3.18890E+002	6.53063E+001	2.59126E+002	1.00000E+002	2.02857E+000	1.35941E-002	0.00000E+000	1.64959E+002	4.36532E+000	7.64662E-001	4.20700E+002	6.32014E+001	3.41522E+002	1.64441E+002	7.97745E-001	8.48882E-001	-1.57340E-001	-4.17441E+002	-1.35275E+002	-1.79710E-001	-4.17959E+002	-8.70987E+001
1.35090E+002	7.10780E+002	1.57537E+002	8.38930E+001	1.09820E+000	1.58788E+000	7.55300E+003	7.05612E+002	1.00000E+000	1.04610E+004	0.00000E+000	9.51010E+005	1.74381E+000	2.66605E+001	1.26364E-002	1.82708E-002	5.22734E-002	1.07419E-001	2.75308E+005	1.57524E+002	8.39415E+001	1.84398E-002	1.84398E-002	1.81618E+005	2.20000E+001	1.60000E+001	0.00000E+000	3.82568E+002	6.07779E+001	3.35095E+002	1.00000E+002	2.46503E+000	2.90780E-002	0.00000E+000	1.68463E+002	3.92451E+000	8.46146E-001	4.20700E+002	6.32014E+001	3.41522E+002	1.64394E+002	7.97745E-001	8.48882E-001	-1.81225E-001	-4.13937E+002	-7.97045E+001	-1.79722E-001	-4.18006E+002	-8.71109E+001
1.20034E+002	4.97359E+002	1.57476E+002	8.39093E+001	1.19895E+000	1.76644E+000	6.27000E+003	3.39689E+002	1.00000E+000	1.04620E+004	1.20000E+001	9.51110E+005	2.11787E+000	2.23015E+001	1.51414E-002	2.23082E-002	6.41742E-002	1.37000E-001	2.75308E+005	1.57524E+002	8.39415E+001	1.84398E-002	1.84398E-002	1.81618E+005	2.20000E+001	1.70000E+001	0.00000E+000	2.69172E+002	4.61736E+001	2.16280E+002	1.00000E+002	1.67768E+000	3.00920E-002	0.00000E+000	1.64018E+002	4.47571E+000	8.14321E-001	4.20700E+002	6.32014E+001	3.41522E+002	1.64401E+002	7.97745E-001	8.48882E-001	-1.90312E-001	-4.18382E+002	-6.37902E+001	-1.79722E-001	-4.17999E+002	-8.71135E+001
1.22510E+002	7.66425E+002	1.57516E+002	8.39054E+001	1.14274E+000	1.71555E+000	9.01500E+003	6.24528E+002	1.00000E+000	1.04630E+004	0.00000E+000	9.51188E+005	1.96043E+000	2.76844E+001	1.20355E-002	1.80684E-002	5.39869E-002	1.19809E-001	2.75308E+005	1.57524E+002	8.39415E+001	1.84398E-002	1.84398E-002	1.81618E+005	2.20000E+001	1.80000E+001	0.00000E+000	4.12521E+002	5.64087E+001	3.47395E+002	1.00000E+002	2.58357E+000	1.42966E-002	0.00000E+000	1.66183E+002	3.47690E+000	8.74210E-001	4.20700E+002	6.32014E+001	3.41522E+002	1.64401E+002	7.97745E-001	8.48882E-001	-1.99362E-001	-4.16217E+002	-4.10035E+001	-1.79723E-001	-4.17999E+002	-8.71034E+001
1.28797E+002	6.33972E+002	1.57536E+002	8.39796E+001	1.12932E+000	1.67482E+000	7.21600E+003	4.34554E+002	1.00000E+000	1.04640E+004	6.00000E+000	9.51290E+005	1.89140E+000	2.51788E+001	1.32943E-002	1.97161E-002	5.42670E-002	1.17186E-001	2.75308E+005	1.57524E+002	8.39415E+001	1.84398E-002	1.84398E-002	1.81618E+005	2.20000E+001	1.90000E+001	0.00000E+000	3.37249E+002	4.43846E+001	3.01727E+002	1.00000E+002	2.16772E+000	2.47500E-002	0.00000E+000	1.69182E+002	3.81104E+000	8.91455E-001	4.20700E+002	6.32014E+001	3.41522E+002	1.64390E+002	7.97745E-001	8.48882E-001	-1.93489E-001	-4.13218E+002	-5.14077E+001	-1.79727E-001	-4.18010E+002	-8.70924E+001
1.22748E+002	7.18044E+002	1.57554E+002	8.40842E+001	1.17294E+000	1.73726E+000	8.73700E+003	4.76867E+002	1.00000E+000	1.04650E+004	1.00000E+000	9.51382E+005	2.03771E+000	2.67963E+001	1.25486E-002	1.85859E-002	5.33649E-002	1.15122E-001	2.75308E+005	1.57524E+002	8.39415E+001	1.84398E-002	1.84398E-002	1.81618E+005	2.20000E+001	2.00000E+001	0.00000E+000	3.95194E+002	6.04481E+001	3.01895E+002	1.00000E+002	2.38807E+000	1.74340E-002	0.00000E+000	1.61189E+002	3.67257E+000	8.40697E-001	4.20700E+002	6.32014E+001	3.41522E+002	1.64374E+002	7.97745E-001	8.48882E-001	-1.92868E-001	-4.21211E+002	-6.07958E+001	-1.79732E-001	-4.18026E+002	-8.70810E+001
1.25220E+002	5.45506E+002	1.57565E+002	8.38745E+001	1.16266E+000	1.66892E+000	6.38900E+003	4.22697E+002	1.00000E+000	1.04660E+004	1.10000E+001	9.51480E+005	1.94038E+000	2.33561E+001	1.45457E-002	2.08794E-002	5.50468E-002	1.11161E-001	2.75308E+005	1.57524E+002	8.39415E+001	1.84398E-002	1.84398E-002	1.81618E+005	2.20000E+001	2.10000E+001	0.00000E+000	3.01477E+002	4.41926E+001	2.25904E+002	1.00000E+002	1.80107E+000	1.75266E-002	0.00000E+000	1.60188E+002	4.24356E+000	8.50833E-001	4.20700E+002	6.32014E+001	3.41522E+002	1.64402E+002	7.97745E-001	8.48882E-001	-1.77713E-001	-4.22212E+002	-9.57613E+001	-1.79727E-001	-4.17998E+002	-8.70890E+001
1.24901E+002	6.49549E+002	1.57535E+002	8.39107E+001	1.16740E+000	1.72586E+000	7.83700E+003	5.58396E+002	1.00000E+000	1.04670E+004	5.00000E+000	9.51567E+005	2.01476E+000	2.54862E+001	1.31869E-002	1.94953E-002	5.92284E-002	1.27530E-001	2.75308E+005	1.57524E+002	8.39415E+001	1.84398E-002	1.84398E-002	1.81618E+005	2.20000E+001	2.20000E+001	0.00000E+000	3.46163E+002	4.20133E+001	3.12047E+002	1.00000E+002	2.22265E+000	3.56253E-002	0.00000E+000	1.69433E+002	3.58821E+000	9.08529E-001	4.20700E+002	6.32014E+001	3.41522E+002	1.64402E+002	7.97745E-001	8.48882E-001	-1.91971E-001	-4.12967E+002	-5.46110E+001	-1.79728E-001	-4.17998E+002	-8.70867E+001
1.30855E+002	3.77871E+002	1.57309E+002	8.34094E+001	1.21070E+000	1.52540E+000	4.28200E+003	4.54397E+002	1.00000E+000	1.04800E+004	1.90000E+001	9.52702E+005	1.84681E+000	1.94389E+001	1.85018E-002	2.33109E-002	5.84697E-002	9.08994E-002	2.76183E+005	1.57253E+002	8.34606E+001	4.15734E-002	4.15734E-002	2.15820E+004	5.00000E+000	1.00000E+000	0.00000E+000	8.72500E+001	1.15967E+002	2.04155E+002	1.00000E+002	1.29874E+000	6.98916E-002	0.00000E+000	2.29301E+002	5.27529E+000	8.36029E-001	9.89174E+001	1.44326E+002	2.54416E+002	2.30683E+002	2.21835E+000	8.85554E-001	-1.13819E-001	-6.18987E+001	1.30011E+002	-1.24359E-001	-3.51717E+002	-1.38459E+002
1.38174E+002	7.08466E+002	1.57217E+002	8.33916E+001	1.13919E+000	1.45448E+000	7.25200E+003	7.05858E+002	1.00000E+000	1.04810E+004	3.00000E+000	9.52772E+005	1.65692E+000	2.66170E+001	1.33772E-002	1.70796E-002	4.35148E-002	6.94830E-002	2.76183E+005	1.57253E+002	8.34606E+001	4.15734E-002	4.15734E-002	2.15820E+004	5.00000E+000	2.00000E+000	0.00000E+000	1.38268E+002	2.32885E+002	3.66327E+002	1.00000E+002	2.34863E+000	3.03860E-002	0.00000E+000	2.35306E+002	3.87399E+000	8.74790E-001	9.89174E+001	1.44326E+002	2.54416E+002	2.30716E+002	2.21835E+000	8.85554E-001	-1.20369E-001	-3.47094E+002	-1.41970E+002	-1.24353E-001	-3.51684E+002	-1.38459E+002
1.19145E+002	2.98086E+002	1.57160E+002	8.34487E+001	1.19434E+000	1.49620E+000	3.26600E+003	3.27945E+002	1.00000E+000	1.04820E+004	3.10000E+001	9.52887E+005	1.78697E+000	1.72652E+001	2.08988E-002	2.61807E-002	6.50668E-002	9.99711E-002	2.76183E+005	1.57253E+002	8.34606E+001	4.15734E-002	4.15734E-002	2.15820E+004	5.00000E+000	3.00000E+000	0.00000E+000	7.10660E+001	7.49037E+001	1.69485E+002	1.00000E+002	1.01145E+000	8.95635E-002	0.00000E+000	2.21788E+002	5.49442E+000	9.19097E-001	9.89174E+001	1.44326E+002	2.54416E+002	2.30776E+002	2.21835E+000	8.85554E-001	-1.10970E-001	-6.94116E+001	1.16751E+002	-1.24339E-001	-3.51625E+002	-1.38429E+002
1.33248E+002	4.54824E+002	1.57328E+002	8.34947E+001	1.06194E+000	1.43682E+000	4.30000E+003	6.24446E+002	1.00000E+000	1.04830E+004	1.50000E+001	9.52967E+005	1.52582E+000	2.13266E+001	1.61944E-002	2.19113E-002	5.13715E-002	9.16316E-002	2.76183E+005	1.57253E+002	8.34606E+001	4.15734E-002	4.15734E-002	2.15820E+004	5.00000E+000	4.00000E+000	0.00000E+000	9.21863E+001	1.29194E+002	2.58783E+002	1.00000E+002	1.53919E+000	6.85005E-002	0.00000E+000	2.27865E+002	4.56572E+000	9.63935E-001	9.89174E+001	1.44326E+002	2.54416E+002	2.30816E+002	2.21835E+000	8.85554E-001	-1.48859E-001	-3.54535E+002	-9.04617E+001	-1.24331E-001	-3.51584E+002	-1.38370E+002
1.14732E+002	2.06794E+002	1.57254E+002	8.37067E+001	1.22913E+000	1.60614E+000	2.48200E+003	2.32149E+002	1.00000E+000	1.04840E+004	4.20000E+001	9.53071E+005	1.97416E+000	1.43803E+001	2.46716E-002	3.22391E-002	6.89240E-002	1.14184E-001	2.76183E+005	1.57253E+002	8.34606E+001	4.15734E-002	4.15734E-002	2.15820E+004	5.00000E+000	5.00000E+000	0.00000E+000	5.23812E+001	5.20624E+001	1.18334E+002	1.00000E+002	7.13735E-001	8.08974E-002	0.00000E+000	2.20609E+002	6.49174E+000	8.92338E-001	9.89174E+001	1.44326E+002	2.54416E+002	2.30774E+002	2.21835E+000	8.85554E-001	-1.31787E-001	-3.61791E+002	-1.33286E+002	-1.24342E-001	-3.51626E+002	-1.38375E+002
1.57152E+002	1.04674E+003	1.57403E+002	8.30610E+001	1.16920E+000	1.47429E+000	1.10760E+004	1.05087E+003	1.00000E+000	1.12000E+004	1.00000E+000	1.01459E+006	1.72374E+000	3.23534E+001	1.11095E-002	1.40085E-002	4.65740E-002	7.31769E-002	2.93302E+005	1.57489E+002	8.29979E+001	1.20637E-002	1.20637E-002	5.51387E+005	4.50000E+001	1.00000E+000	0.00000E+000	3.09158E+002	2.74539E+002	4.85093E+002	1.00000E+002	3.38646E+000	2.20204E-002	0.00000E+000	2.17444E+002	4.46346E+000	6.14367E-001	4.29083E+002	2.29431E+002	5.24223E+002	1.95690E+002	6.57521E-001	5.91089E-001	-1.14374E-001	-7.37564E+001	1.19242E+002	-1.35969E-001	-9.55102E+001	1.41575E+002
1.45755E+002	1.31008E+003	1.57542E+002	8.29897E+001	1.19819E+000	1.63713E+000	1.55100E+004	1.88089E+003	1.00000E+000	1.12010E+004	0.00000E+000	1.01468E+006	1.96159E+000	3.61950E+001	9.62097E-003	1.31455E-002	5.69808E-002	1.05595E-001	2.93302E+005	1.57489E+002	8.29979E+001	1.20637E-002	1.20637E-002	5.51387E+005	4.50000E+001	2.00000E+000	0.00000E+000	6.43355E+002	1.74327E+002	5.61885E+002	1.00000E+002	4.35127E+000	2.39145E-002	0.00000E+000	1.68605E+002	3.38343E+000	6.84900E-001	4.29083E+002	2.29431E+002	5.24223E+002	1.95737E+002	6.57521E-001	5.91089E-001	-1.53818E-001	-4.13795E+002	-1.39245E+002	-1.35957E-001	-9.54630E+001	1.41615E+002
1.68967E+002	1.29525E+003	1.57482E+002	8.29238E+001	1.16714E+000	1.49533E+000	1.38720E+004	1.64052E+003	1.00000E+000	1.12020E+004	0.00000E+000	1.01476E+006	1.74526E+000	3.59896E+001	9.90956E-003	1.26960E-002	5.02300E-002	8.17478E-002	2.93302E+005	1.57489E+002	8.29979E+001	1.20637E-002	1.20637E-002	5.51387E+005	4.50000E+001	3.00000E+000	0.00000E+000	4.33734E+002	2.62608E+002	6.23934E+002	1.00000E+002	4.19785E+000	2.18271E-002	0.00000E+000	2.03501E+002	3.63374E+000	6.74322E-001	4.29083E+002	2.29431E+002	5.24223E+002	1.95764E+002	6.57521E-001	5.91089E-001	-1.22217E-001	-8.76991E+001	1.21166E+002	-1.35951E-001	-9.54361E+001	1.41610E+002
1.57975E+002	1.31403E+003	1.57514E+002	8.29494E+001	1.16352E+000	1.53637E+000	1.43540E+004	1.39048E+003	1.00000E+000	1.12030E+004	0.00000E+000	1.01485E+006	1.78760E+000	3.62496E+001	9.71153E-003	1.28236E-002	5.07702E-002	8.77498E-002	2.93302E+005	1.57489E+002	8.29979E+001	1.20637E-002	1.20637E-002	5.51387E+005	4.50000E+001	4.00000E+000	0.00000E+000	5.09265E+002	2.29512E+002	5.99889E+002	1.00000E+002	4.24358E+000	2.22566E-002	0.00000E+000	1.90501E+002	3.79767E+000	6.34289E-001	4.29083E+002	2.29431E+002	5.24223E+002	1.95762E+002	6.57521E-001	5.91089E-001	-1.37072E-001	-1.00699E+002	1.38679E+002	-1.35952E-001	-9.54383E+001	1.41618E+002
1.46774E+002	1.11858E+003	1.57425E+002	8.30000E+001	1.16854E+000	1.55344E+000	1.23680E+004	1.16108E+003	1.00000E+000	1.12040E+004	0.00000E+000	1.01494E+006	1.81525E+000	3.34452E+001	1.05073E-002	1.39684E-002	5.20046E-002	9.09986E-002	2.93302E+005	1.57489E+002	8.29979E+001	1.20637E-002	1.20637E-002	5.51387E+005	4.50000E+001	5.00000E+000	0.00000E+000	3.66224E+002	2.71747E+002	5.05777E+002	1.00000E+002	3.61911E+000	1.74361E-002	0.00000E+000	2.09707E+002	4.60647E+000	5.63343E-001	4.29083E+002	2.29431E+002	5.24223E+002	1.95825E+002	6.57521E-001	5.91089E-001	-1.40371E-001	-3.72693E+002	-1.26465E+002	-1.35937E-001	-9.53754E+001	1.41640E+002
1.48279E+002	1.29991E+003	1.57380E+002	8.31380E+001	1.16150E+000	1.59712E+000	1.46600E+004	2.00571E+003	1.00000E+000	1.12050E+004	0.00000E+000	1.01503E+006	1.85505E+000	3.60543E+001	9.59295E-003	1.31908E-002	4.93374E-002	9.23574E-002	2.93302E+005	1.57489E+002	8.29979E+001	1.20637E-002	1.20637E-002	5.51387E+005	4.50000E+001	6.00000E+000	0.00000E+000	6.03688E+002	2.17160E+002	5.21424E+002	1.00000E+002	4.22020E+000	2.97308E-002	0.00000E+000	1.69724E+002	4.21586E+000	5.65377E-001	4.29083E+002	2.29431E+002	5.24223E+002	1.95787E+002	6.57521E-001	5.91089E-001	-1.56910E-001	-4.12676E+002	-1.31547E+002	-1.35946E-001	-9.54128E+001	1.41632E+002
1.56950E+002	1.25997E+003	1.57427E+002	8.29843E+001	1.13936E+000	1.61702E+000	1.40580E+004	1.00141E+003	1.00000E+000	1.12060E+004	0.00000E+000	1.01512E+006	1.84236E+000	3.54961E+001	9.60943E-003	1.36381E-002	5.05218E-002	1.00727E-001	2.93302E+005	1.57489E+002	8.29979E+001	1.20637E-002	1.20637E-002	5.51387E+005	4.50000E+001	7.00000E+000	0.00000E+000	4.86261E+002	2.22149E+002	5.80388E+002	1.00000E+002	4.08670E+000	1.86003E-002	0.00000E+000	1.91381E+002	3.81464E+000	6.38081E-001	4.29083E+002	2.29431E+002	5.24223E+002	1.95836E+002	6.57521E-001	5.91089E-001	-1.72307E-001	-3.91019E+002	-7.66012E+001	-1.35935E-001	-9.53639E+001	1.41645E+002
1.85225E+002	1.28193E+003	1.57480E+002	8.31056E+001	1.14064E+000	1.47715E+000	1.32770E+004	2.79440E+003	1.00000E+000	1.12070E+004	0.00000E+000	1.01521E+006	1.68489E+000	3.58040E+001	9.89913E-003	1.28196E-002	5.00580E-002	8.32067E-002	2.93302E+005	1.57489E+002	8.29979E+001	1.20637E-002	1.20637E-002	5.51387E+005	4.50000E+001	8.00000E+000	0.00000E+000	3.93389E+002	2.90146E+002	6.31288E+002	1.00000E+002	4.18355E+000	3.88511E-002	0.00000E+000	2.10775E+002	3.59774E+000	6.96164E-001	4.29083E+002	2.29431E+002	5.24223E+002	1.95872E+002	6.57521E-001	5.91089E-001	-1.27483E-001	-8.04247E+001	1.39208E+002	-1.35926E-001	-9.53276E+001	1.41689E+002
1.38535E+002	9.65690E+002	1.57576E+002	8.29396E+001	1.18901E+000	1.60035E+000	1.11530E+004	1.36569E+003	1.00000E+000	1.12080E+004	0.00000E+000	1.01529E+006	1.90283E+000	3.10756E+001	1.12587E-002	1.51537E-002	5.53805E-002	9.92967E-002	2.93302E+005	1.57489E+002	8.29979E+001	1.20637E-002	1.20637E-002	5.51387E+005	4.50000E+001	9.00000E+000	0.00000E+000	3.97602E+002	1.57090E+002	4.54316E+002	1.00000E+002	3.20027E+000	3.24512E-002	0.00000E+000	1.87088E+002	4.10268E+000	6.66082E-001	4.29083E+002	2.29431E+002	5.24223E+002	1.95918E+002	6.57521E-001	5.91089E-001	-1.46421E-001	-3.95312E+002	-1.36401E+002	-1.35915E-001	-9.52823E+001	1.41709E+002
1.40178E+002	1.07804E+003	1.57489E+002	8.28684E+001	1.19093E+000	1.61151E+000	1.25640E+004	1.10117E+003	1.00000E+000	1.12090E+004	0.00000E+000	1.01539E+006	1.91919E+000	3.28335E+001	1.06248E-002	1.43770E-002	5.10148E-002	9.23885E-002	2.93302E+005	1.57489E+002	8.29979E+001	1.20637E-002	1.20637E-002	5.51387E+005	4.50000E+001	1.00000E+001	0.00000E+000	4.21615E+002	1.71651E+002	5.29402E+002	1.00000E+002	3.57149E+000	2.12606E-002	0.00000E+000	1.91421E+002	3.58593E+000	7.18002E-001	4.29083E+002	2.29431E+002	5.24223E+002	1.95887E+002	6.57521E-001	5.91089E-001	-1.49041E-001	-3.90979E+002	-1.26574E+002	-1.35923E-001	-9.53127E+001	1.41669E+002
1.34855E+002	8.39368E+002	1.57655E+002	8.29328E+001	1.20731E+000	1.63583E+000	1.00190E+004	6.99408E+002	1.00000E+000	1.12100E+004	0.00000E+000	1.01548E+006	1.97495E+000	2.89718E+001	1.20616E-002	1.63428E-002	5.23928E-002	9.49033E-002	2.93302E+005	1.57489E+002	8.29979E+001	1.20637E-002	1.20637E-002	5.51387E+005	4.50000E+001	1.10000E+001	0.00000E+000	4.35489E+002	1.16063E+002	3.42886E+002	1.00000E+002	2.81151E+000	1.46968E-002	0.00000E+000	1.62366E+002	4.30908E+000	6.69105E-001	4.29083E+002	2.29431E+002	5.24223E+002	1.95918E+002	6.57521E-001	5.91089E-001	-1.49680E-001	-1.28834E+002	1.36959E+002	-1.35916E-001	-9.52816E+001	1.41724E+002
1.53779E+002	1.20379E+003	1.57465E+002	8.29793E+001	1.14836E+000	1.60172E+000	1.34330E+004	1.77698E+003	1.00000E+000	1.12110E+004	0.00000E+000	1.01557E+006	1.83935E+000	3.46956E+001	9.90812E-003	1.38198E-002	5.52632E-002	1.06574E-001	2.93302E+005	1.57489E+002	8.29979E+001	1.20637E-002	1.20637E-002	5.51387E+005	4.50000E+001	1.20000E+001	0.00000E+000	5.36547E+002	1.68717E+002	5.41502E+002	1.00000E+002	3.94678E+000	1.80302E-002	0.00000E+000	1.78114E+002	3.64055E+000	6.83971E-001	4.29083E+002	2.29431E+002	5.24223E+002	1.95908E+002	6.57521E-001	5.91089E-001	-1.63837E-001	-4.04286E+002	-1.08283E+002	-1.35918E-001	-9.52917E+001	1.41691E+002
1.56702E+002	1.27301E+003	1.57539E+002	8.29820E+001	1.16869E+000	1.56819E+000	1.41980E+004	1.81975E+003	1.00000E+000	1.12120E+004	0.00000E+000	1.01566E+006	1.83273E+000	3.56793E+001	9.80813E-003	1.31609E-002	5.05969E-002	9.02510E-002	2.93302E+005	1.57489E+002	8.29979E+001	1.20637E-002	1.20637E-002	5.51387E+005	4.50000E+001	1.30000E+001	0.00000E+000	5.06371E+002	2.24064E+002	5.89414E+002	1.00000E+002	4.18313E+000	2.44460E-002	0.00000E+000	1.89771E+002	3.82359E+000	6.33441E-001	4.29083E+002	2.29431E+002	5.24223E+002	1.95885E+002	6.57521E-001	5.91089E-001	-1.44927E-001	-3.92629E+002	-1.36857E+002	-1.35925E-001	-9.53151E+001	1.41693E+002
1.40573E+002	1.22186E+003	1.57622E+002	8.29465E+001	1.20272E+000	1.61800E+000	1.43970E+004	1.49819E+003	1.00000E+000	1.12130E+004	0.00000E+000	1.01575E+006	1.94599E+000	3.49550E+001	1.00237E-002	1.34847E-002	5.60504E-002	1.00635E-001	2.93302E+005	1.57489E+002	8.29979E+001	1.20637E-002	1.20637E-002	5.51387E+005	4.50000E+001	1.40000E+001	0.00000E+000	5.47483E+002	1.77792E+002	5.47822E+002	1.00000E+002	4.02761E+000	2.11600E-002	0.00000E+000	1.77962E+002	3.60170E+000	6.67802E-001	4.29083E+002	2.29431E+002	5.24223E+002	1.95920E+002	6.57521E-001	5.91089E-001	-1.46179E-001	-1.13238E+002	1.45174E+002	-1.35916E-001	-9.52798E+001	1.41723E+002
1.46398E+002	8.64917E+002	1.57462E+002	8.30027E+001	1.12706E+000	1.48841E+000	8.89800E+003	1.07363E+003	1.00000E+000	1.12140E+004	1.00000E+000	1.01584E+006	1.67754E+000	2.94095E+001	1.19482E-002	1.57789E-002	5.22521E-002	8.99897E-002	2.93302E+005	1.57489E+002	8.29979E+001	1.20637E-002	1.20637E-002	5.51387E+005	4.50000E+001	1.50000E+001	0.00000E+000	2.82458E+002	2.10288E+002	3.81742E+002	1.00000E+002	2.76479E+000	2.90596E-002	0.00000E+000	2.09749E+002	5.63053E+000	5.43370E-001	4.29083E+002	2.29431E+002	5.24223E+002	1.95945E+002	6.57521E-001	5.91089E-001	-1.37091E-001	-3.72651E+002	-1.33236E+002	-1.35911E-001	-9.52553E+001	1.41714E+002
1.54443E+002	1.24262E+003	1.57519E+002	8.29215E+001	1.13770E+000	1.54711E+000	1.33660E+004	1.61070E+003	1.00000E+000	1.12150E+004	0.00000E+000	1.01593E+006	1.76015E+000	3.52508E+001	9.84075E-003	1.33820E-002	4.98611E-002	9.12791E-002	2.93302E+005	1.57489E+002	8.29979E+001	1.20637E-002	1.20637E-002	5.51387E+005	4.50000E+001	1.60000E+001	0.00000E+000	4.67223E+002	2.32922E+002	5.61578E+002	1.00000E+002	3.99719E+000	2.43202E-002	0.00000E+000	1.93606E+002	4.10801E+000	6.07657E-001	4.29083E+002	2.29431E+002	5.24223E+002	1.95932E+002	6.57521E-001	5.91089E-001	-1.51449E-001	-3.88794E+002	-1.19285E+002	-1.35914E-001	-9.52681E+001	1.41708E+002
1.58174E+002	1.25693E+003	1.57499E+002	8.30203E+001	1.19976E+000	1.49156E+000	1.37660E+004	1.11367E+003	1.00000E+000	1.12160E+004	0.00000E+000	1.01603E+006	1.78952E+000	3.54532E+001	1.02256E-002	1.27127E-002	5.20177E-002	7.97867E-002	2.93302E+005	1.57489E+002	8.29979E+001	1.20637E-002	1.20637E-002	5.51387E+005	4.50000E+001	1.70000E+001	0.00000E+000	4.02937E+002	2.65357E+002	6.18426E+002	1.00000E+002	4.09529E+000	1.90748E-002	0.00000E+000	2.07024E+002	3.52285E+000	6.98221E-001	4.29083E+002	2.29431E+002	5.24223E+002	1.95920E+002	6.57521E-001	5.91089E-001	-1.07323E-001	-8.41758E+001	9.46960E+001	-1.35918E-001	-9.52803E+001	1.41712E+002
1.66363E+002	1.29896E+003	1.57377E+002	8.30929E+001	1.16250E+000	1.42140E+000	1.32410E+004	2.17216E+003	1.00000E+000	1.12170E+004	0.00000E+000	1.01611E+006	1.65237E+000	3.60411E+001	1.01026E-002	1.23525E-002	4.75033E-002	7.04200E-002	2.93302E+005	1.57489E+002	8.29979E+001	1.20637E-002	1.20637E-002	5.51387E+005	4.50000E+001	1.80000E+001	0.00000E+000	3.32293E+002	4.08490E+002	5.80260E+002	1.00000E+002	4.17390E+000	2.85737E-002	0.00000E+000	2.31743E+002	4.01407E+000	6.24807E-001	4.29083E+002	2.29431E+002	5.24223E+002	1.95972E+002	6.57521E-001	5.91089E-001	-9.90712E-002	-5.94567E+001	1.02998E+002	-1.35905E-001	-9.52277E+001	1.41726E+002
1.46664E+002	1.28969E+003	1.57468E+002	8.30640E+001	1.17792E+000	1.60150E+000	1.47530E+004	1.63407E+003	1.00000E+000	1.12180E+004	0.00000E+000	1.01620E+006	1.88644E+000	3.59122E+001	9.69786E-003	1.31852E-002	4.90314E-002	8.97279E-002	2.93302E+005	1.57489E+002	8.29979E+001	1.20637E-002	1.20637E-002	5.51387E+005	4.50000E+001	1.90000E+001	0.00000E+000	5.06182E+002	2.39043E+002	5.74495E+002	1.00000E+002	4.17544E+000	2.12201E-002	0.00000E+000	1.90065E+002	4.03318E+000	5.89120E-001	4.29083E+002	2.29431E+002	5.24223E+002	1.95993E+002	6.57521E-001	5.91089E-001	-1.51343E-001	-3.92335E+002	-1.23041E+002	-1.35901E-001	-9.52068E+001	1.41751E+002
1.49067E+002	1.28056E+003	1.57505E+002	8.28977E+001	1.16191E+000	1.56507E+000	1.42080E+004	1.56234E+003	1.00000E+000	1.12190E+004	0.00000E+000	1.01629E+006	1.81846E+000	3.57849E+001	9.74776E-003	1.31300E-002	4.89128E-002	8.78612E-002	2.93302E+005	1.57489E+002	8.29979E+001	1.20637E-002	1.20637E-002	5.51387E+005	4.50000E+001	2.00000E+001	0.00000E+000	5.03508E+002	2.19230E+002	5.90468E+002	1.00000E+002	4.16404E+000	1.83466E-002	0.00000E+000	1.89962E+002	3.75360E+000	6.45025E-001	4.29083E+002	2.29431E+002	5.24223E+002	1.96050E+002	6.57521E-001	5.91089E-001	-1.46766E-001	-3.92438E+002	-1.32819E+002	-1.35888E-001	-9.51498E+001	1.41765E+002
1.63129E+002	1.38857E+003	1.57406E+002	8.30844E+001	1.14674E+000	1.48845E+000	1.45460E+004	1.76088E+003	1.00000E+000	1.12200E+004	0.00000E+000	1.01639E+006	1.70688E+000	3.72635E+001	9.50811E-003	1.23414E-002	4.29120E-002	7.14852E-002	2.93302E+005	1.57489E+002	8.29979E+001	1.20637E-002	1.20637E-002	5.51387E+005	4.50000E+001	2.10000E+001	0.00000E+000	4.15004E+002	3.98511E+002	5.92482E+002	1.00000E+002	4.43293E+000	2.05027E-002	0.00000E+000	2.22853E+002	4.67990E+000	5.11308E-001	4.29083E+002	2.29431E+002	5.24223E+002	1.96093E+002	6.57521E-001	5.91089E-001	-1.28559E-001	-3.59547E+002	-1.37725E+002	-1.35878E-001	-9.51073E+001	1.41794E+002
1.27357E+002	6.73768E+002	1.57482E+002	8.29927E+001	1.22742E+000	1.44660E+000	7.34900E+003	8.74401E+002	1.00000E+000	1.12210E+004	9.00000E+000	1.01649E+006	1.77558E+000	2.59571E+001	1.43179E-002	1.68746E-002	5.57820E-002	7.66916E-002	2.93302E+005	1.57489E+002	8.29979E+001	1.20637E-002	1.20637E-002	5.51387E+005	4.50000E+001	2.20000E+001	0.00000E+000	2.37472E+002	1.68897E+002	2.78682E+002	1.00000E+002	2.15666E+000	4.88130E-002	0.00000E+000	2.05567E+002	7.65343E+000	4.39867E-001	4.29083E+002	2.29431E+002	5.24223E+002	1.96154E+002	6.57521E-001	5.91089E-001	-8.07770E-002	-8.56331E+001	4.09534E+001	-1.35863E-001	-9.50456E+001	1.41828E+002
1.43997E+002	1.01480E+003	1.57390E+002	8.29815E+001	1.17570E+000	1.55461E+000	1.13000E+004	1.26551E+003	1.00000E+000	1.12220E+004	0.00000E+000	1.01658E+006	1.82776E+000	3.18560E+001	1.10601E-002	1.46246E-002	5.40495E-002	9.35590E-002	2.93302E+005	1.57489E+002	8.29979E+001	1.20637E-002	1.20637E-002	5.51387E+005	4.50000E+001	2.30000E+001	0.00000E+000	3.58850E+002	2.24426E+002	4.49242E+002	1.00000E+002	3.26489E+000	2.87090E-002	0.00000E+000	2.01702E+002	4.97263E+000	5.45967E-001	4.29083E+002	2.29431E+002	5.24223E+002	1.96173E+002	6.57521E-001	5.91089E-001	-1.37661E-001	-3.80698E+002	-1.40116E+002	-1.35859E-001	-9.50267E+001	1.41820E+002
1.24553E+002	5.70952E+002	1.57484E+002	8.29313E+001	1.19080E+000	1.55631E+000	6.45200E+003	6.43099E+002	1.00000E+000	1.12230E+004	1.30000E+001	1.01667E+006	1.85325E+000	2.38946E+001	1.48249E-002	1.93753E-002	5.59506E-002	9.40282E-002	2.93302E+005	1.57489E+002	8.29979E+001	1.20637E-002	1.20637E-002	5.51387E+005	4.50000E+001	2.40000E+001	0.00000E+000	2.08195E+002	1.13355E+002	2.59434E+002	1.00000E+002	1.84067E+000	2.57215E-002	0.00000E+000	1.97330E+002	5.99826E+000	5.98988E-001	4.29083E+002	2.29431E+002	5.24223E+002	1.96176E+002	6.57521E-001	5.91089E-001	-1.31928E-001	-9.38702E+001	1.34868E+002	-1.35859E-001	-9.50239E+001	1.41833E+002
1.34353E+002	8.40227E+002	1.57624E+002	8.30867E+001	1.20613E+000	1.57455E+000	9.70300E+003	8.61516E+002	1.00000E+000	1.12240E+004	1.00000E+000	1.01675E+006	1.89911E+000	2.89867E+001	1.22445E-002	1.59847E-002	5.07804E-002	8.53898E-002	2.93302E+005	1.57489E+002	8.29979E+001	1.20637E-002	1.20637E-002	5.51387E+005	4.50000E+001	2.50000E+001	0.00000E+000	3.19717E+002	1.29433E+002	4.14475E+002	1.00000E+002	2.75073E+000	2.50381E-002	0.00000E+000	1.92796E+002	3.94549E+000	7.42570E-001	4.29083E+002	2.29431E+002	5.24223E+002	1.96181E+002	6.57521E-001	5.91089E-001	-1.31367E-001	-9.84041E+001	1.29224E+002	-1.35858E-001	-9.50185E+001	1.41882E+002
1.32174E+002	8.82542E+002	1.57472E+002	8.31260E+001	1.20712E+000	1.57826E+000	1.02310E+004	1.46040E+003	1.00000E+000	1.12250E+004	0.00000E+000	1.01685E+006	1.90515E+000	2.97076E+001	1.19341E-002	1.56034E-002	4.93114E-002	8.31601E-002	2.93302E+005	1.57489E+002	8.29979E+001	1.20637E-002	1.20637E-002	5.51387E+005	4.50000E+001	2.60000E+001	0.00000E+000	3.69127E+002	1.65126E+002	3.66948E+002	1.00000E+002	2.83998E+000	2.62741E-002	0.00000E+000	1.82235E+002	5.39462E+000	5.28897E-001	4.29083E+002	2.29431E+002	5.24223E+002	1.96226E+002	6.57521E-001	5.91089E-001	-1.32111E-001	-1.08965E+002	1.20173E+002	-1.35848E-001	-9.49740E+001	1.41883E+002
1.37757E+002	8.79814E+002	1.57495E+002	8.29614E+001	1.16882E+000	1.55278E+000	9.73800E+003	8.54565E+002	1.00000E+000	1.12260E+004	1.00000E+000	1.01694E+006	1.81491E+000	2.96617E+001	1.18443E-002	1.57353E-002	5.26970E-002	9.18730E-002	2.93302E+005	1.57489E+002	8.29979E+001	1.20637E-002	1.20637E-002	5.51387E+005	4.50000E+001	2.70000E+001	0.00000E+000	3.54700E+002	1.42343E+002	4.05575E+002	1.00000E+002	2.86238E+000	2.68323E-002	0.00000E+000	1.87689E+002	4.42809E+000	6.60450E-001	4.29083E+002	2.29431E+002	5.24223E+002	1.96250E+002	6.57521E-001	5.91089E-001	-1.39950E-001	-1.03511E+002	1.41847E+002	-1.35843E-001	-9.49505E+001	1.41879E+002
1.22685E+002	5.33387E+002	1.57585E+002	8.29888E+001	1.17040E+000	1.59429E+000	6.03900E+003	5.20739E+002	1.00000E+000	1.12270E+004	1.60000E+001	1.01705E+006	1.86596E+000	2.30952E+001	1.50609E-002	2.05156E-002	6.00900E-002	1.09707E-001	2.93302E+005	1.57489E+002	8.29979E+001	1.20637E-002	1.20637E-002	5.51387E+005	4.50000E+001	2.80000E+001	0.00000E+000	2.27600E+002	8.24263E+001	2.53059E+002	1.00000E+002	1.78598E+000	3.79605E-002	0.00000E+000	1.84941E+002	5.44051E+000	6.82604E-001	4.29083E+002	2.29431E+002	5.24223E+002	1.96248E+002	6.57521E-001	5.91089E-001	-1.52214E-001	-3.97459E+002	-1.26306E+002	-1.35844E-001	-9.49518E+001	1.41900E+002
1.44804E+002	1.23438E+003	1.57458E+002	8.31167E+001	1.19852E+000	1.58220E+000	1.42360E+004	1.00387E+003	1.00000E+000	1.12280E+004	0.00000E+000	1.01712E+006	1.89629E+000	3.51337E+001	1.00450E-002	1.32607E-002	4.95597E-002	8.55292E-002	2.93302E+005	1.57489E+002	8.29979E+001	1.20637E-002	1.20637E-002	5.51387E+005	4.50000E+001	2.90000E+001	0.00000E+000	4.20724E+002	2.83663E+002	5.50344E+002	1.00000E+002	3.96898E+000	1.59250E-002	0.00000E+000	2.05531E+002	4.37593E+000	5.52748E-001	4.29083E+002	2.29431E+002	5.24223E+002	1.96241E+002	6.57521E-001	5.91089E-001	-1.36849E-001	-3.76869E+002	-1.37942E+002	-1.35846E-001	-9.49587E+001	1.41891E+002
1.45753E+002	1.23965E+003	1.57559E+002	8.29518E+001	1.20453E+000	1.59992E+000	1.44920E+004	2.32039E+003	1.00000E+000	1.12290E+004	0.00000E+000	1.01721E+006	1.92715E+000	3.52087E+001	1.00058E-002	1.32903E-002	5.92811E-002	1.03871E-001	2.93302E+005	1.57489E+002	8.29979E+001	1.20637E-002	1.20637E-002	5.51387E+005	4.50000E+001	3.00000E+001	0.00000E+000	5.68081E+002	1.98205E+002	5.35001E+002	1.00000E+002	4.10497E+000	3.42528E-002	0.00000E+000	1.75551E+002	3.91844E+000	6.11806E-001	4.29083E+002	2.29431E+002	5.24223E+002	1.96309E+002	6.57521E-001	5.91089E-001	-1.39844E-001	-1.15649E+002	1.29499E+002	-1.35831E-001	-9.48912E+001	1.41923E+002
1.48495E+002	1.28634E+003	1.57591E+002	8.29908E+001	1.16921E+000	1.52823E+000	1.40390E+004	1.91922E+003	1.00000E+000	1.12300E+004	0.00000E+000	1.01728E+006	1.78682E+000	3.58656E+001	9.86787E-003	1.28980E-002	5.36896E-002	9.10067E-002	2.93302E+005	1.57489E+002	8.29979E+001	1.20637E-002	1.20637E-002	5.51387E+005	4.50000E+001	3.10000E+001	0.00000E+000	5.02745E+002	2.01659E+002	6.25706E+002	1.00000E+002	4.23083E+000	3.12954E-002	0.00000E+000	1.91357E+002	3.39571E+000	7.17287E-001	4.29083E+002	2.29431E+002	5.24223E+002	1.96385E+002	6.57521E-001	5.91089E-001	-1.31925E-001	-9.98434E+001	1.28917E+002	-1.35813E-001	-9.48150E+001	1.41973E+002
1.44032E+002	1.28188E+003	1.57568E+002	8.29686E+001	1.18634E+000	1.57223E+000	1.45450E+004	1.46596E+003	1.00000E+000	1.12310E+004	0.00000E+000	1.01736E+006	1.86520E+000	3.58033E+001	9.83678E-003	1.30364E-002	5.37625E-002	9.36677E-002	2.93302E+005	1.57489E+002	8.29979E+001	1.20637E-002	1.20637E-002	5.51387E+005	4.50000E+001	3.20000E+001	0.00000E+000	5.56325E+002	1.82064E+002	5.92280E+002	1.00000E+002	4.21864E+000	1.66296E-002	0.00000E+000	1.81774E+002	3.43840E+000	6.95949E-001	4.29083E+002	2.29431E+002	5.24223E+002	1.96384E+002	6.57521E-001	5.91089E-001	-1.38725E-001	-1.09426E+002	1.33398E+002	-1.35814E-001	-9.48164E+001	1.41967E+002
1.48687E+002	1.32350E+003	1.57469E+002	8.28888E+001	1.20148E+000	1.51956E+000	1.47960E+004	1.65506E+003	1.00000E+000	1.12320E+004	0.00000E+000	1.01745E+006	1.82572E+000	3.63799E+001	9.87743E-003	1.24924E-002	4.95474E-002	7.85960E-002	2.93302E+005	1.57489E+002	8.29979E+001	1.20637E-002	1.20637E-002	5.51387E+005	4.50000E+001	3.30000E+001	0.00000E+000	4.98911E+002	2.66023E+002	5.84265E+002	1.00000E+002	4.26632E+000	2.32550E-002	0.00000E+000	1.94775E+002	4.23629E+000	5.60058E-001	4.29083E+002	2.29431E+002	5.24223E+002	1.96435E+002	6.57521E-001	5.91089E-001	-1.15687E-001	-9.64253E+001	9.92096E+001	-1.35802E-001	-9.47653E+001	1.41965E+002
1.45341E+002	7.42766E+002	1.57316E+002	8.31217E+001	1.12565E+000	1.43027E+000	7.38000E+003	9.94165E+002	1.00000E+000	1.12330E+004	3.00000E+000	1.01754E+006	1.60999E+000	2.72537E+001	1.31032E-002	1.66491E-002	4.89770E-002	7.78633E-002	2.93302E+005	1.57489E+002	8.29979E+001	1.20637E-002	1.20637E-002	5.51387E+005	4.50000E+001	3.40000E+001	0.00000E+000	2.04690E+002	2.32807E+002	3.36889E+002	1.00000E+002	2.44558E+000	3.12885E-002	0.00000E+000	2.29706E+002	5.67493E+000	5.91973E-001	4.29083E+002	2.29431E+002	5.24223E+002	1.96462E+002	6.57521E-001	5.91089E-001	-1.17969E-001	-6.14942E+001	1.38752E+002	-1.35796E-001	-9.47380E+001	1.41982E+002
1.62070E+002	1.32816E+003	1.57546E+002	8.29193E+001	1.16269E+000	1.55926E+000	1.46920E+004	1.82126E+003	1.00000E+000	1.12340E+004	0.00000E+000	1.01763E+006	1.81294E+000	3.64440E+001	9.59236E-003	1.28641E-002	5.17407E-002	9.22612E-002	2.93302E+005	1.57489E+002	8.29979E+001	1.20637E-002	1.20637E-002	5.51387E+005	4.50000E+001	3.50000E+001	0.00000E+000	5.40751E+002	1.91046E+002	6.42243E+002	1.00000E+002	4.36955E+000	1.92867E-002	0.00000E+000	1.87816E+002	3.25253E+000	7.32030E-001	4.29083E+002	2.29431E+002	5.24223E+002	1.96465E+002	6.57521E-001	5.91089E-001	-1.44523E-001	-3.94584E+002	-1.39667E+002	-1.35796E-001	-9.47352E+001	1.42001E+002
1.46537E+002	1.11511E+003	1.57496E+002	8.29744E+001	1.14374E+000	1.48917E+000	1.16530E+004	1.57513E+003	1.00000E+000	1.12350E+004	0.00000E+000	1.01771E+006	1.70323E+000	3.33933E+001	1.05952E-002	1.37951E-002	5.01648E-002	8.41697E-002	2.93302E+005	1.57489E+002	8.29979E+001	1.20637E-002	1.20637E-002	5.51387E+005	4.50000E+001	3.60000E+001	0.00000E+000	3.62717E+002	2.50648E+002	5.20052E+002	1.00000E+002	3.59564E+000	2.47626E-002	0.00000E+000	2.08121E+002	4.29859E+000	6.21936E-001	4.29083E+002	2.29431E+002	5.24223E+002	1.96459E+002	6.57521E-001	5.91089E-001	-1.30007E-001	-8.30795E+001	1.41714E+002	-1.35798E-001	-9.47415E+001	1.41997E+002
1.49353E+002	9.73354E+002	1.57425E+002	8.30046E+001	1.18363E+000	1.48504E+000	1.04840E+004	1.32748E+003	1.00000E+000	1.12360E+004	0.00000E+000	1.01780E+006	1.75773E+000	3.11986E+001	1.15598E-002	1.45036E-002	5.76905E-002	9.00729E-002	2.93302E+005	1.57489E+002	8.29979E+001	1.20637E-002	1.20637E-002	5.51387E+005	4.50000E+001	3.70000E+001	0.00000E+000	3.16491E+002	2.35900E+002	4.39296E+002	1.00000E+002	3.13827E+000	3.36751E-002	0.00000E+000	2.10562E+002	4.97907E+000	5.66082E-001	4.29083E+002	2.29431E+002	5.24223E+002	1.96446E+002	6.57521E-001	5.91089E-001	-1.11731E-001	-8.06381E+001	1.07042E+002	-1.35802E-001	-9.47541E+001	1.41983E+002
1.60950E+002	1.29690E+003	1.57409E+002	8.31304E+001	1.18472E+000	1.46786E+000	1.38690E+004	1.96611E+003	1.00000E+000	1.12370E+004	0.00000E+000	1.01789E+006	1.73900E+000	3.60126E+001	1.00598E-002	1.24642E-002	4.80871E-002	7.31896E-002	2.93302E+005	1.57489E+002	8.29979E+001	1.20637E-002	1.20637E-002	5.51387E+005	4.50000E+001	3.80000E+001	0.00000E+000	3.23261E+002	4.09141E+002	6.14984E+002	1.00000E+002	4.26773E+000	2.17575E-002	0.00000E+000	2.31260E+002	3.57450E+000	6.85572E-001	4.29083E+002	2.29431E+002	5.24223E+002	1.96459E+002	6.57521E-001	5.91089E-001	-1.05519E-001	-5.99400E+001	1.15330E+002	-1.35800E-001	-9.47409E+001	1.42005E+002
1.41467E+002	6.64676E+002	1.57405E+002	8.30364E+001	1.13454E+000	1.51199E+000	6.96900E+003	9.06646E+002	1.00000E+000	1.12380E+004	6.00000E+000	1.01798E+006	1.71542E+000	2.57813E+001	1.35905E-002	1.81119E-002	5.56453E-002	9.73941E-002	2.93302E+005	1.57489E+002	8.29979E+001	1.20637E-002	1.20637E-002	5.51387E+005	4.50000E+001	3.90000E+001	0.00000E+000	2.26738E+002	1.30528E+002	3.21298E+002	1.00000E+002	2.15800E+000	4.33092E-002	0.00000E+000	2.02577E+002	5.07778E+000	6.80819E-001	4.29083E+002	2.29431E+002	5.24223E+002	1.96458E+002	6.57521E-001	5.91089E-001	-1.41453E-001	-3.79823E+002	-1.31337E+002	-1.35801E-001	-9.47419E+001	1.41993E+002
1.53831E+002	1.06095E+003	1.57478E+002	8.29644E+001	1.16841E+000	1.50333E+000	1.14170E+004	1.42518E+003	1.00000E+000	1.12390E+004	0.00000E+000	1.01807E+006	1.75650E+000	3.25722E+001	1.09350E-002	1.40695E-002	5.14589E-002	8.43384E-002	2.93302E+005	1.57489E+002	8.29979E+001	1.20637E-002	1.20637E-002	5.51387E+005	4.50000E+001	4.00000E+001	0.00000E+000	3.16368E+002	2.63563E+002	5.03788E+002	1.00000E+002	3.43974E+000	3.40254E-002	0.00000E+000	2.15602E+002	4.17017E+000	6.47681E-001	4.29083E+002	2.29431E+002	5.24223E+002	1.96505E+002	6.57521E-001	5.91089E-001	-1.24151E-001	-7.55985E+001	1.37209E+002	-1.35790E-001	-9.46952E+001	1.42022E+002
1.39063E+002	1.16101E+003	1.57485E+002	8.29675E+001	1.18016E+000	1.60807E+000	1.33550E+004	1.35259E+003	1.00000E+000	1.12400E+004	0.00000E+000	1.01816E+006	1.89778E+000	3.40736E+001	1.02122E-002	1.39150E-002	5.49380E-002	1.01096E-001	2.93302E+005	1.57489E+002	8.29979E+001	1.20637E-002	1.20637E-002	5.51387E+005	4.50000E+001	4.10000E+001	0.00000E+000	4.68723E+002	1.94014E+002	5.29673E+002	1.00000E+002	3.77838E+000	2.51019E-002	0.00000E+000	1.87919E+002	3.89837E+000	6.40599E-001	4.29083E+002	2.29431E+002	5.24223E+002	1.96525E+002	6.57521E-001	5.91089E-001	-1.52306E-001	-3.94481E+002	-1.23155E+002	-1.35786E-001	-9.46747E+001	1.42036E+002
1.27338E+002	9.67706E+002	1.57631E+002	8.29932E+001	1.22474E+000	1.62709E+000	1.16410E+004	7.68336E+002	1.00000E+000	1.12410E+004	0.00000E+000	1.01826E+006	1.99276E+000	3.11080E+001	1.13514E-002	1.50805E-002	5.31510E-002	9.27842E-002	2.93302E+005	1.57489E+002	8.29980E+001	1.20637E-002	1.20637E-002	5.51387E+005	4.50000E+001	4.20000E+001	0.00000E+000	3.52275E+002	2.01075E+002	4.27591E+002	1.00000E+002	3.10272E+000	1.71375E-002	0.00000E+000	1.98142E+002	4.78638E+000	5.58842E-001	4.29083E+002	2.29431E+002	5.24223E+002	1.96532E+002	6.57521E-001	5.91089E-001	-1.39896E-001	-3.84258E+002	-1.38983E+002	-1.35785E-001	-9.46678E+001	1.42070E+002
1.61182E+002	1.20467E+003	1.57476E+002	8.30263E+001	1.15103E+000	1.42510E+000	1.21710E+004	1.73875E+003	1.00000E+000	1.12420E+004	0.00000E+000	1.01835E+006	1.64033E+000	3.47084E+001	1.04333E-002	1.29176E-002	4.95456E-002	7.52915E-002	2.93302E+005	1.57489E+002	8.29980E+001	1.20637E-002	1.20637E-002	5.51387E+005	4.50000E+001	4.30000E+001	0.00000E+000	3.59720E+002	2.98783E+002	5.77265E+002	1.00000E+002	3.92367E+000	3.45412E-002	0.00000E+000	2.15493E+002	3.99122E+000	6.55424E-001	4.29083E+002	2.29431E+002	5.24223E+002	1.96514E+002	6.57521E-001	5.91089E-001	-1.05154E-001	-7.57071E+001	9.88341E+001	-1.35790E-001	-9.46863E+001	1.42039E+002
1.55844E+002	1.24822E+003	1.57374E+002	8.30246E+001	1.23053E+000	1.51462E+000	1.41900E+004	1.92148E+003	1.00000E+000	1.12430E+004	0.00000E+000	1.01845E+006	1.86379E+000	3.53302E+001	1.03301E-002	1.27149E-002	5.24117E-002	7.88227E-002	2.93302E+005	1.57489E+002	8.29980E+001	1.20637E-002	1.20637E-002	5.51387E+005	4.50000E+001	4.40000E+001	0.00000E+000	3.62427E+002	3.47739E+002	5.60275E+002	1.00000E+002	4.01715E+000	1.96741E-002	0.00000E+000	2.22009E+002	4.18392E+000	5.79051E-001	4.29083E+002	2.29431E+002	5.24223E+002	1.96488E+002	6.57521E-001	5.91089E-001	-1.02254E-001	-6.91911E+001	9.95641E+001	-1.35797E-001	-9.47118E+001	1.42009E+002
1.39285E+002	1.09154E+003	1.57506E+002	8.29246E+001	1.17273E+000	1.67733E+000	1.29290E+004	1.66217E+003	1.00000E+000	1.12440E+004	0.00000E+000	1.01853E+006	1.96705E+000	3.30385E+001	1.03137E-002	1.47515E-002	5.69538E-002	1.15428E-001	2.93302E+005	1.57489E+002	8.29980E+001	1.20637E-002	1.20637E-002	5.51387E+005	4.50000E+001	4.50000E+001	0.00000E+000	5.04649E+002	1.59483E+002	4.77320E+002	1.00000E+002	3.60500E+000	1.95124E-002	0.00000E+000	1.75098E+002	3.88303E+000	6.53638E-001	4.29083E+002	2.29431E+002	5.24223E+002	1.96500E+002	6.57521E-001	5.91089E-001	-1.75938E-001	-4.07302E+002	-8.49015E+001	-1.35795E-001	-9.46998E+001	1.42028E+002
1.29777E+002	8.59670E+002	1.57551E+002	8.30386E+001	1.18535E+000	1.64834E+000	1.01100E+004	1.04056E+003	1.00000E+000	1.12480E+004	1.00000E+000	1.01887E+006	1.95387E+000	2.93201E+001	1.17889E-002	1.63935E-002	5.76231E-002	1.10183E-001	2.94435E+005	1.57589E+002	8.29817E+001	3.20435E-002	3.20435E-002	6.57520E+004	8.00000E+000	1.00000E+000	0.00000E+000	3.36411E+002	1.69525E+002	3.71734E+002	1.00000E+002	2.77177E+000	2.25608E-002	0.00000E+000	1.90859E+002	5.29155E+000	5.42416E-001	3.01177E+002	1.47343E+002	3.71064E+002	1.94698E+002	1.77609E+000	6.33682E-001	-1.62249E-001	-3.91541E+002	-9.89406E+001	-1.41961E-001	-3.87702E+002	-1.38129E+002
1.36260E+002	8.81771E+002	1.57605E+002	8.29965E+001	1.18405E+000	1.49436E+000	9.55500E+003	8.79232E+002	1.00000E+000	1.12490E+004	0.00000E+000	1.01896E+006	1.76940E+000	2.96946E+001	1.21131E-002	1.52877E-002	5.38060E-002	8.48041E-002	2.94435E+005	1.57589E+002	8.29817E+001	3.20435E-002	3.20435E-002	6.57520E+004	8.00000E+000	2.00000E+000	0.00000E+000	2.94392E+002	1.59313E+002	4.48127E+002	1.00000E+002	2.87806E+000	2.54967E-002	0.00000E+000	2.02782E+002	3.87157E+000	7.62586E-001	3.01177E+002	1.47343E+002	3.71064E+002	1.94702E+002	1.77609E+000	6.33682E-001	-1.14639E-001	-8.84185E+001	1.05142E+002	-1.41961E-001	-3.87698E+002	-1.38121E+002
1.40036E+002	9.17180E+002	1.57509E+002	8.29707E+001	1.16566E+000	1.48731E+000	9.75400E+003	1.12456E+003	1.00000E+000	1.12500E+004	0.00000E+000	1.01905E+006	1.73370E+000	3.02850E+001	1.18027E-002	1.50595E-002	5.17857E-002	8.33647E-002	2.94435E+005	1.57589E+002	8.29817E+001	3.20435E-002	3.20435E-002	6.57520E+004	8.00000E+000	3.00000E+000	0.00000E+000	2.95004E+002	2.30925E+002	4.08607E+002	1.00000E+002	2.95463E+000	2.67689E-002	0.00000E+000	2.12726E+002	5.34341E+000	5.46867E-001	3.01177E+002	1.47343E+002	3.71064E+002	1.94691E+002	1.77609E+000	6.33682E-001	-1.20035E-001	-7.84744E+001	1.25971E+002	-1.41964E-001	-3.87709E+002	-1.38146E+002
1.15207E+002	5.25654E+002	1.57576E+002	8.29476E+001	1.20481E+000	1.67815E+000	6.39000E+003	2.88045E+002	1.00000E+000	1.12510E+004	1.10000E+001	1.01917E+006	2.02185E+000	2.29271E+001	1.50719E-002	2.09933E-002	5.63437E-002	1.07219E-001	2.94435E+005	1.57589E+002	8.29817E+001	3.20435E-002	3.20435E-002	6.57520E+004	8.00000E+000	4.00000E+000	0.00000E+000	2.33403E+002	6.64972E+001	2.39944E+002	1.00000E+002	1.71167E+000	1.80230E-002	0.00000E+000	1.78862E+002	4.96079E+000	7.27763E-001	3.01177E+002	1.47343E+002	3.71064E+002	1.94705E+002	1.77609E+000	6.33682E-001	-1.63048E-001	-4.03538E+002	-1.09221E+002	-1.41962E-001	-3.87695E+002	-1.38128E+002
1.20972E+002	4.12262E+002	1.57510E+002	8.32414E+001	1.12190E+000	1.58020E+000	4.46400E+003	2.68175E+002	1.00000E+000	1.12530E+004	2.00000E+001	1.01935E+006	1.77283E+000	2.03042E+001	1.67916E-002	2.36511E-002	4.56826E-002	8.71971E-002	2.94435E+005	1.57589E+002	8.29817E+001	3.20435E-002	3.20435E-002	6.57520E+004	8.00000E+000	5.00000E+000	0.00000E+000	1.59696E+002	9.34961E+001	1.69918E+002	1.00000E+002	1.33156E+000	3.54235E-002	0.00000E+000	1.93617E+002	9.66547E+000	4.46896E-001	3.01177E+002	1.47343E+002	3.71064E+002	1.94691E+002	1.77609E+000	6.33682E-001	-1.68488E-001	-3.88783E+002	-8.26552E+001	-1.41967E-001	-3.87709E+002	-1.38105E+002
1.27258E+002	7.23505E+002	1.57711E+002	8.29322E+001	1.17651E+000	1.63889E+000	8.43400E+003	6.79460E+002	1.00000E+000	1.12540E+004	1.00000E+000	1.01941E+006	1.92818E+000	2.68980E+001	1.28109E-002	1.78457E-002	5.81214E-002	1.11315E-001	2.94435E+005	1.57589E+002	8.29817E+001	3.20435E-002	3.20435E-002	6.57520E+004	8.00000E+000	6.00000E+000	0.00000E+000	2.88638E+002	1.24234E+002	3.35305E+002	1.00000E+002	2.37193E+000	2.47332E-002	0.00000E+000	1.89850E+002	4.88571E+000	6.43201E-001	3.01177E+002	1.47343E+002	3.71064E+002	1.94733E+002	1.77609E+000	6.33682E-001	-1.63092E-001	-3.92550E+002	-9.81175E+001	-1.41958E-001	-3.87667E+002	-1.38086E+002
1.24750E+002	4.54488E+002	1.57564E+002	8.29669E+001	1.18024E+000	1.59573E+000	5.19500E+003	3.57605E+002	1.00000E+000	1.12560E+004	2.00000E+001	1.01961E+006	1.88335E+000	2.13187E+001	1.63749E-002	2.21394E-002	6.04980E-002	1.08551E-001	2.94435E+005	1.57589E+002	8.29818E+001	3.20435E-002	3.20435E-002	6.57520E+004	8.00000E+000	7.00000E+000	0.00000E+000	1.61644E+002	9.27380E+001	2.06803E+002	1.00000E+002	1.46137E+000	4.56262E-002	0.00000E+000	1.99956E+002	6.68829E+000	5.98664E-001	3.01177E+002	1.47343E+002	3.71064E+002	1.94725E+002	1.77609E+000	6.33682E-001	-1.48508E-001	-3.82444E+002	-1.19136E+002	-1.41961E-001	-3.87675E+002	-1.38109E+002
1.53010E+002	1.09050E+003	1.57637E+002	8.28929E+001	1.17548E+000	1.50734E+000	1.18500E+004	1.47827E+003	1.00000E+000	1.12570E+004	0.00000E+000	1.01968E+006	1.77184E+000	3.30228E+001	1.07983E-002	1.38469E-002	5.29192E-002	8.62259E-002	2.94435E+005	1.57589E+002	8.29818E+001	3.20435E-002	3.20435E-002	6.57520E+004	8.00000E+000	8.00000E+000	0.00000E+000	4.41607E+002	1.54233E+002	5.21393E+002	1.00000E+002	3.55258E+000	2.72518E-002	0.00000E+000	1.87509E+002	3.61990E+000	7.32377E-001	3.01177E+002	1.47343E+002	3.71064E+002	1.94733E+002	1.77609E+000	6.33682E-001	-1.22494E-001	-1.03691E+002	1.05761E+002	-1.41960E-001	-3.87667E+002	-1.38098E+002
1.18665E+002	3.40220E+002	1.57522E+002	8.29875E+001	1.20043E+000	1.53087E+000	3.81500E+003	4.14564E+002	1.00000E+000	1.12610E+004	3.00000E+001	1.02008E+006	1.83769E+000	1.84451E+001	1.94352E-002	2.47850E-002	6.81926E-002	1.08969E-001	2.94766E+005	1.57522E+002	8.29875E+001	6.81926E-002	1.08969E-001	3.81500E+003	1.00000E+000	1.00000E+000	0.00000E+000	1.00114E+002	9.75631E+001	1.45276E+002	1.00000E+002	1.08160E+000	8.30479E-002	0.00000E+000	2.23929E+002	8.96031E+000	5.21460E-001	1.00114E+002	9.75631E+001	1.45276E+002	2.23929E+002	8.96031E+000	5.21460E-001	-1.19768E-001	-6.72706E+001	1.36637E+002	-1.19768E-001	-6.72706E+001	1.36637E+002
1.11529E+002	5.32435E+002	1.57942E+002	8.46570E+001	1.19634E+000	1.60482E+000	6.22100E+003	5.96106E+002	1.00000E+000	1.13180E+004	1.30000E+001	1.02505E+006	1.91990E+000	2.30746E+001	1.51678E-002	2.03468E-002	5.24344E-002	9.24092E-002	2.96082E+005	1.57881E+002	8.46762E+001	2.01544E-002	2.01544E-002	1.51942E+005	1.70000E+001	1.00000E+000	0.00000E+000	2.40285E+002	2.89546E+002	4.35265E+001	0.00000E+000	1.71406E+000	3.16864E-002	0.00000E+000	4.85144E+001	4.32661E+000	8.45695E-001	3.82331E+002	4.24260E+002	4.64586E+001	5.39953E+001	8.19066E-001	9.03927E-001	-1.44790E-001	-2.42686E+002	1.30886E+001	-1.85829E-001	-2.37205E+002	1.07478E+002
1.09773E+002	3.84871E+002	1.57803E+002	8.46255E+001	1.21846E+000	1.86015E+000	5.14700E+003	4.86419E+002	1.00000E+000	1.13190E+004	2.10000E+001	1.02515E+006	2.26652E+000	1.96181E+001	1.69837E-002	2.59282E-002	6.25430E-002	1.42384E-001	2.96082E+005	1.57881E+002	8.46762E+001	2.01544E-002	2.01544E-002	1.51942E+005	1.70000E+001	2.00000E+000	0.00000E+000	1.93245E+002	1.87616E+002	3.42689E+001	0.00000E+000	1.24330E+000	3.98449E-002	0.00000E+000	6.00780E+001	5.19575E+000	7.74223E-001	3.82331E+002	4.24260E+002	4.64586E+001	5.39956E+001	8.19066E-001	9.03927E-001	-2.07507E-001	-5.22322E+002	-1.28113E+002	-1.85830E-001	-2.37204E+002	1.07453E+002
1.30537E+002	9.14739E+002	1.57912E+002	8.46957E+001	1.16809E+000	1.72749E+000	1.10870E+004	8.96412E+002	1.00000E+000	1.13200E+004	0.00000E+000	1.02522E+006	2.01787E+000	3.02446E+001	1.10936E-002	1.64062E-002	5.05492E-002	1.08956E-001	2.96082E+005	1.57881E+002	8.46762E+001	2.01544E-002	2.01544E-002	1.51942E+005	1.70000E+001	3.00000E+000	0.00000E+000	4.23769E+002	5.00959E+002	4.55122E+001	0.00000E+000	2.88757E+000	2.23865E-002	0.00000E+000	5.12613E+001	2.88833E+000	9.48936E-001	3.82331E+002	4.24260E+002	4.64586E+001	5.39931E+001	8.19066E-001	9.03927E-001	-1.92234E-001	-2.39939E+002	1.19183E+002	-1.85832E-001	-2.37207E+002	1.07484E+002
1.22326E+002	5.05398E+002	1.57921E+002	8.46354E+001	1.14414E+000	1.63439E+000	5.74400E+003	6.42000E+002	1.00000E+000	1.13210E+004	1.40000E+001	1.02532E+006	1.86996E+000	2.24811E+001	1.50963E-002	2.15649E-002	5.49704E-002	1.09768E-001	2.96082E+005	1.57881E+002	8.46762E+001	2.01544E-002	2.01544E-002	1.51942E+005	1.70000E+001	4.00000E+000	0.00000E+000	2.64386E+002	2.45785E+002	4.51440E+001	0.00000E+000	1.66308E+000	4.12317E-002	0.00000E+000	6.26467E+001	4.90448E+000	7.76409E-001	3.82331E+002	4.24260E+002	4.64586E+001	5.39810E+001	8.19066E-001	9.03927E-001	-1.75462E-001	-2.28553E+002	9.30948E+001	-1.85837E-001	-2.37219E+002	1.07475E+002
1.36501E+002	7.46742E+002	1.57895E+002	8.46752E+001	1.20289E+000	1.68255E+000	9.12100E+003	8.41976E+002	1.00000E+000	1.13220E+004	3.00000E+000	1.02540E+006	2.02392E+000	2.73266E+001	1.25951E-002	1.76176E-002	5.30294E-002	1.02176E-001	2.96082E+005	1.57881E+002	8.46762E+001	2.01544E-002	2.01544E-002	1.51942E+005	1.70000E+001	5.00000E+000	0.00000E+000	3.95680E+002	3.67041E+002	3.88583E+001	0.00000E+000	2.38839E+000	2.59556E-002	0.00000E+000	6.35012E+001	3.33767E+000	9.05370E-001	3.82331E+002	4.24260E+002	4.64586E+001	5.39782E+001	8.19066E-001	9.03927E-001	-1.65243E-001	-2.27699E+002	7.16397E+001	-1.85839E-001	-2.37222E+002	1.07478E+002
1.33754E+002	7.44451E+002	1.57903E+002	8.46889E+001	1.15645E+000	1.73533E+000	8.96800E+003	7.18029E+002	1.00000E+000	1.13230E+004	4.00000E+000	1.02549E+006	2.00683E+000	2.72846E+001	1.22118E-002	1.83246E-002	5.44114E-002	1.20620E-001	2.96082E+005	1.57881E+002	8.46762E+001	2.01544E-002	2.01544E-002	1.51942E+005	1.70000E+001	6.00000E+000	0.00000E+000	3.57895E+002	4.05839E+002	2.99031E+001	0.00000E+000	2.35892E+000	2.59962E-002	0.00000E+000	5.37084E+001	3.13038E+000	9.73524E-001	3.82331E+002	4.24260E+002	4.64586E+001	5.39836E+001	8.19066E-001	9.03927E-001	-1.99243E-001	-2.37492E+002	1.37619E+002	-1.85839E-001	-2.37216E+002	1.07487E+002
1.26624E+002	1.01723E+003	1.57898E+002	8.45879E+001	1.17498E+000	1.74550E+000	1.25130E+004	1.36335E+003	1.00000E+000	1.13240E+004	0.00000E+000	1.02558E+006	2.05093E+000	3.18941E+001	1.05039E-002	1.56042E-002	5.16935E-002	1.12655E-001	2.96082E+005	1.57881E+002	8.46762E+001	2.01544E-002	2.01544E-002	1.51942E+005	1.70000E+001	7.00000E+000	0.00000E+000	4.78410E+002	5.39349E+002	5.40202E+001	0.00000E+000	3.19209E+000	2.05048E-002	0.00000E+000	5.33931E+001	2.79465E+000	9.23173E-001	3.82331E+002	4.24260E+002	4.64586E+001	5.39890E+001	8.19066E-001	9.03927E-001	-1.94409E-001	-2.37807E+002	1.26238E+002	-1.85840E-001	-2.37211E+002	1.07480E+002
1.30707E+002	1.01513E+003	1.57871E+002	8.47020E+001	1.18323E+000	1.72139E+000	1.24260E+004	8.69457E+002	1.00000E+000	1.13250E+004	0.00000E+000	1.02567E+006	2.03681E+000	3.18610E+001	1.06146E-002	1.54424E-002	5.06717E-002	1.05872E-001	2.96082E+005	1.57881E+002	8.46762E+001	2.01544E-002	2.01544E-002	1.51942E+005	1.70000E+001	8.00000E+000	0.00000E+000	4.83378E+002	5.41265E+002	6.52766E+001	0.00000E+000	3.25104E+000	1.80063E-002	0.00000E+000	5.32278E+001	2.92463E+000	8.85226E-001	3.82331E+002	4.24260E+002	4.64586E+001	5.39654E+001	8.19066E-001	9.03927E-001	-1.84322E-001	-2.37972E+002	1.03330E+002	-1.85847E-001	-2.37235E+002	1.07481E+002
1.24028E+002	9.30853E+002	1.57891E+002	8.47222E+001	1.17697E+000	1.69446E+000	1.11900E+004	1.66583E+003	1.00000E+000	1.13260E+004	0.00000E+000	1.02574E+006	1.99433E+000	3.05099E+001	1.11263E-002	1.60183E-002	5.68324E-002	1.16502E-001	2.96082E+005	1.57881E+002	8.46762E+001	2.01544E-002	2.01544E-002	1.51942E+005	1.70000E+001	9.00000E+000	0.00000E+000	4.37759E+002	5.06237E+002	4.77871E+001	0.00000E+000	2.95253E+000	3.21210E-002	0.00000E+000	5.22092E+001	2.90837E+000	9.38052E-001	3.82331E+002	4.24260E+002	4.64586E+001	5.39457E+001	8.19066E-001	9.03927E-001	-1.79263E-001	-2.38991E+002	9.10584E+001	-1.85853E-001	-2.37254E+002	1.07481E+002
1.24099E+002	9.18434E+002	1.57823E+002	8.47222E+001	1.18348E+000	1.73218E+000	1.13000E+004	6.70346E+002	1.00000E+000	1.13270E+004	0.00000E+000	1.02583E+006	2.05000E+000	3.03057E+001	1.11332E-002	1.62950E-002	5.10476E-002	1.07822E-001	2.96082E+005	1.57881E+002	8.46762E+001	2.01544E-002	2.01544E-002	1.51942E+005	1.70000E+001	1.00000E+001	0.00000E+000	4.35443E+002	4.88484E+002	5.94775E+001	0.00000E+000	2.93357E+000	1.37340E-002	0.00000E+000	5.31302E+001	3.07318E+000	8.83412E-001	3.82331E+002	4.24260E+002	4.64586E+001	5.39931E+001	8.19066E-001	9.03927E-001	-1.87240E-001	-2.38070E+002	1.09768E+002	-1.85844E-001	-2.37207E+002	1.07496E+002
1.36590E+002	1.06635E+003	1.57869E+002	8.46590E+001	1.15151E+000	1.70167E+000	1.26030E+004	1.39616E+003	1.00000E+000	1.13280E+004	0.00000E+000	1.02592E+006	1.95949E+000	3.26550E+001	1.02572E-002	1.51579E-002	5.15401E-002	1.11210E-001	2.96082E+005	1.57881E+002	8.46762E+001	2.01544E-002	2.01544E-002	1.51942E+005	1.70000E+001	1.10000E+001	0.00000E+000	5.15325E+002	5.58639E+002	5.38756E+001	0.00000E+000	3.35817E+000	2.28019E-002	0.00000E+000	5.54691E+001	2.77964E+000	9.24839E-001	3.82331E+002	4.24260E+002	4.64586E+001	5.39786E+001	8.19066E-001	9.03927E-001	-1.91882E-001	-2.35731E+002	1.22581E+002	-1.85848E-001	-2.37221E+002	1.07493E+002
1.24970E+002	7.42523E+002	1.57860E+002	8.46595E+001	1.16948E+000	1.70889E+000	8.93900E+003	6.46107E+002	1.00000E+000	1.13290E+004	2.00000E+000	1.02600E+006	1.99850E+000	2.72493E+001	1.23693E-002	1.80746E-002	5.13757E-002	1.07828E-001	2.96082E+005	1.57881E+002	8.46762E+001	2.01544E-002	2.01544E-002	1.51942E+005	1.70000E+001	1.20000E+001	0.00000E+000	3.64564E+002	3.99737E+002	3.53998E+001	0.00000E+000	2.37971E+000	1.62445E-002	0.00000E+000	5.50793E+001	3.24496E+000	9.40669E-001	3.82331E+002	4.24260E+002	4.64586E+001	5.40073E+001	8.19066E-001	9.03927E-001	-1.86448E-001	-2.36121E+002	1.09936E+002	-1.85844E-001	-2.37193E+002	1.07509E+002
1.12006E+002	6.16715E+002	1.57874E+002	8.46747E+001	1.27973E+000	1.78014E+000	8.35500E+003	4.07675E+002	1.00000E+000	1.13300E+004	8.00000E+000	1.02609E+006	2.27810E+000	2.48337E+001	1.40005E-002	1.94752E-002	5.28108E-002	1.00290E-001	2.96082E+005	1.57881E+002	8.46762E+001	2.01544E-002	2.01544E-002	1.51942E+005	1.70000E+001	1.30000E+001	0.00000E+000	2.76332E+002	3.30999E+002	4.04757E+001	0.00000E+000	1.93260E+000	9.25344E-003	0.00000E+000	4.97174E+001	3.53191E+000	8.93940E-001	3.82331E+002	4.24260E+002	4.64586E+001	5.39995E+001	8.19066E-001	9.03927E-001	-1.62550E-001	-2.41483E+002	5.20357E+001	-1.85847E-001	-2.37201E+002	1.07513E+002
1.23747E+002	4.60354E+002	1.57797E+002	8.47313E+001	1.13010E+000	1.63905E+000	5.17900E+003	4.56499E+002	1.00000E+000	1.13310E+004	1.60000E+001	1.02619E+006	1.85229E+000	2.14559E+001	1.57034E-002	2.27756E-002	5.44220E-002	1.11684E-001	2.96082E+005	1.57881E+002	8.46762E+001	2.01544E-002	2.01544E-002	1.51942E+005	1.70000E+001	1.40000E+001	0.00000E+000	2.06378E+002	2.54212E+002	3.49659E+001	0.00000E+000	1.48011E+000	4.95356E-002	0.00000E+000	4.78110E+001	4.59382E+000	8.72959E-001	3.82331E+002	4.24260E+002	4.64586E+001	5.40099E+001	8.19066E-001	9.03927E-001	-1.82836E-001	-2.43389E+002	9.45862E+001	-1.85846E-001	-2.37190E+002	1.07515E+002
1.20126E+002	6.46974E+002	1.57892E+002	8.47213E+001	1.16723E+000	1.82562E+000	8.17200E+003	5.02416E+002	1.00000E+000	1.13320E+004	6.00000E+000	1.02627E+006	2.13092E+000	2.54357E+001	1.29120E-002	2.01951E-002	5.39267E-002	1.29454E-001	2.96082E+005	1.57881E+002	8.46762E+001	2.01544E-002	2.01544E-002	1.51942E+005	1.70000E+001	1.50000E+001	0.00000E+000	3.08545E+002	3.32533E+002	5.21924E+001	0.00000E+000	2.07318E+000	2.33644E-002	0.00000E+000	5.44680E+001	3.90330E+000	8.17889E-001	3.82331E+002	4.24260E+002	4.64586E+001	5.39945E+001	8.19066E-001	9.03927E-001	-2.19093E-001	-5.27932E+002	-1.06373E+002	-1.85851E-001	-2.37205E+002	1.07526E+002
1.25534E+002	8.57229E+002	1.57882E+002	8.46710E+001	1.16715E+000	1.71008E+000	1.03040E+004	6.29030E+002	1.00000E+000	1.13330E+004	1.00000E+000	1.02635E+006	1.99592E+000	2.92785E+001	1.14980E-002	1.68466E-002	4.87077E-002	1.02836E-001	2.96082E+005	1.57881E+002	8.46762E+001	2.01544E-002	2.01544E-002	1.51942E+005	1.70000E+001	1.60000E+001	0.00000E+000	4.05048E+002	4.52055E+002	4.14357E+001	0.00000E+000	2.67443E+000	9.44070E-003	0.00000E+000	5.41048E+001	3.03318E+000	9.37325E-001	3.82331E+002	4.24260E+002	4.64586E+001	5.39934E+001	8.19066E-001	9.03927E-001	-1.87756E-001	-2.37095E+002	1.11907E+002	-1.85853E-001	-2.37207E+002	1.07521E+002
1.18776E+002	4.06704E+002	1.57940E+002	8.46382E+001	1.14358E+000	1.66127E+000	4.67300E+003	3.17504E+002	1.00000E+000	1.13340E+004	2.00000E+001	1.02646E+006	1.89980E+000	2.01669E+001	1.67290E-002	2.43021E-002	5.02113E-002	1.02491E-001	2.96082E+005	1.57881E+002	8.46762E+001	2.01544E-002	2.01544E-002	1.51942E+005	1.70000E+001	1.70000E+001	0.00000E+000	1.98830E+002	2.16607E+002	3.49396E+001	0.00000E+000	1.34725E+000	3.04241E-002	0.00000E+000	5.37262E+001	5.20257E+000	8.11475E-001	3.82331E+002	4.24260E+002	4.64586E+001	5.39702E+001	8.19066E-001	9.03927E-001	-1.83625E-001	-2.37474E+002	1.02277E+002	-1.85859E-001	-2.37230E+002	1.07519E+002
1.04074E+002	9.87614E+001	1.57311E+002	8.42833E+001	1.24673E+000	1.34938E+000	1.02900E+003	1.54484E+002	1.00000E+000	1.13890E+004	4.90000E+001	1.03125E+006	1.68230E+000	9.93788E+000	3.88654E-002	4.20654E-002	9.96571E-002	1.15255E-001	2.97803E+005	1.57311E+002	8.42833E+001	9.96571E-002	1.15255E-001	1.02900E+003	1.00000E+000	1.00000E+000	0.00000E+000	1.48824E+001	4.85602E+001	3.60304E+001	1.00000E+002	3.10055E-001	3.16350E-001	0.00000E+000	2.68823E+002	1.00074E+001	8.99002E-001	1.48824E+001	4.85602E+001	3.60304E+001	2.68823E+002	1.00074E+001	8.99002E-001	-3.82493E-002	-2.23773E+001	2.29467E+001	-3.82493E-002	-2.23773E+001	2.29467E+001
1.33893E+002	5.49533E+002	1.57137E+002	8.34903E+001	1.15936E+000	1.61077E+000	6.25200E+003	4.50498E+002	1.00000E+000	1.14550E+004	6.00000E+000	1.03696E+006	1.86746E+000	2.34421E+001	1.46625E-002	2.03715E-002	4.95738E-002	9.34462E-002	2.99367E+005	1.57203E+002	8.35214E+001	3.18180E-002	3.18180E-002	2.64440E+004	7.00000E+000	2.00000E+000	0.00000E+000	1.69498E+002	8.86160E+001	3.31314E+002	1.00000E+002	1.89880E+000	2.74653E-002	0.00000E+000	2.07700E+002	3.72541E+000	9.79732E-001	1.22903E+002	7.87502E+001	2.34161E+002	2.10776E+002	1.98813E+000	8.92652E-001	-1.61755E-001	-3.74700E+002	-8.31793E+001	-1.49985E-001	-3.71624E+002	-1.05208E+002
1.12853E+002	3.06905E+002	1.57236E+002	8.34632E+001	1.19030E+000	1.63493E+000	3.62800E+003	2.14543E+002	1.00000E+000	1.14560E+004	1.90000E+001	1.03705E+006	1.94605E+000	1.75187E+001	1.97616E-002	2.71435E-002	5.10283E-002	9.24560E-002	2.99367E+005	1.57203E+002	8.35214E+001	3.18180E-002	3.18180E-002	2.64440E+004	7.00000E+000	3.00000E+000	0.00000E+000	9.18232E+001	5.69236E+001	1.80619E+002	1.00000E+002	1.05868E+000	4.89578E-002	0.00000E+000	2.10499E+002	5.14901E+000	9.30537E-001	1.22903E+002	7.87502E+001	2.34161E+002	2.10816E+002	1.98813E+000	8.92652E-001	-1.56159E-001	-3.71901E+002	-9.23597E+001	-1.49977E-001	-3.71584E+002	-1.05171E+002
1.29170E+002	5.26403E+002	1.57210E+002	8.34860E+001	1.10362E+000	1.42496E+000	5.12900E+003	4.07969E+002	1.00000E+000	1.14570E+004	5.00000E+000	1.03713E+006	1.57261E+000	2.29435E+001	1.54100E-002	1.98969E-002	4.34398E-002	7.03527E-002	2.99367E+005	1.57203E+002	8.35214E+001	3.18180E-002	3.18180E-002	2.64440E+004	7.00000E+000	4.00000E+000	0.00000E+000	1.56819E+002	9.66393E+001	2.94099E+002	1.00000E+002	1.75719E+000	3.03656E-002	0.00000E+000	2.09921E+002	4.51593E+000	8.92333E-001	1.22903E+002	7.87502E+001	2.34161E+002	2.10816E+002	1.98813E+000	8.92652E-001	-1.25809E-001	-8.12789E+001	1.34929E+002	-1.49979E-001	-3.71584E+002	-1.05170E+002
1.18564E+002	3.36279E+002	1.57235E+002	8.36085E+001	1.14738E+000	1.55850E+000	3.68400E+003	3.32294E+002	1.00000E+000	1.14580E+004	1.90000E+001	1.03723E+006	1.78819E+000	1.83379E+001	1.89037E-002	2.56771E-002	5.75027E-002	1.03141E-001	2.99367E+005	1.57203E+002	8.35214E+001	3.18180E-002	3.18180E-002	2.64440E+004	7.00000E+000	5.00000E+000	0.00000E+000	8.75370E+001	8.24964E+001	1.76647E+002	1.00000E+002	1.10731E+000	6.16002E-002	0.00000E+000	2.20378E+002	5.84640E+000	8.13286E-001	1.22903E+002	7.87502E+001	2.34161E+002	2.10799E+002	1.98813E+000	8.92652E-001	-1.50713E-001	-3.62022E+002	-9.40337E+001	-1.49984E-001	-3.71601E+002	-1.05155E+002
1.19320E+002	4.25634E+002	1.57242E+002	8.35307E+001	1.15563E+000	1.55806E+000	4.69600E+003	4.17008E+002	1.00000E+000	1.14590E+004	1.10000E+001	1.03732E+006	1.80055E+000	2.06309E+001	1.68638E-002	2.27364E-002	5.14748E-002	9.10352E-002	2.99367E+005	1.57203E+002	8.35214E+001	3.18180E-002	3.18180E-002	2.64440E+004	7.00000E+000	6.00000E+000	0.00000E+000	1.26526E+002	9.02985E+001	2.32745E+002	1.00000E+002	1.43835E+000	4.58456E-002	0.00000E+000	2.12828E+002	5.09834E+000	8.26035E-001	1.22903E+002	7.87502E+001	2.34161E+002	2.10787E+002	1.98813E+000	8.92652E-001	-1.47069E-001	-3.69572E+002	-1.09282E+002	-1.49988E-001	-3.71613E+002	-1.05167E+002
1.04572E+002	1.07448E+002	1.58606E+002	8.42434E+001	1.44696E+000	1.59606E+000	1.49400E+003	1.87898E+002	1.00000E+000	1.14800E+004	4.90000E+001	1.03918E+006	2.30944E+000	1.03657E+001	3.74353E-002	4.12928E-002	1.16797E-001	1.40663E-001	2.99996E+005	1.58706E+002	8.42423E+001	3.14479E-002	3.14479E-002	5.05020E+004	1.10000E+001	1.00000E+000	0.00000E+000	3.11395E+001	5.47872E+001	2.62512E+001	1.00000E+002	3.43292E-001	3.56947E-001	0.00000E+000	7.73490E+000	1.23671E+001	6.03736E-001	1.04780E+002	2.56291E+002	6.96960E+001	1.57365E+001	1.31128E+000	9.79360E-001	-4.77154E-002	7.73490E+000	7.12229E+001	-1.87761E-001	-2.75464E+002	7.36260E+001
1.10774E+002	2.05250E+002	1.58775E+002	8.42578E+001	1.24000E+000	1.62277E+000	2.50400E+003	3.03100E+002	1.00000E+000	1.14820E+004	2.80000E+001	1.03933E+006	2.01224E+000	1.43265E+001	2.47802E-002	3.24295E-002	7.72699E-002	1.29172E-001	2.99996E+005	1.58706E+002	8.42423E+001	3.14479E-002	3.14479E-002	5.05020E+004	1.10000E+001	3.00000E+000	0.00000E+000	6.52914E+001	1.10411E+002	3.74787E+001	1.00000E+002	6.46598E-001	1.29008E-001	0.00000E+000	2.18917E+001	8.24276E+000	6.99683E-001	1.04780E+002	2.56291E+002	6.96960E+001	1.57076E+001	1.31128E+000	9.79360E-001	-1.32534E-001	-2.69308E+002	-3.89155E+001	-1.87770E-001	-2.75492E+002	7.36494E+001
1.23683E+002	4.11717E+002	1.58657E+002	8.43144E+001	1.15887E+000	1.64513E+000	4.76400E+003	2.43713E+002	1.00000E+000	1.14830E+004	1.10000E+001	1.03940E+006	1.90649E+000	2.02908E+001	1.67899E-002	2.38350E-002	5.26160E-002	1.02995E-001	2.99996E+005	1.58706E+002	8.42423E+001	3.14479E-002	3.14479E-002	5.05020E+004	1.10000E+001	4.00000E+000	0.00000E+000	8.35634E+001	2.67272E+002	6.99839E+001	1.00000E+002	1.27228E+000	3.65102E-002	0.00000E+000	1.15768E+001	3.68384E+000	1.13502E+000	1.04780E+002	2.56291E+002	6.96960E+001	1.57073E+001	1.31128E+000	9.79360E-001	-1.72318E-001	-2.79623E+002	3.52123E+001	-1.87771E-001	-2.75493E+002	7.36378E+001
1.16788E+002	2.67494E+002	1.58723E+002	8.41603E+001	1.13733E+000	1.78961E+000	3.23600E+003	2.46072E+002	1.00000E+000	1.14840E+004	2.00000E+001	1.03949E+006	2.03538E+000	1.63553E+001	1.99932E-002	3.14597E-002	6.09437E-002	1.45452E-001	2.99996E+005	1.58706E+002	8.42423E+001	3.14479E-002	3.14479E-002	5.05020E+004	1.10000E+001	5.00000E+000	0.00000E+000	5.36890E+001	1.79506E+002	4.79525E+001	3.00000E+002	8.50487E-001	5.85048E-002	0.00000E+000	1.05788E+001	4.40932E+000	1.15058E+000	1.04780E+002	2.56291E+002	6.96960E+001	1.56878E+001	1.31128E+000	9.79360E-001	-2.21853E-001	-5.71821E+002	-1.43585E+002	-1.87777E-001	-2.75512E+002	7.36232E+001
1.18552E+002	4.72474E+002	1.58660E+002	8.42299E+001	1.19897E+000	1.77978E+000	6.00500E+003	6.47878E+002	1.00000E+000	1.14850E+004	7.00000E+000	1.03956E+006	2.13390E+000	2.17365E+001	1.54722E-002	2.29672E-002	6.32060E-002	1.36763E-001	2.99996E+005	1.58706E+002	8.42423E+001	3.14479E-002	3.14479E-002	5.05020E+004	1.10000E+001	6.00000E+000	0.00000E+000	1.23713E+002	2.95453E+002	7.65330E+001	3.00000E+002	1.49697E+000	4.26767E-002	0.00000E+000	1.71469E+001	3.78938E+000	9.82803E-001	1.04780E+002	2.56291E+002	6.96960E+001	1.57000E+001	1.31128E+000	9.79360E-001	-1.93926E-001	-2.74053E+002	8.89878E+001	-1.87775E-001	-2.75500E+002	7.36294E+001
1.13577E+002	3.83098E+002	1.58582E+002	8.42697E+001	1.27712E+000	1.83504E+000	5.30000E+003	4.37179E+002	1.00000E+000	1.14870E+004	1.00000E+001	1.03974E+006	2.34357E+000	1.95729E+001	1.75426E-002	2.52062E-002	6.99422E-002	1.41836E-001	2.99996E+005	1.58706E+002	8.42423E+001	3.14479E-002	3.14479E-002	5.05020E+004	1.10000E+001	8.00000E+000	0.00000E+000	9.02181E+001	2.34118E+002	6.37102E+001	3.00000E+002	1.17341E+000	4.01766E-002	0.00000E+000	1.44982E+001	3.91951E+000	1.01140E+000	1.04780E+002	2.56291E+002	6.96960E+001	1.57558E+001	1.31128E+000	9.79360E-001	-1.78175E-001	-2.76702E+002	5.10053E+001	-1.87765E-001	-2.75444E+002	7.36539E+001
1.16352E+002	2.68999E+002	1.58950E+002	8.41733E+001	1.22710E+000	1.62882E+000	3.24900E+003	3.19725E+002	1.00000E+000	1.14880E+004	2.00000E+001	1.03984E+006	1.99873E+000	1.64012E+001	2.15281E-002	2.85758E-002	6.72928E-002	1.15641E-001	2.99996E+005	1.58706E+002	8.42423E+001	3.14479E-002	3.14479E-002	5.05020E+004	1.10000E+001	9.00000E+000	0.00000E+000	1.03189E+002	1.43436E+002	2.90437E+001	3.00000E+002	8.27506E-001	9.74805E-002	0.00000E+000	4.02883E+001	6.33677E+000	7.99002E-001	1.04780E+002	2.56291E+002	6.96960E+001	1.57451E+001	1.31128E+000	9.79360E-001	-1.39500E-001	-2.50912E+002	-6.06896E+000	-1.87769E-001	-2.75455E+002	7.37059E+001
1.23193E+002	4.74380E+002	1.58616E+002	8.42278E+001	1.20038E+000	1.69037E+000	5.79900E+003	6.22688E+002	1.00000E+000	1.14890E+004	7.00000E+000	1.03991E+006	2.02909E+000	2.17803E+001	1.57631E-002	2.21975E-002	6.51803E-002	1.27185E-001	2.99996E+005	1.58706E+002	8.42423E+001	3.14479E-002	3.14479E-002	5.05020E+004	1.10000E+001	1.00000E+001	0.00000E+000	1.14084E+002	3.02502E+002	7.75485E+001	3.00000E+002	1.49243E+000	6.77731E-002	0.00000E+000	1.51620E+001	3.63224E+000	1.04337E+000	1.04780E+002	2.56291E+002	6.96960E+001	1.57501E+001	1.31128E+000	9.79360E-001	-1.68390E-001	-2.76038E+002	3.02051E+001	-1.87769E-001	-2.75450E+002	7.36574E+001
1.17095E+002	3.53546E+002	1.58818E+002	8.43079E+001	1.20191E+000	1.79058E+000	4.52900E+003	2.00881E+002	1.00000E+000	1.14900E+004	1.80000E+001	1.04000E+006	2.15212E+000	1.88028E+001	1.78596E-002	2.66067E-002	5.34022E-002	1.14468E-001	2.99996E+005	1.58706E+002	8.42423E+001	3.14479E-002	3.14479E-002	5.05020E+004	1.10000E+001	1.10000E+001	0.00000E+000	8.55364E+001	2.21991E+002	5.49529E+001	3.00000E+002	1.09393E+000	3.58347E-002	0.00000E+000	1.62193E+001	4.10949E+000	1.04352E+000	1.04780E+002	2.56291E+002	6.96960E+001	1.57769E+001	1.31128E+000	9.79360E-001	-1.95649E-001	-2.74981E+002	9.20232E+001	-1.87764E-001	-2.75423E+002	7.37208E+001
1.39747E+002	9.98816E+002	1.57259E+002	8.39316E+001	1.15143E+000	1.47548E+000	1.04260E+004	9.42016E+002	1.00000E+000	1.17910E+004	0.00000E+000	1.06580E+006	1.69892E+000	3.16041E+001	1.12766E-002	1.44502E-002	4.94986E-002	8.03562E-002	3.07488E+005	1.57278E+002	8.40263E+001	3.42135E-002	3.42135E-002	4.09250E+004	5.00000E+000	1.00000E+000	0.00000E+000	3.50684E+002	1.41775E+002	5.36501E+002	1.00000E+002	3.29681E+000	2.26328E-002	0.00000E+000	2.02130E+002	3.26601E+000	8.65396E-001	2.32342E+002	1.49025E+002	4.43337E+002	2.13404E+002	1.59647E+000	8.93587E-001	-1.22117E-001	-8.90702E+001	1.19680E+002	-1.33892E-001	-3.68996E+002	-1.36120E+002
1.31942E+002	7.86702E+002	1.57268E+002	8.40510E+001	1.12756E+000	1.57642E+000	8.50200E+003	8.86852E+002	1.00000E+000	1.17920E+004	0.00000E+000	1.06589E+006	1.77750E+000	2.80482E+001	1.22286E-002	1.70966E-002	5.12535E-002	9.86270E-002	3.07488E+005	1.57278E+002	8.40263E+001	3.42135E-002	3.42135E-002	4.09250E+004	5.00000E+000	2.00000E+000	0.00000E+000	2.30611E+002	1.19896E+002	4.71812E+002	1.00000E+002	2.65347E+000	1.98174E-002	0.00000E+000	2.10769E+002	3.07287E+000	1.01856E+000	2.32342E+002	1.49025E+002	4.43337E+002	2.13383E+002	1.59647E+000	8.93587E-001	-1.64841E-001	-3.71631E+002	-7.33558E+001	-1.33899E-001	-3.69017E+002	-1.36109E+002
1.32598E+002	7.72542E+002	1.57336E+002	8.40064E+001	1.13811E+000	1.52007E+000	8.16800E+003	7.39110E+002	1.00000E+000	1.17930E+004	0.00000E+000	1.06597E+006	1.73001E+000	2.77946E+001	1.25929E-002	1.68193E-002	5.47585E-002	9.64162E-002	3.07488E+005	1.57278E+002	8.40263E+001	3.42135E-002	3.42135E-002	4.09250E+004	5.00000E+000	3.00000E+000	0.00000E+000	1.98734E+002	1.74677E+002	4.39216E+002	1.00000E+002	2.60757E+000	2.40468E-002	0.00000E+000	2.20707E+002	3.49459E+000	9.13769E-001	2.32342E+002	1.49025E+002	4.43337E+002	2.13397E+002	1.59647E+000	8.93587E-001	-1.42495E-001	-3.61693E+002	-1.10919E+002	-1.33898E-001	-3.69003E+002	-1.36091E+002
[truncated: 435 more rows]
