# Supplementary material for: Super-resolution visualization of chromatin loop folding in human lymphoblastoid cells using interferometric photoactivated localization microscopy
Source: Sci Rep. 2022 May 20;12:8582. doi: 10.1038/s41598-022-12568-9 (PMC9122977; doi:10.1038/s41598-022-12568-9)
Supplement: Supplementary file 2 — Supplementary Information 2. [file 41598_2022_12568_MOESM2_ESM.zip › ChromoLooping-main/data/ascii_files/Run1-647_c123_sum_X5_processed_jsa_IDL_ASCII_image21.txt]

Offset	Amplitude	X Position	Y Position	X Peak Width	Y Peak Width	6 N Photons	ChiSquared	FitOK	Frame Number	Peak Index of Frame	Peak Global Index	12 X PkW * Y PkW	Sigma Amplitude	Sigma X Pos rtNph	Sigma Y Pos rtNph	Sigma X Pos Full	Sigma Y Pos Full	18 Grouped Index	Group X Position	Group Y Position	Group Sigma X Pos	Group Sigma Y Pos	Group N Photons	24 Group Size	Frame Index in Grp	Label Set	Amplitude L1	Amplitude L2	Amplitude L3	30 FitOK Labels	Zeta0	Sigma Amp L2	Sigma Amp L3	Z Position	Sigma Z	36 Coherence	Group A1	Group A2	Group A3	Group Z Position	Group Sigma Z	42 Group Coherence	XY Ellipticity	Unwrapped Z	Unwrapped Z Error	XY Group Ellipticity	Unwrapped Group Z	Unwrapped Group Z Error
2.42435E+002	1.68428E+003	1.89610E+002	1.21127E+002	1.37124E+000	1.38683E+000	1.96830E+004	6.07800E+003	1.00000E+000	2.10000E+001	2.00000E+000	2.18600E+003	1.90168E+000	4.10400E+001	9.77393E-003	9.88501E-003	5.49624E-002	5.61968E-002	6.93000E+002	1.89503E+002	1.21200E+002	2.08591E-002	2.08591E-002	1.96225E+005	8.00000E+000	1.00000E+000	0.00000E+000	4.33306E+002	5.39878E+002	7.64598E+002	1.00000E+002	5.49105E+000	3.47847E-002	0.00000E+000	1.84336E+002	3.26177E+000	6.30655E-001	5.60464E+002	7.34969E+002	8.13862E+002	1.95794E+002	1.32323E+000	4.92357E-001	-5.42093E-003	-1.06864E+002	-1.12666E+002	1.48910E-003	-9.54065E+001	-1.14163E+002
2.37699E+002	1.73318E+003	1.89559E+002	1.21168E+002	1.42511E+000	1.40126E+000	2.11990E+004	5.16584E+003	1.00000E+000	2.20000E+001	2.00000E+000	2.30500E+003	1.99694E+000	4.16315E+001	9.78790E-003	9.62411E-003	5.23162E-002	5.06135E-002	6.93000E+002	1.89503E+002	1.21200E+002	2.08591E-002	2.08591E-002	1.96225E+005	8.00000E+000	2.00000E+000	0.00000E+000	4.45297E+002	5.18036E+002	8.12668E+002	1.00000E+002	5.62725E+000	2.76689E-002	0.00000E+000	1.80074E+002	2.95840E+000	6.70002E-001	5.60464E+002	7.34969E+002	8.13862E+002	1.95874E+002	1.32323E+000	4.92357E-001	8.69019E-003	-1.11126E+002	-1.43390E+002	1.49762E-003	-9.53262E+001	-1.14103E+002
2.45214E+002	1.81664E+003	1.89589E+002	1.21104E+002	1.39615E+000	1.42198E+000	2.20730E+004	7.08221E+003	1.00000E+000	2.30000E+001	1.00000E+000	2.41100E+003	1.98531E+000	4.26221E+001	9.39729E-003	9.57114E-003	5.55916E-002	5.76347E-002	6.93000E+002	1.89503E+002	1.21200E+002	2.08591E-002	2.08591E-002	1.96225E+005	8.00000E+000	3.00000E+000	0.00000E+000	4.63152E+002	5.84577E+002	8.12726E+002	1.00000E+002	5.87578E+000	3.80866E-002	0.00000E+000	1.85395E+002	3.11031E+000	6.24535E-001	5.60464E+002	7.34969E+002	8.13862E+002	1.95979E+002	1.32323E+000	4.92357E-001	-8.91145E-003	-1.05805E+002	-1.05067E+002	1.51318E-003	-9.52206E+001	-1.14029E+002
2.64393E+002	2.01394E+003	1.89483E+002	1.21200E+002	1.43222E+000	1.33567E+000	2.36880E+004	7.24478E+003	1.00000E+000	2.40000E+001	1.00000E+000	2.52300E+003	1.91297E+000	4.48769E+001	9.30560E-003	8.67833E-003	6.29260E-002	5.48281E-002	6.93000E+002	1.89503E+002	1.21200E+002	2.08591E-002	2.08591E-002	1.96225E+005	8.00000E+000	4.00000E+000	0.00000E+000	4.91653E+002	7.19637E+002	8.40185E+002	1.00000E+002	6.45074E+000	4.41800E-002	0.00000E+000	1.95223E+002	3.14150E+000	5.96883E-001	5.60464E+002	7.34969E+002	8.13862E+002	1.96070E+002	1.32323E+000	4.92357E-001	3.51565E-002	1.95223E+002	1.13180E+002	1.52403E-003	-9.51297E+001	-1.13966E+002
2.53722E+002	2.06783E+003	1.89515E+002	1.21177E+002	1.34245E+000	1.35906E+000	2.32790E+004	6.55136E+003	1.00000E+000	2.50000E+001	1.00000E+000	2.64400E+003	1.82447E+000	4.54734E+001	8.79865E-003	8.90752E-003	5.12631E-002	5.25186E-002	6.93000E+002	1.89503E+002	1.21200E+002	2.08591E-002	2.08591E-002	1.96225E+005	8.00000E+000	5.00000E+000	0.00000E+000	5.44059E+002	7.23012E+002	8.13813E+002	1.00000E+002	6.52654E+000	3.31585E-002	0.00000E+000	1.95565E+002	3.69867E+000	5.11403E-001	5.60464E+002	7.34969E+002	8.13862E+002	1.96198E+002	1.32323E+000	4.92357E-001	-5.86453E-003	-9.56348E+001	-1.00615E+002	1.54375E-003	-9.50019E+001	-1.13872E+002
2.66979E+002	2.26122E+003	1.89472E+002	1.21261E+002	1.38810E+000	1.42534E+000	2.74540E+004	8.75050E+003	1.00000E+000	2.60000E+001	1.00000E+000	2.74000E+003	1.97851E+000	4.75522E+001	8.37755E-003	8.60231E-003	5.34045E-002	5.62687E-002	6.93000E+002	1.89503E+002	1.21200E+002	2.08591E-002	2.08591E-002	1.96225E+005	8.00000E+000	6.00000E+000	0.00000E+000	5.89224E+002	8.62016E+002	8.19529E+002	1.00000E+002	7.08832E+000	3.22080E-002	0.00000E+000	2.07198E+002	3.56590E+000	4.88449E-001	5.60464E+002	7.34969E+002	8.13862E+002	1.96297E+002	1.32323E+000	4.92357E-001	-1.29404E-002	-8.40022E+001	-7.57072E+001	1.55594E-003	-9.49026E+001	-1.13792E+002
2.28630E+002	2.42007E+003	1.89426E+002	1.21278E+002	1.44878E+000	1.44155E+000	3.08670E+004	7.28008E+003	1.00000E+000	2.70000E+001	2.00000E+000	2.84000E+003	2.08849E+000	4.91942E+001	8.24621E-003	8.20508E-003	5.25386E-002	5.20231E-002	6.93000E+002	1.89503E+002	1.21200E+002	2.08591E-002	2.08591E-002	1.96225E+005	8.00000E+000	7.00000E+000	0.00000E+000	7.33817E+002	8.79324E+002	8.20948E+002	1.00000E+002	7.57480E+000	2.38391E-002	0.00000E+000	2.07118E+002	4.91781E+000	3.34020E-001	5.60464E+002	7.34969E+002	8.13862E+002	1.96433E+002	1.32323E+000	4.92357E-001	2.83325E-003	-8.40817E+001	-1.05372E+002	1.57840E-003	-9.47670E+001	-1.13705E+002
2.52317E+002	2.36281E+003	1.89439E+002	1.21225E+002	1.38703E+000	1.38868E+000	2.79820E+004	7.32425E+003	1.00000E+000	2.80000E+001	1.00000E+000	2.95400E+003	1.92614E+000	4.86088E+001	8.29177E-003	8.30162E-003	5.01541E-002	5.02714E-002	6.93000E+002	1.89503E+002	1.21200E+002	2.08591E-002	2.08591E-002	1.96225E+005	8.00000E+000	8.00000E+000	0.00000E+000	6.66379E+002	8.94216E+002	8.14697E+002	1.00000E+002	7.39611E+000	2.50125E-002	0.00000E+000	2.10138E+002	4.21912E+000	4.08912E-001	5.60464E+002	7.34969E+002	8.13862E+002	1.96541E+002	1.32323E+000	4.92357E-001	-2.60355E-004	-8.10616E+001	-9.65570E+001	1.59229E-003	-9.46586E+001	-1.13627E+002
2.16030E+002	2.53802E+003	1.89326E+002	1.21256E+002	1.45445E+000	1.48942E+000	3.34150E+004	1.05717E+004	1.00000E+000	4.10000E+001	0.00000E+000	4.35700E+003	2.16628E+000	5.03788E+001	7.95661E-003	8.14789E-003	5.69597E-002	5.97012E-002	1.28900E+003	1.89396E+002	1.21204E+002	1.94370E-002	1.94370E-002	3.15596E+005	1.10000E+001	1.00000E+000	0.00000E+000	6.86095E+002	9.12298E+002	9.47313E+002	1.00000E+002	7.96175E+000	2.77541E-002	0.00000E+000	2.01850E+002	3.39819E+000	4.64593E-001	6.03281E+002	8.63872E+002	8.90965E+002	2.03272E+002	1.00304E+000	5.12161E-001	-1.14059E-002	-8.93499E+001	-8.39612E+001	-1.94756E-002	-8.79277E+001	-6.73893E+001
2.21584E+002	2.39745E+003	1.89343E+002	1.21204E+002	1.46280E+000	1.45204E+000	3.10010E+004	7.01848E+003	1.00000E+000	4.20000E+001	0.00000E+000	4.45600E+003	2.12404E+000	4.89637E+001	8.30803E-003	8.24689E-003	5.52649E-002	5.44646E-002	1.28900E+003	1.89396E+002	1.21204E+002	1.94370E-002	1.94370E-002	3.15596E+005	1.10000E+001	2.00000E+000	0.00000E+000	6.30258E+002	8.73363E+002	9.13595E+002	1.00000E+002	7.56579E+000	2.22676E-002	0.00000E+000	2.02075E+002	3.29644E+000	4.97231E-001	6.03281E+002	8.63872E+002	8.90965E+002	2.03349E+002	1.00304E+000	5.12161E-001	4.18431E-003	-8.91251E+001	-1.12974E+002	-1.94705E-002	-8.78515E+001	-6.73264E+001
2.10539E+002	2.48172E+003	1.89354E+002	1.21193E+002	1.42898E+000	1.46927E+000	3.17510E+004	8.50586E+003	1.00000E+000	4.30000E+001	0.00000E+000	4.56800E+003	2.09955E+000	4.98169E+001	8.01950E-003	8.24559E-003	5.51801E-002	5.82983E-002	1.28900E+003	1.89396E+002	1.21204E+002	1.94370E-002	1.94370E-002	3.15596E+005	1.10000E+001	3.00000E+000	0.00000E+000	6.74240E+002	9.16156E+002	9.05983E+002	1.00000E+002	7.79629E+000	2.71352E-002	0.00000E+000	2.05526E+002	3.56392E+000	4.54449E-001	6.03281E+002	8.63872E+002	8.90965E+002	2.03433E+002	1.00304E+000	5.12161E-001	-1.34174E-002	-8.56741E+001	-7.65140E+001	-1.94639E-002	-8.77670E+001	-6.72537E+001
2.30231E+002	2.38615E+003	1.89396E+002	1.21198E+002	1.41677E+000	1.45160E+000	2.99760E+004	5.99626E+003	1.00000E+000	4.40000E+001	0.00000E+000	4.67100E+003	2.05658E+000	4.88482E+001	8.18298E-003	8.38417E-003	5.07563E-002	5.32464E-002	1.28900E+003	1.89396E+002	1.21204E+002	1.94370E-002	1.94370E-002	3.15596E+005	1.10000E+001	4.00000E+000	0.00000E+000	6.39394E+002	8.55475E+002	8.98457E+002	1.00000E+002	7.48875E+000	2.27421E-002	0.00000E+000	2.01522E+002	3.50777E+000	4.75196E-001	6.03281E+002	8.63872E+002	8.90965E+002	2.03556E+002	1.00304E+000	5.12161E-001	-1.16432E-002	-8.96784E+001	-8.38391E+001	-1.94462E-002	-8.76443E+001	-6.71557E+001
2.24918E+002	2.52539E+003	1.89341E+002	1.21241E+002	1.47245E+000	1.51155E+000	3.40510E+004	1.03926E+004	1.00000E+000	4.50000E+001	0.00000E+000	4.79200E+003	2.22568E+000	5.02532E+001	7.97950E-003	8.19138E-003	5.55981E-002	5.85558E-002	1.28900E+003	1.89396E+002	1.21204E+002	1.94370E-002	1.94370E-002	3.15596E+005	1.10000E+001	5.00000E+000	0.00000E+000	6.96208E+002	9.12983E+002	9.25934E+002	1.00000E+002	7.92072E+000	2.50752E-002	0.00000E+000	2.03534E+002	3.53798E+000	4.42049E-001	6.03281E+002	8.63872E+002	8.90965E+002	2.03625E+002	1.00304E+000	5.12161E-001	-1.25999E-002	-8.76663E+001	-8.00365E+001	-1.94443E-002	-8.75753E+001	-6.70948E+001
2.29853E+002	1.99888E+003	1.89522E+002	1.21138E+002	1.36759E+000	1.41665E+000	2.37650E+004	4.95005E+003	1.00000E+000	4.60000E+001	0.00000E+000	4.88800E+003	1.93741E+000	4.47088E+001	8.87132E-003	9.18956E-003	5.03430E-002	5.39562E-002	1.28900E+003	1.89396E+002	1.21204E+002	1.94370E-002	1.94370E-002	3.15596E+005	1.10000E+001	6.00000E+000	0.00000E+000	4.69866E+002	7.02780E+002	8.34321E+002	1.00000E+002	6.31632E+000	2.51931E-002	0.00000E+000	1.96947E+002	3.01622E+000	6.20668E-001	6.03281E+002	8.63872E+002	8.90965E+002	2.03726E+002	1.00304E+000	5.12161E-001	-1.71079E-002	-9.42530E+001	-7.81415E+001	-1.94338E-002	-8.74737E+001	-6.69933E+001
2.30719E+002	2.35573E+003	1.89386E+002	1.21253E+002	1.39050E+000	1.49046E+000	2.98030E+004	8.06401E+003	1.00000E+000	4.70000E+001	0.00000E+000	4.98700E+003	2.07248E+000	4.85359E+001	8.05456E-003	8.63354E-003	5.19630E-002	5.95987E-002	1.28900E+003	1.89396E+002	1.21204E+002	1.94370E-002	1.94370E-002	3.15596E+005	1.10000E+001	7.00000E+000	0.00000E+000	6.19304E+002	8.62099E+002	9.03245E+002	1.00000E+002	7.46470E+000	2.56561E-002	0.00000E+000	2.02520E+002	3.33535E+000	5.01209E-001	6.03281E+002	8.63872E+002	8.90965E+002	2.03826E+002	1.00304E+000	5.12161E-001	-3.41745E-002	-8.86804E+001	-4.04591E+001	-1.94242E-002	-8.73740E+001	-6.69216E+001
2.29699E+002	2.46541E+003	1.89405E+002	1.21244E+002	1.39463E+000	1.50508E+000	3.15430E+004	9.98105E+003	1.00000E+000	4.80000E+001	0.00000E+000	5.09600E+003	2.09903E+000	4.96529E+001	7.85248E-003	8.47441E-003	5.00575E-002	5.81882E-002	1.28900E+003	1.89396E+002	1.21204E+002	1.94370E-002	1.94370E-002	3.15596E+005	1.10000E+001	8.00000E+000	0.00000E+000	6.46717E+002	9.08342E+002	9.18918E+002	1.00000E+002	7.73562E+000	2.22790E-002	0.00000E+000	2.04901E+002	3.32288E+000	4.89018E-001	6.03281E+002	8.63872E+002	8.90965E+002	2.03931E+002	1.00304E+000	5.12161E-001	-3.75616E-002	-8.62993E+001	-3.16793E+001	-1.94125E-002	-8.72694E+001	-6.68366E+001
2.21058E+002	2.36874E+003	1.89400E+002	1.21219E+002	1.40357E+000	1.47313E+000	2.99030E+004	7.23232E+003	1.00000E+000	4.90000E+001	0.00000E+000	5.21100E+003	2.06763E+000	4.86697E+001	8.11662E-003	8.51890E-003	5.13108E-002	5.64506E-002	1.28900E+003	1.89396E+002	1.21204E+002	1.94370E-002	1.94370E-002	3.15596E+005	1.10000E+001	9.00000E+000	0.00000E+000	5.60692E+002	9.00857E+002	9.18716E+002	1.00000E+002	7.45664E+000	2.57828E-002	0.00000E+000	2.05807E+002	2.86263E+000	5.83000E-001	6.03281E+002	8.63872E+002	8.90965E+002	2.04032E+002	1.00304E+000	5.12161E-001	-2.36382E-002	-8.53930E+001	-5.70213E+001	-1.94021E-002	-8.71683E+001	-6.67593E+001
2.25195E+002	2.14664E+003	1.89405E+002	1.21162E+002	1.34424E+000	1.37431E+000	2.44370E+004	5.18497E+003	1.00000E+000	5.00000E+001	0.00000E+000	5.30900E+003	1.84740E+000	4.63319E+001	8.59911E-003	8.79146E-003	4.92477E-002	5.14376E-002	1.28900E+003	1.89396E+002	1.21204E+002	1.94370E-002	1.94370E-002	3.15596E+005	1.10000E+001	1.00000E+001	0.00000E+000	5.01968E+002	8.29064E+002	8.41891E+002	1.00000E+002	6.80820E+000	2.72701E-002	0.00000E+000	2.06365E+002	3.08350E+000	5.98720E-001	6.03281E+002	8.63872E+002	8.90965E+002	2.04141E+002	1.00304E+000	5.12161E-001	-1.05039E-002	-8.48353E+001	-8.11365E+001	-1.93907E-002	-8.70593E+001	-6.66781E+001
2.10308E+002	1.59620E+003	1.89640E+002	1.21006E+002	1.17778E+000	1.37325E+000	1.59510E+004	3.04143E+003	1.00000E+000	5.10000E+001	0.00000E+000	5.41200E+003	1.61739E+000	3.99525E+001	9.32547E-003	1.08732E-002	4.82385E-002	6.52139E-002	1.28900E+003	1.89396E+002	1.21204E+002	1.94370E-002	1.94370E-002	3.15596E+005	1.10000E+001	1.10000E+001	0.00000E+000	2.87866E+002	6.90225E+002	6.39647E+002	1.00000E+002	5.07092E+000	2.35846E-002	0.00000E+000	2.12563E+002	2.92045E+000	7.82432E-001	6.03281E+002	8.63872E+002	8.90965E+002	2.04243E+002	1.00304E+000	5.12161E-001	-7.60742E-002	-7.86372E+001	4.95681E+001	-1.93792E-002	-8.69569E+001	-6.65745E+001
2.07634E+002	1.73491E+003	1.89818E+002	1.20886E+002	1.18009E+000	1.41384E+000	1.78620E+004	2.86635E+003	1.00000E+000	5.20000E+001	0.00000E+000	5.51000E+003	1.66847E+000	4.16522E+001	8.82981E-003	1.05788E-002	4.53642E-002	6.46937E-002	1.62600E+003	1.89825E+002	1.20887E+002	2.01723E-002	2.01723E-002	1.39376E+005	1.00000E+001	1.00000E+000	0.00000E+000	3.18485E+002	7.56341E+002	7.12887E+002	1.00000E+002	5.60670E+000	2.19184E-002	0.00000E+000	2.11822E+002	2.76003E+000	7.82369E-001	2.45570E+002	5.83524E+002	5.86403E+002	2.08793E+002	9.61504E-001	8.03981E-001	-8.95614E-002	-7.93776E+001	7.51146E+001	-9.65455E-002	-8.24075E+001	8.58208E+001
2.15089E+002	1.54167E+003	1.89825E+002	1.20918E+002	1.18254E+000	1.41644E+000	1.58600E+004	3.01121E+003	1.00000E+000	5.30000E+001	0.00000E+000	5.61900E+003	1.67500E+000	3.92641E+001	9.38996E-003	1.12473E-002	4.79490E-002	6.83443E-002	1.62600E+003	1.89825E+002	1.20887E+002	2.01723E-002	2.01723E-002	1.39376E+005	1.00000E+001	2.00000E+000	0.00000E+000	2.73962E+002	6.46443E+002	6.57774E+002	1.00000E+002	4.96314E+000	2.93532E-002	0.00000E+000	2.08342E+002	2.84695E+000	8.04934E-001	2.45570E+002	5.83524E+002	5.86403E+002	2.08936E+002	9.61504E-001	8.03981E-001	-8.94264E-002	-8.28585E+001	7.13746E+001	-9.65256E-002	-8.22637E+001	8.59309E+001
2.03983E+002	1.35809E+003	1.89835E+002	1.20900E+002	1.17140E+000	1.42903E+000	1.39640E+004	2.38418E+003	1.00000E+000	5.40000E+001	3.00000E+000	5.71400E+003	1.67397E+000	3.68523E+001	9.91291E-003	1.20931E-002	5.34831E-002	7.90921E-002	1.62600E+003	1.89825E+002	1.20887E+002	2.01723E-002	2.01723E-002	1.39376E+005	1.00000E+001	3.00000E+000	0.00000E+000	2.46805E+002	5.98302E+002	5.47242E+002	1.00000E+002	4.36277E+000	3.37633E-002	0.00000E+000	2.13526E+002	3.11291E+000	7.84549E-001	2.45570E+002	5.83524E+002	5.86403E+002	2.09012E+002	9.61504E-001	8.03981E-001	-9.85011E-002	-7.76736E+001	9.44235E+001	-9.65226E-002	-8.21880E+001	8.60000E+001
2.07446E+002	1.34845E+003	1.89800E+002	1.20926E+002	1.15686E+000	1.39841E+000	1.34230E+004	1.94047E+003	1.00000E+000	5.50000E+001	5.00000E+000	5.80800E+003	1.61776E+000	3.67212E+001	9.98518E-003	1.20701E-002	5.09046E-002	7.38730E-002	1.62600E+003	1.89825E+002	1.20887E+002	2.01723E-002	2.01723E-002	1.39376E+005	1.00000E+001	4.00000E+000	0.00000E+000	2.26418E+002	6.29098E+002	5.31766E+002	1.00000E+002	4.33937E+000	2.82099E-002	0.00000E+000	2.17383E+002	2.97799E+000	8.36457E-001	2.45570E+002	5.83524E+002	5.86403E+002	2.09088E+002	9.61504E-001	8.03981E-001	-9.39539E-002	-7.38170E+001	8.93048E+001	-9.65199E-002	-8.21119E+001	8.60677E+001
2.02472E+002	1.31297E+003	1.89810E+002	1.20901E+002	1.17130E+000	1.39124E+000	1.31710E+004	2.46945E+003	1.00000E+000	5.60000E+001	7.00000E+000	5.89900E+003	1.62957E+000	3.62349E+001	1.02061E-002	1.21226E-002	4.96239E-002	6.95254E-002	1.62600E+003	1.89825E+002	1.20887E+002	2.01723E-002	2.01723E-002	1.39376E+005	1.00000E+001	5.00000E+000	0.00000E+000	2.31210E+002	5.67880E+002	5.47404E+002	1.00000E+002	4.22764E+000	2.81158E-002	0.00000E+000	2.11201E+002	3.11663E+000	8.06855E-001	2.45570E+002	5.83524E+002	5.86403E+002	2.09179E+002	9.61504E-001	8.03981E-001	-8.52434E-002	-7.99995E+001	6.60476E+001	-9.65139E-002	-8.20209E+001	8.61457E+001
2.00931E+002	1.27627E+003	1.89828E+002	1.20837E+002	1.16088E+000	1.41870E+000	1.29380E+004	2.17389E+003	1.00000E+000	5.70000E+001	1.00000E+001	5.99300E+003	1.64693E+000	3.57249E+001	1.02059E-002	1.24726E-002	5.10930E-002	7.57429E-002	1.62600E+003	1.89825E+002	1.20887E+002	2.01723E-002	2.01723E-002	1.39376E+005	1.00000E+001	6.00000E+000	0.00000E+000	2.27858E+002	5.31979E+002	5.74091E+002	1.00000E+002	4.20371E+000	3.78171E-002	0.00000E+000	2.05998E+002	3.08347E+000	8.22845E-001	2.45570E+002	5.83524E+002	5.86403E+002	2.09265E+002	9.61504E-001	8.03981E-001	-9.93641E-002	-8.52024E+001	8.85930E+001	-9.65086E-002	-8.19347E+001	8.62165E+001
1.92747E+002	1.29009E+003	1.89731E+002	1.20946E+002	1.19607E+000	1.42515E+000	1.35440E+004	2.17509E+003	1.00000E+000	5.80000E+001	9.00000E+000	6.08000E+003	1.70457E+000	3.59178E+001	1.02774E-002	1.22458E-002	5.10222E-002	7.19522E-002	1.62600E+003	1.89825E+002	1.20887E+002	2.01723E-002	2.01723E-002	1.39376E+005	1.00000E+001	7.00000E+000	0.00000E+000	2.40529E+002	5.53480E+002	5.16172E+002	1.00000E+002	4.10630E+000	3.25287E-002	0.00000E+000	2.12890E+002	3.25311E+000	7.62288E-001	2.45570E+002	5.83524E+002	5.86403E+002	2.09389E+002	9.61504E-001	8.03981E-001	-8.67906E-002	-7.83105E+001	7.07503E+001	-9.64949E-002	-8.18111E+001	8.63092E+001
1.93642E+002	1.08162E+003	1.89869E+002	1.20871E+002	1.16485E+000	1.46979E+000	1.13540E+004	1.75924E+003	1.00000E+000	5.90000E+001	2.30000E+001	6.19100E+003	1.71209E+000	3.28880E+001	1.09319E-002	1.37937E-002	5.62519E-002	8.88562E-002	1.62600E+003	1.89825E+002	1.20887E+002	2.01723E-002	2.01723E-002	1.39376E+005	1.00000E+001	8.00000E+000	0.00000E+000	1.95084E+002	4.21255E+002	4.97489E+002	1.00000E+002	3.51920E+000	3.77697E-002	0.00000E+000	2.02016E+002	3.28245E+000	8.25123E-001	2.45570E+002	5.83524E+002	5.86403E+002	2.09507E+002	9.61504E-001	8.03981E-001	-1.15146E-001	-8.91837E+001	1.16142E+002	-9.64829E-002	-8.16931E+001	8.64192E+001
1.95110E+002	1.44121E+003	1.89767E+002	1.20914E+002	1.19038E+000	1.42791E+000	1.50940E+004	2.13395E+003	1.00000E+000	6.00000E+001	1.00000E+000	6.26600E+003	1.69976E+000	3.79632E+001	9.68913E-003	1.16225E-002	4.75209E-002	6.78912E-002	1.62600E+003	1.89825E+002	1.20887E+002	2.01723E-002	2.01723E-002	1.39376E+005	1.00000E+001	9.00000E+000	0.00000E+000	2.69536E+002	5.84416E+002	6.17915E+002	1.00000E+002	4.63165E+000	2.12387E-002	0.00000E+000	2.06905E+002	3.02759E+000	7.75876E-001	2.45570E+002	5.83524E+002	5.86403E+002	2.09591E+002	9.61504E-001	8.03981E-001	-9.00986E-002	-8.42946E+001	7.12451E+001	-9.64783E-002	-8.16093E+001	8.64807E+001
1.79209E+002	1.17892E+003	1.90004E+002	1.20742E+002	1.13924E+000	1.47123E+000	1.21660E+004	2.01035E+003	1.00000E+000	6.10000E+001	8.00000E+000	6.36600E+003	1.67608E+000	3.43354E+001	1.03286E-002	1.33385E-002	4.50467E-002	7.42374E-002	1.62600E+003	1.89825E+002	1.20887E+002	2.01723E-002	2.01723E-002	1.39376E+005	1.00000E+001	1.00000E+001	0.00000E+000	1.78593E+002	4.36063E+002	5.90273E+002	1.00000E+002	3.83101E+000	2.33623E-002	0.00000E+000	1.97927E+002	2.73993E+000	9.54943E-001	2.45570E+002	5.83524E+002	5.86403E+002	2.09701E+002	9.61504E-001	8.03981E-001	-1.26571E-001	-9.32731E+001	1.35254E+002	-9.64676E-002	-8.14989E+001	8.65911E+001
1.40758E+002	4.81689E+002	1.88908E+002	1.21147E+002	1.18155E+000	1.58719E+000	5.49100E+003	5.96995E+002	1.00000E+000	1.17000E+002	4.60000E+001	1.12170E+004	1.87535E+000	2.19474E+001	1.59451E-002	2.14192E-002	5.24413E-002	9.24582E-002	3.33700E+003	1.89013E+002	1.21291E+002	3.08765E-002	3.08765E-002	5.27990E+004	8.00000E+000	1.00000E+000	0.00000E+000	1.96342E+002	1.02056E+002	2.06895E+002	1.00000E+002	1.59241E+000	4.35900E-002	0.00000E+000	1.52074E+002	7.85846E+000	4.95596E-001	2.25087E+002	9.53110E+001	3.52617E+002	1.62107E+002	1.44553E+000	8.68864E-001	-1.45026E-001	-1.39127E+002	1.27472E+002	-1.56725E-001	-4.20293E+002	-1.28932E+002
1.49465E+002	7.66525E+002	1.88946E+002	1.21197E+002	1.21375E+000	1.62164E+000	9.13600E+003	1.00187E+003	1.00000E+000	1.18000E+002	1.00000E+001	1.12780E+004	1.96826E+000	2.76862E+001	1.26985E-002	1.69658E-002	5.86217E-002	1.03452E-001	3.33700E+003	1.89013E+002	1.21291E+002	3.08765E-002	3.08765E-002	5.27990E+004	8.00000E+000	2.00000E+000	0.00000E+000	2.75494E+002	1.23718E+002	4.01469E+002	1.00000E+002	2.55768E+000	4.06138E-002	0.00000E+000	1.61297E+002	3.80550E+000	7.93416E-001	2.25087E+002	9.53110E+001	3.52617E+002	1.62271E+002	1.44553E+000	8.68864E-001	-1.42339E-001	-1.29903E+002	1.31082E+002	-1.56697E-001	-4.20129E+002	-1.28815E+002
1.47828E+002	6.57725E+002	1.89033E+002	1.21314E+002	1.15163E+000	1.51532E+000	7.04500E+003	6.09032E+002	1.00000E+000	1.19000E+002	1.90000E+001	1.13710E+004	1.74509E+000	2.56462E+001	1.37206E-002	1.80536E-002	4.51216E-002	7.64164E-002	3.33700E+003	1.89013E+002	1.21291E+002	3.08765E-002	3.08765E-002	5.27990E+004	8.00000E+000	3.00000E+000	0.00000E+000	2.44049E+002	9.14590E+001	3.61293E+002	1.00000E+002	2.23189E+000	2.99652E-002	0.00000E+000	1.59453E+002	3.97694E+000	8.64572E-001	2.25087E+002	9.53110E+001	3.52617E+002	1.62488E+002	1.44553E+000	8.68864E-001	-1.34796E-001	-1.31747E+002	1.13588E+002	-1.56656E-001	-4.19912E+002	-1.28655E+002
1.38441E+002	5.59459E+002	1.89058E+002	1.21404E+002	1.10353E+000	1.59284E+000	6.00600E+003	5.90439E+002	1.00000E+000	1.20000E+002	2.80000E+001	1.14690E+004	1.75776E+000	2.36529E+001	1.42394E-002	2.05533E-002	4.92564E-002	1.00120E-001	3.33700E+003	1.89013E+002	1.21291E+002	3.08765E-002	3.08765E-002	5.27990E+004	8.00000E+000	4.00000E+000	0.00000E+000	1.81615E+002	8.43068E+001	3.10587E+002	1.00000E+002	1.85134E+000	3.50591E-002	0.00000E+000	1.65811E+002	4.09796E+000	9.08721E-001	2.25087E+002	9.53110E+001	3.52617E+002	1.62654E+002	1.44553E+000	8.68864E-001	-1.79976E-001	-4.16589E+002	-7.45671E+001	-1.56627E-001	-4.19746E+002	-1.28534E+002
1.56750E+002	7.04481E+002	1.89055E+002	1.21364E+002	1.06546E+000	1.50894E+000	6.97200E+003	1.07211E+003	1.00000E+000	1.21000E+002	2.00000E+001	1.15590E+004	1.60771E+000	2.65421E+001	1.27602E-002	1.80714E-002	4.84213E-002	9.52131E-002	3.33700E+003	1.89013E+002	1.21291E+002	3.08765E-002	3.08765E-002	5.27990E+004	8.00000E+000	5.00000E+000	0.00000E+000	2.31546E+002	8.84452E+001	4.22158E+002	1.00000E+002	2.39409E+000	5.08922E-002	0.00000E+000	1.64855E+002	3.40110E+000	1.01623E+000	2.25087E+002	9.53110E+001	3.52617E+002	1.62778E+002	1.44553E+000	8.68864E-001	-1.70730E-001	-4.17545E+002	-9.58836E+001	-1.56607E-001	-4.19622E+002	-1.28458E+002
1.42741E+002	4.45209E+002	1.89025E+002	1.21335E+002	1.08644E+000	1.40782E+000	4.21900E+003	5.35441E+002	1.00000E+000	1.22000E+002	6.30000E+001	1.16880E+004	1.52951E+000	2.11000E+001	1.67264E-002	2.16741E-002	5.02548E-002	8.22361E-002	3.33700E+003	1.89013E+002	1.21291E+002	3.08765E-002	3.08765E-002	5.27990E+004	8.00000E+000	6.00000E+000	0.00000E+000	1.45988E+002	7.55180E+001	2.48572E+002	1.00000E+002	1.50717E+000	6.10383E-002	0.00000E+000	1.67639E+002	5.10625E+000	8.70130E-001	2.25087E+002	9.53110E+001	3.52617E+002	1.62913E+002	1.44553E+000	8.68864E-001	-1.27183E-001	-1.23561E+002	1.06115E+002	-1.56585E-001	-4.19487E+002	-1.28379E+002
1.38203E+002	4.90708E+002	1.89039E+002	1.21268E+002	1.16210E+000	1.56207E+000	5.44100E+003	3.88267E+002	1.00000E+000	1.23000E+002	3.40000E+001	1.17560E+004	1.81529E+000	2.21519E+001	1.57545E-002	2.11768E-002	4.86090E-002	8.55231E-002	3.33700E+003	1.89013E+002	1.21291E+002	3.08765E-002	3.08765E-002	5.27990E+004	8.00000E+000	7.00000E+000	0.00000E+000	1.59555E+002	7.57969E+001	2.88387E+002	1.00000E+002	1.68467E+000	3.20823E-002	0.00000E+000	1.67526E+002	4.13634E+000	9.45879E-001	2.25087E+002	9.53110E+001	3.52617E+002	1.63058E+002	1.44553E+000	8.68864E-001	-1.45173E-001	-1.23674E+002	1.43273E+002	-1.56561E-001	-4.19342E+002	-1.28293E+002
1.52929E+002	7.89943E+002	1.89046E+002	1.21320E+002	1.09229E+000	1.61547E+000	8.48900E+003	8.31513E+002	1.00000E+000	1.24000E+002	7.00000E+000	1.18290E+004	1.76455E+000	2.81059E+001	1.18552E-002	1.75335E-002	4.94193E-002	1.06207E-001	3.33700E+003	1.89013E+002	1.21291E+002	3.08765E-002	3.08765E-002	5.27990E+004	8.00000E+000	8.00000E+000	0.00000E+000	2.80458E+002	9.93423E+001	4.52598E+002	1.00000E+002	2.67598E+000	2.77732E-002	0.00000E+000	1.61852E+002	3.31444E+000	9.45045E-001	2.25087E+002	9.53110E+001	3.52617E+002	1.63224E+002	1.44553E+000	8.68864E-001	-1.91662E-001	-4.20548E+002	-5.23455E+001	-1.56531E-001	-4.19176E+002	-1.28182E+002
1.33676E+002	3.68068E+002	1.89294E+002	1.21237E+002	1.15464E+000	1.36867E+000	3.60900E+003	4.33496E+002	1.00000E+000	1.37000E+002	2.83000E+002	1.30520E+004	1.58032E+000	1.91851E+001	1.92200E-002	2.27826E-002	5.36995E-002	7.38783E-002	3.92400E+003	1.89304E+002	1.21292E+002	9.25970E-003	9.25970E-003	1.85668E+005	4.10000E+001	1.00000E+000	0.00000E+000	7.18043E+001	1.61308E+002	1.38933E+002	1.00000E+002	1.16247E+000	6.24117E-002	0.00000E+000	2.28837E+002	6.60078E+000	7.27784E-001	8.33085E+001	2.23499E+002	1.95616E+002	2.27955E+002	8.10984E-001	8.25867E-001	-8.22620E-002	-6.23633E+001	7.78213E+001	-6.03458E-002	-6.32448E+001	3.46593E+001
1.31459E+002	4.33832E+002	1.89287E+002	1.21317E+002	1.24810E+000	1.36676E+000	4.58400E+003	4.56038E+002	1.00000E+000	1.38000E+002	5.60000E+001	1.31110E+004	1.70584E+000	2.08286E+001	1.84343E-002	2.01869E-002	5.32207E-002	6.31134E-002	3.92400E+003	1.89304E+002	1.21292E+002	9.25970E-003	9.25970E-003	1.85668E+005	4.10000E+001	2.00000E+000	0.00000E+000	6.60420E+001	2.00878E+002	1.72568E+002	1.00000E+002	1.37644E+000	4.97022E-002	0.00000E+000	2.28976E+002	4.82984E+000	8.82544E-001	8.33085E+001	2.23499E+002	1.95616E+002	2.28155E+002	8.10984E-001	8.25867E-001	-4.27034E-002	-6.22243E+001	2.11120E+000	-6.02991E-002	-6.30447E+001	3.47792E+001
1.36038E+002	3.69047E+002	1.89293E+002	1.21413E+002	1.13206E+000	1.37659E+000	3.57300E+003	3.66112E+002	1.00000E+000	1.39000E+002	2.93000E+002	1.32420E+004	1.55838E+000	1.92106E+001	1.89389E-002	2.30297E-002	5.04655E-002	7.26916E-002	3.92400E+003	1.89304E+002	1.21292E+002	9.25970E-003	9.25970E-003	1.85668E+005	4.10000E+001	3.00000E+000	0.00000E+000	6.02171E+001	1.79199E+002	1.37804E+002	1.00000E+002	1.17654E+000	5.28747E-002	0.00000E+000	2.34304E+002	5.62871E+000	8.57760E-001	8.33085E+001	2.23499E+002	1.95616E+002	2.28363E+002	8.10984E-001	8.25867E-001	-9.48568E-002	-5.68957E+001	1.07975E+002	-6.02522E-002	-6.28369E+001	3.49107E+001
1.37418E+002	4.53284E+002	1.89277E+002	1.21227E+002	1.16979E+000	1.34675E+000	4.43400E+003	4.98893E+002	1.00000E+000	1.41000E+002	4.60000E+001	1.33920E+004	1.57542E+000	2.12905E+001	1.75675E-002	2.02251E-002	4.96558E-002	6.46779E-002	3.92400E+003	1.89304E+002	1.21292E+002	9.25970E-003	9.25970E-003	1.85668E+005	4.10000E+001	4.00000E+000	0.00000E+000	8.56805E+001	1.99273E+002	1.97633E+002	1.00000E+002	1.51604E+000	4.48129E-002	0.00000E+000	2.22712E+002	5.49909E+000	7.88138E-001	8.33085E+001	2.23499E+002	1.95616E+002	2.28825E+002	8.10984E-001	8.25867E-001	-6.75302E-002	-6.84877E+001	4.31935E+001	-6.01425E-002	-6.23751E+001	3.51357E+001
1.38718E+002	3.73537E+002	1.89241E+002	1.21215E+002	1.12080E+000	1.32534E+000	3.45100E+003	3.82132E+002	1.00000E+000	1.42000E+002	3.60000E+002	1.35240E+004	1.48545E+000	1.93271E+001	1.90791E-002	2.25608E-002	4.97112E-002	6.78512E-002	3.92400E+003	1.89304E+002	1.21292E+002	9.25970E-003	9.25970E-003	1.85668E+005	4.10000E+001	5.00000E+000	0.00000E+000	5.76506E+001	1.79878E+002	1.39705E+002	1.00000E+002	1.17739E+000	4.93862E-002	0.00000E+000	2.34385E+002	5.57533E+000	8.81146E-001	8.33085E+001	2.23499E+002	1.95616E+002	2.29015E+002	8.10984E-001	8.25867E-001	-8.08136E-002	-5.68148E+001	8.05398E+001	-6.00985E-002	-6.21849E+001	3.52338E+001
1.45345E+002	4.21696E+002	1.89288E+002	1.21251E+002	1.10885E+000	1.36343E+000	3.96000E+003	5.23769E+002	1.00000E+000	1.43000E+002	6.70000E+001	1.35830E+004	1.51184E+000	2.05352E+001	1.76207E-002	2.16664E-002	5.26694E-002	7.79203E-002	3.92400E+003	1.89304E+002	1.21292E+002	9.25970E-003	9.25970E-003	1.85668E+005	4.10000E+001	6.00000E+000	0.00000E+000	6.54897E+001	2.18588E+002	1.53477E+002	1.00000E+002	1.36140E+000	8.33902E-002	0.00000E+000	2.38913E+002	5.04811E+000	9.08478E-001	8.33085E+001	2.23499E+002	1.95616E+002	2.29240E+002	8.10984E-001	8.25867E-001	-1.00177E-001	-5.22875E+001	1.23072E+002	-6.00453E-002	-6.19595E+001	3.53704E+001
1.41538E+002	4.06124E+002	1.89412E+002	1.21202E+002	1.19137E+000	1.37140E+000	4.11300E+003	4.19613E+002	1.00000E+000	1.44000E+002	6.50000E+001	1.36820E+004	1.63383E+000	2.01525E+001	1.85766E-002	2.13837E-002	4.86913E-002	6.32242E-002	3.92400E+003	1.89304E+002	1.21292E+002	9.25970E-003	9.25970E-003	1.85668E+005	4.10000E+001	7.00000E+000	0.00000E+000	8.01616E+001	1.79509E+002	1.52543E+002	1.00000E+002	1.28732E+000	3.96620E-002	0.00000E+000	2.31036E+002	6.22448E+000	7.22950E-001	8.33085E+001	2.23499E+002	1.95616E+002	2.29444E+002	8.10984E-001	8.25867E-001	-6.73111E-002	-6.01639E+001	5.11174E+001	-5.99952E-002	-6.17564E+001	3.54941E+001
1.40759E+002	4.25912E+002	1.89318E+002	1.21311E+002	1.23282E+000	1.26136E+000	4.12400E+003	7.61620E+002	1.00000E+000	1.45000E+002	5.80000E+001	1.37550E+004	1.55503E+000	2.06376E+001	1.91974E-002	1.96417E-002	5.96920E-002	6.23258E-002	3.92400E+003	1.89304E+002	1.21292E+002	9.25970E-003	9.25970E-003	1.85668E+005	4.10000E+001	8.00000E+000	0.00000E+000	7.84778E+001	2.06062E+002	1.68544E+002	1.00000E+002	1.41493E+000	8.94503E-002	0.00000E+000	2.32954E+002	5.60120E+000	8.02325E-001	8.33085E+001	2.23499E+002	1.95616E+002	2.29668E+002	8.10984E-001	8.25867E-001	-8.37178E-003	-5.82458E+001	-5.85430E+001	-5.99401E-002	-6.15318E+001	3.56103E+001
1.39358E+002	4.18144E+002	1.89414E+002	1.21239E+002	1.13698E+000	1.26635E+000	3.75600E+003	2.96142E+002	1.00000E+000	1.47000E+002	7.10000E+001	1.39330E+004	1.43982E+000	2.04486E+001	1.85520E-002	2.06628E-002	4.08647E-002	4.95392E-002	3.92400E+003	1.89304E+002	1.21292E+002	9.25970E-003	9.25970E-003	1.85668E+005	4.10000E+001	9.00000E+000	0.00000E+000	6.85667E+001	1.92941E+002	1.65523E+002	1.00000E+002	1.33658E+000	3.91030E-002	0.00000E+000	2.31068E+002	5.57021E+000	8.45389E-001	8.33085E+001	2.23499E+002	1.95616E+002	2.30143E+002	8.10984E-001	8.25867E-001	-5.06874E-002	-6.01320E+001	1.93700E+001	-5.98262E-002	-6.10566E+001	3.58757E+001
1.45979E+002	5.10588E+002	1.89299E+002	1.21344E+002	1.17393E+000	1.29972E+000	4.85200E+003	5.12050E+002	1.00000E+000	1.49000E+002	3.00000E+001	1.40780E+004	1.52578E+000	2.25962E+001	1.68531E-002	1.86591E-002	4.37335E-002	5.27828E-002	3.92400E+003	1.89304E+002	1.21292E+002	9.25970E-003	9.25970E-003	1.85668E+005	4.10000E+001	1.00000E+001	0.00000E+000	8.58387E+001	2.19867E+002	2.10985E+002	1.00000E+002	1.62260E+000	4.18636E-002	0.00000E+000	2.26210E+002	5.01196E+000	8.26653E-001	8.33085E+001	2.23499E+002	1.95616E+002	2.30565E+002	8.10984E-001	8.25867E-001	-4.76072E-002	-6.49903E+001	8.65063E+000	-5.97238E-002	-6.06351E+001	3.60940E+001
1.36374E+002	5.32171E+002	1.89325E+002	1.21298E+002	1.13300E+000	1.30890E+000	4.91600E+003	7.33781E+002	1.00000E+000	1.51000E+002	2.70000E+001	1.42500E+004	1.48298E+000	2.30688E+001	1.61594E-002	1.86681E-002	4.38314E-002	5.73690E-002	3.92400E+003	1.89304E+002	1.21292E+002	9.25970E-003	9.25970E-003	1.85668E+005	4.10000E+001	1.10000E+001	0.00000E+000	7.52344E+001	2.65018E+002	2.18772E+002	1.00000E+002	1.75005E+000	4.48459E-002	0.00000E+000	2.33610E+002	4.37282E+000	9.41290E-001	8.33085E+001	2.23499E+002	1.95616E+002	2.31131E+002	8.10984E-001	8.25867E-001	-6.86859E-002	-5.75903E+001	5.63323E+001	-5.95796E-002	-6.00690E+001	3.63829E+001
1.28046E+002	3.78955E+002	1.89202E+002	1.21286E+002	1.11114E+000	1.29524E+000	3.39900E+003	3.81835E+002	1.00000E+000	1.53000E+002	2.02000E+002	1.44810E+004	1.43920E+000	1.94668E+001	1.90588E-002	2.22165E-002	4.24091E-002	5.58665E-002	3.92400E+003	1.89305E+002	1.21292E+002	9.25970E-003	9.25970E-003	1.85668E+005	4.10000E+001	1.20000E+001	0.00000E+000	5.17265E+001	1.95310E+002	1.43688E+002	1.00000E+002	1.21862E+000	3.43310E-002	0.00000E+000	2.38937E+002	5.14316E+000	9.62467E-001	8.33085E+001	2.23499E+002	1.95616E+002	2.31639E+002	8.10984E-001	8.25867E-001	-7.30400E-002	-5.22628E+001	7.00310E+001	-5.94486E-002	-5.95607E+001	3.66168E+001
1.49215E+002	6.55304E+002	1.89301E+002	1.21352E+002	1.10894E+000	1.31535E+000	5.95700E+003	5.82560E+002	1.00000E+000	1.55000E+002	1.50000E+001	1.46000E+004	1.45864E+000	2.55989E+001	1.43679E-002	1.70422E-002	4.09017E-002	5.63811E-002	3.92400E+003	1.89305E+002	1.21292E+002	9.25970E-003	9.25970E-003	1.85668E+005	4.10000E+001	1.30000E+001	0.00000E+000	1.00347E+002	3.09012E+002	2.62486E+002	1.00000E+002	2.10349E+000	3.29525E-002	0.00000E+000	2.33360E+002	4.21892E+000	8.86291E-001	8.33085E+001	2.23499E+002	1.95616E+002	2.32036E+002	8.10984E-001	8.25867E-001	-8.16047E-002	-5.78403E+001	8.10815E+001	-5.93474E-002	-5.91639E+001	3.68467E+001
1.41849E+002	4.86569E+002	1.89316E+002	1.21303E+002	1.10365E+000	1.24246E+000	4.16900E+003	5.18552E+002	1.00000E+000	1.56000E+002	4.10000E+001	1.47050E+004	1.37125E+000	2.20583E+001	1.70929E-002	1.92427E-002	4.33135E-002	5.38647E-002	3.92400E+003	1.89305E+002	1.21292E+002	9.25970E-003	9.25970E-003	1.85668E+005	4.10000E+001	1.40000E+001	0.00000E+000	7.61013E+001	2.47539E+002	1.86178E+002	1.00000E+002	1.58983E+000	3.98138E-002	0.00000E+000	2.38967E+002	4.97622E+000	8.98205E-001	8.33085E+001	2.23499E+002	1.95616E+002	2.32253E+002	8.10984E-001	8.25867E-001	-5.54995E-002	-5.22328E+001	3.64254E+001	-5.92916E-002	-5.89473E+001	3.69529E+001
1.25829E+002	3.89198E+002	1.89282E+002	1.21383E+002	1.24025E+000	1.41908E+000	4.23300E+003	3.13123E+002	1.00000E+000	1.57000E+002	1.36000E+002	1.48210E+004	1.76002E+000	1.97281E+001	1.90628E-002	2.18114E-002	5.13691E-002	6.60309E-002	3.92400E+003	1.89305E+002	1.21292E+002	9.25970E-003	9.25970E-003	1.85668E+005	4.10000E+001	1.50000E+001	0.00000E+000	6.96302E+001	1.54572E+002	1.77941E+002	1.00000E+002	1.26973E+000	4.49947E-002	0.00000E+000	2.19538E+002	5.36665E+000	8.26540E-001	8.33085E+001	2.23499E+002	1.95616E+002	2.32478E+002	8.10984E-001	8.25867E-001	-6.35433E-002	-7.16616E+001	3.23841E+001	-5.92330E-002	-5.87216E+001	3.70706E+001
1.28626E+002	3.47561E+002	1.89370E+002	1.21275E+002	1.15650E+000	1.38323E+000	3.44900E+003	4.42976E+002	1.00000E+000	1.58000E+002	4.44000E+002	1.49360E+004	1.59971E+000	1.86430E+001	1.96924E-002	2.35531E-002	4.94900E-002	6.88874E-002	3.92400E+003	1.89305E+002	1.21292E+002	9.25970E-003	9.25970E-003	1.85668E+005	4.10000E+001	1.60000E+001	0.00000E+000	6.94339E+001	1.67998E+002	1.20503E+002	1.00000E+002	1.11195E+000	5.38501E-002	0.00000E+000	2.42943E+002	6.59821E+000	7.44763E-001	8.33085E+001	2.23499E+002	1.95616E+002	2.32737E+002	8.10984E-001	8.25867E-001	-8.55733E-002	-4.82570E+001	9.84022E+001	-5.91656E-002	-5.84632E+001	3.72025E+001
1.39061E+002	6.23544E+002	1.89346E+002	1.21396E+002	1.15974E+000	1.32866E+000	5.98100E+003	4.79987E+002	1.00000E+000	1.59000E+002	1.50000E+001	1.49620E+004	1.54090E+000	2.49709E+001	1.49959E-002	1.71802E-002	3.94841E-002	5.08215E-002	3.92400E+003	1.89305E+002	1.21292E+002	9.25970E-003	9.25970E-003	1.85668E+005	4.10000E+001	1.70000E+001	0.00000E+000	1.16629E+002	2.99021E+002	2.40265E+002	1.00000E+002	2.04667E+000	2.37480E-002	0.00000E+000	2.37129E+002	4.74071E+000	7.87155E-001	8.33085E+001	2.23499E+002	1.95616E+002	2.32917E+002	8.10984E-001	8.25867E-001	-6.40684E-002	-5.40709E+001	5.09954E+001	-5.91183E-002	-5.82827E+001	3.73037E+001
1.45299E+002	5.34436E+002	1.89315E+002	1.21303E+002	1.16229E+000	1.40548E+000	5.40800E+003	6.24671E+002	1.00000E+000	1.61000E+002	2.20000E+001	1.51650E+004	1.63357E+000	2.31179E+001	1.58050E-002	1.91120E-002	4.53204E-002	6.48392E-002	3.92400E+003	1.89305E+002	1.21292E+002	9.25970E-003	9.25970E-003	1.85668E+005	4.10000E+001	1.80000E+001	0.00000E+000	1.00381E+002	2.44637E+002	2.12348E+002	1.00000E+002	1.74323E+000	4.06245E-002	0.00000E+000	2.33805E+002	5.06805E+000	7.74340E-001	8.33085E+001	2.23499E+002	1.95616E+002	2.33371E+002	8.10984E-001	8.25867E-001	-9.08660E-002	-5.73951E+001	9.96177E+001	-5.89978E-002	-5.78291E+001	3.75093E+001
1.37058E+002	4.51501E+002	1.89274E+002	1.21241E+002	1.23826E+000	1.41697E+000	4.89000E+003	3.34646E+002	1.00000E+000	1.62000E+002	4.40000E+001	1.52810E+004	1.75458E+000	2.12486E+001	1.77076E-002	2.02631E-002	4.80609E-002	6.18092E-002	3.92400E+003	1.89305E+002	1.21292E+002	9.25970E-003	9.25970E-003	1.85668E+005	4.10000E+001	1.90000E+001	0.00000E+000	9.13951E+001	2.09497E+002	1.80857E+002	1.00000E+002	1.50563E+000	2.90528E-002	0.00000E+000	2.34359E+002	5.57986E+000	7.39627E-001	8.33085E+001	2.23499E+002	1.95616E+002	2.33613E+002	8.10984E-001	8.25867E-001	-6.33017E-002	-5.68415E+001	4.67213E+001	-5.89338E-002	-5.75870E+001	3.76135E+001
1.39625E+002	4.54938E+002	1.89230E+002	1.21358E+002	1.16020E+000	1.27459E+000	4.19500E+003	5.61345E+002	1.00000E+000	1.63000E+002	4.70000E+001	1.53750E+004	1.47878E+000	2.13293E+001	1.79130E-002	1.96790E-002	5.31965E-002	6.34987E-002	3.92400E+003	1.89305E+002	1.21292E+002	9.25970E-003	9.25970E-003	1.85668E+005	4.10000E+001	2.00000E+001	0.00000E+000	7.06120E+001	2.11670E+002	1.81928E+002	1.00000E+002	1.45374E+000	6.24151E-002	0.00000E+000	2.34621E+002	5.08725E+000	8.75875E-001	8.33085E+001	2.23499E+002	1.95616E+002	2.33816E+002	8.10984E-001	8.25867E-001	-4.28717E-002	-5.65792E+001	8.06991E+000	-5.88791E-002	-5.73844E+001	3.77185E+001
1.42076E+002	4.07642E+002	1.89295E+002	1.21267E+002	1.18456E+000	1.42251E+000	4.24700E+003	4.97545E+002	1.00000E+000	1.64000E+002	5.80000E+001	1.54780E+004	1.68505E+000	2.01901E+001	1.81767E-002	2.18280E-002	5.29262E-002	7.47775E-002	3.92400E+003	1.89305E+002	1.21292E+002	9.25970E-003	9.25970E-003	1.85668E+005	4.10000E+001	2.10000E+001	0.00000E+000	7.65077E+001	1.90150E+002	1.61297E+002	1.00000E+002	1.33760E+000	6.76975E-002	0.00000E+000	2.35571E+002	5.67794E+000	7.79936E-001	8.33085E+001	2.23499E+002	1.95616E+002	2.34004E+002	8.10984E-001	8.25867E-001	-8.72455E-002	-5.56287E+001	9.42834E+001	-5.88268E-002	-5.71957E+001	3.78075E+001
1.48720E+002	4.58667E+002	1.89262E+002	1.21154E+002	1.17701E+000	1.36736E+000	4.57300E+003	6.30602E+002	1.00000E+000	1.65000E+002	4.50000E+001	1.55650E+004	1.60940E+000	2.14165E+001	1.74053E-002	2.02201E-002	5.96815E-002	7.95517E-002	3.92400E+003	1.89305E+002	1.21292E+002	9.25970E-003	9.25970E-003	1.85668E+005	4.10000E+001	2.20000E+001	0.00000E+000	9.46753E+001	2.03477E+002	1.94480E+002	1.00000E+002	1.54438E+000	7.65627E-002	0.00000E+000	2.29775E+002	5.82594E+000	7.32528E-001	8.33085E+001	2.23499E+002	1.95616E+002	2.34295E+002	8.10984E-001	8.25867E-001	-7.06508E-002	-6.14254E+001	5.62524E+001	-5.87514E-002	-5.69048E+001	3.79339E+001
1.26961E+002	3.58134E+002	1.89214E+002	1.21400E+002	1.24863E+000	1.30890E+000	3.63500E+003	4.40580E+002	1.00000E+000	1.66000E+002	5.79000E+002	1.57110E+004	1.63433E+000	1.89244E+001	2.07100E-002	2.17097E-002	6.03410E-002	6.59148E-002	3.92400E+003	1.89305E+002	1.21292E+002	9.25970E-003	9.25970E-003	1.85668E+005	4.10000E+001	2.30000E+001	0.00000E+000	6.91363E+001	1.54946E+002	1.39199E+002	1.00000E+002	1.13677E+000	8.72930E-002	0.00000E+000	2.33214E+002	6.49440E+000	7.37055E-001	8.33085E+001	2.23499E+002	1.95616E+002	2.34520E+002	8.10984E-001	8.25867E-001	-1.92309E-002	-5.79857E+001	-3.79089E+001	-5.86895E-002	-5.66798E+001	3.80634E+001
1.43135E+002	4.86639E+002	1.89256E+002	1.21231E+002	1.13906E+000	1.25094E+000	4.32600E+003	5.27929E+002	1.00000E+000	1.67000E+002	4.40000E+001	1.57520E+004	1.42489E+000	2.20599E+001	1.73182E-002	1.90193E-002	5.36579E-002	6.40655E-002	3.92400E+003	1.89305E+002	1.21293E+002	9.25970E-003	9.25970E-003	1.85668E+005	4.10000E+001	2.40000E+001	0.00000E+000	7.81182E+001	2.41698E+002	1.85181E+002	1.00000E+002	1.57530E+000	6.61445E-002	0.00000E+000	2.40711E+002	5.00835E+000	8.76099E-001	8.33085E+001	2.23499E+002	1.95616E+002	2.34701E+002	8.10984E-001	8.25867E-001	-4.24672E-002	-5.04887E+001	1.33828E+001	-5.86408E-002	-5.64986E+001	3.81375E+001
1.47875E+002	5.99874E+002	1.89346E+002	1.21347E+002	1.11502E+000	1.24397E+000	5.19900E+003	6.44236E+002	1.00000E+000	1.68000E+002	2.20000E+001	1.58260E+004	1.38706E+000	2.44923E+001	1.54641E-002	1.72525E-002	4.24012E-002	5.19919E-002	3.92400E+003	1.89305E+002	1.21293E+002	9.25970E-003	9.25970E-003	1.85668E+005	4.10000E+001	2.50000E+001	0.00000E+000	8.62575E+001	2.98163E+002	2.32002E+002	1.00000E+002	1.92537E+000	3.74222E-002	0.00000E+000	2.40005E+002	4.31540E+000	9.27492E-001	8.33085E+001	2.23499E+002	1.95616E+002	2.34927E+002	8.10984E-001	8.25867E-001	-5.02727E-002	-5.11949E+001	2.75200E+001	-5.85792E-002	-5.62731E+001	3.82766E+001
1.32053E+002	5.23673E+002	1.89366E+002	1.21314E+002	1.21455E+000	1.25339E+000	4.96900E+003	4.59380E+002	1.00000E+000	1.69000E+002	2.60000E+001	1.59240E+004	1.52230E+000	2.28839E+001	1.72298E-002	1.77808E-002	4.42349E-002	4.68646E-002	3.92400E+003	1.89305E+002	1.21293E+002	9.25970E-003	9.25970E-003	1.85668E+005	4.10000E+001	2.60000E+001	0.00000E+000	9.26196E+001	2.50749E+002	1.98015E+002	1.00000E+002	1.68897E+000	2.90820E-002	0.00000E+000	2.40048E+002	5.03419E+000	8.13255E-001	8.33085E+001	2.23499E+002	1.95616E+002	2.35119E+002	8.10984E-001	8.25867E-001	-1.12248E-002	-5.11515E+001	-4.60879E+001	-5.85244E-002	-5.60805E+001	3.83637E+001
1.31062E+002	5.02516E+002	1.89288E+002	1.21334E+002	1.18366E+000	1.31697E+000	4.87400E+003	3.86127E+002	1.00000E+000	1.70000E+002	3.40000E+001	1.60170E+004	1.55884E+000	2.24169E+001	1.69544E-002	1.88639E-002	4.53781E-002	5.53282E-002	3.92400E+003	1.89305E+002	1.21293E+002	9.25970E-003	9.25970E-003	1.85668E+005	4.10000E+001	2.70000E+001	0.00000E+000	9.51594E+001	2.21584E+002	2.00487E+002	1.00000E+002	1.61948E+000	3.80280E-002	0.00000E+000	2.33645E+002	5.43880E+000	7.60056E-001	8.33085E+001	2.23499E+002	1.95616E+002	2.35289E+002	8.10984E-001	8.25867E-001	-4.88126E-002	-5.75553E+001	1.83720E+001	-5.84762E-002	-5.59106E+001	3.84300E+001
1.33239E+002	3.58929E+002	1.89343E+002	1.21257E+002	1.13411E+000	1.30355E+000	3.27500E+003	5.24122E+002	1.00000E+000	1.72000E+002	2.38000E+002	1.62540E+004	1.47838E+000	1.89454E+001	1.98176E-002	2.27784E-002	5.70622E-002	7.41336E-002	3.92400E+003	1.89305E+002	1.21293E+002	9.25970E-003	9.25970E-003	1.85668E+005	4.10000E+001	2.80000E+001	0.00000E+000	6.42088E+001	1.49369E+002	1.47376E+002	1.00000E+002	1.13372E+000	5.02415E-002	0.00000E+000	2.29859E+002	6.41236E+000	7.86444E-001	8.33085E+001	2.23499E+002	1.95616E+002	2.35727E+002	8.10984E-001	8.25867E-001	-6.49344E-002	-6.13409E+001	4.53687E+001	-5.83511E-002	-5.54729E+001	3.86285E+001
1.27732E+002	4.38517E+002	1.89282E+002	1.21225E+002	1.17093E+000	1.31763E+000	4.20700E+003	4.38986E+002	1.00000E+000	1.73000E+002	6.30000E+001	1.63150E+004	1.54286E+000	2.09408E+001	1.80528E-002	2.03146E-002	4.82081E-002	6.00302E-002	3.92400E+003	1.89305E+002	1.21293E+002	9.25970E-003	9.25970E-003	1.85668E+005	4.10000E+001	2.90000E+001	0.00000E+000	8.56554E+001	1.96864E+002	1.76494E+002	1.00000E+002	1.43656E+000	5.16589E-002	0.00000E+000	2.34760E+002	5.92899E+000	7.50454E-001	8.33085E+001	2.23499E+002	1.95616E+002	2.35950E+002	8.10984E-001	8.25867E-001	-5.42783E-002	-5.64399E+001	2.98736E+001	-5.82870E-002	-5.52503E+001	3.87135E+001
1.46793E+002	5.96396E+002	1.89324E+002	1.21278E+002	1.12210E+000	1.18240E+000	4.95000E+003	7.35387E+002	1.00000E+000	1.75000E+002	2.00000E+001	1.64640E+004	1.32676E+000	2.44212E+001	1.59488E-002	1.68058E-002	4.74083E-002	5.23042E-002	3.92400E+003	1.89305E+002	1.21293E+002	9.25970E-003	9.25970E-003	1.85668E+005	4.10000E+001	3.00000E+001	0.00000E+000	9.64148E+001	2.73534E+002	2.24063E+002	1.00000E+002	1.85624E+000	5.47086E-002	0.00000E+000	2.39452E+002	4.87363E+000	8.41659E-001	8.33085E+001	2.23499E+002	1.95616E+002	2.36365E+002	8.10984E-001	8.25867E-001	-2.13003E-002	-5.17479E+001	-2.77779E+001	-5.81655E-002	-5.48346E+001	3.89115E+001
1.40264E+002	5.43036E+002	1.89320E+002	1.21281E+002	1.17002E+000	1.32564E+000	5.23900E+003	7.28292E+002	1.00000E+000	1.76000E+002	2.30000E+001	1.65520E+004	1.55103E+000	2.33031E+001	1.61648E-002	1.83148E-002	4.88938E-002	6.19133E-002	3.92400E+003	1.89305E+002	1.21293E+002	9.25970E-003	9.25970E-003	1.85668E+005	4.10000E+001	3.10000E+001	0.00000E+000	8.63763E+001	2.37311E+002	2.33569E+002	1.00000E+002	1.75264E+000	4.47334E-002	0.00000E+000	2.31199E+002	4.59145E+000	8.68395E-001	8.33085E+001	2.23499E+002	1.95616E+002	2.36571E+002	8.10984E-001	8.25867E-001	-5.75123E-002	-6.00010E+001	3.24971E+001	-5.81068E-002	-5.46293E+001	3.90042E+001
1.31664E+002	3.96063E+002	1.89280E+002	1.21294E+002	1.14352E+000	1.28029E+000	3.61500E+003	2.69685E+002	1.00000E+000	1.77000E+002	1.33000E+002	1.66860E+004	1.46404E+000	1.99013E+001	1.90191E-002	2.12938E-002	4.22399E-002	5.17126E-002	3.92400E+003	1.89305E+002	1.21293E+002	9.25970E-003	9.25970E-003	1.85668E+005	4.10000E+001	3.20000E+001	0.00000E+000	7.44207E+001	1.59724E+002	1.72390E+002	1.00000E+002	1.28012E+000	3.41955E-002	0.00000E+000	2.26379E+002	6.15905E+000	7.79333E-001	8.33085E+001	2.23499E+002	1.95616E+002	2.36714E+002	8.10984E-001	8.25867E-001	-5.15201E-002	-6.48211E+001	1.62480E+001	-5.80632E-002	-5.44865E+001	3.90582E+001
1.39568E+002	5.36767E+002	1.89380E+002	1.21272E+002	1.22012E+000	1.34780E+000	5.47800E+003	5.92233E+002	1.00000E+000	1.79000E+002	2.50000E+001	1.68240E+004	1.64448E+000	2.31682E+001	1.64852E-002	1.82102E-002	5.30554E-002	6.41112E-002	3.92400E+003	1.89305E+002	1.21293E+002	9.25970E-003	9.25970E-003	1.85668E+005	4.10000E+001	3.30000E+001	0.00000E+000	9.51436E+001	2.11280E+002	2.54968E+002	1.00000E+002	1.77566E+000	5.05613E-002	0.00000E+000	2.22209E+002	4.58702E+000	8.50060E-001	8.33085E+001	2.23499E+002	1.95616E+002	2.37052E+002	8.10984E-001	8.25867E-001	-4.46912E-002	-6.89912E+001	-8.77452E-001	-5.79595E-002	-5.41480E+001	3.92141E+001
1.34065E+002	4.01095E+002	1.89279E+002	1.21323E+002	1.23418E+000	1.27713E+000	3.93400E+003	3.92838E+002	1.00000E+000	1.80000E+002	8.30000E+001	1.69570E+004	1.57621E+000	2.00274E+001	1.96771E-002	2.03619E-002	5.52772E-002	5.89140E-002	3.92400E+003	1.89305E+002	1.21293E+002	9.25970E-003	9.25970E-003	1.85668E+005	4.10000E+001	3.40000E+001	0.00000E+000	6.91445E+001	1.86913E+002	1.57221E+002	1.00000E+002	1.29221E+000	5.50665E-002	0.00000E+000	2.39167E+002	5.59842E+000	8.21880E-001	8.33085E+001	2.23499E+002	1.95616E+002	2.37277E+002	8.10984E-001	8.25867E-001	-1.19510E-002	-5.20330E+001	-4.56217E+001	-5.78941E-002	-5.39232E+001	3.93019E+001
1.40436E+002	5.52503E+002	1.89351E+002	1.21251E+002	1.16793E+000	1.30048E+000	5.22500E+003	7.50438E+002	1.00000E+000	1.81000E+002	2.30000E+001	1.70100E+004	1.51887E+000	2.35054E+001	1.61575E-002	1.79912E-002	5.35589E-002	6.57489E-002	3.92400E+003	1.89305E+002	1.21293E+002	9.25970E-003	9.25970E-003	1.85668E+005	4.10000E+001	3.50000E+001	0.00000E+000	8.54101E+001	2.89993E+002	2.11715E+002	1.00000E+002	1.82946E+000	6.34706E-002	0.00000E+000	2.45375E+002	4.35613E+000	9.16530E-001	8.33085E+001	2.23499E+002	1.95616E+002	2.37466E+002	8.10984E-001	8.25867E-001	-4.85576E-002	-4.58249E+001	2.96187E+001	-5.78373E-002	-5.37337E+001	3.93869E+001
1.46702E+002	6.81333E+002	1.89280E+002	1.21286E+002	1.16639E+000	1.33052E+000	6.57500E+003	7.36077E+002	1.00000E+000	1.83000E+002	1.20000E+001	1.71930E+004	1.55190E+000	2.61024E+001	1.43845E-002	1.64087E-002	4.56843E-002	5.86815E-002	3.92400E+003	1.89305E+002	1.21293E+002	9.25970E-003	9.25970E-003	1.85668E+005	4.10000E+001	3.60000E+001	0.00000E+000	1.14976E+002	2.98764E+002	2.86239E+002	1.00000E+002	2.19832E+000	4.18875E-002	0.00000E+000	2.33515E+002	4.27109E+000	8.33305E-001	8.33085E+001	2.23499E+002	1.95616E+002	2.37773E+002	8.10984E-001	8.25867E-001	-6.05353E-002	-5.76848E+001	4.05857E+001	-5.77376E-002	-5.34274E+001	3.94941E+001
1.39125E+002	4.98433E+002	1.89293E+002	1.21270E+002	1.16781E+000	1.32345E+000	4.79100E+003	4.23545E+002	1.00000E+000	1.84000E+002	3.10000E+001	1.73050E+004	1.54554E+000	2.23256E+001	1.68717E-002	1.91203E-002	4.45513E-002	5.61946E-002	3.92400E+003	1.89305E+002	1.21293E+002	9.25970E-003	9.25970E-003	1.85668E+005	4.10000E+001	3.70000E+001	0.00000E+000	7.66578E+001	2.33813E+002	2.04084E+002	1.00000E+002	1.61251E+000	3.54815E-002	0.00000E+000	2.38045E+002	4.70201E+000	8.86737E-001	8.33085E+001	2.23499E+002	1.95616E+002	2.37945E+002	8.10984E-001	8.25867E-001	-5.72100E-002	-5.31550E+001	3.87593E+001	-5.76838E-002	-5.32554E+001	3.95639E+001
1.32953E+002	5.28488E+002	1.89306E+002	1.21331E+002	1.23314E+000	1.45421E+000	5.84300E+003	6.36515E+002	1.00000E+000	1.85000E+002	2.30000E+001	1.73840E+004	1.79325E+000	2.29889E+001	1.61323E-002	1.90243E-002	5.37906E-002	7.37570E-002	3.92400E+003	1.89305E+002	1.21293E+002	9.25970E-003	9.25970E-003	1.85668E+005	4.10000E+001	3.80000E+001	0.00000E+000	9.79499E+001	2.20482E+002	2.39098E+002	1.00000E+002	1.75670E+000	4.66552E-002	0.00000E+000	2.27764E+002	4.68229E+000	8.06334E-001	8.33085E+001	2.23499E+002	1.95616E+002	2.38076E+002	8.10984E-001	8.25867E-001	-7.70330E-002	-6.34362E+001	6.66074E+001	-5.76406E-002	-5.31245E+001	3.96224E+001
1.44741E+002	5.19963E+002	1.89302E+002	1.21219E+002	1.11819E+000	1.26834E+000	4.60000E+003	5.71208E+002	1.00000E+000	1.86000E+002	2.70000E+001	1.74790E+004	1.41824E+000	2.28027E+001	1.64867E-002	1.87006E-002	4.52444E-002	5.72337E-002	3.92400E+003	1.89305E+002	1.21293E+002	9.25970E-003	9.25970E-003	1.85668E+005	4.10000E+001	3.90000E+001	0.00000E+000	7.75544E+001	2.46761E+002	2.11063E+002	1.00000E+002	1.67704E+000	5.09326E-002	0.00000E+000	2.39182E+002	4.71614E+000	9.02247E-001	8.33085E+001	2.23499E+002	1.95616E+002	2.38188E+002	8.10984E-001	8.25867E-001	-5.75697E-002	-5.20178E+001	4.05786E+001	-5.76007E-002	-5.30116E+001	3.96441E+001
1.36869E+002	4.59278E+002	1.89265E+002	1.21294E+002	1.11254E+000	1.32007E+000	4.20000E+003	3.70393E+002	1.00000E+000	1.87000E+002	4.50000E+001	1.75830E+004	1.46864E+000	2.14308E+001	1.71669E-002	2.03692E-002	4.79307E-002	6.60561E-002	3.92400E+003	1.89305E+002	1.21293E+002	9.25970E-003	9.25970E-003	1.85668E+005	4.10000E+001	4.00000E+001	0.00000E+000	8.23780E+001	2.18827E+002	1.80508E+002	1.00000E+002	1.50493E+000	4.33815E-002	0.00000E+000	2.41152E+002	5.49998E+000	8.09665E-001	8.33085E+001	2.23499E+002	1.95616E+002	2.38299E+002	8.10984E-001	8.25867E-001	-8.00168E-002	-5.00475E+001	8.57731E+001	-5.75587E-002	-5.29012E+001	3.96770E+001
1.32648E+002	4.68409E+002	1.89304E+002	1.21336E+002	1.20689E+000	1.38728E+000	4.86000E+003	4.40570E+002	1.00000E+000	1.88000E+002	4.00000E+001	1.76620E+004	1.67429E+000	2.16428E+001	1.73120E-002	1.98997E-002	4.97929E-002	6.47099E-002	3.92400E+003	1.89305E+002	1.21293E+002	9.25970E-003	9.25970E-003	1.85668E+005	4.10000E+001	4.10000E+001	0.00000E+000	8.63809E+001	1.96881E+002	1.97137E+002	1.00000E+002	1.50941E+000	5.66941E-002	0.00000E+000	2.31711E+002	5.30105E+000	7.80927E-001	8.33085E+001	2.23499E+002	1.95616E+002	2.38335E+002	8.10984E-001	8.25867E-001	-6.41565E-002	-5.94886E+001	4.57315E+001	-5.75391E-002	-5.28651E+001	3.96883E+001
1.55153E+002	1.05636E+003	1.88675E+002	1.20882E+002	1.18350E+000	1.55677E+000	1.18760E+004	1.36882E+003	1.00000E+000	1.89000E+002	0.00000E+000	1.77180E+004	1.84243E+000	3.25018E+001	1.08601E-002	1.42853E-002	5.12325E-002	8.77096E-002	5.39600E+003	1.88647E+002	1.20933E+002	1.50743E-002	1.50743E-002	3.64170E+005	2.70000E+001	1.00000E+000	0.00000E+000	5.22662E+002	3.84592E+002	1.70767E+002	1.00000E+002	3.26969E+000	2.64096E-002	0.00000E+000	5.66776E+001	5.27464E+000	5.02069E-001	5.65546E+002	3.63691E+002	2.20717E+002	7.05676E+001	1.11655E+000	4.28312E-001	-1.31182E-001	-2.34522E+002	3.23782E+000	-1.41085E-001	-2.20632E+002	3.76444E+001
1.50709E+002	1.02268E+003	1.88557E+002	1.20836E+002	1.20295E+000	1.69614E+000	1.25510E+004	1.18377E+003	1.00000E+000	1.90000E+002	0.00000E+000	1.78080E+004	2.04037E+000	3.19793E+001	1.07376E-002	1.51399E-002	5.18671E-002	1.01900E-001	5.39600E+003	1.88647E+002	1.20933E+002	1.50743E-002	1.50743E-002	3.64170E+005	2.70000E+001	2.00000E+000	0.00000E+000	5.58068E+002	3.66357E+002	1.30605E+002	1.00000E+002	3.18427E+000	2.29044E-002	0.00000E+000	6.19832E+001	3.83966E+000	6.70902E-001	5.65546E+002	3.63691E+002	2.20717E+002	7.06611E+001	1.11655E+000	4.28312E-001	-1.65306E-001	-2.29217E+002	8.04904E+001	-1.41051E-001	-2.20539E+002	3.76393E+001
1.63554E+002	1.39005E+003	1.88781E+002	1.20937E+002	1.22297E+000	1.59553E+000	1.64370E+004	1.24610E+003	1.00000E+000	1.91000E+002	0.00000E+000	1.79050E+004	1.95129E+000	3.72833E+001	9.53906E-003	1.24449E-002	5.31089E-002	8.97270E-002	5.39600E+003	1.88647E+002	1.20933E+002	1.50743E-002	1.50743E-002	3.64170E+005	2.70000E+001	3.00000E+000	0.00000E+000	6.43000E+002	4.87043E+002	2.70833E+002	1.00000E+002	4.27117E+000	1.37707E-002	0.00000E+000	5.67290E+001	6.21670E+000	3.62093E-001	5.65546E+002	3.63691E+002	2.20717E+002	7.06854E+001	1.11655E+000	4.28312E-001	-1.27066E-001	-2.34471E+002	-5.12840E+000	-1.41032E-001	-2.20515E+002	3.76782E+001
1.61550E+002	1.19636E+003	1.88754E+002	1.20956E+002	1.22692E+000	1.54094E+000	1.37760E+004	1.57400E+003	1.00000E+000	1.92000E+002	0.00000E+000	1.79970E+004	1.89060E+000	3.45885E+001	1.04533E-002	1.31287E-002	5.35990E-002	8.38933E-002	5.39600E+003	1.88647E+002	1.20933E+002	1.50743E-002	1.50743E-002	3.64170E+005	2.70000E+001	4.00000E+000	0.00000E+000	5.36791E+002	4.33432E+002	2.34430E+002	1.00000E+002	3.67288E+000	2.24570E-002	0.00000E+000	5.00834E+001	7.13923E+000	3.44412E-001	5.65546E+002	3.63691E+002	2.20717E+002	7.07721E+001	1.11655E+000	4.28312E-001	-1.08183E-001	-2.41117E+002	-4.99594E+001	-1.41001E-001	-2.20428E+002	3.76987E+001
1.59087E+002	1.51040E+003	1.88593E+002	1.20932E+002	1.18707E+000	1.64409E+000	1.78000E+004	2.21714E+003	1.00000E+000	1.93000E+002	0.00000E+000	1.80890E+004	1.95165E+000	3.88639E+001	8.89747E-003	1.23230E-002	5.16721E-002	9.83352E-002	5.39600E+003	1.88647E+002	1.20933E+002	1.50743E-002	1.50743E-002	3.64170E+005	2.70000E+001	5.00000E+000	0.00000E+000	8.28341E+002	4.01633E+002	3.08227E+002	1.00000E+002	4.70097E+000	2.04961E-002	0.00000E+000	8.70279E+001	3.87575E+000	5.58117E-001	5.65546E+002	3.63691E+002	2.20717E+002	7.08440E+001	1.11655E+000	4.28312E-001	-1.56467E-001	-2.04172E+002	8.65520E+001	-1.40973E-001	-2.20356E+002	3.76780E+001
1.42816E+002	1.54087E+003	1.88660E+002	1.20930E+002	1.23334E+000	1.67816E+000	1.91560E+004	1.70588E+003	1.00000E+000	1.94000E+002	1.00000E+000	1.81740E+004	2.06975E+000	3.92539E+001	8.91109E-003	1.21250E-002	5.61332E-002	1.03258E-001	5.39600E+003	1.88647E+002	1.20933E+002	1.50743E-002	1.50743E-002	3.64170E+005	2.70000E+001	6.00000E+000	0.00000E+000	8.30335E+002	4.11643E+002	3.22194E+002	1.00000E+002	4.78406E+000	1.41687E-002	0.00000E+000	8.74794E+001	3.94919E+000	5.27996E-001	5.65546E+002	3.63691E+002	2.20717E+002	7.08729E+001	1.11655E+000	4.28312E-001	-1.47738E-001	-2.03721E+002	6.85057E+001	-1.40956E-001	-2.20327E+002	3.76833E+001
1.69323E+002	1.34459E+003	1.88545E+002	1.20942E+002	1.13804E+000	1.65042E+000	1.52490E+004	6.71132E+002	1.00000E+000	1.95000E+002	1.00000E+000	1.82730E+004	1.87825E+000	3.66687E+001	9.21590E-003	1.33652E-002	4.71762E-002	9.81085E-002	5.39600E+003	1.88647E+002	1.20933E+002	1.50743E-002	1.50743E-002	3.64170E+005	2.70000E+001	7.00000E+000	0.00000E+000	7.86980E+002	3.43571E+002	2.46690E+002	1.00000E+002	4.19686E+000	7.90384E-003	0.00000E+000	8.64692E+001	3.40596E+000	6.86168E-001	5.65546E+002	3.63691E+002	2.20717E+002	7.09089E+001	1.11655E+000	4.28312E-001	-1.78935E-001	-2.04731E+002	1.34829E+002	-1.40933E-001	-2.20291E+002	3.76534E+001
1.54315E+002	1.24482E+003	1.88555E+002	1.20914E+002	1.15576E+000	1.61187E+000	1.40700E+004	1.57038E+003	1.00000E+000	1.96000E+002	0.00000E+000	1.83660E+004	1.86294E+000	3.52820E+001	9.74365E-003	1.35889E-002	5.16373E-002	9.94664E-002	5.39600E+003	1.88647E+002	1.20933E+002	1.50743E-002	1.50743E-002	3.64170E+005	2.70000E+001	8.00000E+000	0.00000E+000	7.50919E+002	3.32750E+002	1.97335E+002	1.00000E+002	3.88876E+000	1.98798E-002	0.00000E+000	8.22697E+001	3.20658E+000	7.58755E-001	5.65546E+002	3.63691E+002	2.20717E+002	7.08510E+001	1.11655E+000	4.28312E-001	-1.59831E-001	-2.08930E+002	8.89866E+001	-1.40933E-001	-2.20349E+002	3.75940E+001
1.48492E+002	1.01676E+003	1.88711E+002	1.20900E+002	1.21374E+000	1.63177E+000	1.21750E+004	7.91790E+002	1.00000E+000	1.97000E+002	1.00000E+000	1.84530E+004	1.98055E+000	3.18867E+001	1.10000E-002	1.47885E-002	5.38590E-002	9.63437E-002	5.39600E+003	1.88647E+002	1.20933E+002	1.50743E-002	1.50743E-002	3.64170E+005	2.70000E+001	9.00000E+000	0.00000E+000	5.18015E+002	2.74825E+002	2.37557E+002	1.00000E+002	3.16253E+000	1.69760E-002	0.00000E+000	9.13359E+001	6.27118E+000	4.17068E-001	5.65546E+002	3.63691E+002	2.20717E+002	7.08223E+001	1.11655E+000	4.28312E-001	-1.41794E-001	-1.99864E+002	5.99007E+001	-1.40928E-001	-2.20378E+002	3.75812E+001
1.31832E+002	1.00145E+003	1.88577E+002	1.20872E+002	1.26451E+000	1.74709E+000	1.31860E+004	1.09453E+003	1.00000E+000	1.98000E+002	2.00000E+000	1.85510E+004	2.20921E+000	3.16456E+001	1.10120E-002	1.52145E-002	5.71083E-002	1.07956E-001	5.39600E+003	1.88647E+002	1.20933E+002	1.50743E-002	1.50743E-002	3.64170E+005	2.70000E+001	1.00000E+001	0.00000E+000	5.10866E+002	3.65447E+002	1.45903E+002	1.00000E+002	3.09330E+000	1.73584E-002	0.00000E+000	5.79840E+001	4.40979E+000	5.69924E-001	5.65546E+002	3.63691E+002	2.20717E+002	7.07632E+001	1.11655E+000	4.28312E-001	-1.55235E-001	-2.33216E+002	5.48712E+001	-1.40934E-001	-2.20437E+002	3.75055E+001
1.63142E+002	1.18777E+003	1.88613E+002	1.20917E+002	1.23495E+000	1.67632E+000	1.47800E+004	1.75266E+003	1.00000E+000	1.99000E+002	0.00000E+000	1.86470E+004	2.07016E+000	3.44641E+001	1.01581E-002	1.37886E-002	5.75816E-002	1.05263E-001	5.39600E+003	1.88647E+002	1.20933E+002	1.50743E-002	1.50743E-002	3.64170E+005	2.70000E+001	1.10000E+001	0.00000E+000	5.69603E+002	4.13231E+002	2.14542E+002	1.00000E+002	3.64335E+000	1.87327E-002	0.00000E+000	5.94360E+001	5.55236E+000	4.27540E-001	5.65546E+002	3.63691E+002	2.20717E+002	7.06489E+001	1.11655E+000	4.28312E-001	-1.46549E-001	-2.31764E+002	3.79504E+001	-1.40949E-001	-2.20551E+002	3.74347E+001
1.49097E+002	1.13414E+003	1.88581E+002	1.20977E+002	1.24298E+000	1.69725E+000	1.43150E+004	9.98438E+002	1.00000E+000	2.00000E+002	0.00000E+000	1.87320E+004	2.10964E+000	3.36770E+001	1.03889E-002	1.41857E-002	5.44045E-002	1.00492E-001	5.39600E+003	1.88648E+002	1.20933E+002	1.50743E-002	1.50743E-002	3.64170E+005	2.70000E+001	1.20000E+001	0.00000E+000	5.41002E+002	3.76105E+002	2.34091E+002	1.00000E+002	3.51616E+000	1.67119E-002	0.00000E+000	6.61823E+001	6.81880E+000	3.53743E-001	5.65546E+002	3.63691E+002	2.20717E+002	7.04948E+001	1.11655E+000	4.28312E-001	-1.49489E-001	-2.25018E+002	5.08947E+001	-1.40974E-001	-2.20705E+002	3.73343E+001
1.62407E+002	1.39031E+003	1.88578E+002	1.20888E+002	1.23902E+000	1.63041E+000	1.69840E+004	1.64277E+003	1.00000E+000	2.01000E+002	0.00000E+000	1.88170E+004	2.02011E+000	3.72869E+001	9.50730E-003	1.25106E-002	5.38451E-002	9.25568E-002	5.39600E+003	1.88648E+002	1.20933E+002	1.50743E-002	1.50743E-002	3.64170E+005	2.70000E+001	1.30000E+001	0.00000E+000	7.01011E+002	4.50537E+002	2.56778E+002	1.00000E+002	4.28888E+000	1.71412E-002	0.00000E+000	6.89397E+001	4.78730E+000	4.62574E-001	5.65546E+002	3.63691E+002	2.20717E+002	7.04391E+001	1.11655E+000	4.28312E-001	-1.31259E-001	-2.22260E+002	1.56422E+001	-1.40976E-001	-2.20761E+002	3.72718E+001
1.52141E+002	1.01276E+003	1.88617E+002	1.20939E+002	1.23318E+000	1.69545E+000	1.26900E+004	1.36001E+003	1.00000E+000	2.02000E+002	0.00000E+000	1.89000E+004	2.09080E+000	3.18239E+001	1.09470E-002	1.50506E-002	5.64727E-002	1.05707E-001	5.39600E+003	1.88648E+002	1.20933E+002	1.50743E-002	1.50743E-002	3.64170E+005	2.70000E+001	1.40000E+001	0.00000E+000	5.12449E+002	3.80964E+002	1.32585E+002	1.00000E+002	3.09794E+000	2.50946E-002	0.00000E+000	5.43780E+001	4.18867E+000	6.11623E-001	5.65546E+002	3.63691E+002	2.20717E+002	7.03642E+001	1.11655E+000	4.28312E-001	-1.52869E-001	-2.36822E+002	4.62480E+001	-1.40982E-001	-2.20836E+002	3.72225E+001
1.62123E+002	1.16870E+003	1.88597E+002	1.20878E+002	1.20449E+000	1.61994E+000	1.38210E+004	2.08664E+003	1.00000E+000	2.03000E+002	0.00000E+000	1.89820E+004	1.95121E+000	3.41863E+001	1.02455E-002	1.37794E-002	5.51672E-002	9.89336E-002	5.39600E+003	1.88648E+002	1.20933E+002	1.50743E-002	1.50743E-002	3.64170E+005	2.70000E+001	1.50000E+001	0.00000E+000	6.20025E+002	3.74050E+002	1.93806E+002	1.00000E+002	3.60775E+000	2.85779E-002	0.00000E+000	7.00327E+001	4.37973E+000	5.60498E-001	5.65546E+002	3.63691E+002	2.20717E+002	7.02479E+001	1.11655E+000	4.28312E-001	-1.42048E-001	-2.21167E+002	3.91061E+001	-1.40998E-001	-2.20952E+002	3.71277E+001
1.56985E+002	1.02018E+003	1.88643E+002	1.20939E+002	1.22826E+000	1.66777E+000	1.25670E+004	1.10499E+003	1.00000E+000	2.04000E+002	0.00000E+000	1.90780E+004	2.04845E+000	3.19402E+001	1.09565E-002	1.48772E-002	5.69147E-002	1.03953E-001	5.39600E+003	1.88648E+002	1.20933E+002	1.50743E-002	1.50743E-002	3.64170E+005	2.70000E+001	1.60000E+001	0.00000E+000	4.95092E+002	3.58964E+002	1.80656E+002	1.00000E+002	3.14622E+000	2.19675E-002	0.00000E+000	5.85281E+001	5.78595E+000	4.44939E-001	5.65546E+002	3.63691E+002	2.20717E+002	7.00941E+001	1.11655E+000	4.28312E-001	-1.46782E-001	-2.32672E+002	3.75404E+001	-1.41023E-001	-2.21106E+002	3.70422E+001
1.31277E+002	9.70612E+002	1.88692E+002	1.20968E+002	1.31483E+000	1.68055E+000	1.28220E+004	1.10199E+003	1.00000E+000	2.05000E+002	0.00000E+000	1.91680E+004	2.20965E+000	3.11546E+001	1.16116E-002	1.48414E-002	5.79795E-002	9.39130E-002	5.39600E+003	1.88648E+002	1.20933E+002	1.50743E-002	1.50743E-002	3.64170E+005	2.70000E+001	1.70000E+001	0.00000E+000	4.50248E+002	3.30254E+002	2.02950E+002	1.00000E+002	3.00470E+000	2.23852E-002	0.00000E+000	6.08204E+001	7.89087E+000	3.22989E-001	5.65546E+002	3.63691E+002	2.20717E+002	6.99571E+001	1.11655E+000	4.28312E-001	-1.16924E-001	-2.30380E+002	-2.16675E+001	-1.41044E-001	-2.21243E+002	3.69620E+001
1.51792E+002	1.09792E+003	1.88592E+002	1.20955E+002	1.27272E+000	1.59488E+000	1.34890E+004	1.78306E+003	1.00000E+000	2.06000E+002	0.00000E+000	1.92530E+004	2.02982E+000	3.31349E+001	1.09583E-002	1.37321E-002	5.63394E-002	8.78018E-002	5.39600E+003	1.88648E+002	1.20933E+002	1.50743E-002	1.50743E-002	3.64170E+005	2.70000E+001	1.80000E+001	0.00000E+000	5.30610E+002	2.93576E+002	2.93711E+002	1.00000E+002	3.44722E+000	2.59534E-002	0.00000E+000	1.01571E+002	7.85806E+000	3.16218E-001	5.65546E+002	3.63691E+002	2.20717E+002	6.98725E+001	1.11655E+000	4.28312E-001	-1.07122E-001	-1.89629E+002	-6.20521E-001	-1.41052E-001	-2.21328E+002	3.68745E+001
1.45743E+002	1.08579E+003	1.88717E+002	1.20938E+002	1.27262E+000	1.71968E+000	1.41740E+004	1.49825E+003	1.00000E+000	2.07000E+002	1.00000E+000	1.93370E+004	2.18850E+000	3.29513E+001	1.06894E-002	1.44445E-002	5.84989E-002	1.05933E-001	5.39600E+003	1.88648E+002	1.20933E+002	1.50743E-002	1.50743E-002	3.64170E+005	2.70000E+001	1.90000E+001	0.00000E+000	4.90652E+002	3.61993E+002	2.41943E+002	1.00000E+002	3.35162E+000	1.84497E-002	0.00000E+000	6.24341E+001	9.06187E+000	2.67502E-001	5.65546E+002	3.63691E+002	2.20717E+002	6.97390E+001	1.11655E+000	4.28312E-001	-1.44452E-001	-2.28766E+002	3.65677E+001	-1.41072E-001	-2.21461E+002	3.68036E+001
1.50696E+002	1.01937E+003	1.88633E+002	1.20951E+002	1.26856E+000	1.67798E+000	1.30110E+004	1.74851E+003	1.00000E+000	2.08000E+002	0.00000E+000	1.94270E+004	2.12862E+000	3.19276E+001	1.11213E-002	1.47107E-002	6.05702E-002	1.05137E-001	5.39600E+003	1.88648E+002	1.20933E+002	1.50743E-002	1.50743E-002	3.64170E+005	2.70000E+001	2.00000E+001	0.00000E+000	4.88192E+002	2.92047E+002	2.53839E+002	1.00000E+002	3.17988E+000	3.03216E-002	0.00000E+000	9.00707E+001	8.37942E+000	3.01941E-001	5.65546E+002	3.63691E+002	2.20717E+002	6.96754E+001	1.11655E+000	4.28312E-001	-1.33927E-001	-2.01129E+002	4.22908E+001	-1.41075E-001	-2.21525E+002	3.67327E+001
1.51355E+002	8.91338E+002	1.88653E+002	1.20928E+002	1.25990E+000	1.62908E+000	1.10430E+004	1.22557E+003	1.00000E+000	2.09000E+002	0.00000E+000	1.95170E+004	2.05248E+000	2.98553E+001	1.19893E-002	1.55024E-002	5.86874E-002	9.72151E-002	5.39600E+003	1.88648E+002	1.20933E+002	1.50743E-002	1.50743E-002	3.64170E+005	2.70000E+001	2.10000E+001	0.00000E+000	4.28322E+002	2.68619E+002	2.03790E+002	1.00000E+002	2.76149E+000	3.48366E-002	0.00000E+000	7.96298E+001	8.38846E+000	3.27390E-001	5.65546E+002	3.63691E+002	2.20717E+002	6.96085E+001	1.11655E+000	4.28312E-001	-1.22691E-001	-2.11570E+002	8.82165E+000	-1.41079E-001	-2.21591E+002	3.66741E+001
1.64554E+002	1.00838E+003	1.88830E+002	1.21118E+002	1.20554E+000	1.58402E+000	1.17010E+004	1.53862E+003	1.00000E+000	2.10000E+002	0.00000E+000	1.96010E+004	1.90959E+000	3.17550E+001	1.11447E-002	1.46436E-002	5.31051E-002	9.07427E-002	5.39600E+003	1.88648E+002	1.20933E+002	1.50743E-002	1.50743E-002	3.64170E+005	2.70000E+001	2.20000E+001	0.00000E+000	3.68201E+002	3.76095E+002	2.69774E+002	1.00000E+002	3.12332E+000	2.87994E-002	0.00000E+000	2.79598E+002	1.57383E+001	1.69521E-001	5.65546E+002	3.63691E+002	2.20717E+002	6.94496E+001	1.11655E+000	4.28312E-001	-1.30659E-001	-3.02802E+002	-6.60590E+001	-1.41102E-001	-2.21750E+002	3.66197E+001
1.38122E+002	9.50328E+002	1.88681E+002	1.20908E+002	1.24155E+000	1.73247E+000	1.21990E+004	1.25330E+003	1.00000E+000	2.11000E+002	0.00000E+000	1.96940E+004	2.15095E+000	3.08274E+001	1.12409E-002	1.56857E-002	6.07044E-002	1.17119E-001	5.39600E+003	1.88648E+002	1.20933E+002	1.50743E-002	1.50743E-002	3.64170E+005	2.70000E+001	2.30000E+001	0.00000E+000	4.43734E+002	3.54535E+002	1.65293E+002	1.00000E+002	2.92761E+000	2.62285E-002	0.00000E+000	4.91417E+001	6.01938E+000	4.34088E-001	5.65546E+002	3.63691E+002	2.20717E+002	6.93261E+001	1.11655E+000	4.28312E-001	-1.60278E-001	-2.42058E+002	5.68397E+001	-1.41115E-001	-2.21874E+002	3.64692E+001
1.41775E+002	9.61412E+002	1.88676E+002	1.20930E+002	1.21872E+000	1.61893E+000	1.14760E+004	1.05381E+003	1.00000E+000	2.12000E+002	0.00000E+000	1.97750E+004	1.97301E+000	3.10066E+001	1.13765E-002	1.51123E-002	5.70074E-002	9.96361E-002	5.39600E+003	1.88648E+002	1.20933E+002	1.50743E-002	1.50743E-002	3.64170E+005	2.70000E+001	2.40000E+001	0.00000E+000	4.54485E+002	3.32603E+002	1.82380E+002	1.00000E+002	2.95381E+000	2.37904E-002	0.00000E+000	5.81169E+001	6.88369E+000	3.91358E-001	5.65546E+002	3.63691E+002	2.20717E+002	6.92404E+001	1.11655E+000	4.28312E-001	-1.36070E-001	-2.33083E+002	1.47745E+001	-1.41119E-001	-2.21960E+002	3.63944E+001
1.30076E+002	8.82472E+002	1.88629E+002	1.20899E+002	1.26324E+000	1.74736E+000	1.16000E+004	9.68680E+002	1.00000E+000	2.13000E+002	1.00000E+000	1.98610E+004	2.20734E+000	2.97064E+001	1.17289E-002	1.62238E-002	6.11187E-002	1.15815E-001	5.39600E+003	1.88648E+002	1.20933E+002	1.50743E-002	1.50743E-002	3.64170E+005	2.70000E+001	2.50000E+001	0.00000E+000	4.54171E+002	2.70573E+002	1.70545E+002	1.00000E+002	2.73047E+000	2.01418E-002	0.00000E+000	7.37317E+001	5.68548E+000	4.71297E-001	5.65546E+002	3.63691E+002	2.20717E+002	6.90214E+001	1.11655E+000	4.28312E-001	-1.56017E-001	-2.17468E+002	7.22988E+001	-1.41152E-001	-2.22179E+002	3.62327E+001
1.54180E+002	9.87658E+002	1.88747E+002	1.20981E+002	1.23498E+000	1.56721E+000	1.16020E+004	9.12876E+002	1.00000E+000	2.14000E+002	0.00000E+000	1.99530E+004	1.93547E+000	3.14270E+001	1.14655E-002	1.45499E-002	5.12852E-002	8.17246E-002	5.39600E+003	1.88648E+002	1.20933E+002	1.50743E-002	1.50743E-002	3.64170E+005	2.70000E+001	2.60000E+001	0.00000E+000	4.25581E+002	3.68342E+002	1.97448E+002	1.00000E+002	3.02405E+000	2.21921E-002	0.00000E+000	4.00010E+001	8.31543E+000	3.22211E-001	5.65546E+002	3.63691E+002	2.20717E+002	6.88305E+001	1.11655E+000	4.28312E-001	-1.13508E-001	-2.51199E+002	-4.93605E+001	-1.41178E-001	-2.22369E+002	3.61275E+001
1.36803E+002	7.20199E+002	1.88671E+002	1.21011E+002	1.31328E+000	1.70971E+000	9.62000E+003	7.16331E+002	1.00000E+000	2.15000E+002	6.00000E+000	2.00480E+004	2.24533E+000	2.68365E+001	1.33897E-002	1.74315E-002	6.65722E-002	1.11812E-001	5.39600E+003	1.88648E+002	1.20933E+002	1.50743E-002	1.50743E-002	3.64170E+005	2.70000E+001	2.70000E+001	0.00000E+000	3.16706E+002	2.57589E+002	1.47742E+002	1.00000E+002	2.20473E+000	2.78134E-002	0.00000E+000	4.73896E+001	9.63619E+000	3.05350E-001	5.65546E+002	3.63691E+002	2.20717E+002	6.86971E+001	1.11655E+000	4.28312E-001	-1.26176E-001	-2.43810E+002	-1.62992E+001	-1.41189E-001	-2.22503E+002	3.60071E+001
1.31079E+002	4.23015E+002	1.89325E+002	1.21314E+002	1.15966E+000	1.37672E+000	4.19100E+003	4.14557E+002	1.00000E+000	2.16000E+002	5.60000E+001	2.01730E+004	1.59653E+000	2.05673E+001	1.79132E-002	2.12661E-002	5.04766E-002	6.96742E-002	6.16900E+003	1.89297E+002	1.21276E+002	8.24300E-003	8.24300E-003	2.17492E+005	5.90000E+001	1.00000E+000	0.00000E+000	7.34962E+001	1.83828E+002	1.77496E+002	1.00000E+002	1.36552E+000	5.24353E-002	0.00000E+000	2.31614E+002	5.45892E+000	8.16630E-001	7.05367E+001	1.84161E+002	1.77469E+002	2.31784E+002	7.38986E-001	8.37400E-001	-8.03812E-002	-5.95860E+001	7.69563E+001	-6.22916E-002	-5.94158E+001	4.22298E+001
1.37700E+002	5.15596E+002	1.89283E+002	1.21242E+002	1.11308E+000	1.27642E+000	4.56900E+003	5.01192E+002	1.00000E+000	2.17000E+002	2.70000E+001	2.02290E+004	1.42075E+000	2.27068E+001	1.64670E-002	1.88835E-002	4.18679E-002	5.38965E-002	6.16900E+003	1.89297E+002	1.21276E+002	8.24300E-003	8.24300E-003	2.17492E+005	5.90000E+001	2.00000E+000	0.00000E+000	8.70729E+001	2.21520E+002	2.23624E+002	1.00000E+002	1.67437E+000	3.46546E-002	0.00000E+000	2.29420E+002	5.08364E+000	8.39857E-001	7.05367E+001	1.84161E+002	1.77469E+002	2.31583E+002	7.38986E-001	8.37400E-001	-6.31187E-002	-6.17796E+001	4.14340E+001	-6.23213E-002	-5.96175E+001	4.20680E+001
1.39002E+002	4.61229E+002	1.89291E+002	1.21338E+002	1.15804E+000	1.27996E+000	4.26200E+003	2.88010E+002	1.00000E+000	2.19000E+002	4.20000E+001	2.04240E+004	1.48224E+000	2.14762E+001	1.77385E-002	1.96060E-002	3.84255E-002	4.59127E-002	6.16900E+003	1.89297E+002	1.21276E+002	8.24300E-003	8.24300E-003	2.17492E+005	5.90000E+001	3.00000E+000	0.00000E+000	7.06725E+001	2.15298E+002	1.98011E+002	1.00000E+002	1.51960E+000	2.36286E-002	0.00000E+000	2.33398E+002	4.92645E+000	8.97325E-001	7.05367E+001	1.84161E+002	1.77469E+002	2.31118E+002	7.38986E-001	8.37400E-001	-4.47770E-002	-5.78016E+001	1.04670E+001	-6.23932E-002	-6.00821E+001	4.17549E+001
1.37368E+002	4.41575E+002	1.89262E+002	1.21246E+002	1.07449E+000	1.23606E+000	3.66500E+003	4.05591E+002	1.00000E+000	2.20000E+002	5.90000E+001	2.05150E+004	1.32814E+000	2.10137E+001	1.77487E-002	2.04175E-002	4.08482E-002	5.26209E-002	6.16900E+003	1.89297E+002	1.21276E+002	8.24300E-003	8.24300E-003	2.17492E+005	5.90000E+001	4.00000E+000	0.00000E+000	6.07101E+001	2.10944E+002	1.80811E+002	1.00000E+002	1.41828E+000	3.69651E-002	0.00000E+000	2.36235E+002	5.06761E+000	9.40699E-001	7.05367E+001	1.84161E+002	1.77469E+002	2.30859E+002	7.38986E-001	8.37400E-001	-6.48036E-002	-5.49653E+001	5.14772E+001	-6.24339E-002	-6.03409E+001	4.15571E+001
1.33637E+002	5.20669E+002	1.89357E+002	1.21321E+002	1.17894E+000	1.33516E+000	5.09600E+003	5.13626E+002	1.00000E+000	2.21000E+002	2.00000E+001	2.05720E+004	1.57408E+000	2.28182E+001	1.65150E-002	1.87033E-002	4.60250E-002	5.80897E-002	6.16900E+003	1.89297E+002	1.21276E+002	8.24300E-003	8.24300E-003	2.17492E+005	5.90000E+001	5.00000E+000	0.00000E+000	8.43992E+001	2.45369E+002	2.12957E+002	1.00000E+002	1.69984E+000	3.55301E-002	0.00000E+000	2.35515E+002	4.68292E+000	8.63296E-001	7.05367E+001	1.84161E+002	1.77469E+002	2.30627E+002	7.38986E-001	8.37400E-001	-5.70237E-002	-5.56851E+001	3.58917E+001	-6.24715E-002	-6.05726E+001	4.14241E+001
1.39816E+002	3.90711E+002	1.89328E+002	1.21375E+002	1.12192E+000	1.19894E+000	3.28800E+003	4.38014E+002	1.00000E+000	2.22000E+002	9.10000E+001	2.06930E+004	1.34513E+000	1.97664E+001	1.95658E-002	2.09090E-002	5.22103E-002	5.90313E-002	6.16900E+003	1.89297E+002	1.21276E+002	8.24300E-003	8.24300E-003	2.17492E+005	5.90000E+001	6.00000E+000	0.00000E+000	7.30396E+001	1.71709E+002	1.64728E+002	1.00000E+002	1.28493E+000	7.15866E-002	0.00000E+000	2.30414E+002	6.43142E+000	7.82561E-001	7.05367E+001	1.84161E+002	1.77469E+002	2.30403E+002	7.38986E-001	8.37400E-001	-2.80346E-002	-6.07860E+001	-2.41339E+001	-6.25064E-002	-6.07967E+001	4.12688E+001
1.21450E+002	4.26841E+002	1.89312E+002	1.21277E+002	1.28085E+000	1.39572E+000	4.71300E+003	3.93099E+002	1.00000E+000	2.25000E+002	5.00000E+001	2.09550E+004	1.78771E+000	2.06601E+001	1.86573E-002	2.03306E-002	5.38190E-002	6.32335E-002	6.16900E+003	1.89297E+002	1.21277E+002	8.24300E-003	8.24300E-003	2.17492E+005	5.90000E+001	7.00000E+000	0.00000E+000	1.05038E+002	2.10216E+002	1.51452E+002	1.00000E+002	1.44776E+000	4.87179E-002	0.00000E+000	2.45683E+002	6.65094E+000	6.32062E-001	7.05367E+001	1.84161E+002	1.77469E+002	2.29756E+002	7.38986E-001	8.37400E-001	-3.78856E-002	-4.55174E+001	9.70211E+000	-6.26040E-002	-6.14442E+001	4.07929E+001
1.31663E+002	4.76964E+002	1.89375E+002	1.21250E+002	1.21408E+000	1.19084E+000	4.30500E+003	4.22280E+002	1.00000E+000	2.26000E+002	4.00000E+001	2.10360E+004	1.44578E+000	2.18395E+001	1.85038E-002	1.81496E-002	5.22356E-002	5.03943E-002	6.16900E+003	1.89297E+002	1.21277E+002	8.24300E-003	8.24300E-003	2.17492E+005	5.90000E+001	8.00000E+000	0.00000E+000	8.14901E+001	2.19609E+002	1.74918E+002	1.00000E+002	1.48544E+000	5.55935E-002	0.00000E+000	2.38535E+002	5.41711E+000	8.11965E-001	7.05367E+001	1.84161E+002	1.77469E+002	2.29494E+002	7.38986E-001	8.37400E-001	1.47080E-002	-5.26655E+001	-9.62429E+001	-6.26482E-002	-6.17060E+001	4.06236E+001
1.45763E+002	5.41921E+002	1.89274E+002	1.21281E+002	1.11869E+000	1.24310E+000	4.70600E+003	6.01900E+002	1.00000E+000	2.27000E+002	2.00000E+001	2.11070E+004	1.39064E+000	2.32792E+001	1.63073E-002	1.81209E-002	4.44110E-002	5.40401E-002	6.16900E+003	1.89297E+002	1.21277E+002	8.24300E-003	8.24300E-003	2.17492E+005	5.90000E+001	9.00000E+000	0.00000E+000	7.78178E+001	2.55775E+002	2.15618E+002	1.00000E+002	1.71985E+000	4.51830E-002	0.00000E+000	2.35361E+002	4.60098E+000	9.14356E-001	7.05367E+001	1.84161E+002	1.77469E+002	2.29226E+002	7.38986E-001	8.37400E-001	-4.77569E-002	-5.58394E+001	1.80732E+001	-6.26890E-002	-6.19737E+001	4.04198E+001
1.27499E+002	4.34761E+002	1.89333E+002	1.21170E+002	1.14273E+000	1.34412E+000	4.14700E+003	6.04817E+002	1.00000E+000	2.28000E+002	5.60000E+001	2.12210E+004	1.53596E+000	2.08509E+001	1.77450E-002	2.08723E-002	5.45975E-002	7.42894E-002	6.16900E+003	1.89297E+002	1.21277E+002	8.24300E-003	8.24300E-003	2.17492E+005	5.90000E+001	1.00000E+001	0.00000E+000	8.00769E+001	1.81873E+002	1.84153E+002	1.00000E+002	1.40218E+000	6.02357E-002	0.00000E+000	2.26301E+002	5.72196E+000	7.83212E-001	7.05367E+001	1.84161E+002	1.77469E+002	2.28944E+002	7.38986E-001	8.37400E-001	-7.61994E-002	-6.48991E+001	6.35138E+001	-6.27304E-002	-6.22558E+001	4.02133E+001
1.38198E+002	5.51605E+002	1.89376E+002	1.21238E+002	1.14231E+000	1.29214E+000	5.07300E+003	5.85220E+002	1.00000E+000	2.29000E+002	2.10000E+001	2.12860E+004	1.47602E+000	2.34863E+001	1.60380E-002	1.81416E-002	4.88919E-002	6.17289E-002	6.16900E+003	1.89297E+002	1.21277E+002	8.24300E-003	8.24300E-003	2.17492E+005	5.90000E+001	1.10000E+001	0.00000E+000	9.52191E+001	2.56887E+002	2.17497E+002	1.00000E+002	1.78139E+000	5.63214E-002	0.00000E+000	2.34739E+002	4.92896E+000	8.22059E-001	7.05367E+001	1.84161E+002	1.77469E+002	2.28644E+002	7.38986E-001	8.37400E-001	-5.67391E-002	-5.64611E+001	3.45651E+001	-6.27779E-002	-6.25559E+001	4.00210E+001
1.30474E+002	5.32193E+002	1.89304E+002	1.21223E+002	1.15838E+000	1.45263E+000	5.52500E+003	5.88825E+002	1.00000E+000	2.30000E+002	2.20000E+001	2.13770E+004	1.68270E+000	2.30693E+001	1.55843E-002	1.95428E-002	4.93226E-002	7.59829E-002	6.16900E+003	1.89297E+002	1.21277E+002	8.24300E-003	8.24300E-003	2.17492E+005	5.90000E+001	1.20000E+001	0.00000E+000	9.62295E+001	2.44480E+002	2.15210E+002	1.00000E+002	1.74019E+000	4.77037E-002	0.00000E+000	2.32647E+002	4.85679E+000	7.99420E-001	7.05367E+001	1.84161E+002	1.77469E+002	2.28399E+002	7.38986E-001	8.37400E-001	-1.08141E-001	-5.85529E+001	1.32655E+002	-6.28117E-002	-6.28013E+001	3.98254E+001
1.32340E+002	4.27865E+002	1.89311E+002	1.21300E+002	1.16011E+000	1.25930E+000	3.89900E+003	4.34964E+002	1.00000E+000	2.31000E+002	4.90000E+001	2.14810E+004	1.46093E+000	2.06849E+001	1.85791E-002	2.01676E-002	4.87621E-002	5.67429E-002	6.16900E+003	1.89297E+002	1.21277E+002	8.24300E-003	8.24300E-003	2.17492E+005	5.90000E+001	1.30000E+001	0.00000E+000	6.39385E+001	1.85493E+002	1.94857E+002	1.00000E+002	1.40134E+000	5.15413E-002	0.00000E+000	2.24526E+002	5.05258E+000	9.14747E-001	7.05367E+001	1.84161E+002	1.77469E+002	2.28055E+002	7.38986E-001	8.37400E-001	-3.62287E-002	-6.66737E+001	-1.45818E+001	-6.28693E-002	-6.31450E+001	3.96032E+001
1.40429E+002	5.53717E+002	1.89286E+002	1.21267E+002	1.06621E+000	1.28144E+000	4.72100E+003	4.75378E+002	1.00000E+000	2.33000E+002	2.10000E+001	2.16270E+004	1.36628E+000	2.35312E+001	1.55176E-002	1.86501E-002	4.40745E-002	6.22761E-002	6.16900E+003	1.89297E+002	1.21277E+002	8.24300E-003	8.24300E-003	2.17492E+005	5.90000E+001	1.40000E+001	0.00000E+000	8.81461E+001	2.46085E+002	2.35714E+002	1.00000E+002	1.79098E+000	3.97922E-002	0.00000E+000	2.27823E+002	4.84004E+000	8.67810E-001	7.05367E+001	1.84161E+002	1.77469E+002	2.27442E+002	7.38986E-001	8.37400E-001	-8.71720E-002	-6.33770E+001	8.63896E+001	-6.29640E-002	-6.37580E+001	3.91629E+001
1.24588E+002	2.76997E+002	1.89290E+002	1.21338E+002	1.05315E+000	1.46291E+000	2.63800E+003	3.45430E+002	1.00000E+000	2.34000E+002	3.00000E+001	2.17230E+004	1.54066E+000	1.66432E+001	2.05046E-002	2.84827E-002	5.32129E-002	9.84477E-002	6.16900E+003	1.89297E+002	1.21277E+002	8.24300E-003	8.24300E-003	2.17492E+005	5.90000E+001	1.50000E+001	0.00000E+000	5.42193E+001	1.15258E+002	1.19427E+002	1.00000E+002	9.08270E-001	1.05389E-001	0.00000E+000	2.23159E+002	7.42478E+000	7.56781E-001	7.05367E+001	1.84161E+002	1.77469E+002	2.27144E+002	7.38986E-001	8.37400E-001	-1.58791E-001	-3.59241E+002	-6.33659E+001	-6.30083E-002	-6.40557E+001	3.89600E+001
1.24376E+002	2.10980E+002	1.89357E+002	1.21251E+002	1.26467E+000	1.31874E+000	2.18300E+003	2.76650E+002	1.00000E+000	2.35000E+002	5.30000E+001	2.18250E+004	1.66778E+000	1.45252E+001	2.70677E-002	2.82250E-002	6.29208E-002	6.78441E-002	6.16900E+003	1.89297E+002	1.21277E+002	8.24300E-003	8.24300E-003	2.17492E+005	5.90000E+001	1.60000E+001	0.00000E+000	5.06897E+001	8.57177E+001	9.61967E+001	1.00000E+002	7.31627E-001	1.52085E-001	0.00000E+000	2.17578E+002	9.31227E+000	6.63298E-001	7.05367E+001	1.84161E+002	1.77469E+002	2.26896E+002	7.38986E-001	8.37400E-001	-1.63090E-002	-7.36225E+001	-5.90266E+001	-6.30436E-002	-6.43041E+001	3.87801E+001
1.30809E+002	4.19885E+002	1.89242E+002	1.21281E+002	1.16422E+000	1.19697E+000	3.65500E+003	5.12450E+002	1.00000E+000	2.36000E+002	1.10000E+001	2.18850E+004	1.39354E+000	2.04911E+001	1.92572E-002	1.97988E-002	4.90717E-002	5.16271E-002	6.16900E+003	1.89297E+002	1.21277E+002	8.24300E-003	8.24300E-003	2.17492E+005	5.90000E+001	1.70000E+001	0.00000E+000	5.81276E+001	1.83692E+002	1.92023E+002	1.00000E+002	1.36904E+000	7.21095E-002	0.00000E+000	2.23527E+002	5.02752E+000	9.49498E-001	7.05367E+001	1.84161E+002	1.77469E+002	2.26646E+002	7.38986E-001	8.37400E-001	-9.27886E-003	-6.76729E+001	-6.62865E+001	-6.30790E-002	-6.45537E+001	3.85814E+001
1.46795E+002	5.04986E+002	1.89283E+002	1.21190E+002	1.11117E+000	1.23496E+000	4.32700E+003	5.34498E+002	1.00000E+000	2.37000E+002	9.00000E+000	2.19760E+004	1.37224E+000	2.24719E+001	1.68922E-002	1.87740E-002	4.70507E-002	5.73065E-002	6.16900E+003	1.89297E+002	1.21277E+002	8.24300E-003	8.24300E-003	2.17492E+005	5.90000E+001	1.80000E+001	0.00000E+000	8.06489E+001	2.20353E+002	2.19170E+002	1.00000E+002	1.63656E+000	5.88705E-002	0.00000E+000	2.25059E+002	5.04797E+000	8.69122E-001	7.05367E+001	1.84161E+002	1.77469E+002	2.26391E+002	7.38986E-001	8.37400E-001	-4.82614E-002	-6.61408E+001	8.71994E+000	-6.31043E-002	-6.48091E+001	3.83704E+001
1.38510E+002	4.43098E+002	1.89256E+002	1.21336E+002	1.12317E+000	1.22617E+000	3.81300E+003	3.65297E+002	1.00000E+000	2.38000E+002	1.00000E+001	2.20620E+004	1.37720E+000	2.10499E+001	1.81891E-002	1.98572E-002	4.09037E-002	4.78651E-002	6.16900E+003	1.89297E+002	1.21277E+002	8.24300E-003	8.24300E-003	2.17492E+005	5.90000E+001	1.90000E+001	0.00000E+000	6.42159E+001	1.85649E+002	2.04235E+002	1.00000E+002	1.43472E+000	3.60324E-002	0.00000E+000	2.20630E+002	5.02397E+000	9.30273E-001	7.05367E+001	1.84161E+002	1.77469E+002	2.26059E+002	7.38986E-001	8.37400E-001	-3.93747E-002	-7.05705E+001	-1.25383E+001	-6.31574E-002	-6.51412E+001	3.81539E+001
1.36451E+002	3.26316E+002	1.89337E+002	1.21177E+002	1.01683E+000	1.30569E+000	2.70000E+003	3.58536E+002	1.00000E+000	2.39000E+002	2.20000E+001	2.21600E+004	1.32766E+000	1.80642E+001	1.95689E-002	2.51280E-002	4.85964E-002	7.71547E-002	6.16900E+003	1.89297E+002	1.21277E+002	8.24300E-003	8.24300E-003	2.17492E+005	5.90000E+001	2.00000E+001	0.00000E+000	4.91630E+001	1.47797E+002	1.35650E+002	1.00000E+002	1.04414E+000	8.25801E-002	0.00000E+000	2.28066E+002	6.23453E+000	8.90852E-001	7.05367E+001	1.84161E+002	1.77469E+002	2.25702E+002	7.38986E-001	8.37400E-001	-1.20267E-001	-3.54334E+002	-1.38710E+002	-6.32164E-002	-6.54977E+001	3.79048E+001
1.31831E+002	3.68823E+002	1.89322E+002	1.21345E+002	1.18184E+000	1.29330E+000	3.51200E+003	4.07604E+002	1.00000E+000	2.40000E+002	1.60000E+001	2.22380E+004	1.52847E+000	1.92048E+001	1.99426E-002	2.18234E-002	5.54355E-002	6.55865E-002	6.16900E+003	1.89297E+002	1.21277E+002	8.24300E-003	8.24300E-003	2.17492E+005	5.90000E+001	2.10000E+001	0.00000E+000	6.68942E+001	1.75186E+002	1.59216E+002	1.00000E+002	1.25795E+000	6.73350E-002	0.00000E+000	2.28105E+002	5.92010E+000	8.22592E-001	7.05367E+001	1.84161E+002	1.77469E+002	2.25377E+002	7.38986E-001	8.37400E-001	-4.06748E-002	-6.30953E+001	-2.59043E+000	-6.32652E-002	-6.58227E+001	3.76923E+001
1.32604E+002	3.98849E+002	1.89287E+002	1.21378E+002	1.08458E+000	1.33809E+000	3.60500E+003	3.16678E+002	1.00000E+000	2.41000E+002	1.40000E+001	2.23380E+004	1.45126E+000	1.99712E+001	1.80638E-002	2.22860E-002	3.92640E-002	5.72664E-002	6.16900E+003	1.89297E+002	1.21277E+002	8.24300E-003	8.24300E-003	2.17492E+005	5.90000E+001	2.20000E+001	0.00000E+000	6.89852E+001	1.87833E+002	1.62802E+002	1.00000E+002	1.31354E+000	3.46212E-002	0.00000E+000	2.30057E+002	5.78270E+000	8.31203E-001	7.05367E+001	1.84161E+002	1.77469E+002	2.25084E+002	7.38986E-001	8.37400E-001	-1.00523E-001	-6.11426E+001	1.14919E+002	-6.33044E-002	-6.61164E+001	3.74716E+001
1.30671E+002	3.51466E+002	1.89272E+002	1.21218E+002	1.11578E+000	1.30554E+000	3.18800E+003	3.76478E+002	1.00000E+000	2.42000E+002	1.60000E+001	2.24330E+004	1.45670E+000	1.87474E+001	1.97615E-002	2.31223E-002	5.10807E-002	6.83234E-002	6.16900E+003	1.89297E+002	1.21277E+002	8.24300E-003	8.24300E-003	2.17492E+005	5.90000E+001	2.30000E+001	0.00000E+000	6.63319E+001	1.67796E+002	1.38886E+002	1.00000E+002	1.16502E+000	5.21814E-002	0.00000E+000	2.32143E+002	6.51337E+000	7.84740E-001	7.05367E+001	1.84161E+002	1.77469E+002	2.24863E+002	7.38986E-001	8.37400E-001	-7.41694E-002	-5.90571E+001	6.54234E+001	-6.33301E-002	-6.63369E+001	3.72772E+001
1.30895E+002	3.24214E+002	1.89366E+002	1.21228E+002	1.14244E+000	1.35503E+000	3.11700E+003	3.00585E+002	1.00000E+000	2.43000E+002	2.20000E+001	2.25280E+004	1.54805E+000	1.80059E+001	2.04628E-002	2.42707E-002	5.51893E-002	7.58904E-002	6.16900E+003	1.89297E+002	1.21277E+002	8.24300E-003	8.24300E-003	2.17492E+005	5.90000E+001	2.40000E+001	0.00000E+000	5.02156E+001	1.31606E+002	1.56734E+002	1.00000E+002	1.07196E+000	8.36413E-002	0.00000E+000	2.15609E+002	5.61208E+000	9.21082E-001	7.05367E+001	1.84161E+002	1.77469E+002	2.24538E+002	7.38986E-001	8.37400E-001	-8.09994E-002	-7.55910E+001	6.21492E+001	-6.33800E-002	-6.66620E+001	3.70659E+001
1.26063E+002	3.33447E+002	1.89277E+002	1.21321E+002	1.17259E+000	1.23430E+000	3.01200E+003	4.09127E+002	1.00000E+000	2.44000E+002	2.00000E+001	2.26180E+004	1.44732E+000	1.82605E+001	2.13658E-002	2.24901E-002	5.08860E-002	5.58337E-002	6.16900E+003	1.89297E+002	1.21277E+002	8.24300E-003	8.24300E-003	2.17492E+005	5.90000E+001	2.50000E+001	0.00000E+000	5.09479E+001	1.52718E+002	1.31837E+002	1.00000E+002	1.05084E+000	6.36036E-002	0.00000E+000	2.29322E+002	5.99840E+000	8.76654E-001	7.05367E+001	1.84161E+002	1.77469E+002	2.24201E+002	7.38986E-001	8.37400E-001	-2.14173E-002	-6.18775E+001	-3.76907E+001	-6.34311E-002	-6.69988E+001	3.68231E+001
1.32972E+002	3.79898E+002	1.89329E+002	1.21235E+002	1.20150E+000	1.32065E+000	3.74600E+003	2.52636E+002	1.00000E+000	2.45000E+002	1.50000E+001	2.27010E+004	1.58677E+000	1.94910E+001	1.96310E-002	2.15776E-002	4.94799E-002	5.88681E-002	6.16900E+003	1.89297E+002	1.21277E+002	8.24300E-003	8.24300E-003	2.17492E+005	5.90000E+001	2.60000E+001	0.00000E+000	6.55418E+001	1.80203E+002	1.64070E+002	1.00000E+002	1.28524E+000	4.13376E-002	0.00000E+000	2.26562E+002	5.56681E+000	8.47033E-001	7.05367E+001	1.84161E+002	1.77469E+002	2.23889E+002	7.38986E-001	8.37400E-001	-4.31027E-002	-6.46384E+001	4.50551E-001	-6.34794E-002	-6.73112E+001	3.66014E+001
1.42450E+002	2.73282E+002	1.89284E+002	1.21057E+002	1.16104E+000	1.55844E+000	3.01200E+003	3.78864E+002	1.00000E+000	2.46000E+002	3.40000E+001	2.28040E+004	1.80941E+000	1.65312E+001	2.11553E-002	2.83964E-002	7.67291E-002	1.35624E-001	6.16900E+003	1.89297E+002	1.21277E+002	8.24300E-003	8.24300E-003	2.17492E+005	5.90000E+001	2.70000E+001	0.00000E+000	5.26613E+001	9.71777E+001	1.24401E+002	1.00000E+002	8.67633E-001	1.43969E-001	0.00000E+000	2.09502E+002	6.67659E+000	7.87606E-001	7.05367E+001	1.84161E+002	1.77469E+002	2.23550E+002	7.38986E-001	8.37400E-001	-1.42440E-001	-3.72898E+002	-1.11658E+002	-6.35358E-002	-6.76501E+001	3.63396E+001
1.37855E+002	2.78902E+002	1.89340E+002	1.21297E+002	1.10304E+000	1.33256E+000	2.55200E+003	3.18558E+002	1.00000E+000	2.47000E+002	2.50000E+001	2.28860E+004	1.46986E+000	1.67004E+001	2.18348E-002	2.63783E-002	5.76758E-002	8.20027E-002	6.16900E+003	1.89297E+002	1.21277E+002	8.24300E-003	8.24300E-003	2.17492E+005	5.90000E+001	2.80000E+001	0.00000E+000	5.21595E+001	1.15006E+002	1.13965E+002	1.00000E+002	8.82702E-001	1.20923E-001	0.00000E+000	2.21578E+002	7.52329E+000	7.59351E-001	7.05367E+001	1.84161E+002	1.77469E+002	2.23294E+002	7.38986E-001	8.37400E-001	-9.03308E-002	-6.96222E+001	8.63445E+001	-6.35666E-002	-6.79060E+001	3.61839E+001
1.33362E+002	4.80606E+002	1.89304E+002	1.21322E+002	1.21289E+000	1.36886E+000	4.94800E+003	8.16405E+002	1.00000E+000	2.48000E+002	6.00000E+000	2.29600E+004	1.66028E+000	2.19227E+001	1.72428E-002	1.94601E-002	6.41268E-002	8.09730E-002	6.16900E+003	1.89297E+002	1.21277E+002	8.24300E-003	8.24300E-003	2.17492E+005	5.90000E+001	2.90000E+001	0.00000E+000	1.02421E+002	2.15507E+002	2.04605E+002	1.00000E+002	1.63739E+000	9.25897E-002	0.00000E+000	2.23252E+002	5.71178E+000	7.18298E-001	7.05367E+001	1.84161E+002	1.77469E+002	2.22966E+002	7.38986E-001	8.37400E-001	-5.64478E-002	-6.79482E+001	2.25198E+001	-6.36182E-002	-6.82336E+001	3.59521E+001
1.40378E+002	4.93344E+002	1.89292E+002	1.21297E+002	1.13216E+000	1.20008E+000	4.19100E+003	6.54294E+002	1.00000E+000	2.49000E+002	9.00000E+000	2.30450E+004	1.35869E+000	2.22113E+001	1.74883E-002	1.85376E-002	5.18742E-002	5.78719E-002	6.16900E+003	1.89297E+002	1.21277E+002	8.24300E-003	8.24300E-003	2.17492E+005	5.90000E+001	3.00000E+001	0.00000E+000	5.87248E+001	2.21584E+002	2.21422E+002	1.00000E+002	1.58255E+000	6.71563E-002	0.00000E+000	2.21648E+002	4.43402E+000	1.00539E+000	7.05367E+001	1.84161E+002	1.77469E+002	2.22635E+002	7.38986E-001	8.37400E-001	-2.51528E-002	-6.95522E+001	-3.83410E+001	-6.36707E-002	-6.85651E+001	3.57156E+001
1.30381E+002	4.89494E+002	1.89258E+002	1.21359E+002	1.19117E+000	1.43316E+000	5.16500E+003	3.81088E+002	1.00000E+000	2.50000E+002	9.00000E+000	2.31360E+004	1.70714E+000	2.21245E+001	1.65745E-002	1.99415E-002	5.02139E-002	7.13193E-002	6.16900E+003	1.89297E+002	1.21277E+002	8.24300E-003	8.24300E-003	2.17492E+005	5.90000E+001	3.10000E+001	0.00000E+000	9.44398E+001	1.86007E+002	2.16369E+002	1.00000E+002	1.56736E+000	4.57738E-002	0.00000E+000	2.12671E+002	5.22035E+000	7.69230E-001	7.05367E+001	1.84161E+002	1.77469E+002	2.22311E+002	7.38986E-001	8.37400E-001	-8.84425E-002	-7.85292E+001	7.37301E+001	-6.37188E-002	-6.88887E+001	3.54862E+001
1.27130E+002	2.76860E+002	1.89257E+002	1.21309E+002	1.19757E+000	1.17348E+000	2.43000E+003	2.28192E+002	1.00000E+000	2.51000E+002	2.50000E+001	2.32310E+004	1.40532E+000	1.66391E+001	2.42939E-002	2.38052E-002	5.52536E-002	5.32935E-002	6.16900E+003	1.89297E+002	1.21277E+002	8.24300E-003	8.24300E-003	2.17492E+005	5.90000E+001	3.20000E+001	0.00000E+000	4.79828E+001	1.28907E+002	1.14895E+002	1.00000E+002	9.14201E-001	6.42455E-002	0.00000E+000	2.25634E+002	7.04841E+000	8.30610E-001	7.05367E+001	1.84161E+002	1.77469E+002	2.21978E+002	7.38986E-001	8.37400E-001	1.40604E-002	-6.55656E+001	-1.07941E+002	-6.37667E-002	-6.92217E+001	3.52386E+001
1.29637E+002	3.32934E+002	1.89264E+002	1.21296E+002	1.22029E+000	1.25657E+000	3.18000E+003	4.68557E+002	1.00000E+000	2.52000E+002	1.80000E+001	2.33180E+004	1.53338E+000	1.82465E+001	2.16396E-002	2.22830E-002	6.49245E-002	6.85984E-002	6.16900E+003	1.89297E+002	1.21277E+002	8.24300E-003	8.24300E-003	2.17492E+005	5.90000E+001	3.30000E+001	0.00000E+000	4.64844E+001	1.54127E+002	1.36226E+002	1.00000E+002	1.05669E+000	9.42598E-002	0.00000E+000	2.25703E+002	5.52617E+000	9.26090E-001	7.05367E+001	1.84161E+002	1.77469E+002	2.21650E+002	7.38986E-001	8.37400E-001	-1.08153E-002	-6.54968E+001	-6.12222E+001	-6.38177E-002	-6.95504E+001	3.50073E+001
1.32664E+002	5.28341E+002	1.89321E+002	1.21195E+002	1.10822E+000	1.38366E+000	5.02400E+003	6.11227E+002	1.00000E+000	2.53000E+002	7.00000E+000	2.34030E+004	1.53339E+000	2.29857E+001	1.56351E-002	1.95211E-002	4.83111E-002	7.37112E-002	6.16900E+003	1.89297E+002	1.21277E+002	8.24300E-003	8.24300E-003	2.17492E+005	5.90000E+001	3.40000E+001	0.00000E+000	8.33833E+001	2.28956E+002	2.36108E+002	1.00000E+002	1.72791E+000	4.06202E-002	0.00000E+000	2.18419E+002	4.60828E+000	8.83543E-001	7.05367E+001	1.84161E+002	1.77469E+002	2.21312E+002	7.38986E-001	8.37400E-001	-1.06984E-001	-7.27806E+001	1.16115E+002	-6.38658E-002	-6.98883E+001	3.47589E+001
1.23063E+002	2.79821E+002	1.89305E+002	1.21303E+002	1.18266E+000	1.30973E+000	2.69700E+003	3.51372E+002	1.00000E+000	2.54000E+002	2.90000E+001	2.35110E+004	1.54897E+000	1.67279E+001	2.27730E-002	2.52198E-002	5.99497E-002	7.24165E-002	6.16900E+003	1.89297E+002	1.21277E+002	8.24300E-003	8.24300E-003	2.17492E+005	5.90000E+001	3.50000E+001	0.00000E+000	5.07153E+001	1.31238E+002	1.23171E+002	1.00000E+002	9.57503E-001	1.00976E-001	0.00000E+000	2.22292E+002	6.73404E+000	8.25229E-001	7.05367E+001	1.84161E+002	1.77469E+002	2.21084E+002	7.38986E-001	8.37400E-001	-4.72675E-002	-6.89084E+001	4.08342E+000	-6.38887E-002	-7.01161E+001	3.45860E+001
1.16862E+002	2.65487E+002	1.89296E+002	1.21346E+002	1.14967E+000	1.33677E+000	2.53800E+003	2.00892E+002	1.00000E+000	2.55000E+002	3.20000E+001	2.36130E+004	1.53685E+000	1.62938E+001	2.28207E-002	2.65345E-002	5.77148E-002	7.62214E-002	6.16900E+003	1.89297E+002	1.21277E+002	8.24300E-003	8.24300E-003	2.17492E+005	5.90000E+001	3.60000E+001	0.00000E+000	4.67699E+001	1.24314E+002	1.04452E+002	1.00000E+002	8.61381E-001	7.94636E-002	0.00000E+000	2.27303E+002	7.04511E+000	8.13125E-001	7.05367E+001	1.84161E+002	1.77469E+002	2.20826E+002	7.38986E-001	8.37400E-001	-7.16235E-002	-6.38975E+001	5.56869E+001	-6.39202E-002	-7.03743E+001	3.43920E+001
1.26879E+002	4.58161E+002	1.89253E+002	1.21319E+002	1.22758E+000	1.34048E+000	4.67900E+003	6.21742E+002	1.00000E+000	2.56000E+002	7.00000E+000	2.36820E+004	1.64555E+000	2.14047E+001	1.79463E-002	1.95967E-002	5.55779E-002	6.56483E-002	6.16900E+003	1.89297E+002	1.21277E+002	8.24300E-003	8.24300E-003	2.17492E+005	5.90000E+001	3.70000E+001	0.00000E+000	8.37740E+001	2.30184E+002	1.88629E+002	1.00000E+002	1.57019E+000	5.81242E-002	0.00000E+000	2.28189E+002	5.10905E+000	8.25798E-001	7.05367E+001	1.84161E+002	1.77469E+002	2.20556E+002	7.38986E-001	8.37400E-001	-4.02993E-002	-6.30106E+001	-3.23219E+000	-6.39550E-002	-7.06440E+001	3.41778E+001
1.37316E+002	5.51804E+002	1.89306E+002	1.21317E+002	1.16355E+000	1.29913E+000	5.19600E+003	6.22978E+002	1.00000E+000	2.57000E+002	4.00000E+000	2.37650E+004	1.51160E+000	2.34905E+001	1.61418E-002	1.80226E-002	4.73857E-002	5.83087E-002	6.16900E+003	1.89297E+002	1.21277E+002	8.24300E-003	8.24300E-003	2.17492E+005	5.90000E+001	3.80000E+001	0.00000E+000	8.92694E+001	2.37527E+002	2.46549E+002	1.00000E+002	1.80631E+000	4.80877E-002	0.00000E+000	2.17090E+002	4.59537E+000	8.71237E-001	7.05367E+001	1.84161E+002	1.77469E+002	2.20350E+002	7.38986E-001	8.37400E-001	-5.14319E-002	-7.41103E+001	6.79851E+000	-6.39734E-002	-7.08504E+001	3.40162E+001
1.27350E+002	3.57861E+002	1.89313E+002	1.21162E+002	1.01446E+000	1.21090E+000	2.74900E+003	2.60205E+002	1.00000E+000	2.58000E+002	1.90000E+001	2.38730E+004	1.22841E+000	1.89172E+001	1.93485E-002	2.30951E-002	3.37695E-002	4.53281E-002	6.16900E+003	1.89297E+002	1.21277E+002	8.24300E-003	8.24300E-003	2.17492E+005	5.90000E+001	3.90000E+001	0.00000E+000	6.90843E+001	1.57123E+002	1.35090E+002	1.00000E+002	1.12894E+000	2.70371E-002	0.00000E+000	2.25521E+002	7.49579E+000	7.34322E-001	7.05367E+001	1.84161E+002	1.77469E+002	2.20042E+002	7.38986E-001	8.37400E-001	-8.47816E-002	-6.56790E+001	7.94099E+001	-6.40122E-002	-7.11581E+001	3.37640E+001
1.44532E+002	4.84175E+002	1.89319E+002	1.21263E+002	1.07732E+000	1.21063E+000	3.95000E+003	6.62537E+002	1.00000E+000	2.59000E+002	9.00000E+000	2.39580E+004	1.30424E+000	2.20040E+001	1.71414E-002	1.92625E-002	5.24935E-002	6.54470E-002	6.16900E+003	1.89297E+002	1.21277E+002	8.24300E-003	8.24300E-003	2.17492E+005	5.90000E+001	4.00000E+001	0.00000E+000	7.26294E+001	2.08892E+002	2.18024E+002	1.00000E+002	1.57514E+000	7.21958E-002	0.00000E+000	2.16470E+002	5.05342E+000	9.08672E-001	7.05367E+001	1.84161E+002	1.77469E+002	2.19751E+002	7.38986E-001	8.37400E-001	-5.47332E-002	-7.47303E+001	1.24621E+001	-6.40534E-002	-7.14492E+001	3.35661E+001
1.36176E+002	5.21037E+002	1.89334E+002	1.21272E+002	1.13324E+000	1.30437E+000	4.79800E+003	5.00620E+002	1.00000E+000	2.60000E+002	6.00000E+000	2.40320E+004	1.47816E+000	2.28262E+001	1.63603E-002	1.88308E-002	4.77600E-002	6.22441E-002	6.16900E+003	1.89297E+002	1.21277E+002	8.24300E-003	8.24300E-003	2.17492E+005	5.90000E+001	4.10000E+001	0.00000E+000	8.65020E+001	2.18758E+002	2.21484E+002	1.00000E+002	1.65725E+000	4.43426E-002	0.00000E+000	2.17239E+002	4.97211E+000	8.37955E-001	7.05367E+001	1.84161E+002	1.77469E+002	2.19549E+002	7.38986E-001	8.37400E-001	-6.67170E-002	-7.39609E+001	3.61730E+001	-6.40714E-002	-7.16511E+001	3.34026E+001
1.18031E+002	3.16538E+002	1.89322E+002	1.21376E+002	1.15226E+000	1.22058E+000	2.78200E+003	2.98618E+002	1.00000E+000	2.61000E+002	2.10000E+001	2.41330E+004	1.40642E+000	1.77915E+001	2.18459E-002	2.31413E-002	5.45223E-002	6.05722E-002	6.16900E+003	1.89297E+002	1.21277E+002	8.24300E-003	8.24300E-003	2.17492E+005	5.90000E+001	4.20000E+001	0.00000E+000	5.56400E+001	1.29046E+002	1.39910E+002	1.00000E+002	1.02303E+000	7.09278E-002	0.00000E+000	2.13522E+002	6.66066E+000	8.21476E-001	7.05367E+001	1.84161E+002	1.77469E+002	2.19171E+002	7.38986E-001	8.37400E-001	-2.52903E-002	-7.76775E+001	-4.61919E+001	-6.41294E-002	-7.20287E+001	3.31477E+001
1.18439E+002	3.56373E+002	1.89297E+002	1.21333E+002	1.18744E+000	1.26728E+000	3.34300E+003	2.84668E+002	1.00000E+000	2.62000E+002	1.70000E+001	2.42300E+004	1.50482E+000	1.88778E+001	2.05373E-002	2.19182E-002	4.43394E-002	4.97549E-002	6.16900E+003	1.89297E+002	1.21277E+002	8.24300E-003	8.24300E-003	2.17492E+005	5.90000E+001	4.30000E+001	0.00000E+000	6.55009E+001	1.39737E+002	1.61973E+002	1.00000E+002	1.15928E+000	3.38716E-002	0.00000E+000	2.09923E+002	6.16514E+000	8.09617E-001	7.05367E+001	1.84161E+002	1.77469E+002	2.18871E+002	7.38986E-001	8.37400E-001	-2.90678E-002	-8.12771E+001	-4.26902E+001	-6.41715E-002	-7.23288E+001	3.29183E+001
1.26852E+002	3.78128E+002	1.89253E+002	1.21255E+002	1.16394E+000	1.29783E+000	3.55600E+003	3.63600E+002	1.00000E+000	2.63000E+002	1.60000E+001	2.43140E+004	1.51060E+000	1.94455E+001	1.95187E-002	2.17639E-002	5.69761E-002	6.99194E-002	6.16900E+003	1.89297E+002	1.21277E+002	8.24300E-003	8.24300E-003	2.17492E+005	5.90000E+001	4.40000E+001	0.00000E+000	6.76441E+001	1.93042E+002	1.37339E+002	1.00000E+002	1.23767E+000	7.42847E-002	0.00000E+000	2.32851E+002	5.81052E+000	8.32904E-001	7.05367E+001	1.84161E+002	1.77469E+002	2.18611E+002	7.38986E-001	8.37400E-001	-5.09909E-002	-5.83486E+001	2.17036E+001	-6.41989E-002	-7.25887E+001	3.26929E+001
1.29833E+002	3.77799E+002	1.89246E+002	1.21262E+002	1.13950E+000	1.32933E+000	3.55900E+003	3.50994E+002	1.00000E+000	2.64000E+002	1.30000E+001	2.43990E+004	1.51477E+000	1.94371E+001	1.91008E-002	2.22827E-002	4.51568E-002	5.97967E-002	6.16900E+003	1.89297E+002	1.21277E+002	8.24300E-003	8.24300E-003	2.17492E+005	5.90000E+001	4.50000E+001	0.00000E+000	6.88452E+001	1.54427E+002	1.62631E+002	1.00000E+002	1.21457E+000	4.73949E-002	0.00000E+000	2.13800E+002	6.10689E+000	7.92148E-001	7.05367E+001	1.84161E+002	1.77469E+002	2.18302E+002	7.38986E-001	8.37400E-001	-7.35852E-002	-7.74003E+001	4.59518E+001	-6.42381E-002	-7.28979E+001	3.24583E+001
1.13754E+002	2.03868E+002	1.89124E+002	1.21268E+002	1.24824E+000	1.37101E+000	2.15700E+003	2.12065E+002	1.00000E+000	2.65000E+002	6.80000E+001	2.45280E+004	1.71135E+000	1.42782E+001	2.68766E-002	2.95199E-002	7.69262E-002	9.17123E-002	6.16900E+003	1.89297E+002	1.21277E+002	8.24300E-003	8.24300E-003	2.17492E+005	5.90000E+001	4.60000E+001	0.00000E+000	3.02033E+001	9.72700E+001	8.34075E+001	1.00000E+002	6.60688E-001	1.10575E-001	0.00000E+000	2.23350E+002	6.84317E+000	9.08047E-001	7.05367E+001	1.84161E+002	1.77469E+002	2.17958E+002	7.38986E-001	8.37400E-001	-4.35410E-002	-6.78499E+001	-1.96364E+000	-6.42782E-002	-7.32417E+001	3.21701E+001
1.31439E+002	4.45883E+002	1.89333E+002	1.21363E+002	1.09766E+000	1.30102E+000	3.97100E+003	3.90698E+002	1.00000E+000	2.66000E+002	1.10000E+001	2.45770E+004	1.42807E+000	2.11159E+001	1.74187E-002	2.06459E-002	4.42953E-002	6.06455E-002	6.16900E+003	1.89297E+002	1.21277E+002	8.24300E-003	8.24300E-003	2.17492E+005	5.90000E+001	4.70000E+001	0.00000E+000	7.78647E+001	2.03388E+002	1.89834E+002	1.00000E+002	1.47812E+000	4.85908E-002	0.00000E+000	2.19142E+002	5.52878E+000	8.28345E-001	7.05367E+001	1.84161E+002	1.77469E+002	2.17666E+002	7.38986E-001	8.37400E-001	-8.15788E-002	-7.20575E+001	6.68210E+001	-6.43164E-002	-7.35341E+001	3.20012E+001
1.26052E+002	2.84537E+002	1.89294E+002	1.21238E+002	9.61901E-001	1.21833E+000	2.08600E+003	2.66006E+002	1.00000E+000	2.67000E+002	3.20000E+001	2.46760E+004	1.17191E+000	1.68682E+001	2.10607E-002	2.66752E-002	4.40459E-002	6.70372E-002	6.16900E+003	1.89297E+002	1.21277E+002	8.24300E-003	8.24300E-003	2.17492E+005	5.90000E+001	4.80000E+001	0.00000E+000	5.12186E+001	1.11713E+002	1.24501E+002	1.00000E+002	9.06296E-001	5.44000E-002	0.00000E+000	2.10182E+002	7.87613E+000	8.02271E-001	7.05367E+001	1.84161E+002	1.77469E+002	2.17331E+002	7.38986E-001	8.37400E-001	-1.14560E-001	-8.10181E+001	1.23070E+002	-6.43554E-002	-7.38687E+001	3.17184E+001
1.27608E+002	2.82443E+002	1.89203E+002	1.21280E+002	1.05190E+000	1.35000E+000	2.49500E+003	3.63020E+002	1.00000E+000	2.68000E+002	3.40000E+001	2.47760E+004	1.42006E+000	1.68060E+001	2.10590E-002	2.70271E-002	5.99305E-002	9.59558E-002	6.16900E+003	1.89297E+002	1.21277E+002	8.24300E-003	8.24300E-003	2.17492E+005	5.90000E+001	4.90000E+001	0.00000E+000	4.50135E+001	1.22637E+002	1.23433E+002	1.00000E+002	9.16185E-001	1.08347E-001	0.00000E+000	2.15172E+002	6.62848E+000	8.71649E-001	7.05367E+001	1.84161E+002	1.77469E+002	2.17031E+002	7.38986E-001	8.37400E-001	-1.21119E-001	-7.60280E+001	1.41312E+002	-6.43945E-002	-7.41692E+001	3.14817E+001
1.21392E+002	3.43808E+002	1.89336E+002	1.21287E+002	1.26112E+000	1.43004E+000	3.82400E+003	2.66375E+002	1.00000E+000	2.69000E+002	1.50000E+001	2.48530E+004	1.80345E+000	1.85421E+001	2.03937E-002	2.31255E-002	5.38510E-002	6.80139E-002	6.16900E+003	1.89297E+002	1.21277E+002	8.24300E-003	8.24300E-003	2.17492E+005	5.90000E+001	5.00000E+001	0.00000E+000	5.47825E+001	1.45745E+002	1.54751E+002	1.00000E+002	1.12024E+000	5.27612E-002	0.00000E+000	2.12444E+002	5.30601E+000	8.79556E-001	7.05367E+001	1.84161E+002	1.77469E+002	2.16674E+002	7.38986E-001	8.37400E-001	-5.96363E-002	-7.87563E+001	1.78048E+001	-6.44401E-002	-7.45258E+001	3.12378E+001
1.12888E+002	2.52317E+002	1.89305E+002	1.21263E+002	1.30153E+000	1.52940E+000	3.06800E+003	2.78754E+002	1.00000E+000	2.70000E+002	3.60000E+001	2.49670E+004	1.99056E+000	1.58845E+001	2.34978E-002	2.76117E-002	7.10835E-002	9.65125E-002	6.16900E+003	1.89297E+002	1.21277E+002	8.24300E-003	8.24300E-003	2.17492E+005	5.90000E+001	5.10000E+001	0.00000E+000	5.59951E+001	1.04471E+002	1.12710E+002	1.00000E+002	8.58943E-001	9.11054E-002	0.00000E+000	2.09645E+002	7.42920E+000	7.01328E-001	7.05367E+001	1.84161E+002	1.77469E+002	2.16277E+002	7.38986E-001	8.37400E-001	-7.74422E-002	-8.15555E+001	4.92721E+001	-6.44819E-002	-7.49230E+001	3.09121E+001
1.28030E+002	4.59409E+002	1.89244E+002	1.21321E+002	1.22387E+000	1.24616E+000	4.36500E+003	5.44588E+002	1.00000E+000	2.71000E+002	8.00000E+000	2.50290E+004	1.52514E+000	2.14338E+001	1.85244E-002	1.88617E-002	5.49582E-002	5.68499E-002	6.16900E+003	1.89297E+002	1.21277E+002	8.24300E-003	8.24300E-003	2.17492E+005	5.90000E+001	5.20000E+001	0.00000E+000	7.80207E+001	1.93043E+002	2.00526E+002	1.00000E+002	1.48484E+000	6.81704E-002	0.00000E+000	2.12537E+002	5.22163E+000	8.36551E-001	7.05367E+001	1.84161E+002	1.77469E+002	2.16055E+002	7.38986E-001	8.37400E-001	-5.89052E-003	-7.86633E+001	-8.36259E+001	-6.45048E-002	-7.51454E+001	3.07299E+001
1.29959E+002	4.14008E+002	1.89328E+002	1.21263E+002	1.16953E+000	1.43275E+000	4.28800E+003	3.52509E+002	1.00000E+000	2.72000E+002	1.20000E+001	2.51270E+004	1.67565E+000	2.03472E+001	1.78601E-002	2.18798E-002	4.82212E-002	7.05057E-002	6.16900E+003	1.89298E+002	1.21277E+002	8.24300E-003	8.24300E-003	2.17492E+005	5.90000E+001	5.30000E+001	0.00000E+000	6.12987E+001	1.64473E+002	1.98157E+002	1.00000E+002	1.34313E+000	4.17737E-002	0.00000E+000	2.06406E+002	4.70490E+000	9.36727E-001	7.05367E+001	1.84161E+002	1.77469E+002	2.15669E+002	7.38986E-001	8.37400E-001	-9.82342E-002	-8.47939E+001	8.67298E+001	-6.45579E-002	-7.55306E+001	3.04545E+001
1.14201E+002	1.83070E+002	1.89248E+002	1.21321E+002	1.17070E+000	1.38128E+000	1.83600E+003	2.44323E+002	1.00000E+000	2.73000E+002	9.00000E+001	2.52660E+004	1.61705E+000	1.35303E+001	2.73217E-002	3.22362E-002	6.89796E-002	9.36080E-002	6.16900E+003	1.89298E+002	1.21277E+002	8.24300E-003	8.24300E-003	2.17492E+005	5.90000E+001	5.40000E+001	0.00000E+000	3.47619E+001	5.96204E+001	8.77150E+001	1.00000E+002	5.78608E-001	1.54109E-001	0.00000E+000	1.95787E+002	8.03812E+000	8.37916E-001	7.05367E+001	1.84161E+002	1.77469E+002	2.15358E+002	7.38986E-001	8.37400E-001	-7.95846E-002	-9.54126E+001	3.95690E+001	-6.45962E-002	-7.58424E+001	3.02091E+001
1.28847E+002	3.86360E+002	1.89228E+002	1.21227E+002	1.05113E+000	1.33021E+000	3.36300E+003	2.99576E+002	1.00000E+000	2.74000E+002	1.30000E+001	2.53090E+004	1.39822E+000	1.96560E+001	1.81255E-002	2.29380E-002	4.48042E-002	6.92114E-002	6.16900E+003	1.89298E+002	1.21277E+002	8.24300E-003	8.24300E-003	2.17492E+005	5.90000E+001	5.50000E+001	0.00000E+000	5.71608E+001	1.74517E+002	1.64408E+002	1.00000E+002	1.24475E+000	4.51669E-002	0.00000E+000	2.16178E+002	5.50386E+000	9.04191E-001	7.05367E+001	1.84161E+002	1.77469E+002	2.14952E+002	7.38986E-001	8.37400E-001	-1.14414E-001	-7.50225E+001	1.28758E+002	-6.46427E-002	-7.62479E+001	2.98771E+001
1.20664E+002	3.61447E+002	1.89295E+002	1.21241E+002	1.15666E+000	1.39593E+000	3.61500E+003	2.87201E+002	1.00000E+000	2.75000E+002	1.40000E+001	2.54000E+004	1.61461E+000	1.90118E+001	1.92376E-002	2.32171E-002	4.71566E-002	6.66551E-002	6.16900E+003	1.89298E+002	1.21277E+002	8.24300E-003	8.24300E-003	2.17492E+005	5.90000E+001	5.60000E+001	0.00000E+000	6.20232E+001	1.53300E+002	1.50851E+002	1.00000E+002	1.15062E+000	3.30944E-002	0.00000E+000	2.13655E+002	5.87675E+000	8.16770E-001	7.05367E+001	1.84161E+002	1.77469E+002	2.14729E+002	7.38986E-001	8.37400E-001	-9.08953E-002	-7.75447E+001	7.95140E+001	-6.46599E-002	-7.64710E+001	2.97008E+001
1.27660E+002	3.40376E+002	1.89301E+002	1.21307E+002	1.18765E+000	1.43614E+000	3.58700E+003	3.97670E+002	1.00000E+000	2.76000E+002	1.50000E+001	2.54880E+004	1.70563E+000	1.84493E+001	1.98300E-002	2.39789E-002	5.42692E-002	7.74711E-002	6.16900E+003	1.89298E+002	1.21277E+002	8.24300E-003	8.24300E-003	2.17492E+005	5.90000E+001	5.70000E+001	0.00000E+000	5.39036E+001	1.48453E+002	1.49478E+002	1.00000E+002	1.10752E+000	7.83533E-002	0.00000E+000	2.12446E+002	5.49558E+000	8.76823E-001	7.05367E+001	1.84161E+002	1.77469E+002	2.14298E+002	7.38986E-001	8.37400E-001	-9.19312E-002	-7.87536E+001	8.03487E+001	-6.47236E-002	-7.69018E+001	2.94019E+001
1.23141E+002	4.77128E+002	1.89281E+002	1.21223E+002	1.13673E+000	1.41765E+000	4.75700E+003	4.93301E+002	1.00000E+000	2.77000E+002	8.00000E+000	2.55620E+004	1.61149E+000	2.18433E+001	1.64813E-002	2.05543E-002	4.90555E-002	7.45652E-002	6.16900E+003	1.89298E+002	1.21277E+002	8.24300E-003	8.24300E-003	2.17492E+005	5.90000E+001	5.80000E+001	0.00000E+000	7.14652E+001	2.02541E+002	2.20010E+002	1.00000E+002	1.55984E+000	4.01928E-002	0.00000E+000	2.08945E+002	4.56421E+000	9.16766E-001	7.05367E+001	1.84161E+002	1.77469E+002	2.13923E+002	7.38986E-001	8.37400E-001	-1.07297E-001	-8.22550E+001	1.07263E+002	-6.47750E-002	-7.72774E+001	2.91106E+001
1.15641E+002	2.12044E+002	1.89224E+002	1.21217E+002	1.20783E+000	1.30389E+000	2.07500E+003	1.93863E+002	1.00000E+000	2.78000E+002	5.80000E+001	2.57050E+004	1.57488E+000	1.45617E+001	2.65154E-002	2.86240E-002	6.75631E-002	7.77624E-002	6.16900E+003	1.89298E+002	1.21277E+002	8.24300E-003	8.24300E-003	2.17492E+005	5.90000E+001	5.90000E+001	0.00000E+000	5.00134E+001	7.85625E+001	9.51300E+001	1.00000E+002	7.04978E-001	1.08246E-001	0.00000E+000	2.00093E+002	9.56005E+000	6.62707E-001	7.05367E+001	1.84161E+002	1.77469E+002	2.13684E+002	7.38986E-001	8.37400E-001	-3.54331E-002	-9.11066E+001	-4.05437E+001	-6.48025E-002	-7.75163E+001	2.89133E+001
1.14190E+002	4.44203E+002	1.88619E+002	1.20815E+002	1.12061E+000	1.72750E+000	5.16200E+003	4.98553E+002	1.00000E+000	2.83000E+002	8.00000E+000	2.61160E+004	1.93585E+000	2.10761E+001	1.55972E-002	2.40441E-002	6.02460E-002	1.40072E-001	8.01500E+003	1.88619E+002	1.20815E+002	6.02460E-002	1.40072E-001	5.16200E+003	1.00000E+000	1.00000E+000	0.00000E+000	2.74141E+002	1.36936E+002	4.46163E+001	1.00000E+002	1.37115E+000	4.56613E-002	0.00000E+000	5.05342E+001	4.50105E+000	8.92418E-001	2.74141E+002	1.36936E+002	4.46163E+001	5.05342E+001	4.50105E+000	8.92418E-001	-2.10959E-001	-5.31866E+002	-1.19316E+002	-2.10959E-001	-5.31866E+002	-1.19316E+002
1.06791E+002	3.30730E+002	1.88670E+002	1.20847E+002	1.26020E+000	1.83952E+000	4.51400E+003	3.29486E+002	1.00000E+000	2.90000E+002	1.50000E+001	2.67380E+004	2.31817E+000	1.81860E+001	1.87569E-002	2.73793E-002	6.97732E-002	1.45533E-001	8.19200E+003	1.88605E+002	1.20789E+002	2.29393E-002	2.29393E-002	1.09812E+005	1.70000E+001	1.00000E+000	0.00000E+000	2.19037E+002	7.41120E+001	5.49083E+001	1.00000E+002	1.05795E+000	5.55276E-002	0.00000E+000	6.55433E+001	4.76040E+000	9.02333E-001	3.92492E+002	1.72970E+002	6.58246E+001	5.34214E+001	9.30448E-001	9.35996E-001	-1.84778E-001	-2.25657E+002	1.26920E+002	-2.05710E-001	-5.28979E+002	-1.28676E+002
1.23978E+002	4.08057E+002	1.88665E+002	1.20907E+002	1.11097E+000	1.58047E+000	4.36400E+003	4.17310E+002	1.00000E+000	2.91000E+002	1.40000E+001	2.68290E+004	1.75585E+000	2.02004E+001	1.68174E-002	2.39246E-002	6.04206E-002	1.19591E-001	8.19200E+003	1.88605E+002	1.20789E+002	2.29393E-002	2.29393E-002	1.09812E+005	1.70000E+001	2.00000E+000	0.00000E+000	2.69946E+002	9.32514E+001	6.12830E+001	1.00000E+002	1.28759E+000	6.21553E-002	0.00000E+000	6.32512E+001	4.67661E+000	9.34152E-001	3.92492E+002	1.72970E+002	6.58246E+001	5.31659E+001	9.30448E-001	9.35996E-001	-1.72310E-001	-2.27949E+002	9.70393E+001	-2.05734E-001	-5.29234E+002	-1.28869E+002
1.15628E+002	5.72983E+002	1.88612E+002	1.20803E+002	1.13746E+000	1.67336E+000	6.59000E+003	3.51316E+002	1.00000E+000	2.92000E+002	2.00000E+000	2.69110E+004	1.90338E+000	2.39371E+001	1.40118E-002	2.06133E-002	5.02433E-002	1.06206E-001	8.19200E+003	1.88605E+002	1.20789E+002	2.29393E-002	2.29393E-002	1.09812E+005	1.70000E+001	3.00000E+000	0.00000E+000	3.74620E+002	1.30350E+002	8.47347E+001	1.00000E+002	1.78855E+000	1.57824E-002	0.00000E+000	6.28313E+001	3.81320E+000	9.32307E-001	3.92492E+002	1.72970E+002	6.58246E+001	5.29677E+001	9.30448E-001	9.35996E-001	-1.88595E-001	-2.28369E+002	1.32762E+002	-2.05748E-001	-5.29432E+002	-1.29057E+002
1.15523E+002	2.61742E+002	1.88738E+002	1.20700E+002	1.13974E+000	1.67883E+000	3.02800E+003	3.59006E+002	1.00000E+000	2.93000E+002	3.00000E+001	2.70350E+004	1.91342E+000	1.61784E+001	2.07122E-002	3.05090E-002	5.44023E-002	1.12811E-001	8.19200E+003	1.88605E+002	1.20789E+002	2.29393E-002	2.29393E-002	1.09812E+005	1.70000E+001	4.00000E+000	0.00000E+000	1.68320E+002	6.96738E+001	3.05080E+001	1.00000E+002	8.10294E-001	8.09521E-002	0.00000E+000	5.53399E+001	5.59604E+000	9.37200E-001	3.92492E+002	1.72970E+002	6.58246E+001	5.27179E+001	9.30448E-001	9.35996E-001	-1.89227E-001	-2.35860E+002	1.26703E+002	-2.05768E-001	-5.29682E+002	-1.29251E+002
1.22280E+002	5.72201E+002	1.88554E+002	1.20772E+002	1.11260E+000	1.72667E+000	6.60600E+003	4.16854E+002	1.00000E+000	2.94000E+002	3.00000E+000	2.71020E+004	1.92109E+000	2.39207E+001	1.36889E-002	2.12441E-002	5.06197E-002	1.19009E-001	8.19200E+003	1.88605E+002	1.20789E+002	2.29393E-002	2.29393E-002	1.09812E+005	1.70000E+001	5.00000E+000	0.00000E+000	3.69278E+002	1.64250E+002	5.83966E+001	1.00000E+002	1.78191E+000	2.81843E-002	0.00000E+000	5.17020E+001	3.73216E+000	9.51397E-001	3.92492E+002	1.72970E+002	6.58246E+001	5.24631E+001	9.30448E-001	9.35996E-001	-2.14353E-001	-5.30698E+002	-1.10173E+002	-2.05790E-001	-5.29937E+002	-1.29478E+002
1.26410E+002	7.95919E+002	1.88606E+002	1.20841E+002	1.10173E+000	1.73704E+000	9.13000E+003	6.92626E+002	1.00000E+000	2.95000E+002	0.00000E+000	2.71990E+004	1.91374E+000	2.82120E+001	1.15302E-002	1.81791E-002	5.10327E-002	1.24700E-001	8.19200E+003	1.88605E+002	1.20789E+002	2.29393E-002	2.29393E-002	1.09812E+005	1.70000E+001	6.00000E+000	0.00000E+000	5.17025E+002	2.45919E+002	7.96890E+001	0.00000E+000	2.53454E+000	1.55118E-002	0.00000E+000	4.90339E+001	3.24637E+000	9.30375E-001	3.92492E+002	1.72970E+002	6.58246E+001	5.22193E+001	9.30448E-001	9.35996E-001	-2.21921E-001	-5.33366E+002	-9.48104E+001	-2.05810E-001	-5.30181E+002	-1.29659E+002
1.31430E+002	8.18714E+002	1.88585E+002	1.20804E+002	1.08734E+000	1.72536E+000	9.22900E+003	8.19366E+002	1.00000E+000	2.96000E+002	0.00000E+000	2.72890E+004	1.87606E+000	2.86132E+001	1.13185E-002	1.79599E-002	4.76906E-002	1.17796E-001	8.19200E+003	1.88605E+002	1.20789E+002	2.29393E-002	2.29393E-002	1.09812E+005	1.70000E+001	7.00000E+000	0.00000E+000	5.23171E+002	2.53136E+002	6.79196E+001	3.00000E+002	2.53373E+000	1.89115E-002	0.00000E+000	4.72198E+001	3.08372E+000	9.74180E-001	3.92492E+002	1.72970E+002	6.58246E+001	5.20345E+001	9.30448E-001	9.35996E-001	-2.24974E-001	-5.35180E+002	-8.92891E+001	-2.05815E-001	-5.30365E+002	-1.29839E+002
1.27889E+002	5.71128E+002	1.88653E+002	1.20807E+002	1.05732E+000	1.63424E+000	5.99400E+003	4.40502E+002	1.00000E+000	2.97000E+002	4.00000E+000	2.73810E+004	1.72791E+000	2.38983E+001	1.36568E-002	2.11085E-002	4.74609E-002	1.10307E-001	8.19200E+003	1.88605E+002	1.20789E+002	2.29393E-002	2.29393E-002	1.09812E+005	1.70000E+001	8.00000E+000	0.00000E+000	3.71073E+002	1.60420E+002	5.37212E+001	1.00000E+002	1.76003E+000	2.33746E-002	0.00000E+000	5.13323E+001	3.75738E+000	9.92081E-001	3.92492E+002	1.72970E+002	6.58246E+001	5.18441E+001	9.30448E-001	9.35996E-001	-2.12453E-001	-5.31068E+002	-1.15000E+002	-2.05831E-001	-5.30556E+002	-1.29981E+002
1.13303E+002	3.64665E+002	1.88593E+002	1.20727E+002	1.16191E+000	1.85823E+000	4.64800E+003	3.65133E+002	1.00000E+000	2.98000E+002	1.50000E+001	2.74780E+004	2.15910E+000	1.90962E+001	1.70427E-002	2.72563E-002	5.39810E-002	1.33398E-001	8.19200E+003	1.88605E+002	1.20789E+002	2.29393E-002	2.29393E-002	1.09812E+005	1.70000E+001	9.00000E+000	0.00000E+000	2.30887E+002	1.23868E+002	2.92982E+001	0.00000E+000	1.15152E+000	4.03312E-002	0.00000E+000	4.29010E+001	4.51017E+000	9.38567E-001	3.92492E+002	1.72970E+002	6.58246E+001	5.16258E+001	9.30448E-001	9.35996E-001	-2.28749E-001	-5.39499E+002	-8.44776E+001	-2.05851E-001	-5.30774E+002	-1.30172E+002
1.21189E+002	5.02674E+002	1.88641E+002	1.20776E+002	1.08981E+000	1.69548E+000	5.60400E+003	3.44663E+002	1.00000E+000	2.99000E+002	5.00000E+000	2.75570E+004	1.84775E+000	2.24204E+001	1.45580E-002	2.26488E-002	4.60949E-002	1.07894E-001	8.19200E+003	1.88605E+002	1.20789E+002	2.29393E-002	2.29393E-002	1.09812E+005	1.70000E+001	1.00000E+001	0.00000E+000	3.13246E+002	1.43823E+002	5.66930E+001	1.00000E+002	1.54921E+000	1.93691E-002	0.00000E+000	5.07137E+001	4.32421E+000	8.91529E-001	3.92492E+002	1.72970E+002	6.58246E+001	5.14085E+001	9.30448E-001	9.35996E-001	-2.15615E-001	-5.31686E+002	-1.08160E+002	-2.05872E-001	-5.30992E+002	-1.30328E+002
1.18338E+002	6.55422E+002	1.88623E+002	1.20667E+002	1.13737E+000	1.76856E+000	7.89100E+003	6.40166E+002	1.00000E+000	3.00000E+002	0.00000E+000	2.76350E+004	2.01150E+000	2.56012E+001	1.28037E-002	1.99092E-002	5.07024E-002	1.20052E-001	8.19200E+003	1.88605E+002	1.20789E+002	2.29393E-002	2.29393E-002	1.09812E+005	1.70000E+001	1.10000E+001	0.00000E+000	4.20584E+002	1.96307E+002	6.20669E+001	3.00000E+002	2.04136E+000	1.81638E-002	0.00000E+000	4.83976E+001	3.41230E+000	9.52089E-001	3.92492E+002	1.72970E+002	6.58246E+001	5.12285E+001	9.30448E-001	9.35996E-001	-2.15382E-001	-5.34002E+002	-1.11046E+002	-2.05884E-001	-5.31172E+002	-1.30495E+002
1.18286E+002	6.90408E+002	1.88609E+002	1.20743E+002	1.18110E+000	1.85213E+000	8.91900E+003	6.17569E+002	1.00000E+000	3.01000E+002	1.00000E+000	2.77220E+004	2.18754E+000	2.62756E+001	1.25063E-002	1.96116E-002	5.79856E-002	1.40428E-001	8.19200E+003	1.88605E+002	1.20789E+002	2.29393E-002	2.29393E-002	1.09812E+005	1.70000E+001	1.20000E+001	0.00000E+000	4.50543E+002	2.17716E+002	7.33507E+001	0.00000E+000	2.23203E+000	2.25855E-002	0.00000E+000	4.76280E+001	3.37299E+000	9.05979E-001	3.92492E+002	1.72970E+002	6.58246E+001	5.09850E+001	9.30448E-001	9.35996E-001	-2.19440E-001	-5.34772E+002	-1.02163E+002	-2.05910E-001	-5.31415E+002	-1.30671E+002
1.27528E+002	7.66207E+002	1.88561E+002	1.20814E+002	1.14527E+000	1.82482E+000	9.48600E+003	6.74663E+002	1.00000E+000	3.02000E+002	0.00000E+000	2.78120E+004	2.08991E+000	2.76804E+001	1.17589E-002	1.87361E-002	5.72628E-002	1.43325E-001	8.19200E+003	1.88605E+002	1.20789E+002	2.29393E-002	2.29393E-002	1.09812E+005	1.70000E+001	1.30000E+001	0.00000E+000	4.99235E+002	2.35862E+002	7.95707E+001	0.00000E+000	2.45163E+000	1.53961E-002	0.00000E+000	4.80701E+001	3.21212E+000	9.22483E-001	3.92492E+002	1.72970E+002	6.58246E+001	5.07838E+001	9.30448E-001	9.35996E-001	-2.27054E-001	-5.34330E+002	-8.34140E+001	-2.05929E-001	-5.31616E+002	-1.30829E+002
1.16185E+002	2.37310E+002	1.88626E+002	1.20780E+002	1.12580E+000	1.70506E+000	2.74400E+003	3.11794E+002	1.00000E+000	3.03000E+002	3.90000E+001	2.79490E+004	1.91956E+000	1.54049E+001	2.14917E-002	3.25498E-002	6.59589E-002	1.46181E-001	8.19200E+003	1.88605E+002	1.20789E+002	2.29393E-002	2.29393E-002	1.09812E+005	1.70000E+001	1.40000E+001	0.00000E+000	1.48903E+002	6.79978E+001	3.29311E+001	3.00000E+002	7.55815E-001	6.59210E-002	0.00000E+000	5.22486E+001	6.73539E+000	8.17968E-001	3.92492E+002	1.72970E+002	6.58246E+001	5.06142E+001	9.30448E-001	9.35996E-001	-2.02808E-001	-5.30151E+002	-1.36593E+002	-2.05941E-001	-5.31786E+002	-1.30962E+002
1.19877E+002	7.24254E+002	1.88589E+002	1.20805E+002	1.15505E+000	1.70123E+000	8.56900E+003	5.01735E+002	1.00000E+000	3.04000E+002	0.00000E+000	2.80120E+004	1.96499E+000	2.69120E+001	1.24777E-002	1.83780E-002	5.13264E-002	1.09379E-001	8.19200E+003	1.88605E+002	1.20790E+002	2.29393E-002	2.29393E-002	1.09812E+005	1.70000E+001	1.50000E+001	0.00000E+000	4.98532E+002	1.85417E+002	8.00981E+001	1.00000E+002	2.30341E+000	2.10018E-002	0.00000E+000	5.48124E+001	3.03106E+000	1.02857E+000	3.92492E+002	1.72970E+002	6.58246E+001	5.03920E+001	9.30448E-001	9.35996E-001	-1.89384E-001	-2.36388E+002	1.26517E+002	-2.05963E-001	-5.32008E+002	-1.31137E+002
1.19313E+002	5.09240E+002	1.88602E+002	1.20842E+002	1.16971E+000	1.62163E+000	5.86300E+003	4.43593E+002	1.00000E+000	3.05000E+002	4.00000E+000	2.81020E+004	1.89683E+000	2.25663E+001	1.52763E-002	2.11783E-002	5.40179E-002	1.01606E-001	8.19200E+003	1.88605E+002	1.20790E+002	2.29393E-002	2.29393E-002	1.09812E+005	1.70000E+001	1.60000E+001	0.00000E+000	3.35337E+002	1.21709E+002	7.30754E+001	1.00000E+002	1.60626E+000	3.37176E-002	0.00000E+000	5.85483E+001	4.06214E+000	9.27847E-001	3.92492E+002	1.72970E+002	6.58246E+001	5.02245E+001	9.30448E-001	9.35996E-001	-1.59980E-001	-2.32652E+002	6.55844E+001	-2.05974E-001	-5.32175E+002	-1.31273E+002
1.14142E+002	5.11744E+002	1.88516E+002	1.20776E+002	1.22634E+000	1.77327E+000	6.63300E+003	4.57507E+002	1.00000E+000	3.06000E+002	3.00000E+000	2.81880E+004	2.17464E+000	2.26218E+001	1.50576E-002	2.17731E-002	5.68381E-002	1.16447E-001	8.19200E+003	1.88605E+002	1.20790E+002	2.29393E-002	2.29393E-002	1.09812E+005	1.70000E+001	1.70000E+001	0.00000E+000	3.30856E+002	1.44091E+002	6.66742E+001	1.00000E+002	1.63663E+000	2.42697E-002	0.00000E+000	5.22279E+001	4.04909E+000	8.75143E-001	3.92492E+002	1.72970E+002	6.58246E+001	5.00775E+001	9.30448E-001	9.35996E-001	-1.80485E-001	-2.38972E+002	1.03999E+002	-2.05980E-001	-5.32323E+002	-1.31428E+002
1.37348E+002	4.43449E+002	1.89277E+002	1.21277E+002	1.23804E+000	1.32527E+000	4.51600E+003	4.30956E+002	1.00000E+000	3.58000E+002	1.90000E+001	3.28540E+004	1.64074E+000	2.10582E+001	1.84230E-002	1.97209E-002	5.27540E-002	5.99261E-002	1.00330E+004	1.89282E+002	1.21302E+002	2.62322E-002	2.62322E-002	1.16940E+004	3.00000E+000	1.00000E+000	0.00000E+000	1.21821E+002	2.57784E+002	7.48825E+001	1.00000E+002	1.37522E+000	4.90973E-002	0.00000E+000	2.50605E+002	4.89780E+000	8.76826E-001	1.18517E+002	2.45348E+002	7.88168E+001	2.48907E+002	3.21742E+000	8.29471E-001	-3.26762E-002	-4.05948E+001	4.78289E+000	-3.35466E-002	-4.22928E+001	4.72670E+000
1.57226E+002	5.21853E+002	1.89277E+002	1.21331E+002	1.15868E+000	1.28534E+000	4.84400E+003	5.22236E+002	1.00000E+000	3.59000E+002	1.70000E+001	3.29520E+004	1.48930E+000	2.28441E+001	1.66479E-002	1.84678E-002	4.44875E-002	5.39350E-002	1.00330E+004	1.89282E+002	1.21302E+002	2.62322E-002	2.62322E-002	1.16940E+004	3.00000E+000	2.00000E+000	0.00000E+000	1.42954E+002	2.91942E+002	1.00790E+002	1.00000E+002	1.62703E+000	4.38389E-002	0.00000E+000	2.47221E+002	5.20445E+000	7.96736E-001	1.18517E+002	2.45348E+002	7.88168E+001	2.48713E+002	3.21742E+000	8.29471E-001	-5.05114E-002	-4.39787E+001	3.51755E+001	-3.35748E-002	-4.24873E+001	4.59227E+000
1.30677E+002	2.20028E+002	1.89304E+002	1.21289E+002	1.30348E+000	1.31326E+000	2.33400E+003	4.02491E+002	1.00000E+000	3.60000E+002	5.10000E+001	3.30920E+004	1.71180E+000	1.48333E+001	2.69807E-002	2.71832E-002	6.72009E-002	6.81219E-002	1.00330E+004	1.89282E+002	1.21302E+002	2.62322E-002	2.62322E-002	1.16940E+004	3.00000E+000	3.00000E+000	0.00000E+000	6.14075E+001	1.24584E+002	4.08252E+001	1.00000E+002	6.88040E-001	9.53896E-002	0.00000E+000	2.48617E+002	7.36314E+000	8.11293E-001	1.18517E+002	2.45348E+002	7.88168E+001	2.48526E+002	3.21742E+000	8.29471E-001	-2.43432E-003	-4.25830E+001	-5.40190E+001	-3.36036E-002	-4.26738E+001	4.45985E+000
1.29148E+002	1.86653E+002	1.89131E+002	1.21355E+002	1.16986E+000	1.36241E+000	1.84100E+003	2.23624E+002	1.00000E+000	3.69000E+002	6.60000E+001	3.40680E+004	1.59382E+000	1.36621E+001	2.72650E-002	3.17527E-002	7.12192E-002	9.44746E-002	1.04020E+004	1.89261E+002	1.21248E+002	4.07517E-002	4.07517E-002	1.22770E+004	6.00000E+000	1.00000E+000	0.00000E+000	5.60237E+001	1.00660E+002	3.59016E+001	1.00000E+002	5.84991E-001	1.20504E-001	0.00000E+000	2.48796E+002	9.41957E+000	7.14057E-001	6.93953E+001	1.40109E+002	4.45015E+001	2.48007E+002	3.17795E+000	8.19591E-001	-7.49906E-002	-4.24036E+001	8.36567E+001	-3.74835E-002	-4.31930E+001	1.12437E+001
1.37113E+002	1.99758E+002	1.89268E+002	1.21116E+002	1.09998E+000	1.21136E+000	1.65700E+003	2.21631E+002	1.00000E+000	3.72000E+002	6.00000E+001	3.43640E+004	1.33247E+000	1.41336E+001	2.70223E-002	2.97586E-002	6.92050E-002	8.26349E-002	1.04020E+004	1.89261E+002	1.21248E+002	4.07517E-002	4.07517E-002	1.22770E+004	6.00000E+000	2.00000E+000	0.00000E+000	5.96039E+001	1.11902E+002	3.83367E+001	1.00000E+002	6.36960E-001	1.21158E-001	0.00000E+000	2.47800E+002	9.42014E+000	7.52614E-001	6.93953E+001	1.40109E+002	4.45015E+001	2.47429E+002	3.17795E+000	8.19591E-001	-4.72134E-002	-4.34001E+001	2.94583E+001	-3.75749E-002	-4.37711E+001	1.08325E+001
1.23055E+002	1.41416E+002	1.89453E+002	1.21086E+002	1.29310E+000	1.49738E+000	1.66500E+003	2.20375E+002	1.00000E+000	3.73000E+002	8.90000E+001	3.44800E+004	1.93625E+000	1.18918E+001	3.16901E-002	3.66964E-002	8.41066E-002	1.10493E-001	1.04020E+004	1.89261E+002	1.21248E+002	4.07517E-002	4.07517E-002	1.22770E+004	6.00000E+000	3.00000E+000	0.00000E+000	4.57710E+001	7.40500E+001	2.94046E+001	1.00000E+002	4.54172E-001	1.73516E-001	0.00000E+000	2.48804E+002	1.14422E+001	6.18125E-001	6.93953E+001	1.40109E+002	4.45015E+001	2.47183E+002	3.17795E+000	8.19591E-001	-7.22893E-002	-4.23959E+001	7.84686E+001	-3.76211E-002	-4.40171E+001	1.07035E+001
1.64042E+002	2.08239E+002	1.89224E+002	1.21161E+002	1.11387E+000	1.26311E+000	1.82600E+003	4.77857E+002	1.00000E+000	3.75000E+002	5.60000E+001	3.46860E+004	1.40695E+000	1.44305E+001	2.60667E-002	2.95592E-002	9.27113E-002	1.18020E-001	1.04020E+004	1.89261E+002	1.21248E+002	4.07517E-002	4.07517E-002	1.22770E+004	6.00000E+000	4.00000E+000	0.00000E+000	6.20742E+001	1.16271E+002	3.82863E+001	1.00000E+002	6.56961E-001	2.67921E-001	0.00000E+000	2.48317E+002	8.82229E+000	7.65525E-001	6.93953E+001	1.40109E+002	4.45015E+001	2.46803E+002	3.17795E+000	8.19591E-001	-6.19230E-002	-4.28828E+001	5.80184E+001	-3.76836E-002	-4.43970E+001	1.04098E+001
1.45082E+002	3.95752E+002	1.89196E+002	1.21305E+002	1.14958E+000	1.21173E+000	3.44300E+003	3.64813E+002	1.00000E+000	3.76000E+002	2.30000E+001	3.47510E+004	1.39298E+000	1.98935E+001	1.95916E-002	2.06508E-002	4.90683E-002	5.40242E-002	1.04020E+004	1.89261E+002	1.21248E+002	4.07517E-002	4.07517E-002	1.22770E+004	6.00000E+000	5.00000E+000	0.00000E+000	1.02378E+002	2.32998E+002	6.83869E+001	1.00000E+002	1.22237E+000	5.12189E-002	0.00000E+000	2.45161E+002	5.38454E+000	9.13427E-001	6.93953E+001	1.40109E+002	4.45015E+001	2.46619E+002	3.17795E+000	8.19591E-001	-2.54733E-002	-4.60391E+001	-1.42414E+001	-3.77148E-002	-4.45814E+001	1.02977E+001
1.30961E+002	2.03036E+002	1.89368E+002	1.21388E+002	1.26380E+000	1.15191E+000	1.84500E+003	2.09878E+002	1.00000E+000	3.79000E+002	5.50000E+001	3.50870E+004	1.45579E+000	1.42491E+001	2.94225E-002	2.68177E-002	7.07716E-002	5.99576E-002	1.04020E+004	1.89261E+002	1.21248E+002	4.07517E-002	4.07517E-002	1.22770E+004	6.00000E+000	6.00000E+000	0.00000E+000	5.85467E+001	1.14673E+002	3.38214E+001	1.00000E+002	6.26483E-001	9.92518E-002	0.00000E+000	2.48750E+002	8.10333E+000	8.29143E-001	6.93953E+001	1.40109E+002	4.45015E+001	2.46085E+002	3.17795E+000	8.19591E-001	4.70819E-002	2.48750E+002	1.44138E+002	-3.78027E-002	-4.51152E+001	9.97193E+000
1.32877E+002	1.94848E+002	1.89169E+002	1.21512E+002	1.14258E+000	1.29931E+000	1.80200E+003	2.64023E+002	1.00000E+000	3.84000E+002	5.90000E+001	3.56000E+004	1.48457E+000	1.39588E+001	2.69160E-002	3.06081E-002	7.70989E-002	9.81274E-002	1.08780E+004	1.89182E+002	1.21333E+002	7.12284E-002	7.12284E-002	5.27600E+003	3.00000E+000	1.00000E+000	0.00000E+000	5.67655E+001	1.04065E+002	3.55949E+001	1.00000E+002	5.96138E-001	1.84976E-001	0.00000E+000	2.46173E+002	9.18565E+000	7.40123E-001	5.76580E+001	1.06275E+002	3.42251E+001	2.47571E+002	5.19519E+000	7.64781E-001	-6.36564E-002	-4.50266E+001	5.92321E+001	-1.04071E-001	-4.36293E+001	1.39474E+002
1.24677E+002	1.38886E+002	1.89098E+002	1.21307E+002	1.12429E+000	1.50304E+000	1.44100E+003	2.38858E+002	1.00000E+000	3.85000E+002	2.90000E+002	3.57320E+004	1.68985E+000	1.17850E+001	2.96174E-002	3.95948E-002	8.23556E-002	1.42369E-001	1.08780E+004	1.89182E+002	1.21333E+002	7.12284E-002	7.12284E-002	5.27600E+003	3.00000E+000	2.00000E+000	0.00000E+000	3.60031E+001	8.82481E+001	2.23326E+001	1.00000E+002	4.42497E-001	2.71273E-001	0.00000E+000	2.44463E+002	7.56520E+000	1.00494E+000	5.76580E+001	1.06275E+002	3.42251E+001	2.47424E+002	5.19519E+000	7.64781E-001	-1.43692E-001	-3.37937E+002	-7.40783E+001	-1.04091E-001	-4.37756E+001	1.39328E+002
1.38347E+002	2.30657E+002	1.89252E+002	1.21191E+002	1.06956E+000	1.33473E+000	2.03300E+003	2.52150E+002	1.00000E+000	3.87000E+002	5.10000E+001	3.58990E+004	1.42757E+000	1.51874E+001	2.37212E-002	2.96022E-002	5.58248E-002	8.36840E-002	1.08780E+004	1.89182E+002	1.21333E+002	7.12284E-002	7.12284E-002	5.27600E+003	3.00000E+000	3.00000E+000	0.00000E+000	7.37982E+001	1.21010E+002	4.14406E+001	1.00000E+002	7.16588E-001	6.73687E-002	0.00000E+000	2.50145E+002	9.40640E+000	6.80454E-001	5.76580E+001	1.06275E+002	3.42251E+001	2.47110E+002	5.19519E+000	7.64781E-001	-1.09851E-001	-3.32255E+002	-1.37638E+002	-1.04138E-001	-4.40901E+001	1.39122E+002
1.30371E+002	1.82831E+002	1.88542E+002	1.21068E+002	1.25511E+000	1.44713E+000	2.03300E+003	3.19841E+002	1.00000E+000	3.89000E+002	5.20000E+001	3.60880E+004	1.81630E+000	1.35215E+001	2.78363E-002	3.20950E-002	8.52563E-002	1.11661E-001	1.10210E+004	1.88682E+002	1.21126E+002	5.15822E-002	5.15822E-002	9.28200E+003	3.00000E+000	1.00000E+000	0.00000E+000	7.86853E+001	8.70706E+001	2.32568E+001	1.00000E+002	5.69395E-001	1.48960E-001	0.00000E+000	2.77583E+002	9.91075E+000	6.45827E-001	1.20283E+002	1.56614E+002	4.17440E+001	2.67146E+002	4.40054E+000	6.80714E-001	-7.06775E-002	-1.36173E+001	1.03970E+002	-2.04245E-002	-2.40544E+001	-1.89998E+000
1.27287E+002	2.79229E+002	1.88620E+002	1.21169E+002	1.32789E+000	1.41700E+000	3.23100E+003	4.09487E+002	1.00000E+000	3.90000E+002	3.50000E+001	3.61870E+004	1.88161E+000	1.67102E+001	2.33610E-002	2.49288E-002	6.11432E-002	6.89393E-002	1.10210E+004	1.88682E+002	1.21126E+002	5.15822E-002	5.15822E-002	9.28200E+003	3.00000E+000	2.00000E+000	0.00000E+000	1.11424E+002	1.43728E+002	3.37334E+001	1.00000E+002	8.68951E-001	8.69002E-002	0.00000E+000	2.69172E+002	7.00281E+000	7.25021E-001	1.20283E+002	1.56614E+002	4.17440E+001	2.66955E+002	4.40054E+000	6.80714E-001	-3.21028E-002	-2.20283E+001	2.21346E+001	-2.04530E-002	-2.42446E+001	-2.00920E+000
1.42541E+002	3.99428E+002	1.88803E+002	1.21120E+002	1.29450E+000	1.25313E+000	4.01800E+003	3.61121E+002	1.00000E+000	3.91000E+002	2.40000E+001	3.62770E+004	1.62218E+000	1.99857E+001	2.04220E-002	1.97693E-002	5.08500E-002	4.79376E-002	1.10210E+004	1.88682E+002	1.21126E+002	5.15822E-002	5.15822E-002	9.28200E+003	3.00000E+000	3.00000E+000	0.00000E+000	1.48455E+002	2.02164E+002	5.75396E+001	1.00000E+002	1.23213E+000	5.24017E-002	0.00000E+000	2.63146E+002	6.79376E+000	6.70156E-001	1.20283E+002	1.56614E+002	4.17440E+001	2.66842E+002	4.40054E+000	6.80714E-001	1.66050E-002	-2.80536E+001	-7.53131E+001	-2.04663E-002	-2.43584E+001	-2.07119E+000
1.28827E+002	2.15753E+002	1.89197E+002	1.21350E+002	1.25474E+000	1.26980E+000	2.13700E+003	1.90179E+002	1.00000E+000	3.93000E+002	5.20000E+001	3.65160E+004	1.59327E+000	1.46885E+001	2.71425E-002	2.74685E-002	5.61826E-002	5.73618E-002	1.11600E+004	1.89179E+002	1.21293E+002	5.18826E-002	5.18826E-002	3.32300E+003	2.00000E+000	1.00000E+000	0.00000E+000	6.47325E+001	1.27101E+002	3.47370E+001	1.00000E+002	6.84494E-001	5.84234E-002	0.00000E+000	2.47681E+002	7.28222E+000	8.57285E-001	5.35814E+001	1.14546E+002	2.70425E+001	2.47754E+002	5.25166E+000	9.53299E-001	-5.63847E-003	-4.35194E+001	-4.89594E+001	-6.91350E-003	-4.34459E+001	-4.64950E+001
1.28119E+002	1.30767E+002	1.89148E+002	1.21190E+002	1.19487E+000	1.21815E+000	1.18600E+003	2.04427E+002	1.00000E+000	3.96000E+002	4.93000E+002	3.68820E+004	1.45554E+000	1.14354E+001	3.46961E-002	3.53720E-002	8.46327E-002	8.76419E-002	1.11600E+004	1.89179E+002	1.21293E+002	5.18826E-002	5.18826E-002	3.32300E+003	2.00000E+000	2.00000E+000	0.00000E+000	3.34887E+001	9.19231E+001	1.31781E+001	1.00000E+002	4.14452E-001	1.97013E-001	0.00000E+000	2.47738E+002	6.76340E+000	1.23903E+000	5.35814E+001	1.14546E+002	2.70425E+001	2.47587E+002	5.25166E+000	9.53299E-001	-9.31929E-003	-4.34620E+001	-4.20287E+001	-6.91568E-003	-4.36132E+001	-4.66878E+001
1.26841E+002	1.39012E+002	1.89260E+002	1.21374E+002	1.24675E+000	1.63399E+000	1.71700E+003	2.01666E+002	1.00000E+000	4.04000E+002	1.30000E+002	3.76910E+004	2.03718E+000	1.17903E+001	3.00880E-002	3.94334E-002	7.71521E-002	1.27755E-001	1.15310E+004	1.89261E+002	1.21273E+002	4.07942E-002	4.07942E-002	7.31800E+003	5.00000E+000	1.00000E+000	0.00000E+000	2.93147E+001	8.26596E+001	2.85432E+001	1.00000E+002	4.27433E-001	1.70946E-001	0.00000E+000	2.33197E+002	7.14466E+000	9.74819E-001	4.91704E+001	8.94499E+001	2.61002E+001	2.48265E+002	4.25222E+000	7.93375E-001	-1.34155E-001	-3.49203E+002	-1.05143E+002	-6.10447E-002	-4.29353E+001	5.63180E+001
1.27491E+002	2.04115E+002	1.89279E+002	1.21293E+002	1.24491E+000	1.39400E+000	2.19000E+003	2.22544E+002	1.00000E+000	4.06000E+002	5.10000E+001	3.78750E+004	1.73541E+000	1.42869E+001	2.66021E-002	2.97880E-002	7.38877E-002	9.12785E-002	1.15310E+004	1.89261E+002	1.21273E+002	4.07942E-002	4.07942E-002	7.31800E+003	5.00000E+000	2.00000E+000	0.00000E+000	6.89776E+001	1.13198E+002	2.80628E+001	1.00000E+002	6.33532E-001	1.43638E-001	0.00000E+000	2.55252E+002	7.71142E+000	7.99714E-001	4.91704E+001	8.94499E+001	2.61002E+001	2.48115E+002	4.25222E+000	7.93375E-001	-5.62214E-002	-3.59477E+001	5.40798E+001	-6.10604E-002	-4.30849E+001	5.61914E+001
1.38519E+002	1.49144E+002	1.89312E+002	1.21138E+002	1.18255E+000	9.91373E-001	1.09400E+003	2.93741E+002	1.00000E+000	4.08000E+002	1.29000E+002	3.80980E+004	1.17235E+000	1.22124E+001	3.57528E-002	2.99729E-002	1.21400E-001	8.71341E-002	1.15310E+004	1.89261E+002	1.21273E+002	4.07942E-002	4.07942E-002	7.31800E+003	5.00000E+000	3.00000E+000	0.00000E+000	4.63892E+001	8.42762E+001	2.45479E+001	1.00000E+002	4.69381E-001	3.37974E-001	0.00000E+000	2.48080E+002	1.09990E+001	7.93287E-001	4.91704E+001	8.94499E+001	2.61002E+001	2.47993E+002	4.25222E+000	7.93375E-001	8.82131E-002	2.48080E+002	6.42525E+001	-6.10699E-002	-4.32070E+001	5.60736E+001
1.29887E+002	1.34270E+002	1.89282E+002	1.21231E+002	1.23230E+000	1.30132E+000	1.32700E+003	1.82538E+002	1.00000E+000	4.11000E+002	1.85000E+002	3.83930E+004	1.60361E+000	1.15875E+001	3.38283E-002	3.57231E-002	1.03584E-001	1.14792E-001	1.15310E+004	1.89261E+002	1.21273E+002	4.07942E-002	4.07942E-002	7.31800E+003	5.00000E+000	4.00000E+000	0.00000E+000	4.55716E+001	6.74262E+001	2.22505E+001	1.00000E+002	4.09670E-001	2.34215E-001	0.00000E+000	2.53992E+002	1.22784E+001	6.45230E-001	4.91704E+001	8.94499E+001	2.61002E+001	2.47736E+002	4.25222E+000	7.93375E-001	-2.70110E-002	-3.72076E+001	-2.50951E+000	-6.11066E-002	-4.34636E+001	5.58939E+001
1.30709E+002	1.44040E+002	1.89135E+002	1.21257E+002	9.22806E-001	1.18985E+000	9.90000E+002	1.54439E+002	1.00000E+000	4.12000E+002	2.80000E+002	3.85070E+004	1.09800E+000	1.20017E+001	2.93287E-002	3.78158E-002	5.96080E-002	9.32669E-002	1.15310E+004	1.89261E+002	1.21273E+002	4.07942E-002	4.07942E-002	7.31800E+003	5.00000E+000	5.00000E+000	0.00000E+000	4.76885E+001	8.39310E+001	2.43974E+001	1.00000E+002	4.71725E-001	1.21434E-001	0.00000E+000	2.48979E+002	1.17974E+001	7.77474E-001	4.91704E+001	8.94499E+001	2.61002E+001	2.47658E+002	4.25222E+000	7.93375E-001	-1.26196E-001	-3.33421E+002	-1.05752E+002	-6.11178E-002	-4.35422E+001	5.58132E+001
1.35046E+002	2.35947E+002	1.89117E+002	1.21188E+002	1.12043E+000	1.36910E+000	2.24400E+003	2.38326E+002	1.00000E+000	4.19000E+002	5.10000E+001	3.92060E+004	1.53398E+000	1.53606E+001	2.36523E-002	2.89018E-002	5.49695E-002	7.91982E-002	1.19820E+004	1.89188E+002	1.21217E+002	4.06867E-002	4.06867E-002	9.47500E+003	5.00000E+000	1.00000E+000	0.00000E+000	7.70867E+001	1.21005E+002	4.33897E+001	1.00000E+002	7.33042E-001	6.10931E-002	0.00000E+000	2.48003E+002	9.50595E+000	6.40891E-001	6.44527E+001	9.64599E+001	3.52430E+001	2.49864E+002	4.85803E+000	6.10296E-001	-9.97760E-002	-4.31972E+001	1.31330E+002	-5.48348E-002	-4.13363E+001	4.60033E+001
1.29138E+002	1.36290E+002	1.89366E+002	1.21211E+002	1.39793E+000	1.44481E+000	1.66600E+003	2.30837E+002	1.00000E+000	4.20000E+002	1.31000E+002	3.93490E+004	2.01974E+000	1.16743E+001	3.42490E-002	3.53975E-002	1.12821E-001	1.20124E-001	1.19820E+004	1.89188E+002	1.21217E+002	4.06867E-002	4.06867E-002	9.47500E+003	5.00000E+000	2.00000E+000	0.00000E+000	5.18169E+001	6.23919E+001	3.51690E+001	1.00000E+002	4.57729E-001	2.47494E-001	0.00000E+000	2.44211E+002	2.10834E+001	3.35361E-001	6.44527E+001	9.64599E+001	3.52430E+001	2.49756E+002	4.85803E+000	6.10296E-001	-1.63935E-002	-4.69886E+001	-3.22375E+001	-5.48556E-002	-4.14443E+001	4.59832E+001
1.23141E+002	1.32871E+002	1.89238E+002	1.21065E+002	1.31651E+000	1.30985E+000	1.41200E+003	2.36297E+002	1.00000E+000	4.21000E+002	1.70000E+002	3.94640E+004	1.72442E+000	1.15270E+001	3.50353E-002	3.48581E-002	9.14303E-002	9.05864E-002	1.19820E+004	1.89188E+002	1.21217E+002	4.06867E-002	4.06867E-002	9.47500E+003	5.00000E+000	3.00000E+000	0.00000E+000	4.11927E+001	7.01026E+001	3.09041E+001	1.00000E+002	4.34085E-001	1.86207E-001	0.00000E+000	2.36793E+002	1.25939E+001	6.09836E-001	6.44527E+001	9.64599E+001	3.52430E+001	2.49664E+002	4.85803E+000	6.10296E-001	2.62907E-003	-5.44073E+001	-7.53770E+001	-5.48719E-002	-4.15359E+001	4.58806E+001
1.25930E+002	2.23446E+002	1.89193E+002	1.21235E+002	1.26850E+000	1.46857E+000	2.55500E+003	2.96640E+002	1.00000E+000	4.22000E+002	4.80000E+001	3.95320E+004	1.86289E+000	1.49481E+001	2.50955E-002	2.90536E-002	5.95537E-002	7.78022E-002	1.19820E+004	1.89188E+002	1.21217E+002	4.06867E-002	4.06867E-002	9.47500E+003	5.00000E+000	4.00000E+000	0.00000E+000	7.15511E+001	1.21919E+002	3.58619E+001	1.00000E+002	6.93466E-001	6.97882E-002	0.00000E+000	2.49081E+002	7.54611E+000	7.56610E-001	6.44527E+001	9.64599E+001	3.52430E+001	2.49553E+002	4.85803E+000	6.10296E-001	-7.30381E-002	-4.21193E+001	8.01627E+001	-5.48936E-002	-4.16470E+001	4.58246E+001
1.40322E+002	1.69818E+002	1.89048E+002	1.21373E+002	1.15969E+000	1.30608E+000	1.59800E+003	2.29084E+002	1.00000E+000	4.24000E+002	7.00000E+001	3.97610E+004	1.51465E+000	1.30314E+001	2.90104E-002	3.26725E-002	7.51543E-002	9.36058E-002	1.19820E+004	1.89188E+002	1.21217E+002	4.06867E-002	4.06867E-002	9.47500E+003	5.00000E+000	5.00000E+000	0.00000E+000	6.90878E+001	8.00935E+001	2.67244E+001	1.00000E+002	5.32203E-001	1.43492E-001	0.00000E+000	2.68332E+002	1.29088E+001	5.59265E-001	6.44527E+001	9.64599E+001	3.52430E+001	2.49395E+002	4.85803E+000	6.10296E-001	-5.93383E-002	-2.28676E+001	7.30823E+001	-5.49208E-002	-4.18046E+001	4.57103E+001
1.34505E+002	1.56904E+002	1.89150E+002	1.21397E+002	1.15157E+000	1.26383E+000	1.42400E+003	2.01307E+002	1.00000E+000	4.32000E+002	9.00000E+001	4.05910E+004	1.45539E+000	1.25261E+001	3.05164E-002	3.34916E-002	7.32702E-002	8.67591E-002	1.23980E+004	1.89284E+002	1.21620E+002	9.37825E-003	9.37825E-003	3.74470E+005	1.11000E+002	1.00000E+000	0.00000E+000	4.60987E+001	9.43872E+001	2.10460E+001	1.00000E+002	4.86180E-001	1.87240E-001	0.00000E+000	2.46598E+002	8.06095E+000	9.48746E-001	1.14812E+002	2.11278E+002	7.06411E+001	2.41976E+002	6.28499E-001	7.50374E-001	-4.66388E-002	-4.46015E+001	2.71808E+001	-6.21969E-002	-4.92245E+001	5.22185E+001
1.47560E+002	3.15456E+002	1.89314E+002	1.21592E+002	1.08934E+000	1.23606E+000	2.65600E+003	3.62276E+002	1.00000E+000	4.35000E+002	3.40000E+001	4.08670E+004	1.34650E+000	1.77611E+001	2.11373E-002	2.39843E-002	5.11572E-002	6.44218E-002	1.23980E+004	1.89284E+002	1.21620E+002	9.37825E-003	9.37825E-003	3.74470E+005	1.11000E+002	2.00000E+000	0.00000E+000	9.96333E+001	1.76005E+002	4.63272E+001	1.00000E+002	9.71566E-001	8.06625E-002	0.00000E+000	2.48500E+002	6.87175E+000	8.14910E-001	1.14812E+002	2.11278E+002	7.06411E+001	2.41663E+002	6.28499E-001	7.50374E-001	-6.33181E-002	-4.27003E+001	6.09464E+001	-6.22634E-002	-4.95374E+001	5.20878E+001
1.42848E+002	3.09295E+002	1.89271E+002	1.21612E+002	1.15590E+000	1.41745E+000	3.13900E+003	1.79729E+002	1.00000E+000	4.36000E+002	3.30000E+001	4.09750E+004	1.63843E+000	1.75868E+001	2.06312E-002	2.52994E-002	4.18540E-002	6.00095E-002	1.23980E+004	1.89284E+002	1.21620E+002	9.37825E-003	9.37825E-003	3.74470E+005	1.11000E+002	3.00000E+000	0.00000E+000	1.06762E+002	1.67157E+002	3.86686E+001	1.00000E+002	9.40652E-001	3.60184E-002	0.00000E+000	2.55474E+002	6.42175E+000	8.02125E-001	1.14812E+002	2.11278E+002	7.06411E+001	2.41546E+002	6.28499E-001	7.50374E-001	-1.01876E-001	-3.57264E+001	1.43047E+002	-6.22891E-002	-4.96539E+001	5.20152E+001
1.37966E+002	3.52077E+002	1.89364E+002	1.21607E+002	1.35652E+000	1.37389E+000	4.04800E+003	3.64071E+002	1.00000E+000	4.37000E+002	3.00000E+001	4.10860E+004	1.86371E+000	1.87637E+001	2.13209E-002	2.15939E-002	5.43745E-002	5.56571E-002	1.23980E+004	1.89284E+002	1.21620E+002	9.37825E-003	9.37825E-003	3.74470E+005	1.11000E+002	4.00000E+000	0.00000E+000	1.20765E+002	1.95488E+002	4.73034E+001	1.00000E+002	1.09501E+000	4.79770E-002	0.00000E+000	2.53210E+002	5.65768E+000	8.01738E-001	1.14812E+002	2.11278E+002	7.06411E+001	2.41412E+002	6.28499E-001	7.50374E-001	-6.64570E-003	-3.79904E+001	-4.14782E+001	-6.23182E-002	-4.97879E+001	5.19532E+001
1.28701E+002	2.00550E+002	1.89244E+002	1.21691E+002	1.21691E+000	1.29161E+000	1.96100E+003	2.27081E+002	1.00000E+000	4.38000E+002	5.20000E+001	4.12120E+004	1.57177E+000	1.41616E+001	2.74801E-002	2.91671E-002	6.46206E-002	7.19609E-002	1.23980E+004	1.89284E+002	1.21620E+002	9.37825E-003	9.37825E-003	3.74470E+005	1.11000E+002	5.00000E+000	0.00000E+000	5.56075E+001	1.23212E+002	3.39579E+001	1.00000E+002	6.43232E-001	8.71134E-002	0.00000E+000	2.40122E+002	7.08070E+000	9.20398E-001	1.14812E+002	2.11278E+002	7.06411E+001	2.41335E+002	6.28499E-001	7.50374E-001	-3.00800E-002	-5.10776E+001	-1.05472E+001	-6.23338E-002	-4.98650E+001	5.18950E+001
1.41677E+002	3.39997E+002	1.89348E+002	1.21718E+002	1.23282E+000	1.38108E+000	3.58500E+003	4.38460E+002	1.00000E+000	4.39000E+002	2.80000E+001	4.13070E+004	1.70263E+000	1.84390E+001	2.05900E-002	2.30661E-002	4.35792E-002	5.32968E-002	1.23980E+004	1.89284E+002	1.21620E+002	9.37825E-003	9.37825E-003	3.74470E+005	1.11000E+002	6.00000E+000	0.00000E+000	1.20684E+002	1.78580E+002	4.48734E+001	1.00000E+002	1.03687E+000	3.27887E-002	0.00000E+000	2.56602E+002	6.43637E+000	7.48868E-001	1.14812E+002	2.11278E+002	7.06411E+001	2.41249E+002	6.28499E-001	7.50374E-001	-5.70320E-002	-3.45977E+001	5.70442E+001	-6.23514E-002	-4.99505E+001	5.18656E+001
1.47239E+002	2.95740E+002	1.89262E+002	1.21719E+002	1.22275E+000	1.27399E+000	2.86700E+003	3.59613E+002	1.00000E+000	4.40000E+002	3.40000E+001	4.14170E+004	1.55777E+000	1.71971E+001	2.28362E-002	2.37932E-002	7.03495E-002	7.60132E-002	1.23980E+004	1.89284E+002	1.21620E+002	9.37825E-003	9.37825E-003	3.74470E+005	1.11000E+002	7.00000E+000	0.00000E+000	1.01621E+002	1.73158E+002	3.66295E+001	1.00000E+002	9.35953E-001	1.10041E-001	0.00000E+000	2.52782E+002	6.18665E+000	8.71207E-001	1.14812E+002	2.11278E+002	7.06411E+001	2.41168E+002	6.28499E-001	7.50374E-001	-2.08592E-002	-3.84184E+001	-1.52322E+001	-6.23687E-002	-5.00325E+001	5.18012E+001
1.52780E+002	2.89663E+002	1.89337E+002	1.21707E+002	1.16057E+000	1.24307E+000	2.60800E+003	2.43675E+002	1.00000E+000	4.41000E+002	3.80000E+001	4.15260E+004	1.44267E+000	1.70195E+001	2.27258E-002	2.43412E-002	5.39262E-002	6.10637E-002	1.23980E+004	1.89284E+002	1.21620E+002	9.37825E-003	9.37825E-003	3.74470E+005	1.11000E+002	8.00000E+000	0.00000E+000	9.25890E+001	1.51549E+002	4.65349E+001	1.00000E+002	8.79572E-001	7.72747E-002	0.00000E+000	2.47886E+002	7.84246E+000	7.20584E-001	1.14812E+002	2.11278E+002	7.06411E+001	2.41098E+002	6.28499E-001	7.50374E-001	-3.46694E-002	-4.33142E+001	5.89044E+000	-6.23823E-002	-5.01017E+001	5.17702E+001
1.43183E+002	3.91899E+002	1.89310E+002	1.21680E+002	1.25507E+000	1.37854E+000	4.19700E+003	4.84348E+002	1.00000E+000	4.42000E+002	2.30000E+001	4.16140E+004	1.73016E+000	1.97964E+001	1.93731E-002	2.12789E-002	4.83335E-002	5.74172E-002	1.23980E+004	1.89284E+002	1.21620E+002	9.37825E-003	9.37825E-003	3.74470E+005	1.11000E+002	9.00000E+000	0.00000E+000	1.36383E+002	2.15027E+002	4.69770E+001	1.00000E+002	1.19773E+000	3.57473E-002	0.00000E+000	2.55385E+002	5.40279E+000	8.24524E-001	1.14812E+002	2.11278E+002	7.06411E+001	2.40986E+002	6.28499E-001	7.50374E-001	-4.72527E-002	-3.58153E+001	3.71978E+001	-6.24066E-002	-5.02136E+001	5.16966E+001
1.30159E+002	3.12421E+002	1.89193E+002	1.21590E+002	1.18257E+000	1.48909E+000	3.38700E+003	2.31124E+002	1.00000E+000	4.43000E+002	3.20000E+001	4.17140E+004	1.76094E+000	1.76754E+001	2.03197E-002	2.55866E-002	4.46701E-002	6.77588E-002	1.23980E+004	1.89284E+002	1.21620E+002	9.37825E-003	9.37825E-003	3.74470E+005	1.11000E+002	1.00000E+001	0.00000E+000	1.12330E+002	1.60353E+002	4.71205E+001	1.00000E+002	9.66220E-001	4.21722E-002	0.00000E+000	2.55415E+002	7.34014E+000	6.75584E-001	1.14812E+002	2.11278E+002	7.06411E+001	2.40945E+002	6.28499E-001	7.50374E-001	-1.15086E-001	-3.26985E+002	-1.21810E+002	-6.24139E-002	-5.02555E+001	5.16358E+001
1.32362E+002	3.42386E+002	1.89272E+002	1.21591E+002	1.20600E+000	1.36721E+000	3.50300E+003	3.35312E+002	1.00000E+000	4.44000E+002	3.10000E+001	4.18210E+004	1.64885E+000	1.85037E+001	2.03763E-002	2.31001E-002	5.18249E-002	6.53218E-002	1.23980E+004	1.89284E+002	1.21620E+002	9.37825E-003	9.37825E-003	3.74470E+005	1.11000E+002	1.10000E+001	0.00000E+000	1.07673E+002	1.81817E+002	5.66180E+001	1.00000E+002	1.04779E+000	5.00352E-002	0.00000E+000	2.46014E+002	6.67045E+000	7.30998E-001	1.14812E+002	2.11278E+002	7.06411E+001	2.40891E+002	6.28499E-001	7.50374E-001	-6.30331E-002	-4.51861E+001	5.79064E+001	-6.24236E-002	-5.03091E+001	5.16153E+001
1.47822E+002	5.04747E+002	1.89220E+002	1.21515E+002	1.12214E+000	1.35142E+000	4.76200E+003	6.11899E+002	1.00000E+000	4.45000E+002	1.60000E+001	4.19220E+004	1.51649E+000	2.24666E+001	1.62612E-002	1.95838E-002	5.07564E-002	7.22915E-002	1.23980E+004	1.89284E+002	1.21620E+002	9.37825E-003	9.37825E-003	3.74470E+005	1.11000E+002	1.20000E+001	0.00000E+000	1.54252E+002	2.82708E+002	7.95840E+001	1.00000E+002	1.56104E+000	7.37235E-002	0.00000E+000	2.44987E+002	5.16227E+000	8.10132E-001	1.14812E+002	2.11278E+002	7.06411E+001	2.40811E+002	6.28499E-001	7.50374E-001	-9.30825E-002	-4.62134E+001	1.15164E+002	-6.24404E-002	-5.03891E+001	5.15481E+001
1.32311E+002	2.88607E+002	1.89239E+002	1.21616E+002	1.26420E+000	1.39512E+000	3.14600E+003	3.43515E+002	1.00000E+000	4.46000E+002	3.40000E+001	4.20420E+004	1.76371E+000	1.69884E+001	2.25391E-002	2.48733E-002	5.21640E-002	6.23405E-002	1.23980E+004	1.89284E+002	1.21620E+002	9.37825E-003	9.37825E-003	3.74470E+005	1.11000E+002	1.30000E+001	0.00000E+000	8.54070E+001	1.71342E+002	4.55933E+001	1.00000E+002	9.12988E-001	4.83755E-002	0.00000E+000	2.43060E+002	5.85897E+000	8.78194E-001	1.14812E+002	2.11278E+002	7.06411E+001	2.40780E+002	6.28499E-001	7.50374E-001	-4.96378E-002	-4.81403E+001	2.93827E+001	-6.24443E-002	-5.04201E+001	5.15412E+001
1.31175E+002	2.59879E+002	1.89325E+002	1.21753E+002	1.28593E+000	1.39024E+000	2.86900E+003	2.51783E+002	1.00000E+000	4.47000E+002	4.10000E+001	4.21470E+004	1.78776E+000	1.61208E+001	2.40078E-002	2.59553E-002	6.27503E-002	7.24788E-002	1.23980E+004	1.89284E+002	1.21620E+002	9.37825E-003	9.37825E-003	3.74470E+005	1.11000E+002	1.40000E+001	0.00000E+000	9.37504E+001	1.42909E+002	3.25317E+001	1.00000E+002	8.09773E-001	8.35882E-002	0.00000E+000	2.56140E+002	6.76885E+000	7.95996E-001	1.14812E+002	2.11278E+002	7.06411E+001	2.40773E+002	6.28499E-001	7.50374E-001	-3.93864E-002	-3.50597E+001	2.30606E+001	-6.24436E-002	-5.04273E+001	5.15658E+001
1.40299E+002	3.80665E+002	1.89199E+002	1.21676E+002	1.17282E+000	1.28763E+000	3.58000E+003	4.60132E+002	1.00000E+000	4.48000E+002	3.00000E+001	4.22370E+004	1.51017E+000	1.95107E+001	1.96016E-002	2.15204E-002	5.99056E-002	7.14658E-002	1.23980E+004	1.89284E+002	1.21620E+002	9.37825E-003	9.37825E-003	3.74470E+005	1.11000E+002	1.50000E+001	0.00000E+000	1.35605E+002	2.10304E+002	5.06257E+001	1.00000E+002	1.19405E+000	8.53495E-002	0.00000E+000	2.54507E+002	6.15122E+000	7.84130E-001	1.14812E+002	2.11278E+002	7.06411E+001	2.40731E+002	6.28499E-001	7.50374E-001	-4.70775E-002	-3.66926E+001	3.59673E+001	-6.24519E-002	-5.04692E+001	5.15071E+001
1.40185E+002	2.92317E+002	1.89228E+002	1.21758E+002	1.08851E+000	1.27395E+000	2.52900E+003	3.14833E+002	1.00000E+000	4.49000E+002	3.80000E+001	4.23520E+004	1.38671E+000	1.70973E+001	2.16451E-002	2.53325E-002	5.50566E-002	7.36053E-002	1.23980E+004	1.89284E+002	1.21620E+002	9.37825E-003	9.37825E-003	3.74470E+005	1.11000E+002	1.60000E+001	0.00000E+000	1.12505E+002	1.47163E+002	4.42737E+001	1.00000E+002	9.18320E-001	8.33323E-002	0.00000E+000	2.59860E+002	9.04527E+000	6.34446E-001	1.14812E+002	2.11278E+002	7.06411E+001	2.40747E+002	6.28499E-001	7.50374E-001	-7.88924E-002	-3.13403E+001	1.02350E+002	-6.24456E-002	-5.04529E+001	5.15271E+001
1.36115E+002	1.84752E+002	1.89263E+002	1.21447E+002	1.18141E+000	1.20404E+000	1.64100E+003	2.25583E+002	1.00000E+000	4.50000E+002	6.40000E+001	4.24730E+004	1.42247E+000	1.35924E+001	2.91639E-002	2.97226E-002	8.53576E-002	8.84398E-002	1.23980E+004	1.89284E+002	1.21620E+002	9.37825E-003	9.37825E-003	3.74470E+005	1.11000E+002	1.70000E+001	0.00000E+000	6.55352E+001	9.26859E+001	2.80045E+001	1.00000E+002	5.62924E-001	1.98621E-001	0.00000E+000	2.55156E+002	1.07783E+001	6.60979E-001	1.14812E+002	2.11278E+002	7.06411E+001	2.40734E+002	6.28499E-001	7.50374E-001	-9.90324E-003	-3.60442E+001	-3.34614E+001	-6.24457E-002	-5.04661E+001	5.14803E+001
1.37218E+002	3.96346E+002	1.89304E+002	1.21553E+002	1.25900E+000	1.37111E+000	4.23900E+003	3.27225E+002	1.00000E+000	4.51000E+002	2.20000E+001	4.25510E+004	1.72622E+000	1.99084E+001	1.93372E-002	2.10591E-002	4.93169E-002	5.77051E-002	1.23980E+004	1.89284E+002	1.21620E+002	9.37825E-003	9.37825E-003	3.74470E+005	1.11000E+002	1.80000E+001	0.00000E+000	1.35883E+002	2.10677E+002	5.79144E+001	1.00000E+002	1.22092E+000	4.42621E-002	0.00000E+000	2.52265E+002	6.02107E+000	7.36183E-001	1.14812E+002	2.11278E+002	7.06411E+001	2.40702E+002	6.28499E-001	7.50374E-001	-4.30415E-002	-3.89350E+001	2.60744E+001	-6.24513E-002	-5.04984E+001	5.14799E+001
1.38922E+002	3.47758E+002	1.89245E+002	1.21511E+002	1.21208E+000	1.34442E+000	3.52000E+003	2.78454E+002	1.00000E+000	4.52000E+002	2.80000E+001	4.26550E+004	1.62955E+000	1.86483E+001	2.04296E-002	2.26602E-002	4.33403E-002	5.20711E-002	1.23980E+004	1.89284E+002	1.21620E+002	9.37825E-003	9.37825E-003	3.74470E+005	1.11000E+002	1.90000E+001	0.00000E+000	1.03481E+002	1.99874E+002	4.74642E+001	1.00000E+002	1.05692E+000	4.28564E-002	0.00000E+000	2.46149E+002	5.42422E+000	8.96772E-001	1.14812E+002	2.11278E+002	7.06411E+001	2.40686E+002	6.28499E-001	7.50374E-001	-5.21827E-002	-4.50511E+001	3.73008E+001	-6.24532E-002	-5.05143E+001	5.14518E+001
1.43261E+002	3.94313E+002	1.89230E+002	1.21473E+002	1.20750E+000	1.34697E+000	3.98300E+003	6.72454E+002	1.00000E+000	4.53000E+002	2.20000E+001	4.27450E+004	1.62647E+000	1.98573E+001	1.91330E-002	2.13428E-002	5.54395E-002	6.80814E-002	1.23980E+004	1.89284E+002	1.21620E+002	9.37825E-003	9.37825E-003	3.74470E+005	1.11000E+002	2.00000E+001	0.00000E+000	1.31969E+002	2.09359E+002	6.04699E+001	1.00000E+002	1.21413E+000	7.32358E-002	0.00000E+000	2.50213E+002	6.27805E+000	7.28386E-001	1.14812E+002	2.11278E+002	7.06411E+001	2.40687E+002	6.28499E-001	7.50374E-001	-5.50097E-002	-4.09868E+001	4.67437E+001	-6.24519E-002	-5.05126E+001	5.14432E+001
1.47842E+002	4.28232E+002	1.89247E+002	1.21647E+002	1.12044E+000	1.35000E+000	4.02900E+003	6.03111E+002	1.00000E+000	4.54000E+002	2.30000E+001	4.28390E+004	1.51259E+000	2.06938E+001	1.76518E-002	2.12684E-002	4.42226E-002	6.23917E-002	1.23980E+004	1.89285E+002	1.21620E+002	9.37825E-003	9.37825E-003	3.74470E+005	1.11000E+002	2.10000E+001	0.00000E+000	1.47323E+002	2.33170E+002	6.08948E+001	1.00000E+002	1.33116E+000	4.48657E-002	0.00000E+000	2.52224E+002	5.94882E+000	7.64296E-001	1.14812E+002	2.11278E+002	7.06411E+001	2.40689E+002	6.28499E-001	7.50374E-001	-9.33237E-002	-3.89757E+001	1.22898E+002	-6.24500E-002	-5.05111E+001	5.14663E+001
1.37371E+002	2.83508E+002	1.89176E+002	1.21730E+002	1.19889E+000	1.40172E+000	2.94700E+003	3.04748E+002	1.00000E+000	4.55000E+002	3.60000E+001	4.29640E+004	1.68051E+000	1.68377E+001	2.20846E-002	2.58210E-002	5.60278E-002	7.47889E-002	1.23980E+004	1.89285E+002	1.21620E+002	9.37825E-003	9.37825E-003	3.74470E+005	1.11000E+002	2.20000E+001	0.00000E+000	8.83642E+001	1.58483E+002	4.69712E+001	1.00000E+002	8.88809E-001	7.08502E-002	0.00000E+000	2.44581E+002	6.81321E+000	7.80277E-001	1.14812E+002	2.11278E+002	7.06411E+001	2.40707E+002	6.28499E-001	7.50374E-001	-7.83932E-002	-4.66194E+001	8.60890E+001	-6.24437E-002	-5.04932E+001	5.14699E+001
1.37530E+002	2.95172E+002	1.89297E+002	1.21828E+002	1.20667E+000	1.23901E+000	2.74900E+003	2.13335E+002	1.00000E+000	4.56000E+002	3.60000E+001	4.30650E+004	1.49507E+000	1.71806E+001	2.30144E-002	2.36312E-002	5.17597E-002	5.42578E-002	1.23980E+004	1.89285E+002	1.21620E+002	9.37825E-003	9.37825E-003	3.74470E+005	1.11000E+002	2.30000E+001	0.00000E+000	1.00380E+002	1.65883E+002	3.57998E+001	1.00000E+002	9.08080E-001	5.83564E-002	0.00000E+000	2.53272E+002	6.47503E+000	8.50084E-001	1.14812E+002	2.11278E+002	7.06411E+001	2.40700E+002	6.28499E-001	7.50374E-001	-1.36365E-002	-3.79281E+001	-2.82855E+001	-6.24452E-002	-5.05002E+001	5.15006E+001
1.33720E+002	2.27070E+002	1.89277E+002	1.21644E+002	1.24109E+000	1.43033E+000	2.48800E+003	2.47709E+002	1.00000E+000	4.57000E+002	4.60000E+001	4.31830E+004	1.77517E+000	1.50689E+001	2.48815E-002	2.86756E-002	6.09668E-002	7.91026E-002	1.23980E+004	1.89285E+002	1.21620E+002	9.37825E-003	9.37825E-003	3.74470E+005	1.11000E+002	2.40000E+001	0.00000E+000	8.33874E+001	1.18463E+002	2.84190E+001	1.00000E+002	6.93130E-001	7.35975E-002	0.00000E+000	2.58773E+002	7.72084E+000	7.49379E-001	1.14812E+002	2.11278E+002	7.06411E+001	2.40682E+002	6.28499E-001	7.50374E-001	-7.12470E-002	-3.24268E+001	8.64662E+001	-6.24486E-002	-5.05178E+001	5.14623E+001
1.43057E+002	3.32475E+002	1.89234E+002	1.21508E+002	1.09680E+000	1.22769E+000	2.79900E+003	2.72364E+002	1.00000E+000	4.58000E+002	3.20000E+001	4.32810E+004	1.34653E+000	1.82339E+001	2.07313E-002	2.32054E-002	4.78019E-002	5.85947E-002	1.23980E+004	1.89285E+002	1.21620E+002	9.37825E-003	9.37825E-003	3.74470E+005	1.11000E+002	2.50000E+001	0.00000E+000	9.02975E+001	1.85781E+002	5.86644E+001	1.00000E+002	1.01464E+000	6.16767E-002	0.00000E+000	2.38518E+002	6.55580E+000	8.32078E-001	1.14812E+002	2.11278E+002	7.06411E+001	2.40671E+002	6.28499E-001	7.50374E-001	-5.67229E-002	-5.26816E+001	3.83227E+001	-6.24507E-002	-5.05291E+001	5.14297E+001
1.44611E+002	3.12679E+002	1.89295E+002	1.21571E+002	1.14484E+000	1.18997E+000	2.66400E+003	4.04236E+002	1.00000E+000	4.59000E+002	3.40000E+001	4.33830E+004	1.36232E+000	1.76827E+001	2.21808E-002	2.30552E-002	5.83512E-002	6.26566E-002	1.23980E+004	1.89285E+002	1.21620E+002	9.37825E-003	9.37825E-003	3.74470E+005	1.11000E+002	2.60000E+001	0.00000E+000	1.05252E+002	1.74458E+002	4.92016E+001	1.00000E+002	9.93611E-001	9.07653E-002	0.00000E+000	2.48768E+002	7.37399E+000	7.58266E-001	1.14812E+002	2.11278E+002	7.06411E+001	2.40696E+002	6.28499E-001	7.50374E-001	-1.97426E-002	-4.24325E+001	-2.13576E+001	-6.24437E-002	-5.05041E+001	5.14605E+001
1.31841E+002	2.38014E+002	1.89225E+002	1.21721E+002	1.26643E+000	1.36371E+000	2.54300E+003	2.41325E+002	1.00000E+000	4.60000E+002	4.30000E+001	4.34930E+004	1.72705E+000	1.54277E+001	2.51136E-002	2.70426E-002	5.89662E-002	6.74164E-002	1.23980E+004	1.89285E+002	1.21620E+002	9.37825E-003	9.37825E-003	3.74470E+005	1.11000E+002	2.70000E+001	0.00000E+000	7.47396E+001	1.24232E+002	4.05957E+001	1.00000E+002	7.25951E-001	9.56583E-002	0.00000E+000	2.45280E+002	8.11752E+000	7.05009E-001	1.14812E+002	2.11278E+002	7.06411E+001	2.40676E+002	6.28499E-001	7.50374E-001	-3.74003E-002	-4.59201E+001	8.42356E+000	-6.24491E-002	-5.05238E+001	5.14575E+001
1.32290E+002	3.00921E+002	1.89320E+002	1.21653E+002	1.31186E+000	1.49704E+000	3.62200E+003	4.39903E+002	1.00000E+000	4.61000E+002	3.20000E+001	4.35900E+004	1.96391E+000	1.73471E+001	2.17978E-002	2.48748E-002	7.23763E-002	9.31554E-002	1.23980E+004	1.89285E+002	1.21620E+002	9.37825E-003	9.37825E-003	3.74470E+005	1.11000E+002	2.80000E+001	0.00000E+000	9.58200E+001	1.82360E+002	3.84183E+001	1.00000E+002	9.51774E-001	1.09907E-001	0.00000E+000	2.48350E+002	5.16581E+000	9.28279E-001	1.14812E+002	2.11278E+002	7.06411E+001	2.40645E+002	6.28499E-001	7.50374E-001	-6.63424E-002	-4.28496E+001	6.66109E+001	-6.24575E-002	-5.05549E+001	5.14512E+001
1.51635E+002	2.72877E+002	1.89297E+002	1.21556E+002	1.19992E+000	1.26669E+000	2.58500E+003	2.55260E+002	1.00000E+000	4.62000E+002	3.50000E+001	4.36910E+004	1.51993E+000	1.65190E+001	2.36006E-002	2.49138E-002	5.59086E-002	6.16596E-002	1.23980E+004	1.89285E+002	1.21620E+002	9.37825E-003	9.37825E-003	3.74470E+005	1.11000E+002	2.90000E+001	0.00000E+000	9.14464E+001	1.52057E+002	3.84559E+001	1.00000E+002	8.50008E-001	8.42596E-002	0.00000E+000	2.50652E+002	7.10431E+000	7.98985E-001	1.14812E+002	2.11278E+002	7.06411E+001	2.40706E+002	6.28499E-001	7.50374E-001	-2.74783E-002	-4.05479E+001	-4.92565E+000	-6.24422E-002	-5.04942E+001	5.14658E+001
1.45674E+002	3.37309E+002	1.89225E+002	1.21655E+002	1.18995E+000	1.31453E+000	3.28200E+003	2.84527E+002	1.00000E+000	4.63000E+002	3.00000E+001	4.37940E+004	1.56423E+000	1.83660E+001	2.07711E-002	2.29457E-002	4.74007E-002	5.67123E-002	1.23980E+004	1.89285E+002	1.21620E+002	9.37825E-003	9.37825E-003	3.74470E+005	1.11000E+002	3.00000E+001	0.00000E+000	1.15776E+002	1.80271E+002	4.73250E+001	1.00000E+002	1.03559E+000	3.97864E-002	0.00000E+000	2.52887E+002	6.67236E+000	7.54992E-001	1.14812E+002	2.11278E+002	7.06411E+001	2.40694E+002	6.28499E-001	7.50374E-001	-5.01520E-002	-3.83132E+001	4.01898E+001	-6.24457E-002	-5.05060E+001	5.14604E+001
1.38985E+002	3.82482E+002	1.89298E+002	1.21503E+002	1.20737E+000	1.48998E+000	4.23700E+003	4.35775E+002	1.00000E+000	4.64000E+002	2.30000E+001	4.38970E+004	1.79896E+000	1.95572E+001	1.85485E-002	2.28904E-002	4.96242E-002	7.35452E-002	1.23980E+004	1.89285E+002	1.21620E+002	9.37825E-003	9.37825E-003	3.74470E+005	1.11000E+002	3.10000E+001	0.00000E+000	1.07146E+002	1.94637E+002	8.28973E+001	1.00000E+002	1.17375E+000	6.38247E-002	0.00000E+000	2.33263E+002	6.72925E+000	6.58863E-001	1.14812E+002	2.11278E+002	7.06411E+001	2.40659E+002	6.28499E-001	7.50374E-001	-1.05176E-001	-5.79369E+001	1.27390E+002	-6.24554E-002	-5.05414E+001	5.14373E+001
1.36577E+002	3.95234E+002	1.89225E+002	1.21539E+002	1.28625E+000	1.52418E+000	4.74300E+003	2.59837E+002	1.00000E+000	4.65000E+002	2.30000E+001	4.40000E+004	1.96046E+000	1.98805E+001	1.86766E-002	2.21314E-002	4.99010E-002	6.85044E-002	1.23980E+004	1.89285E+002	1.21620E+002	9.37825E-003	9.37825E-003	3.74470E+005	1.11000E+002	3.20000E+001	0.00000E+000	1.14762E+002	1.94914E+002	8.99404E+001	1.00000E+002	1.22136E+000	4.34943E-002	0.00000E+000	2.32380E+002	7.05436E+000	5.94028E-001	1.14812E+002	2.11278E+002	7.06411E+001	2.40652E+002	6.28499E-001	7.50374E-001	-8.50695E-002	-5.88202E+001	8.68631E+001	-6.24571E-002	-5.05480E+001	5.14253E+001
1.29951E+002	4.12145E+002	1.89336E+002	1.21585E+002	1.31426E+000	1.57769E+000	5.20300E+003	3.47482E+002	1.00000E+000	4.66000E+002	2.00000E+001	4.40970E+004	2.07349E+000	2.03014E+001	1.82203E-002	2.18723E-002	5.51750E-002	7.80490E-002	1.23980E+004	1.89285E+002	1.21620E+002	9.37825E-003	9.37825E-003	3.74470E+005	1.11000E+002	3.30000E+001	0.00000E+000	1.23140E+002	2.23542E+002	7.90542E+001	1.00000E+002	1.29302E+000	3.89781E-002	0.00000E+000	2.39580E+002	5.53564E+000	7.22763E-001	1.14812E+002	2.11278E+002	7.06411E+001	2.40655E+002	6.28499E-001	7.50374E-001	-9.14957E-002	-5.16199E+001	1.06669E+002	-6.24560E-002	-5.05447E+001	5.14528E+001
1.35300E+002	3.47294E+002	1.89280E+002	1.21437E+002	1.23612E+000	1.47901E+000	3.90900E+003	4.91871E+002	1.00000E+000	4.67000E+002	2.70000E+001	4.42130E+004	1.82824E+000	1.86358E+001	1.97709E-002	2.36559E-002	6.03657E-002	8.48638E-002	1.23980E+004	1.89285E+002	1.21620E+002	9.37825E-003	9.37825E-003	3.74470E+005	1.11000E+002	3.40000E+001	0.00000E+000	9.32941E+001	1.85692E+002	7.37292E+001	1.00000E+002	1.07486E+000	8.22024E-002	0.00000E+000	2.32877E+002	6.28348E+000	7.34611E-001	1.14812E+002	2.11278E+002	7.06411E+001	2.40655E+002	6.28499E-001	7.50374E-001	-8.98670E-002	-5.83226E+001	9.67417E+001	-6.24563E-002	-5.05447E+001	5.14239E+001
1.30986E+002	3.52557E+002	1.89310E+002	1.21417E+002	1.20905E+000	1.42661E+000	3.76000E+003	3.87662E+002	1.00000E+000	4.68000E+002	3.60000E+001	4.43130E+004	1.72485E+000	1.87765E+001	1.97175E-002	2.32655E-002	4.94577E-002	6.71269E-002	1.23980E+004	1.89285E+002	1.21620E+002	9.37825E-003	9.37825E-003	3.74470E+005	1.11000E+002	3.50000E+001	0.00000E+000	1.08644E+002	1.85344E+002	5.92975E+001	1.00000E+002	1.07019E+000	5.47999E-002	0.00000E+000	2.44713E+002	6.48074E+000	7.26227E-001	1.14812E+002	2.11278E+002	7.06411E+001	2.40670E+002	6.28499E-001	7.50374E-001	-8.29514E-002	-4.64872E+001	9.50662E+001	-6.24525E-002	-5.05304E+001	5.14339E+001
1.49790E+002	3.01069E+002	1.89092E+002	1.21566E+002	1.10054E+000	1.39839E+000	2.87400E+003	3.93846E+002	1.00000E+000	4.69000E+002	4.20000E+001	4.44120E+004	1.53899E+000	1.73513E+001	2.05288E-002	2.60846E-002	6.13660E-002	9.66740E-002	1.23980E+004	1.89285E+002	1.21620E+002	9.37825E-003	9.37825E-003	3.74470E+005	1.11000E+002	3.60000E+001	0.00000E+000	9.52298E+001	1.44329E+002	6.23911E+001	1.00000E+002	9.20534E-001	1.11922E-001	0.00000E+000	2.40500E+002	9.75161E+000	5.52041E-001	1.14812E+002	2.11278E+002	7.06411E+001	2.40706E+002	6.28499E-001	7.50374E-001	-1.19569E-001	-3.41900E+002	-1.27686E+002	-6.24430E-002	-5.04938E+001	5.14317E+001
1.33686E+002	1.63216E+002	1.89328E+002	1.21659E+002	1.41022E+000	1.67479E+000	2.31000E+003	3.62925E+002	1.00000E+000	4.70000E+002	8.53000E+002	4.45730E+004	2.36182E+000	1.27756E+001	2.93413E-002	3.48461E-002	1.03418E-001	1.43982E-001	1.23980E+004	1.89285E+002	1.21620E+002	9.37825E-003	9.37825E-003	3.74470E+005	1.11000E+002	3.70000E+001	0.00000E+000	4.27640E+001	8.33320E+001	3.78905E+001	1.00000E+002	5.01472E-001	3.22310E-001	0.00000E+000	2.28419E+002	8.83128E+000	6.79926E-001	1.14812E+002	2.11278E+002	7.06411E+001	2.40676E+002	6.28499E-001	7.50374E-001	-8.61637E-002	-6.27806E+001	8.50734E+001	-6.24505E-002	-5.05240E+001	5.14709E+001
1.36615E+002	2.71726E+002	1.89247E+002	1.21519E+002	1.25221E+000	1.37938E+000	2.90600E+003	3.15445E+002	1.00000E+000	4.71000E+002	4.40000E+001	4.46100E+004	1.72728E+000	1.64841E+001	2.32289E-002	2.55880E-002	4.77407E-002	5.65735E-002	1.23980E+004	1.89285E+002	1.21620E+002	9.37825E-003	9.37825E-003	3.74470E+005	1.11000E+002	3.80000E+001	0.00000E+000	7.28055E+001	1.47983E+002	5.77581E+001	1.00000E+002	8.48570E-001	3.41826E-002	0.00000E+000	2.32839E+002	7.11620E+000	7.52307E-001	1.14812E+002	2.11278E+002	7.06411E+001	2.40652E+002	6.28499E-001	7.50374E-001	-4.87454E-002	-5.83610E+001	1.74548E+001	-6.24568E-002	-5.05482E+001	5.14258E+001
1.52843E+002	3.66990E+002	1.89363E+002	1.21522E+002	1.08828E+000	1.22006E+000	3.04800E+003	4.78587E+002	1.00000E+000	4.72000E+002	3.60000E+001	4.47090E+004	1.32777E+000	1.91570E+001	1.97121E-002	2.20991E-002	5.29465E-002	6.54652E-002	1.23980E+004	1.89285E+002	1.21620E+002	9.37825E-003	9.37825E-003	3.74470E+005	1.11000E+002	3.90000E+001	0.00000E+000	1.08681E+002	1.95423E+002	6.82048E+001	1.00000E+002	1.13034E+000	7.47011E-002	0.00000E+000	2.40295E+002	7.23712E+000	7.22300E-001	1.14812E+002	2.11278E+002	7.06411E+001	2.40638E+002	6.28499E-001	7.50374E-001	-5.75122E-002	-5.09047E+001	4.16320E+001	-6.24611E-002	-5.05621E+001	5.14417E+001
1.41424E+002	2.95926E+002	1.89319E+002	1.21380E+002	1.20663E+000	1.24227E+000	2.76700E+003	4.00223E+002	1.00000E+000	4.73000E+002	4.60000E+001	4.48190E+004	1.49896E+000	1.72025E+001	2.29387E-002	2.36163E-002	5.42049E-002	5.71261E-002	1.23980E+004	1.89285E+002	1.21620E+002	9.37825E-003	9.37825E-003	3.74470E+005	1.11000E+002	4.00000E+001	0.00000E+000	8.49829E+001	1.54812E+002	6.01862E+001	1.00000E+002	9.13194E-001	6.40375E-002	0.00000E+000	2.36461E+002	7.93730E+000	6.91216E-001	1.14812E+002	2.11278E+002	7.06411E+001	2.40641E+002	6.28499E-001	7.50374E-001	-1.49836E-002	-5.47387E+001	-4.26214E+001	-6.24605E-002	-5.05585E+001	5.14179E+001
1.29122E+002	2.85819E+002	1.89277E+002	1.21494E+002	1.31337E+000	1.57056E+000	3.59100E+003	3.34048E+002	1.00000E+000	4.74000E+002	4.70000E+001	4.49320E+004	2.06272E+000	1.69062E+001	2.19169E-002	2.62087E-002	6.84094E-002	9.61572E-002	1.23980E+004	1.89285E+002	1.21620E+002	9.37825E-003	9.37825E-003	3.74470E+005	1.11000E+002	4.10000E+001	0.00000E+000	8.73200E+001	1.40065E+002	6.18036E+001	1.00000E+002	8.82448E-001	9.89615E-002	0.00000E+000	2.36801E+002	8.36404E+000	5.75794E-001	1.14812E+002	2.11278E+002	7.06411E+001	2.40667E+002	6.28499E-001	7.50374E-001	-8.95851E-002	-5.43987E+001	1.00120E+002	-6.24545E-002	-5.05332E+001	5.14387E+001
1.47764E+002	4.22728E+002	1.89312E+002	1.21527E+002	1.15020E+000	1.31323E+000	3.97800E+003	2.58183E+002	1.00000E+000	4.75000E+002	3.00000E+001	4.50220E+004	1.51048E+000	2.05604E+001	1.82365E-002	2.08213E-002	4.03268E-002	5.11470E-002	1.23980E+004	1.89285E+002	1.21620E+002	9.37825E-003	9.37825E-003	3.74470E+005	1.11000E+002	4.20000E+001	0.00000E+000	1.38247E+002	2.10201E+002	8.22734E+001	1.00000E+002	1.30993E+000	2.47450E-002	0.00000E+000	2.44100E+002	7.73961E+000	5.91207E-001	1.14812E+002	2.11278E+002	7.06411E+001	2.40668E+002	6.28499E-001	7.50374E-001	-6.65944E-002	-4.71003E+001	6.28268E+001	-6.24545E-002	-5.05320E+001	5.14507E+001
1.36389E+002	4.89994E+002	1.89318E+002	1.21549E+002	1.14541E+000	1.52303E+000	5.25700E+003	4.33424E+002	1.00000E+000	4.76000E+002	1.50000E+001	4.51100E+004	1.74450E+000	2.21358E+001	1.57977E-002	2.10058E-002	4.59287E-002	7.88596E-002	1.23980E+004	1.89285E+002	1.21620E+002	9.37825E-003	9.37825E-003	3.74470E+005	1.11000E+002	4.30000E+001	0.00000E+000	1.40715E+002	2.60475E+002	9.72991E+001	1.00000E+002	1.51613E+000	3.75267E-002	0.00000E+000	2.37269E+002	5.57366E+000	7.14137E-001	1.14812E+002	2.11278E+002	7.06411E+001	2.40706E+002	6.28499E-001	7.50374E-001	-1.41886E-001	-3.45131E+002	-8.49804E+001	-6.24463E-002	-5.04940E+001	5.14767E+001
1.23948E+002	3.26164E+002	1.89228E+002	1.21590E+002	1.19892E+000	1.33270E+000	3.23900E+003	2.62061E+002	1.00000E+000	4.77000E+002	1.70000E+001	4.52030E+004	1.59780E+000	1.80600E+001	2.10661E-002	2.34168E-002	4.72371E-002	5.71175E-002	1.23980E+004	1.89285E+002	1.21620E+002	9.37825E-003	9.37825E-003	3.74470E+005	1.11000E+002	4.40000E+001	0.00000E+000	9.20862E+001	1.86155E+002	5.48619E+001	1.00000E+002	1.00805E+000	4.64855E-002	0.00000E+000	2.40710E+002	5.98936E+000	8.46653E-001	1.14812E+002	2.11278E+002	7.06411E+001	2.40746E+002	6.28499E-001	7.50374E-001	-5.32441E-002	-5.04900E+001	3.38899E+001	-6.24376E-002	-5.04539E+001	5.14891E+001
1.27819E+002	5.54651E+002	1.89289E+002	1.21535E+002	1.27785E+000	1.40785E+000	6.16400E+003	5.13079E+002	1.00000E+000	4.78000E+002	2.00000E+000	4.52660E+004	1.79903E+000	2.35510E+001	1.62761E-002	1.79319E-002	4.26196E-002	5.09958E-002	1.23980E+004	1.89285E+002	1.21620E+002	9.37825E-003	9.37825E-003	3.74470E+005	1.11000E+002	4.50000E+001	0.00000E+000	1.81732E+002	2.91378E+002	8.88675E+001	1.00000E+002	1.70012E+000	2.82898E-002	0.00000E+000	2.48679E+002	5.15524E+000	7.13035E-001	1.14812E+002	2.11278E+002	7.06411E+001	2.40812E+002	6.28499E-001	7.50374E-001	-4.87880E-002	-4.25213E+001	3.33852E+001	-6.24219E-002	-5.03884E+001	5.15284E+001
1.49139E+002	2.70167E+002	1.89258E+002	1.21651E+002	1.29050E+000	1.28783E+000	2.78700E+003	3.31947E+002	1.00000E+000	4.79000E+002	2.40000E+001	4.53660E+004	1.66194E+000	1.64368E+001	2.44449E-002	2.43943E-002	6.42713E-002	6.40267E-002	1.23980E+004	1.89285E+002	1.21620E+002	9.37825E-003	9.37825E-003	3.74470E+005	1.11000E+002	4.60000E+001	0.00000E+000	9.89249E+001	1.45284E+002	4.46720E+001	1.00000E+002	8.73704E-001	7.91146E-002	0.00000E+000	2.52865E+002	8.16255E+000	6.69725E-001	1.14812E+002	2.11278E+002	7.06411E+001	2.40864E+002	6.28499E-001	7.50374E-001	6.72450E-004	-3.83354E+001	-5.55577E+001	-6.24102E-002	-5.03361E+001	5.15676E+001
1.64253E+002	2.80397E+002	1.89257E+002	1.21515E+002	1.22944E+000	1.40322E+000	2.99300E+003	8.01516E+002	1.00000E+000	4.80000E+002	2.20000E+001	4.54430E+004	1.72517E+000	1.67451E+001	2.24726E-002	2.56491E-002	7.83395E-002	1.00961E-001	1.23980E+004	1.89285E+002	1.21620E+002	9.37825E-003	9.37825E-003	3.74470E+005	1.11000E+002	4.70000E+001	0.00000E+000	9.47566E+001	1.45166E+002	4.73350E+001	1.00000E+002	8.70051E-001	2.09877E-001	0.00000E+000	2.49383E+002	7.92253E+000	6.65846E-001	1.14812E+002	2.11278E+002	7.06411E+001	2.40932E+002	6.28499E-001	7.50374E-001	-6.63632E-002	-4.18173E+001	6.76539E+001	-6.23945E-002	-5.02681E+001	5.15881E+001
1.25941E+002	2.18264E+002	1.89184E+002	1.21647E+002	1.36360E+000	1.24572E+000	2.29500E+003	3.03069E+002	1.00000E+000	4.81000E+002	4.90000E+001	4.55420E+004	1.69866E+000	1.47738E+001	2.84641E-002	2.60033E-002	7.98177E-002	6.75440E-002	1.23980E+004	1.89285E+002	1.21620E+002	9.37825E-003	9.37825E-003	3.74470E+005	1.11000E+002	4.80000E+001	0.00000E+000	7.33227E+001	1.26663E+002	2.12775E+001	1.00000E+002	6.62743E-001	1.12473E-001	0.00000E+000	2.54651E+002	6.35644E+000	9.47732E-001	1.14812E+002	2.11278E+002	7.06411E+001	2.40996E+002	6.28499E-001	7.50374E-001	4.48482E-002	-3.65488E+001	-1.36924E+002	-6.23806E-002	-5.02043E+001	5.16289E+001
1.30658E+002	3.52067E+002	1.89320E+002	1.21729E+002	1.23845E+000	1.40973E+000	3.79800E+003	5.16460E+002	1.00000E+000	4.82000E+002	1.30000E+001	4.55850E+004	1.74589E+000	1.87635E+001	2.00957E-002	2.28749E-002	5.61177E-002	7.15251E-002	1.23980E+004	1.89285E+002	1.21620E+002	9.37825E-003	9.37825E-003	3.74470E+005	1.11000E+002	4.90000E+001	0.00000E+000	1.15574E+002	2.07253E+002	4.70341E+001	1.00000E+002	1.11312E+000	6.90509E-002	0.00000E+000	2.49774E+002	5.36147E+000	8.73433E-001	1.14812E+002	2.11278E+002	7.06411E+001	2.41056E+002	6.28499E-001	7.50374E-001	-6.50035E-002	-4.14259E+001	6.54729E+001	-6.23671E-002	-5.01436E+001	5.16990E+001
1.32585E+002	3.40149E+002	1.89274E+002	1.21742E+002	1.24395E+000	1.27632E+000	3.35800E+003	4.71572E+002	1.00000E+000	4.83000E+002	1.50000E+001	4.56610E+004	1.58767E+000	1.84431E+001	2.14665E-002	2.20251E-002	5.79508E-002	6.07718E-002	1.23980E+004	1.89285E+002	1.21620E+002	9.37825E-003	9.37825E-003	3.74470E+005	1.11000E+002	5.00000E+001	0.00000E+000	1.23228E+002	1.92400E+002	3.74737E+001	1.00000E+002	1.05966E+000	7.19199E-002	0.00000E+000	2.57301E+002	5.80980E+000	8.57215E-001	1.14812E+002	2.11278E+002	7.06411E+001	2.41108E+002	6.28499E-001	7.50374E-001	-1.31674E-002	-3.38992E+001	-2.51522E+001	-6.23552E-002	-5.00924E+001	5.17206E+001
1.26897E+002	2.37995E+002	1.89312E+002	1.21684E+002	1.04997E+000	1.33478E+000	2.07700E+003	2.01657E+002	1.00000E+000	4.84000E+002	4.20000E+001	4.57620E+004	1.40148E+000	1.54271E+001	2.30387E-002	2.92881E-002	5.08879E-002	7.84943E-002	1.23980E+004	1.89285E+002	1.21620E+002	9.37825E-003	9.37825E-003	3.74470E+005	1.11000E+002	5.10000E+001	0.00000E+000	8.14967E+001	1.51184E+002	2.30823E+001	1.00000E+002	7.65184E-001	7.97834E-002	0.00000E+000	2.53176E+002	6.27321E+000	1.00945E+000	1.14812E+002	2.11278E+002	7.06411E+001	2.41146E+002	6.28499E-001	7.50374E-001	-1.19719E-001	-3.29224E+002	-1.14650E+002	-6.23476E-002	-5.00545E+001	5.17435E+001
1.26388E+002	3.80450E+002	1.89387E+002	1.21678E+002	1.20976E+000	1.32568E+000	3.79300E+003	3.32322E+002	1.00000E+000	4.85000E+002	1.30000E+001	4.58180E+004	1.60375E+000	1.95051E+001	1.96429E-002	2.15252E-002	4.54769E-002	5.36519E-002	1.23980E+004	1.89285E+002	1.21620E+002	9.37825E-003	9.37825E-003	3.74470E+005	1.11000E+002	5.20000E+001	0.00000E+000	1.30818E+002	2.05268E+002	5.49991E+001	1.00000E+002	1.17999E+000	3.79134E-002	0.00000E+000	2.52678E+002	6.23929E+000	7.51043E-001	1.14812E+002	2.11278E+002	7.06411E+001	2.41202E+002	6.28499E-001	7.50374E-001	-4.60193E-002	-3.85224E+001	3.21636E+001	-6.23354E-002	-4.99983E+001	5.17892E+001
1.43593E+002	2.69159E+002	1.89297E+002	1.21654E+002	1.12784E+000	1.12449E+000	2.13800E+003	3.42836E+002	1.00000E+000	4.86000E+002	3.50000E+001	4.59080E+004	1.26824E+000	1.64061E+001	2.43917E-002	2.43192E-002	6.11085E-002	6.07788E-002	1.23980E+004	1.89285E+002	1.21620E+002	9.37825E-003	9.37825E-003	3.74470E+005	1.11000E+002	5.30000E+001	0.00000E+000	1.06659E+002	1.48272E+002	3.02652E+001	1.00000E+002	8.56208E-001	9.07775E-002	0.00000E+000	2.62418E+002	7.83684E+000	7.96428E-001	1.14812E+002	2.11278E+002	7.06411E+001	2.41282E+002	6.28499E-001	7.50374E-001	1.21838E-003	-2.87820E+001	-4.70204E+001	-6.23176E-002	-4.99180E+001	5.18158E+001
1.29437E+002	2.17016E+002	1.89282E+002	1.21690E+002	1.13503E+000	1.25575E+000	1.93000E+003	1.51684E+002	1.00000E+000	4.87000E+002	5.40000E+001	4.59970E+004	1.42531E+000	1.47314E+001	2.58361E-002	2.85841E-002	5.40422E-002	6.45587E-002	1.23980E+004	1.89285E+002	1.21620E+002	9.37825E-003	9.37825E-003	3.74470E+005	1.11000E+002	5.40000E+001	0.00000E+000	8.56509E+001	1.19316E+002	2.84270E+001	3.00000E+002	7.02404E-001	6.60880E-002	0.00000E+000	2.60548E+002	8.82240E+000	7.44604E-001	1.14812E+002	2.11278E+002	7.06411E+001	2.41342E+002	6.28499E-001	7.50374E-001	-5.07604E-002	-3.06519E+001	4.90231E+001	-6.23043E-002	-4.98585E+001	5.18519E+001
1.24499E+002	2.64855E+002	1.89265E+002	1.21671E+002	1.16560E+000	1.31943E+000	2.53500E+003	2.27769E+002	1.00000E+000	4.88000E+002	4.50000E+001	4.60770E+004	1.53793E+000	1.62744E+001	2.31505E-002	2.62059E-002	6.14972E-002	7.74104E-002	1.23980E+004	1.89285E+002	1.21620E+002	9.37825E-003	9.37825E-003	3.74470E+005	1.11000E+002	5.50000E+001	0.00000E+000	8.29555E+001	1.46148E+002	3.84105E+001	1.00000E+002	8.07222E-001	8.54744E-002	0.00000E+000	2.48369E+002	7.04110E+000	8.14070E-001	1.14812E+002	2.11278E+002	7.06411E+001	2.41401E+002	6.28499E-001	7.50374E-001	-6.21555E-002	-4.28314E+001	5.85884E+001	-6.22916E-002	-4.97987E+001	5.18818E+001
1.25575E+002	2.24455E+002	1.89293E+002	1.21724E+002	1.23676E+000	1.31170E+000	2.26200E+003	2.47259E+002	1.00000E+000	4.89000E+002	6.30000E+001	4.61750E+004	1.62227E+000	1.49818E+001	2.60040E-002	2.75797E-002	6.73583E-002	7.50632E-002	1.23980E+004	1.89285E+002	1.21620E+002	9.37825E-003	9.37825E-003	3.74470E+005	1.11000E+002	5.60000E+001	0.00000E+000	7.16353E+001	1.27785E+002	2.24534E+001	1.00000E+002	6.65031E-001	9.71735E-002	0.00000E+000	2.53494E+002	6.38308E+000	9.50637E-001	1.14812E+002	2.11278E+002	7.06411E+001	2.41440E+002	6.28499E-001	7.50374E-001	-2.96546E-002	-3.77060E+001	2.03603E+000	-6.22840E-002	-4.97599E+001	5.19178E+001
1.33504E+002	5.49717E+002	1.89146E+002	1.21476E+002	1.25287E+000	1.43975E+000	6.11200E+003	4.11598E+002	1.00000E+000	4.90000E+002	1.40000E+001	4.62350E+004	1.80382E+000	2.34460E+001	1.60256E-002	1.84160E-002	4.68455E-002	6.08880E-002	1.23980E+004	1.89285E+002	1.21620E+002	9.37825E-003	9.37825E-003	3.74470E+005	1.11000E+002	5.70000E+001	0.00000E+000	1.66069E+002	2.92885E+002	9.86921E+001	1.00000E+002	1.69149E+000	2.31519E-002	0.00000E+000	2.42855E+002	5.09440E+000	7.24613E-001	1.14812E+002	2.11278E+002	7.06411E+001	2.41484E+002	6.28499E-001	7.50374E-001	-6.96374E-002	-4.83448E+001	6.74005E+001	-6.22757E-002	-4.97155E+001	5.18876E+001
1.72084E+002	9.88751E+002	1.89278E+002	1.21308E+002	1.12259E+000	1.32929E+000	9.18400E+003	1.22787E+003	1.00000E+000	4.91000E+002	2.00000E+000	4.63240E+004	1.49225E+000	3.14444E+001	1.17140E-002	1.38709E-002	4.31574E-002	5.97897E-002	1.23980E+004	1.89285E+002	1.21620E+002	9.37825E-003	9.37825E-003	3.74470E+005	1.11000E+002	5.80000E+001	0.00000E+000	2.37508E+002	5.51479E+002	2.25098E+002	1.00000E+002	3.09529E+000	3.80482E-002	0.00000E+000	2.28945E+002	3.69902E+000	8.14120E-001	1.14812E+002	2.11278E+002	7.06411E+001	2.41545E+002	6.28499E-001	7.50374E-001	-8.45237E-002	-6.22546E+001	8.23437E+001	-6.22640E-002	-4.96548E+001	5.19285E+001
1.71432E+002	1.27511E+003	1.89289E+002	1.21371E+002	1.12761E+000	1.35781E+000	1.21390E+004	1.87487E+003	1.00000E+000	4.92000E+002	0.00000E+000	4.64200E+004	1.53108E+000	3.57088E+001	1.02345E-002	1.23239E-002	4.06262E-002	5.82499E-002	1.23980E+004	1.89285E+002	1.21620E+002	9.37825E-003	9.37825E-003	3.74470E+005	1.11000E+002	5.90000E+001	0.00000E+000	3.04220E+002	6.72371E+002	3.10512E+002	1.00000E+002	3.94090E+000	3.28080E-002	0.00000E+000	2.25538E+002	3.49339E+000	7.49813E-001	1.14812E+002	2.11278E+002	7.06411E+001	2.41569E+002	6.28499E-001	7.50374E-001	-9.28367E-002	-6.56620E+001	9.52260E+001	-6.22611E-002	-4.96313E+001	5.19564E+001
1.54452E+002	6.46718E+002	1.89275E+002	1.21510E+002	1.16490E+000	1.41903E+000	6.62100E+003	7.67483E+002	1.00000E+000	4.93000E+002	8.00000E+000	4.65310E+004	1.65302E+000	2.54306E+001	1.43161E-002	1.74393E-002	4.61863E-002	6.73354E-002	1.23980E+004	1.89285E+002	1.21620E+002	9.37825E-003	9.37825E-003	3.74470E+005	1.11000E+002	6.00000E+001	0.00000E+000	1.86235E+002	3.25559E+002	1.48992E+002	1.00000E+002	2.01954E+000	4.38240E-002	0.00000E+000	2.32678E+002	5.78045E+000	6.13575E-001	1.14812E+002	2.11278E+002	7.06411E+001	2.41677E+002	6.28499E-001	7.50374E-001	-9.85422E-002	-5.85219E+001	1.13633E+002	-6.22370E-002	-4.95228E+001	5.20342E+001
1.33762E+002	3.19416E+002	1.89317E+002	1.21736E+002	1.27711E+000	1.36292E+000	3.44000E+003	2.16213E+002	1.00000E+000	4.94000E+002	3.20000E+001	4.66550E+004	1.74060E+000	1.78722E+001	2.17745E-002	2.32377E-002	5.71004E-002	6.43895E-002	1.23980E+004	1.89285E+002	1.21620E+002	9.37825E-003	9.37825E-003	3.74470E+005	1.11000E+002	6.10000E+001	0.00000E+000	1.10634E+002	1.80965E+002	4.40879E+001	1.00000E+002	1.01123E+000	5.16023E-002	0.00000E+000	2.53031E+002	6.11814E+000	8.04253E-001	1.14812E+002	2.11278E+002	7.06411E+001	2.41785E+002	6.28499E-001	7.50374E-001	-3.26809E-002	-3.81691E+001	7.28385E+000	-6.22133E-002	-4.94155E+001	5.21329E+001
1.37209E+002	3.52618E+002	1.89227E+002	1.21599E+002	1.15239E+000	1.35941E+000	3.43200E+003	4.21667E+002	1.00000E+000	4.95000E+002	3.00000E+001	4.67470E+004	1.56657E+000	1.87781E+001	1.96709E-002	2.32048E-002	5.51388E-002	7.51761E-002	1.23980E+004	1.89285E+002	1.21620E+002	9.37825E-003	9.37825E-003	3.74470E+005	1.11000E+002	6.20000E+001	0.00000E+000	1.26588E+002	1.88690E+002	4.53890E+001	1.00000E+002	1.08588E+000	6.98810E-002	0.00000E+000	2.57511E+002	6.41899E+000	7.67452E-001	1.14812E+002	2.11278E+002	7.06411E+001	2.41859E+002	6.28499E-001	7.50374E-001	-8.25754E-002	-3.36890E+001	1.07140E+002	-6.21978E-002	-4.93409E+001	5.21436E+001
1.30297E+002	3.44327E+002	1.89266E+002	1.21701E+002	1.13204E+000	1.38537E+000	3.35000E+003	1.81231E+002	1.00000E+000	4.96000E+002	3.10000E+001	4.68580E+004	1.56829E+000	1.85561E+001	1.95587E-002	2.39355E-002	4.93654E-002	7.17400E-002	1.23980E+004	1.89285E+002	1.21620E+002	9.37825E-003	9.37825E-003	3.74470E+005	1.11000E+002	6.30000E+001	0.00000E+000	1.27075E+002	1.91553E+002	3.79918E+001	1.00000E+002	1.07041E+000	4.67362E-002	0.00000E+000	2.59496E+002	5.95986E+000	8.36629E-001	1.14812E+002	2.11278E+002	7.06411E+001	2.41941E+002	6.28499E-001	7.50374E-001	-1.00767E-001	-3.17036E+001	1.44880E+002	-6.21811E-002	-4.92589E+001	5.22138E+001
1.27323E+002	2.43113E+002	1.89271E+002	1.21668E+002	1.25420E+000	1.29469E+000	2.45300E+003	3.22366E+002	1.00000E+000	4.97000E+002	5.70000E+001	4.69720E+004	1.62379E+000	1.55921E+001	2.53231E-002	2.61406E-002	6.76215E-002	7.17093E-002	1.23980E+004	1.89285E+002	1.21620E+002	9.37825E-003	9.37825E-003	3.74470E+005	1.11000E+002	6.40000E+001	0.00000E+000	7.46248E+001	1.51921E+002	6.03046E+001	3.00000E+002	8.74254E-001	1.09796E-001	0.00000E+000	2.33573E+002	7.79358E+000	7.47662E-001	1.14812E+002	2.11278E+002	7.06411E+001	2.41993E+002	6.28499E-001	7.50374E-001	-1.60214E-002	-5.76270E+001	-4.35331E+001	-6.21730E-002	-4.92065E+001	5.22473E+001
1.31927E+002	3.67963E+002	1.89279E+002	1.21679E+002	1.14422E+000	1.35774E+000	3.55200E+003	2.57747E+002	1.00000E+000	4.98000E+002	2.70000E+001	4.70530E+004	1.55354E+000	1.91824E+001	1.91987E-002	2.27813E-002	4.37743E-002	5.96815E-002	1.23980E+004	1.89285E+002	1.21620E+002	9.37825E-003	9.37825E-003	3.74470E+005	1.11000E+002	6.50000E+001	0.00000E+000	1.32402E+002	1.94811E+002	4.90775E+001	1.00000E+002	1.13377E+000	2.92555E-002	0.00000E+000	2.57675E+002	6.49441E+000	7.45616E-001	1.14812E+002	2.11278E+002	7.06411E+001	2.42080E+002	6.28499E-001	7.50374E-001	-8.54543E-002	-3.35254E+001	1.12937E+002	-6.21556E-002	-4.91199E+001	5.23037E+001
1.38489E+002	3.00463E+002	1.89293E+002	1.21770E+002	1.16940E+000	1.22141E+000	2.67900E+003	3.17258E+002	1.00000E+000	4.99000E+002	4.60000E+001	4.71670E+004	1.42832E+000	1.73339E+001	2.25932E-002	2.35980E-002	5.44349E-002	5.89010E-002	1.23980E+004	1.89285E+002	1.21620E+002	9.37825E-003	9.37825E-003	3.74470E+005	1.11000E+002	6.60000E+001	0.00000E+000	1.18841E+002	1.58063E+002	3.51521E+001	1.00000E+002	9.37943E-001	6.55508E-002	0.00000E+000	2.64715E+002	7.40391E+000	7.53085E-001	1.14812E+002	2.11278E+002	7.06411E+001	2.42184E+002	6.28499E-001	7.50374E-001	-2.18503E-002	-2.64848E+001	-1.42350E+000	-6.21340E-002	-4.90157E+001	5.23808E+001
1.36414E+002	2.94522E+002	1.89221E+002	1.21548E+002	1.18986E+000	1.42205E+000	3.08300E+003	4.87421E+002	1.00000E+000	5.00000E+002	4.60000E+001	4.72770E+004	1.69204E+000	1.71616E+001	2.14293E-002	2.56111E-002	6.81836E-002	9.57720E-002	1.23980E+004	1.89285E+002	1.21620E+002	9.37825E-003	9.37825E-003	3.74470E+005	1.11000E+002	6.70000E+001	0.00000E+000	9.78296E+001	1.48121E+002	5.09718E+001	1.00000E+002	9.00321E-001	1.34410E-001	0.00000E+000	2.49901E+002	8.12978E+000	6.39331E-001	1.14812E+002	2.11278E+002	7.06411E+001	2.42263E+002	6.28499E-001	7.50374E-001	-8.89763E-002	-4.12986E+001	1.12024E+002	-6.21196E-002	-4.89370E+001	5.23902E+001
1.27082E+002	3.24437E+002	1.89274E+002	1.21578E+002	1.22755E+000	1.40557E+000	3.46400E+003	3.02798E+002	1.00000E+000	5.01000E+002	3.00000E+001	4.73600E+004	1.72541E+000	1.80121E+001	2.08570E-002	2.38816E-002	5.33367E-002	6.85059E-002	1.23980E+004	1.89285E+002	1.21620E+002	9.37825E-003	9.37825E-003	3.74470E+005	1.11000E+002	6.80000E+001	0.00000E+000	1.26545E+002	1.63964E+002	4.35937E+001	1.00000E+002	1.00709E+000	5.93554E-002	0.00000E+000	2.64107E+002	7.20886E+000	6.80198E-001	1.14812E+002	2.11278E+002	7.06411E+001	2.42369E+002	6.28499E-001	7.50374E-001	-6.76642E-002	-2.70932E+001	8.48903E+001	-6.20980E-002	-4.88312E+001	5.24680E+001
1.27689E+002	2.25701E+002	1.89168E+002	1.21649E+002	1.17465E+000	1.33864E+000	2.19800E+003	3.47595E+002	1.00000E+000	5.02000E+002	6.50000E+001	4.74800E+004	1.57243E+000	1.50233E+001	2.50550E-002	2.85529E-002	7.28469E-002	9.31485E-002	1.23980E+004	1.89285E+002	1.21620E+002	9.37825E-003	9.37825E-003	3.74470E+005	1.11000E+002	6.90000E+001	0.00000E+000	8.40742E+001	1.15585E+002	2.79713E+001	1.00000E+002	6.85206E-001	1.29549E-001	0.00000E+000	2.62129E+002	8.38254E+000	7.34347E-001	1.14812E+002	2.11278E+002	7.06411E+001	2.42429E+002	6.28499E-001	7.50374E-001	-6.52985E-002	-2.90711E+001	7.83559E+001	-6.20884E-002	-4.87706E+001	5.25000E+001
1.34911E+002	3.27820E+002	1.89293E+002	1.21682E+002	1.20481E+000	1.33911E+000	3.28500E+003	3.72215E+002	1.00000E+000	5.03000E+002	3.10000E+001	4.75550E+004	1.61337E+000	1.81058E+001	2.10209E-002	2.33641E-002	5.39197E-002	6.55256E-002	1.23980E+004	1.89285E+002	1.21620E+002	9.37825E-003	9.37825E-003	3.74470E+005	1.11000E+002	7.00000E+001	0.00000E+000	1.21253E+002	1.73823E+002	3.93675E+001	1.00000E+002	1.00577E+000	6.73048E-002	0.00000E+000	2.60920E+002	6.51449E+000	7.72935E-001	1.14812E+002	2.11278E+002	7.06411E+001	2.42526E+002	6.28499E-001	7.50374E-001	-5.28228E-002	-3.02802E+001	5.33210E+001	-6.20698E-002	-4.86736E+001	5.25883E+001
1.34197E+002	3.80554E+002	1.89329E+002	1.21771E+002	1.23022E+000	1.21079E+000	3.53400E+003	1.79436E+002	1.00000E+000	5.04000E+002	2.50000E+001	4.76480E+004	1.48953E+000	1.95078E+001	2.06942E-002	2.03673E-002	4.82409E-002	4.68847E-002	1.23980E+004	1.89285E+002	1.21620E+002	9.37825E-003	9.37825E-003	3.74470E+005	1.11000E+002	7.10000E+001	0.00000E+000	1.40328E+002	2.03414E+002	5.09184E+001	1.00000E+002	1.18892E+000	3.35548E-002	0.00000E+000	2.59085E+002	6.54333E+000	7.41923E-001	1.14812E+002	2.11278E+002	7.06411E+001	2.42641E+002	6.28499E-001	7.50374E-001	7.96838E-003	-3.21149E+001	-6.29889E+001	-6.20464E-002	-4.85587E+001	5.26764E+001
1.42653E+002	2.49028E+002	1.89287E+002	1.21868E+002	1.25468E+000	1.50970E+000	2.88500E+003	4.16213E+002	1.00000E+000	5.05000E+002	5.40000E+001	4.77640E+004	1.89419E+000	1.57806E+001	2.33592E-002	2.81073E-002	8.02825E-002	1.14543E-001	1.23980E+004	1.89285E+002	1.21620E+002	9.37825E-003	9.37825E-003	3.74470E+005	1.11000E+002	7.20000E+001	0.00000E+000	8.22829E+001	1.40577E+002	3.47348E+001	3.00000E+002	7.76301E-001	1.38639E-001	0.00000E+000	2.51971E+002	6.54990E+000	8.20321E-001	1.14812E+002	2.11278E+002	7.06411E+001	2.42737E+002	6.28499E-001	7.50374E-001	-9.22438E-002	-3.92291E+001	1.20557E+002	-6.20283E-002	-4.84630E+001	5.27423E+001
1.33270E+002	2.91657E+002	1.89346E+002	1.21783E+002	1.25382E+000	1.50086E+000	3.36500E+003	5.50540E+002	1.00000E+000	5.06000E+002	3.80000E+001	4.78480E+004	1.88182E+000	1.70780E+001	2.16144E-002	2.58731E-002	7.06754E-002	9.96789E-002	1.23980E+004	1.89285E+002	1.21621E+002	9.37825E-003	9.37825E-003	3.74470E+005	1.11000E+002	7.30000E+001	0.00000E+000	1.04218E+002	1.51976E+002	4.53757E+001	1.00000E+002	9.11510E-001	1.08894E-001	0.00000E+000	2.55829E+002	7.33622E+000	6.78151E-001	1.14812E+002	2.11278E+002	7.06411E+001	2.42825E+002	6.28499E-001	7.50374E-001	-8.96537E-002	-3.53715E+001	1.19331E+002	-6.20125E-002	-4.83746E+001	5.28002E+001
1.36301E+002	3.73193E+002	1.89307E+002	1.21712E+002	1.22593E+000	1.38340E+000	3.91900E+003	5.14073E+002	1.00000E+000	5.07000E+002	2.70000E+001	4.79350E+004	1.69594E+000	1.93182E+001	1.95829E-002	2.20983E-002	5.70754E-002	7.16537E-002	1.23980E+004	1.89285E+002	1.21621E+002	9.37825E-003	9.37825E-003	3.74470E+005	1.11000E+002	7.40000E+001	0.00000E+000	1.36098E+002	2.06650E+002	4.06172E+001	1.00000E+002	1.15055E+000	7.52620E-002	0.00000E+000	2.60233E+002	5.47190E+000	8.42491E-001	1.14812E+002	2.11278E+002	7.06411E+001	2.42908E+002	6.28499E-001	7.50374E-001	-6.03073E-002	-3.09673E+001	6.69267E+001	-6.19977E-002	-4.82917E+001	5.28384E+001
1.70888E+002	3.09165E+002	1.89160E+002	1.21660E+002	1.17401E+000	1.28852E+000	2.91200E+003	7.72246E+002	1.00000E+000	5.08000E+002	3.50000E+001	4.80320E+004	1.51273E+000	1.75831E+001	2.17559E-002	2.38778E-002	8.87599E-002	1.06303E-001	1.23980E+004	1.89285E+002	1.21621E+002	9.37825E-003	9.37825E-003	3.74470E+005	1.11000E+002	7.50000E+001	0.00000E+000	1.01086E+002	1.73871E+002	3.53045E+001	1.00000E+002	9.31916E-001	2.72554E-001	0.00000E+000	2.54764E+002	6.01676E+000	8.88859E-001	1.14812E+002	2.11278E+002	7.06411E+001	2.42993E+002	6.28499E-001	7.50374E-001	-4.64408E-002	-3.64359E+001	3.50063E+001	-6.19834E-002	-4.82069E+001	5.28624E+001
1.54064E+002	3.28955E+002	1.89304E+002	1.21590E+002	1.22606E+000	1.46117E+000	3.63400E+003	5.14383E+002	1.00000E+000	5.09000E+002	3.30000E+001	4.81340E+004	1.79147E+000	1.81371E+001	2.03384E-002	2.42386E-002	6.29144E-002	8.78158E-002	1.23980E+004	1.89285E+002	1.21621E+002	9.37825E-003	9.37825E-003	3.74470E+005	1.11000E+002	7.60000E+001	0.00000E+000	9.99775E+001	1.95901E+002	4.58749E+001	1.00000E+002	1.02939E+000	1.19886E-001	0.00000E+000	2.48260E+002	5.26627E+000	9.09066E-001	1.14812E+002	2.11278E+002	7.06411E+001	2.43036E+002	6.28499E-001	7.50374E-001	-8.74347E-002	-4.29404E+001	1.07385E+002	-6.19802E-002	-4.81637E+001	5.29169E+001
1.37693E+002	2.38588E+002	1.89315E+002	1.21594E+002	1.15116E+000	1.37025E+000	2.33800E+003	2.72722E+002	1.00000E+000	5.10000E+002	5.70000E+001	4.82410E+004	1.57737E+000	1.54463E+001	2.38074E-002	2.83385E-002	6.31426E-002	8.73369E-002	1.23980E+004	1.89285E+002	1.21621E+002	9.37825E-003	9.37825E-003	3.74470E+005	1.11000E+002	7.70000E+001	0.00000E+000	7.54699E+001	1.40869E+002	3.54539E+001	1.00000E+002	7.59316E-001	1.41725E-001	0.00000E+000	2.48771E+002	6.94828E+000	8.58997E-001	1.14812E+002	2.11278E+002	7.06411E+001	2.43129E+002	6.28499E-001	7.50374E-001	-8.68189E-002	-4.24291E+001	1.06694E+002	-6.19650E-002	-4.80710E+001	5.29829E+001
1.28918E+002	3.52958E+002	1.89347E+002	1.21738E+002	1.22010E+000	1.30128E+000	3.48500E+003	2.55713E+002	1.00000E+000	5.12000E+002	2.70000E+001	4.84080E+004	1.58769E+000	1.87872E+001	2.06678E-002	2.20430E-002	4.35864E-002	4.88220E-002	1.23980E+004	1.89285E+002	1.21621E+002	9.37825E-003	9.37825E-003	3.74470E+005	1.11000E+002	7.80000E+001	0.00000E+000	1.19112E+002	1.87659E+002	5.09805E+001	1.00000E+002	1.07971E+000	4.12389E-002	0.00000E+000	2.54314E+002	6.53700E+000	7.47845E-001	1.14812E+002	2.11278E+002	7.06411E+001	2.43277E+002	6.28499E-001	7.50374E-001	-3.21032E-002	-3.68857E+001	7.48340E+000	-6.19451E-002	-4.79232E+001	5.31170E+001
1.34941E+002	3.48685E+002	1.89295E+002	1.21788E+002	1.19905E+000	1.41200E+000	3.64900E+003	2.22493E+002	1.00000E+000	5.13000E+002	2.90000E+001	4.85080E+004	1.69306E+000	1.86731E+001	1.98496E-002	2.33747E-002	5.28985E-002	7.17377E-002	1.23980E+004	1.89285E+002	1.21621E+002	9.37825E-003	9.37825E-003	3.74470E+005	1.11000E+002	7.90000E+001	0.00000E+000	1.16365E+002	1.89596E+002	4.99583E+001	1.00000E+002	1.07371E+000	5.05567E-002	0.00000E+000	2.53437E+002	6.16741E+000	7.74642E-001	1.14812E+002	2.11278E+002	7.06411E+001	2.43341E+002	6.28499E-001	7.50374E-001	-8.14532E-002	-3.77633E+001	1.00919E+002	-6.19376E-002	-4.78591E+001	5.31638E+001
1.29169E+002	3.18990E+002	1.89252E+002	1.21595E+002	1.31249E+000	1.37470E+000	3.55500E+003	2.58339E+002	1.00000E+000	5.14000E+002	3.70000E+001	4.86190E+004	1.80428E+000	1.78603E+001	2.20129E-002	2.30562E-002	5.22317E-002	5.68005E-002	1.23980E+004	1.89285E+002	1.21621E+002	9.37825E-003	9.37825E-003	3.74470E+005	1.11000E+002	8.00000E+001	0.00000E+000	1.04151E+002	1.76713E+002	4.67059E+001	1.00000E+002	9.88402E-001	3.92393E-002	0.00000E+000	2.51776E+002	6.10223E+000	7.93199E-001	1.14812E+002	2.11278E+002	7.06411E+001	2.43432E+002	6.28499E-001	7.50374E-001	-2.30305E-002	-3.94239E+001	-1.21736E+001	-6.19239E-002	-4.77676E+001	5.31963E+001
1.27713E+002	2.92350E+002	1.89194E+002	1.21551E+002	1.17213E+000	1.38064E+000	2.93500E+003	2.31486E+002	1.00000E+000	5.15000E+002	4.00000E+001	4.87250E+004	1.61829E+000	1.70982E+001	2.16357E-002	2.54846E-002	5.19427E-002	7.00887E-002	1.23980E+004	1.89285E+002	1.21621E+002	9.37825E-003	9.37825E-003	3.74470E+005	1.11000E+002	8.10000E+001	0.00000E+000	9.14719E+001	1.56416E+002	4.64114E+001	1.00000E+002	8.90092E-001	4.59959E-002	0.00000E+000	2.49183E+002	7.05368E+000	7.55216E-001	1.14812E+002	2.11278E+002	7.06411E+001	2.43475E+002	6.28499E-001	7.50374E-001	-8.15666E-002	-4.20168E+001	9.68368E+001	-6.19223E-002	-4.77249E+001	5.32198E+001
1.31058E+002	3.42664E+002	1.89299E+002	1.21584E+002	1.21405E+000	1.28338E+000	3.32500E+003	3.89158E+002	1.00000E+000	5.16000E+002	2.70000E+001	4.88200E+004	1.55808E+000	1.85112E+001	2.10542E-002	2.22566E-002	5.92650E-002	6.57341E-002	1.23980E+004	1.89285E+002	1.21621E+002	9.37825E-003	9.37825E-003	3.74470E+005	1.11000E+002	8.20000E+001	0.00000E+000	1.00924E+002	2.00638E+002	5.34504E+001	1.00000E+002	1.07203E+000	7.59633E-002	0.00000E+000	2.46137E+002	5.73375E+000	8.72883E-001	1.14812E+002	2.11278E+002	7.06411E+001	2.43597E+002	6.28499E-001	7.50374E-001	-2.76204E-002	-4.50633E+001	-9.16945E+000	-6.19006E-002	-4.76031E+001	5.33232E+001
1.39776E+002	3.29954E+002	1.89351E+002	1.21702E+002	1.19919E+000	1.24317E+000	3.06800E+003	3.39917E+002	1.00000E+000	5.17000E+002	3.20000E+001	4.89210E+004	1.49080E+000	1.81646E+001	2.16502E-002	2.24441E-002	5.85710E-002	6.26086E-002	1.23980E+004	1.89285E+002	1.21621E+002	9.37825E-003	9.37825E-003	3.74470E+005	1.11000E+002	8.30000E+001	0.00000E+000	8.31482E+001	1.98244E+002	5.48459E+001	1.00000E+002	1.01681E+000	7.98156E-002	0.00000E+000	2.40607E+002	5.43064E+000	9.59429E-001	1.14812E+002	2.11278E+002	7.06411E+001	2.43687E+002	6.28499E-001	7.50374E-001	-1.78494E-002	-5.05926E+001	-3.30470E+001	-6.18868E-002	-4.75128E+001	5.34118E+001
1.32005E+002	2.88097E+002	1.89329E+002	1.21695E+002	1.24067E+000	1.29265E+000	2.87300E+003	3.52052E+002	1.00000E+000	5.18000E+002	4.40000E+001	4.90470E+004	1.60376E+000	1.69734E+001	2.31468E-002	2.41165E-002	5.67785E-002	6.11827E-002	1.23980E+004	1.89286E+002	1.21621E+002	9.37825E-003	9.37825E-003	3.74470E+005	1.11000E+002	8.40000E+001	0.00000E+000	7.39977E+001	1.56427E+002	6.25439E+001	1.00000E+002	8.93262E-001	6.99266E-002	0.00000E+000	2.34043E+002	7.02012E+000	7.66970E-001	1.14812E+002	2.11278E+002	7.06411E+001	2.43729E+002	6.28499E-001	7.50374E-001	-2.03598E-002	-5.71569E+001	-3.49001E+001	-6.18855E-002	-4.74705E+001	5.34468E+001
1.38686E+002	3.61070E+002	1.89292E+002	1.21736E+002	1.21075E+000	1.27124E+000	3.46000E+003	3.45775E+002	1.00000E+000	5.19000E+002	2.80000E+001	4.91400E+004	1.53915E+000	1.90018E+001	2.05834E-002	2.16117E-002	5.09396E-002	5.56777E-002	1.23980E+004	1.89286E+002	1.21621E+002	9.37825E-003	9.37825E-003	3.74470E+005	1.11000E+002	8.50000E+001	0.00000E+000	8.04605E+001	2.11988E+002	7.47351E+001	1.00000E+002	1.11717E+000	8.08402E-002	0.00000E+000	2.33104E+002	5.26742E+000	9.31440E-001	1.14812E+002	2.11278E+002	7.06411E+001	2.43843E+002	6.28499E-001	7.50374E-001	-2.41932E-002	-5.80960E+001	-2.86336E+001	-6.18656E-002	-4.73568E+001	5.35209E+001
1.44720E+002	2.75226E+002	1.89297E+002	1.21812E+002	1.18031E+000	1.54130E+000	3.06300E+003	6.19979E+002	1.00000E+000	5.20000E+002	4.70000E+001	4.92570E+004	1.81921E+000	1.65900E+001	2.13266E-002	2.78493E-002	7.95970E-002	1.33479E-001	1.23980E+004	1.89286E+002	1.21621E+002	9.37825E-003	9.37825E-003	3.74470E+005	1.11000E+002	8.60000E+001	0.00000E+000	7.19746E+001	1.53493E+002	5.72365E+001	1.00000E+002	8.60467E-001	1.69810E-001	0.00000E+000	2.36257E+002	6.56015E+000	7.94884E-001	1.14812E+002	2.11278E+002	7.06411E+001	2.43941E+002	6.28499E-001	7.50374E-001	-1.32464E-001	-3.46143E+002	-1.05509E+002	-6.18506E-002	-4.72590E+001	5.36006E+001
1.50165E+002	3.30158E+002	1.89344E+002	1.21630E+002	1.31560E+000	1.39631E+000	3.74300E+003	3.39533E+002	1.00000E+000	5.22000E+002	2.80000E+001	4.94360E+004	1.83698E+000	1.81702E+001	2.15037E-002	2.28230E-002	5.76740E-002	6.44065E-002	1.23980E+004	1.89286E+002	1.21621E+002	9.37825E-003	9.37825E-003	3.74470E+005	1.11000E+002	8.70000E+001	0.00000E+000	9.48610E+001	1.91373E+002	6.50998E+001	1.00000E+002	1.06666E+000	5.12908E-002	0.00000E+000	2.40633E+002	5.93317E+000	7.95050E-001	1.14812E+002	2.11278E+002	7.06411E+001	2.44111E+002	6.28499E-001	7.50374E-001	-2.95464E-002	-5.05667E+001	-1.10314E+001	-6.18268E-002	-4.70890E+001	5.37100E+001
1.36582E+002	2.35142E+002	1.89209E+002	1.21839E+002	1.15467E+000	1.44799E+000	2.42300E+003	3.58515E+002	1.00000E+000	5.23000E+002	6.50000E+001	4.95570E+004	1.67195E+000	1.53343E+001	2.34575E-002	2.94164E-002	6.80776E-002	1.04438E-001	1.23980E+004	1.89286E+002	1.21621E+002	9.37825E-003	9.37825E-003	3.74470E+005	1.11000E+002	8.80000E+001	0.00000E+000	5.59104E+001	1.24124E+002	5.66412E+001	1.00000E+002	7.24438E-001	1.36090E-001	0.00000E+000	2.28586E+002	7.75854E+000	7.55674E-001	1.14812E+002	2.11278E+002	7.06411E+001	2.44244E+002	6.28499E-001	7.50374E-001	-1.12475E-001	-6.26136E+001	1.37341E+002	-6.18036E-002	-4.69562E+001	5.38009E+001
1.32262E+002	3.16525E+002	1.89323E+002	1.21705E+002	1.15511E+000	1.38715E+000	3.14500E+003	3.14561E+002	1.00000E+000	5.24000E+002	3.40000E+001	4.96390E+004	1.60230E+000	1.77912E+001	2.05973E-002	2.47350E-002	5.16496E-002	7.24265E-002	1.23980E+004	1.89286E+002	1.21621E+002	9.37825E-003	9.37825E-003	3.74470E+005	1.11000E+002	8.90000E+001	0.00000E+000	8.97246E+001	1.74315E+002	5.69336E+001	1.00000E+002	9.73382E-001	7.03127E-002	0.00000E+000	2.43123E+002	6.52675E+000	7.88467E-001	1.14812E+002	2.11278E+002	7.06411E+001	2.44354E+002	6.28499E-001	7.50374E-001	-9.10266E-002	-4.80770E+001	1.09304E+002	-6.17861E-002	-4.68459E+001	5.38811E+001
1.40643E+002	2.68064E+002	1.89375E+002	1.21656E+002	1.10322E+000	1.38378E+000	2.54200E+003	2.48823E+002	1.00000E+000	5.25000E+002	4.70000E+001	4.97430E+004	1.52662E+000	1.63727E+001	2.18814E-002	2.74461E-002	5.60744E-002	8.54199E-002	1.23980E+004	1.89286E+002	1.21621E+002	9.37825E-003	9.37825E-003	3.74470E+005	1.11000E+002	9.00000E+001	0.00000E+000	5.40422E+001	1.52613E+002	6.88485E+001	1.00000E+002	8.44189E-001	8.31253E-002	0.00000E+000	2.25031E+002	6.40954E+000	8.93052E-001	1.14812E+002	2.11278E+002	7.06411E+001	2.44426E+002	6.28499E-001	7.50374E-001	-1.12565E-001	-6.61691E+001	1.33973E+002	-6.17809E-002	-4.67744E+001	5.39458E+001
1.27601E+002	3.00909E+002	1.89316E+002	1.21676E+002	1.27071E+000	1.33084E+000	3.15600E+003	4.04758E+002	1.00000E+000	5.26000E+002	3.80000E+001	4.98420E+004	1.69112E+000	1.73467E+001	2.26193E-002	2.36897E-002	6.59658E-002	7.19377E-002	1.23980E+004	1.89286E+002	1.21621E+002	9.37825E-003	9.37825E-003	3.74470E+005	1.11000E+002	9.10000E+001	0.00000E+000	8.53044E+001	1.58090E+002	6.51470E+001	1.00000E+002	9.40742E-001	1.03676E-001	0.00000E+000	2.37677E+002	7.54079E+000	6.81249E-001	1.14812E+002	2.11278E+002	7.06411E+001	2.44512E+002	6.28499E-001	7.50374E-001	-2.28389E-002	-5.35228E+001	-2.66108E+001	-6.17704E-002	-4.66885E+001	5.40032E+001
1.38841E+002	3.96190E+002	1.89212E+002	1.21761E+002	1.12127E+000	1.19419E+000	3.31600E+003	3.68403E+002	1.00000E+000	5.27000E+002	2.40000E+001	4.99300E+004	1.33901E+000	1.99045E+001	1.94716E-002	2.07380E-002	4.78940E-002	5.37197E-002	1.23980E+004	1.89286E+002	1.21621E+002	9.37825E-003	9.37825E-003	3.74470E+005	1.11000E+002	9.20000E+001	0.00000E+000	9.82063E+001	2.06376E+002	9.46302E+001	1.00000E+002	1.22168E+000	4.94348E-002	0.00000E+000	2.30051E+002	6.93941E+000	7.22207E-001	1.14812E+002	2.11278E+002	7.06411E+001	2.44643E+002	6.28499E-001	7.50374E-001	-3.11980E-002	-6.11490E+001	-1.85081E+001	-6.17484E-002	-4.65565E+001	5.40852E+001
1.28061E+002	2.74121E+002	1.89366E+002	1.21632E+002	1.11859E+000	1.22929E+000	2.35600E+003	2.63071E+002	1.00000E+000	5.28000E+002	4.20000E+001	5.00390E+004	1.37506E+000	1.65566E+001	2.30453E-002	2.53260E-002	5.20193E-002	6.16084E-002	1.23980E+004	1.89286E+002	1.21621E+002	9.37825E-003	9.37825E-003	3.74470E+005	1.11000E+002	9.30000E+001	0.00000E+000	5.52411E+001	1.60379E+002	6.54891E+001	1.00000E+002	8.59039E-001	7.36769E-002	0.00000E+000	2.28224E+002	6.34960E+000	9.36390E-001	1.14812E+002	2.11278E+002	7.06411E+001	2.44752E+002	6.28499E-001	7.50374E-001	-4.68392E-002	-6.29757E+001	9.25643E+000	-6.17325E-002	-4.64480E+001	5.41747E+001
1.32946E+002	3.11062E+002	1.89386E+002	1.21789E+002	1.15698E+000	1.32737E+000	2.97000E+003	2.18553E+002	1.00000E+000	5.29000E+002	3.40000E+001	5.01420E+004	1.53574E+000	1.76369E+001	2.12299E-002	2.43565E-002	4.60639E-002	5.88695E-002	1.23980E+004	1.89286E+002	1.21621E+002	9.37825E-003	9.37825E-003	3.74470E+005	1.11000E+002	9.40000E+001	0.00000E+000	7.37290E+001	1.76877E+002	6.82080E+001	1.00000E+002	9.71815E-001	5.49908E-002	0.00000E+000	2.33373E+002	6.22697E+000	8.50425E-001	1.14812E+002	2.11278E+002	7.06411E+001	2.44846E+002	6.28499E-001	7.50374E-001	-6.82709E-002	-5.78267E+001	5.53715E+001	-6.17221E-002	-4.63542E+001	5.42726E+001
1.26493E+002	3.76391E+002	1.89287E+002	1.21611E+002	1.21488E+000	1.44505E+000	4.08000E+003	3.27652E+002	1.00000E+000	5.30000E+002	2.60000E+001	5.02320E+004	1.75556E+000	1.94008E+001	1.90197E-002	2.26231E-002	4.90384E-002	6.76654E-002	1.23980E+004	1.89286E+002	1.21621E+002	9.37825E-003	9.37825E-003	3.74470E+005	1.11000E+002	9.50000E+001	0.00000E+000	1.03747E+002	1.96212E+002	8.35868E+001	1.00000E+002	1.17060E+000	4.66866E-002	0.00000E+000	2.36173E+002	6.62268E+000	6.82224E-001	1.14812E+002	2.11278E+002	7.06411E+001	2.44923E+002	6.28499E-001	7.50374E-001	-8.62125E-002	-5.50267E+001	9.29090E+001	-6.17150E-002	-4.62772E+001	5.42951E+001
1.32892E+002	3.98588E+002	1.89406E+002	1.21729E+002	1.19995E+000	1.35668E+000	4.02800E+003	2.92950E+002	1.00000E+000	5.31000E+002	2.20000E+001	5.03230E+004	1.62795E+000	1.99647E+001	1.89069E-002	2.13763E-002	5.17631E-002	6.50893E-002	1.23980E+004	1.89286E+002	1.21621E+002	9.37825E-003	9.37825E-003	3.74470E+005	1.11000E+002	9.60000E+001	0.00000E+000	9.11609E+001	2.28452E+002	8.79706E+001	1.00000E+002	1.24264E+000	4.73832E-002	0.00000E+000	2.32797E+002	5.19573E+000	8.75185E-001	1.14812E+002	2.11278E+002	7.06411E+001	2.45098E+002	6.28499E-001	7.50374E-001	-6.09443E-002	-5.84030E+001	4.07304E+001	-6.16832E-002	-4.61023E+001	5.44457E+001
1.26146E+002	2.71724E+002	1.89358E+002	1.21722E+002	1.29345E+000	1.38112E+000	3.00000E+003	3.01597E+002	1.00000E+000	5.32000E+002	4.90000E+001	5.04430E+004	1.78640E+000	1.64841E+001	2.36150E-002	2.52157E-002	6.85442E-002	7.75168E-002	1.23980E+004	1.89286E+002	1.21621E+002	9.37825E-003	9.37825E-003	3.74470E+005	1.11000E+002	9.70000E+001	0.00000E+000	6.88630E+001	1.44047E+002	6.33533E+001	1.00000E+002	8.44429E-001	1.06068E-001	0.00000E+000	2.32419E+002	7.20368E+000	7.31436E-001	1.14812E+002	2.11278E+002	7.06411E+001	2.45259E+002	6.28499E-001	7.50374E-001	-3.23875E-002	-5.87810E+001	-1.38760E+001	-6.16539E-002	-4.59412E+001	5.45412E+001
1.27460E+002	3.02352E+002	1.89254E+002	1.21780E+002	1.21820E+000	1.26095E+000	2.89100E+003	2.86711E+002	1.00000E+000	5.33000E+002	4.10000E+001	5.05470E+004	1.53610E+000	1.73883E+001	2.26567E-002	2.34517E-002	6.07324E-002	6.47301E-002	1.23980E+004	1.89286E+002	1.21621E+002	9.37825E-003	9.37825E-003	3.74470E+005	1.11000E+002	9.80000E+001	0.00000E+000	7.42743E+001	1.68942E+002	6.30419E+001	1.00000E+002	9.32491E-001	6.86045E-002	0.00000E+000	2.36024E+002	6.45782E+000	8.31153E-001	1.14812E+002	2.11278E+002	7.06411E+001	2.45328E+002	6.28499E-001	7.50374E-001	-1.68429E-002	-5.51763E+001	-3.95286E+001	-6.16478E-002	-4.58722E+001	5.45869E+001
1.35089E+002	3.04119E+002	1.89271E+002	1.21602E+002	1.14187E+000	1.27608E+000	2.76400E+003	3.75226E+002	1.00000E+000	5.34000E+002	3.70000E+001	5.06500E+004	1.45712E+000	1.74390E+001	2.17193E-002	2.42723E-002	6.25723E-002	7.70810E-002	1.23980E+004	1.89286E+002	1.21621E+002	9.37825E-003	9.37825E-003	3.74470E+005	1.11000E+002	9.90000E+001	0.00000E+000	8.77263E+001	1.53175E+002	6.53509E+001	1.00000E+002	9.34242E-001	9.82010E-002	0.00000E+000	2.39417E+002	8.63863E+000	6.35443E-001	1.14812E+002	2.11278E+002	7.06411E+001	2.45437E+002	6.28499E-001	7.50374E-001	-5.50987E-002	-5.17830E+001	3.61411E+001	-6.16313E-002	-4.57631E+001	5.46446E+001
1.42483E+002	3.82828E+002	1.89394E+002	1.21783E+002	1.13572E+000	1.28437E+000	3.48100E+003	4.03664E+002	1.00000E+000	5.35000E+002	2.40000E+001	5.07320E+004	1.45868E+000	1.95660E+001	1.92495E-002	2.17689E-002	5.23130E-002	6.57818E-002	1.23980E+004	1.89286E+002	1.21621E+002	9.37825E-003	9.37825E-003	3.74470E+005	1.11000E+002	1.00000E+002	0.00000E+000	9.09543E+001	2.34599E+002	7.37024E+001	1.00000E+002	1.21122E+000	6.71667E-002	0.00000E+000	2.38077E+002	5.10130E+000	9.58866E-001	1.14812E+002	2.11278E+002	7.06411E+001	2.45554E+002	6.28499E-001	7.50374E-001	-6.09991E-002	-5.31231E+001	4.61200E+001	-6.16175E-002	-4.56458E+001	5.47813E+001
1.39597E+002	3.92204E+002	1.89331E+002	1.21730E+002	1.10114E+000	1.24787E+000	3.36600E+003	4.15446E+002	1.00000E+000	5.36000E+002	2.50000E+001	5.08300E+004	1.37408E+000	1.98041E+001	1.89795E-002	2.15087E-002	4.97038E-002	6.26561E-002	1.23980E+004	1.89286E+002	1.21621E+002	9.37825E-003	9.37825E-003	3.74470E+005	1.11000E+002	1.01000E+002	0.00000E+000	9.29744E+001	2.31379E+002	7.60689E+001	1.00000E+002	1.21589E+000	5.92715E-002	0.00000E+000	2.37805E+002	5.38479E+000	9.23774E-001	1.14812E+002	2.11278E+002	7.06411E+001	2.45644E+002	6.28499E-001	7.50374E-001	-6.20356E-002	-5.33946E+001	4.78149E+001	-6.16081E-002	-4.55560E+001	5.48347E+001
1.36779E+002	3.19729E+002	1.89332E+002	1.21791E+002	1.09821E+000	1.21679E+000	2.67000E+003	2.65449E+002	1.00000E+000	5.37000E+002	3.70000E+001	5.09440E+004	1.33630E+000	1.78810E+001	2.12535E-002	2.35484E-002	5.02012E-002	6.04512E-002	1.23980E+004	1.89286E+002	1.21621E+002	9.37825E-003	9.37825E-003	3.74470E+005	1.11000E+002	1.02000E+002	0.00000E+000	7.24210E+001	1.90811E+002	5.66457E+001	1.00000E+002	9.69209E-001	5.77601E-002	0.00000E+000	2.39074E+002	5.64257E+000	9.89825E-001	1.14812E+002	2.11278E+002	7.06411E+001	2.45709E+002	6.28499E-001	7.50374E-001	-5.07842E-002	-5.21260E+001	2.76163E+001	-6.16045E-002	-4.54908E+001	5.49010E+001
1.33011E+002	4.05048E+002	1.89288E+002	1.21620E+002	1.19378E+000	1.29288E+000	3.89300E+003	3.22295E+002	1.00000E+000	5.38000E+002	2.30000E+001	5.10240E+004	1.54341E+000	2.01258E+001	1.91329E-002	2.07213E-002	4.13645E-002	4.76545E-002	1.23980E+004	1.89286E+002	1.21621E+002	9.37825E-003	9.37825E-003	3.74470E+005	1.11000E+002	1.03000E+002	0.00000E+000	9.18038E+001	2.34570E+002	8.05616E+001	1.00000E+002	1.23714E+000	3.15048E-002	0.00000E+000	2.36351E+002	5.00877E+000	9.23460E-001	1.14812E+002	2.11278E+002	7.06411E+001	2.45824E+002	6.28499E-001	7.50374E-001	-3.93975E-002	-5.48490E+001	3.26884E+000	-6.15874E-002	-4.53755E+001	5.49537E+001
1.32185E+002	3.31632E+002	1.89289E+002	1.21730E+002	1.04132E+000	1.32890E+000	2.85800E+003	2.99154E+002	1.00000E+000	5.39000E+002	3.40000E+001	5.11400E+004	1.38380E+000	1.82108E+001	1.94783E-002	2.48576E-002	4.43053E-002	6.90310E-002	1.23980E+004	1.89286E+002	1.21621E+002	9.37825E-003	9.37825E-003	3.74470E+005	1.11000E+002	1.04000E+002	0.00000E+000	6.98136E+001	2.09062E+002	6.75462E+001	1.00000E+002	1.05226E+000	4.59222E-002	0.00000E+000	2.35156E+002	5.24677E+000	1.02889E+000	1.14812E+002	2.11278E+002	7.06411E+001	2.45873E+002	6.28499E-001	7.50374E-001	-1.20906E-001	-3.47244E+002	-1.30263E+002	-6.15892E-002	-4.53267E+001	5.50202E+001
1.35477E+002	3.88880E+002	1.89380E+002	1.21761E+002	1.14445E+000	1.30685E+000	3.62200E+003	4.96144E+002	1.00000E+000	5.40000E+002	2.50000E+001	5.12330E+004	1.49562E+000	1.97200E+001	1.90161E-002	2.17146E-002	5.56073E-002	7.13911E-002	1.23980E+004	1.89286E+002	1.21621E+002	9.37825E-003	9.37825E-003	3.74470E+005	1.11000E+002	1.05000E+002	0.00000E+000	9.39549E+001	2.25041E+002	7.79404E+001	1.00000E+002	1.20663E+000	8.02175E-002	0.00000E+000	2.37527E+002	5.41862E+000	8.84969E-001	1.14812E+002	2.11278E+002	7.06411E+001	2.45890E+002	6.28499E-001	7.50374E-001	-6.58131E-002	-5.36725E+001	5.47959E+001	-6.15996E-002	-4.53100E+001	5.50773E+001
1.38255E+002	3.56575E+002	1.89324E+002	1.21737E+002	1.07563E+000	1.14934E+000	2.76100E+003	4.30011E+002	1.00000E+000	5.42000E+002	3.00000E+001	5.14290E+004	1.23626E+000	1.88832E+001	2.04705E-002	2.18733E-002	5.48248E-002	6.19721E-002	1.23980E+004	1.89286E+002	1.21621E+002	9.37825E-003	9.37825E-003	3.74470E+005	1.11000E+002	1.06000E+002	0.00000E+000	9.54539E+001	1.95310E+002	7.09176E+001	1.00000E+002	1.09988E+000	7.82413E-002	0.00000E+000	2.40335E+002	7.03772E+000	7.80416E-001	1.14812E+002	2.11278E+002	7.06411E+001	2.46078E+002	6.28499E-001	7.50374E-001	-3.26635E-002	-5.08652E+001	-5.44378E+000	-6.15823E-002	-4.51219E+001	5.52191E+001
1.22940E+002	1.89541E+002	1.89317E+002	1.21522E+002	1.34840E+000	1.33144E+000	2.10400E+003	2.19865E+002	1.00000E+000	5.43000E+002	9.40000E+001	5.15660E+004	1.79531E+000	1.37674E+001	2.93965E-002	2.90267E-002	8.66529E-002	8.46248E-002	1.23980E+004	1.89286E+002	1.21621E+002	9.37825E-003	9.37825E-003	3.74470E+005	1.11000E+002	1.07000E+002	0.00000E+000	4.54576E+001	1.12739E+002	3.91689E+001	1.00000E+002	6.00106E-001	1.84313E-001	0.00000E+000	2.36950E+002	6.96603E+000	9.03198E-001	1.14812E+002	2.11278E+002	7.06411E+001	2.46131E+002	6.28499E-001	7.50374E-001	6.80966E-003	-5.42498E+001	-8.29850E+001	-6.15843E-002	-4.50686E+001	5.52473E+001
1.24951E+002	3.34954E+002	1.89286E+002	1.21683E+002	1.26409E+000	1.26655E+000	3.33500E+003	2.68310E+002	1.00000E+000	5.44000E+002	3.20000E+001	5.16310E+004	1.60104E+000	1.83018E+001	2.18892E-002	2.19319E-002	5.55269E-002	5.57246E-002	1.23980E+004	1.89286E+002	1.21621E+002	9.37825E-003	9.37825E-003	3.74470E+005	1.11000E+002	1.08000E+002	0.00000E+000	8.80958E+001	1.83843E+002	6.72479E+001	1.00000E+002	1.03177E+000	5.18228E-002	0.00000E+000	2.39703E+002	6.33336E+000	7.89059E-001	1.14812E+002	2.11278E+002	7.06411E+001	2.46222E+002	6.28499E-001	7.50374E-001	-5.02174E-004	-5.14968E+001	-6.65077E+001	-6.15789E-002	-4.49778E+001	5.53429E+001
1.38752E+002	2.65840E+002	1.89235E+002	1.21702E+002	1.07661E+000	1.33663E+000	2.38100E+003	3.84987E+002	1.00000E+000	5.45000E+002	4.90000E+001	5.17440E+004	1.43904E+000	1.63046E+001	2.20638E-002	2.73925E-002	5.60347E-002	8.36618E-002	1.23980E+004	1.89286E+002	1.21621E+002	9.37825E-003	9.37825E-003	3.74470E+005	1.11000E+002	1.09000E+002	0.00000E+000	7.29287E+001	1.47895E+002	5.16737E+001	1.00000E+002	8.27858E-001	1.15462E-001	0.00000E+000	2.41996E+002	7.49942E+000	7.88649E-001	1.14812E+002	2.11278E+002	7.06411E+001	2.46367E+002	6.28499E-001	7.50374E-001	-1.07284E-001	-4.92039E+001	1.40341E+002	-6.15581E-002	-4.48330E+001	5.54410E+001
1.41515E+002	3.45530E+002	1.89359E+002	1.21631E+002	1.09821E+000	1.25270E+000	2.97000E+003	4.23553E+002	1.00000E+000	5.46000E+002	3.00000E+001	5.18310E+004	1.37573E+000	1.85884E+001	2.01515E-002	2.29863E-002	5.41189E-002	6.91233E-002	1.23980E+004	1.89286E+002	1.21621E+002	9.37825E-003	9.37825E-003	3.74470E+005	1.11000E+002	1.10000E+002	0.00000E+000	1.00606E+002	1.86194E+002	6.44447E+001	1.00000E+002	1.06635E+000	9.23366E-002	0.00000E+000	2.45359E+002	7.14586E+000	7.41068E-001	1.14812E+002	2.11278E+002	7.06411E+001	2.46509E+002	6.28499E-001	7.50374E-001	-6.52130E-002	-4.58414E+001	6.14543E+001	-6.15371E-002	-4.46908E+001	5.55564E+001
1.25470E+002	2.28637E+002	1.89325E+002	1.21592E+002	1.14418E+000	1.43173E+000	2.31900E+003	2.18600E+002	1.00000E+000	5.47000E+002	5.60000E+001	5.19530E+004	1.63816E+000	1.51208E+001	2.37599E-002	2.97310E-002	5.71605E-002	8.63104E-002	1.23980E+004	1.89286E+002	1.21621E+002	9.37825E-003	9.37825E-003	3.74470E+005	1.11000E+002	1.11000E+002	0.00000E+000	6.71563E+001	1.13896E+002	4.88303E+001	1.00000E+002	7.01225E-001	9.32653E-002	0.00000E+000	2.41537E+002	9.71052E+000	6.17161E-001	1.14812E+002	2.11278E+002	7.06411E+001	2.46607E+002	6.28499E-001	7.50374E-001	-1.11138E-001	-3.40863E+002	-1.43602E+002	-6.15274E-002	-4.45928E+001	5.56244E+001
1.24654E+002	2.18535E+002	1.88486E+002	1.21376E+002	1.21135E+000	1.44736E+000	2.33500E+003	2.72853E+002	1.00000E+000	5.83000E+002	5.70000E+001	5.54710E+004	1.75326E+000	1.47829E+001	2.50684E-002	2.99525E-002	7.67449E-002	1.07593E-001	1.67790E+004	1.88486E+002	1.21376E+002	7.67449E-002	1.07593E-001	2.33500E+003	1.00000E+000	1.00000E+000	0.00000E+000	3.68238E+001	1.21324E+002	6.10692E+001	1.00000E+002	6.74505E-001	1.34845E-001	0.00000E+000	2.26042E+002	6.32508E+000	9.44239E-001	3.68238E+001	1.21324E+002	6.10692E+001	2.26042E+002	6.32508E+000	9.44239E-001	-8.78199E-002	-6.51585E+001	8.57439E+001	-8.78199E-002	-6.51585E+001	8.57439E+001
1.25064E+002	1.75866E+002	1.89398E+002	1.21639E+002	9.08845E-001	1.29957E+000	1.29700E+003	1.94509E+002	1.00000E+000	6.38000E+002	3.70000E+001	6.09750E+004	1.18111E+000	1.32614E+001	2.52360E-002	3.60854E-002	5.33143E-002	1.01426E-001	1.84610E+004	1.89398E+002	1.21639E+002	5.33143E-002	1.01426E-001	1.29700E+003	1.00000E+000	1.00000E+000	0.00000E+000	4.08323E+001	1.10417E+002	2.99289E+001	1.00000E+002	5.47895E-001	1.16061E-001	0.00000E+000	2.53406E+002	7.74230E+000	1.03503E+000	4.08323E+001	1.10417E+002	2.99289E+001	2.53406E+002	7.74230E+000	1.03503E+000	-1.75452E-001	-3.28994E+002	3.11974E+000	-1.75452E-001	-3.28994E+002	3.11974E+000
1.30539E+002	2.67967E+002	1.88624E+002	1.20799E+002	1.07161E+000	1.29812E+000	2.32300E+003	3.77026E+002	1.00000E+000	6.69000E+002	2.50000E+001	6.40230E+004	1.39109E+000	1.63697E+001	2.22338E-002	2.69334E-002	5.96193E-002	8.52554E-002	1.94300E+004	1.88624E+002	1.20799E+002	5.96193E-002	8.52554E-002	2.32300E+003	1.00000E+000	1.00000E+000	0.00000E+000	3.85595E+001	1.16164E+002	1.15594E+002	1.00000E+002	8.51147E-001	1.02779E-001	0.00000E+000	2.05671E+002	6.55434E+000	9.13560E-001	3.85595E+001	1.16164E+002	1.15594E+002	2.05671E+002	6.55434E+000	9.13560E-001	-9.43471E-002	-8.55287E+001	7.81369E+001	-9.43471E-002	-8.55287E+001	7.81369E+001
1.11843E+002	1.15932E+002	1.89173E+002	1.21138E+002	1.23006E+000	1.47211E+000	1.28800E+003	1.54521E+002	1.00000E+000	7.93000E+002	5.50000E+001	7.65010E+004	1.81079E+000	1.07672E+001	3.42743E-002	4.10188E-002	8.46024E-002	1.17746E-001	2.33090E+004	1.89119E+002	1.21339E+002	2.79863E-002	2.79863E-002	5.35380E+004	2.10000E+001	2.00000E+000	0.00000E+000	2.57423E+001	4.85306E+001	4.25373E+001	1.00000E+002	3.64598E-001	2.12224E-001	0.00000E+000	2.20515E+002	1.28063E+001	6.27928E-001	9.40752E+001	2.01015E+002	2.15661E+002	2.10409E+002	1.61075E+000	7.74341E-001	-8.80158E-002	-7.06852E+001	8.06950E+001	-9.58311E-002	-8.07911E+001	8.59428E+001
1.06921E+002	1.25934E+002	1.89076E+002	1.21263E+002	1.36585E+000	1.62822E+000	1.68400E+003	2.21595E+002	1.00000E+000	7.94000E+002	5.60000E+001	7.66020E+004	2.22390E+000	1.12220E+001	3.32837E-002	3.96772E-002	7.58809E-002	1.04380E-001	2.33090E+004	1.89119E+002	1.21339E+002	2.79863E-002	2.79863E-002	5.35380E+004	2.10000E+001	3.00000E+000	0.00000E+000	2.74004E+001	5.51511E+001	4.56239E+001	1.00000E+002	3.99517E-001	1.27201E-001	0.00000E+000	2.23820E+002	1.07485E+001	6.54294E-001	9.40752E+001	2.01015E+002	2.15661E+002	2.10458E+002	1.61075E+000	7.74341E-001	-8.60644E-002	-6.73805E+001	8.01827E+001	-9.58305E-002	-8.07418E+001	8.59893E+001
1.27875E+002	3.06604E+002	1.89248E+002	1.21262E+002	1.20718E+000	1.23172E+000	2.84200E+003	3.73536E+002	1.00000E+000	7.96000E+002	2.20000E+001	7.67940E+004	1.48690E+000	1.75101E+001	2.26443E-002	2.31046E-002	5.43650E-002	5.63794E-002	2.33090E+004	1.89119E+002	1.21339E+002	2.79863E-002	2.79863E-002	5.35380E+004	2.10000E+001	4.00000E+000	0.00000E+000	5.26904E+001	1.73455E+002	8.22407E+001	1.00000E+002	9.47113E-001	6.86319E-002	0.00000E+000	2.45964E+002	5.64936E+000	9.58252E-001	9.40752E+001	2.01015E+002	2.15661E+002	2.10512E+002	1.61075E+000	7.74341E-001	-8.44240E-003	-4.52365E+001	-4.54203E+001	-9.58414E-002	-8.06885E+001	8.60953E+001
1.29594E+002	1.86847E+002	1.89426E+002	1.21302E+002	1.17091E+000	1.22439E+000	1.67300E+003	2.74341E+002	1.00000E+000	7.97000E+002	3.60000E+001	7.69100E+004	1.43365E+000	1.36692E+001	2.86270E-002	2.99344E-002	8.55449E-002	9.30265E-002	2.33090E+004	1.89119E+002	1.21339E+002	2.79863E-002	2.79863E-002	5.35380E+004	2.10000E+001	5.00000E+000	0.00000E+000	3.01285E+001	1.03694E+002	6.33424E+001	1.00000E+002	6.10635E-001	2.14029E-001	0.00000E+000	2.36044E+002	7.57645E+000	9.31273E-001	9.40752E+001	2.01015E+002	2.15661E+002	2.10527E+002	1.61075E+000	7.74341E-001	-2.07191E-002	-5.51564E+001	-3.22573E+001	-9.58495E-002	-8.06728E+001	8.61645E+001
1.42980E+002	4.36627E+002	1.89302E+002	1.21290E+002	1.19305E+000	1.36998E+000	4.42600E+003	4.68205E+002	1.00000E+000	7.99000E+002	1.40000E+001	7.70940E+004	1.63445E+000	2.08956E+001	1.79329E-002	2.05925E-002	4.89306E-002	6.33456E-002	2.33090E+004	1.89119E+002	1.21339E+002	2.79863E-002	2.79863E-002	5.35380E+004	2.10000E+001	7.00000E+000	0.00000E+000	8.21800E+001	2.39584E+002	1.44885E+002	1.00000E+002	1.44330E+000	4.85994E-002	0.00000E+000	2.37677E+002	5.09495E+000	8.51423E-001	9.40752E+001	2.01015E+002	2.15661E+002	2.10611E+002	1.61075E+000	7.74341E-001	-6.74672E-002	-5.35225E+001	5.80502E+001	-9.58521E-002	-8.05886E+001	8.62296E+001
1.41028E+002	2.77164E+002	1.89181E+002	1.21245E+002	1.11070E+000	1.45966E+000	2.77200E+003	2.54809E+002	1.00000E+000	8.00000E+002	2.40000E+001	7.72160E+004	1.62125E+000	1.66483E+001	2.10960E-002	2.77240E-002	5.29185E-002	8.79013E-002	2.33090E+004	1.89119E+002	1.21339E+002	2.79863E-002	2.79863E-002	5.35380E+004	2.10000E+001	8.00000E+000	0.00000E+000	5.26253E+001	1.35351E+002	1.10154E+002	1.00000E+002	9.30705E-001	9.35760E-002	0.00000E+000	2.24320E+002	6.93212E+000	7.90730E-001	9.40752E+001	2.01015E+002	2.15661E+002	2.10661E+002	1.61075E+000	7.74341E-001	-1.34304E-001	-3.58080E+002	-1.13743E+002	-9.58512E-002	-8.05386E+001	8.62500E+001
1.27516E+002	1.55905E+002	1.89330E+002	1.21334E+002	1.20621E+000	1.23433E+000	1.44800E+003	2.56123E+002	1.00000E+000	8.01000E+002	4.40000E+001	7.73300E+004	1.48887E+000	1.24862E+001	3.16986E-002	3.24375E-002	8.91460E-002	9.30478E-002	2.33090E+004	1.89119E+002	1.21339E+002	2.79863E-002	2.79863E-002	5.35380E+004	2.10000E+001	9.00000E+000	0.00000E+000	6.76144E+001	8.00773E+001	6.22091E+001	1.00000E+002	6.49204E-001	2.37773E-001	0.00000E+000	2.35917E+002	2.81177E+001	2.69728E-001	9.40752E+001	2.01015E+002	2.15661E+002	2.10716E+002	1.61075E+000	7.74341E-001	-9.90980E-003	-5.52834E+001	-5.26907E+001	-9.58488E-002	-8.04844E+001	8.63381E+001
1.14838E+002	1.37412E+002	1.89297E+002	1.21556E+002	1.38032E+000	1.49799E+000	1.73500E+003	2.10397E+002	1.00000E+000	8.02000E+002	5.40000E+001	7.74350E+004	2.06771E+000	1.17223E+001	3.31384E-002	3.59632E-002	9.20477E-002	1.07226E-001	2.33090E+004	1.89119E+002	1.21339E+002	2.79863E-002	2.79863E-002	5.35380E+004	2.10000E+001	1.00000E+001	0.00000E+000	2.89619E+001	7.20622E+001	4.61459E+001	1.00000E+002	4.55548E-001	2.08872E-001	0.00000E+000	2.36533E+002	9.09999E+000	7.61378E-001	9.40752E+001	2.01015E+002	2.15661E+002	2.10751E+002	1.61075E+000	7.74341E-001	-3.92844E-002	-5.46667E+001	3.23044E+000	-9.58525E-002	-8.04493E+001	8.64032E+001
1.16138E+002	1.24546E+002	1.89179E+002	1.21181E+002	9.08482E-001	1.26239E+000	8.87000E+002	2.19313E+002	1.00000E+000	8.03000E+002	6.00000E+001	7.75410E+004	1.14686E+000	1.11600E+001	3.05038E-002	4.23870E-002	7.17786E-002	1.31255E-001	2.33090E+004	1.89119E+002	1.21339E+002	2.79863E-002	2.79863E-002	5.35380E+004	2.10000E+001	1.10000E+001	0.00000E+000	2.24590E+001	6.23491E+001	3.67087E+001	1.00000E+002	3.75389E-001	2.26346E-001	0.00000E+000	2.39432E+002	1.16887E+001	8.29019E-001	9.40752E+001	2.01015E+002	2.15661E+002	2.10772E+002	1.61075E+000	7.74341E-001	-1.61632E-001	-3.42968E+002	-4.10330E+001	-9.58589E-002	-8.04281E+001	8.63672E+001
1.26802E+002	2.37702E+002	1.89287E+002	1.21307E+002	1.14868E+000	1.30087E+000	2.21200E+003	2.06300E+002	1.00000E+000	8.05000E+002	3.00000E+001	7.77210E+004	1.49428E+000	1.54176E+001	2.44234E-002	2.76593E-002	5.89917E-002	7.40283E-002	2.33090E+004	1.89119E+002	1.21339E+002	2.79863E-002	2.79863E-002	5.35380E+004	2.10000E+001	1.20000E+001	0.00000E+000	4.67643E+001	1.21295E+002	8.12347E+001	1.00000E+002	7.73054E-001	7.64342E-002	0.00000E+000	2.34048E+002	7.84087E+000	7.82589E-001	9.40752E+001	2.01015E+002	2.15661E+002	2.10792E+002	1.61075E+000	7.74341E-001	-6.05801E-002	-5.71521E+001	4.12083E+001	-9.58780E-002	-8.04083E+001	8.64606E+001
1.16193E+002	9.15810E+001	1.89290E+002	1.21549E+002	1.15989E+000	1.27705E+000	8.46000E+002	2.52189E+002	1.00000E+000	8.07000E+002	6.70000E+001	7.79650E+004	1.48124E+000	9.56980E+000	3.98780E-002	4.39059E-002	1.17545E-001	1.40818E-001	2.33090E+004	1.89119E+002	1.21339E+002	2.79863E-002	2.79863E-002	5.35380E+004	2.10000E+001	1.30000E+001	0.00000E+000	3.88575E+001	5.10613E+001	3.90078E+001	1.00000E+002	3.99022E-001	4.73105E-001	0.00000E+000	2.34563E+002	2.86080E+001	3.46831E-001	9.40752E+001	2.01015E+002	2.15661E+002	2.10896E+002	1.61075E+000	7.74341E-001	-4.65098E-002	-5.66370E+001	1.49455E+001	-9.58749E-002	-8.03038E+001	8.65907E+001
1.26928E+002	2.21040E+002	1.89137E+002	1.21304E+002	9.95583E-001	1.16415E+000	1.60500E+003	2.78811E+002	1.00000E+000	8.08000E+002	3.60000E+001	7.80470E+004	1.15901E+000	1.48674E+001	2.48508E-002	2.90584E-002	6.12530E-002	8.15684E-002	2.33090E+004	1.89119E+002	1.21339E+002	2.79863E-002	2.79863E-002	5.35380E+004	2.10000E+001	1.40000E+001	0.00000E+000	4.16586E+001	1.01907E+002	7.49199E+001	1.00000E+002	6.79375E-001	1.34881E-001	0.00000E+000	2.29875E+002	9.57583E+000	7.52276E-001	9.40752E+001	2.01015E+002	2.15661E+002	2.10910E+002	1.61075E+000	7.74341E-001	-7.65253E-002	-6.13251E+001	6.77005E+001	-9.58834E-002	-8.02897E+001	8.65621E+001
1.27902E+002	2.57130E+002	1.89180E+002	1.21223E+002	1.09721E+000	1.31075E+000	2.30200E+003	1.51224E+002	1.00000E+000	8.09000E+002	2.70000E+001	7.81460E+004	1.43817E+000	1.60353E+001	2.28685E-002	2.73191E-002	5.06620E-002	6.97576E-002	2.33090E+004	1.89119E+002	1.21339E+002	2.79863E-002	2.79863E-002	5.35380E+004	2.10000E+001	1.50000E+001	0.00000E+000	4.80456E+001	1.32927E+002	8.09556E+001	1.00000E+002	8.10027E-001	5.93984E-002	0.00000E+000	2.38141E+002	7.30572E+000	8.23332E-001	9.40752E+001	2.01015E+002	2.15661E+002	2.10955E+002	1.61075E+000	7.74341E-001	-8.71692E-002	-5.30586E+001	9.66777E+001	-9.58844E-002	-8.02454E+001	8.66058E+001
1.33090E+002	2.33756E+002	1.89380E+002	1.21468E+002	1.14941E+000	1.36583E+000	2.28100E+003	2.97421E+002	1.00000E+000	8.13000E+002	3.10000E+001	7.85570E+004	1.56989E+000	1.52891E+001	2.40665E-002	2.85978E-002	6.15406E-002	8.46881E-002	2.33090E+004	1.89119E+002	1.21339E+002	2.79863E-002	2.79863E-002	5.35380E+004	2.10000E+001	1.80000E+001	0.00000E+000	6.41083E+001	1.13939E+002	8.88007E+001	1.00000E+002	8.29060E-001	1.07243E-001	0.00000E+000	2.28742E+002	1.07127E+001	5.64065E-001	9.40752E+001	2.01015E+002	2.15661E+002	2.11117E+002	1.61075E+000	7.74341E-001	-8.45348E-002	-6.24581E+001	8.22009E+001	-9.58892E-002	-8.00832E+001	8.68455E+001
1.35760E+002	6.40604E+002	1.88924E+002	1.21391E+002	1.14405E+000	1.45256E+000	6.57400E+003	7.45012E+002	1.00000E+000	8.15000E+002	0.00000E+000	7.87260E+004	1.66180E+000	2.53102E+001	1.41101E-002	1.79151E-002	4.97122E-002	7.87678E-002	2.33090E+004	1.89119E+002	1.21339E+002	2.79863E-002	2.79863E-002	5.35380E+004	2.10000E+001	1.90000E+001	0.00000E+000	1.17739E+002	2.26146E+002	3.22111E+002	1.00000E+002	2.11637E+000	4.48504E-002	0.00000E+000	1.99383E+002	4.07330E+000	8.73835E-001	9.40752E+001	2.01015E+002	2.15661E+002	2.11208E+002	1.61075E+000	7.74341E-001	-1.17369E-001	-9.18172E+001	1.17890E+002	-9.58990E-002	-7.99918E+001	8.68631E+001
1.53991E+002	1.10749E+003	1.88958E+002	1.21397E+002	1.13069E+000	1.51038E+000	1.16300E+004	1.55808E+003	1.00000E+000	8.16000E+002	0.00000E+000	7.88340E+004	1.70778E+000	3.32790E+001	1.04846E-002	1.40055E-002	4.66051E-002	8.21225E-002	2.33090E+004	1.89119E+002	1.21339E+002	2.79863E-002	2.79863E-002	5.35380E+004	2.10000E+001	2.00000E+001	0.00000E+000	2.09074E+002	4.14238E+002	5.34264E+002	1.00000E+002	3.66616E+000	2.63205E-002	0.00000E+000	2.03135E+002	3.22761E+000	8.29126E-001	9.40752E+001	2.01015E+002	2.15661E+002	2.11259E+002	1.61075E+000	7.74341E-001	-1.42365E-001	-3.79265E+002	-1.18197E+002	-9.58971E-002	-7.99406E+001	8.69175E+001
1.26724E+002	4.08870E+002	1.88934E+002	1.21350E+002	1.19958E+000	1.45555E+000	4.39900E+003	3.33600E+002	1.00000E+000	8.17000E+002	1.60000E+001	7.89480E+004	1.74605E+000	2.02205E+001	1.80865E-002	2.19457E-002	5.06634E-002	7.28839E-002	2.33090E+004	1.89119E+002	1.21339E+002	2.79863E-002	2.79863E-002	5.35380E+004	2.10000E+001	2.10000E+001	0.00000E+000	8.06519E+001	1.57859E+002	1.82217E+002	1.00000E+002	1.32685E+000	5.07663E-002	0.00000E+000	2.07538E+002	5.71142E+000	7.61850E-001	9.40752E+001	2.01015E+002	2.15661E+002	2.11324E+002	1.61075E+000	7.74341E-001	-9.49133E-002	-8.36622E+001	8.12463E+001	-9.58919E-002	-7.98757E+001	8.69619E+001
1.39601E+002	4.36701E+002	1.89397E+002	1.21212E+002	1.14038E+000	1.33506E+000	4.10100E+003	4.10491E+002	1.00000E+000	8.27000E+002	6.15000E+002	8.00270E+004	1.52247E+000	2.08974E+001	1.78075E-002	2.08476E-002	5.35682E-002	7.21861E-002	2.44010E+004	1.89397E+002	1.21212E+002	5.35682E-002	7.21861E-002	4.10100E+003	1.00000E+000	1.00000E+000	0.00000E+000	8.83635E+001	2.15326E+002	1.75046E+002	1.00000E+002	1.49381E+000	3.14697E-002	0.00000E+000	2.25682E+002	5.91712E+000	7.61615E-001	8.83635E+001	2.15326E+002	1.75046E+002	2.25682E+002	5.91712E+000	7.61615E-001	-7.71113E-002	-6.55183E+001	6.46782E+001	-7.71113E-002	-6.55183E+001	6.46782E+001
1.68159E+002	1.07688E+003	1.89369E+002	1.21552E+002	1.19135E+000	1.31176E+000	1.04790E+004	1.47428E+003	1.00000E+000	8.84000E+002	3.00000E+000	8.56350E+004	1.56277E+000	3.28158E+001	1.16381E-002	1.28143E-002	4.24913E-002	5.11336E-002	2.60600E+004	1.89409E+002	1.21731E+002	1.13279E-002	1.13279E-002	8.97288E+005	5.40000E+001	1.00000E+000	0.00000E+000	1.97961E+002	5.45378E+002	3.73145E+002	1.00000E+002	3.46621E+000	3.36367E-002	0.00000E+000	2.35677E+002	3.46133E+000	8.14494E-001	3.33688E+002	8.13977E+002	6.82897E+002	2.26069E+002	3.96828E-001	7.67756E-001	-4.65840E-002	-5.55228E+001	1.62152E+001	-8.06029E-002	-6.51311E+001	7.18804E+001
1.79177E+002	1.28256E+003	1.89437E+002	1.21778E+002	1.12238E+000	1.35090E+000	1.20880E+004	1.70533E+003	1.00000E+000	8.85000E+002	1.00000E+000	8.57360E+004	1.51622E+000	3.58129E+001	1.02085E-002	1.22870E-002	3.82904E-002	5.47765E-002	2.60600E+004	1.89409E+002	1.21731E+002	1.13279E-002	1.13279E-002	8.97288E+005	5.40000E+001	2.00000E+000	0.00000E+000	2.11775E+002	6.44067E+002	4.51881E+002	1.00000E+002	4.06623E+000	2.28602E-002	0.00000E+000	2.34033E+002	3.03649E+000	8.64453E-001	3.33688E+002	8.13977E+002	6.82897E+002	2.26094E+002	3.96828E-001	7.67756E-001	-9.09291E-002	-5.71668E+001	1.00053E+002	-8.06053E-002	-6.51056E+001	7.19522E+001
1.65715E+002	1.26044E+003	1.89459E+002	1.21806E+002	1.17294E+000	1.41292E+000	1.29210E+004	1.56444E+003	1.00000E+000	8.86000E+002	2.00000E+000	8.58350E+004	1.65728E+000	3.55027E+001	1.03188E-002	1.24300E-002	4.38873E-002	6.30679E-002	2.60600E+004	1.89409E+002	1.21731E+002	1.13279E-002	1.13279E-002	8.97288E+005	5.40000E+001	3.00000E+000	0.00000E+000	2.17555E+002	6.63887E+002	4.13642E+002	1.00000E+002	4.01072E+000	2.81958E-002	0.00000E+000	2.39353E+002	2.91314E+000	8.71529E-001	3.33688E+002	8.13977E+002	6.82897E+002	2.26148E+002	3.96828E-001	7.67756E-001	-9.13346E-002	-5.18471E+001	1.06177E+002	-8.06003E-002	-6.50518E+001	7.20040E+001
1.85319E+002	1.26365E+003	1.89536E+002	1.21759E+002	1.17810E+000	1.32700E+000	1.22850E+004	1.84055E+003	1.00000E+000	8.87000E+002	1.00000E+000	8.59320E+004	1.56334E+000	3.55478E+001	1.06291E-002	1.19724E-002	4.27283E-002	5.38106E-002	2.60600E+004	1.89409E+002	1.21731E+002	1.13279E-002	1.13279E-002	8.97288E+005	5.40000E+001	4.00000E+000	0.00000E+000	2.05341E+002	6.69357E+002	4.26771E+002	1.00000E+002	4.03529E+000	2.92789E-002	0.00000E+000	2.38002E+002	2.88775E+000	9.01663E-001	3.33688E+002	8.13977E+002	6.82897E+002	2.26193E+002	3.96828E-001	7.67756E-001	-5.79234E-002	-5.31983E+001	4.01858E+001	-8.05987E-002	-6.50068E+001	7.20537E+001
1.85751E+002	1.09796E+003	1.89457E+002	1.21719E+002	1.12066E+000	1.35627E+000	1.03760E+004	8.61739E+002	1.00000E+000	8.88000E+002	2.00000E+000	8.60400E+004	1.51992E+000	3.31355E+001	1.10017E-002	1.33147E-002	3.75441E-002	5.41411E-002	2.60600E+004	1.89409E+002	1.21731E+002	1.13279E-002	1.13279E-002	8.97288E+005	5.40000E+001	5.00000E+000	0.00000E+000	1.99708E+002	5.55505E+002	3.50556E+002	1.00000E+002	3.42381E+000	2.20894E-002	0.00000E+000	2.39563E+002	3.44248E+000	8.23009E-001	3.33688E+002	8.13977E+002	6.82897E+002	2.26258E+002	3.96828E-001	7.67756E-001	-9.36488E-002	-5.16367E+001	1.10924E+002	-8.05918E-002	-6.49415E+001	7.20859E+001
1.88806E+002	1.16688E+003	1.89414E+002	1.21626E+002	1.15517E+000	1.35254E+000	1.13380E+004	1.59746E+003	1.00000E+000	8.89000E+002	2.00000E+000	8.61400E+004	1.56241E+000	3.41597E+001	1.08487E-002	1.27023E-002	4.15342E-002	5.63470E-002	2.60600E+004	1.89409E+002	1.21731E+002	1.13279E-002	1.13279E-002	8.97288E+005	5.40000E+001	6.00000E+000	0.00000E+000	2.06308E+002	6.19112E+002	3.71705E+002	1.00000E+002	3.70238E+000	3.22412E-002	0.00000E+000	2.41249E+002	3.12612E+000	8.66997E-001	3.33688E+002	8.13977E+002	6.82897E+002	2.26324E+002	3.96828E-001	7.67756E-001	-7.72024E-002	-4.99515E+001	8.04778E+001	-8.05842E-002	-6.48755E+001	7.21175E+001
1.75691E+002	1.21393E+003	1.89414E+002	1.21647E+002	1.12190E+000	1.34679E+000	1.14150E+004	1.56663E+003	1.00000E+000	8.90000E+002	0.00000E+000	8.62350E+004	1.51097E+000	3.48415E+001	1.05007E-002	1.26056E-002	3.84925E-002	5.47541E-002	2.60600E+004	1.89409E+002	1.21731E+002	1.13279E-002	1.13279E-002	8.97288E+005	5.40000E+001	7.00000E+000	0.00000E+000	1.99280E+002	6.36214E+002	3.90971E+002	1.00000E+002	3.79752E+000	3.12352E-002	0.00000E+000	2.39859E+002	3.01784E+000	8.95070E-001	3.33688E+002	8.13977E+002	6.82897E+002	2.26362E+002	3.96828E-001	7.67756E-001	-8.96087E-002	-5.13410E+001	1.03268E+002	-8.05849E-002	-6.48383E+001	7.21589E+001
1.63068E+002	9.55319E+002	1.89478E+002	1.21834E+002	1.12924E+000	1.24819E+000	8.40300E+003	8.05105E+002	1.00000E+000	8.91000E+002	1.20000E+001	8.63440E+004	1.40951E+000	3.09082E+001	1.23188E-002	1.36165E-002	3.87233E-002	4.68175E-002	2.60600E+004	1.89409E+002	1.21731E+002	1.13279E-002	1.13279E-002	8.97288E+005	5.40000E+001	8.00000E+000	0.00000E+000	1.63977E+002	5.04295E+002	2.95143E+002	1.00000E+002	2.97752E+000	2.38233E-002	0.00000E+000	2.42241E+002	3.56725E+000	8.82552E-001	3.33688E+002	8.13977E+002	6.82897E+002	2.26428E+002	3.96828E-001	7.67756E-001	-4.84934E-002	-4.89592E+001	2.64605E+001	-8.05776E-002	-6.47724E+001	7.22460E+001
1.77104E+002	1.22480E+003	1.89446E+002	1.21820E+002	1.14319E+000	1.29732E+000	1.13120E+004	1.93207E+003	1.00000E+000	8.92000E+002	1.00000E+000	8.64260E+004	1.48308E+000	3.49972E+001	1.07485E-002	1.21977E-002	4.45374E-002	5.69337E-002	2.60600E+004	1.89409E+002	1.21731E+002	1.13279E-002	1.13279E-002	8.97288E+005	5.40000E+001	9.00000E+000	0.00000E+000	2.21736E+002	6.20104E+002	3.99381E+002	1.00000E+002	3.84598E+000	3.49192E-002	0.00000E+000	2.38761E+002	3.29122E+000	8.24450E-001	3.33688E+002	8.13977E+002	6.82897E+002	2.26430E+002	3.96828E-001	7.67756E-001	-6.16334E-002	-5.24386E+001	4.80330E+001	-8.05852E-002	-6.47699E+001	7.22559E+001
1.81762E+002	1.74269E+003	1.89466E+002	1.21758E+002	1.22033E+000	1.39108E+000	1.83160E+004	2.38258E+003	1.00000E+000	8.93000E+002	0.00000E+000	8.65210E+004	1.69757E+000	4.17455E+001	9.01699E-003	1.02786E-002	3.97724E-002	5.13367E-002	2.60600E+004	1.89409E+002	1.21731E+002	1.13279E-002	1.13279E-002	8.97288E+005	5.40000E+001	1.00000E+001	0.00000E+000	3.03808E+002	8.89343E+002	5.85817E+002	1.00000E+002	5.51811E+000	1.80221E-002	0.00000E+000	2.37456E+002	2.51820E+000	8.46810E-001	3.33688E+002	8.13977E+002	6.82897E+002	2.26453E+002	3.96828E-001	7.67756E-001	-6.38670E-002	-5.37441E+001	5.10042E+001	-8.05869E-002	-6.47468E+001	7.22779E+001
1.61634E+002	2.40201E+003	1.89237E+002	1.21581E+002	1.35078E+000	1.62638E+000	3.18920E+004	9.28130E+003	1.00000E+000	8.94000E+002	0.00000E+000	8.66200E+004	2.19689E+000	4.90103E+001	7.56386E-003	9.10714E-003	4.84690E-002	6.99710E-002	2.60600E+004	1.89409E+002	1.21731E+002	1.13279E-002	1.13279E-002	8.97288E+005	5.40000E+001	1.10000E+001	0.00000E+000	5.04202E+002	9.79744E+002	9.39543E+002	1.00000E+002	7.59092E+000	1.88964E-002	0.00000E+000	2.19380E+002	2.39248E+000	6.75465E-001	3.33688E+002	8.13977E+002	6.82897E+002	2.26489E+002	3.96828E-001	7.67756E-001	-9.10876E-002	-7.18198E+001	8.56497E+001	-8.05853E-002	-6.47108E+001	7.22463E+001
1.67020E+002	2.37254E+003	1.89250E+002	1.21608E+002	1.30886E+000	1.61015E+000	3.03310E+004	6.97752E+003	1.00000E+000	8.95000E+002	0.00000E+000	8.67080E+004	2.10747E+000	4.87087E+001	7.51537E-003	9.24535E-003	4.79180E-002	7.21811E-002	2.60600E+004	1.89409E+002	1.21731E+002	1.13279E-002	1.13279E-002	8.97288E+005	5.40000E+001	1.20000E+001	0.00000E+000	4.92082E+002	9.55328E+002	9.47830E+002	1.00000E+002	7.51157E+000	1.79928E-002	0.00000E+000	2.17642E+002	2.40904E+000	6.87866E-001	3.33688E+002	8.13977E+002	6.82897E+002	2.26538E+002	3.96828E-001	7.67756E-001	-1.01743E-001	-7.35577E+001	1.04946E+002	-8.05804E-002	-6.46617E+001	7.22917E+001
1.79730E+002	2.38652E+003	1.89229E+002	1.21608E+002	1.32625E+000	1.58133E+000	3.04170E+004	9.82788E+003	1.00000E+000	8.96000E+002	0.00000E+000	8.68100E+004	2.09723E+000	4.88521E+001	7.60441E-003	9.06700E-003	4.82082E-002	6.82542E-002	2.60600E+004	1.89409E+002	1.21731E+002	1.13279E-002	1.13279E-002	8.97288E+005	5.40000E+001	1.30000E+001	0.00000E+000	4.83863E+002	9.79353E+002	9.42173E+002	1.00000E+002	7.53816E+000	1.98851E-002	0.00000E+000	2.19400E+002	2.36197E+000	7.00582E-001	3.33688E+002	8.13977E+002	6.82897E+002	2.26554E+002	3.96828E-001	7.67756E-001	-8.62361E-002	-7.17999E+001	7.61710E+001	-8.05837E-002	-6.46457E+001	7.23103E+001
1.82371E+002	2.26411E+003	1.89303E+002	1.21679E+002	1.28796E+000	1.53596E+000	2.73810E+004	8.80072E+003	1.00000E+000	8.97000E+002	0.00000E+000	8.69030E+004	1.97826E+000	4.75827E+001	7.78356E-003	9.28230E-003	5.10031E-002	7.22559E-002	2.60600E+004	1.89409E+002	1.21731E+002	1.13279E-002	1.13279E-002	8.97288E+005	5.40000E+001	1.40000E+001	0.00000E+000	4.23726E+002	9.61866E+002	9.20667E+002	1.00000E+002	7.23408E+000	3.14267E-002	0.00000E+000	2.20000E+002	2.28547E+000	7.63115E-001	3.33688E+002	8.13977E+002	6.82897E+002	2.26610E+002	3.96828E-001	7.67756E-001	-8.63205E-002	-7.12005E+001	7.69580E+001	-8.05767E-002	-6.45898E+001	7.23753E+001
1.61001E+002	2.42212E+003	1.89238E+002	1.21631E+002	1.35027E+000	1.65764E+000	3.26450E+004	1.04098E+004	1.00000E+000	8.98000E+002	0.00000E+000	8.69970E+004	2.23826E+000	4.92150E+001	7.47329E-003	9.17450E-003	5.08734E-002	7.63627E-002	2.60600E+004	1.89409E+002	1.21731E+002	1.13279E-002	1.13279E-002	8.97288E+005	5.40000E+001	1.50000E+001	0.00000E+000	5.14707E+002	9.72474E+002	9.53972E+002	1.00000E+002	7.65028E+000	1.94998E-002	0.00000E+000	2.18216E+002	2.39376E+000	6.67272E-001	3.33688E+002	8.13977E+002	6.82897E+002	2.26632E+002	3.96828E-001	7.67756E-001	-1.00711E-001	-7.29842E+001	1.03475E+002	-8.05790E-002	-6.45682E+001	7.23834E+001
1.86258E+002	2.26391E+003	1.89240E+002	1.21644E+002	1.29753E+000	1.54689E+000	2.77360E+004	8.58438E+003	1.00000E+000	8.99000E+002	0.00000E+000	8.70980E+004	2.00714E+000	4.75806E+001	7.79107E-003	9.28833E-003	4.94298E-002	6.99654E-002	2.60600E+004	1.89409E+002	1.21731E+002	1.13279E-002	1.13279E-002	8.97288E+005	5.40000E+001	1.60000E+001	0.00000E+000	4.43387E+002	9.31745E+002	9.25300E+002	1.00000E+002	7.22020E+000	3.14417E-002	0.00000E+000	2.17998E+002	2.36199E+000	7.33654E-001	3.33688E+002	8.13977E+002	6.82897E+002	2.26637E+002	3.96828E-001	7.67756E-001	-8.61726E-002	-7.32020E+001	7.46515E+001	-8.05855E-002	-6.45630E+001	7.24032E+001
2.07658E+002	2.04822E+003	1.89244E+002	1.21659E+002	1.18079E+000	1.43320E+000	2.14280E+004	4.93325E+003	1.00000E+000	9.00000E+002	0.00000E+000	8.72040E+004	1.69230E+000	4.52572E+001	8.06642E-003	9.79075E-003	4.31053E-002	6.31004E-002	2.60600E+004	1.89409E+002	1.21731E+002	1.13279E-002	1.13279E-002	8.97288E+005	5.40000E+001	1.70000E+001	0.00000E+000	3.58853E+002	8.90157E+002	8.40673E+002	1.00000E+002	6.55672E+000	2.50208E-002	0.00000E+000	2.20854E+002	2.44715E+000	8.05636E-001	3.33688E+002	8.13977E+002	6.82897E+002	2.26657E+002	3.96828E-001	7.67756E-001	-9.50855E-002	-7.03462E+001	9.49977E+001	-8.05882E-002	-6.45431E+001	7.24310E+001
2.01569E+002	2.25717E+003	1.89270E+002	1.21656E+002	1.24117E+000	1.47210E+000	2.53860E+004	7.49666E+003	1.00000E+000	9.01000E+002	0.00000E+000	8.73030E+004	1.82712E+000	4.75096E+001	7.78992E-003	9.23933E-003	4.54047E-002	6.35674E-002	2.60600E+004	1.89409E+002	1.21731E+002	1.13279E-002	1.13279E-002	8.97288E+005	5.40000E+001	1.80000E+001	0.00000E+000	4.37814E+002	9.41535E+002	9.15377E+002	1.00000E+002	7.19834E+000	2.73343E-002	0.00000E+000	2.19199E+002	2.45178E+000	7.38774E-001	3.33688E+002	8.13977E+002	6.82897E+002	2.26713E+002	3.96828E-001	7.67756E-001	-8.36140E-002	-7.20010E+001	7.08668E+001	-8.05819E-002	-6.44870E+001	7.24792E+001
1.86214E+002	2.37579E+003	1.89218E+002	1.21584E+002	1.26564E+000	1.58586E+000	2.90450E+004	8.79326E+003	1.00000E+000	9.02000E+002	0.00000E+000	8.74100E+004	2.00713E+000	4.87421E+001	7.42634E-003	9.30528E-003	4.90677E-002	7.66801E-002	2.60600E+004	1.89409E+002	1.21731E+002	1.13279E-002	1.13279E-002	8.97288E+005	5.40000E+001	1.90000E+001	0.00000E+000	4.69089E+002	9.82498E+002	9.42038E+002	1.00000E+002	7.50290E+000	2.46391E-002	0.00000E+000	2.19867E+002	2.35501E+000	7.19055E-001	3.33688E+002	8.13977E+002	6.82897E+002	2.26754E+002	3.96828E-001	7.67756E-001	-1.10839E-001	-7.13331E+001	1.25307E+002	-8.05785E-002	-6.44455E+001	7.24954E+001
1.85571E+002	1.55045E+003	1.89429E+002	1.21783E+002	1.17675E+000	1.34603E+000	1.52540E+004	2.19880E+003	1.00000E+000	9.03000E+002	0.00000E+000	8.75080E+004	1.58393E+000	3.93757E+001	9.52776E-003	1.08984E-002	4.08819E-002	5.31033E-002	2.60600E+004	1.89409E+002	1.21731E+002	1.13279E-002	1.13279E-002	8.97288E+005	5.40000E+001	2.00000E+001	0.00000E+000	2.64910E+002	8.17747E+002	5.27679E+002	1.00000E+002	4.99329E+000	2.41935E-002	0.00000E+000	2.38372E+002	2.67215E+000	8.74457E-001	3.33688E+002	8.13977E+002	6.82897E+002	2.26770E+002	3.96828E-001	7.67756E-001	-6.55798E-002	-5.28276E+001	5.52047E+001	-8.05824E-002	-6.44301E+001	7.25825E+001
1.68433E+002	1.25132E+003	1.89402E+002	1.21813E+002	1.14692E+000	1.32416E+000	1.18190E+004	2.03247E+003	1.00000E+000	9.04000E+002	0.00000E+000	8.76160E+004	1.51870E+000	3.53740E+001	1.05497E-002	1.21800E-002	4.41064E-002	5.83165E-002	2.60600E+004	1.89409E+002	1.21731E+002	1.13279E-002	1.13279E-002	8.97288E+005	5.40000E+001	2.10000E+001	0.00000E+000	2.07198E+002	6.59325E+002	4.16779E+002	1.00000E+002	3.97721E+000	3.97397E-002	0.00000E+000	2.39113E+002	2.97999E+000	8.90812E-001	3.33688E+002	8.13977E+002	6.82897E+002	2.26797E+002	3.96828E-001	7.67756E-001	-7.02101E-002	-5.20874E+001	6.48512E+001	-8.05829E-002	-6.44028E+001	7.26096E+001
1.91383E+002	1.43556E+003	1.89467E+002	1.21860E+002	1.12286E+000	1.30780E+000	1.31210E+004	2.11138E+003	1.00000E+000	9.05000E+002	0.00000E+000	8.77230E+004	1.46847E+000	3.78888E+001	9.80258E-003	1.14171E-002	4.12899E-002	5.55394E-002	2.60600E+004	1.89409E+002	1.21731E+002	1.13279E-002	1.13279E-002	8.97288E+005	5.40000E+001	2.20000E+001	0.00000E+000	2.57620E+002	7.60832E+002	4.49596E+002	1.00000E+002	4.53743E+000	2.90397E-002	0.00000E+000	2.42522E+002	2.92687E+000	8.60803E-001	3.33688E+002	8.13977E+002	6.82897E+002	2.26792E+002	3.96828E-001	7.67756E-001	-7.45858E-002	-4.86779E+001	7.67256E+001	-8.05916E-002	-6.44084E+001	7.26387E+001
1.58017E+002	1.19708E+003	1.89444E+002	1.21757E+002	1.18231E+000	1.34146E+000	1.17970E+004	1.82985E+003	1.00000E+000	9.06000E+002	0.00000E+000	8.78250E+004	1.58603E+000	3.45989E+001	1.08854E-002	1.23508E-002	4.39986E-002	5.62062E-002	2.60600E+004	1.89409E+002	1.21731E+002	1.13279E-002	1.13279E-002	8.97288E+005	5.40000E+001	2.30000E+001	0.00000E+000	2.14519E+002	5.81359E+002	4.35738E+002	1.00000E+002	3.83528E+000	3.07205E-002	0.00000E+000	2.32110E+002	3.28539E+000	8.08758E-001	3.33688E+002	8.13977E+002	6.82897E+002	2.26796E+002	3.96828E-001	7.67756E-001	-6.15528E-002	-5.90899E+001	4.12190E+001	-8.05979E-002	-6.44041E+001	7.26380E+001
1.48367E+002	6.60440E+002	1.89421E+002	1.21792E+002	1.17429E+000	1.29855E+000	6.26900E+003	4.62053E+002	1.00000E+000	9.07000E+002	3.40000E+001	8.79490E+004	1.52488E+000	2.56990E+001	1.48313E-002	1.64006E-002	3.87181E-002	4.66336E-002	2.60600E+004	1.89409E+002	1.21731E+002	1.13279E-002	1.13279E-002	8.97288E+005	5.40000E+001	2.40000E+001	0.00000E+000	1.13892E+002	3.25251E+002	2.36000E+002	1.00000E+002	2.10083E+000	2.55773E-002	0.00000E+000	2.33444E+002	4.37132E+000	8.33834E-001	3.33688E+002	8.13977E+002	6.82897E+002	2.26790E+002	3.96828E-001	7.67756E-001	-4.87342E-002	-5.77556E+001	1.81059E+001	-8.06067E-002	-6.44097E+001	7.26497E+001
1.76009E+002	1.18770E+003	1.89436E+002	1.21820E+002	1.17350E+000	1.30972E+000	1.13550E+004	1.73640E+003	1.00000E+000	9.08000E+002	1.00000E+000	8.80180E+004	1.53695E+000	3.44631E+001	1.10126E-002	1.22909E-002	4.75397E-002	5.88639E-002	2.60600E+004	1.89409E+002	1.21731E+002	1.13279E-002	1.13279E-002	8.97288E+005	5.40000E+001	2.50000E+001	0.00000E+000	2.09415E+002	6.13674E+002	4.09247E+002	1.00000E+002	3.82417E+000	3.78554E-002	0.00000E+000	2.37230E+002	3.19812E+000	8.46843E-001	3.33688E+002	8.13977E+002	6.82897E+002	2.26794E+002	3.96828E-001	7.67756E-001	-5.33542E-002	-5.39697E+001	3.06875E+001	-8.06134E-002	-6.44060E+001	7.26729E+001
1.77257E+002	1.11575E+003	1.89429E+002	1.21795E+002	1.15398E+000	1.33277E+000	1.06690E+004	2.04471E+003	1.00000E+000	9.09000E+002	1.00000E+000	8.81160E+004	1.53798E+000	3.34028E+001	1.11721E-002	1.29030E-002	4.81596E-002	6.37507E-002	2.60600E+004	1.89409E+002	1.21731E+002	1.13279E-002	1.13279E-002	8.97288E+005	5.40000E+001	2.60000E+001	0.00000E+000	1.92363E+002	5.85567E+002	3.51478E+002	1.00000E+002	3.49323E+000	3.94283E-002	0.00000E+000	2.41687E+002	3.19604E+000	8.74214E-001	3.33688E+002	8.13977E+002	6.82897E+002	2.26860E+002	3.96828E-001	7.67756E-001	-7.04030E-002	-4.95132E+001	6.77995E+001	-8.06039E-002	-6.43396E+001	7.27162E+001
1.95292E+002	1.47327E+003	1.89392E+002	1.21827E+002	1.11740E+000	1.32121E+000	1.35330E+004	2.28711E+003	1.00000E+000	9.10000E+002	0.00000E+000	8.82150E+004	1.47632E+000	3.83832E+001	9.60536E-003	1.13573E-002	3.97105E-002	5.49905E-002	2.60600E+004	1.89409E+002	1.21731E+002	1.13279E-002	1.13279E-002	8.97288E+005	5.40000E+001	2.70000E+001	0.00000E+000	2.49090E+002	7.80214E+002	4.82092E+002	1.00000E+002	4.68006E+000	2.55095E-002	0.00000E+000	2.40256E+002	2.80250E+000	8.85215E-001	3.33688E+002	8.13977E+002	6.82897E+002	2.26867E+002	3.96828E-001	7.67756E-001	-8.20996E-002	-5.09436E+001	8.90189E+001	-8.06098E-002	-6.43328E+001	7.27319E+001
1.68587E+002	1.10368E+003	1.89503E+002	1.21840E+002	1.12104E+000	1.29974E+000	1.00150E+004	1.21847E+003	1.00000E+000	9.11000E+002	0.00000E+000	8.83250E+004	1.45705E+000	3.32217E+001	1.12020E-002	1.29876E-002	4.01402E-002	5.33461E-002	2.60600E+004	1.89409E+002	1.21731E+002	1.13279E-002	1.13279E-002	8.97288E+005	5.40000E+001	2.80000E+001	0.00000E+000	1.84244E+002	5.77357E+002	3.64086E+002	1.00000E+002	3.48811E+000	2.75674E-002	0.00000E+000	2.39387E+002	3.26385E+000	8.83559E-001	3.33688E+002	8.13977E+002	6.82897E+002	2.26874E+002	3.96828E-001	7.67756E-001	-7.23391E-002	-5.18133E+001	6.92533E+001	-8.06156E-002	-6.43257E+001	7.27720E+001
1.75852E+002	1.29548E+003	1.89490E+002	1.21818E+002	1.16721E+000	1.37646E+000	1.29040E+004	1.29906E+003	1.00000E+000	9.12000E+002	0.00000E+000	8.84180E+004	1.60661E+000	3.59927E+001	1.02751E-002	1.21171E-002	4.07494E-002	5.60989E-002	2.60600E+004	1.89409E+002	1.21731E+002	1.13279E-002	1.13279E-002	8.97288E+005	5.40000E+001	2.90000E+001	0.00000E+000	2.32448E+002	6.61118E+002	4.41111E+002	1.00000E+002	4.14098E+000	2.24262E-002	0.00000E+000	2.37480E+002	3.05512E+000	8.31573E-001	3.33688E+002	8.13977E+002	6.82897E+002	2.26889E+002	3.96828E-001	7.67756E-001	-8.07962E-002	-5.37198E+001	8.37239E+001	-8.06195E-002	-6.43110E+001	7.27892E+001
1.88500E+002	1.33955E+003	1.89482E+002	1.21789E+002	1.15499E+000	1.31807E+000	1.26890E+004	1.58914E+003	1.00000E+000	9.13000E+002	0.00000E+000	8.85140E+004	1.52236E+000	3.65998E+001	1.02533E-002	1.17011E-002	4.01668E-002	5.18626E-002	2.60600E+004	1.89409E+002	1.21731E+002	1.13279E-002	1.13279E-002	8.97288E+005	5.40000E+001	3.00000E+001	0.00000E+000	2.28831E+002	6.84726E+002	4.61823E+002	1.00000E+002	4.27031E+000	2.50301E-002	0.00000E+000	2.36676E+002	2.98962E+000	8.56961E-001	3.33688E+002	8.13977E+002	6.82897E+002	2.26870E+002	3.96828E-001	7.67756E-001	-6.44710E-002	-5.45236E+001	5.13902E+001	-8.06317E-002	-6.43304E+001	7.27882E+001
1.68604E+002	9.13598E+002	1.89429E+002	1.21815E+002	1.13961E+000	1.38476E+000	8.93800E+003	1.08749E+003	1.00000E+000	9.14000E+002	1.50000E+001	8.86300E+004	1.57810E+000	3.02258E+001	1.20542E-002	1.46472E-002	4.03647E-002	5.86312E-002	2.60600E+004	1.89409E+002	1.21731E+002	1.13279E-002	1.13279E-002	8.97288E+005	5.40000E+001	3.10000E+001	0.00000E+000	1.36125E+002	4.94368E+002	3.04804E+002	1.00000E+002	2.89848E+000	2.35678E-002	0.00000E+000	2.39529E+002	3.19796E+000	9.54547E-001	3.33688E+002	8.13977E+002	6.82897E+002	2.26910E+002	3.96828E-001	7.67756E-001	-9.56779E-002	-5.16710E+001	1.14894E+002	-8.06287E-002	-6.42903E+001	7.28162E+001
2.08414E+002	1.68354E+003	1.89472E+002	1.21832E+002	1.11386E+000	1.26590E+000	1.48080E+004	3.48137E+003	1.00000E+000	9.15000E+002	0.00000E+000	8.87070E+004	1.41003E+000	4.10310E+001	9.15337E-003	1.04028E-002	4.20954E-002	5.40399E-002	2.60600E+004	1.89409E+002	1.21731E+002	1.13279E-002	1.13279E-002	8.97288E+005	5.40000E+001	3.20000E+001	0.00000E+000	2.59749E+002	8.41453E+002	6.02536E+002	1.00000E+002	5.30360E+000	3.73293E-002	0.00000E+000	2.33754E+002	2.65066E+000	8.94723E-001	3.33688E+002	8.13977E+002	6.82897E+002	2.26982E+002	3.96828E-001	7.67756E-001	-6.24013E-002	-5.74456E+001	4.45034E+001	-8.06178E-002	-6.42185E+001	7.28768E+001
1.81365E+002	1.50281E+003	1.89491E+002	1.21810E+002	1.15388E+000	1.32142E+000	1.42540E+004	2.06767E+003	1.00000E+000	9.16000E+002	0.00000E+000	8.88060E+004	1.52477E+000	3.87661E+001	9.66481E-003	1.10681E-002	4.10617E-002	5.34500E-002	2.60600E+004	1.89409E+002	1.21731E+002	1.13279E-002	1.13279E-002	8.97288E+005	5.40000E+001	3.30000E+001	0.00000E+000	2.46676E+002	7.44235E+002	5.56574E+002	1.00000E+002	4.82227E+000	2.57969E-002	0.00000E+000	2.32040E+002	2.80276E+000	8.62455E-001	3.33688E+002	8.13977E+002	6.82897E+002	2.26992E+002	3.96828E-001	7.67756E-001	-6.62051E-002	-5.91597E+001	5.00882E+001	-8.06226E-002	-6.42079E+001	7.28975E+001
1.85750E+002	1.33272E+003	1.89486E+002	1.21811E+002	1.15477E+000	1.33269E+000	1.27500E+004	1.68893E+003	1.00000E+000	9.17000E+002	0.00000E+000	8.89040E+004	1.53896E+000	3.65064E+001	1.02268E-002	1.18025E-002	3.99759E-002	5.27522E-002	2.60600E+004	1.89409E+002	1.21731E+002	1.13279E-002	1.13279E-002	8.97288E+005	5.40000E+001	3.40000E+001	0.00000E+000	2.19890E+002	6.69122E+002	4.82918E+002	1.00000E+002	4.27011E+000	2.36766E-002	0.00000E+000	2.33669E+002	2.95431E+000	8.65126E-001	3.33688E+002	8.13977E+002	6.82897E+002	2.27020E+002	3.96828E-001	7.67756E-001	-7.00513E-002	-5.75306E+001	5.91170E+001	-8.06225E-002	-6.41798E+001	7.29245E+001
1.92774E+002	1.46731E+003	1.89513E+002	1.21768E+002	1.11255E+000	1.27610E+000	1.29970E+004	2.73255E+003	1.00000E+000	9.18000E+002	0.00000E+000	8.90050E+004	1.41972E+000	3.83055E+001	9.75884E-003	1.11934E-002	4.15474E-002	5.42477E-002	2.60600E+004	1.89409E+002	1.21731E+002	1.13279E-002	1.13279E-002	8.97288E+005	5.40000E+001	3.50000E+001	0.00000E+000	2.27047E+002	7.71109E+002	5.12235E+002	1.00000E+002	4.69084E+000	3.24973E-002	0.00000E+000	2.36884E+002	2.75727E+000	9.18101E-001	3.33688E+002	8.13977E+002	6.82897E+002	2.27033E+002	3.96828E-001	7.67756E-001	-6.69939E-002	-5.43158E+001	5.64467E+001	-8.06262E-002	-6.41674E+001	7.29436E+001
2.07138E+002	1.89454E+003	1.89471E+002	1.21808E+002	1.20603E+000	1.34710E+000	1.91010E+004	4.27244E+003	1.00000E+000	9.19000E+002	0.00000E+000	8.90960E+004	1.62464E+000	4.35263E+001	8.72626E-003	9.74704E-003	4.31244E-002	5.35567E-002	2.60600E+004	1.89410E+002	1.21731E+002	1.13279E-002	1.13279E-002	8.97288E+005	5.40000E+001	3.60000E+001	0.00000E+000	3.15547E+002	9.36146E+002	6.95275E+002	1.00000E+002	6.06494E+000	2.83471E-002	0.00000E+000	2.32475E+002	2.44549E+000	8.53881E-001	3.33688E+002	8.13977E+002	6.82897E+002	2.27053E+002	3.96828E-001	7.67756E-001	-5.37703E-002	-5.87250E+001	2.67297E+001	-8.06283E-002	-6.41474E+001	7.29651E+001
2.12743E+002	1.75833E+003	1.89491E+002	1.21802E+002	1.15458E+000	1.29360E+000	1.63580E+004	2.95146E+003	1.00000E+000	9.20000E+002	0.00000E+000	8.91830E+004	1.49357E+000	4.19325E+001	9.02734E-003	1.01143E-002	3.86073E-002	4.81576E-002	2.60600E+004	1.89410E+002	1.21731E+002	1.13279E-002	1.13279E-002	8.97288E+005	5.40000E+001	3.70000E+001	0.00000E+000	2.71120E+002	8.36261E+002	6.68937E+002	1.00000E+002	5.54951E+000	2.12388E-002	0.00000E+000	2.28971E+002	2.56796E+000	8.78694E-001	3.33688E+002	8.13977E+002	6.82897E+002	2.27063E+002	3.96828E-001	7.67756E-001	-5.53050E-002	-6.22290E+001	2.61543E+001	-8.06331E-002	-6.41373E+001	7.29873E+001
2.02604E+002	1.57293E+003	1.89505E+002	1.21824E+002	1.13592E+000	1.31037E+000	1.45730E+004	3.03743E+003	1.00000E+000	9.21000E+002	0.00000E+000	8.92780E+004	1.48847E+000	3.96602E+001	9.40965E-003	1.08547E-002	4.44478E-002	5.87736E-002	2.60600E+004	1.89410E+002	1.21731E+002	1.13279E-002	1.13279E-002	8.97288E+005	5.40000E+001	3.80000E+001	0.00000E+000	2.24288E+002	8.31182E+002	5.59603E+002	1.00000E+002	5.02089E+000	3.41830E-002	0.00000E+000	2.36015E+002	2.50032E+000	9.56141E-001	3.33688E+002	8.13977E+002	6.82897E+002	2.27086E+002	3.96828E-001	7.67756E-001	-6.98466E-002	-5.51853E+001	6.10729E+001	-8.06342E-002	-6.41137E+001	7.30186E+001
1.67990E+002	9.69849E+002	1.89524E+002	1.21787E+002	1.16696E+000	1.31672E+000	9.27200E+003	1.24475E+003	1.00000E+000	9.22000E+002	6.00000E+000	8.93820E+004	1.53656E+000	3.11424E+001	1.21191E-002	1.36743E-002	4.26684E-002	5.37926E-002	2.60600E+004	1.89410E+002	1.21731E+002	1.13279E-002	1.13279E-002	8.97288E+005	5.40000E+001	3.90000E+001	0.00000E+000	1.54327E+002	5.15321E+002	3.33102E+002	1.00000E+002	3.11101E+000	3.08494E-002	0.00000E+000	2.38177E+002	3.28648E+000	9.11954E-001	3.33688E+002	8.13977E+002	6.82897E+002	2.27082E+002	3.96828E-001	7.67756E-001	-5.88295E-002	-5.30228E+001	4.20941E+001	-8.06428E-002	-6.41184E+001	7.30294E+001
1.62800E+002	1.34606E+003	1.89502E+002	1.21745E+002	1.15499E+000	1.38071E+000	1.33190E+004	1.69710E+003	1.00000E+000	9.23000E+002	0.00000E+000	8.94790E+004	1.59470E+000	3.66886E+001	1.00079E-002	1.19637E-002	4.12694E-002	5.83883E-002	2.60600E+004	1.89410E+002	1.21731E+002	1.13279E-002	1.13279E-002	8.97288E+005	5.40000E+001	4.00000E+001	0.00000E+000	2.25825E+002	6.76801E+002	4.68772E+002	1.00000E+002	4.26190E+000	2.53687E-002	0.00000E+000	2.35720E+002	2.91699E+000	8.57274E-001	3.33688E+002	8.13977E+002	6.82897E+002	2.27129E+002	3.96828E-001	7.67756E-001	-8.75778E-002	-5.54795E+001	9.51817E+001	-8.06380E-002	-6.40713E+001	7.30577E+001
1.91896E+002	1.56705E+003	1.89500E+002	1.21779E+002	1.14000E+000	1.36450E+000	1.51370E+004	2.92301E+003	1.00000E+000	9.24000E+002	0.00000E+000	8.95800E+004	1.55552E+000	3.95860E+001	9.26582E-003	1.10905E-002	4.23975E-002	6.02440E-002	2.60600E+004	1.89410E+002	1.21731E+002	1.13279E-002	1.13279E-002	8.97288E+005	5.40000E+001	4.10000E+001	0.00000E+000	2.58227E+002	7.83036E+002	5.80146E+002	1.00000E+002	5.05114E+000	3.20290E-002	0.00000E+000	2.32581E+002	2.71364E+000	8.64407E-001	3.33688E+002	8.13977E+002	6.82897E+002	2.27120E+002	3.96828E-001	7.67756E-001	-8.82110E-002	-5.86190E+001	9.32852E+001	-8.06472E-002	-6.40803E+001	7.30705E+001
1.86608E+002	1.52380E+003	1.89482E+002	1.21770E+002	1.16428E+000	1.32774E+000	1.46510E+004	2.88363E+003	1.00000E+000	9.25000E+002	0.00000E+000	8.96740E+004	1.54586E+000	3.90359E+001	9.61890E-003	1.09693E-002	4.26364E-002	5.50792E-002	2.60600E+004	1.89410E+002	1.21731E+002	1.13279E-002	1.13279E-002	8.97288E+005	5.40000E+001	4.20000E+001	0.00000E+000	2.57968E+002	7.83102E+002	5.40116E+002	1.00000E+002	4.91356E+000	3.10683E-002	0.00000E+000	2.35854E+002	2.76077E+000	8.63628E-001	3.33688E+002	8.13977E+002	6.82897E+002	2.27132E+002	3.96828E-001	7.67756E-001	-6.41376E-002	-5.53459E+001	4.99257E+001	-8.06511E-002	-6.40682E+001	7.30856E+001
1.92700E+002	1.69684E+003	1.89467E+002	1.21757E+002	1.12805E+000	1.34083E+000	1.59640E+004	1.90845E+003	1.00000E+000	9.26000E+002	0.00000E+000	8.97810E+004	1.51252E+000	4.11927E+001	8.92809E-003	1.06121E-002	3.83658E-002	5.37156E-002	2.60600E+004	1.89410E+002	1.21731E+002	1.13279E-002	1.13279E-002	8.97288E+005	5.40000E+001	4.30000E+001	0.00000E+000	2.74122E+002	8.12293E+002	6.36325E+002	1.00000E+002	5.37656E+000	2.08682E-002	0.00000E+000	2.30097E+002	2.66402E+000	8.57399E-001	3.33688E+002	8.13977E+002	6.82897E+002	2.27146E+002	3.96828E-001	7.67756E-001	-8.47565E-002	-6.11032E+001	8.40414E+001	-8.06543E-002	-6.40541E+001	7.31018E+001
2.00311E+002	1.71212E+003	1.89430E+002	1.21818E+002	1.16453E+000	1.32717E+000	1.64500E+004	2.76302E+003	1.00000E+000	9.27000E+002	0.00000E+000	8.98750E+004	1.54552E+000	4.13778E+001	9.07961E-003	1.03477E-002	4.00080E-002	5.16143E-002	2.60600E+004	1.89410E+002	1.21731E+002	1.13279E-002	1.13279E-002	8.97288E+005	5.40000E+001	4.40000E+001	0.00000E+000	2.70158E+002	8.46012E+002	6.31575E+002	1.00000E+002	5.44737E+000	2.46922E-002	0.00000E+000	2.32173E+002	2.55651E+000	8.80157E-001	3.33688E+002	8.13977E+002	6.82897E+002	2.27159E+002	3.96828E-001	7.67756E-001	-6.38253E-002	-5.90267E+001	4.56426E+001	-8.06579E-002	-6.40410E+001	7.31228E+001
1.97298E+002	1.65703E+003	1.89475E+002	1.21778E+002	1.14323E+000	1.30893E+000	1.54410E+004	2.24460E+003	1.00000E+000	9.28000E+002	0.00000E+000	8.99920E+004	1.49641E+000	4.07066E+001	9.20017E-003	1.05337E-002	3.68696E-002	4.79259E-002	2.60600E+004	1.89410E+002	1.21731E+002	1.13279E-002	1.13279E-002	8.97288E+005	5.40000E+001	4.50000E+001	0.00000E+000	2.74384E+002	8.06394E+002	6.07589E+002	1.00000E+002	5.26170E+000	2.04548E-002	0.00000E+000	2.31966E+002	2.73194E+000	8.50123E-001	3.33688E+002	8.13977E+002	6.82897E+002	2.27181E+002	3.96828E-001	7.67756E-001	-6.61311E-002	-5.92345E+001	4.98643E+001	-8.06594E-002	-6.40187E+001	7.31512E+001
2.02597E+002	1.65712E+003	1.89473E+002	1.21777E+002	1.14821E+000	1.27169E+000	1.50900E+004	2.38227E+003	1.00000E+000	9.29000E+002	0.00000E+000	9.00910E+004	1.46016E+000	4.07078E+001	9.34706E-003	1.03523E-002	4.08421E-002	4.98231E-002	2.60600E+004	1.89410E+002	1.21731E+002	1.13279E-002	1.13279E-002	8.97288E+005	5.40000E+001	4.60000E+001	0.00000E+000	2.61370E+002	8.52158E+002	5.65297E+002	1.00000E+002	5.21238E+000	2.73462E-002	0.00000E+000	2.37304E+002	2.61274E+000	8.99186E-001	3.33688E+002	8.13977E+002	6.82897E+002	2.27202E+002	3.96828E-001	7.67756E-001	-4.95719E-002	-5.38959E+001	2.35652E+001	-8.06610E-002	-6.39985E+001	7.31741E+001
1.94123E+002	1.42849E+003	1.89500E+002	1.21819E+002	1.13301E+000	1.30172E+000	1.31210E+004	2.29439E+003	1.00000E+000	9.30000E+002	0.00000E+000	9.01900E+004	1.47486E+000	3.77954E+001	9.89125E-003	1.13640E-002	4.17101E-002	5.46295E-002	2.60600E+004	1.89410E+002	1.21731E+002	1.13279E-002	1.13279E-002	8.97288E+005	5.40000E+001	4.70000E+001	0.00000E+000	2.38129E+002	7.19927E+002	4.93067E+002	1.00000E+002	4.50818E+000	2.89420E-002	0.00000E+000	2.36270E+002	2.92377E+000	8.61715E-001	3.33688E+002	8.13977E+002	6.82897E+002	2.27210E+002	3.96828E-001	7.67756E-001	-6.78567E-002	-5.49303E+001	5.74956E+001	-8.06660E-002	-6.39902E+001	7.32022E+001
1.86651E+002	1.09595E+003	1.89490E+002	1.21819E+002	1.16589E+000	1.27941E+000	1.01850E+004	1.47185E+003	1.00000E+000	9.31000E+002	0.00000E+000	9.02870E+004	1.49165E+000	3.31052E+001	1.15525E-002	1.26774E-002	4.34216E-002	5.19343E-002	2.60600E+004	1.89410E+002	1.21731E+002	1.13279E-002	1.13279E-002	8.97288E+005	5.40000E+001	4.80000E+001	0.00000E+000	1.76558E+002	5.80651E+002	3.92848E+002	1.00000E+002	3.57330E+000	3.41655E-002	0.00000E+000	2.36429E+002	3.16886E+000	9.02417E-001	3.33688E+002	8.13977E+002	6.82897E+002	2.27222E+002	3.96828E-001	7.67756E-001	-4.49718E-002	-5.47707E+001	1.39654E+001	-8.06693E-002	-6.39779E+001	7.32193E+001
2.09142E+002	1.90407E+003	1.89514E+002	1.21744E+002	1.13080E+000	1.40034E+000	1.86930E+004	3.22960E+003	1.00000E+000	9.32000E+002	0.00000E+000	9.03870E+004	1.58350E+000	4.36357E+001	8.27075E-003	1.02422E-002	4.20546E-002	6.40000E-002	2.60600E+004	1.89410E+002	1.21731E+002	1.13279E-002	1.13279E-002	8.97288E+005	5.40000E+001	4.90000E+001	0.00000E+000	3.55750E+002	7.80969E+002	8.08516E+002	1.00000E+002	6.11724E+000	2.47678E-002	0.00000E+000	2.16749E+002	2.72788E+000	7.73796E-001	3.33688E+002	8.13977E+002	6.82897E+002	2.27214E+002	3.96828E-001	7.67756E-001	-1.05119E-001	-7.44507E+001	1.10832E+002	-8.06783E-002	-6.39858E+001	7.32235E+001
1.73977E+002	2.37338E+003	1.89528E+002	1.21763E+002	1.30447E+000	1.57853E+000	2.97270E+004	8.82223E+003	1.00000E+000	9.33000E+002	0.00000E+000	9.04840E+004	2.05914E+000	4.87173E+001	7.56585E-003	9.15541E-003	5.06421E-002	7.38645E-002	2.60600E+004	1.89410E+002	1.21731E+002	1.13279E-002	1.13279E-002	8.97288E+005	5.40000E+001	5.00000E+001	0.00000E+000	4.88136E+002	9.42252E+002	9.69357E+002	1.00000E+002	7.53513E+000	1.99095E-002	0.00000E+000	2.16470E+002	2.39298E+000	6.99483E-001	3.33688E+002	8.13977E+002	6.82897E+002	2.27230E+002	3.96828E-001	7.67756E-001	-9.36752E-002	-7.47304E+001	8.79012E+001	-8.06810E-002	-6.39702E+001	7.32494E+001
1.93414E+002	2.32364E+003	1.89512E+002	1.21741E+002	1.28700E+000	1.55238E+000	2.83370E+004	1.07812E+004	1.00000E+000	9.34000E+002	0.00000E+000	9.05780E+004	1.99791E+000	4.82041E+001	7.64545E-003	9.22189E-003	5.07279E-002	7.35116E-002	2.60600E+004	1.89410E+002	1.21731E+002	1.13279E-002	1.13279E-002	8.97288E+005	5.40000E+001	5.10000E+001	0.00000E+000	4.59264E+002	9.43358E+002	9.57836E+002	1.00000E+002	7.41291E+000	2.45571E-002	0.00000E+000	2.17423E+002	2.35004E+000	7.29521E-001	3.33688E+002	8.13977E+002	6.82897E+002	2.27240E+002	3.96828E-001	7.67756E-001	-9.20759E-002	-7.37770E+001	8.57039E+001	-8.06853E-002	-6.39597E+001	7.32623E+001
1.84033E+002	2.33621E+003	1.89456E+002	1.21740E+002	1.28171E+000	1.54062E+000	2.81930E+004	1.00411E+004	1.00000E+000	9.35000E+002	0.00000E+000	9.06810E+004	1.97462E+000	4.83344E+001	7.63339E-003	9.17540E-003	4.93686E-002	7.10356E-002	2.60600E+004	1.89410E+002	1.21731E+002	1.13279E-002	1.13279E-002	8.97288E+005	5.40000E+001	5.20000E+001	0.00000E+000	4.62766E+002	9.55622E+002	9.37139E+002	1.00000E+002	7.38848E+000	2.46371E-002	0.00000E+000	2.19177E+002	2.39024E+000	7.19084E-001	3.33688E+002	8.13977E+002	6.82897E+002	2.27249E+002	3.96828E-001	7.67756E-001	-9.03554E-002	-7.20226E+001	8.40704E+001	-8.06898E-002	-6.39514E+001	7.32692E+001
1.59775E+002	2.42589E+003	1.89542E+002	1.21713E+002	1.33727E+000	1.61341E+000	3.17030E+004	1.05697E+004	1.00000E+000	9.36000E+002	0.00000E+000	9.07820E+004	2.15755E+000	4.92533E+001	7.51047E-003	9.06136E-003	5.10706E-002	7.40606E-002	2.60600E+004	1.89410E+002	1.21731E+002	1.13279E-002	1.13279E-002	8.97288E+005	5.40000E+001	5.30000E+001	0.00000E+000	5.13010E+002	9.47492E+002	9.89761E+002	1.00000E+002	7.69445E+000	1.72752E-002	0.00000E+000	2.15478E+002	2.38234E+000	6.80358E-001	3.33688E+002	8.13977E+002	6.82897E+002	2.27254E+002	3.96828E-001	7.67756E-001	-9.22106E-002	-7.57225E+001	8.40249E+001	-8.06950E-002	-6.39456E+001	7.32973E+001
1.24699E+002	2.83269E+002	1.89383E+002	1.21692E+002	1.35665E+000	1.54031E+000	3.60700E+003	4.12387E+002	1.00000E+000	9.37000E+002	2.50000E+001	9.09030E+004	2.08967E+000	1.68306E+001	2.25889E-002	2.56470E-002	7.51482E-002	9.57935E-002	2.60600E+004	1.89410E+002	1.21731E+002	1.13279E-002	1.13279E-002	8.97288E+005	5.40000E+001	5.40000E+001	0.00000E+000	5.26683E+001	1.11306E+002	1.49268E+002	1.00000E+002	9.94184E-001	1.00072E-001	0.00000E+000	2.06034E+002	5.43770E+000	8.83695E-001	3.33688E+002	8.13977E+002	6.82897E+002	2.27271E+002	3.96828E-001	7.67756E-001	-6.19912E-002	-8.51656E+001	1.59633E+001	-8.06978E-002	-6.39294E+001	7.32872E+001
1.32440E+002	1.71894E+002	1.89720E+002	1.20787E+002	1.24945E+000	1.29295E+000	1.72500E+003	3.86609E+002	1.00000E+000	9.45000E+002	5.00000E+001	9.17130E+004	1.61548E+000	1.31108E+001	3.00832E-002	3.11307E-002	9.97691E-002	1.06474E-001	2.78590E+004	1.89956E+002	1.20633E+002	1.56735E-002	1.56735E-002	1.06547E+005	1.80000E+001	1.00000E+000	0.00000E+000	3.32559E+001	6.63191E+001	8.04693E+001	1.00000E+002	5.68967E-001	2.70132E-001	0.00000E+000	2.09432E+002	8.70494E+000	7.98234E-001	1.30995E+002	2.35084E+002	3.70904E+002	1.99621E+002	9.73525E-001	9.08183E-001	-1.57002E-002	-8.17678E+001	-6.83084E+001	-1.16968E-001	-9.15789E+001	1.17385E+002
1.24945E+002	1.71994E+002	1.89786E+002	1.20743E+002	1.24692E+000	1.42663E+000	1.88700E+003	3.01556E+002	1.00000E+000	9.46000E+002	4.60000E+001	9.18220E+004	1.77890E+000	1.31147E+001	2.87048E-002	3.28417E-002	9.46593E-002	1.22398E-001	2.78590E+004	1.89956E+002	1.20633E+002	1.56735E-002	1.56735E-002	1.06547E+005	1.80000E+001	2.00000E+000	0.00000E+000	2.68930E+001	6.17350E+001	9.36252E+001	1.00000E+002	5.81587E-001	2.70643E-001	0.00000E+000	2.02856E+002	6.68041E+000	9.94493E-001	1.30995E+002	2.35084E+002	3.70904E+002	1.99654E+002	9.73525E-001	9.08183E-001	-6.58353E-002	-8.83445E+001	2.01094E+001	-1.16966E-001	-9.15462E+001	1.17421E+002
1.34810E+002	1.21013E+002	1.89488E+002	1.20786E+002	1.26078E+000	1.24741E+000	1.18400E+003	2.64880E+002	1.00000E+000	9.47000E+002	7.40000E+001	9.19330E+004	1.57270E+000	1.10006E+001	3.66406E-002	3.62520E-002	1.24250E-001	1.21761E-001	2.78590E+004	1.89956E+002	1.20633E+002	1.56735E-002	1.56735E-002	1.06547E+005	1.80000E+001	3.00000E+000	0.00000E+000	2.20794E+001	3.28775E+001	7.30696E+001	1.00000E+002	4.12272E-001	4.06570E-001	0.00000E+000	1.90629E+002	7.82174E+000	1.07229E+000	1.30995E+002	2.35084E+002	3.70904E+002	1.99656E+002	9.73525E-001	9.08183E-001	6.75376E-003	-1.00571E+002	-1.29265E+002	-1.16972E-001	-9.15440E+001	1.17385E+002
1.42516E+002	5.17320E+002	1.89989E+002	1.20658E+002	1.12918E+000	1.50404E+000	5.40000E+003	7.43609E+002	1.00000E+000	9.48000E+002	1.40000E+001	9.19910E+004	1.69833E+000	2.27447E+001	1.53662E-002	2.04674E-002	5.88031E-002	1.02587E-001	2.78590E+004	1.89956E+002	1.20633E+002	1.56735E-002	1.56735E-002	1.06547E+005	1.80000E+001	4.00000E+000	0.00000E+000	7.88478E+001	1.88930E+002	2.67445E+002	1.00000E+002	1.70426E+000	6.71420E-002	0.00000E+000	2.05273E+002	4.04062E+000	9.71955E-001	1.30995E+002	2.35084E+002	3.70904E+002	1.99679E+002	9.73525E-001	9.08183E-001	-1.41094E-001	-3.77127E+002	-1.18621E+002	-1.16972E-001	-9.15207E+001	1.17485E+002
1.55886E+002	6.02365E+002	1.89959E+002	1.20631E+002	1.11971E+000	1.44717E+000	6.03100E+003	9.96353E+002	1.00000E+000	9.49000E+002	6.00000E+000	9.20860E+004	1.62042E+000	2.45431E+001	1.44182E-002	1.86348E-002	5.12096E-002	8.40139E-002	2.78590E+004	1.89956E+002	1.20633E+002	1.56735E-002	1.56735E-002	1.06547E+005	1.80000E+001	5.00000E+000	0.00000E+000	1.22622E+002	1.87929E+002	3.22145E+002	1.00000E+002	2.01897E+000	6.21612E-002	0.00000E+000	1.95788E+002	4.17811E+000	8.89439E-001	1.30995E+002	2.35084E+002	3.70904E+002	1.99708E+002	9.73525E-001	9.08183E-001	-1.26278E-001	-9.54117E+001	1.32495E+002	-1.16971E-001	-9.14917E+001	1.17503E+002
1.53807E+002	7.45263E+002	1.89963E+002	1.20589E+002	1.14061E+000	1.47830E+000	7.74500E+003	1.18304E+003	1.00000E+000	9.50000E+002	0.00000E+000	9.21820E+004	1.68617E+000	2.72995E+001	1.29607E-002	1.67978E-002	4.92888E-002	8.14986E-002	2.78590E+004	1.89956E+002	1.20633E+002	1.56735E-002	1.56735E-002	1.06547E+005	1.80000E+001	6.00000E+000	0.00000E+000	1.42876E+002	2.68893E+002	3.78992E+002	1.00000E+002	2.51130E+000	4.00041E-002	0.00000E+000	2.03611E+002	3.82627E+000	8.57047E-001	1.30995E+002	2.35084E+002	3.70904E+002	1.99756E+002	9.73525E-001	9.08183E-001	-1.27645E-001	-8.75891E+001	1.43109E+002	-1.16965E-001	-9.14442E+001	1.17534E+002
1.37411E+002	2.52761E+002	1.89926E+002	1.20551E+002	1.22441E+000	1.35571E+000	2.59400E+003	3.38483E+002	1.00000E+000	9.51000E+002	3.40000E+001	9.23060E+004	1.65993E+000	1.58985E+001	2.40404E-002	2.66183E-002	7.29988E-002	8.84896E-002	2.78590E+004	1.89956E+002	1.20633E+002	1.56735E-002	1.56735E-002	1.06547E+005	1.80000E+001	7.00000E+000	0.00000E+000	3.34607E+001	9.94964E+001	1.23238E+002	1.00000E+002	8.13234E-001	1.02479E-001	0.00000E+000	2.10982E+002	5.71181E+000	9.92047E-001	1.30995E+002	2.35084E+002	3.70904E+002	1.99730E+002	9.73525E-001	9.08183E-001	-4.95063E-002	-8.02184E+001	-2.95740E+000	-1.16979E-001	-9.14700E+001	1.17523E+002
1.62251E+002	5.89892E+002	1.89967E+002	1.20606E+002	1.13166E+000	1.40726E+000	5.81900E+003	7.29646E+002	1.00000E+000	9.52000E+002	4.00000E+000	9.23740E+004	1.59253E+000	2.42877E+001	1.48351E-002	1.84480E-002	4.68255E-002	7.09656E-002	2.78590E+004	1.89956E+002	1.20633E+002	1.56735E-002	1.56735E-002	1.06547E+005	1.80000E+001	8.00000E+000	0.00000E+000	1.02593E+002	2.34506E+002	3.02624E+002	1.00000E+002	2.02906E+000	3.89788E-002	0.00000E+000	2.08173E+002	4.20734E+000	8.99205E-001	1.30995E+002	2.35084E+002	3.70904E+002	1.99740E+002	9.73525E-001	9.08183E-001	-1.07239E-001	-8.30266E+001	1.06420E+002	-1.16982E-001	-9.14596E+001	1.17556E+002
1.36756E+002	5.50521E+002	1.89967E+002	1.20620E+002	1.16109E+000	1.53435E+000	6.01300E+003	7.15466E+002	1.00000E+000	9.53000E+002	5.00000E+000	9.24790E+004	1.78151E+000	2.34632E+001	1.49733E-002	1.97870E-002	5.03416E-002	8.60572E-002	2.78590E+004	1.89956E+002	1.20633E+002	1.56735E-002	1.56735E-002	1.06547E+005	1.80000E+001	9.00000E+000	0.00000E+000	1.00818E+002	1.78576E+002	2.89863E+002	1.00000E+002	1.81609E+000	3.99372E-002	0.00000E+000	1.98861E+002	4.03892E+000	9.21469E-001	1.30995E+002	2.35084E+002	3.70904E+002	1.99755E+002	9.73525E-001	9.08183E-001	-1.37220E-001	-3.83539E+002	-1.33101E+002	-1.16985E-001	-9.14445E+001	1.17578E+002
1.60833E+002	9.95450E+002	1.89987E+002	1.20610E+002	1.10477E+000	1.40595E+000	9.58200E+003	1.61431E+003	1.00000E+000	9.54000E+002	0.00000E+000	9.25770E+004	1.55324E+000	3.15508E+001	1.12861E-002	1.43629E-002	4.76334E-002	7.62092E-002	2.78590E+004	1.89956E+002	1.20633E+002	1.56735E-002	1.56735E-002	1.06547E+005	1.80000E+001	1.00000E+001	0.00000E+000	1.62932E+002	3.27388E+002	5.59009E+002	1.00000E+002	3.35867E+000	3.92794E-002	0.00000E+000	1.98781E+002	2.90842E+000	1.01369E+000	1.30995E+002	2.35084E+002	3.70904E+002	1.99787E+002	9.73525E-001	9.08183E-001	-1.18666E-001	-9.24192E+001	1.20004E+002	-1.16984E-001	-9.14133E+001	1.17609E+002
1.53679E+002	7.86061E+002	1.89981E+002	1.20611E+002	1.10512E+000	1.49989E+000	8.02200E+003	9.17097E+002	1.00000E+000	9.55000E+002	0.00000E+000	9.26670E+004	1.65756E+000	2.80368E+001	1.23387E-002	1.67463E-002	4.87516E-002	8.83254E-002	2.78590E+004	1.89956E+002	1.20633E+002	1.56735E-002	1.56735E-002	1.06547E+005	1.80000E+001	1.10000E+001	0.00000E+000	1.51295E+002	2.61473E+002	4.13680E+002	1.00000E+002	2.63334E+000	3.49344E-002	0.00000E+000	1.99332E+002	3.61370E+000	8.91657E-001	1.30995E+002	2.35084E+002	3.70904E+002	1.99807E+002	9.73525E-001	9.08183E-001	-1.50304E-001	-3.83068E+002	-1.05225E+002	-1.16985E-001	-9.13930E+001	1.17631E+002
1.43042E+002	6.51715E+002	1.89981E+002	1.20648E+002	1.17923E+000	1.50102E+000	7.08600E+003	4.81917E+002	1.00000E+000	9.56000E+002	2.00000E+000	9.27890E+004	1.77004E+000	2.55287E+001	1.40087E-002	1.78314E-002	4.69775E-002	7.46716E-002	2.78590E+004	1.89956E+002	1.20633E+002	1.56735E-002	1.56735E-002	1.06547E+005	1.80000E+001	1.20000E+001	0.00000E+000	1.29794E+002	1.90717E+002	3.43667E+002	1.00000E+002	2.12217E+000	2.29358E-002	0.00000E+000	1.94249E+002	3.78476E+000	9.05841E-001	1.30995E+002	2.35084E+002	3.70904E+002	1.99810E+002	9.73525E-001	9.08183E-001	-1.18773E-001	-9.69514E+001	1.15694E+002	-1.16991E-001	-9.13896E+001	1.17650E+002
1.31330E+002	4.70366E+002	1.89896E+002	1.20655E+002	1.18894E+000	1.50466E+000	5.16900E+003	3.74002E+002	1.00000E+000	9.57000E+002	1.50000E+001	9.28960E+004	1.78894E+000	2.16879E+001	1.65369E-002	2.09284E-002	5.44329E-002	8.54961E-002	2.78590E+004	1.89956E+002	1.20633E+002	1.56735E-002	1.56735E-002	1.06547E+005	1.80000E+001	1.30000E+001	0.00000E+000	1.06105E+002	1.33647E+002	2.46647E+002	1.00000E+002	1.55220E+000	4.02859E-002	0.00000E+000	1.91462E+002	4.75072E+000	8.44945E-001	1.30995E+002	2.35084E+002	3.70904E+002	1.99837E+002	9.73525E-001	9.08183E-001	-1.15922E-001	-9.97379E+001	1.07129E+002	-1.16990E-001	-9.13627E+001	1.17661E+002
1.58845E+002	1.01263E+003	1.89982E+002	1.20592E+002	1.13598E+000	1.43956E+000	1.02350E+004	1.38539E+003	1.00000E+000	9.58000E+002	0.00000E+000	9.29880E+004	1.63531E+000	3.18219E+001	1.12286E-002	1.42294E-002	4.59952E-002	7.29300E-002	2.78590E+004	1.89956E+002	1.20633E+002	1.56735E-002	1.56735E-002	1.06547E+005	1.80000E+001	1.40000E+001	0.00000E+000	1.91177E+002	3.25822E+002	5.50366E+002	1.00000E+002	3.40866E+000	3.02699E-002	0.00000E+000	1.97555E+002	3.06399E+000	9.31020E-001	1.30995E+002	2.35084E+002	3.70904E+002	1.99863E+002	9.73525E-001	9.08183E-001	-1.16581E-001	-9.36452E+001	1.14561E+002	-1.16989E-001	-9.13367E+001	1.17693E+002
1.55369E+002	7.78136E+002	1.89953E+002	1.20622E+002	1.09904E+000	1.40562E+000	7.45200E+003	1.18891E+003	1.00000E+000	9.59000E+002	1.00000E+000	9.30980E+004	1.54483E+000	2.78951E+001	1.27314E-002	1.62829E-002	5.00856E-002	8.07673E-002	2.78590E+004	1.89956E+002	1.20633E+002	1.56735E-002	1.56735E-002	1.06547E+005	1.80000E+001	1.50000E+001	0.00000E+000	1.55732E+002	2.68230E+002	3.95465E+002	1.00000E+002	2.60404E+000	5.42426E-002	0.00000E+000	2.01401E+002	3.97269E+000	8.41531E-001	1.30995E+002	2.35084E+002	3.70904E+002	1.99886E+002	9.73525E-001	9.08183E-001	-1.21122E-001	-8.97995E+001	1.27599E+002	-1.16988E-001	-9.13136E+001	1.17714E+002
1.47217E+002	8.88423E+002	1.89992E+002	1.20656E+002	1.20932E+000	1.49311E+000	9.84900E+003	1.34856E+003	1.00000E+000	9.60000E+002	0.00000E+000	9.31970E+004	1.80565E+000	2.98064E+001	1.21855E-002	1.50451E-002	5.60006E-002	8.45962E-002	2.78590E+004	1.89956E+002	1.20633E+002	1.56735E-002	1.56735E-002	1.06547E+005	1.80000E+001	1.60000E+001	0.00000E+000	1.73892E+002	2.96737E+002	4.62300E+002	1.00000E+002	2.97047E+000	4.30451E-002	0.00000E+000	1.99708E+002	3.32481E+000	8.74636E-001	1.30995E+002	2.35084E+002	3.70904E+002	1.99902E+002	9.73525E-001	9.08183E-001	-1.03706E-001	-9.14917E+001	9.09250E+001	-1.16990E-001	-9.12978E+001	1.17745E+002
1.50780E+002	7.61802E+002	1.89921E+002	1.20653E+002	1.08395E+000	1.41293E+000	7.23100E+003	7.00661E+002	1.00000E+000	9.61000E+002	1.00000E+000	9.33020E+004	1.53155E+000	2.76008E+001	1.27471E-002	1.66158E-002	4.28861E-002	7.13688E-002	2.78590E+004	1.89956E+002	1.20633E+002	1.56735E-002	1.56735E-002	1.06547E+005	1.80000E+001	1.70000E+001	0.00000E+000	1.35014E+002	2.58741E+002	3.90900E+002	1.00000E+002	2.49885E+000	2.86328E-002	0.00000E+000	2.01786E+002	3.72665E+000	9.10695E-001	1.30995E+002	2.35084E+002	3.70904E+002	1.99913E+002	9.73525E-001	9.08183E-001	-1.30492E-001	-3.80614E+002	-1.44075E+002	-1.16995E-001	-9.12875E+001	1.17751E+002
1.27031E+002	3.36417E+002	1.90026E+002	1.20718E+002	1.16756E+000	1.45577E+000	3.52300E+003	4.08078E+002	1.00000E+000	9.62000E+002	2.20000E+001	9.34220E+004	1.69970E+000	1.83417E+001	1.96708E-002	2.45266E-002	5.91270E-002	8.98805E-002	2.78590E+004	1.89956E+002	1.20633E+002	1.56735E-002	1.56735E-002	1.06547E+005	1.80000E+001	1.80000E+001	0.00000E+000	6.01077E+001	1.25201E+002	1.77647E+002	1.00000E+002	1.15422E+000	6.47606E-002	0.00000E+000	2.04469E+002	5.34051E+000	9.10442E-001	1.30995E+002	2.35084E+002	3.70904E+002	1.99945E+002	9.73525E-001	9.08183E-001	-1.08567E-001	-8.67309E+001	1.05396E+002	-1.16993E-001	-9.12546E+001	1.17808E+002
1.32461E+002	3.18514E+002	1.88986E+002	1.21153E+002	1.07200E+000	1.68709E+000	3.47000E+003	3.45551E+002	1.00000E+000	1.11900E+003	2.00000E+001	1.08971E+005	1.80855E+000	1.78470E+001	1.81982E-002	2.86400E-002	5.36251E-002	1.27640E-001	3.29630E+004	1.89014E+002	1.21190E+002	6.15341E-002	6.15341E-002	9.67000E+003	2.00000E+000	1.00000E+000	0.00000E+000	9.26410E+001	4.94258E+001	1.86181E+002	1.00000E+002	1.05817E+000	4.01708E-002	0.00000E+000	1.73859E+002	4.91817E+000	9.96145E-001	1.29171E+002	9.11232E+001	2.83799E+002	1.79054E+002	2.99065E+000	9.81323E-001	-2.21910E-001	-4.08541E+002	3.00977E+001	-1.97231E-001	-4.03346E+002	-2.24981E+001
1.40169E+002	5.64436E+002	1.89029E+002	1.21211E+002	1.11627E+000	1.62106E+000	6.20000E+003	8.60411E+002	1.00000E+000	1.12000E+003	8.00000E+000	1.09060E+005	1.80955E+000	2.37579E+001	1.41766E-002	2.05875E-002	5.57355E-002	1.15311E-001	3.29630E+004	1.89014E+002	1.21190E+002	6.15341E-002	6.15341E-002	9.67000E+003	2.00000E+000	2.00000E+000	0.00000E+000	1.49615E+002	1.14460E+002	3.38433E+002	1.00000E+002	1.93971E+000	5.19355E-002	0.00000E+000	1.80697E+002	3.74266E+000	9.79298E-001	1.29171E+002	9.11232E+001	2.83799E+002	1.79087E+002	2.99065E+000	9.81323E-001	-1.83305E-001	-4.01703E+002	-5.23047E+001	-1.97226E-001	-4.03313E+002	-2.24615E+001
1.33010E+002	2.99227E+002	1.89520E+002	1.21617E+002	1.02866E+000	1.39759E+000	2.67200E+003	2.28047E+002	1.00000E+000	1.12900E+003	1.90000E+001	1.09957E+005	1.43765E+000	1.72982E+001	1.99000E-002	2.70373E-002	4.36500E-002	7.60976E-002	3.32550E+004	1.89529E+002	1.21692E+002	2.94021E-002	2.94021E-002	3.24800E+004	4.00000E+000	1.00000E+000	0.00000E+000	4.71649E+001	1.28973E+002	1.42642E+002	1.00000E+002	1.00692E+000	3.79691E-002	0.00000E+000	2.17336E+002	6.14889E+000	9.07980E-001	2.08722E+002	4.26678E+002	5.68143E+002	2.08578E+002	1.85471E+000	8.63388E-001	-1.50920E-001	-3.65064E+002	-8.58726E+001	-1.27702E-001	-3.73822E+002	-1.42957E+002
1.39842E+002	6.78120E+002	1.89542E+002	1.21715E+002	1.12004E+000	1.52642E+000	7.12400E+003	7.63591E+002	1.00000E+000	1.13000E+003	0.00000E+000	1.10030E+005	1.70966E+000	2.60407E+001	1.32701E-002	1.80848E-002	4.73213E-002	8.61040E-002	3.32550E+004	1.89529E+002	1.21692E+002	2.94021E-002	2.94021E-002	3.24800E+004	4.00000E+000	2.00000E+000	0.00000E+000	1.17135E+002	2.51589E+002	3.37556E+002	1.00000E+002	2.24204E+000	2.89559E-002	0.00000E+000	2.08689E+002	3.83449E+000	8.91706E-001	2.08722E+002	4.26678E+002	5.68143E+002	2.08574E+002	1.85471E+000	8.63388E-001	-1.52421E-001	-3.73711E+002	-9.13229E+001	-1.27705E-001	-3.73827E+002	-1.42938E+002
1.85089E+002	1.68522E+003	1.89541E+002	1.21696E+002	1.15509E+000	1.44892E+000	1.74320E+004	3.90176E+003	1.00000E+000	1.13100E+003	0.00000E+000	1.10131E+005	1.67363E+000	4.10514E+001	8.74866E-003	1.09741E-002	4.81223E-002	7.52049E-002	3.32550E+004	1.89529E+002	1.21692E+002	2.94021E-002	2.94021E-002	3.24800E+004	4.00000E+000	3.00000E+000	0.00000E+000	3.04751E+002	6.13237E+002	8.21664E+002	1.00000E+002	5.51839E+000	3.45863E-002	0.00000E+000	2.08231E+002	2.54378E+000	8.59285E-001	2.08722E+002	4.26678E+002	5.68143E+002	2.08578E+002	1.85471E+000	8.63388E-001	-1.11640E-001	-8.29691E+001	1.15352E+002	-1.27706E-001	-3.73822E+002	-1.42934E+002
1.34394E+002	5.22860E+002	1.89478E+002	1.21682E+002	1.11057E+000	1.46382E+000	5.25200E+003	5.11722E+002	1.00000E+000	1.13200E+003	4.00000E+000	1.10236E+005	1.62568E+000	2.28661E+001	1.53244E-002	2.01988E-002	5.01536E-002	8.51887E-002	3.32550E+004	1.89529E+002	1.21692E+002	2.94021E-002	2.94021E-002	3.24800E+004	4.00000E+000	4.00000E+000	0.00000E+000	9.64137E+001	1.96421E+002	2.55930E+002	1.00000E+002	1.73917E+000	4.76209E-002	0.00000E+000	2.09308E+002	4.69012E+000	8.49073E-001	2.08722E+002	4.26678E+002	5.68143E+002	2.08560E+002	1.85471E+000	8.63388E-001	-1.36062E-001	-3.73092E+002	-1.25008E+002	-1.27712E-001	-3.73840E+002	-1.42952E+002
1.17689E+002	1.67894E+002	1.88955E+002	1.21440E+002	1.48297E+000	1.16896E+000	1.78600E+003	2.00033E+002	1.00000E+000	1.28400E+003	3.60000E+001	1.25122E+005	1.73354E+000	1.29574E+001	3.50907E-002	2.76605E-002	1.19979E-001	7.66976E-002	3.77420E+004	1.89031E+002	1.21398E+002	8.72703E-002	8.72703E-002	2.62500E+003	2.00000E+000	1.00000E+000	0.00000E+000	1.02751E+002	2.07568E+001	5.07316E+001	1.00000E+002	5.40673E-001	1.67268E-001	0.00000E+000	1.06272E+002	8.21647E+000	8.31122E-001	7.79077E+001	1.89901E+001	4.23959E+001	1.09495E+002	7.70056E+000	7.31482E-001	1.19555E-001	1.06272E+002	-1.39960E+002	4.22905E-002	1.09495E+002	1.38980E+001
1.27689E+002	1.65091E+002	1.88469E+002	1.20922E+002	9.37830E-001	1.05151E+000	1.02100E+003	2.20818E+002	1.00000E+000	1.41200E+003	5.10000E+001	1.37790E+005	9.86136E-001	1.28488E+001	2.93502E-002	3.29079E-002	7.92938E-002	9.79986E-002	4.13500E+004	1.88356E+002	1.20898E+002	4.27945E-002	4.27945E-002	6.13300E+003	3.00000E+000	1.00000E+000	0.00000E+000	2.90557E+001	7.97113E+001	5.80231E+001	1.00000E+002	5.18905E-001	2.38489E-001	0.00000E+000	2.38702E+002	1.11039E+001	8.13394E-001	4.57935E+001	1.13335E+002	9.03899E+001	2.34560E+002	4.80367E+000	7.67152E-001	-5.58316E-002	-5.24981E+001	3.65905E+001	-3.89311E-002	-5.66399E+001	3.56981E-001
1.26372E+002	2.81881E+002	1.88259E+002	1.20926E+002	1.15777E+000	1.28642E+000	2.61000E+003	2.33197E+002	1.00000E+000	1.41300E+003	2.50000E+001	1.37862E+005	1.48938E+000	1.67893E+001	2.26621E-002	2.51805E-002	5.36916E-002	6.50118E-002	4.13500E+004	1.88356E+002	1.20898E+002	4.27945E-002	4.27945E-002	6.13300E+003	3.00000E+000	2.00000E+000	0.00000E+000	5.17603E+001	1.38406E+002	9.34221E+001	1.00000E+002	8.79828E-001	5.72699E-002	0.00000E+000	2.42477E+002	7.07109E+000	7.98885E-001	4.57935E+001	1.13335E+002	9.03899E+001	2.34570E+002	4.80367E+000	7.67152E-001	-5.13206E-002	-4.87225E+001	3.17336E+001	-3.89295E-002	-5.66296E+001	3.26557E-001
1.20774E+002	2.38883E+002	1.88410E+002	1.20859E+002	1.27090E+000	1.33033E+000	2.50200E+003	2.04855E+002	1.00000E+000	1.41400E+003	3.20000E+001	1.37969E+005	1.69071E+000	1.54558E+001	2.54078E-002	2.65959E-002	5.93007E-002	6.43932E-002	4.13500E+004	1.88356E+002	1.20898E+002	4.27945E-002	4.27945E-002	6.13300E+003	3.00000E+000	3.00000E+000	0.00000E+000	4.63994E+001	1.00901E+002	1.00435E+002	1.00000E+002	7.77871E-001	5.94305E-002	0.00000E+000	2.23399E+002	7.65752E+000	7.53459E-001	4.57935E+001	1.13335E+002	9.03899E+001	2.34567E+002	4.80367E+000	7.67152E-001	-2.15156E-002	-6.78006E+001	-4.36465E+001	-3.89315E-002	-5.66333E+001	3.45441E-001
1.20992E+002	1.71338E+002	1.88800E+002	1.21036E+002	1.19806E+000	1.17917E+000	1.50800E+003	1.71170E+002	1.00000E+000	1.45400E+003	4.60000E+001	1.41848E+005	1.41271E+000	1.30896E+001	3.08516E-002	3.03651E-002	7.69060E-002	7.47203E-002	4.25290E+004	1.88801E+002	1.21104E+002	1.67912E-002	1.67912E-002	4.77840E+004	9.00000E+000	1.00000E+000	0.00000E+000	9.41592E+001	6.77276E+001	1.46729E+001	1.00000E+002	5.29406E-001	1.13219E-001	0.00000E+000	4.63418E+001	9.29142E+000	7.99850E-001	3.46324E+002	2.17652E+002	6.29935E+001	5.40192E+001	1.69975E+000	7.76720E-001	9.19909E-003	4.63418E+001	1.29688E+001	5.22233E-002	5.40192E+001	-6.05157E+001
1.47609E+002	7.67361E+002	1.88804E+002	1.21069E+002	1.39560E+000	1.20004E+000	7.94000E+003	7.64242E+002	1.00000E+000	1.45500E+003	0.00000E+000	1.41909E+005	1.67478E+000	2.77013E+001	1.56622E-002	1.34675E-002	6.20891E-002	4.64758E-002	4.25290E+004	1.88801E+002	1.21104E+002	1.67912E-002	1.67912E-002	4.77840E+004	9.00000E+000	2.00000E+000	0.00000E+000	4.65077E+002	2.79869E+002	7.18777E+001	1.00000E+002	2.45256E+000	2.71865E-002	0.00000E+000	5.52980E+001	3.84550E+000	8.42226E-001	3.46324E+002	2.17652E+002	6.29935E+001	5.39981E+001	1.69975E+000	7.76720E-001	7.65473E-002	5.52980E+001	-1.05918E+002	5.22168E-002	5.39981E+001	-6.05198E+001
1.36947E+002	7.33256E+002	1.88762E+002	1.21089E+002	1.35373E+000	1.19730E+000	7.36500E+003	6.22687E+002	1.00000E+000	1.45600E+003	0.00000E+000	1.42010E+005	1.62083E+000	2.70787E+001	1.57742E-002	1.39514E-002	4.86639E-002	3.86796E-002	4.25290E+004	1.88801E+002	1.21104E+002	1.67912E-002	1.67912E-002	4.77840E+004	9.00000E+000	3.00000E+000	0.00000E+000	4.43233E+002	2.69858E+002	7.61107E+001	1.00000E+002	2.37260E+000	1.93278E-002	0.00000E+000	5.52720E+001	4.17769E+000	8.04950E-001	3.46324E+002	2.17652E+002	6.29935E+001	5.40021E+001	1.69975E+000	7.76720E-001	6.25380E-002	5.52720E+001	-7.89626E+001	5.22168E-002	5.40021E+001	-6.05209E+001
1.37793E+002	6.34915E+002	1.88868E+002	1.21130E+002	1.37462E+000	1.24486E+000	6.70800E+003	8.61768E+002	1.00000E+000	1.45700E+003	4.00000E+000	1.42102E+005	1.71121E+000	2.51975E+001	1.67837E-002	1.51993E-002	6.38348E-002	5.27883E-002	4.25290E+004	1.88801E+002	1.21104E+002	1.67912E-002	1.67912E-002	4.77840E+004	9.00000E+000	4.00000E+000	0.00000E+000	3.66709E+002	2.43321E+002	8.22799E+001	3.00000E+002	2.08786E+000	3.16010E-002	0.00000E+000	5.22711E+001	5.13716E+000	6.85916E-001	3.46324E+002	2.17652E+002	6.29935E+001	5.40050E+001	1.69975E+000	7.76720E-001	5.07642E-002	5.22711E+001	-5.94630E+001	5.22166E-002	5.40050E+001	-6.04928E+001
1.38887E+002	5.57817E+002	1.88846E+002	1.21135E+002	1.34210E+000	1.20339E+000	5.58300E+003	4.35789E+002	1.00000E+000	1.45800E+003	9.00000E+000	1.42210E+005	1.61507E+000	2.36181E+001	1.79619E-002	1.61054E-002	6.25040E-002	5.08103E-002	4.25290E+004	1.88801E+002	1.21104E+002	1.67912E-002	1.67912E-002	4.77840E+004	9.00000E+000	5.00000E+000	0.00000E+000	3.30568E+002	1.93686E+002	5.74122E+001	1.00000E+002	1.74951E+000	4.14834E-002	0.00000E+000	5.72032E+001	4.75282E+000	8.12655E-001	3.46324E+002	2.17652E+002	6.29935E+001	5.40447E+001	1.69975E+000	7.76720E-001	5.57271E-002	5.72032E+001	-6.39881E+001	5.22258E-002	5.40447E+001	-6.04741E+001
1.34631E+002	3.72583E+002	1.88750E+002	1.21124E+002	1.34666E+000	1.21439E+000	3.77700E+003	3.47904E+002	1.00000E+000	1.45900E+003	1.70000E+001	1.42325E+005	1.63537E+000	1.93024E+001	2.19122E-002	1.97599E-002	6.22397E-002	5.14092E-002	4.25290E+004	1.88801E+002	1.21104E+002	1.67912E-002	1.67912E-002	4.77840E+004	9.00000E+000	6.00000E+000	0.00000E+000	2.05450E+002	1.57206E+002	3.73808E+001	1.00000E+002	1.20114E+000	4.26299E-002	0.00000E+000	4.31825E+001	6.30424E+000	7.44878E-001	3.46324E+002	2.17652E+002	6.29935E+001	5.40458E+001	1.69975E+000	7.76720E-001	5.28822E-002	4.31825E+001	-7.26049E+001	5.22249E-002	5.40458E+001	-6.04902E+001
1.40960E+002	3.82846E+002	1.88767E+002	1.21033E+002	1.24692E+000	1.20658E+000	3.58000E+003	4.17132E+002	1.00000E+000	1.46000E+003	1.70000E+001	1.42422E+005	1.50451E+000	1.95665E+001	2.08400E-002	2.01658E-002	6.85195E-002	6.43834E-002	4.25290E+004	1.88801E+002	1.21104E+002	1.67912E-002	1.67912E-002	4.77840E+004	9.00000E+000	7.00000E+000	0.00000E+000	2.15106E+002	1.43533E+002	4.28088E+001	1.00000E+002	1.20840E+000	9.07708E-002	0.00000E+000	5.13632E+001	6.59910E+000	7.30911E-001	3.46324E+002	2.17652E+002	6.29935E+001	5.40898E+001	1.69975E+000	7.76720E-001	1.77048E-002	5.13632E+001	2.02066E+000	5.22353E-002	5.40898E+001	-6.04745E+001
1.34732E+002	5.67285E+002	1.88785E+002	1.21135E+002	1.34780E+000	1.23582E+000	5.85100E+003	5.10368E+002	1.00000E+000	1.46100E+003	7.00000E+000	1.42512E+005	1.66564E+000	2.38178E+001	1.76202E-002	1.61562E-002	6.02761E-002	5.11281E-002	4.25290E+004	1.88801E+002	1.21104E+002	1.67912E-002	1.67912E-002	4.77840E+004	9.00000E+000	8.00000E+000	0.00000E+000	3.33451E+002	2.13926E+002	6.39441E+001	1.00000E+002	1.83981E+000	3.96347E-002	0.00000E+000	5.33276E+001	5.01089E+000	7.52941E-001	3.46324E+002	2.17652E+002	6.29935E+001	5.41142E+001	1.69975E+000	7.76720E-001	4.46002E-002	5.33276E+001	-4.67158E+001	5.22408E-002	5.41142E+001	-6.04441E+001
1.26665E+002	5.12783E+002	1.88796E+002	1.21132E+002	1.36847E+000	1.26233E+000	5.47200E+003	3.37419E+002	1.00000E+000	1.46200E+003	9.00000E+000	1.42614E+005	1.72745E+000	2.26447E+001	1.84996E-002	1.70647E-002	5.39016E-002	4.63843E-002	4.25290E+004	1.88801E+002	1.21104E+002	1.67912E-002	1.67912E-002	4.77840E+004	9.00000E+000	9.00000E+000	0.00000E+000	3.01010E+002	1.85612E+002	5.76838E+001	1.00000E+002	1.63868E+000	2.46245E-002	0.00000E+000	5.54247E+001	5.11156E+000	7.63246E-001	3.46324E+002	2.17652E+002	6.29935E+001	5.41580E+001	1.69975E+000	7.76720E-001	4.16140E-002	5.54247E+001	-3.89595E+001	5.22513E-002	5.41580E+001	-6.04187E+001
1.19357E+002	2.27506E+002	1.89437E+002	1.21751E+002	1.23961E+000	1.34041E+000	2.34500E+003	2.73012E+002	1.00000E+000	1.46400E+003	3.40000E+001	1.42820E+005	1.66159E+000	1.50833E+001	2.55984E-002	2.76800E-002	5.55675E-002	6.38471E-002	4.28060E+004	1.89484E+002	1.21804E+002	1.94102E-002	1.94102E-002	6.40620E+004	6.00000E+000	1.00000E+000	0.00000E+000	3.04250E+001	1.14296E+002	8.80931E+001	1.00000E+002	7.27312E-001	7.89426E-002	0.00000E+000	2.35191E+002	6.19498E+000	9.62010E-001	1.99559E+002	6.13961E+002	5.33509E+002	2.30153E+002	1.28137E+000	8.89850E-001	-3.78069E-002	-5.60090E+001	-8.54529E-001	-7.25641E-002	-6.10469E+001	6.04308E+001
1.83575E+002	1.49651E+003	1.89511E+002	1.21846E+002	1.17237E+000	1.37564E+000	1.49580E+004	2.96280E+003	1.00000E+000	1.46500E+003	0.00000E+000	1.42885E+005	1.61276E+000	3.86847E+001	9.58576E-003	1.12478E-002	4.70923E-002	6.44244E-002	4.28060E+004	1.89484E+002	1.21804E+002	1.94102E-002	1.94102E-002	6.40620E+004	6.00000E+000	2.00000E+000	0.00000E+000	2.27749E+002	6.99188E+002	6.27618E+002	1.00000E+002	4.87690E+000	3.66546E-002	0.00000E+000	2.28669E+002	2.63551E+000	8.95344E-001	1.99559E+002	6.13961E+002	5.33509E+002	2.30122E+002	1.28137E+000	8.89850E-001	-7.85565E-002	-6.25306E+001	7.05705E+001	-7.25730E-002	-6.10776E+001	6.04428E+001
1.82502E+002	1.36240E+003	1.89452E+002	1.21824E+002	1.15133E+000	1.31402E+000	1.28240E+004	2.58503E+003	1.00000E+000	1.46600E+003	0.00000E+000	1.42994E+005	1.51287E+000	3.69107E+001	1.01668E-002	1.16036E-002	4.51251E-002	5.83874E-002	4.28060E+004	1.89484E+002	1.21804E+002	1.94102E-002	1.94102E-002	6.40620E+004	6.00000E+000	3.00000E+000	0.00000E+000	1.99423E+002	6.72942E+002	5.30942E+002	1.00000E+002	4.38467E+000	3.38196E-002	0.00000E+000	2.34321E+002	2.77585E+000	9.18087E-001	1.99559E+002	6.13961E+002	5.33509E+002	2.30109E+002	1.28137E+000	8.89850E-001	-6.47626E-002	-5.68789E+001	4.95938E+001	-7.25773E-002	-6.10912E+001	6.04241E+001
1.87972E+002	1.45609E+003	1.89503E+002	1.21812E+002	1.12013E+000	1.29524E+000	1.31640E+004	2.52872E+003	1.00000E+000	1.46700E+003	0.00000E+000	1.43100E+005	1.45083E+000	3.81587E+001	9.76277E-003	1.12890E-002	4.14972E-002	5.50453E-002	4.28060E+004	1.89484E+002	1.21805E+002	1.94102E-002	1.94102E-002	6.40620E+004	6.00000E+000	4.00000E+000	0.00000E+000	2.28848E+002	6.74986E+002	6.02057E+002	1.00000E+002	4.72173E+000	2.76444E-002	0.00000E+000	2.28928E+002	2.87253E+000	8.75655E-001	1.99559E+002	6.13961E+002	5.33509E+002	2.30104E+002	1.28137E+000	8.89850E-001	-7.12769E-002	-6.22722E+001	5.67413E+001	-7.25795E-002	-6.10960E+001	6.04311E+001
1.65257E+002	1.35878E+003	1.89447E+002	1.21753E+002	1.14758E+000	1.33970E+000	1.29910E+004	1.49411E+003	1.00000E+000	1.46800E+003	0.00000E+000	1.43192E+005	1.53742E+000	3.68616E+001	1.00684E-002	1.17541E-002	3.57761E-002	4.81751E-002	4.28060E+004	1.89484E+002	1.21805E+002	1.94102E-002	1.94102E-002	6.40620E+004	6.00000E+000	5.00000E+000	0.00000E+000	2.09327E+002	6.34568E+002	5.48274E+002	1.00000E+002	4.36097E+000	1.65909E-002	0.00000E+000	2.30382E+002	2.87070E+000	8.82027E-001	1.99559E+002	6.13961E+002	5.33509E+002	2.30119E+002	1.28137E+000	8.89850E-001	-7.60214E-002	-6.08183E+001	6.73457E+001	-7.25764E-002	-6.10810E+001	6.04224E+001
1.54279E+002	8.10678E+002	1.89531E+002	1.21783E+002	1.14464E+000	1.34917E+000	7.78000E+003	8.67443E+002	1.00000E+000	1.46900E+003	0.00000E+000	1.43287E+005	1.54431E+000	2.84724E+001	1.29772E-002	1.52959E-002	4.42117E-002	6.05879E-002	4.28060E+004	1.89484E+002	1.21805E+002	1.94102E-002	1.94102E-002	6.40620E+004	6.00000E+000	6.00000E+000	0.00000E+000	1.30693E+002	3.65822E+002	3.50417E+002	1.00000E+002	2.66144E+000	3.42529E-002	0.00000E+000	2.25685E+002	3.76493E+000	8.69048E-001	1.99559E+002	6.13961E+002	5.33509E+002	2.30117E+002	1.28137E+000	8.89850E-001	-8.07977E-002	-6.55153E+001	7.19342E+001	-7.25780E-002	-6.10835E+001	6.04421E+001
1.60707E+002	9.15015E+002	1.89376E+002	1.21364E+002	1.20450E+000	1.35863E+000	9.29700E+003	1.23386E+003	1.00000E+000	1.54200E+003	1.00000E+000	1.50578E+005	1.63647E+000	3.02492E+001	1.24921E-002	1.40906E-002	4.64664E-002	5.86070E-002	4.51500E+004	1.89360E+002	1.21359E+002	1.55120E-002	1.55120E-002	6.46200E+004	1.10000E+001	1.00000E+000	0.00000E+000	1.47029E+002	4.18952E+002	3.76328E+002	1.00000E+002	2.95459E+000	3.88751E-002	0.00000E+000	2.28400E+002	3.47634E+000	8.60990E-001	1.15346E+002	3.31993E+002	2.59168E+002	2.34931E+002	1.34702E+000	8.42818E-001	-5.90229E-002	-6.28004E+001	3.26050E+001	-7.89279E-002	-5.62693E+001	7.74662E+001
1.49994E+002	8.48650E+002	1.89380E+002	1.21349E+002	1.11788E+000	1.36374E+000	8.04300E+003	1.00564E+003	1.00000E+000	1.54300E+003	2.00000E+000	1.50679E+005	1.52449E+000	2.91316E+001	1.24648E-002	1.52062E-002	4.19415E-002	6.13963E-002	4.51500E+004	1.89360E+002	1.21359E+002	1.55120E-002	1.55120E-002	6.46200E+004	1.10000E+001	2.00000E+000	0.00000E+000	1.36921E+002	4.07102E+002	3.25700E+002	1.00000E+002	2.71646E+000	3.26510E-002	0.00000E+000	2.33727E+002	3.73607E+000	8.61324E-001	1.15346E+002	3.31993E+002	2.59168E+002	2.34943E+002	1.34702E+000	8.42818E-001	-9.79981E-002	-5.74733E+001	1.13604E+002	-7.89261E-002	-5.62571E+001	7.74735E+001
1.35519E+002	5.89542E+002	1.89413E+002	1.21358E+002	1.18707E+000	1.46383E+000	6.32200E+003	5.40243E+002	1.00000E+000	1.54400E+003	4.00000E+000	1.50785E+005	1.73767E+000	2.42805E+001	1.49297E-002	1.84104E-002	4.96987E-002	7.42729E-002	4.51500E+004	1.89360E+002	1.21359E+002	1.55120E-002	1.55120E-002	6.46200E+004	1.10000E+001	3.00000E+000	0.00000E+000	9.92242E+001	2.98593E+002	2.17959E+002	1.00000E+002	1.91721E+000	4.12896E-002	0.00000E+000	2.37943E+002	4.22021E+000	8.60062E-001	1.15346E+002	3.31993E+002	2.59168E+002	2.34955E+002	1.34702E+000	8.42818E-001	-1.03331E-001	-5.32573E+001	1.28400E+002	-7.89243E-002	-5.62451E+001	7.74892E+001
1.34676E+002	5.58078E+002	1.89429E+002	1.21347E+002	1.17994E+000	1.33939E+000	5.48400E+003	6.26921E+002	1.00000E+000	1.54500E+003	5.00000E+000	1.50884E+005	1.58040E+000	2.36237E+001	1.59336E-002	1.80866E-002	4.47715E-002	5.67705E-002	4.51500E+004	1.89360E+002	1.21359E+002	1.55120E-002	1.55120E-002	6.46200E+004	1.10000E+001	4.00000E+000	0.00000E+000	1.12881E+002	2.65780E+002	1.99474E+002	1.00000E+002	1.79842E+000	4.33274E-002	0.00000E+000	2.37623E+002	5.32111E+000	7.32386E-001	1.15346E+002	3.31993E+002	2.59168E+002	2.34945E+002	1.34702E+000	8.42818E-001	-6.21812E-002	-5.35770E+001	4.78801E+001	-7.89283E-002	-5.62552E+001	7.74884E+001
1.50743E+002	9.36833E+002	1.89408E+002	1.21380E+002	1.18620E+000	1.38939E+000	9.57600E+003	1.75434E+003	1.00000E+000	1.54600E+003	1.00000E+000	1.50976E+005	1.64810E+000	3.06077E+001	1.21218E-002	1.41982E-002	4.98153E-002	6.77296E-002	4.51500E+004	1.89360E+002	1.21359E+002	1.55120E-002	1.55120E-002	6.46200E+004	1.10000E+001	5.00000E+000	0.00000E+000	1.59819E+002	4.70630E+002	3.45443E+002	1.00000E+002	3.03855E+000	4.78401E-002	0.00000E+000	2.37763E+002	3.47104E+000	8.49648E-001	1.15346E+002	3.31993E+002	2.59168E+002	2.34951E+002	1.34702E+000	8.42818E-001	-7.77989E-002	-5.34368E+001	7.81162E+001	-7.89278E-002	-5.62487E+001	7.74944E+001
1.33209E+002	5.10466E+002	1.89362E+002	1.21360E+002	1.16031E+000	1.33992E+000	4.93600E+003	4.26829E+002	1.00000E+000	1.54700E+003	1.10000E+001	1.51087E+005	1.55473E+000	2.25935E+001	1.65153E-002	1.90718E-002	4.14558E-002	5.40451E-002	4.51500E+004	1.89360E+002	1.21359E+002	1.55120E-002	1.55120E-002	6.46200E+004	1.10000E+001	6.00000E+000	0.00000E+000	8.10274E+001	2.48662E+002	1.91676E+002	1.00000E+002	1.62661E+000	2.80127E-002	0.00000E+000	2.35366E+002	4.70688E+000	8.72712E-001	1.15346E+002	3.31993E+002	2.59168E+002	2.34938E+002	1.34702E+000	8.42818E-001	-7.07434E-002	-5.58338E+001	6.20671E+001	-7.89325E-002	-5.62620E+001	7.74792E+001
1.47918E+002	7.58005E+002	1.89270E+002	1.21355E+002	1.09425E+000	1.33758E+000	6.90700E+003	7.17118E+002	1.00000E+000	1.54800E+003	1.00000E+000	1.51168E+005	1.46365E+000	2.75319E+001	1.31666E-002	1.60944E-002	4.10405E-002	6.01380E-002	4.51500E+004	1.89360E+002	1.21359E+002	1.55120E-002	1.55120E-002	6.46200E+004	1.10000E+001	7.00000E+000	0.00000E+000	1.29985E+002	3.81922E+002	2.71531E+002	1.00000E+002	2.43657E+000	3.07012E-002	0.00000E+000	2.39254E+002	4.09707E+000	8.47565E-001	1.15346E+002	3.31993E+002	2.59168E+002	2.34955E+002	1.34702E+000	8.42818E-001	-9.89876E-002	-5.19455E+001	1.21070E+002	-7.89296E-002	-5.62454E+001	7.74727E+001
1.20606E+002	2.63290E+002	1.89268E+002	1.21351E+002	1.23215E+000	1.35397E+000	2.72400E+003	3.02944E+002	1.00000E+000	1.54900E+003	2.70000E+001	1.51286E+005	1.66829E+000	1.62262E+001	2.36080E-002	2.59421E-002	5.83687E-002	6.93672E-002	4.51500E+004	1.89360E+002	1.21359E+002	1.55120E-002	1.55120E-002	6.46200E+004	1.10000E+001	8.00000E+000	0.00000E+000	5.12476E+001	1.18272E+002	9.55624E+001	1.00000E+002	8.26582E-001	7.78348E-002	0.00000E+000	2.33841E+002	7.57052E+000	7.30402E-001	1.15346E+002	3.31993E+002	2.59168E+002	2.34972E+002	1.34702E+000	8.42818E-001	-4.59866E-002	-5.73591E+001	1.32012E+001	-7.89266E-002	-5.62285E+001	7.74829E+001
1.20505E+002	3.58416E+002	1.89278E+002	1.21227E+002	1.11311E+000	1.36409E+000	3.37900E+003	4.02561E+002	1.00000E+000	1.55100E+003	1.90000E+001	1.51477E+005	1.51838E+000	1.89319E+001	1.91488E-002	2.34666E-002	5.13910E-002	7.51422E-002	4.51500E+004	1.89360E+002	1.21359E+002	1.55120E-002	1.55120E-002	6.46200E+004	1.10000E+001	9.00000E+000	0.00000E+000	7.23094E+001	1.64357E+002	1.28073E+002	1.00000E+002	1.13575E+000	5.73840E-002	0.00000E+000	2.35839E+002	6.93051E+000	7.16361E-001	1.15346E+002	3.31993E+002	2.59168E+002	2.34992E+002	1.34702E+000	8.42818E-001	-1.00246E-001	-5.53607E+001	1.20131E+002	-7.89240E-002	-5.62080E+001	7.74843E+001
1.42099E+002	4.93211E+002	1.89342E+002	1.21392E+002	1.13152E+000	1.20646E+000	4.21100E+003	5.12394E+002	1.00000E+000	1.55200E+003	1.30000E+001	1.51578E+005	1.36513E+000	2.22083E+001	1.74369E-002	1.85918E-002	4.74201E-002	5.34116E-002	4.51500E+004	1.89360E+002	1.21359E+002	1.55120E-002	1.55120E-002	6.46200E+004	1.10000E+001	1.00000E+001	0.00000E+000	6.66883E+001	2.52227E+002	1.81102E+002	1.00000E+002	1.55815E+000	5.42731E-002	0.00000E+000	2.38008E+002	4.61815E+000	9.63008E-001	1.15346E+002	3.31993E+002	2.59168E+002	2.35016E+002	1.34702E+000	8.42818E-001	-3.09222E-002	-5.31920E+001	-1.10949E+001	-7.89192E-002	-5.61838E+001	7.75319E+001
1.30726E+002	3.71646E+002	1.89289E+002	1.21421E+002	1.14780E+000	1.41555E+000	3.74100E+003	2.22450E+002	1.00000E+000	1.55300E+003	1.80000E+001	1.51693E+005	1.62477E+000	1.92781E+001	1.87661E-002	2.31435E-002	4.41080E-002	6.47246E-002	4.51500E+004	1.89360E+002	1.21359E+002	1.55120E-002	1.55120E-002	6.46200E+004	1.10000E+001	1.10000E+001	0.00000E+000	6.58042E+001	1.67617E+002	1.52914E+002	1.00000E+002	1.21094E+000	4.01886E-002	0.00000E+000	2.27718E+002	5.82860E+000	8.09530E-001	1.15346E+002	3.31993E+002	2.59168E+002	2.35029E+002	1.34702E+000	8.42818E-001	-1.03374E-001	-6.34822E+001	1.18245E+002	-7.89174E-002	-5.61711E+001	7.75353E+001
1.28096E+002	3.53863E+002	1.89862E+002	1.21199E+002	1.02188E+000	1.38385E+000	3.10500E+003	2.05707E+002	1.00000E+000	1.56100E+003	2.00000E+001	1.52453E+005	1.41412E+000	1.88113E+001	1.83386E-002	2.48347E-002	4.22334E-002	7.35937E-002	4.56870E+004	1.89889E+002	1.21140E+002	3.82189E-002	3.82189E-002	8.99900E+003	3.00000E+000	1.00000E+000	0.00000E+000	6.50352E+001	1.04448E+002	2.00523E+002	1.00000E+002	1.18634E+000	4.69732E-002	0.00000E+000	1.98448E+002	5.19775E+000	9.96426E-001	6.41601E+001	9.01000E+001	1.74585E+002	1.96631E+002	3.23940E+000	9.39139E-001	-1.49438E-001	-3.83952E+002	-1.07886E+002	-1.26147E-001	-9.45685E+001	1.33124E+002
1.24793E+002	3.09139E+002	1.89915E+002	1.21106E+002	1.10520E+000	1.52039E+000	3.18000E+003	3.73158E+002	1.00000E+000	1.56200E+003	2.50000E+001	1.52558E+005	1.68033E+000	1.75823E+001	1.95986E-002	2.69613E-002	5.34611E-002	9.75285E-002	4.56870E+004	1.89889E+002	1.21140E+002	3.82189E-002	3.82189E-002	8.99900E+003	3.00000E+000	2.00000E+000	0.00000E+000	6.64796E+001	8.07948E+001	1.69339E+002	1.00000E+002	1.01456E+000	5.06866E-002	0.00000E+000	1.93329E+002	5.50852E+000	9.29057E-001	6.41601E+001	9.01000E+001	1.74585E+002	1.96672E+002	3.23940E+000	9.39139E-001	-1.57112E-001	-3.89071E+002	-9.67059E+001	-1.26139E-001	-9.45279E+001	1.33146E+002
1.27195E+002	2.91753E+002	1.89892E+002	1.21112E+002	1.14976E+000	1.30256E+000	2.71400E+003	3.35355E+002	1.00000E+000	1.56300E+003	2.50000E+001	1.52647E+005	1.49762E+000	1.70808E+001	2.20700E-002	2.50030E-002	5.95482E-002	7.51113E-002	4.56870E+004	1.89889E+002	1.21140E+002	3.82189E-002	3.82189E-002	8.99900E+003	3.00000E+000	3.00000E+000	0.00000E+000	6.04411E+001	8.45878E+001	1.51056E+002	1.00000E+002	9.45116E-001	8.74419E-002	0.00000E+000	1.98152E+002	6.33729E+000	8.74144E-001	6.41601E+001	9.01000E+001	1.74585E+002	1.96659E+002	3.23940E+000	9.39139E-001	-6.11721E-002	-9.30484E+001	6.53014E+000	-1.26143E-001	-9.45406E+001	1.33139E+002
1.41822E+002	6.24820E+002	1.89125E+002	1.21356E+002	1.18609E+000	1.46801E+000	6.70200E+003	6.70070E+002	1.00000E+000	1.66100E+003	4.00000E+000	1.62150E+005	1.74120E+000	2.49964E+001	1.44883E-002	1.79319E-002	4.89704E-002	7.37465E-002	4.84910E+004	1.89096E+002	1.21338E+002	4.57552E-002	4.57552E-002	3.74500E+004	4.00000E+000	1.00000E+000	0.00000E+000	1.80066E+002	1.37055E+002	3.30199E+002	1.00000E+002	2.06852E+000	4.83605E-002	0.00000E+000	1.83026E+002	4.39935E+000	8.01309E-001	2.62296E+002	1.48289E+002	5.01561E+002	1.77218E+002	1.59171E+000	9.36916E-001	-1.05107E-001	-1.08174E+002	7.69643E+001	-1.64993E-001	-4.05182E+002	-9.59813E+001
1.55369E+002	1.00572E+003	1.89135E+002	1.21315E+002	1.10912E+000	1.56828E+000	1.07020E+004	1.88955E+003	1.00000E+000	1.66200E+003	0.00000E+000	1.62250E+005	1.73940E+000	3.17131E+001	1.07212E-002	1.51597E-002	4.98191E-002	9.83131E-002	4.84910E+004	1.89096E+002	1.21338E+002	4.57552E-002	4.57552E-002	3.74500E+004	4.00000E+000	2.00000E+000	0.00000E+000	3.06586E+002	1.54015E+002	5.98391E+002	1.00000E+002	3.41311E+000	4.02200E-002	0.00000E+000	1.75788E+002	2.81567E+000	9.90780E-001	2.62296E+002	1.48289E+002	5.01561E+002	1.77258E+002	1.59171E+000	9.36916E-001	-1.70476E-001	-4.06612E+002	-8.54982E+001	-1.64987E-001	-4.05142E+002	-9.59589E+001
1.79156E+002	9.32409E+002	1.89068E+002	1.21244E+002	1.17247E+000	1.63764E+000	1.08430E+004	1.27852E+003	1.00000E+000	1.66300E+003	0.00000E+000	1.62350E+005	1.92007E+000	3.05354E+001	1.12597E-002	1.57269E-002	5.27876E-002	1.01715E-001	4.84910E+004	1.89096E+002	1.21338E+002	4.57552E-002	4.57552E-002	3.74500E+004	4.00000E+000	3.00000E+000	0.00000E+000	2.75824E+002	1.52122E+002	5.32861E+002	1.00000E+002	3.09163E+000	2.69788E-002	0.00000E+000	1.77021E+002	2.90719E+000	9.53330E-001	2.62296E+002	1.48289E+002	5.01561E+002	1.77286E+002	1.59171E+000	9.36916E-001	-1.64501E-001	-4.05379E+002	-9.72675E+001	-1.64983E-001	-4.05114E+002	-9.59601E+001
1.82726E+002	8.31361E+002	1.89062E+002	1.21461E+002	1.10023E+000	1.65831E+000	9.20300E+003	1.21973E+003	1.00000E+000	1.66400E+003	0.00000E+000	1.62463E+005	1.82453E+000	2.88333E+001	1.14689E-002	1.72862E-002	5.38563E-002	1.20613E-001	4.84910E+004	1.89096E+002	1.21338E+002	4.57552E-002	4.57552E-002	3.74500E+004	4.00000E+000	4.00000E+000	0.00000E+000	2.54735E+002	1.45294E+002	4.76875E+002	1.00000E+002	2.81716E+000	4.17793E-002	0.00000E+000	1.77177E+002	3.28277E+000	9.16401E-001	2.62296E+002	1.48289E+002	5.01561E+002	1.77290E+002	1.59171E+000	9.36916E-001	-2.01339E-001	-4.05223E+002	-1.48887E+001	-1.64984E-001	-4.05110E+002	-9.59263E+001
1.45833E+002	5.84787E+002	1.89530E+002	1.21827E+002	1.03921E+000	1.48838E+000	5.57100E+003	3.70435E+002	1.00000E+000	1.75000E+003	6.00000E+000	1.70929E+005	1.54674E+000	2.41824E+001	1.39231E-002	1.99410E-002	4.37514E-002	8.70957E-002	5.10140E+004	1.89555E+002	1.21734E+002	2.14266E-002	2.14266E-002	5.06540E+004	1.00000E+001	2.00000E+000	0.00000E+000	1.06603E+002	1.84315E+002	3.17123E+002	1.00000E+002	1.94345E+000	3.31659E-002	0.00000E+000	2.04083E+002	4.06578E+000	9.51000E-001	1.17833E+002	2.14367E+002	3.24000E+002	2.08035E+002	1.44766E+000	8.85764E-001	-1.76617E-001	-3.78317E+002	-4.35864E+001	-1.20820E-001	-8.31649E+001	1.33698E+002
1.36233E+002	6.28658E+002	1.89571E+002	1.21705E+002	1.11124E+000	1.42083E+000	6.15000E+003	4.72123E+002	1.00000E+000	1.75100E+003	1.00000E+000	1.71028E+005	1.57888E+000	2.50730E+001	1.41700E-002	1.81177E-002	4.06217E-002	6.46359E-002	5.10140E+004	1.89555E+002	1.21734E+002	2.14266E-002	2.14266E-002	5.06540E+004	1.00000E+001	3.00000E+000	0.00000E+000	1.08762E+002	2.15709E+002	3.31792E+002	1.00000E+002	2.09215E+000	2.26081E-002	0.00000E+000	2.08383E+002	3.92100E+000	9.38549E-001	1.17833E+002	2.14367E+002	3.24000E+002	2.08080E+002	1.44766E+000	8.85764E-001	-1.21073E-001	-8.28168E+001	1.34552E+002	-1.20812E-001	-8.31201E+001	1.33719E+002
1.36083E+002	6.94320E+002	1.89531E+002	1.21741E+002	1.17877E+000	1.40159E+000	7.10600E+003	9.04235E+002	1.00000E+000	1.75200E+003	0.00000E+000	1.71127E+005	1.65216E+000	2.63499E+001	1.39835E-002	1.66268E-002	4.71422E-002	6.56916E-002	5.10140E+004	1.89555E+002	1.21734E+002	2.14266E-002	2.14266E-002	5.06540E+004	1.00000E+001	4.00000E+000	0.00000E+000	1.37341E+002	2.36525E+002	3.36843E+002	1.00000E+002	2.25564E+000	3.11454E-002	0.00000E+000	2.09351E+002	4.18397E+000	8.18258E-001	1.17833E+002	2.14367E+002	3.24000E+002	2.08110E+002	1.44766E+000	8.85764E-001	-8.51067E-002	-8.18487E+001	6.39889E+001	-1.20808E-001	-8.30901E+001	1.33738E+002
1.40613E+002	7.25175E+002	1.89545E+002	1.21703E+002	1.11599E+000	1.40660E+000	7.05900E+003	9.50934E+002	1.00000E+000	1.75300E+003	0.00000E+000	1.71217E+005	1.56975E+000	2.69291E+001	1.32828E-002	1.67416E-002	4.78123E-002	7.47341E-002	5.10140E+004	1.89555E+002	1.21734E+002	2.14266E-002	2.14266E-002	5.06540E+004	1.00000E+001	5.00000E+000	0.00000E+000	1.36687E+002	2.82593E+002	3.55672E+002	1.00000E+002	2.45322E+000	4.17320E-002	0.00000E+000	2.15431E+002	4.10460E+000	8.36852E-001	1.17833E+002	2.14367E+002	3.24000E+002	2.08129E+002	1.44766E+000	8.85764E-001	-1.13991E-001	-7.57687E+001	1.27278E+002	-1.20806E-001	-8.30713E+001	1.33752E+002
1.31254E+002	3.12035E+002	1.89542E+002	1.21658E+002	1.16532E+000	1.43064E+000	3.21900E+003	4.75110E+002	1.00000E+000	1.75400E+003	1.90000E+001	1.71326E+005	1.66715E+000	1.76645E+001	2.05392E-002	2.52156E-002	7.00379E-002	1.03845E-001	5.10140E+004	1.89555E+002	1.21734E+002	2.14266E-002	2.14266E-002	5.06540E+004	1.00000E+001	6.00000E+000	0.00000E+000	6.55310E+001	1.06197E+002	1.58305E+002	1.00000E+002	1.04846E+000	1.25479E-001	0.00000E+000	2.07252E+002	6.22351E+000	8.17326E-001	1.17833E+002	2.14367E+002	3.24000E+002	2.08150E+002	1.44766E+000	8.85764E-001	-1.00977E-001	-8.39482E+001	9.30967E+001	-1.20805E-001	-8.30498E+001	1.33764E+002
1.47434E+002	8.25374E+002	1.89561E+002	1.21780E+002	1.11074E+000	1.46665E+000	8.29700E+003	1.00188E+003	1.00000E+000	1.75500E+003	0.00000E+000	1.71399E+005	1.62907E+000	2.87293E+001	1.21942E-002	1.61015E-002	4.79860E-002	8.23687E-002	5.10140E+004	1.89555E+002	1.21734E+002	2.14266E-002	2.14266E-002	5.06540E+004	1.00000E+001	7.00000E+000	0.00000E+000	1.52240E+002	2.73076E+002	4.40328E+002	1.00000E+002	2.76137E+000	3.52343E-002	0.00000E+000	2.06234E+002	3.43295E+000	9.22918E-001	1.17833E+002	2.14367E+002	3.24000E+002	2.08181E+002	1.44766E+000	8.85764E-001	-1.36907E-001	-3.76166E+002	-1.26302E+002	-1.20802E-001	-8.30192E+001	1.33807E+002
1.29690E+002	5.56296E+002	1.89550E+002	1.21695E+002	1.12797E+000	1.47080E+000	5.69700E+003	5.59113E+002	1.00000E+000	1.75600E+003	5.00000E+000	1.71513E+005	1.65903E+000	2.35859E+001	1.49443E-002	1.94864E-002	4.82314E-002	8.01837E-002	5.10140E+004	1.89555E+002	1.21734E+002	2.14266E-002	2.14266E-002	5.06540E+004	1.00000E+001	8.00000E+000	0.00000E+000	1.10001E+002	1.82026E+002	2.94726E+002	1.00000E+002	1.87022E+000	4.15115E-002	0.00000E+000	2.05260E+002	4.31374E+000	8.86368E-001	1.17833E+002	2.14367E+002	3.24000E+002	2.08196E+002	1.44766E+000	8.85764E-001	-1.30730E-001	-3.77140E+002	-1.40045E+002	-1.20802E-001	-8.30036E+001	1.33810E+002
1.32684E+002	5.66940E+002	1.89573E+002	1.21722E+002	1.15840E+000	1.51459E+000	6.11400E+003	6.93514E+002	1.00000E+000	1.75700E+003	3.00000E+000	1.71602E+005	1.75451E+000	2.38105E+001	1.48148E-002	1.93701E-002	5.54030E-002	9.31458E-002	5.10140E+004	1.89555E+002	1.21734E+002	2.14266E-002	2.14266E-002	5.06540E+004	1.00000E+001	9.00000E+000	0.00000E+000	1.02701E+002	1.88798E+002	2.94260E+002	1.00000E+002	1.86672E+000	5.12681E-002	0.00000E+000	2.07440E+002	4.04924E+000	9.11496E-001	1.17833E+002	2.14367E+002	3.24000E+002	2.08216E+002	1.44766E+000	8.85764E-001	-1.32067E-001	-3.74960E+002	-1.35106E+002	-1.20801E-001	-8.29839E+001	1.33836E+002
1.24683E+002	2.62445E+002	1.88266E+002	1.21418E+002	1.08540E+000	1.37183E+000	2.42900E+003	2.92134E+002	1.00000E+000	1.78900E+003	2.50000E+001	1.74669E+005	1.48898E+000	1.62002E+001	2.20229E-002	2.78346E-002	5.56030E-002	8.58266E-002	5.20870E+004	1.88255E+002	1.21416E+002	2.53039E-002	2.53039E-002	2.60070E+004	6.00000E+000	1.00000E+000	0.00000E+000	3.72269E+001	1.20227E+002	1.11784E+002	1.00000E+002	8.46051E-001	1.11809E-001	0.00000E+000	2.30482E+002	6.32717E+000	9.25482E-001	1.33313E+002	3.74983E+002	3.11289E+002	2.35622E+002	2.13177E+000	8.39470E-001	-1.15304E-001	-6.07182E+001	1.44705E+002	-7.12551E-002	-5.55780E+001	6.31176E+001
1.26309E+002	1.82076E+002	1.88220E+002	1.21394E+002	1.09354E+000	1.27198E+000	1.58100E+003	2.34415E+002	1.00000E+000	1.79000E+003	3.80000E+001	1.74771E+005	1.39095E+000	1.34936E+001	2.75022E-002	3.19899E-002	7.31622E-002	9.68783E-002	5.20870E+004	1.88255E+002	1.21416E+002	2.53039E-002	2.53039E-002	2.60070E+004	6.00000E+000	2.00000E+000	0.00000E+000	2.90577E+001	8.72121E+001	7.52005E+001	1.00000E+002	5.99693E-001	1.57180E-001	0.00000E+000	2.33834E+002	8.27579E+000	8.77033E-001	1.33313E+002	3.74983E+002	3.11289E+002	2.35646E+002	2.13177E+000	8.39470E-001	-7.41149E-002	-5.73661E+001	6.68399E+001	-7.12528E-002	-5.55538E+001	6.31259E+001
1.65931E+002	1.30968E+003	1.88240E+002	1.21436E+002	1.16597E+000	1.32887E+000	1.26260E+004	1.97032E+003	1.00000E+000	1.79100E+003	0.00000E+000	1.74841E+005	1.54942E+000	3.61895E+001	1.03766E-002	1.18263E-002	4.25626E-002	5.48594E-002	5.20870E+004	1.88255E+002	1.21416E+002	2.53039E-002	2.53039E-002	2.60070E+004	6.00000E+000	3.00000E+000	0.00000E+000	2.16827E+002	6.16251E+002	5.04084E+002	1.00000E+002	4.17837E+000	3.39736E-002	0.00000E+000	2.36336E+002	3.04912E+000	8.42334E-001	1.33313E+002	3.74983E+002	3.11289E+002	2.35655E+002	2.13177E+000	8.39470E-001	-6.39679E-002	-5.48643E+001	4.98128E+001	-7.12544E-002	-5.55449E+001	6.31468E+001
1.37851E+002	3.07272E+002	1.88279E+002	1.21438E+002	1.16836E+000	1.27071E+000	2.84500E+003	3.44016E+002	1.00000E+000	1.79200E+003	2.10000E+001	1.74957E+005	1.48465E+000	1.75292E+001	2.19046E-002	2.38236E-002	5.73294E-002	6.69468E-002	5.20870E+004	1.88255E+002	1.21416E+002	2.53039E-002	2.53039E-002	2.60070E+004	6.00000E+000	4.00000E+000	0.00000E+000	5.48845E+001	1.45965E+002	1.13989E+002	1.00000E+002	9.81691E-001	8.29212E-002	0.00000E+000	2.38734E+002	6.74019E+000	8.02746E-001	1.33313E+002	3.74983E+002	3.11289E+002	2.35684E+002	2.13177E+000	8.39470E-001	-4.06144E-002	-5.24665E+001	7.74629E+000	-7.12508E-002	-5.55162E+001	6.31761E+001
1.28135E+002	4.59320E+002	1.88236E+002	1.21431E+002	1.15764E+000	1.37414E+000	4.53600E+003	5.19002E+002	1.00000E+000	1.79300E+003	1.00000E+001	1.75051E+005	1.59075E+000	2.14317E+001	1.71884E-002	2.04030E-002	4.88424E-002	6.74268E-002	5.20870E+004	1.88255E+002	1.21416E+002	2.53039E-002	2.53039E-002	2.60070E+004	6.00000E+000	5.00000E+000	0.00000E+000	7.63675E+001	2.15732E+002	1.92979E+002	1.00000E+002	1.52062E+000	4.81410E-002	0.00000E+000	2.32202E+002	5.00631E+000	8.55927E-001	1.33313E+002	3.74983E+002	3.11289E+002	2.35689E+002	2.13177E+000	8.39470E-001	-8.42080E-002	-5.89978E+001	8.48108E+001	-7.12533E-002	-5.55106E+001	6.31778E+001
1.15704E+002	1.63482E+002	1.88372E+002	1.21238E+002	1.30816E+000	1.52365E+000	1.99000E+003	3.28435E+002	1.00000E+000	1.79400E+003	3.80000E+001	1.75177E+005	1.99317E+000	1.27860E+001	2.93247E-002	3.41552E-002	8.33981E-002	1.11083E-001	5.20870E+004	1.88255E+002	1.21416E+002	2.53039E-002	2.53039E-002	2.60070E+004	6.00000E+000	6.00000E+000	0.00000E+000	4.54798E+001	7.42072E+001	7.08817E+001	1.00000E+002	5.95713E-001	1.79858E-001	0.00000E+000	2.27794E+002	1.14624E+001	5.64405E-001	1.33313E+002	3.74983E+002	3.11289E+002	2.35672E+002	2.13177E+000	8.39470E-001	-7.47863E-002	-6.34058E+001	6.21062E+001	-7.12616E-002	-5.55279E+001	6.31764E+001
1.24010E+002	2.03179E+002	1.89577E+002	1.21276E+002	1.20674E+000	1.39732E+000	2.12100E+003	2.32944E+002	1.00000E+000	1.80100E+003	2.90000E+001	1.75870E+005	1.68621E+000	1.42541E+001	2.62026E-002	3.03407E-002	5.72423E-002	7.44284E-002	5.24360E+004	1.89609E+002	1.21198E+002	4.90244E-002	4.90244E-002	6.34000E+003	3.00000E+000	1.00000E+000	0.00000E+000	3.72910E+001	9.26664E+001	8.32440E+001	1.00000E+002	6.67749E-001	7.06180E-002	0.00000E+000	2.31954E+002	7.90421E+000	7.92797E-001	4.17862E+001	9.95509E+001	1.16738E+002	2.19906E+002	4.16611E+000	8.69993E-001	-7.18971E-002	-5.92458E+001	6.09087E+001	-7.99829E-002	-7.12940E+001	6.45151E+001
1.30672E+002	3.18466E+002	1.89642E+002	1.21184E+002	1.14534E+000	1.43126E+000	3.22500E+003	3.87857E+002	1.00000E+000	1.80200E+003	2.00000E+001	1.75971E+005	1.63928E+000	1.78456E+001	2.01683E-002	2.52031E-002	6.09533E-002	9.30693E-002	5.24360E+004	1.89609E+002	1.21198E+002	4.90244E-002	4.90244E-002	6.34000E+003	3.00000E+000	2.00000E+000	0.00000E+000	5.15200E+001	1.24080E+002	1.64499E+002	1.00000E+002	1.08035E+000	7.82464E-002	0.00000E+000	2.15432E+002	5.42033E+000	9.37563E-001	4.17862E+001	9.95509E+001	1.16738E+002	2.19938E+002	4.16611E+000	8.69993E-001	-1.09723E-001	-7.57682E+001	1.18662E+002	-7.99782E-002	-7.12624E+001	6.45377E+001
1.18415E+002	8.18847E+001	1.89536E+002	1.21257E+002	1.23822E+000	1.26608E+000	7.99000E+002	1.91567E+002	1.00000E+000	1.98300E+003	5.80000E+001	1.93615E+005	1.56768E+000	9.04902E+000	4.38050E-002	4.47907E-002	1.36972E-001	1.42832E-001	5.76950E+004	1.89477E+002	1.21226E+002	4.71260E-002	4.71260E-002	6.63100E+003	2.00000E+000	1.00000E+000	0.00000E+000	1.98803E+001	4.19301E+001	3.50338E+001	1.00000E+002	3.02095E-001	5.85350E-001	0.00000E+000	2.38288E+002	1.49151E+001	6.84529E-001	1.08846E+002	1.84382E+002	2.63034E+002	2.12422E+002	4.37156E+000	8.10709E-001	-9.82136E-003	-5.29117E+001	-5.04573E+001	-1.23561E-001	-7.87781E+001	1.43586E+002
1.38764E+002	5.76578E+002	1.89469E+002	1.21221E+002	1.11276E+000	1.47455E+000	5.83200E+003	7.44044E+002	1.00000E+000	1.98400E+003	2.00000E+000	1.93666E+005	1.64082E+000	2.40120E+001	1.45712E-002	1.93086E-002	4.92192E-002	8.45934E-002	5.76950E+004	1.89477E+002	1.21226E+002	4.71260E-002	4.71260E-002	6.63100E+003	2.00000E+000	2.00000E+000	0.00000E+000	1.21034E+002	2.03898E+002	2.94271E+002	1.00000E+002	1.96567E+000	4.71265E-002	0.00000E+000	2.12071E+002	4.63352E+000	8.15589E-001	1.08846E+002	1.84382E+002	2.63034E+002	2.12504E+002	4.37156E+000	8.10709E-001	-1.38637E-001	-3.70330E+002	-1.16962E+002	-1.23543E-001	-7.86958E+001	1.43617E+002
1.62181E+002	1.30756E+003	1.89406E+002	1.21280E+002	1.11784E+000	1.53798E+000	1.37950E+004	2.24596E+003	1.00000E+000	1.99100E+003	0.00000E+000	1.94334E+005	1.71922E+000	3.61601E+001	9.51743E-003	1.30945E-002	4.50470E-002	8.42618E-002	5.79230E+004	1.89420E+002	1.21245E+002	1.23642E-002	1.23642E-002	4.09545E+005	3.30000E+001	1.00000E+000	0.00000E+000	3.05443E+002	3.27737E+002	7.44418E+002	1.00000E+002	4.41888E+000	2.56556E-002	0.00000E+000	1.96488E+002	2.63789E+000	9.31478E-001	3.26825E+002	3.34389E+002	6.87285E+002	1.96442E+002	5.48193E-001	8.22634E-001	-1.57000E-001	-3.85912E+002	-9.38562E+001	-1.49236E-001	-3.85958E+002	-1.10392E+002
1.53288E+002	1.08135E+003	1.89399E+002	1.21305E+002	1.09850E+000	1.50826E+000	1.10280E+004	1.00724E+003	1.00000E+000	1.99200E+003	0.00000E+000	1.94434E+005	1.65682E+000	3.28839E+001	1.04605E-002	1.43624E-002	4.13195E-002	7.65704E-002	5.79230E+004	1.89420E+002	1.21245E+002	1.23642E-002	1.23642E-002	4.09545E+005	3.30000E+001	2.00000E+000	0.00000E+000	2.47330E+002	2.62156E+002	6.18257E+002	1.00000E+002	3.62164E+000	2.13409E-002	0.00000E+000	1.95993E+002	2.87343E+000	9.56405E-001	3.26825E+002	3.34389E+002	6.87285E+002	1.96475E+002	5.48193E-001	8.22634E-001	-1.55986E-001	-3.86407E+002	-9.65133E+001	-1.49231E-001	-3.85925E+002	-1.10367E+002
1.69564E+002	1.30691E+003	1.89415E+002	1.21267E+002	1.10552E+000	1.53774E+000	1.36340E+004	2.93946E+003	1.00000E+000	1.99300E+003	0.00000E+000	1.94533E+005	1.70000E+000	3.61511E+001	9.46797E-003	1.31695E-002	4.75628E-002	9.10301E-002	5.79230E+004	1.89421E+002	1.21245E+002	1.23642E-002	1.23642E-002	4.09545E+005	3.30000E+001	3.00000E+000	0.00000E+000	3.05966E+002	2.93942E+002	7.66844E+002	1.00000E+002	4.39809E+000	3.74741E-002	0.00000E+000	1.93646E+002	2.49528E+000	9.90513E-001	3.26825E+002	3.34389E+002	6.87285E+002	1.96482E+002	5.48193E-001	8.22634E-001	-1.62325E-001	-3.88754E+002	-8.52735E+001	-1.49232E-001	-3.85918E+002	-1.10360E+002
1.75700E+002	1.33013E+003	1.89415E+002	1.21262E+002	1.13394E+000	1.49529E+000	1.38840E+004	2.16881E+003	1.00000E+000	1.99400E+003	0.00000E+000	1.94632E+005	1.69557E+000	3.64709E+001	9.62346E-003	1.26902E-002	4.76250E-002	8.20073E-002	5.79230E+004	1.89421E+002	1.21245E+002	1.23642E-002	1.23642E-002	4.09545E+005	3.30000E+001	4.00000E+000	0.00000E+000	2.95285E+002	3.46381E+002	7.43496E+002	1.00000E+002	4.44013E+000	3.50428E-002	0.00000E+000	1.98686E+002	2.63235E+000	9.30444E-001	3.26825E+002	3.34389E+002	6.87285E+002	1.96520E+002	5.48193E-001	8.22634E-001	-1.36194E-001	-3.83714E+002	-1.35421E+002	-1.49226E-001	-3.85880E+002	-1.10335E+002
1.29045E+002	4.04355E+002	1.89457E+002	1.21286E+002	1.10460E+000	1.61578E+000	4.39600E+003	4.60381E+002	1.00000E+000	1.99500E+003	3.20000E+001	1.94765E+005	1.78478E+000	2.01086E+001	1.66600E-002	2.43698E-002	5.26383E-002	1.09246E-001	5.79230E+004	1.89421E+002	1.21245E+002	1.23642E-002	1.23642E-002	4.09545E+005	3.30000E+001	5.00000E+000	0.00000E+000	9.94550E+001	9.89264E+001	2.32139E+002	1.00000E+002	1.38091E+000	3.96133E-002	0.00000E+000	1.94930E+002	4.73323E+000	9.19611E-001	3.26825E+002	3.34389E+002	6.87285E+002	1.96549E+002	5.48193E-001	8.22634E-001	-1.86757E-001	-3.87470E+002	-3.02573E+001	-1.49222E-001	-3.85851E+002	-1.10305E+002
1.59926E+002	1.15432E+003	1.89402E+002	1.21252E+002	1.10183E+000	1.51226E+000	1.18270E+004	1.68147E+003	1.00000E+000	1.99600E+003	0.00000E+000	1.94833E+005	1.66625E+000	3.39753E+001	1.01315E-002	1.39056E-002	4.51389E-002	8.38987E-002	5.79230E+004	1.89421E+002	1.21245E+002	1.23642E-002	1.23642E-002	4.09545E+005	3.30000E+001	6.00000E+000	0.00000E+000	2.53348E+002	2.98636E+002	6.48510E+002	1.00000E+002	3.85008E+000	3.25293E-002	0.00000E+000	1.98693E+002	2.81593E+000	9.42392E-001	3.26825E+002	3.34389E+002	6.87285E+002	1.96584E+002	5.48193E-001	8.22634E-001	-1.55792E-001	-3.83707E+002	-9.42337E+001	-1.49216E-001	-3.85816E+002	-1.10296E+002
1.66171E+002	1.12315E+003	1.89420E+002	1.21248E+002	1.12358E+000	1.46200E+000	1.13870E+004	1.82900E+003	1.00000E+000	1.99700E+003	0.00000E+000	1.94921E+005	1.64267E+000	3.35134E+001	1.05293E-002	1.37007E-002	4.69062E-002	7.84949E-002	5.79230E+004	1.89421E+002	1.21245E+002	1.23642E-002	1.23642E-002	4.09545E+005	3.30000E+001	7.00000E+000	0.00000E+000	2.49945E+002	3.27603E+002	5.95471E+002	1.00000E+002	3.74337E+000	3.71072E-002	0.00000E+000	2.03122E+002	3.16745E+000	8.53840E-001	3.26825E+002	3.34389E+002	6.87285E+002	1.96613E+002	5.48193E-001	8.22634E-001	-1.29616E-001	-3.79278E+002	-1.44552E+002	-1.49212E-001	-3.85787E+002	-1.10273E+002
1.38643E+002	6.53998E+002	1.89488E+002	1.21350E+002	1.10871E+000	1.49204E+000	6.67100E+003	6.42968E+002	1.00000E+000	1.99800E+003	9.00000E+000	1.95018E+005	1.65423E+000	2.55734E+001	1.35744E-002	1.82677E-002	4.66226E-002	8.26350E-002	5.79230E+004	1.89421E+002	1.21245E+002	1.23642E-002	1.23642E-002	4.09545E+005	3.30000E+001	8.00000E+000	0.00000E+000	1.56715E+002	1.59201E+002	3.56691E+002	1.00000E+002	2.15455E+000	3.83499E-002	0.00000E+000	1.95785E+002	3.96271E+000	8.91669E-001	3.26825E+002	3.34389E+002	6.87285E+002	1.96664E+002	5.48193E-001	8.22634E-001	-1.46143E-001	-3.86615E+002	-1.17539E+002	-1.49202E-001	-3.85736E+002	-1.10216E+002
1.65389E+002	1.17431E+003	1.89448E+002	1.21307E+002	1.12439E+000	1.50275E+000	1.22170E+004	2.41239E+003	1.00000E+000	1.99900E+003	0.00000E+000	1.95106E+005	1.68968E+000	3.42682E+001	1.01726E-002	1.35958E-002	4.94666E-002	8.74356E-002	5.79230E+004	1.89421E+002	1.21245E+002	1.23642E-002	1.23642E-002	4.09545E+005	3.30000E+001	9.00000E+000	0.00000E+000	2.72433E+002	3.10587E+002	6.51478E+002	1.00000E+002	3.95215E+000	4.47045E-002	0.00000E+000	1.98648E+002	2.91121E+000	8.96881E-001	3.26825E+002	3.34389E+002	6.87285E+002	1.96702E+002	5.48193E-001	8.22634E-001	-1.42760E-001	-3.83752E+002	-1.21782E+002	-1.49196E-001	-3.85698E+002	-1.10204E+002
1.71034E+002	1.34098E+003	1.89330E+002	1.21150E+002	1.16760E+000	1.57488E+000	1.50300E+004	2.11424E+003	1.00000E+000	2.00000E+003	1.00000E+000	1.95203E+005	1.83884E+000	3.66194E+001	9.52393E-003	1.28460E-002	4.90770E-002	8.84401E-002	5.79230E+004	1.89421E+002	1.21245E+002	1.23642E-002	1.23642E-002	4.09545E+005	3.30000E+001	1.00000E+001	0.00000E+000	3.38325E+002	3.14400E+002	7.44869E+002	1.00000E+002	4.47930E+000	2.56186E-002	0.00000E+000	1.93658E+002	2.63833E+000	8.92243E-001	3.26825E+002	3.34389E+002	6.87285E+002	1.96726E+002	5.48193E-001	8.22634E-001	-1.47250E-001	-3.88742E+002	-1.17393E+002	-1.49193E-001	-3.85674E+002	-1.10228E+002
3.92704E+002	2.34696E+003	1.89462E+002	1.21218E+002	1.38448E+000	1.94215E+000	3.64480E+004	9.97377E+003	1.00000E+000	2.00100E+003	0.00000E+000	1.95297E+005	2.68886E+000	4.84454E+001	7.25186E-003	1.01729E-002	6.86250E-002	1.34637E-001	5.79230E+004	1.89421E+002	1.21245E+002	1.23642E-002	1.23642E-002	4.09545E+005	3.30000E+001	1.10000E+001	0.00000E+000	7.40206E+002	7.59858E+002	9.42540E+002	1.00000E+002	7.65963E+000	3.19749E-002	0.00000E+000	2.06602E+002	3.72878E+000	4.05404E-001	3.26825E+002	3.34389E+002	6.87285E+002	1.96740E+002	5.48193E-001	8.22634E-001	-1.66417E-001	-3.75798E+002	-6.34684E+001	-1.49192E-001	-3.85660E+002	-1.10183E+002
1.83041E+002	1.39188E+003	1.89445E+002	1.21296E+002	1.11995E+000	1.49801E+000	1.43820E+004	2.21995E+003	1.00000E+000	2.00200E+003	0.00000E+000	1.95408E+005	1.67770E+000	3.73080E+001	9.33874E-003	1.24913E-002	4.39037E-002	7.76644E-002	5.79230E+004	1.89421E+002	1.21245E+002	1.23642E-002	1.23642E-002	4.09545E+005	3.30000E+001	1.20000E+001	0.00000E+000	3.26859E+002	3.67505E+002	7.52186E+002	1.00000E+002	4.62590E+000	2.80576E-002	0.00000E+000	1.98748E+002	2.76805E+000	8.69375E-001	3.26825E+002	3.34389E+002	6.87285E+002	1.96765E+002	5.48193E-001	8.22634E-001	-1.43144E-001	-3.83652E+002	-1.20881E+002	-1.49189E-001	-3.85635E+002	-1.10158E+002
1.64150E+002	1.25508E+003	1.89405E+002	1.21243E+002	1.09127E+000	1.51429E+000	1.27520E+004	2.10503E+003	1.00000E+000	2.00300E+003	0.00000E+000	1.95515E+005	1.65251E+000	3.54271E+001	9.66372E-003	1.34098E-002	4.69039E-002	8.92752E-002	5.79230E+004	1.89421E+002	1.21245E+002	1.23642E-002	1.23642E-002	4.09545E+005	3.30000E+001	1.30000E+001	0.00000E+000	2.95969E+002	3.08893E+002	7.11691E+002	1.00000E+002	4.22339E+000	3.22326E-002	0.00000E+000	1.96226E+002	2.75066E+000	9.29106E-001	3.26825E+002	3.34389E+002	6.87285E+002	1.96802E+002	5.48193E-001	8.22634E-001	-1.61112E-001	-3.86174E+002	-8.53089E+001	-1.49182E-001	-3.85598E+002	-1.10149E+002
1.40305E+002	7.97220E+002	1.89467E+002	1.21264E+002	1.11467E+000	1.50479E+000	8.22800E+003	1.27414E+003	1.00000E+000	2.00400E+003	3.00000E+000	1.95612E+005	1.67734E+000	2.82351E+001	1.22885E-002	1.65894E-002	5.05606E-002	9.07689E-002	5.79230E+004	1.89421E+002	1.21245E+002	1.23642E-002	1.23642E-002	4.09545E+005	3.30000E+001	1.40000E+001	0.00000E+000	1.91337E+002	2.06378E+002	4.34213E+002	1.00000E+002	2.66137E+000	4.50361E-002	0.00000E+000	1.97688E+002	3.65522E+000	8.70423E-001	3.26825E+002	3.34389E+002	6.87285E+002	1.96814E+002	5.48193E-001	8.22634E-001	-1.47667E-001	-3.84712E+002	-1.12445E+002	-1.49182E-001	-3.85586E+002	-1.10124E+002
1.53667E+002	1.03083E+003	1.89418E+002	1.21350E+002	1.15134E+000	1.51413E+000	1.10530E+004	1.96936E+003	1.00000E+000	2.00500E+003	0.00000E+000	1.95697E+005	1.74328E+000	3.21065E+001	1.09513E-002	1.44020E-002	4.58682E-002	7.82604E-002	5.79230E+004	1.89421E+002	1.21245E+002	1.23642E-002	1.23642E-002	4.09545E+005	3.30000E+001	1.50000E+001	0.00000E+000	2.35308E+002	2.66638E+002	5.90247E+002	1.00000E+002	3.50310E+000	3.11597E-002	0.00000E+000	1.98083E+002	2.92623E+000	9.38087E-001	3.26825E+002	3.34389E+002	6.87285E+002	1.96839E+002	5.48193E-001	8.22634E-001	-1.34812E-001	-3.84317E+002	-1.38872E+002	-1.49179E-001	-3.85561E+002	-1.10103E+002
1.60518E+002	1.35280E+003	1.89400E+002	1.21236E+002	1.15077E+000	1.53392E+000	1.46420E+004	1.95535E+003	1.00000E+000	2.00600E+003	1.00000E+000	1.95799E+005	1.76519E+000	3.67804E+001	9.51019E-003	1.26766E-002	4.54900E-002	7.99580E-002	5.79230E+004	1.89421E+002	1.21245E+002	1.23642E-002	1.23642E-002	4.09545E+005	3.30000E+001	1.60000E+001	0.00000E+000	3.37570E+002	3.04947E+002	7.72970E+002	1.00000E+002	4.54550E+000	2.60787E-002	0.00000E+000	1.92942E+002	2.55127E+000	9.34833E-001	3.26825E+002	3.34389E+002	6.87285E+002	1.96852E+002	5.48193E-001	8.22634E-001	-1.41433E-001	-3.89458E+002	-1.30277E+002	-1.49179E-001	-3.85548E+002	-1.10108E+002
1.77282E+002	1.26517E+003	1.89439E+002	1.21214E+002	1.08267E+000	1.49135E+000	1.25800E+004	1.92221E+003	1.00000E+000	2.00700E+003	0.00000E+000	1.95891E+005	1.61465E+000	3.55693E+001	9.65288E-003	1.32966E-002	4.41229E-002	8.26474E-002	5.79230E+004	1.89421E+002	1.21245E+002	1.23642E-002	1.23642E-002	4.09545E+005	3.30000E+001	1.70000E+001	0.00000E+000	2.94350E+002	2.99867E+002	7.21820E+002	1.00000E+002	4.22676E+000	2.72024E-002	0.00000E+000	1.95565E+002	2.69929E+000	9.53237E-001	3.26825E+002	3.34389E+002	6.87285E+002	1.96901E+002	5.48193E-001	8.22634E-001	-1.57511E-001	-3.86835E+002	-9.36884E+001	-1.49170E-001	-3.85499E+002	-1.10073E+002
1.56857E+002	1.12065E+003	1.89334E+002	1.21272E+002	1.11517E+000	1.52054E+000	1.16770E+004	1.56293E+003	1.00000E+000	2.00800E+003	0.00000E+000	1.95986E+005	1.69566E+000	3.34762E+001	1.03199E-002	1.40712E-002	4.65035E-002	8.53497E-002	5.79230E+004	1.89421E+002	1.21245E+002	1.23642E-002	1.23642E-002	4.09545E+005	3.30000E+001	1.80000E+001	0.00000E+000	2.70381E+002	2.78035E+002	6.38547E+002	1.00000E+002	3.80633E+000	2.85436E-002	0.00000E+000	1.96103E+002	2.90679E+000	9.18779E-001	3.26825E+002	3.34389E+002	6.87285E+002	1.96932E+002	5.48193E-001	8.22634E-001	-1.52524E-001	-3.86297E+002	-1.03786E+002	-1.49166E-001	-3.85468E+002	-1.10063E+002
1.59188E+002	1.55693E+003	1.89429E+002	1.21229E+002	1.14282E+000	1.59151E+000	1.72700E+004	3.01766E+003	1.00000E+000	2.00900E+003	0.00000E+000	1.96093E+005	1.81881E+000	3.94579E+001	8.69624E-003	1.21105E-002	4.67053E-002	8.97262E-002	5.79230E+004	1.89421E+002	1.21245E+002	1.23642E-002	1.23642E-002	4.09545E+005	3.30000E+001	1.90000E+001	0.00000E+000	4.10963E+002	3.56663E+002	8.53332E+002	1.00000E+002	5.19088E+000	2.55906E-002	0.00000E+000	1.92323E+002	2.53988E+000	8.64631E-001	3.26825E+002	3.34389E+002	6.87285E+002	1.96981E+002	5.48193E-001	8.22634E-001	-1.62834E-001	-3.90077E+002	-8.55017E+001	-1.49157E-001	-3.85419E+002	-1.10020E+002
1.59578E+002	1.42493E+003	1.89415E+002	1.21232E+002	1.13565E+000	1.53920E+000	1.52690E+004	3.05926E+003	1.00000E+000	2.01000E+003	0.00000E+000	1.96195E+005	1.74800E+000	3.77482E+001	9.19050E-003	1.24563E-002	4.87520E-002	8.87415E-002	5.79230E+004	1.89421E+002	1.21245E+002	1.23642E-002	1.23642E-002	4.09545E+005	3.30000E+001	2.00000E+001	0.00000E+000	3.56146E+002	3.42563E+002	8.12110E+002	1.00000E+002	4.84511E+000	3.05766E-002	0.00000E+000	1.94655E+002	2.56428E+000	9.10794E-001	3.26825E+002	3.34389E+002	6.87285E+002	1.97003E+002	5.48193E-001	8.22634E-001	-1.49579E-001	-3.87745E+002	-1.11459E+002	-1.49155E-001	-3.85397E+002	-1.10005E+002
1.60173E+002	1.43624E+003	1.89410E+002	1.21214E+002	1.15699E+000	1.51648E+000	1.54690E+004	3.85874E+003	1.00000E+000	2.01100E+003	0.00000E+000	1.96292E+005	1.75455E+000	3.78977E+001	9.30248E-003	1.21928E-002	5.01736E-002	8.55017E-002	5.79230E+004	1.89421E+002	1.21245E+002	1.23642E-002	1.23642E-002	4.09545E+005	3.30000E+001	2.10000E+001	0.00000E+000	3.80794E+002	3.72039E+002	7.58954E+002	1.00000E+002	4.82308E+000	4.16713E-002	0.00000E+000	1.96007E+002	2.93240E+000	7.91291E-001	3.26825E+002	3.34389E+002	6.87285E+002	1.97023E+002	5.48193E-001	8.22634E-001	-1.33141E-001	-3.86393E+002	-1.44419E+002	-1.49153E-001	-3.85377E+002	-1.09992E+002
1.73466E+002	1.40017E+003	1.89410E+002	1.21257E+002	1.11906E+000	1.47999E+000	1.42950E+004	2.60168E+003	1.00000E+000	2.01200E+003	0.00000E+000	1.96388E+005	1.65620E+000	3.74189E+001	9.35967E-003	1.23785E-002	4.55292E-002	7.88215E-002	5.79230E+004	1.89421E+002	1.21245E+002	1.23642E-002	1.23642E-002	4.09545E+005	3.30000E+001	2.20000E+001	0.00000E+000	3.49433E+002	3.36859E+002	7.71424E+002	1.00000E+002	4.66914E+000	3.56732E-002	0.00000E+000	1.94936E+002	2.73468E+000	8.82657E-001	3.26825E+002	3.34389E+002	6.87285E+002	1.97045E+002	5.48193E-001	8.22634E-001	-1.37554E-001	-3.87464E+002	-1.36354E+002	-1.49151E-001	-3.85356E+002	-1.09970E+002
1.57136E+002	1.16336E+003	1.89445E+002	1.21296E+002	1.11166E+000	1.51377E+000	1.20430E+004	1.86124E+003	1.00000E+000	2.01300E+003	0.00000E+000	1.96485E+005	1.68280E+000	3.41080E+001	1.01299E-002	1.37940E-002	4.41471E-002	8.07419E-002	5.79230E+004	1.89421E+002	1.21245E+002	1.23642E-002	1.23642E-002	4.09545E+005	3.30000E+001	2.30000E+001	0.00000E+000	2.64231E+002	3.05413E+002	6.52071E+002	1.00000E+002	3.91457E+000	2.98342E-002	0.00000E+000	1.99066E+002	2.86303E+000	9.18540E-001	3.26825E+002	3.34389E+002	6.87285E+002	1.97086E+002	5.48193E-001	8.22634E-001	-1.51860E-001	-3.83334E+002	-1.02207E+002	-1.49144E-001	-3.85314E+002	-1.09932E+002
1.61197E+002	1.25117E+003	1.89444E+002	1.21281E+002	1.11924E+000	1.47643E+000	1.27530E+004	2.29487E+003	1.00000E+000	2.01400E+003	0.00000E+000	1.96591E+005	1.65247E+000	3.53718E+001	9.91097E-003	1.30739E-002	4.64014E-002	7.98610E-002	5.79230E+004	1.89421E+002	1.21245E+002	1.23642E-002	1.23642E-002	4.09545E+005	3.30000E+001	2.40000E+001	0.00000E+000	3.01011E+002	3.00616E+002	7.07244E+002	1.00000E+002	4.19892E+000	3.95171E-002	0.00000E+000	1.95548E+002	2.76616E+000	9.23862E-001	3.26825E+002	3.34389E+002	6.87285E+002	1.97105E+002	5.48193E-001	8.22634E-001	-1.36281E-001	-3.86852E+002	-1.38372E+002	-1.49142E-001	-3.85295E+002	-1.09919E+002
1.49595E+002	9.25744E+002	1.89440E+002	1.21192E+002	1.13136E+000	1.48708E+000	9.58500E+003	1.54183E+003	1.00000E+000	2.01500E+003	0.00000E+000	1.96680E+005	1.68242E+000	3.04260E+001	1.15559E-002	1.51893E-002	5.10067E-002	8.70562E-002	5.79230E+004	1.89421E+002	1.21245E+002	1.23642E-002	1.23642E-002	4.09545E+005	3.30000E+001	2.50000E+001	0.00000E+000	2.33316E+002	2.47626E+002	5.11057E+002	1.00000E+002	3.17040E+000	4.53035E-002	0.00000E+000	1.97873E+002	3.48546E+000	8.45736E-001	3.26825E+002	3.34389E+002	6.87285E+002	1.97125E+002	5.48193E-001	8.22634E-001	-1.34519E-001	-3.84527E+002	-1.39705E+002	-1.49140E-001	-3.85275E+002	-1.09916E+002
1.67047E+002	1.13534E+003	1.89442E+002	1.21163E+002	1.09470E+000	1.51313E+000	1.15480E+004	1.70520E+003	1.00000E+000	2.01600E+003	0.00000E+000	1.96788E+005	1.65642E+000	3.36948E+001	1.01869E-002	1.40806E-002	4.58475E-002	8.64314E-002	5.79230E+004	1.89421E+002	1.21245E+002	1.23642E-002	1.23642E-002	4.09545E+005	3.30000E+001	2.60000E+001	0.00000E+000	2.87144E+002	2.59778E+002	6.31087E+002	1.00000E+002	3.77721E+000	3.33263E-002	0.00000E+000	1.93387E+002	2.98552E+000	8.99534E-001	3.26825E+002	3.34389E+002	6.87285E+002	1.97134E+002	5.48193E-001	8.22634E-001	-1.59164E-001	-3.89013E+002	-9.23344E+001	-1.49141E-001	-3.85266E+002	-1.09909E+002
1.45583E+002	9.35069E+002	1.89438E+002	1.21196E+002	1.13103E+000	1.46223E+000	9.53700E+003	1.21401E+003	1.00000E+000	2.01700E+003	1.00000E+000	1.96895E+005	1.65383E+000	3.05789E+001	1.15816E-002	1.49730E-002	4.29946E-002	7.06832E-002	5.79230E+004	1.89421E+002	1.21245E+002	1.23642E-002	1.23642E-002	4.09545E+005	3.30000E+001	2.70000E+001	0.00000E+000	2.32856E+002	2.10794E+002	5.24227E+002	1.00000E+002	3.10609E+000	3.63905E-002	0.00000E+000	1.93318E+002	3.21297E+000	9.19769E-001	3.26825E+002	3.34389E+002	6.87285E+002	1.97126E+002	5.48193E-001	8.22634E-001	-1.26373E-001	-9.78822E+001	1.30195E+002	-1.49146E-001	-3.85274E+002	-1.09903E+002
1.48336E+002	9.01095E+002	1.89433E+002	1.21210E+002	1.13809E+000	1.52057E+000	9.57100E+003	1.54258E+003	1.00000E+000	2.01800E+003	1.00000E+000	1.96993E+005	1.73055E+000	3.00182E+001	1.16332E-002	1.55427E-002	4.96576E-002	8.74452E-002	5.79230E+004	1.89421E+002	1.21245E+002	1.23642E-002	1.23642E-002	4.09545E+005	3.30000E+001	2.80000E+001	0.00000E+000	2.16139E+002	2.35217E+002	4.98599E+002	1.00000E+002	3.04019E+000	3.97977E-002	0.00000E+000	1.98110E+002	3.34712E+000	8.81336E-001	3.26825E+002	3.34389E+002	6.87285E+002	1.97140E+002	5.48193E-001	8.22634E-001	-1.42546E-001	-3.84290E+002	-1.22782E+002	-1.49145E-001	-3.85260E+002	-1.09889E+002
1.71897E+002	1.22204E+003	1.89404E+002	1.21249E+002	1.08212E+000	1.45839E+000	1.19120E+004	2.22991E+003	1.00000E+000	2.01900E+003	1.00000E+000	1.97085E+005	1.57815E+000	3.49577E+001	9.91477E-003	1.33623E-002	4.19958E-002	7.51951E-002	5.79230E+004	1.89421E+002	1.21245E+002	1.23642E-002	1.23642E-002	4.09545E+005	3.30000E+001	2.90000E+001	0.00000E+000	3.02595E+002	2.98471E+002	6.96905E+002	1.00000E+002	4.16197E+000	2.46054E-002	0.00000E+000	1.95390E+002	2.90236E+000	9.11060E-001	3.26825E+002	3.34389E+002	6.87285E+002	1.97143E+002	5.48193E-001	8.22634E-001	-1.46805E-001	-3.87010E+002	-1.16570E+002	-1.49147E-001	-3.85257E+002	-1.09882E+002
1.44317E+002	8.59057E+002	1.89400E+002	1.21209E+002	1.14267E+000	1.52932E+000	9.20600E+003	1.14506E+003	1.00000E+000	2.02000E+003	1.00000E+000	1.97176E+005	1.74751E+000	2.93097E+001	1.19093E-002	1.59391E-002	4.87366E-002	8.60125E-002	5.79230E+004	1.89421E+002	1.21245E+002	1.23642E-002	1.23642E-002	4.09545E+005	3.30000E+001	3.00000E+001	0.00000E+000	2.09512E+002	2.15767E+002	4.90284E+002	1.00000E+002	2.93495E+000	3.75088E-002	0.00000E+000	1.96450E+002	3.30305E+000	9.10628E-001	3.26825E+002	3.34389E+002	6.87285E+002	1.97168E+002	5.48193E-001	8.22634E-001	-1.43392E-001	-3.85950E+002	-1.22678E+002	-1.49144E-001	-3.85232E+002	-1.09869E+002
1.57379E+002	1.07470E+003	1.89431E+002	1.21180E+002	1.10941E+000	1.47811E+000	1.08550E+004	2.33523E+003	1.00000E+000	2.02100E+003	1.00000E+000	1.97269E+005	1.63983E+000	3.27827E+001	1.06482E-002	1.41870E-002	5.24117E-002	9.20935E-002	5.79230E+004	1.89421E+002	1.21245E+002	1.23642E-002	1.23642E-002	4.09545E+005	3.30000E+001	3.10000E+001	0.00000E+000	2.53234E+002	2.78387E+002	5.96346E+002	1.00000E+002	3.61184E+000	4.80500E-002	0.00000E+000	1.98262E+002	3.09369E+000	8.95363E-001	3.26825E+002	3.34389E+002	6.87285E+002	1.97212E+002	5.48193E-001	8.22634E-001	-1.41165E-001	-3.84138E+002	-1.25517E+002	-1.49137E-001	-3.85188E+002	-1.09840E+002
1.53587E+002	9.41040E+002	1.89368E+002	1.21239E+002	1.10246E+000	1.51415E+000	9.65600E+003	1.21102E+003	1.00000E+000	2.02200E+003	1.00000E+000	1.97362E+005	1.66929E+000	3.06764E+001	1.12193E-002	1.54089E-002	4.77171E-002	8.86935E-002	5.79230E+004	1.89421E+002	1.21245E+002	1.23642E-002	1.23642E-002	4.09545E+005	3.30000E+001	3.20000E+001	0.00000E+000	2.37262E+002	2.19707E+002	5.18928E+002	1.00000E+002	3.12722E+000	3.38220E-002	0.00000E+000	1.94090E+002	3.30818E+000	8.87777E-001	3.26825E+002	3.34389E+002	6.87285E+002	1.97222E+002	5.48193E-001	8.22634E-001	-1.56042E-001	-3.88310E+002	-9.83121E+001	-1.49137E-001	-3.85178E+002	-1.09832E+002
1.35373E+002	4.94085E+002	1.89426E+002	1.21271E+002	1.11599E+000	1.45131E+000	4.94500E+003	5.11783E+002	1.00000E+000	2.02300E+003	2.00000E+001	1.97469E+005	1.61965E+000	2.22280E+001	1.58700E-002	2.06385E-002	4.85683E-002	8.01180E-002	5.79230E+004	1.89421E+002	1.21245E+002	1.23642E-002	1.23642E-002	4.09545E+005	3.30000E+001	3.30000E+001	0.00000E+000	1.23334E+002	1.20877E+002	2.77293E+002	1.00000E+002	1.67097E+000	3.99279E-002	0.00000E+000	1.95480E+002	4.59680E+000	8.92796E-001	3.26825E+002	3.34389E+002	6.87285E+002	1.97252E+002	5.48193E-001	8.22634E-001	-1.29262E-001	-9.57202E+001	1.38282E+002	-1.49133E-001	-3.85148E+002	-1.09797E+002
1.61116E+002	1.15540E+003	1.88818E+002	1.21563E+002	1.44220E+000	1.18944E+000	1.22320E+004	1.33151E+003	1.00000E+000	2.07600E+003	0.00000E+000	2.02424E+005	1.71541E+000	3.39912E+001	1.30400E-002	1.07546E-002	6.45281E-002	4.43587E-002	6.03810E+004	1.88809E+002	1.21601E+002	2.33042E-002	2.33042E-002	5.94780E+004	5.00000E+000	1.00000E+000	0.00000E+000	7.54445E+002	1.45708E+002	3.05688E+002	1.00000E+002	3.72159E+000	2.12719E-002	0.00000E+000	1.07332E+002	2.82763E+000	9.22826E-001	7.41591E+002	1.40715E+002	3.01716E+002	1.07607E+002	1.27626E+000	9.27204E-001	9.73627E-002	1.07332E+002	-9.45211E+001	1.04068E-001	1.07607E+002	-1.07540E+002
1.67561E+002	1.22216E+003	1.88843E+002	1.21541E+002	1.42658E+000	1.16435E+000	1.25450E+004	1.03105E+003	1.00000E+000	2.07700E+003	0.00000E+000	2.02513E+005	1.66103E+000	3.49594E+001	1.27368E-002	1.03956E-002	5.63841E-002	3.80937E-002	6.03810E+004	1.88809E+002	1.21601E+002	2.33042E-002	2.33042E-002	5.94780E+004	5.00000E+000	2.00000E+000	0.00000E+000	8.02430E+002	1.44751E+002	3.31688E+002	1.00000E+002	3.95076E+000	1.38730E-002	0.00000E+000	1.08508E+002	2.74816E+000	9.37590E-001	7.41591E+002	1.40715E+002	3.01716E+002	1.07609E+002	1.27626E+000	9.27204E-001	1.02519E-001	1.08508E+002	-1.03558E+002	1.04067E-001	1.07609E+002	-1.07533E+002
1.49114E+002	9.15052E+002	1.88800E+002	1.21644E+002	1.46054E+000	1.17520E+000	9.68400E+003	7.36066E+002	1.00000E+000	2.07800E+003	0.00000E+000	2.02605E+005	1.71643E+000	3.02498E+001	1.48417E-002	1.19422E-002	6.31508E-002	4.15640E-002	6.03810E+004	1.88809E+002	1.21601E+002	2.33042E-002	2.33042E-002	5.94780E+004	5.00000E+000	3.00000E+000	0.00000E+000	5.96774E+002	1.23673E+002	2.40701E+002	1.00000E+002	2.96473E+000	1.58593E-002	0.00000E+000	1.06597E+002	3.25986E+000	8.99632E-001	7.41591E+002	1.40715E+002	3.01716E+002	1.07619E+002	1.27626E+000	9.27204E-001	1.09554E-001	1.06597E+002	-1.19493E+002	1.04067E-001	1.07619E+002	-1.07519E+002
1.64009E+002	1.17293E+003	1.88745E+002	1.21667E+002	1.48378E+000	1.17498E+000	1.25950E+004	1.16406E+003	1.00000E+000	2.07900E+003	0.00000E+000	2.02701E+005	1.74341E+000	3.42481E+001	1.32212E-002	1.04696E-002	6.81304E-002	4.32521E-002	6.03810E+004	1.88809E+002	1.21601E+002	2.33042E-002	2.33042E-002	5.94780E+004	5.00000E+000	4.00000E+000	0.00000E+000	7.59126E+002	1.41421E+002	3.30987E+002	1.00000E+002	3.80955E+000	2.67003E-002	0.00000E+000	1.10134E+002	2.84144E+000	9.05010E-001	7.41591E+002	1.40715E+002	3.01716E+002	1.07625E+002	1.27626E+000	9.27204E-001	1.17432E-001	1.10134E+002	-1.31809E+002	1.04067E-001	1.07625E+002	-1.07519E+002
1.64456E+002	1.14788E+003	1.88837E+002	1.21600E+002	1.45483E+000	1.20720E+000	1.24220E+004	1.25070E+003	1.00000E+000	2.08000E+003	0.00000E+000	2.02796E+005	1.75628E+000	3.38803E+001	1.30532E-002	1.08314E-002	6.79016E-002	4.71855E-002	6.03810E+004	1.88809E+002	1.21601E+002	2.33042E-002	2.33042E-002	5.94780E+004	5.00000E+000	5.00000E+000	0.00000E+000	7.62607E+002	1.44294E+002	2.85425E+002	1.00000E+002	3.67242E+000	2.37656E-002	0.00000E+000	1.05056E+002	2.68551E+000	9.64203E-001	7.41591E+002	1.40715E+002	3.01716E+002	1.07622E+002	1.27626E+000	9.27204E-001	9.43407E-002	1.05056E+002	-9.08284E+001	1.04064E-001	1.07622E+002	-1.07509E+002
1.37477E+002	1.00897E+003	1.88312E+002	1.20786E+002	1.18007E+000	1.80183E+000	1.27470E+004	8.11863E+002	1.00000E+000	2.09500E+003	0.00000E+000	2.04193E+005	2.12629E+000	3.17643E+001	1.04521E-002	1.59591E-002	5.30027E-002	1.22051E-001	6.09010E+004	1.88283E+002	1.20757E+002	6.32133E-002	6.32133E-002	2.18370E+004	2.00000E+000	1.00000E+000	0.00000E+000	5.73606E+002	4.21123E+002	5.92276E+001	0.00000E+000	3.14689E+000	9.93688E-003	0.00000E+000	5.20080E+001	2.83670E+000	9.01102E-001	5.20747E+002	3.48067E+002	6.32728E+001	5.68812E+001	2.21566E+000	8.81438E-001	-2.07407E-001	-5.30392E+002	-1.26213E+002	-2.04956E-001	-5.25519E+002	-1.27041E+002
1.26360E+002	7.16478E+002	1.88243E+002	1.20717E+002	1.19209E+000	1.79801E+000	9.09000E+003	5.88799E+002	1.00000E+000	2.09600E+003	5.00000E+000	2.04295E+005	2.14340E+000	2.67671E+001	1.25034E-002	1.88587E-002	5.42426E-002	1.21376E-001	6.09010E+004	1.88283E+002	1.20757E+002	6.32133E-002	6.32133E-002	2.18370E+004	2.00000E+000	2.00000E+000	0.00000E+000	4.46621E+002	2.45620E+002	6.89455E+001	0.00000E+000	2.28710E+000	1.54095E-002	0.00000E+000	6.66643E+001	3.46972E+000	8.72397E-001	5.20747E+002	3.48067E+002	6.32728E+001	5.68981E+001	2.21566E+000	8.81438E-001	-2.01526E-001	-5.15736E+002	-1.25213E+002	-2.04954E-001	-5.25502E+002	-1.27051E+002
1.30334E+002	3.17504E+002	1.89612E+002	1.20979E+002	1.17322E+000	1.38803E+000	3.19400E+003	3.15924E+002	1.00000E+000	2.13200E+003	1.80000E+001	2.07731E+005	1.62847E+000	1.78186E+001	2.07593E-002	2.45602E-002	5.36928E-002	7.33444E-002	6.19910E+004	1.89612E+002	1.20979E+002	5.36928E-002	7.33444E-002	3.19400E+003	1.00000E+000	1.00000E+000	0.00000E+000	6.24681E+001	1.13179E+002	1.68670E+002	1.00000E+002	1.09528E+000	4.88872E-002	0.00000E+000	2.13117E+002	5.84040E+000	8.74341E-001	6.24681E+001	1.13179E+002	1.68670E+002	2.13117E+002	5.84040E+000	8.74341E-001	-8.25923E-002	-7.80833E+001	6.27693E+001	-8.25923E-002	-7.80833E+001	6.27693E+001
1.44490E+002	7.43594E+002	1.89436E+002	1.21182E+002	1.10946E+000	1.48098E+000	7.52400E+003	1.04934E+003	1.00000E+000	2.31800E+003	0.00000E+000	2.25535E+005	1.64310E+000	2.72689E+001	1.27905E-002	1.70736E-002	4.78778E-002	8.38124E-002	6.73030E+004	1.89407E+002	1.21152E+002	2.92442E-002	2.92442E-002	3.67060E+004	4.00000E+000	1.00000E+000	0.00000E+000	1.84752E+002	1.93531E+002	4.00500E+002	1.00000E+002	2.48869E+000	3.87010E-002	0.00000E+000	1.96607E+002	3.95601E+000	8.41025E-001	2.26057E+002	2.49889E+002	5.17973E+002	1.97674E+002	1.72957E+000	8.70934E-001	-1.42700E-001	-3.85793E+002	-1.23965E+002	-1.38763E-001	-3.84726E+002	-1.31108E+002
1.55953E+002	9.83579E+002	1.89387E+002	1.21141E+002	1.12622E+000	1.44508E+000	9.87500E+003	1.42000E+003	1.00000E+000	2.31900E+003	0.00000E+000	2.25634E+005	1.62749E+000	3.13621E+001	1.13333E-002	1.45420E-002	4.79651E-002	7.79967E-002	6.73030E+004	1.89407E+002	1.21152E+002	2.92442E-002	2.92442E-002	3.67060E+004	4.00000E+000	2.00000E+000	0.00000E+000	2.29796E+002	2.66212E+002	5.34283E+002	1.00000E+002	3.29390E+000	4.63772E-002	0.00000E+000	1.98965E+002	3.34226E+000	8.68924E-001	2.26057E+002	2.49889E+002	5.17973E+002	1.97691E+002	1.72957E+000	8.70934E-001	-1.23267E-001	-9.22352E+001	1.29489E+002	-1.38762E-001	-3.84709E+002	-1.31108E+002
1.56791E+002	1.07154E+003	1.89414E+002	1.21136E+002	1.09102E+000	1.47280E+000	1.06030E+004	1.71963E+003	1.00000E+000	2.32000E+003	0.00000E+000	2.25729E+005	1.60686E+000	3.27345E+001	1.05955E-002	1.43031E-002	4.50032E-002	8.08497E-002	6.73030E+004	1.89407E+002	1.21152E+002	2.92442E-002	2.92442E-002	3.67060E+004	4.00000E+000	3.00000E+000	0.00000E+000	2.53459E+002	2.79002E+002	5.98354E+002	1.00000E+002	3.62119E+000	2.89158E-002	0.00000E+000	1.97240E+002	3.12449E+000	8.97009E-001	2.26057E+002	2.49889E+002	5.17973E+002	1.97690E+002	1.72957E+000	8.70934E-001	-1.48195E-001	-3.85160E+002	-1.11806E+002	-1.38764E-001	-3.84710E+002	-1.31100E+002
1.55902E+002	9.35503E+002	1.89395E+002	1.21160E+002	1.06246E+000	1.41495E+000	8.70400E+003	1.46151E+003	1.00000E+000	2.32100E+003	0.00000E+000	2.25825E+005	1.50332E+000	3.05860E+001	1.13881E-002	1.51663E-002	4.65080E-002	8.12618E-002	6.73030E+004	1.89407E+002	1.21152E+002	2.92442E-002	2.92442E-002	3.67060E+004	4.00000E+000	4.00000E+000	0.00000E+000	2.24138E+002	2.44625E+002	5.03095E+002	1.00000E+002	3.10700E+000	4.26587E-002	0.00000E+000	1.97532E+002	3.60677E+000	8.57655E-001	2.26057E+002	2.49889E+002	5.17973E+002	1.97692E+002	1.72957E+000	8.70934E-001	-1.41564E-001	-3.84868E+002	-1.25425E+002	-1.38766E-001	-3.84708E+002	-1.31094E+002
1.11989E+002	5.01507E+002	1.88580E+002	1.21083E+002	1.20161E+000	1.82732E+000	6.49100E+003	4.81617E+002	1.00000E+000	2.43100E+003	1.40000E+001	2.36251E+005	2.19573E+000	2.23943E+001	1.49144E-002	2.26809E-002	6.12491E-002	1.39025E-001	7.04540E+004	1.88490E+002	1.21077E+002	1.92189E-002	1.92189E-002	2.30167E+005	3.30000E+001	1.00000E+000	0.00000E+000	3.28129E+002	1.50752E+002	4.18949E+001	1.00000E+002	1.56323E+000	2.82197E-002	0.00000E+000	7.50633E+001	3.57720E+000	1.00136E+000	4.45481E+002	1.79626E+002	6.79791E+001	8.01259E+001	5.96983E-001	1.00764E+000	-2.05461E-001	-5.07337E+002	-1.07599E+002	-2.16550E-001	-5.02274E+002	-7.65021E+001
1.19474E+002	2.96432E+002	1.88455E+002	1.20969E+002	1.19071E+000	1.81340E+000	3.77800E+003	2.97070E+002	1.00000E+000	2.43300E+003	2.70000E+001	2.36465E+005	2.15923E+000	1.72172E+001	1.93721E-002	2.95027E-002	6.32494E-002	1.42345E-001	7.04540E+004	1.88490E+002	1.21077E+002	1.92189E-002	1.92189E-002	2.30167E+005	3.30000E+001	3.00000E+000	0.00000E+000	1.94776E+002	8.44161E+001	2.92610E+001	3.00000E+002	9.28094E-001	3.04372E-002	0.00000E+000	7.79492E+001	4.79375E+000	9.79456E-001	4.45481E+002	1.79626E+002	6.79791E+001	8.01637E+001	5.96983E-001	1.00764E+000	-2.06159E-001	-5.04451E+002	-1.03128E+002	-2.16548E-001	-5.02236E+002	-7.65062E+001
1.25131E+002	3.72217E+002	1.88524E+002	1.21084E+002	1.20729E+000	1.79111E+000	4.76900E+003	3.29199E+002	1.00000E+000	2.43400E+003	1.90000E+001	2.36562E+005	2.16240E+000	1.92929E+001	1.74823E-002	2.59364E-002	6.51071E-002	1.40187E-001	7.04540E+004	1.88490E+002	1.21077E+002	1.92189E-002	1.92189E-002	2.30167E+005	3.30000E+001	4.00000E+000	0.00000E+000	2.41418E+002	1.16068E+002	3.87531E+001	0.00000E+000	1.19238E+000	4.12912E-002	0.00000E+000	7.50174E+001	4.57854E+000	9.12747E-001	4.45481E+002	1.79626E+002	6.79791E+001	8.01798E+001	5.96983E-001	1.00764E+000	-1.93564E-001	-5.07383E+002	-1.34989E+002	-2.16548E-001	-5.02220E+002	-7.64639E+001
1.32894E+002	5.24844E+002	1.88524E+002	1.21150E+002	1.09107E+000	1.63523E+000	5.67900E+003	5.76520E+002	1.00000E+000	2.43600E+003	1.10000E+001	2.36759E+005	1.78415E+000	2.29095E+001	1.44782E-002	2.16992E-002	5.29080E-002	1.16076E-001	7.04540E+004	1.88490E+002	1.21077E+002	1.92189E-002	1.92189E-002	2.30167E+005	3.30000E+001	6.00000E+000	0.00000E+000	3.44751E+002	1.77752E+002	5.22581E+001	0.00000E+000	1.72741E+000	3.53656E-002	0.00000E+000	7.20867E+001	4.24362E+000	9.02441E-001	4.45481E+002	1.79626E+002	6.79791E+001	8.02261E+001	5.96983E-001	1.00764E+000	-1.98459E-001	-5.10313E+002	-1.26737E+002	-2.16544E-001	-5.02174E+002	-7.64183E+001
1.40187E+002	6.07750E+002	1.88478E+002	1.21106E+002	1.12000E+000	1.68637E+000	6.91000E+003	6.60951E+002	1.00000E+000	2.43700E+003	3.00000E+000	2.36859E+005	1.88874E+000	2.46526E+001	1.34735E-002	2.02868E-002	5.74118E-002	1.27932E-001	7.04540E+004	1.88490E+002	1.21077E+002	1.92189E-002	1.92189E-002	2.30167E+005	3.30000E+001	7.00000E+000	0.00000E+000	3.99684E+002	1.98312E+002	5.84649E+001	0.00000E+000	1.97263E+000	2.61593E-002	0.00000E+000	7.33189E+001	3.73757E+000	9.28887E-001	4.45481E+002	1.79626E+002	6.79791E+001	8.02343E+001	5.96983E-001	1.00764E+000	-2.00682E-001	-5.09081E+002	-1.20412E+002	-2.16545E-001	-5.02166E+002	-7.64213E+001
1.35022E+002	4.17401E+002	1.88522E+002	1.21135E+002	1.10694E+000	1.81888E+000	4.97600E+003	3.37079E+002	1.00000E+000	2.43900E+003	1.90000E+001	2.37071E+005	2.01339E+000	2.04304E+001	1.56922E-002	2.57848E-002	5.68204E-002	1.49299E-001	7.04540E+004	1.88490E+002	1.21077E+002	1.92189E-002	1.92189E-002	2.30167E+005	3.30000E+001	9.00000E+000	0.00000E+000	2.70051E+002	1.43486E+002	4.57620E+001	0.00000E+000	1.38210E+000	4.00579E-002	0.00000E+000	7.16398E+001	4.78597E+000	8.54832E-001	4.45481E+002	1.79626E+002	6.79791E+001	8.02541E+001	5.96983E-001	1.00764E+000	-2.42285E-001	-5.10760E+002	-2.23451E+001	-2.16547E-001	-5.02146E+002	-7.63861E+001
1.31603E+002	3.32871E+002	1.88397E+002	1.21150E+002	1.18579E+000	1.79937E+000	4.21300E+003	3.77564E+002	1.00000E+000	2.44000E+003	2.20000E+001	2.37176E+005	2.13367E+000	1.82448E+001	1.82689E-002	2.77220E-002	6.31736E-002	1.41644E-001	7.04540E+004	1.88490E+002	1.21077E+002	1.92189E-002	1.92189E-002	2.30167E+005	3.30000E+001	1.00000E+001	0.00000E+000	2.06627E+002	1.18483E+002	2.87591E+001	0.00000E+000	1.06159E+000	8.11284E-002	0.00000E+000	6.73437E+001	5.00231E+000	8.88843E-001	4.45481E+002	1.79626E+002	6.79791E+001	8.02708E+001	5.96983E-001	1.00764E+000	-2.04417E-001	-5.15056E+002	-1.17765E+002	-2.16546E-001	-5.02129E+002	-7.63915E+001
1.25304E+002	5.17244E+002	1.88387E+002	1.21000E+002	1.18043E+000	1.78059E+000	6.44000E+003	5.99625E+002	1.00000E+000	2.44100E+003	1.20000E+001	2.37258E+005	2.10186E+000	2.27430E+001	1.47095E-002	2.21881E-002	6.50141E-002	1.45590E-001	7.04540E+004	1.88490E+002	1.21077E+002	1.92189E-002	1.92189E-002	2.30167E+005	3.30000E+001	1.10000E+001	0.00000E+000	3.50812E+002	1.72250E+002	2.48798E+001	0.00000E+000	1.63564E+000	4.99012E-002	0.00000E+000	7.09073E+001	3.26710E+000	1.10074E+000	4.45481E+002	1.79626E+002	6.79791E+001	8.02814E+001	5.96983E-001	1.00764E+000	-2.01555E-001	-5.11493E+002	-1.20842E+002	-2.16547E-001	-5.02119E+002	-7.64002E+001
1.49907E+002	7.87728E+002	1.88438E+002	1.21061E+002	1.07307E+000	1.66568E+000	8.49000E+003	6.58595E+002	1.00000E+000	2.44200E+003	0.00000E+000	2.37354E+005	1.78739E+000	2.80665E+001	1.16459E-002	1.80775E-002	4.97689E-002	1.17765E-001	7.04540E+004	1.88490E+002	1.21077E+002	1.92189E-002	1.92189E-002	2.30167E+005	3.30000E+001	1.20000E+001	0.00000E+000	5.36539E+002	2.28807E+002	6.19343E+001	3.00000E+002	2.48175E+000	2.23489E-002	0.00000E+000	7.69529E+001	2.94844E+000	1.06229E+000	4.45481E+002	1.79626E+002	6.79791E+001	8.02797E+001	5.96983E-001	1.00764E+000	-2.15283E-001	-5.05447E+002	-8.27056E+001	-2.16550E-001	-5.02120E+002	-7.63774E+001
1.44412E+002	8.30448E+002	1.88450E+002	1.21093E+002	1.12073E+000	1.80771E+000	9.96400E+003	6.52915E+002	1.00000E+000	2.44300E+003	0.00000E+000	2.37458E+005	2.02596E+000	2.88175E+001	1.12275E-002	1.81097E-002	5.46188E-002	1.40049E-001	7.04540E+004	1.88490E+002	1.21077E+002	1.92189E-002	1.92189E-002	2.30167E+005	3.30000E+001	1.30000E+001	0.00000E+000	5.52909E+002	2.56212E+002	8.06095E+001	0.00000E+000	2.67480E+000	1.62932E-002	0.00000E+000	7.57079E+001	3.01491E+000	9.58959E-001	4.45481E+002	1.79626E+002	6.79791E+001	8.02613E+001	5.96983E-001	1.00764E+000	-2.33535E-001	-5.06692E+002	-3.99606E+001	-2.16557E-001	-5.02139E+002	-7.63734E+001
1.25071E+002	5.21602E+002	1.88451E+002	1.21094E+002	1.16212E+000	1.84831E+000	6.59200E+003	5.12621E+002	1.00000E+000	2.44400E+003	1.10000E+001	2.37571E+005	2.14795E+000	2.28386E+001	1.43134E-002	2.27649E-002	5.72325E-002	1.41750E-001	7.04540E+004	1.88490E+002	1.21077E+002	1.92189E-002	1.92189E-002	2.30167E+005	3.30000E+001	1.40000E+001	0.00000E+000	3.36590E+002	1.72978E+002	4.94440E+001	0.00000E+000	1.67946E+000	3.42501E-002	0.00000E+000	7.20565E+001	3.89163E+000	9.13379E-001	4.45481E+002	1.79626E+002	6.79791E+001	8.02579E+001	5.96983E-001	1.00764E+000	-2.26874E-001	-5.10344E+002	-5.98482E+001	-2.16560E-001	-5.02142E+002	-7.63682E+001
1.31464E+002	6.80211E+002	1.88487E+002	1.21051E+002	1.11360E+000	1.74072E+000	7.84800E+003	5.26110E+002	1.00000E+000	2.44700E+003	4.00000E+000	2.37854E+005	1.93846E+000	2.60809E+001	1.25704E-002	1.96494E-002	5.92531E-002	1.42647E-001	7.04540E+004	1.88490E+002	1.21077E+002	1.92189E-002	1.92189E-002	2.30167E+005	3.30000E+001	1.70000E+001	0.00000E+000	4.58965E+002	2.06803E+002	6.72491E+001	0.00000E+000	2.20425E+000	1.62164E-002	0.00000E+000	7.66493E+001	3.35924E+000	9.69773E-001	4.45481E+002	1.79626E+002	6.79791E+001	8.02540E+001	5.96983E-001	1.00764E+000	-2.18640E-001	-5.05751E+002	-7.50306E+001	-2.16569E-001	-5.02146E+002	-7.63492E+001
1.33249E+002	6.07989E+002	1.88437E+002	1.21112E+002	1.16593E+000	1.82649E+000	7.64600E+003	6.75108E+002	1.00000E+000	2.44900E+003	5.00000E+000	2.38069E+005	2.12956E+000	2.46574E+001	1.33339E-002	2.08881E-002	5.78600E-002	1.39531E-001	7.04540E+004	1.88490E+002	1.21077E+002	1.92189E-002	1.92189E-002	2.30167E+005	3.30000E+001	1.90000E+001	0.00000E+000	4.00207E+002	1.95352E+002	5.23107E+001	0.00000E+000	1.94445E+000	2.87848E-002	0.00000E+000	7.32883E+001	3.40765E+000	9.68543E-001	4.45481E+002	1.79626E+002	6.79791E+001	8.02578E+001	5.96983E-001	1.00764E+000	-2.19677E-001	-5.09112E+002	-7.59195E+001	-2.16574E-001	-5.02142E+002	-7.63356E+001
1.18142E+002	2.45327E+002	1.88373E+002	1.21244E+002	1.17265E+000	1.83081E+000	3.11800E+003	2.76427E+002	1.00000E+000	2.45100E+003	3.70000E+001	2.38284E+005	2.14690E+000	1.56629E+001	2.10005E-002	3.27874E-002	6.37767E-002	1.49890E-001	7.04540E+004	1.88490E+002	1.21077E+002	1.92189E-002	1.92189E-002	2.30167E+005	3.30000E+001	2.10000E+001	0.00000E+000	1.67722E+002	6.40858E+001	2.42130E+001	3.00000E+002	7.70585E-001	1.17258E-001	0.00000E+000	8.12804E+001	4.92064E+000	1.05034E+000	4.45481E+002	1.79626E+002	6.79791E+001	8.02679E+001	5.96983E-001	1.00764E+000	-2.18072E-001	-5.01120E+002	-7.17493E+001	-2.16578E-001	-5.02132E+002	-7.63116E+001
1.24227E+002	3.76028E+002	1.88551E+002	1.21044E+002	1.11438E+000	1.69134E+000	4.24600E+003	2.55014E+002	1.00000E+000	2.45200E+003	1.90000E+001	2.38371E+005	1.88479E+000	1.93915E+001	1.71018E-002	2.59562E-002	5.61844E-002	1.25616E-001	7.04540E+004	1.88490E+002	1.21077E+002	1.92189E-002	1.92189E-002	2.30167E+005	3.30000E+001	2.20000E+001	0.00000E+000	2.40686E+002	9.91860E+001	3.63393E+001	3.00000E+002	1.13244E+000	3.99003E-002	0.00000E+000	7.95705E+001	4.42478E+000	1.00094E+000	4.45481E+002	1.79626E+002	6.79791E+001	8.02621E+001	5.96983E-001	1.00764E+000	-2.04552E-001	-5.02829E+002	-1.05213E+002	-2.16582E-001	-5.02138E+002	-7.63010E+001
1.48031E+002	3.09855E+002	1.88410E+002	1.21190E+002	1.16652E+000	1.62591E+000	3.56600E+003	5.07377E+002	1.00000E+000	2.45300E+003	2.50000E+001	2.38485E+005	1.89666E+000	1.76027E+001	1.95345E-002	2.72274E-002	6.18457E-002	1.16891E-001	7.04540E+004	1.88490E+002	1.21077E+002	1.92189E-002	1.92189E-002	2.30167E+005	3.30000E+001	2.30000E+001	0.00000E+000	2.15326E+002	7.45848E+001	3.83438E+001	1.00000E+002	9.91585E-001	1.38948E-001	0.00000E+000	8.54562E+001	4.70911E+000	1.02627E+000	4.45481E+002	1.79626E+002	6.79791E+001	8.02743E+001	5.96983E-001	1.00764E+000	-1.63342E-001	-2.05744E+002	9.97380E+001	-2.16582E-001	-5.02126E+002	-7.62955E+001
1.41845E+002	8.73164E+002	1.88527E+002	1.21119E+002	1.13008E+000	1.79502E+000	1.05160E+004	7.08303E+002	1.00000E+000	2.45400E+003	0.00000E+000	2.38567E+005	2.02852E+000	2.95494E+001	1.10201E-002	1.75043E-002	5.23285E-002	1.30064E-001	7.04540E+004	1.88490E+002	1.21077E+002	1.92189E-002	1.92189E-002	2.30167E+005	3.30000E+001	2.40000E+001	0.00000E+000	6.11414E+002	2.35387E+002	6.85884E+001	3.00000E+002	2.74693E+000	2.27412E-002	0.00000E+000	7.95396E+001	2.51685E+000	1.11817E+000	4.45481E+002	1.79626E+002	6.79791E+001	8.02727E+001	5.96983E-001	1.00764E+000	-2.26282E-001	-5.02860E+002	-5.37799E+001	-2.16585E-001	-5.02127E+002	-7.62776E+001
1.36945E+002	8.88303E+002	1.88509E+002	1.21002E+002	1.17611E+000	1.71560E+000	1.07120E+004	1.21790E+003	1.00000E+000	2.45500E+003	0.00000E+000	2.38670E+005	2.01774E+000	2.98044E+001	1.13635E-002	1.65760E-002	6.01532E-002	1.26657E-001	7.04540E+004	1.88490E+002	1.21078E+002	1.92189E-002	1.92189E-002	2.30167E+005	3.30000E+001	2.50000E+001	0.00000E+000	6.04805E+002	2.30078E+002	9.30055E+001	1.00000E+002	2.79523E+000	3.11581E-002	0.00000E+000	8.18580E+001	2.70093E+000	1.03239E+000	4.45481E+002	1.79626E+002	6.79791E+001	8.02521E+001	5.96983E-001	1.00764E+000	-1.85447E-001	-2.09342E+002	1.44724E+002	-2.16592E-001	-5.02148E+002	-7.62989E+001
1.42956E+002	8.94345E+002	1.88504E+002	1.21087E+002	1.10584E+000	1.70927E+000	1.01440E+004	1.06480E+003	1.00000E+000	2.45600E+003	0.00000E+000	2.38772E+005	1.89018E+000	2.99056E+001	1.09796E-002	1.69709E-002	5.31553E-002	1.25236E-001	7.04540E+004	1.88490E+002	1.21078E+002	1.92189E-002	1.92189E-002	2.30167E+005	3.30000E+001	2.60000E+001	0.00000E+000	6.41770E+002	1.80693E+002	1.21033E+002	1.00000E+002	2.85648E+000	2.81792E-002	0.00000E+000	9.01011E+001	2.60382E+000	1.10046E+000	4.45481E+002	1.79626E+002	6.79791E+001	8.02443E+001	5.96983E-001	1.00764E+000	-2.13297E-001	-4.92299E+002	-7.42361E+001	-2.16597E-001	-5.02156E+002	-7.62865E+001
1.35515E+002	9.88829E+002	1.88533E+002	1.21009E+002	1.15654E+000	1.79406E+000	1.21350E+004	1.41647E+003	1.00000E+000	2.45700E+003	1.00000E+000	2.38871E+005	2.07490E+000	3.14456E+001	1.04988E-002	1.62861E-002	6.04540E-002	1.44054E-001	7.04540E+004	1.88490E+002	1.21078E+002	1.92189E-002	1.92189E-002	2.30167E+005	3.30000E+001	2.70000E+001	0.00000E+000	6.64554E+002	2.22562E+002	1.47257E+002	1.00000E+002	3.13690E+000	2.74331E-002	0.00000E+000	8.87971E+001	2.73385E+000	9.58291E-001	4.45481E+002	1.79626E+002	6.79791E+001	8.02436E+001	5.96983E-001	1.00764E+000	-2.15017E-001	-4.93603E+002	-7.14805E+001	-2.16600E-001	-5.02156E+002	-7.62845E+001
1.31627E+002	6.67948E+002	1.88533E+002	1.21214E+002	1.18977E+000	1.78697E+000	8.45200E+003	6.35003E+002	1.00000E+000	2.46000E+003	1.60000E+001	2.39152E+005	2.12608E+000	2.58447E+001	1.29414E-002	1.94373E-002	5.67022E-002	1.25871E-001	7.04540E+004	1.88490E+002	1.21078E+002	1.92189E-002	1.92189E-002	2.30167E+005	3.30000E+001	3.00000E+001	0.00000E+000	4.75029E+002	1.46170E+002	8.53807E+001	1.00000E+002	2.13636E+000	3.62402E-002	0.00000E+000	8.79958E+001	2.91218E+000	1.07794E+000	4.45481E+002	1.79626E+002	6.79791E+001	8.02552E+001	5.96983E-001	1.00764E+000	-1.99541E-001	-4.94404E+002	-1.08336E+002	-2.16599E-001	-5.02145E+002	-7.62496E+001
1.25820E+002	8.21246E+002	1.88545E+002	1.21005E+002	1.17282E+000	1.84062E+000	1.04140E+004	7.03526E+002	1.00000E+000	2.46100E+003	1.00000E+001	2.39242E+005	2.15872E+000	2.86574E+001	1.14927E-002	1.80366E-002	6.13795E-002	1.49445E-001	7.04540E+004	1.88490E+002	1.21078E+002	1.92189E-002	1.92189E-002	2.30167E+005	3.30000E+001	3.10000E+001	0.00000E+000	5.73799E+002	1.79928E+002	1.05178E+002	1.00000E+002	2.59743E+000	1.39626E-002	0.00000E+000	8.78430E+001	2.66285E+000	1.06203E+000	4.45481E+002	1.79626E+002	6.79791E+001	8.02590E+001	5.96983E-001	1.00764E+000	-2.20567E-001	-4.94557E+002	-5.92335E+001	-2.16598E-001	-5.02141E+002	-7.62716E+001
1.34619E+002	8.15121E+002	1.88528E+002	1.21068E+002	1.16227E+000	1.74142E+000	9.80400E+003	6.39976E+002	1.00000E+000	2.46200E+003	1.00000E+001	2.39339E+005	2.02401E+000	2.85503E+001	1.17383E-002	1.75875E-002	6.14348E-002	1.36372E-001	7.04540E+004	1.88490E+002	1.21078E+002	1.92189E-002	1.92189E-002	2.30167E+005	3.30000E+001	3.20000E+001	0.00000E+000	5.38826E+002	2.24210E+002	7.08910E+001	3.00000E+002	2.50573E+000	1.98720E-002	0.00000E+000	7.83650E+001	2.80787E+000	1.03804E+000	4.45481E+002	1.79626E+002	6.79791E+001	8.02629E+001	5.96983E-001	1.00764E+000	-1.98369E-001	-5.04035E+002	-1.20676E+002	-2.16598E-001	-5.02137E+002	-7.62638E+001
1.31357E+002	3.42453E+002	1.88444E+002	1.20980E+002	1.18554E+000	1.65761E+000	4.01200E+003	3.74073E+002	1.00000E+000	2.46300E+003	7.20000E+001	2.39477E+005	1.96517E+000	1.85055E+001	1.87170E-002	2.61699E-002	5.91511E-002	1.12482E-001	7.04540E+004	1.88490E+002	1.21078E+002	1.92189E-002	1.92189E-002	2.30167E+005	3.30000E+001	3.30000E+001	0.00000E+000	2.18175E+002	1.13594E+002	2.55707E+001	3.00000E+002	1.07075E+000	4.34495E-002	0.00000E+000	7.04566E+001	4.69200E+000	9.71075E-001	4.45481E+002	1.79626E+002	6.79791E+001	8.02667E+001	5.96983E-001	1.00764E+000	-1.64887E-001	-2.20743E+002	8.80561E+001	-2.16597E-001	-5.02133E+002	-7.62875E+001
1.25887E+002	3.29395E+002	1.88391E+002	1.20884E+002	1.13708E+000	1.58343E+000	3.58900E+003	4.69636E+002	1.00000E+000	2.47000E+003	6.90000E+001	2.40160E+005	1.80049E+000	1.81492E+001	1.89804E-002	2.64309E-002	6.63843E-002	1.25871E-001	7.15800E+004	1.88549E+002	1.21181E+002	4.86250E-002	4.86250E-002	6.46430E+004	7.00000E+000	1.00000E+000	0.00000E+000	2.04908E+002	1.03424E+002	3.87404E+001	1.00000E+002	1.04647E+000	7.40544E-002	0.00000E+000	7.46700E+001	5.75967E+000	8.36386E-001	5.94829E+002	3.58252E+002	1.96593E+002	7.32271E+001	2.12823E+000	5.33350E-001	-1.62907E-001	-2.16530E+002	8.79697E+001	-1.15142E-001	-2.17973E+002	-1.29222E+001
1.15872E+002	3.49079E+002	1.88395E+002	1.21182E+002	1.22103E+000	1.81660E+000	4.53600E+003	2.78072E+002	1.00000E+000	2.47200E+003	6.60000E+001	2.40357E+005	2.21813E+000	1.86837E+001	1.81297E-002	2.69726E-002	6.46421E-002	1.39672E-001	7.15800E+004	1.88549E+002	1.21181E+002	4.86250E-002	4.86250E-002	6.46430E+004	7.00000E+000	3.00000E+000	0.00000E+000	2.28047E+002	1.05691E+002	4.11332E+001	0.00000E+000	1.13026E+000	3.35439E-002	0.00000E+000	7.74584E+001	4.82176E+000	8.88688E-001	5.94829E+002	3.58252E+002	1.96593E+002	7.32667E+001	2.12823E+000	5.33350E-001	-1.94962E-001	-5.04942E+002	-1.29378E+002	-1.15139E-001	-2.17933E+002	-1.28494E+001
1.47294E+002	1.16007E+003	1.88437E+002	1.21112E+002	1.25377E+000	1.57854E+000	1.39490E+004	1.51867E+003	1.00000E+000	2.47400E+003	0.00000E+000	2.40503E+005	1.97913E+000	3.40597E+001	1.06157E-002	1.33655E-002	5.34782E-002	8.40900E-002	7.15800E+004	1.88549E+002	1.21181E+002	4.86250E-002	4.86250E-002	6.46430E+004	7.00000E+000	5.00000E+000	0.00000E+000	7.06450E+002	4.02061E+002	9.11299E+001	1.00000E+002	3.59603E+000	2.32309E-002	0.00000E+000	6.74851E+001	2.67759E+000	9.12590E-001	5.94829E+002	3.58252E+002	1.96593E+002	7.32919E+001	2.12823E+000	5.33350E-001	-1.13414E-001	-2.23715E+002	-2.21053E+001	-1.15135E-001	-2.17908E+002	-1.28338E+001
1.54384E+002	1.10819E+003	1.88412E+002	1.21246E+002	1.23217E+000	1.52722E+000	1.27730E+004	1.79912E+003	1.00000E+000	2.47500E+003	1.00000E+000	2.40594E+005	1.88180E+000	3.32895E+001	1.09024E-002	1.35131E-002	4.99725E-002	7.60631E-002	7.15800E+004	1.88549E+002	1.21181E+002	4.86250E-002	4.86250E-002	6.46430E+004	7.00000E+000	6.00000E+000	0.00000E+000	6.67065E+002	3.96183E+002	1.03498E+002	3.00000E+002	3.50376E+000	3.07554E-002	0.00000E+000	6.64482E+001	3.02190E+000	8.45016E-001	5.94829E+002	3.58252E+002	1.96593E+002	7.33045E+001	2.12823E+000	5.33350E-001	-1.05664E-001	-2.24752E+002	-3.86481E+001	-1.15133E-001	-2.17896E+002	-1.28129E+001
1.92296E+002	1.72838E+003	1.88797E+002	1.21264E+002	1.32758E+000	1.43462E+000	2.02230E+004	2.89537E+003	1.00000E+000	2.47600E+003	0.00000E+000	2.40695E+005	1.90458E+000	4.15737E+001	9.33553E-003	1.00882E-002	5.03082E-002	5.85863E-002	7.15800E+004	1.88549E+002	1.21181E+002	4.86250E-002	4.86250E-002	6.46430E+004	7.00000E+000	7.00000E+000	0.00000E+000	7.69332E+002	5.12741E+002	4.60855E+002	1.00000E+002	5.37329E+000	2.41623E-002	0.00000E+000	9.65986E+001	1.08699E+001	1.86699E-001	5.94829E+002	3.58252E+002	1.96593E+002	7.33154E+001	2.12823E+000	5.33350E-001	-3.74161E-002	-1.94601E+002	-1.40365E+002	-1.15131E-001	-2.17885E+002	-1.27328E+001
1.77839E+002	1.57992E+003	1.89086E+002	1.21203E+002	1.24007E+000	1.63199E+000	1.93190E+004	3.36549E+003	1.00000E+000	2.47800E+003	0.00000E+000	2.40896E+005	2.02377E+000	3.97482E+001	8.92180E-003	1.17415E-002	5.62412E-002	9.68349E-002	7.18220E+004	1.89345E+002	1.21246E+002	2.58616E-002	2.58616E-002	3.16491E+005	2.30000E+001	1.00000E+000	0.00000E+000	6.82061E+002	3.59420E+002	5.77690E+002	1.00000E+002	5.06347E+000	2.72814E-002	0.00000E+000	1.53560E+002	5.73355E+000	3.62139E-001	4.29724E+002	2.79732E+002	6.37456E+002	1.86274E+002	7.61890E-001	6.73314E-001	-1.35238E-001	-1.37640E+002	1.08606E+002	-1.41122E-001	-3.96126E+002	-1.37656E+002
1.61890E+002	1.43325E+003	1.89142E+002	1.21188E+002	1.24651E+000	1.64951E+000	1.77720E+004	2.03084E+003	1.00000E+000	2.47900E+003	0.00000E+000	2.40996E+005	2.05614E+000	3.78583E+001	9.35038E-003	1.23734E-002	5.45936E-002	9.49350E-002	7.18220E+004	1.89345E+002	1.21246E+002	2.58616E-002	2.58616E-002	3.16491E+005	2.30000E+001	2.00000E+000	0.00000E+000	5.98832E+002	3.00972E+002	5.89936E+002	1.00000E+002	4.68597E+000	1.98400E-002	0.00000E+000	1.64008E+002	4.62453E+000	4.68118E-001	4.29724E+002	2.79732E+002	6.37456E+002	1.86294E+002	7.61890E-001	6.73314E-001	-1.37937E-001	-1.27192E+002	1.24656E+002	-1.41121E-001	-3.96106E+002	-1.37631E+002
1.83950E+002	1.34817E+003	1.89280E+002	1.21210E+002	1.20278E+000	1.55171E+000	1.53720E+004	2.22129E+003	1.00000E+000	2.48000E+003	0.00000E+000	2.41102E+005	1.86636E+000	3.67174E+001	9.70107E-003	1.25154E-002	4.85540E-002	8.00948E-002	7.18220E+004	1.89345E+002	1.21246E+002	2.58616E-002	2.58616E-002	3.16491E+005	2.30000E+001	3.00000E+000	0.00000E+000	4.52074E+002	2.84876E+002	6.53988E+002	1.00000E+002	4.42065E+000	3.05047E-002	0.00000E+000	1.84932E+002	3.50531E+000	6.64048E-001	4.29724E+002	2.79732E+002	6.37456E+002	1.86275E+002	7.61890E-001	6.73314E-001	-1.25445E-001	-1.06268E+002	1.19885E+002	-1.41127E-001	-3.96125E+002	-1.37609E+002
1.70719E+002	1.18873E+003	1.89299E+002	1.21218E+002	1.20243E+000	1.53286E+000	1.34120E+004	2.84321E+003	1.00000E+000	2.48100E+003	0.00000E+000	2.41196E+005	1.84315E+000	3.44779E+001	1.03827E-002	1.32360E-002	5.44342E-002	8.77747E-002	7.18220E+004	1.89345E+002	1.21246E+002	2.58616E-002	2.58616E-002	3.16491E+005	2.30000E+001	4.00000E+000	0.00000E+000	4.14719E+002	2.45622E+002	5.69317E+002	1.00000E+002	3.90446E+000	4.56427E-002	0.00000E+000	1.82111E+002	3.87123E+000	6.43718E-001	4.29724E+002	2.79732E+002	6.37456E+002	1.86257E+002	7.61890E-001	6.73314E-001	-1.19569E-001	-1.09089E+002	1.05116E+002	-1.41133E-001	-3.96143E+002	-1.37610E+002
1.56387E+002	1.09857E+003	1.89255E+002	1.21225E+002	1.21712E+000	1.56009E+000	1.27300E+004	1.53761E+003	1.00000E+000	2.48200E+003	0.00000E+000	2.41297E+005	1.89882E+000	3.31447E+001	1.07875E-002	1.38272E-002	5.17194E-002	8.41707E-002	7.18220E+004	1.89345E+002	1.21246E+002	2.58616E-002	2.58616E-002	3.16491E+005	2.30000E+001	5.00000E+000	0.00000E+000	3.91006E+002	2.22732E+002	5.17785E+002	1.00000E+002	3.59032E+000	3.16100E-002	0.00000E+000	1.80144E+002	4.06414E+000	6.29373E-001	4.29724E+002	2.79732E+002	6.37456E+002	1.86247E+002	7.61890E-001	6.73314E-001	-1.22263E-001	-1.11056E+002	1.08613E+002	-1.41137E-001	-3.96153E+002	-1.37619E+002
1.60537E+002	1.10033E+003	1.89343E+002	1.21186E+002	1.17565E+000	1.49241E+000	1.18630E+004	1.65976E+003	1.00000E+000	2.48300E+003	0.00000E+000	2.41389E+005	1.75455E+000	3.31712E+001	1.07940E-002	1.37022E-002	4.84461E-002	7.72469E-002	7.18220E+004	1.89345E+002	1.21246E+002	2.58616E-002	2.58616E-002	3.16491E+005	2.30000E+001	6.00000E+000	0.00000E+000	3.53809E+002	2.04210E+002	5.80667E+002	1.00000E+002	3.64036E+000	3.40837E-002	0.00000E+000	1.84901E+002	3.30253E+000	8.02319E-001	4.29724E+002	2.79732E+002	6.37456E+002	1.86238E+002	7.61890E-001	6.73314E-001	-1.17489E-001	-1.06299E+002	1.03701E+002	-1.41140E-001	-3.96162E+002	-1.37609E+002
1.65545E+002	1.21828E+003	1.89275E+002	1.21198E+002	1.21757E+000	1.51078E+000	1.37330E+004	2.06510E+003	1.00000E+000	2.48400E+003	0.00000E+000	2.41487E+005	1.83949E+000	3.49039E+001	1.03899E-002	1.28920E-002	5.16553E-002	7.89022E-002	7.18220E+004	1.89345E+002	1.21246E+002	2.58616E-002	2.58616E-002	3.16491E+005	2.30000E+001	7.00000E+000	0.00000E+000	4.20445E+002	2.38029E+002	6.00109E+002	1.00000E+002	4.00464E+000	3.00920E-002	0.00000E+000	1.81823E+002	3.55328E+000	6.93072E-001	4.29724E+002	2.79732E+002	6.37456E+002	1.86236E+002	7.61890E-001	6.73314E-001	-1.06219E-001	-1.09377E+002	7.79857E+001	-1.41142E-001	-3.96164E+002	-1.37619E+002
1.68081E+002	1.34370E+003	1.89125E+002	1.21228E+002	1.22303E+000	1.62968E+000	1.62110E+004	2.84658E+003	1.00000E+000	2.48500E+003	0.00000E+000	2.41584E+005	1.99315E+000	3.66565E+001	9.60578E-003	1.27996E-002	5.73492E-002	1.01135E-001	7.18220E+004	1.89345E+002	1.21246E+002	2.58616E-002	2.58616E-002	3.16491E+005	2.30000E+001	8.00000E+000	0.00000E+000	5.50913E+002	2.68928E+002	5.86123E+002	1.00000E+002	4.43616E+000	3.84042E-002	0.00000E+000	1.67637E+002	4.27006E+000	5.30825E-001	4.29724E+002	2.79732E+002	6.37456E+002	1.86235E+002	7.61890E-001	6.73314E-001	-1.41358E-001	-1.23563E+002	1.35410E+002	-1.41143E-001	-3.96165E+002	-1.37641E+002
1.77766E+002	1.81232E+003	1.89073E+002	1.21219E+002	1.19870E+000	1.64978E+000	2.16280E+004	4.16792E+003	1.00000E+000	2.48600E+003	0.00000E+000	2.41674E+005	1.97759E+000	4.25714E+001	8.15081E-003	1.12181E-002	5.58087E-002	1.05122E-001	7.18220E+004	1.89345E+002	1.21246E+002	2.58616E-002	2.58616E-002	3.16491E+005	2.30000E+001	9.00000E+000	0.00000E+000	7.72480E+002	3.83547E+002	6.89766E+002	1.00000E+002	5.78722E+000	3.22622E-002	0.00000E+000	1.56708E+002	4.67459E+000	4.19797E-001	4.29724E+002	2.79732E+002	6.37456E+002	1.86234E+002	7.61890E-001	6.73314E-001	-1.57198E-001	-4.25692E+002	-1.33281E+002	-1.41144E-001	-3.96167E+002	-1.37651E+002
1.58695E+002	1.23658E+003	1.89167E+002	1.21265E+002	1.22490E+000	1.59179E+000	1.46650E+004	1.55190E+003	1.00000E+000	2.48700E+003	0.00000E+000	2.41774E+005	1.94978E+000	3.51650E+001	1.01149E-002	1.31445E-002	4.98848E-002	8.34601E-002	7.18220E+004	1.89345E+002	1.21246E+002	2.58616E-002	2.58616E-002	3.16491E+005	2.30000E+001	1.00000E+001	0.00000E+000	4.79275E+002	2.66743E+002	5.18400E+002	1.00000E+002	3.98451E+000	1.74982E-002	0.00000E+000	1.72095E+002	4.94051E+000	4.82368E-001	4.29724E+002	2.79732E+002	6.37456E+002	1.86232E+002	7.61890E-001	6.73314E-001	-1.29045E-001	-1.19105E+002	1.14405E+002	-1.41145E-001	-3.96168E+002	-1.37626E+002
1.45774E+002	9.59307E+002	1.89461E+002	1.21243E+002	1.13389E+000	1.57707E+000	1.04810E+004	1.50503E+003	1.00000E+000	2.48800E+003	1.00000E+000	2.41873E+005	1.78822E+000	3.09727E+001	1.10757E-002	1.54045E-002	4.86705E-002	9.28332E-002	7.18220E+004	1.89345E+002	1.21246E+002	2.58616E-002	2.58616E-002	3.16491E+005	2.30000E+001	1.10000E+001	0.00000E+000	2.65511E+002	1.97066E+002	5.43383E+002	1.00000E+002	3.22870E+000	3.34227E-002	0.00000E+000	1.92253E+002	3.11704E+000	9.04373E-001	4.29724E+002	2.79732E+002	6.37456E+002	1.86232E+002	7.61890E-001	6.73314E-001	-1.62324E-001	-3.90147E+002	-8.66627E+001	-1.41146E-001	-3.96168E+002	-1.37575E+002
1.66503E+002	1.26656E+003	1.89495E+002	1.21242E+002	1.09328E+000	1.48476E+000	1.26710E+004	1.80837E+003	1.00000E+000	2.48900E+003	0.00000E+000	2.41967E+005	1.62325E+000	3.55887E+001	9.71235E-003	1.31902E-002	4.35057E-002	7.92060E-002	7.18220E+004	1.89345E+002	1.21246E+002	2.58616E-002	2.58616E-002	3.16491E+005	2.30000E+001	1.20000E+001	0.00000E+000	3.14797E+002	2.90397E+002	7.26636E+002	1.00000E+002	4.27640E+000	2.88798E-002	0.00000E+000	1.97177E+002	2.74279E+000	9.34746E-001	4.29724E+002	2.79732E+002	6.37456E+002	1.86231E+002	7.61890E-001	6.73314E-001	-1.50683E-001	-3.85223E+002	-1.06587E+002	-1.41147E-001	-3.96169E+002	-1.37567E+002
1.51883E+002	1.16025E+003	1.89503E+002	1.21249E+002	1.13845E+000	1.51244E+000	1.22790E+004	1.61636E+003	1.00000E+000	2.49000E+003	1.00000E+000	2.42060E+005	1.72184E+000	3.40625E+001	1.02738E-002	1.36489E-002	4.73558E-002	8.26236E-002	7.18220E+004	1.89345E+002	1.21246E+002	2.58616E-002	2.58616E-002	3.16491E+005	2.30000E+001	1.30000E+001	0.00000E+000	3.22634E+002	2.64367E+002	6.17534E+002	1.00000E+002	3.85004E+000	2.92295E-002	0.00000E+000	1.94497E+002	3.20147E+000	8.13504E-001	4.29724E+002	2.79732E+002	6.37456E+002	1.86231E+002	7.61890E-001	6.73314E-001	-1.39893E-001	-3.87903E+002	-1.31913E+002	-1.41147E-001	-3.96169E+002	-1.37564E+002
1.59018E+002	1.16199E+003	1.89514E+002	1.21247E+002	1.10224E+000	1.49268E+000	1.17750E+004	1.71000E+003	1.00000E+000	2.49100E+003	0.00000E+000	2.42158E+005	1.64528E+000	3.40879E+001	1.01577E-002	1.37558E-002	4.39743E-002	7.95413E-002	7.18220E+004	1.89345E+002	1.21246E+002	2.58616E-002	2.58616E-002	3.16491E+005	2.30000E+001	1.40000E+001	0.00000E+000	2.96191E+002	2.73733E+002	6.42488E+002	1.00000E+002	3.88411E+000	2.28657E-002	0.00000E+000	1.97466E+002	3.01748E+000	8.81387E-001	4.29724E+002	2.79732E+002	6.37456E+002	1.86231E+002	7.61890E-001	6.73314E-001	-1.49292E-001	-3.84934E+002	-1.09234E+002	-1.41148E-001	-3.96169E+002	-1.37561E+002
1.60875E+002	1.29126E+003	1.89517E+002	1.21272E+002	1.10942E+000	1.48156E+000	1.30870E+004	2.10072E+003	1.00000E+000	2.49200E+003	0.00000E+000	2.42257E+005	1.64367E+000	3.59341E+001	9.69789E-003	1.29508E-002	4.28600E-002	7.54645E-002	7.18220E+004	1.89345E+002	1.21246E+002	2.58616E-002	2.58616E-002	3.16491E+005	2.30000E+001	1.50000E+001	0.00000E+000	3.48602E+002	3.08434E+002	6.97706E+002	1.00000E+002	4.33102E+000	2.66531E-002	0.00000E+000	1.96568E+002	3.05176E+000	8.26648E-001	4.29724E+002	2.79732E+002	6.37456E+002	1.86230E+002	7.61890E-001	6.73314E-001	-1.42443E-001	-3.85832E+002	-1.24516E+002	-1.41149E-001	-3.96170E+002	-1.37556E+002
1.64955E+002	1.22790E+003	1.89535E+002	1.21341E+002	1.13247E+000	1.47254E+000	1.26400E+004	2.53173E+003	1.00000E+000	2.49300E+003	0.00000E+000	2.42352E+005	1.66761E+000	3.50415E+001	1.00729E-002	1.30977E-002	4.82495E-002	8.07615E-002	7.18220E+004	1.89345E+002	1.21246E+002	2.58616E-002	2.58616E-002	3.16491E+005	2.30000E+001	1.60000E+001	0.00000E+000	3.27226E+002	2.72578E+002	6.89370E+002	1.00000E+002	4.13365E+000	4.13710E-002	0.00000E+000	1.94920E+002	2.88212E+000	8.90646E-001	4.29724E+002	2.79732E+002	6.37456E+002	1.86232E+002	7.61890E-001	6.73314E-001	-1.29341E-001	-9.62800E+001	1.37914E+002	-1.41150E-001	-3.96168E+002	-1.37540E+002
1.67523E+002	1.26541E+003	1.89503E+002	1.21271E+002	1.12712E+000	1.49185E+000	1.31060E+004	2.25669E+003	1.00000E+000	2.49400E+003	0.00000E+000	2.42448E+005	1.68149E+000	3.55727E+001	9.84545E-003	1.30313E-002	4.75937E-002	8.25174E-002	7.18220E+004	1.89345E+002	1.21246E+002	2.58616E-002	2.58616E-002	3.16491E+005	2.30000E+001	1.70000E+001	0.00000E+000	3.51129E+002	2.73271E+002	7.02661E+002	1.00000E+002	4.25239E+000	3.74854E-002	0.00000E+000	1.93254E+002	2.90016E+000	8.69228E-001	4.29724E+002	2.79732E+002	6.37456E+002	1.86234E+002	7.61890E-001	6.73314E-001	-1.38073E-001	-3.89146E+002	-1.36938E+002	-1.41150E-001	-3.96166E+002	-1.37552E+002
1.56069E+002	1.02902E+003	1.89497E+002	1.21264E+002	1.09323E+000	1.48502E+000	1.02990E+004	1.25009E+003	1.00000E+000	2.49500E+003	1.00000E+000	2.42548E+005	1.62346E+000	3.20784E+001	1.07724E-002	1.46330E-002	4.55356E-002	8.28063E-002	7.18220E+004	1.89345E+002	1.21246E+002	2.58616E-002	2.58616E-002	3.16491E+005	2.30000E+001	1.80000E+001	0.00000E+000	2.62132E+002	1.97361E+002	6.14608E+002	1.00000E+002	3.46325E+000	2.93210E-002	0.00000E+000	1.92959E+002	2.80282E+000	1.01461E+000	4.29724E+002	2.79732E+002	6.37456E+002	1.86236E+002	7.61890E-001	6.73314E-001	-1.50794E-001	-3.89441E+002	-1.10567E+002	-1.41151E-001	-3.96164E+002	-1.37551E+002
1.41771E+002	6.87538E+002	1.89469E+002	1.21342E+002	1.11649E+000	1.58626E+000	7.44400E+003	9.13534E+002	1.00000E+000	2.49600E+003	1.90000E+001	2.42655E+005	1.77105E+000	2.62209E+001	1.29405E-002	1.83853E-002	4.71407E-002	9.31329E-002	7.18220E+004	1.89345E+002	1.21246E+002	2.58616E-002	2.58616E-002	3.16491E+005	2.30000E+001	1.90000E+001	0.00000E+000	1.70645E+002	1.65319E+002	4.00189E+002	1.00000E+002	2.36286E+000	2.79230E-002	0.00000E+000	1.98319E+002	3.58850E+000	9.32127E-001	4.29724E+002	2.79732E+002	6.37456E+002	1.86250E+002	7.61890E-001	6.73314E-001	-1.72685E-001	-3.84081E+002	-5.80713E+001	-1.41151E-001	-3.96150E+002	-1.37532E+002
1.67948E+002	1.30052E+003	1.89542E+002	1.21269E+002	1.10971E+000	1.50206E+000	1.33440E+004	2.21585E+003	1.00000E+000	2.49700E+003	0.00000E+000	2.42736E+005	1.66685E+000	3.60627E+001	9.60651E-003	1.30030E-002	4.53801E-002	8.21883E-002	7.18220E+004	1.89345E+002	1.21246E+002	2.58616E-002	2.58616E-002	3.16491E+005	2.30000E+001	2.00000E+001	0.00000E+000	3.73059E+002	2.70200E+002	7.33179E+002	1.00000E+002	4.41318E+000	3.28423E-002	0.00000E+000	1.91565E+002	2.84575E+000	8.77913E-001	4.29724E+002	2.79732E+002	6.37456E+002	1.86249E+002	7.61890E-001	6.73314E-001	-1.49056E-001	-3.90835E+002	-1.15624E+002	-1.41152E-001	-3.96151E+002	-1.37527E+002
1.69083E+002	1.57866E+003	1.89484E+002	1.21313E+002	1.12643E+000	1.55130E+000	1.69140E+004	2.75407E+003	1.00000E+000	2.49800E+003	0.00000E+000	2.42831E+005	1.74742E+000	3.97323E+001	8.66123E-003	1.19281E-002	4.50946E-002	8.46883E-002	7.18220E+004	1.89345E+002	1.21246E+002	2.58616E-002	2.58616E-002	3.16491E+005	2.30000E+001	2.10000E+001	0.00000E+000	4.31058E+002	3.57300E+002	8.38866E+002	1.00000E+002	5.20312E+000	2.65996E-002	0.00000E+000	1.94829E+002	2.69298E+000	8.24015E-001	4.29724E+002	2.79732E+002	6.37456E+002	1.86249E+002	7.61890E-001	6.73314E-001	-1.57516E-001	-3.87571E+002	-9.43947E+001	-1.41152E-001	-3.96151E+002	-1.37532E+002
1.69780E+002	1.28592E+003	1.89470E+002	1.21254E+002	1.09252E+000	1.55795E+000	1.34070E+004	2.77251E+003	1.00000E+000	2.49900E+003	0.00000E+000	2.42935E+005	1.70208E+000	3.58597E+001	9.43545E-003	1.34551E-002	4.80426E-002	9.66160E-002	7.18220E+004	1.89345E+002	1.21246E+002	2.58616E-002	2.58616E-002	3.16491E+005	2.30000E+001	2.20000E+001	0.00000E+000	3.25649E+002	2.91000E+002	7.27984E+002	1.00000E+002	4.31512E+000	3.78815E-002	0.00000E+000	1.96532E+002	2.71494E+000	9.18048E-001	4.29724E+002	2.79732E+002	6.37456E+002	1.86248E+002	7.61890E-001	6.73314E-001	-1.74481E-001	-3.85868E+002	-5.59258E+001	-1.41153E-001	-3.96152E+002	-1.37541E+002
1.62756E+002	1.22203E+003	1.89460E+002	1.21295E+002	1.09484E+000	1.49683E+000	1.23390E+004	2.03966E+003	1.00000E+000	2.50000E+003	0.00000E+000	2.43030E+005	1.63880E+000	3.49575E+001	9.85623E-003	1.34752E-002	4.34933E-002	8.01989E-002	7.18220E+004	1.89345E+002	1.21246E+002	2.58616E-002	2.58616E-002	3.16491E+005	2.30000E+001	2.30000E+001	0.00000E+000	3.18638E+002	2.74069E+002	6.91085E+002	1.00000E+002	4.11830E+000	2.92342E-002	0.00000E+000	1.95678E+002	2.87117E+000	9.04882E-001	4.29724E+002	2.79732E+002	6.37456E+002	1.86247E+002	7.61890E-001	6.73314E-001	-1.53951E-001	-3.86722E+002	-1.01153E+002	-1.41153E-001	-3.96153E+002	-1.37537E+002
1.77068E+002	1.45322E+003	1.89542E+002	1.21259E+002	1.07747E+000	1.48533E+000	1.43390E+004	3.32517E+003	1.00000E+000	2.50100E+003	0.00000E+000	2.43119E+005	1.60040E+000	3.81211E+001	8.99796E-003	1.24041E-002	4.64860E-002	8.74520E-002	7.24640E+004	1.89461E+002	1.21264E+002	1.25428E-002	1.25428E-002	2.92593E+005	2.50000E+001	1.00000E+000	0.00000E+000	3.85105E+002	3.40980E+002	7.99380E+002	1.00000E+002	4.88320E+000	3.91533E-002	0.00000E+000	1.96500E+002	2.80975E+000	8.57755E-001	3.25612E+002	2.39418E+002	6.70033E+002	1.92090E+002	5.84903E-001	9.12169E-001	-1.57999E-001	-3.85900E+002	-9.16853E+001	-1.50730E-001	-3.90310E+002	-1.11563E+002
1.71321E+002	1.46145E+003	1.89486E+002	1.21271E+002	1.15379E+000	1.52916E+000	1.58260E+004	2.84563E+003	1.00000E+000	2.50200E+003	0.00000E+000	2.43214E+005	1.76433E+000	3.82289E+001	9.17151E-003	1.21553E-002	4.75255E-002	8.27282E-002	7.24640E+004	1.89461E+002	1.21264E+002	1.25428E-002	1.25428E-002	2.92593E+005	2.50000E+001	2.00000E+000	0.00000E+000	3.81724E+002	3.07706E+002	8.28354E+002	1.00000E+002	4.87470E+000	3.40071E-002	0.00000E+000	1.94189E+002	2.47511E+000	9.26852E-001	3.25612E+002	2.39418E+002	6.70033E+002	1.92090E+002	5.84903E-001	9.12169E-001	-1.38726E-001	-3.88211E+002	-1.34650E+002	-1.50730E-001	-3.90310E+002	-1.11571E+002
1.66458E+002	1.18583E+003	1.89507E+002	1.21269E+002	1.08924E+000	1.44790E+000	1.15630E+004	1.69944E+003	1.00000E+000	2.50300E+003	1.00000E+000	2.43313E+005	1.57711E+000	3.44359E+001	1.01295E-002	1.34649E-002	4.08533E-002	7.10949E-002	7.24640E+004	1.89461E+002	1.21264E+002	1.25428E-002	1.25428E-002	2.92593E+005	2.50000E+001	3.00000E+000	0.00000E+000	3.12645E+002	2.71885E+002	6.62811E+002	1.00000E+002	3.99728E+000	2.95414E-002	0.00000E+000	1.95983E+002	3.04368E+000	8.81773E-001	3.25612E+002	2.39418E+002	6.70033E+002	1.92089E+002	5.84903E-001	9.12169E-001	-1.40184E-001	-3.86417E+002	-1.29817E+002	-1.50731E-001	-3.90311E+002	-1.11567E+002
1.43478E+002	9.04688E+002	1.89476E+002	1.21307E+002	1.13931E+000	1.58506E+000	9.98200E+003	1.33983E+003	1.00000E+000	2.50400E+003	5.00000E+000	2.43425E+005	1.80588E+000	3.00780E+001	1.14034E-002	1.58649E-002	5.04609E-002	9.63246E-002	7.24640E+004	1.89461E+002	1.21264E+002	1.25428E-002	1.25428E-002	2.92593E+005	2.50000E+001	4.00000E+000	0.00000E+000	2.54039E+002	1.66226E+002	5.30840E+002	1.00000E+002	3.06115E+000	3.48472E-002	0.00000E+000	1.89968E+002	2.99743E+000	9.63679E-001	3.25612E+002	2.39418E+002	6.70033E+002	1.92115E+002	5.84903E-001	9.12169E-001	-1.62471E-001	-3.92432E+002	-8.86202E+001	-1.50728E-001	-3.90285E+002	-1.11548E+002
1.69634E+002	1.42146E+003	1.89460E+002	1.21276E+002	1.13069E+000	1.50488E+000	1.48820E+004	1.78252E+003	1.00000E+000	2.50500E+003	0.00000E+000	2.43530E+005	1.70156E+000	3.77023E+001	9.26861E-003	1.23359E-002	4.15599E-002	7.27204E-002	7.24640E+004	1.89461E+002	1.21264E+002	1.25428E-002	1.25428E-002	2.92593E+005	2.50000E+001	5.00000E+000	0.00000E+000	4.10299E+002	2.66874E+002	8.10707E+002	1.00000E+002	4.77973E+000	1.72921E-002	0.00000E+000	1.89442E+002	2.57567E+000	9.18481E-001	3.25612E+002	2.39418E+002	6.70033E+002	1.92118E+002	5.84903E-001	9.12169E-001	-1.40793E-001	-3.92958E+002	-1.35097E+002	-1.50728E-001	-3.90282E+002	-1.11553E+002
1.77866E+002	1.46675E+003	1.89472E+002	1.21293E+002	1.09359E+000	1.42274E+000	1.41370E+004	2.47270E+003	1.00000E+000	2.50600E+003	0.00000E+000	2.43634E+005	1.55589E+000	3.82981E+001	9.19761E-003	1.19660E-002	4.25342E-002	7.12096E-002	7.24640E+004	1.89461E+002	1.21264E+002	1.25428E-002	1.25428E-002	2.92593E+005	2.50000E+001	6.00000E+000	0.00000E+000	3.99723E+002	3.44109E+002	7.86782E+002	1.00000E+002	4.89281E+000	3.20118E-002	0.00000E+000	1.95885E+002	2.95548E+000	8.21267E-001	3.25612E+002	2.39418E+002	6.70033E+002	1.92120E+002	5.84903E-001	9.12169E-001	-1.29606E-001	-9.53153E+001	1.39404E+002	-1.50728E-001	-3.90280E+002	-1.11546E+002
1.61703E+002	1.15802E+003	1.89451E+002	1.21290E+002	1.12580E+000	1.49063E+000	1.19740E+004	1.62525E+003	1.00000E+000	2.50700E+003	1.00000E+000	2.43731E+005	1.67815E+000	3.40297E+001	1.02883E-002	1.36223E-002	4.31122E-002	7.45406E-002	7.24640E+004	1.89461E+002	1.21264E+002	1.25428E-002	1.25428E-002	2.92593E+005	2.50000E+001	7.00000E+000	0.00000E+000	3.13778E+002	2.29544E+002	6.66470E+002	1.00000E+002	3.88901E+000	2.60430E-002	0.00000E+000	1.92145E+002	2.80326E+000	9.40823E-001	3.25612E+002	2.39418E+002	6.70033E+002	1.92123E+002	5.84903E-001	9.12169E-001	-1.38249E-001	-3.90255E+002	-1.37689E+002	-1.50728E-001	-3.90277E+002	-1.11548E+002
1.75389E+002	1.28979E+003	1.89440E+002	1.21231E+002	1.10130E+000	1.50160E+000	1.31240E+004	2.45005E+003	1.00000E+000	2.50800E+003	0.00000E+000	2.43817E+005	1.65372E+000	3.59137E+001	9.61333E-003	1.31076E-002	4.45342E-002	8.17859E-002	7.24640E+004	1.89461E+002	1.21264E+002	1.25428E-002	1.25428E-002	2.92593E+005	2.50000E+001	8.00000E+000	0.00000E+000	3.77591E+002	2.28363E+002	7.50884E+002	1.00000E+002	4.36459E+000	3.49331E-002	0.00000E+000	1.88216E+002	2.65806E+000	9.47747E-001	3.25612E+002	2.39418E+002	6.70033E+002	1.92126E+002	5.84903E-001	9.12169E-001	-1.52627E-001	-3.94184E+002	-1.11440E+002	-1.50727E-001	-3.90274E+002	-1.11555E+002
1.39723E+002	6.37541E+002	1.89485E+002	1.21270E+002	1.11643E+000	1.51926E+000	6.64600E+003	7.29626E+002	1.00000E+000	2.50900E+003	2.20000E+001	2.43930E+005	1.69615E+000	2.52496E+001	1.36947E-002	1.86359E-002	5.22162E-002	9.49829E-002	7.24640E+004	1.89461E+002	1.21264E+002	1.25428E-002	1.25428E-002	2.92593E+005	2.50000E+001	9.00000E+000	0.00000E+000	1.99480E+002	1.17470E+002	3.54248E+002	1.00000E+002	2.15125E+000	3.75038E-002	0.00000E+000	1.86473E+002	4.10847E+000	8.61649E-001	3.25612E+002	2.39418E+002	6.70033E+002	1.92128E+002	5.84903E-001	9.12169E-001	-1.51669E-001	-3.95927E+002	-1.15200E+002	-1.50727E-001	-3.90272E+002	-1.11540E+002
1.49852E+002	8.66645E+002	1.89481E+002	1.21227E+002	1.11742E+000	1.52073E+000	9.04400E+003	1.06915E+003	1.00000E+000	2.51000E+003	8.00000E+000	2.44010E+005	1.69929E+000	2.94388E+001	1.17499E-002	1.59908E-002	4.72584E-002	8.61316E-002	7.24640E+004	1.89461E+002	1.21264E+002	1.25428E-002	1.25428E-002	2.92593E+005	2.50000E+001	1.00000E+001	0.00000E+000	2.28896E+002	1.74549E+002	5.00027E+002	1.00000E+002	2.90519E+000	3.84922E-002	0.00000E+000	1.93074E+002	3.19136E+000	9.50901E-001	3.25612E+002	2.39418E+002	6.70033E+002	1.92131E+002	5.84903E-001	9.12169E-001	-1.51710E-001	-3.89326E+002	-1.08519E+002	-1.50727E-001	-3.90269E+002	-1.11544E+002
1.63474E+002	9.49753E+002	1.89432E+002	1.21307E+002	1.09075E+000	1.47476E+000	9.43100E+003	1.04837E+003	1.00000E+000	2.51100E+003	1.00000E+000	2.44105E+005	1.60860E+000	3.08181E+001	1.12317E-002	1.51860E-002	4.24942E-002	7.62924E-002	7.24640E+004	1.89461E+002	1.21264E+002	1.25428E-002	1.25428E-002	2.92593E+005	2.50000E+001	1.10000E+001	0.00000E+000	2.54307E+002	1.96664E+002	5.41268E+002	1.00000E+002	3.18689E+000	2.32203E-002	0.00000E+000	1.93305E+002	3.21570E+000	9.24138E-001	3.25612E+002	2.39418E+002	6.70033E+002	1.92134E+002	5.84903E-001	9.12169E-001	-1.48511E-001	-3.89095E+002	-1.15049E+002	-1.50727E-001	-3.90266E+002	-1.11540E+002
1.53164E+002	8.99365E+002	1.89452E+002	1.21218E+002	1.08194E+000	1.49114E+000	8.93600E+003	1.13829E+003	1.00000E+000	2.51200E+003	4.00000E+000	2.44193E+005	1.61332E+000	2.99894E+001	1.14454E-002	1.57742E-002	4.32289E-002	8.05717E-002	7.24640E+004	1.89461E+002	1.21264E+002	1.25428E-002	1.25428E-002	2.92593E+005	2.50000E+001	1.20000E+001	0.00000E+000	2.46969E+002	1.78202E+002	5.08916E+002	1.00000E+002	3.00017E+000	2.86406E-002	0.00000E+000	1.91753E+002	3.31970E+000	9.19647E-001	3.25612E+002	2.39418E+002	6.70033E+002	1.92137E+002	5.84903E-001	9.12169E-001	-1.57879E-001	-3.90647E+002	-9.67100E+001	-1.50726E-001	-3.90263E+002	-1.11546E+002
1.48327E+002	1.05704E+003	1.89438E+002	1.21275E+002	1.12736E+000	1.54122E+000	1.12650E+004	1.58311E+003	1.00000E+000	2.51300E+003	0.00000E+000	2.44278E+005	1.73751E+000	3.25121E+001	1.06218E-002	1.45211E-002	4.44293E-002	8.17985E-002	7.24640E+004	1.89461E+002	1.21264E+002	1.25428E-002	1.25428E-002	2.92593E+005	2.50000E+001	1.30000E+001	0.00000E+000	3.05721E+002	1.97318E+002	5.88123E+002	1.00000E+002	3.50237E+000	2.58284E-002	0.00000E+000	1.89089E+002	3.02660E+000	8.98402E-001	3.25612E+002	2.39418E+002	6.70033E+002	1.92136E+002	5.84903E-001	9.12169E-001	-1.53926E-001	-3.93311E+002	-1.07802E+002	-1.50728E-001	-3.90264E+002	-1.11538E+002
1.39489E+002	1.05990E+003	1.89441E+002	1.21248E+002	1.16755E+000	1.63415E+000	1.22770E+004	1.60378E+003	1.00000E+000	2.51400E+003	0.00000E+000	2.44369E+005	1.90796E+000	3.25562E+001	1.05373E-002	1.47484E-002	5.24199E-002	1.01560E-001	7.24640E+004	1.89461E+002	1.21264E+002	1.25428E-002	1.25428E-002	2.92593E+005	2.50000E+001	1.40000E+001	0.00000E+000	2.85673E+002	2.22604E+002	5.97750E+002	1.00000E+002	3.54973E+000	2.52136E-002	0.00000E+000	1.93436E+002	2.87150E+000	9.07060E-001	3.25612E+002	2.39418E+002	6.70033E+002	1.92136E+002	5.84903E-001	9.12169E-001	-1.65403E-001	-3.88964E+002	-7.88326E+001	-1.50730E-001	-3.90264E+002	-1.11537E+002
1.47083E+002	1.10281E+003	1.89447E+002	1.21235E+002	1.16092E+000	1.55185E+000	1.21610E+004	1.78546E+003	1.00000E+000	2.51500E+003	0.00000E+000	2.44466E+005	1.80158E+000	3.32086E+001	1.05273E-002	1.40723E-002	5.18625E-002	9.17333E-002	7.24640E+004	1.89461E+002	1.21264E+002	1.25428E-002	1.25428E-002	2.92593E+005	2.50000E+001	1.50000E+001	0.00000E+000	3.24880E+002	2.22857E+002	6.09763E+002	1.00000E+002	3.70841E+000	3.58192E-002	0.00000E+000	1.90142E+002	3.05424E+000	8.56847E-001	3.25612E+002	2.39418E+002	6.70033E+002	1.92138E+002	5.84903E-001	9.12169E-001	-1.42930E-001	-3.92258E+002	-1.29941E+002	-1.50730E-001	-3.90262E+002	-1.11535E+002
1.49520E+002	1.21131E+003	1.89443E+002	1.21248E+002	1.13036E+000	1.56348E+000	1.30980E+004	2.19996E+003	1.00000E+000	2.51600E+003	0.00000E+000	2.44572E+005	1.76730E+000	3.48039E+001	9.87675E-003	1.36612E-002	4.91889E-002	9.30913E-002	7.24640E+004	1.89461E+002	1.21264E+002	1.25428E-002	1.25428E-002	2.92593E+005	2.50000E+001	1.60000E+001	0.00000E+000	3.24684E+002	2.26867E+002	7.11624E+002	1.00000E+002	4.06819E+000	3.70148E-002	0.00000E+000	1.91436E+002	2.56686E+000	9.82395E-001	3.25612E+002	2.39418E+002	6.70033E+002	1.92141E+002	5.84903E-001	9.12169E-001	-1.59635E-001	-3.90964E+002	-9.32635E+001	-1.50731E-001	-3.90259E+002	-1.11531E+002
1.57871E+002	1.38150E+003	1.89467E+002	1.21297E+002	1.11304E+000	1.55441E+000	1.46500E+004	2.23648E+003	1.00000E+000	2.51700E+003	0.00000E+000	2.44658E+005	1.73012E+000	3.71685E+001	9.19585E-003	1.28424E-002	4.60726E-002	8.88752E-002	7.24640E+004	1.89461E+002	1.21264E+002	1.25428E-002	1.25428E-002	2.92593E+005	2.50000E+001	1.70000E+001	0.00000E+000	3.72024E+002	2.68677E+002	7.99344E+002	1.00000E+002	4.63207E+000	2.53889E-002	0.00000E+000	1.91960E+002	2.49716E+000	9.54831E-001	3.25612E+002	2.39418E+002	6.70033E+002	1.92143E+002	5.84903E-001	9.12169E-001	-1.64327E-001	-3.90440E+002	-8.26254E+001	-1.50731E-001	-3.90257E+002	-1.11517E+002
1.77198E+002	1.39239E+003	1.89460E+002	1.21231E+002	1.12017E+000	1.44393E+000	1.39170E+004	2.71771E+003	1.00000E+000	2.51800E+003	0.00000E+000	2.44754E+005	1.61744E+000	3.73148E+001	9.49537E-003	1.22397E-002	4.70069E-002	7.73890E-002	7.24640E+004	1.89461E+002	1.21264E+002	1.25428E-002	1.25428E-002	2.92593E+005	2.50000E+001	1.80000E+001	0.00000E+000	3.63509E+002	3.12104E+002	7.98484E+002	1.00000E+002	4.73110E+000	4.16059E-002	0.00000E+000	1.95672E+002	2.66980E+000	9.16304E-001	3.25612E+002	2.39418E+002	6.70033E+002	1.92145E+002	5.84903E-001	9.12169E-001	-1.25059E-001	-9.55282E+001	1.29874E+002	-1.50731E-001	-3.90255E+002	-1.11524E+002
1.68160E+002	1.39340E+003	1.89451E+002	1.21210E+002	1.12293E+000	1.49800E+000	1.44180E+004	2.40447E+003	1.00000E+000	2.51900E+003	1.00000E+000	2.44849E+005	1.68214E+000	3.73282E+001	9.35187E-003	1.24755E-002	4.53832E-002	7.99171E-002	7.24640E+004	1.89461E+002	1.21264E+002	1.25428E-002	1.25428E-002	2.92593E+005	2.50000E+001	1.90000E+001	0.00000E+000	3.84893E+002	2.73359E+002	8.05322E+002	1.00000E+002	4.70461E+000	3.28493E-002	0.00000E+000	1.91535E+002	2.56270E+000	9.37866E-001	3.25612E+002	2.39418E+002	6.70033E+002	1.92161E+002	5.84903E-001	9.12169E-001	-1.41929E-001	-3.90866E+002	-1.30643E+002	-1.50731E-001	-3.90239E+002	-1.11513E+002
1.69140E+002	1.34866E+003	1.89446E+002	1.21249E+002	1.11547E+000	1.51678E+000	1.40230E+004	2.06090E+003	1.00000E+000	2.52000E+003	1.00000E+000	2.44950E+005	1.69191E+000	3.67241E+001	9.41967E-003	1.28086E-002	4.49635E-002	8.21922E-002	7.24640E+004	1.89461E+002	1.21264E+002	1.25428E-002	1.25428E-002	2.92593E+005	2.50000E+001	2.00000E+001	0.00000E+000	3.83993E+002	2.61100E+002	7.53735E+002	1.00000E+002	4.48943E+000	2.38992E-002	0.00000E+000	1.90286E+002	2.71365E+000	8.98083E-001	3.25612E+002	2.39418E+002	6.70033E+002	1.92150E+002	5.84903E-001	9.12169E-001	-1.51304E-001	-3.92114E+002	-1.12171E+002	-1.50737E-001	-3.90250E+002	-1.11508E+002
1.59113E+002	1.12784E+003	1.89427E+002	1.21272E+002	1.06246E+000	1.55152E+000	1.14010E+004	1.49572E+003	1.00000E+000	2.52100E+003	1.00000E+000	2.45043E+005	1.64844E+000	3.35834E+001	9.95046E-003	1.45307E-002	4.46678E-002	9.38334E-002	7.24640E+004	1.89461E+002	1.21264E+002	1.25428E-002	1.25428E-002	2.92593E+005	2.50000E+001	2.10000E+001	0.00000E+000	3.16276E+002	2.00628E+002	6.48205E+002	1.00000E+002	3.74915E+000	3.15943E-002	0.00000E+000	1.89326E+002	2.82279E+000	9.57504E-001	3.25612E+002	2.39418E+002	6.70033E+002	1.92157E+002	5.84903E-001	9.12169E-001	-1.86003E-001	-3.93074E+002	-3.75608E+001	-1.50738E-001	-3.90243E+002	-1.11498E+002
1.69948E+002	9.24601E+002	1.89466E+002	1.21244E+002	1.11052E+000	1.50142E+000	9.48700E+003	1.54648E+003	1.00000E+000	2.52200E+003	4.00000E+000	2.45134E+005	1.66736E+000	3.04073E+001	1.14015E-002	1.54148E-002	4.89580E-002	8.82543E-002	7.24640E+004	1.89461E+002	1.21264E+002	1.25428E-002	1.25428E-002	2.92593E+005	2.50000E+001	2.20000E+001	0.00000E+000	2.65239E+002	1.89059E+002	5.17943E+002	1.00000E+002	3.11734E+000	4.09466E-002	0.00000E+000	1.91261E+002	3.37542E+000	8.77805E-001	3.25612E+002	2.39418E+002	6.70033E+002	1.92171E+002	5.84903E-001	9.12169E-001	-1.48499E-001	-3.91139E+002	-1.17122E+002	-1.50738E-001	-3.90229E+002	-1.11481E+002
1.53404E+002	8.81409E+002	1.89426E+002	1.21289E+002	1.11418E+000	1.45724E+000	8.84100E+003	1.21784E+003	1.00000E+000	2.52300E+003	6.00000E+000	2.45223E+005	1.62362E+000	2.96885E+001	1.18496E-002	1.54982E-002	4.42182E-002	7.43693E-002	7.24640E+004	1.89461E+002	1.21264E+002	1.25428E-002	1.25428E-002	2.92593E+005	2.50000E+001	2.30000E+001	0.00000E+000	2.33829E+002	1.80902E+002	5.13717E+002	1.00000E+002	2.98536E+000	3.49188E-002	0.00000E+000	1.93432E+002	3.22762E+000	9.50951E-001	3.25612E+002	2.39418E+002	6.70033E+002	1.92184E+002	5.84903E-001	9.12169E-001	-1.32227E-001	-9.77682E+001	1.42334E+002	-1.50738E-001	-3.90216E+002	-1.11470E+002
1.54423E+002	8.48663E+002	1.89438E+002	1.21326E+002	1.02778E+000	1.47439E+000	7.94400E+003	8.07045E+002	1.00000E+000	2.52400E+003	1.30000E+001	2.45321E+005	1.51534E+000	2.91318E+001	1.15313E-002	1.65422E-002	4.04395E-002	8.12365E-002	7.24640E+004	1.89461E+002	1.21264E+002	1.25428E-002	1.25428E-002	2.92593E+005	2.50000E+001	2.40000E+001	0.00000E+000	2.51015E+002	1.39060E+002	4.83641E+002	1.00000E+002	2.81095E+000	2.71188E-002	0.00000E+000	1.86529E+002	3.40944E+000	9.49704E-001	3.25612E+002	2.39418E+002	6.70033E+002	1.92203E+002	5.84903E-001	9.12169E-001	-1.77383E-001	-3.95871E+002	-5.95326E+001	-1.50736E-001	-3.90197E+002	-1.11447E+002
1.51859E+002	8.96259E+002	1.89471E+002	1.21280E+002	1.08880E+000	1.54053E+000	9.22700E+003	9.78374E+002	1.00000E+000	2.52500E+003	5.00000E+000	2.45420E+005	1.67733E+000	2.99376E+001	1.13349E-002	1.60376E-002	4.36144E-002	8.56479E-002	7.24640E+004	1.89461E+002	1.21264E+002	1.25428E-002	1.25428E-002	2.92593E+005	2.50000E+001	2.50000E+001	0.00000E+000	2.49843E+002	1.94730E+002	4.95199E+002	1.00000E+002	3.01026E+000	2.60303E-002	0.00000E+000	1.93399E+002	3.49157E+000	8.60478E-001	3.25612E+002	2.39418E+002	6.70033E+002	1.92210E+002	5.84903E-001	9.12169E-001	-1.70682E-001	-3.89001E+002	-6.73793E+001	-1.50737E-001	-3.90190E+002	-1.11438E+002
1.34092E+002	8.34904E+002	1.90053E+002	1.21027E+002	1.15639E+000	1.60014E+000	9.33900E+003	6.69936E+002	1.00000E+000	2.53100E+003	7.00000E+000	2.45998E+005	1.85038E+000	2.88947E+001	1.19661E-002	1.65580E-002	5.54451E-002	1.04850E-001	7.33640E+004	1.90029E+002	1.21013E+002	4.56698E-002	4.56698E-002	2.41050E+004	3.00000E+000	1.00000E+000	0.00000E+000	3.71890E+002	8.24112E+001	4.48110E+002	1.00000E+002	2.88342E+000	2.09715E-002	0.00000E+000	1.64076E+002	3.38888E+000	8.81221E-001	4.02729E+002	7.20124E+001	4.16191E+002	1.56141E+002	2.15106E+000	8.64142E-001	-1.59841E-001	-4.18324E+002	-1.20099E+002	-1.74278E-001	-4.26259E+002	-9.66853E+001
1.50195E+002	9.86344E+002	1.89999E+002	1.20989E+002	1.09064E+000	1.59515E+000	1.04040E+004	1.26240E+003	1.00000E+000	2.53200E+003	1.00000E+000	2.46087E+005	1.73974E+000	3.14061E+001	1.06925E-002	1.56388E-002	5.48013E-002	1.15895E-001	7.33640E+004	1.90029E+002	1.21013E+002	4.56698E-002	4.56698E-002	2.41050E+004	3.00000E+000	2.00000E+000	0.00000E+000	5.09319E+002	7.56715E+001	4.69514E+002	1.00000E+002	3.34643E+000	3.04707E-002	0.00000E+000	1.49948E+002	3.24420E+000	8.72133E-001	4.02729E+002	7.20124E+001	4.16191E+002	1.56146E+002	2.15106E+000	8.64142E-001	-1.86755E-001	-4.32452E+002	-7.51845E+001	-1.74279E-001	-4.26254E+002	-9.66944E+001
1.40693E+002	4.36172E+002	1.90048E+002	1.21039E+002	1.07045E+000	1.53222E+000	4.36200E+003	4.11409E+002	1.00000E+000	2.53300E+003	4.80000E+001	2.46227E+005	1.64017E+000	2.08847E+001	1.62078E-002	2.31995E-002	5.28092E-002	1.05245E-001	7.33640E+004	1.90029E+002	1.21013E+002	4.56698E-002	4.56698E-002	2.41050E+004	3.00000E+000	3.00000E+000	0.00000E+000	2.14520E+002	4.10210E+001	2.20669E+002	1.00000E+002	1.51473E+000	3.08429E-002	0.00000E+000	1.56215E+002	5.16520E+000	8.45982E-001	4.02729E+002	7.20124E+001	4.16191E+002	1.56166E+002	2.15106E+000	8.64142E-001	-1.76309E-001	-4.26185E+002	-9.21411E+001	-1.74276E-001	-4.26234E+002	-9.66659E+001
1.28296E+002	2.68259E+002	1.89342E+002	1.21389E+002	1.19097E+000	1.38428E+000	2.74300E+003	4.16545E+002	1.00000E+000	2.70800E+003	1.90000E+001	2.62556E+005	1.64864E+000	1.63786E+001	2.27398E-002	2.64309E-002	5.94319E-002	7.85674E-002	7.82880E+004	1.89352E+002	1.21348E+002	4.57910E-002	4.57910E-002	4.77600E+003	2.00000E+000	1.00000E+000	0.00000E+000	5.26153E+001	1.30183E+002	1.08882E+002	1.00000E+002	9.11169E-001	8.43902E-002	0.00000E+000	2.42574E+002	7.11181E+000	7.74815E-001	4.70354E+001	1.18147E+002	1.06220E+002	2.39005E+002	5.22911E+000	7.98603E-001	-7.40808E-002	-4.86260E+001	7.57178E+001	-7.71506E-002	-5.21954E+001	7.80900E+001
1.23674E+002	2.38119E+002	1.89366E+002	1.21293E+002	1.07647E+000	1.27051E+000	2.03300E+003	2.04982E+002	1.00000E+000	2.70900E+003	2.00000E+001	2.62643E+005	1.36766E+000	1.54311E+001	2.38744E-002	2.81779E-002	5.71861E-002	7.73943E-002	7.82880E+004	1.89352E+002	1.21348E+002	4.57910E-002	4.57910E-002	4.77600E+003	2.00000E+000	2.00000E+000	0.00000E+000	3.95068E+001	1.01909E+002	1.02628E+002	1.00000E+002	7.67794E-001	8.94467E-002	0.00000E+000	2.33784E+002	7.56778E+000	8.45773E-001	4.70354E+001	1.18147E+002	1.06220E+002	2.39025E+002	5.22911E+000	7.98603E-001	-8.16919E-002	-5.74160E+001	8.16796E+001	-7.71470E-002	-5.21746E+001	7.80959E+001
1.24775E+002	2.51067E+002	1.88602E+002	1.21379E+002	1.01196E+000	1.48803E+000	2.33400E+003	3.02181E+002	1.00000E+000	2.82900E+003	2.50000E+001	2.73961E+005	1.50582E+000	1.58451E+001	2.09465E-002	3.08007E-002	5.90305E-002	1.22637E-001	8.15280E+004	1.88683E+002	1.21385E+002	1.80099E-002	1.80099E-002	7.33310E+004	1.40000E+001	1.00000E+000	0.00000E+000	5.23300E+001	7.42214E+001	1.30905E+002	1.00000E+002	8.21584E-001	1.18906E-001	0.00000E+000	2.11306E+002	6.85486E+000	8.71449E-001	1.42667E+002	2.12743E+002	3.43397E+002	2.14072E+002	1.28299E+000	8.30661E-001	-1.89340E-001	-3.71094E+002	-8.21145E+000	-1.26985E-001	-3.68328E+002	-1.39128E+002
1.27131E+002	2.58939E+002	1.88599E+002	1.21304E+002	1.11704E+000	1.34099E+000	2.41300E+003	2.78219E+002	1.00000E+000	2.83000E+003	2.60000E+001	2.74060E+005	1.49795E+000	1.60916E+001	2.27401E-002	2.72990E-002	5.72519E-002	8.02293E-002	8.15280E+004	1.88683E+002	1.21385E+002	1.80099E-002	1.80099E-002	7.33310E+004	1.40000E+001	2.00000E+000	0.00000E+000	6.06712E+001	7.62903E+001	1.40449E+002	1.00000E+002	8.85170E-001	9.76290E-002	0.00000E+000	2.08587E+002	6.97683E+000	8.42082E-001	1.42667E+002	2.12743E+002	3.43397E+002	2.14104E+002	1.28299E+000	8.30661E-001	-8.98512E-002	-8.26128E+001	7.22794E+001	-1.26980E-001	-3.68296E+002	-1.39116E+002
1.21821E+002	1.40873E+002	1.88614E+002	1.21354E+002	1.17265E+000	1.40841E+000	1.44100E+003	3.24074E+002	1.00000E+000	2.83100E+003	4.80000E+001	2.74170E+005	1.65157E+000	1.18690E+001	3.08913E-002	3.71020E-002	9.87094E-002	1.39950E-001	8.15280E+004	1.88683E+002	1.21385E+002	1.80099E-002	1.80099E-002	7.33310E+004	1.40000E+001	3.00000E+000	0.00000E+000	3.48198E+001	3.58313E+001	7.48887E+001	1.00000E+002	4.65124E-001	3.80906E-001	0.00000E+000	2.03002E+002	9.05208E+000	8.39867E-001	1.42667E+002	2.12743E+002	3.43397E+002	2.14124E+002	1.28299E+000	8.30661E-001	-9.00827E-002	-8.81984E+001	6.71569E+001	-1.26978E-001	-3.68276E+002	-1.39091E+002
1.18812E+002	1.93879E+002	1.88759E+002	1.21324E+002	1.10215E+000	1.53520E+000	2.01400E+003	2.80079E+002	1.00000E+000	2.83200E+003	3.10000E+001	2.74252E+005	1.69202E+000	1.39240E+001	2.45590E-002	3.42085E-002	6.69474E-002	1.25041E-001	8.15280E+004	1.88683E+002	1.21385E+002	1.80099E-002	1.80099E-002	7.33310E+004	1.40000E+001	4.00000E+000	0.00000E+000	5.85412E+001	5.40940E+001	9.80331E+001	1.00000E+002	6.68573E-001	1.31745E-001	0.00000E+000	2.01331E+002	9.76384E+000	6.58629E-001	1.42667E+002	2.12743E+002	3.43397E+002	2.14103E+002	1.28299E+000	8.30661E-001	-1.63061E-001	-3.81069E+002	-7.61124E+001	-1.26986E-001	-3.68297E+002	-1.39073E+002
1.36349E+002	4.70758E+002	1.88761E+002	1.21481E+002	1.09549E+000	1.42918E+000	4.56700E+003	5.02704E+002	1.00000E+000	2.83300E+003	1.10000E+001	2.74334E+005	1.56566E+000	2.16970E+001	1.62104E-002	2.11481E-002	4.34395E-002	7.15189E-002	8.15280E+004	1.88683E+002	1.21385E+002	1.80099E-002	1.80099E-002	7.33310E+004	1.40000E+001	5.00000E+000	0.00000E+000	9.31415E+001	1.49326E+002	2.45706E+002	1.00000E+002	1.55632E+000	3.87677E-002	0.00000E+000	2.14590E+002	4.84138E+000	8.82076E-001	1.42667E+002	2.12743E+002	3.43397E+002	2.14116E+002	1.28299E+000	8.30661E-001	-1.30978E-001	-3.67810E+002	-1.30375E+002	-1.26986E-001	-3.68284E+002	-1.39040E+002
1.24484E+002	2.50618E+002	1.88722E+002	1.21298E+002	1.11531E+000	1.54707E+000	2.65100E+003	1.51510E+002	1.00000E+000	2.83400E+003	2.40000E+001	2.74444E+005	1.72546E+000	1.58309E+001	2.16616E-002	3.00472E-002	5.09869E-002	9.32324E-002	8.15280E+004	1.88683E+002	1.21385E+002	1.80099E-002	1.80099E-002	7.33310E+004	1.40000E+001	6.00000E+000	0.00000E+000	6.86160E+001	6.35323E+001	1.25847E+002	1.00000E+002	8.21459E-001	4.94300E-002	0.00000E+000	2.00815E+002	7.60915E+000	7.36631E-001	1.42667E+002	2.12743E+002	3.43397E+002	2.14139E+002	1.28299E+000	8.30661E-001	-1.61026E-001	-3.81585E+002	-8.10216E+001	-1.26983E-001	-3.68261E+002	-1.39054E+002
1.33545E+002	6.00096E+002	1.88715E+002	1.21386E+002	1.15635E+000	1.47090E+000	6.29900E+003	7.47527E+002	1.00000E+000	2.83500E+003	4.00000E+000	2.74519E+005	1.70088E+000	2.44969E+001	1.45698E-002	1.85330E-002	4.83760E-002	7.67572E-002	8.15280E+004	1.88683E+002	1.21385E+002	1.80099E-002	1.80099E-002	7.33310E+004	1.40000E+001	7.00000E+000	0.00000E+000	1.36642E+002	1.47387E+002	3.47024E+002	1.00000E+002	2.02700E+000	3.99596E-002	0.00000E+000	2.02879E+002	3.77242E+000	9.63907E-001	1.42667E+002	2.12743E+002	3.43397E+002	2.14141E+002	1.28299E+000	8.30661E-001	-1.18511E-001	-8.83210E+001	1.23658E+002	-1.26985E-001	-3.68259E+002	-1.39037E+002
1.59445E+002	1.17066E+003	1.88676E+002	1.21357E+002	1.16103E+000	1.39511E+000	1.17600E+004	1.70985E+003	1.00000E+000	2.83600E+003	0.00000E+000	2.74609E+005	1.61977E+000	3.42149E+001	1.07063E-002	1.28649E-002	4.35962E-002	6.22909E-002	8.15280E+004	1.88683E+002	1.21385E+002	1.80099E-002	1.80099E-002	7.33310E+004	1.40000E+001	8.00000E+000	0.00000E+000	2.30023E+002	4.32806E+002	5.64912E+002	1.00000E+002	3.88792E+000	3.12925E-002	0.00000E+000	2.23545E+002	3.28762E+000	8.09480E-001	1.42667E+002	2.12743E+002	3.43397E+002	2.14187E+002	1.28299E+000	8.30661E-001	-9.03156E-002	-6.76546E+001	8.81691E+001	-1.26977E-001	-3.68213E+002	-1.39019E+002
1.42225E+002	8.40458E+002	1.88666E+002	1.21378E+002	1.13996E+000	1.44804E+000	8.57900E+003	8.60734E+002	1.00000E+000	2.83700E+003	0.00000E+000	2.74719E+005	1.65072E+000	2.89907E+001	1.23076E-002	1.56338E-002	4.37443E-002	6.93906E-002	8.15280E+004	1.88683E+002	1.21385E+002	1.80099E-002	1.80099E-002	7.33310E+004	1.40000E+001	9.00000E+000	0.00000E+000	1.67761E+002	2.71544E+002	4.35005E+002	1.00000E+002	2.78492E+000	2.79141E-002	0.00000E+000	2.15530E+002	3.59121E+000	8.67625E-001	1.42667E+002	2.12743E+002	3.43397E+002	2.14252E+002	1.28299E+000	8.30661E-001	-1.17806E-001	-7.56701E+001	1.34873E+002	-1.26964E-001	-3.68148E+002	-1.38979E+002
1.40785E+002	5.68839E+002	1.88648E+002	1.21325E+002	1.07666E+000	1.41864E+000	5.38600E+003	7.72461E+002	1.00000E+000	2.83800E+003	3.00000E+000	2.74837E+005	1.52739E+000	2.38503E+001	1.46705E-002	1.93303E-002	4.22287E-002	7.11831E-002	8.15280E+004	1.88683E+002	1.21385E+002	1.80099E-002	1.80099E-002	7.33310E+004	1.40000E+001	1.00000E+001	0.00000E+000	1.19478E+002	1.77047E+002	2.88433E+002	1.00000E+002	1.86232E+000	4.21904E-002	0.00000E+000	2.13939E+002	4.71391E+000	8.34213E-001	1.42667E+002	2.12743E+002	3.43397E+002	2.14260E+002	1.28299E+000	8.30661E-001	-1.35845E-001	-3.68461E+002	-1.21024E+002	-1.26964E-001	-3.68140E+002	-1.38980E+002
1.51464E+002	6.89713E+002	1.88688E+002	1.21375E+002	1.11589E+000	1.44946E+000	6.90000E+003	5.62725E+002	1.00000E+000	2.83900E+003	0.00000E+000	2.74923E+005	1.61744E+000	2.62624E+001	1.34337E-002	1.74494E-002	4.45875E-002	7.36655E-002	8.15280E+004	1.88683E+002	1.21385E+002	1.80099E-002	1.80099E-002	7.33310E+004	1.40000E+001	1.10000E+001	0.00000E+000	1.37274E+002	2.36891E+002	3.42627E+002	1.00000E+002	2.27631E+000	2.97330E-002	0.00000E+000	2.19251E+002	4.18776E+000	8.29631E-001	1.42667E+002	2.12743E+002	3.43397E+002	2.14278E+002	1.28299E+000	8.30661E-001	-1.28811E-001	-3.63149E+002	-1.30193E+002	-1.26963E-001	-3.68122E+002	-1.38952E+002
1.32400E+002	6.04916E+002	1.88671E+002	1.21420E+002	1.13859E+000	1.49829E+000	6.35900E+003	8.84368E+002	1.00000E+000	2.84000E+003	2.00000E+000	2.75012E+005	1.70593E+000	2.45950E+001	1.42781E-002	1.87889E-002	5.44820E-002	9.28149E-002	8.15280E+004	1.88683E+002	1.21385E+002	1.80099E-002	1.80099E-002	7.33310E+004	1.40000E+001	1.20000E+001	0.00000E+000	1.11206E+002	2.26128E+002	3.04880E+002	1.00000E+002	2.03788E+000	6.32138E-002	0.00000E+000	2.23194E+002	4.16873E+000	8.68145E-001	1.42667E+002	2.12743E+002	3.43397E+002	2.14316E+002	1.28299E+000	8.30661E-001	-1.35199E-001	-3.59206E+002	-1.13089E+002	-1.26956E-001	-3.68084E+002	-1.38925E+002
1.37256E+002	5.63267E+002	1.88716E+002	1.21437E+002	1.07620E+000	1.47353E+000	5.51900E+003	6.25503E+002	1.00000E+000	2.84100E+003	5.00000E+000	2.75104E+005	1.58582E+000	2.37332E+001	1.44865E-002	1.98348E-002	5.07302E-002	9.30599E-002	8.15280E+004	1.88683E+002	1.21385E+002	1.80099E-002	1.80099E-002	7.33310E+004	1.40000E+001	1.30000E+001	0.00000E+000	1.41830E+002	1.42898E+002	3.01731E+002	1.00000E+002	1.87429E+000	5.91763E-002	0.00000E+000	2.02619E+002	4.64005E+000	8.37217E-001	1.42667E+002	2.12743E+002	3.43397E+002	2.14292E+002	1.28299E+000	8.30661E-001	-1.54658E-001	-3.79781E+002	-9.28249E+001	-1.26965E-001	-3.68108E+002	-1.38920E+002
1.40878E+002	6.77003E+002	1.88677E+002	1.21445E+002	1.13042E+000	1.50822E+000	7.10900E+003	1.08093E+003	1.00000E+000	2.84200E+003	0.00000E+000	2.75197E+005	1.70493E+000	2.60193E+001	1.34071E-002	1.78880E-002	4.94594E-002	8.64595E-002	8.15280E+004	1.88683E+002	1.21385E+002	1.80099E-002	1.80099E-002	7.33310E+004	1.40000E+001	1.40000E+001	0.00000E+000	1.87423E+002	1.50500E+002	3.78855E+002	1.00000E+002	2.29639E+000	4.12626E-002	0.00000E+000	1.96636E+002	3.94612E+000	8.67394E-001	1.42667E+002	2.12743E+002	3.43397E+002	2.14328E+002	1.28299E+000	8.30661E-001	-1.41980E-001	-3.85764E+002	-1.25546E+002	-1.26959E-001	-3.68072E+002	-1.38902E+002
[truncated: 549 more rows]
