# Supplementary material for: Super-resolution visualization of chromatin loop folding in human lymphoblastoid cells using interferometric photoactivated localization microscopy
Source: Sci Rep. 2022 May 20;12:8582. doi: 10.1038/s41598-022-12568-9 (PMC9122977; doi:10.1038/s41598-022-12568-9)
Supplement: Supplementary file 2 — Supplementary Information 2. [file 41598_2022_12568_MOESM2_ESM.zip › ChromoLooping-main/data/ascii_files/Run1-647_c123_sum_X5_processed_jsa_IDL_ASCII_image22.txt]

Offset	Amplitude	X Position	Y Position	X Peak Width	Y Peak Width	6 N Photons	ChiSquared	FitOK	Frame Number	Peak Index of Frame	Peak Global Index	12 X PkW * Y PkW	Sigma Amplitude	Sigma X Pos rtNph	Sigma Y Pos rtNph	Sigma X Pos Full	Sigma Y Pos Full	18 Grouped Index	Group X Position	Group Y Position	Group Sigma X Pos	Group Sigma Y Pos	Group N Photons	24 Group Size	Frame Index in Grp	Label Set	Amplitude L1	Amplitude L2	Amplitude L3	30 FitOK Labels	Zeta0	Sigma Amp L2	Sigma Amp L3	Z Position	Sigma Z	36 Coherence	Group A1	Group A2	Group A3	Group Z Position	Group Sigma Z	42 Group Coherence	XY Ellipticity	Unwrapped Z	Unwrapped Z Error	XY Group Ellipticity	Unwrapped Group Z	Unwrapped Group Z Error
3.71288E+002	1.82661E+003	1.63376E+002	2.46675E+002	1.49234E+000	1.41924E+000	2.35900E+004	4.71771E+003	1.00000E+000	1.70000E+001	2.00000E+000	1.75100E+003	2.11799E+000	4.27389E+001	9.71638E-003	9.24044E-003	5.94251E-002	5.38295E-002	5.79000E+002	1.63247E+002	2.46676E+002	9.63366E-003	9.63366E-003	9.93346E+005	6.30000E+001	1.00000E+000	0.00000E+000	7.20339E+002	8.08782E+002	3.59628E+002	1.00000E+002	5.74899E+000	3.14323E-002	0.00000E+000	2.81167E+002	4.49411E+000	4.18103E-001	5.71513E+002	6.38224E+002	2.57904E+002	2.84598E+002	6.24381E-001	4.63757E-001	2.53034E-002	-1.00333E+001	-6.21225E+001	2.65693E-002	-6.60175E+000	-6.10733E+001
3.94575E+002	1.78388E+003	1.63198E+002	2.46659E+002	1.35654E+000	1.39460E+000	2.07640E+004	4.85687E+003	1.00000E+000	1.80000E+001	2.00000E+000	1.85800E+003	1.89184E+000	4.22360E+001	9.41407E-003	9.67821E-003	5.32560E-002	5.62339E-002	5.79000E+002	1.63247E+002	2.46676E+002	9.63366E-003	9.63366E-003	9.93346E+005	6.30000E+001	2.00000E+000	0.00000E+000	6.44341E+002	7.92159E+002	3.73531E+002	1.00000E+002	5.52136E+000	3.22918E-002	0.00000E+000	2.70389E+002	4.78695E+000	4.18385E-001	5.71513E+002	6.38224E+002	2.57904E+002	2.84641E+002	6.24381E-001	4.63757E-001	-1.36465E-002	-2.08107E+001	1.54298E-001	2.65747E-002	-6.55887E+000	-6.10749E+001
3.71667E+002	1.84964E+003	1.63248E+002	2.46702E+002	1.53871E+000	1.45320E+000	2.50240E+004	6.08565E+003	1.00000E+000	2.00000E+001	2.00000E+000	2.07900E+003	2.23606E+000	4.30074E+001	9.72697E-003	9.18646E-003	5.72843E-002	5.11926E-002	5.79000E+002	1.63247E+002	2.46676E+002	9.63366E-003	9.63366E-003	9.93346E+005	6.30000E+001	3.00000E+000	0.00000E+000	8.07223E+002	8.06643E+002	2.81177E+002	1.00000E+002	5.73314E+000	2.57383E-002	0.00000E+000	6.02343E+000	3.45675E+000	5.27770E-001	5.71513E+002	6.38224E+002	2.57904E+002	2.84848E+002	6.24381E-001	4.63757E-001	2.88086E-002	6.02343E+000	-5.26844E+001	2.66031E-002	-6.35236E+000	-6.09074E+001
3.70032E+002	2.00467E+003	1.63106E+002	2.46686E+002	1.49606E+000	1.46899E+000	2.66620E+004	6.85364E+003	1.00000E+000	2.10000E+001	1.00000E+000	2.18500E+003	2.19769E+000	4.47735E+001	9.16227E-003	8.99645E-003	6.16480E-002	5.94636E-002	5.79000E+002	1.63247E+002	2.46676E+002	9.63366E-003	9.63366E-003	9.93346E+005	6.30000E+001	4.00000E+000	0.00000E+000	7.99093E+002	8.36600E+002	3.85948E+002	1.00000E+002	6.15532E+000	3.42834E-002	0.00000E+000	2.87447E+002	4.55171E+000	3.88302E-001	5.71513E+002	6.38224E+002	2.57904E+002	2.84945E+002	6.24381E-001	4.63757E-001	9.37575E-003	-3.75281E+000	-2.59746E+001	2.66156E-002	-6.25543E+000	-6.08618E+001
3.77639E+002	1.98399E+003	1.63222E+002	2.46698E+002	1.43039E+000	1.48077E+000	2.55850E+004	6.45103E+003	1.00000E+000	2.20000E+001	1.00000E+000	2.30400E+003	2.11808E+000	4.45420E+001	8.94253E-003	9.25755E-003	5.80248E-002	6.21305E-002	5.79000E+002	1.63247E+002	2.46676E+002	9.63366E-003	9.63366E-003	9.93346E+005	6.30000E+001	5.00000E+000	0.00000E+000	6.71762E+002	8.39033E+002	4.80371E+002	1.00000E+002	6.10617E+000	3.51879E-002	0.00000E+000	2.57183E+002	5.17111E+000	3.48911E-001	5.71513E+002	6.38224E+002	2.57904E+002	2.85025E+002	6.24381E-001	4.63757E-001	-1.70709E-002	-3.40168E+001	-6.61399E+000	2.66241E-002	-6.17514E+000	-6.07749E+001
3.80895E+002	1.74186E+003	1.63200E+002	2.46615E+002	1.45951E+000	1.44585E+000	2.23970E+004	6.87048E+003	1.00000E+000	2.30000E+001	2.00000E+000	2.41200E+003	2.11023E+000	4.17356E+001	9.75242E-003	9.66115E-003	6.40557E-002	6.28776E-002	5.79000E+002	1.63247E+002	2.46676E+002	9.63366E-003	9.63366E-003	9.93346E+005	6.30000E+001	6.00000E+000	0.00000E+000	6.73418E+002	7.79255E+002	3.40887E+002	1.00000E+002	5.45845E+000	5.37473E-002	0.00000E+000	2.79441E+002	4.45118E+000	4.33233E-001	5.71513E+002	6.38224E+002	2.57904E+002	2.85130E+002	6.24381E-001	4.63757E-001	4.96941E-003	-1.17592E+001	-2.57096E+001	2.66396E-002	-6.06952E+000	-6.07131E+001
3.58572E+002	1.54492E+003	1.63103E+002	2.46588E+002	1.38531E+000	1.35537E+000	1.77560E+004	3.74790E+003	1.00000E+000	2.40000E+001	4.00000E+000	2.52600E+003	1.87760E+000	3.93055E+001	1.03962E-002	1.01715E-002	7.41817E-002	7.10443E-002	5.79000E+002	1.63247E+002	2.46676E+002	9.63366E-003	9.63366E-003	9.93346E+005	6.30000E+001	7.00000E+000	0.00000E+000	6.40585E+002	7.13613E+002	2.47539E+002	1.00000E+002	4.84866E+000	3.91498E-002	0.00000E+000	2.88766E+002	4.04592E+000	5.35305E-001	5.71513E+002	6.38224E+002	2.57904E+002	2.85221E+002	6.24381E-001	4.63757E-001	1.12032E-002	-2.43414E+000	-2.80972E+001	2.66504E-002	-5.97864E+000	-6.06637E+001
3.76426E+002	1.85800E+003	1.63191E+002	2.46667E+002	1.42903E+000	1.38497E+000	2.25320E+004	5.50766E+003	1.00000E+000	2.50000E+001	2.00000E+000	2.64500E+003	1.97915E+000	4.31045E+001	9.52007E-003	9.22655E-003	5.31058E-002	4.99389E-002	5.79000E+002	1.63247E+002	2.46676E+002	9.63366E-003	9.63366E-003	9.93346E+005	6.30000E+001	8.00000E+000	0.00000E+000	7.35679E+002	8.32072E+002	3.14567E+002	1.00000E+002	5.70879E+000	3.49521E-002	0.00000E+000	2.85898E+002	3.86247E+000	4.97766E-001	5.71513E+002	6.38224E+002	2.57904E+002	2.85349E+002	6.24381E-001	4.63757E-001	1.59559E-002	-5.30154E+000	-3.98579E+001	2.66700E-002	-5.85089E+000	-6.05467E+001
3.59128E+002	1.83312E+003	1.63315E+002	2.46699E+002	1.46923E+000	1.41431E+000	2.32590E+004	5.15750E+003	1.00000E+000	2.60000E+001	3.00000E+000	2.74200E+003	2.07794E+000	4.28149E+001	9.63372E-003	9.27360E-003	5.89420E-002	5.46814E-002	5.79000E+002	1.63247E+002	2.46676E+002	9.63366E-003	9.63366E-003	9.93346E+005	6.30000E+001	9.00000E+000	0.00000E+000	6.75709E+002	7.93157E+002	3.81056E+002	1.00000E+002	5.64352E+000	3.33311E-002	0.00000E+000	2.74506E+002	4.81234E+000	3.93223E-001	5.71513E+002	6.38224E+002	2.57904E+002	2.85448E+002	6.24381E-001	4.63757E-001	1.93566E-002	-1.66938E+001	-5.76105E+001	2.66822E-002	-5.75153E+000	-6.04436E+001
3.28585E+002	1.18825E+003	1.63329E+002	2.46777E+002	1.49492E+000	1.28883E+000	1.40360E+004	2.25930E+003	1.00000E+000	2.70000E+001	3.00000E+001	2.85500E+003	1.92670E+000	3.44711E+001	1.26182E-002	1.08786E-002	6.43407E-002	4.81718E-002	5.79000E+002	1.63247E+002	2.46676E+002	9.63366E-003	9.63366E-003	9.93346E+005	6.30000E+001	1.00000E+001	0.00000E+000	5.59987E+002	4.97566E+002	1.85309E+002	1.00000E+002	3.76196E+000	3.16163E-002	0.00000E+000	1.60993E+001	4.74895E+000	5.12946E-001	5.71513E+002	6.38224E+002	2.57904E+002	2.85584E+002	6.24381E-001	4.63757E-001	7.43585E-002	1.60993E+001	-1.29351E+002	2.67045E-002	-5.61597E+000	-6.03375E+001
3.44920E+002	1.20954E+003	1.63365E+002	2.46888E+002	1.36928E+000	1.27132E+000	1.29710E+004	2.22350E+003	1.00000E+000	2.80000E+001	3.00000E+001	2.97100E+003	1.74080E+000	3.47785E+001	1.20228E-002	1.11627E-002	5.99248E-002	5.18420E-002	5.79000E+002	1.63247E+002	2.46676E+002	9.63366E-003	9.63366E-003	9.93346E+005	6.30000E+001	1.10000E+001	0.00000E+000	5.31167E+002	5.15077E+002	2.03992E+002	1.00000E+002	3.79137E+000	3.55253E-002	0.00000E+000	7.94669E+000	5.41985E+000	4.67538E-001	5.71513E+002	6.38224E+002	2.57904E+002	2.85692E+002	6.24381E-001	4.63757E-001	3.74411E-002	7.94669E+000	-6.70010E+001	2.67184E-002	-5.50754E+000	-6.02343E+001
3.07017E+002	1.54370E+003	1.63127E+002	2.46636E+002	1.36089E+000	1.30985E+000	1.69850E+004	3.55146E+003	1.00000E+000	2.90000E+001	4.00000E+000	3.06700E+003	1.78256E+000	3.92900E+001	1.04422E-002	1.00505E-002	5.10794E-002	4.74071E-002	5.79000E+002	1.63247E+002	2.46676E+002	9.63366E-003	9.63366E-003	9.93346E+005	6.30000E+001	1.20000E+001	0.00000E+000	5.68107E+002	6.90774E+002	3.03933E+002	1.00000E+002	4.75870E+000	2.99855E-002	0.00000E+000	2.75515E+002	4.97144E+000	4.45426E-001	5.71513E+002	6.38224E+002	2.57904E+002	2.85793E+002	6.24381E-001	4.63757E-001	1.94691E-002	-1.56848E+001	-5.68551E+001	2.67303E-002	-5.40738E+000	-6.02323E+001
3.06048E+002	1.03824E+003	1.63104E+002	2.46639E+002	1.38892E+000	1.29568E+000	1.15150E+004	1.43778E+003	1.00000E+000	3.00000E+001	6.10000E+001	3.21200E+003	1.79960E+000	3.22218E+001	1.29433E-002	1.20744E-002	5.89659E-002	5.15182E-002	5.79000E+002	1.63247E+002	2.46676E+002	9.63366E-003	9.63366E-003	9.93346E+005	6.30000E+001	1.30000E+001	0.00000E+000	4.49822E+002	4.52013E+002	1.68792E+002	1.00000E+002	3.24358E+000	3.35775E-002	0.00000E+000	5.71915E+000	5.43681E+000	4.94669E-001	5.71513E+002	6.38224E+002	2.57904E+002	2.85889E+002	6.24381E-001	4.63757E-001	3.50975E-002	5.71915E+000	-6.48817E+001	2.67404E-002	-5.31137E+000	-6.01592E+001
2.92681E+002	1.05035E+003	1.63226E+002	2.46677E+002	1.45186E+000	1.27649E+000	1.19740E+004	1.53905E+003	1.00000E+000	3.10000E+001	5.70000E+001	3.31200E+003	1.85328E+000	3.24091E+001	1.32679E-002	1.16653E-002	5.84436E-002	4.55534E-002	5.79000E+002	1.63247E+002	2.46676E+002	9.63366E-003	9.63366E-003	9.93346E+005	6.30000E+001	1.40000E+001	0.00000E+000	5.16405E+002	4.17938E+002	1.52616E+002	1.00000E+002	3.28671E+000	3.27553E-002	0.00000E+000	2.39337E+001	4.77549E+000	5.52273E-001	5.71513E+002	6.38224E+002	2.57904E+002	2.85999E+002	6.24381E-001	4.63757E-001	6.46515E-002	2.39337E+001	-1.02850E+002	2.67554E-002	-5.20142E+000	-6.00502E+001
2.98921E+002	1.21104E+003	1.63029E+002	2.46706E+002	1.38549E+000	1.25772E+000	1.29880E+004	1.34877E+003	1.00000E+000	3.20000E+001	3.40000E+001	3.40000E+003	1.74255E+000	3.48000E+001	1.21571E-002	1.10360E-002	6.14183E-002	5.08474E-002	5.79000E+002	1.63247E+002	2.46676E+002	9.63366E-003	9.63366E-003	9.93346E+005	6.30000E+001	1.50000E+001	0.00000E+000	6.11977E+002	5.23358E+002	1.61628E+002	1.00000E+002	3.91148E+000	1.79131E-002	0.00000E+000	2.00609E+001	4.16257E+000	6.08357E-001	5.71513E+002	6.38224E+002	2.57904E+002	2.86091E+002	6.24381E-001	4.63757E-001	4.87270E-002	2.00609E+001	-7.63537E+001	2.67649E-002	-5.10919E+000	-6.00082E+001
3.14528E+002	1.50320E+003	1.63337E+002	2.46719E+002	1.46208E+000	1.23499E+000	1.67230E+004	4.03399E+003	1.00000E+000	3.30000E+001	3.00000E+000	3.48600E+003	1.80564E+000	3.87711E+001	1.13061E-002	9.55004E-003	5.71481E-002	4.11292E-002	5.79000E+002	1.63247E+002	2.46676E+002	9.63366E-003	9.63366E-003	9.93346E+005	6.30000E+001	1.60000E+001	0.00000E+000	6.71814E+002	6.50119E+002	2.17516E+002	1.00000E+002	4.65278E+000	2.88493E-002	0.00000E+000	1.04035E+001	4.06508E+000	5.48991E-001	5.71513E+002	6.38224E+002	2.57904E+002	2.86198E+002	6.24381E-001	4.63757E-001	8.45912E-002	3.01604E+002	1.36276E+002	2.67793E-002	-5.00156E+000	-5.98699E+001
3.23450E+002	1.67490E+003	1.63223E+002	2.46725E+002	1.43265E+000	1.25653E+000	1.85800E+004	3.46534E+003	1.00000E+000	3.40000E+001	2.00000E+000	3.58300E+003	1.80017E+000	4.09255E+001	1.05104E-002	9.21828E-003	5.62948E-002	4.35560E-002	5.79000E+002	1.63247E+002	2.46676E+002	9.63366E-003	9.63366E-003	9.93346E+005	6.30000E+001	1.70000E+001	0.00000E+000	7.43228E+002	7.63606E+002	2.34116E+002	1.00000E+002	5.25518E+000	2.25821E-002	0.00000E+000	6.61204E+000	3.61949E+000	5.84953E-001	5.71513E+002	6.38224E+002	2.57904E+002	2.86283E+002	6.24381E-001	4.63757E-001	6.58988E-002	6.61204E+000	-1.22561E+002	2.67873E-002	-4.91656E+000	-5.98198E+001
2.97230E+002	1.29552E+003	1.63324E+002	2.46775E+002	1.34360E+000	1.31230E+000	1.41270E+004	2.56220E+003	1.00000E+000	3.50000E+001	1.30000E+001	3.69800E+003	1.76321E+000	3.59933E+001	1.13044E-002	1.10410E-002	5.65434E-002	5.39968E-002	5.79000E+002	1.63247E+002	2.46676E+002	9.63366E-003	9.63366E-003	9.93346E+005	6.30000E+001	1.80000E+001	0.00000E+000	4.73045E+002	5.20350E+002	3.19806E+002	1.00000E+002	4.02999E+000	3.66598E-002	0.00000E+000	2.65597E+002	9.34971E+000	2.59697E-001	5.71513E+002	6.38224E+002	2.57904E+002	2.86355E+002	6.24381E-001	4.63757E-001	1.22076E-002	-2.56032E+001	-5.30863E+001	2.67909E-002	-4.84528E+000	-5.97305E+001
2.74641E+002	1.21873E+003	1.63391E+002	2.46711E+002	1.42403E+000	1.39207E+000	1.48250E+004	2.25659E+003	1.00000E+000	3.60000E+001	2.30000E+001	3.81400E+003	1.98235E+000	3.49103E+001	1.16956E-002	1.14331E-002	5.62152E-002	5.37792E-002	5.79000E+002	1.63247E+002	2.46676E+002	9.63366E-003	9.63366E-003	9.93346E+005	6.30000E+001	1.90000E+001	0.00000E+000	4.61934E+002	4.91816E+002	2.88238E+002	1.00000E+002	3.80517E+000	3.07741E-002	0.00000E+000	2.74513E+002	8.83449E+000	2.68295E-001	5.71513E+002	6.38224E+002	2.57904E+002	2.86468E+002	6.24381E-001	4.63757E-001	1.17856E-002	-1.66867E+001	-4.33743E+001	2.68060E-002	-4.73221E+000	-5.96419E+001
3.01448E+002	1.49585E+003	1.63181E+002	2.46697E+002	1.41330E+000	1.33085E+000	1.73010E+004	3.12810E+003	1.00000E+000	3.70000E+001	2.00000E+000	3.91500E+003	1.88089E+000	3.86762E+001	1.07448E-002	1.01180E-002	5.62341E-002	4.99927E-002	5.79000E+002	1.63247E+002	2.46676E+002	9.63366E-003	9.63366E-003	9.93346E+005	6.30000E+001	2.00000E+001	0.00000E+000	6.68730E+002	5.78374E+002	2.70156E+002	1.00000E+002	4.61334E+000	2.81366E-002	0.00000E+000	1.84423E+001	5.45373E+000	4.02311E-001	5.71513E+002	6.38224E+002	2.57904E+002	2.86579E+002	6.24381E-001	4.63757E-001	3.04930E-002	1.84423E+001	-4.34518E+001	2.68196E-002	-4.62115E+000	-5.95964E+001
3.18964E+002	1.67422E+003	1.63247E+002	2.46639E+002	1.39458E+000	1.28713E+000	1.85580E+004	3.61685E+003	1.00000E+000	3.80000E+001	2.00000E+000	4.02700E+003	1.79501E+000	4.09172E+001	1.02372E-002	9.44837E-003	5.02633E-002	4.29878E-002	5.79000E+002	1.63247E+002	2.46676E+002	9.63366E-003	9.63366E-003	9.93346E+005	6.30000E+001	2.10000E+001	0.00000E+000	6.99357E+002	7.49044E+002	2.70500E+002	1.00000E+002	5.20627E+000	2.72197E-002	0.00000E+000	1.50691E+000	4.13448E+000	5.12394E-001	5.71513E+002	6.38224E+002	2.57904E+002	2.86652E+002	6.24381E-001	4.63757E-001	4.05179E-002	1.50691E+000	-7.93122E+001	2.68237E-002	-4.54761E+000	-5.95261E+001
3.14699E+002	1.64909E+003	1.63333E+002	2.46653E+002	1.43002E+000	1.29526E+000	1.88270E+004	3.15652E+003	1.00000E+000	3.90000E+001	2.00000E+000	4.13600E+003	1.85225E+000	4.06089E+001	1.04220E-002	9.43986E-003	5.36110E-002	4.41842E-002	5.79000E+002	1.63247E+002	2.46676E+002	9.63366E-003	9.63366E-003	9.93346E+005	6.30000E+001	2.20000E+001	0.00000E+000	6.98135E+002	6.70180E+002	3.10941E+002	1.00000E+002	5.10976E+000	2.47980E-002	0.00000E+000	7.46495E+000	5.46560E+000	3.84824E-001	5.71513E+002	6.38224E+002	2.57904E+002	2.86743E+002	6.24381E-001	4.63757E-001	4.99060E-002	7.46495E+000	-9.11417E+001	2.68330E-002	-4.45749E+000	-5.94361E+001
2.92207E+002	1.38562E+003	1.63258E+002	2.46648E+002	1.42554E+000	1.28400E+000	1.56330E+004	2.96577E+003	1.00000E+000	4.00000E+001	7.00000E+000	4.25300E+003	1.83039E+000	3.72239E+001	1.14014E-002	1.02694E-002	5.43132E-002	4.43133E-002	5.79000E+002	1.63247E+002	2.46676E+002	9.63366E-003	9.63366E-003	9.93346E+005	6.30000E+001	2.30000E+001	0.00000E+000	6.20251E+002	6.04797E+002	1.93448E+002	1.00000E+002	4.28385E+000	2.91060E-002	0.00000E+000	1.08107E+001	4.05951E+000	5.68586E-001	5.71513E+002	6.38224E+002	2.57904E+002	2.86838E+002	6.24381E-001	4.63757E-001	5.27007E-002	1.08107E+001	-9.31279E+001	2.68435E-002	-4.36179E+000	-5.93744E+001
2.92047E+002	1.43214E+003	1.63285E+002	2.46664E+002	1.53567E+000	1.29958E+000	1.74610E+004	3.30966E+003	1.00000E+000	4.10000E+001	4.00000E+000	4.35900E+003	1.99572E+000	3.78436E+001	1.16215E-002	9.83486E-003	6.39340E-002	4.61164E-002	5.79000E+002	1.63247E+002	2.46676E+002	9.63366E-003	9.63366E-003	9.93346E+005	6.30000E+001	2.40000E+001	0.00000E+000	6.98248E+002	6.05975E+002	2.14487E+002	1.00000E+002	4.59173E+000	3.37824E-002	0.00000E+000	1.95554E+001	4.01901E+000	5.43423E-001	5.71513E+002	6.38224E+002	2.57904E+002	2.86947E+002	6.24381E-001	4.63757E-001	8.37363E-002	1.95554E+001	-1.44121E+002	2.68566E-002	-4.25266E+000	-5.92828E+001
2.92111E+002	1.38079E+003	1.63281E+002	2.46727E+002	1.39993E+000	1.31802E+000	1.57040E+004	2.13163E+003	1.00000E+000	4.20000E+001	9.00000E+000	4.46200E+003	1.84514E+000	3.71590E+001	1.11712E-002	1.05176E-002	4.91878E-002	4.37598E-002	5.79000E+002	1.63247E+002	2.46676E+002	9.63366E-003	9.63366E-003	9.93346E+005	6.30000E+001	2.50000E+001	0.00000E+000	6.20890E+002	5.91986E+002	2.17820E+002	1.00000E+002	4.33159E+000	2.06090E-002	0.00000E+000	1.16153E+001	4.55292E+000	5.05819E-001	5.71513E+002	6.38224E+002	2.57904E+002	2.87024E+002	6.24381E-001	4.63757E-001	3.06238E-002	1.16153E+001	-5.05034E+001	2.68617E-002	-4.17642E+000	-5.92090E+001
2.83119E+002	1.38173E+003	1.63224E+002	2.46679E+002	1.40302E+000	1.23930E+000	1.48460E+004	2.62338E+003	1.00000E+000	4.30000E+001	9.00000E+000	4.57300E+003	1.73876E+000	3.71717E+001	1.15149E-002	1.01712E-002	5.85233E-002	4.59384E-002	5.79000E+002	1.63247E+002	2.46676E+002	9.63366E-003	9.63366E-003	9.93346E+005	6.30000E+001	2.60000E+001	0.00000E+000	6.09047E+002	5.99371E+002	2.19140E+002	1.00000E+002	4.32248E+000	3.81658E-002	0.00000E+000	9.03091E+000	4.68185E+000	5.05905E-001	5.71513E+002	6.38224E+002	2.57904E+002	2.87108E+002	6.24381E-001	4.63757E-001	6.24473E-002	9.03091E+000	-1.13527E+002	2.68682E-002	-4.09198E+000	-5.91534E+001
2.99715E+002	1.47062E+003	1.63286E+002	2.46682E+002	1.41348E+000	1.26417E+000	1.62250E+004	3.12454E+003	1.00000E+000	4.40000E+001	4.00000E+000	4.67500E+003	1.78688E+000	3.83487E+001	1.10968E-002	9.92460E-003	5.94398E-002	4.77754E-002	5.79000E+002	1.63247E+002	2.46676E+002	9.63366E-003	9.63366E-003	9.93346E+005	6.30000E+001	2.70000E+001	0.00000E+000	6.83966E+002	6.27708E+002	2.04918E+002	1.00000E+002	4.58015E+000	3.91573E-002	0.00000E+000	1.57852E+001	3.99200E+000	5.67556E-001	5.71513E+002	6.38224E+002	2.57904E+002	2.87231E+002	6.24381E-001	4.63757E-001	5.62676E-002	1.57852E+001	-9.49437E+001	2.68859E-002	-3.96927E+000	-5.90522E+001
2.90699E+002	1.55364E+003	1.63259E+002	2.46650E+002	1.39698E+000	1.29862E+000	1.73960E+004	3.23434E+003	1.00000E+000	4.50000E+001	2.00000E+000	4.79400E+003	1.81415E+000	3.94163E+001	1.05917E-002	9.84592E-003	5.08193E-002	4.40810E-002	5.79000E+002	1.63247E+002	2.46676E+002	9.63366E-003	9.63366E-003	9.93346E+005	6.30000E+001	2.80000E+001	0.00000E+000	6.53214E+002	6.87815E+002	2.41173E+002	1.00000E+002	4.78885E+000	2.69300E-002	0.00000E+000	4.04840E+000	4.16664E+000	5.25147E-001	5.71513E+002	6.38224E+002	2.57904E+002	2.87300E+002	6.24381E-001	4.63757E-001	3.70042E-002	4.04840E+000	-7.01236E+001	2.68878E-002	-3.90027E+000	-5.89958E+001
2.67352E+002	1.47837E+003	1.63258E+002	2.46685E+002	1.43246E+000	1.36171E+000	1.77010E+004	2.63288E+003	1.00000E+000	4.60000E+001	3.00000E+000	4.89100E+003	1.95059E+000	3.84496E+001	1.07667E-002	1.02350E-002	5.43007E-002	4.91827E-002	5.79000E+002	1.63247E+002	2.46676E+002	9.63366E-003	9.63366E-003	9.93346E+005	6.30000E+001	2.90000E+001	0.00000E+000	6.17308E+002	6.05603E+002	2.85398E+002	1.00000E+002	4.59212E+000	2.82884E-002	0.00000E+000	5.33688E+000	5.78659E+000	3.74860E-001	5.71513E+002	6.38224E+002	2.57904E+002	2.87401E+002	6.24381E-001	4.63757E-001	2.58460E-002	5.33688E+000	-4.77934E+001	2.68983E-002	-3.79865E+000	-5.89094E+001
3.12010E+002	1.64635E+003	1.63215E+002	2.46670E+002	1.44191E+000	1.21738E+000	1.78210E+004	4.10364E+003	1.00000E+000	4.70000E+001	2.00000E+000	4.98900E+003	1.75535E+000	4.05753E+001	1.08012E-002	9.11927E-003	5.91266E-002	4.24618E-002	5.79000E+002	1.63247E+002	2.46676E+002	9.63366E-003	9.63366E-003	9.93346E+005	6.30000E+001	3.00000E+001	0.00000E+000	7.32098E+002	7.12605E+002	2.52773E+002	1.00000E+002	5.13631E+000	4.02418E-002	0.00000E+000	1.06884E+001	4.14759E+000	5.21229E-001	5.71513E+002	6.38224E+002	2.57904E+002	2.87501E+002	6.24381E-001	4.63757E-001	8.49471E-002	3.01888E+002	1.35838E+002	2.69079E-002	-3.69894E+000	-5.88379E+001
2.94390E+002	1.62565E+003	1.63231E+002	2.46669E+002	1.39579E+000	1.29361E+000	1.81140E+004	3.25043E+003	1.00000E+000	4.80000E+001	3.00000E+000	5.09900E+003	1.80562E+000	4.03194E+001	1.03708E-002	9.61164E-003	5.11154E-002	4.40703E-002	5.79000E+002	1.63247E+002	2.46676E+002	9.63366E-003	9.63366E-003	9.93346E+005	6.30000E+001	3.10000E+001	0.00000E+000	7.15827E+002	7.37453E+002	2.20994E+002	1.00000E+002	5.05193E+000	2.98943E-002	0.00000E+000	7.95016E+000	3.60537E+000	5.94749E-001	5.71513E+002	6.38224E+002	2.57904E+002	2.87606E+002	6.24381E-001	4.63757E-001	3.85381E-002	7.95016E+000	-6.91236E+001	2.69195E-002	-3.59436E+000	-5.87524E+001
2.76014E+002	1.38409E+003	1.63310E+002	2.46707E+002	1.41799E+000	1.32383E+000	1.59990E+004	2.39331E+003	1.00000E+000	4.90000E+001	9.00000E+000	5.21700E+003	1.87719E+000	3.72033E+001	1.12106E-002	1.04661E-002	5.41479E-002	4.73598E-002	5.79000E+002	1.63247E+002	2.46676E+002	9.63366E-003	9.63366E-003	9.93346E+005	6.30000E+001	3.20000E+001	0.00000E+000	5.24535E+002	6.43488E+002	2.50327E+002	1.00000E+002	4.30674E+000	2.85511E-002	0.00000E+000	2.80929E+002	4.52518E+000	5.04207E-001	5.71513E+002	6.38224E+002	2.57904E+002	2.87707E+002	6.24381E-001	4.63757E-001	3.48983E-002	-1.02713E+001	-8.04497E+001	2.69299E-002	-3.49323E+000	-5.86515E+001
2.89420E+002	1.36552E+003	1.63092E+002	2.46623E+002	1.31662E+000	1.28128E+000	1.42160E+004	2.37250E+003	1.00000E+000	5.00000E+001	1.10000E+001	5.31700E+003	1.68696E+000	3.69529E+001	1.10426E-002	1.07462E-002	6.52244E-002	6.18257E-002	5.79000E+002	1.63247E+002	2.46676E+002	9.63366E-003	9.63366E-003	9.93346E+005	6.30000E+001	3.30000E+001	0.00000E+000	5.24430E+002	6.75066E+002	2.00530E+002	1.00000E+002	4.22861E+000	3.26851E-002	0.00000E+000	2.83881E+002	3.81449E+000	6.34549E-001	5.71513E+002	6.38224E+002	2.57904E+002	2.87816E+002	6.24381E-001	4.63757E-001	1.41712E-002	-7.31918E+000	-3.85492E+001	2.69413E-002	-3.38431E+000	-5.86144E+001
2.81440E+002	1.25761E+003	1.63238E+002	2.46658E+002	1.36198E+000	1.35164E+000	1.42800E+004	3.34043E+003	1.00000E+000	5.10000E+001	1.40000E+001	5.42100E+003	1.84091E+000	3.54628E+001	1.13974E-002	1.13109E-002	5.92415E-002	5.83635E-002	5.79000E+002	1.63247E+002	2.46677E+002	9.63366E-003	9.63366E-003	9.93346E+005	6.30000E+001	3.40000E+001	0.00000E+000	4.42313E+002	5.86347E+002	2.54197E+002	1.00000E+002	3.90742E+000	5.11422E-002	0.00000E+000	2.71526E+002	4.97437E+000	4.85500E-001	5.71513E+002	6.38224E+002	2.57904E+002	2.87918E+002	6.24381E-001	4.63757E-001	4.39376E-003	-1.96736E+001	-3.25321E+001	2.69527E-002	-3.28186E+000	-5.85024E+001
2.64174E+002	1.11469E+003	1.63212E+002	2.46628E+002	1.40780E+000	1.34413E+000	1.29770E+004	2.10825E+003	1.00000E+000	5.20000E+001	3.10000E+001	5.53000E+003	1.89226E+000	3.33869E+001	1.23581E-002	1.17992E-002	6.04430E-002	5.52226E-002	5.79000E+002	1.63247E+002	2.46677E+002	9.63366E-003	9.63366E-003	9.93346E+005	6.30000E+001	3.50000E+001	0.00000E+000	4.20630E+002	5.42131E+002	1.97370E+002	1.00000E+002	3.51866E+000	4.75802E-002	0.00000E+000	2.79500E+002	4.61046E+000	5.49490E-001	5.71513E+002	6.38224E+002	2.57904E+002	2.88013E+002	6.24381E-001	4.63757E-001	2.37253E-002	-1.17004E+001	-6.08569E+001	2.69618E-002	-3.18723E+000	-5.84336E+001
2.43219E+002	9.75457E+002	1.63199E+002	2.46628E+002	1.41537E+000	1.41155E+000	1.18250E+004	1.46800E+003	1.00000E+000	5.30000E+001	8.60000E+001	5.67400E+003	1.99786E+000	3.12323E+001	1.30158E-002	1.29806E-002	7.73594E-002	7.69483E-002	5.79000E+002	1.63247E+002	2.46677E+002	9.63366E-003	9.63366E-003	9.93346E+005	6.30000E+001	3.60000E+001	0.00000E+000	3.57309E+002	4.88941E+002	1.73840E+002	1.00000E+002	3.09347E+000	3.07159E-002	0.00000E+000	2.76356E+002	4.56095E+000	5.81882E-001	5.71513E+002	6.38224E+002	2.57904E+002	2.88157E+002	6.24381E-001	4.63757E-001	1.96601E-003	-1.48442E+001	-2.31620E+001	2.69827E-002	-3.04343E+000	-5.83313E+001
2.74800E+002	1.11423E+003	1.63353E+002	2.46549E+002	1.45611E+000	1.33939E+000	1.33510E+004	2.26267E+003	1.00000E+000	5.40000E+001	3.20000E+001	5.73100E+003	1.95030E+000	3.33801E+001	1.26019E-002	1.15918E-002	5.85666E-002	4.97829E-002	5.79000E+002	1.63247E+002	2.46677E+002	9.63366E-003	9.63366E-003	9.93346E+005	6.30000E+001	3.70000E+001	0.00000E+000	3.49366E+002	5.33694E+002	2.49824E+002	1.00000E+002	3.46107E+000	4.64820E-002	0.00000E+000	2.59736E+002	4.72907E+000	5.28151E-001	5.71513E+002	6.38224E+002	2.57904E+002	2.88232E+002	6.24381E-001	4.63757E-001	4.23607E-002	-3.14641E+001	-1.15764E+002	2.69858E-002	-2.96780E+000	-5.82438E+001
2.76718E+002	1.01597E+003	1.63193E+002	2.46576E+002	1.27105E+000	1.27120E+000	1.02020E+004	1.46955E+003	1.00000E+000	5.50000E+001	5.80000E+001	5.84800E+003	1.61575E+000	3.18743E+001	1.25840E-002	1.25855E-002	5.20404E-002	5.20522E-002	5.79000E+002	1.63248E+002	2.46677E+002	9.63366E-003	9.63366E-003	9.93346E+005	6.30000E+001	3.80000E+001	0.00000E+000	3.46572E+002	4.81063E+002	2.03686E+002	1.00000E+002	3.14051E+000	4.13883E-002	0.00000E+000	2.69779E+002	5.53783E+000	5.15952E-001	5.71513E+002	6.38224E+002	2.57904E+002	2.88308E+002	6.24381E-001	4.63757E-001	5.60147E-004	-2.14207E+001	-2.71107E+001	2.69887E-002	-2.89163E+000	-5.81987E+001
2.67195E+002	1.11497E+003	1.63308E+002	2.46650E+002	1.24216E+000	1.36331E+000	1.17060E+004	1.58801E+003	1.00000E+000	5.60000E+001	3.30000E+001	5.91700E+003	1.69344E+000	3.33912E+001	1.14808E-002	1.26006E-002	4.44239E-002	5.31732E-002	5.79000E+002	1.63248E+002	2.46677E+002	9.63366E-003	9.63366E-003	9.93346E+005	6.30000E+001	3.90000E+001	0.00000E+000	3.68477E+002	4.97123E+002	2.62223E+002	1.00000E+002	3.45321E+000	2.87693E-002	0.00000E+000	2.60554E+002	6.37329E+000	4.18527E-001	5.71513E+002	6.38224E+002	2.57904E+002	2.88399E+002	6.24381E-001	4.63757E-001	-4.58949E-002	-3.06458E+001	5.11296E+001	2.69949E-002	-2.80063E+000	-5.80889E+001
2.77001E+002	1.48225E+003	1.63248E+002	2.46638E+002	1.35646E+000	1.34476E+000	1.66910E+004	2.86213E+003	1.00000E+000	5.70000E+001	1.00000E+000	5.98700E+003	1.82412E+000	3.85000E+001	1.04994E-002	1.04089E-002	5.01225E-002	4.92826E-002	5.79000E+002	1.63248E+002	2.46677E+002	9.63366E-003	9.63366E-003	9.93346E+005	6.30000E+001	4.00000E+001	0.00000E+000	4.66999E+002	7.03768E+002	3.32402E+002	1.00000E+002	4.59295E+000	3.29013E-002	0.00000E+000	2.60249E+002	4.31676E+000	5.17478E-001	5.71513E+002	6.38224E+002	2.57904E+002	2.88486E+002	6.24381E-001	4.63757E-001	4.96152E-003	-3.09509E+001	-4.48747E+001	2.70005E-002	-2.71448E+000	-5.80255E+001
2.65568E+002	1.34284E+003	1.63276E+002	2.46698E+002	1.34558E+000	1.31457E+000	1.46910E+004	3.07073E+003	1.00000E+000	5.80000E+001	7.00000E+000	6.07800E+003	1.76886E+000	3.66448E+001	1.11016E-002	1.08457E-002	5.18386E-002	4.95371E-002	5.79000E+002	1.63248E+002	2.46677E+002	9.63366E-003	9.63366E-003	9.93346E+005	6.30000E+001	4.10000E+001	0.00000E+000	4.93844E+002	6.69359E+002	2.09958E+002	1.00000E+002	4.15300E+000	3.46740E-002	0.00000E+000	2.80428E+002	3.78074E+000	6.29780E-001	5.71513E+002	6.38224E+002	2.57904E+002	2.88609E+002	6.24381E-001	4.63757E-001	1.23009E-002	-1.07721E+001	-3.84490E+001	2.70149E-002	-2.59082E+000	-5.79163E+001
2.74132E+002	1.49091E+003	1.63268E+002	2.46685E+002	1.35647E+000	1.31235E+000	1.64080E+004	3.00892E+003	1.00000E+000	5.90000E+001	2.00000E+000	6.17900E+003	1.78017E+000	3.86124E+001	1.05897E-002	1.02452E-002	4.95877E-002	4.64948E-002	5.79000E+002	1.63248E+002	2.46677E+002	9.63366E-003	9.63366E-003	9.93346E+005	6.30000E+001	4.20000E+001	0.00000E+000	5.79519E+002	7.04772E+002	2.39623E+002	1.00000E+002	4.61367E+000	3.20582E-002	0.00000E+000	2.85991E+002	4.01084E+000	5.61730E-001	5.71513E+002	6.38224E+002	2.57904E+002	2.88727E+002	6.24381E-001	4.63757E-001	1.71882E-002	-5.20920E+000	-4.20631E+001	2.70274E-002	-2.47284E+000	-5.78249E+001
2.52837E+002	1.44581E+003	1.63286E+002	2.46704E+002	1.40088E+000	1.40782E+000	1.74940E+004	3.27674E+003	1.00000E+000	6.00000E+001	3.00000E+000	6.26700E+003	1.97220E+000	3.80238E+001	1.05915E-002	1.06440E-002	5.20576E-002	5.25628E-002	5.79000E+002	1.63248E+002	2.46677E+002	9.63366E-003	9.63366E-003	9.93346E+005	6.30000E+001	4.30000E+001	0.00000E+000	5.69363E+002	6.64794E+002	2.35920E+002	1.00000E+002	4.45350E+000	2.25935E-002	0.00000E+000	2.88206E+002	4.09283E+000	5.33118E-001	5.71513E+002	6.38224E+002	2.57904E+002	2.88811E+002	6.24381E-001	4.63757E-001	-1.82246E-003	-2.99405E+000	-4.18372E+000	2.70323E-002	-2.38901E+000	-5.77447E+001
2.72245E+002	1.27628E+003	1.63167E+002	2.46638E+002	1.34237E+000	1.27506E+000	1.35230E+004	2.28014E+003	1.00000E+000	6.10000E+001	1.30000E+001	6.37000E+003	1.71161E+000	3.57250E+001	1.15435E-002	1.09646E-002	4.83178E-002	4.37436E-002	5.79000E+002	1.63248E+002	2.46677E+002	9.63366E-003	9.63366E-003	9.93346E+005	6.30000E+001	4.40000E+001	0.00000E+000	5.28253E+002	6.43043E+002	1.59761E+002	1.00000E+002	4.00657E+000	3.23260E-002	0.00000E+000	2.91055E+002	3.59956E+000	6.89453E-001	5.71513E+002	6.38224E+002	2.57904E+002	2.88921E+002	6.24381E-001	4.63757E-001	2.63873E-002	-1.44867E-001	-5.43167E+001	2.70435E-002	-2.27866E+000	-5.76856E+001
2.36494E+002	1.03930E+003	1.63256E+002	2.46649E+002	1.37959E+000	1.39252E+000	1.22780E+004	1.66579E+003	1.00000E+000	6.20000E+001	4.90000E+001	6.47100E+003	1.92111E+000	3.22382E+001	1.24505E-002	1.25672E-002	4.98604E-002	5.07670E-002	5.79000E+002	1.63248E+002	2.46677E+002	9.63366E-003	9.63366E-003	9.93346E+005	6.30000E+001	4.50000E+001	0.00000E+000	3.89063E+002	4.92883E+002	1.76525E+002	1.00000E+002	3.20884E+000	2.77707E-002	0.00000E+000	2.82134E+002	4.72807E+000	5.50863E-001	5.71513E+002	6.38224E+002	2.57904E+002	2.89011E+002	6.24381E-001	4.63757E-001	-3.99779E-003	-9.06564E+000	-6.18942E+000	2.70493E-002	-2.18921E+000	-5.75896E+001
2.85813E+002	1.39249E+003	1.63234E+002	2.46619E+002	1.33429E+000	1.23643E+000	1.42570E+004	2.69264E+003	1.00000E+000	6.30000E+001	3.00000E+000	6.52100E+003	1.64976E+000	3.73161E+001	1.11747E-002	1.03551E-002	4.97144E-002	4.28874E-002	5.79000E+002	1.63248E+002	2.46677E+002	9.63366E-003	9.63366E-003	9.93346E+005	6.30000E+001	4.60000E+001	0.00000E+000	5.31484E+002	7.03838E+002	1.98342E+002	1.00000E+002	4.32652E+000	3.25970E-002	0.00000E+000	2.84351E+002	3.63731E+000	6.64502E-001	5.71513E+002	6.38224E+002	2.57904E+002	2.89112E+002	6.24381E-001	4.63757E-001	3.87514E-002	-6.84879E+000	-8.43316E+001	2.70591E-002	-2.08807E+000	-5.75146E+001
2.82971E+002	1.19158E+003	1.63290E+002	2.46701E+002	1.32052E+000	1.22449E+000	1.19710E+004	2.96144E+003	1.00000E+000	6.40000E+001	1.60000E+001	6.62000E+003	1.61696E+000	3.45193E+001	1.20692E-002	1.11915E-002	5.18579E-002	4.48096E-002	5.79000E+002	1.63248E+002	2.46677E+002	9.63366E-003	9.63366E-003	9.93346E+005	6.30000E+001	4.70000E+001	0.00000E+000	4.52810E+002	6.20677E+002	1.69679E+002	1.00000E+002	3.75012E+000	3.93798E-002	0.00000E+000	2.82959E+002	3.83357E+000	6.88054E-001	5.71513E+002	6.38224E+002	2.57904E+002	2.89208E+002	6.24381E-001	4.63757E-001	3.84234E-002	-8.24075E+000	-8.50827E+001	2.70674E-002	-1.99182E+000	-5.74134E+001
2.68128E+002	1.20846E+003	1.63124E+002	2.46670E+002	1.34248E+000	1.26312E+000	1.26820E+004	2.50596E+003	1.00000E+000	6.50000E+001	1.80000E+001	6.70900E+003	1.69572E+000	3.47629E+001	1.19210E-002	1.12164E-002	5.49725E-002	4.88303E-002	5.79000E+002	1.63248E+002	2.46677E+002	9.63366E-003	9.63366E-003	9.93346E+005	6.30000E+001	4.80000E+001	0.00000E+000	4.47930E+002	6.15490E+002	1.88916E+002	1.00000E+002	3.78620E+000	4.25163E-002	0.00000E+000	2.80784E+002	3.98189E+000	6.43588E-001	5.71513E+002	6.38224E+002	2.57904E+002	2.89323E+002	6.24381E-001	4.63757E-001	3.11619E-002	-1.04161E+001	-7.35850E+001	2.70794E-002	-1.87747E+000	-5.73556E+001
2.32459E+002	1.01703E+003	1.63071E+002	2.46624E+002	1.43187E+000	1.31430E+000	1.17040E+004	1.35143E+003	1.00000E+000	6.60000E+001	5.70000E+001	6.81800E+003	1.88190E+000	3.18909E+001	1.32353E-002	1.21486E-002	7.18105E-002	6.07136E-002	5.79000E+002	1.63248E+002	2.46677E+002	9.63366E-003	9.63366E-003	9.93346E+005	6.30000E+001	4.90000E+001	0.00000E+000	4.86373E+002	3.77511E+002	1.78209E+002	1.00000E+002	3.16625E+000	2.67958E-002	0.00000E+000	3.14795E+001	6.04509E+000	4.41287E-001	5.71513E+002	6.38224E+002	2.57904E+002	2.89454E+002	6.24381E-001	4.63757E-001	4.35288E-002	3.14795E+001	-5.50747E+001	2.70957E-002	-1.74567E+000	-5.72701E+001
2.31122E+002	1.08393E+003	1.63172E+002	2.46664E+002	1.49988E+000	1.29759E+000	1.29070E+004	1.83658E+003	1.00000E+000	6.70000E+001	3.90000E+001	6.88800E+003	1.94623E+000	3.29231E+001	1.32021E-002	1.14216E-002	6.40196E-002	4.82908E-002	5.79000E+002	1.63248E+002	2.46677E+002	9.63366E-003	9.63366E-003	9.93346E+005	6.30000E+001	5.00000E+001	0.00000E+000	5.27590E+002	4.42537E+002	1.49324E+002	1.00000E+002	3.38091E+000	3.34496E-002	0.00000E+000	2.48214E+001	4.41283E+000	5.75653E-001	5.71513E+002	6.38224E+002	2.57904E+002	2.89543E+002	6.24381E-001	4.63757E-001	7.30208E-002	2.48214E+001	-1.18087E+002	2.71015E-002	-1.65695E+000	-5.71688E+001
2.57971E+002	1.13696E+003	1.63202E+002	2.46725E+002	1.38444E+000	1.34984E+000	1.30780E+004	1.74298E+003	1.00000E+000	6.80000E+001	2.00000E+001	6.94700E+003	1.86878E+000	3.37189E+001	1.21061E-002	1.18035E-002	5.47894E-002	5.21577E-002	5.79000E+002	1.63248E+002	2.46677E+002	9.63366E-003	9.63366E-003	9.93346E+005	6.30000E+001	5.10000E+001	0.00000E+000	4.90490E+002	5.21261E+002	1.44767E+002	1.00000E+002	3.48561E+000	3.09117E-002	0.00000E+000	8.46813E+000	4.02399E+000	6.27139E-001	5.71513E+002	6.38224E+002	2.57904E+002	2.89670E+002	6.24381E-001	4.63757E-001	1.34015E-002	8.46813E+000	-2.12842E+001	2.71170E-002	-1.53021E+000	-5.70580E+001
2.37537E+002	1.23247E+003	1.63047E+002	2.46755E+002	1.41015E+000	1.32615E+000	1.41090E+004	1.76100E+003	1.00000E+000	6.90000E+001	1.40000E+001	7.03300E+003	1.87007E+000	3.51065E+001	1.18718E-002	1.11646E-002	6.65949E-002	5.90325E-002	5.79000E+002	1.63248E+002	2.46677E+002	9.63366E-003	9.63366E-003	9.93346E+005	6.30000E+001	5.20000E+001	0.00000E+000	5.80646E+002	5.18760E+002	1.82620E+002	1.00000E+002	3.87647E+000	2.17691E-002	0.00000E+000	2.00888E+001	4.51152E+000	5.38542E-001	5.71513E+002	6.38224E+002	2.57904E+002	2.89771E+002	6.24381E-001	4.63757E-001	3.14493E-002	2.00888E+001	-4.36250E+001	2.71254E-002	-1.42896E+000	-5.69969E+001
2.70007E+002	1.60507E+003	1.63221E+002	2.46719E+002	1.37034E+000	1.34216E+000	1.81970E+004	3.26444E+003	1.00000E+000	7.00000E+001	2.00000E+000	7.11500E+003	1.83922E+000	4.00633E+001	1.01585E-002	9.94954E-003	5.05415E-002	4.85296E-002	5.79000E+002	1.63248E+002	2.46677E+002	9.63366E-003	9.63366E-003	9.93346E+005	6.30000E+001	5.30000E+001	0.00000E+000	6.19457E+002	6.91264E+002	3.19870E+002	1.00000E+002	4.96770E+000	2.95040E-002	0.00000E+000	2.85587E+002	5.38742E+000	3.97110E-001	5.71513E+002	6.38224E+002	2.57904E+002	2.89890E+002	6.24381E-001	4.63757E-001	1.11619E-002	-5.61264E+000	-3.11598E+001	2.71394E-002	-1.30969E+000	-5.68769E+001
2.47192E+002	1.42083E+003	1.63386E+002	2.46752E+002	1.47722E+000	1.39896E+000	1.79360E+004	2.05713E+003	1.00000E+000	7.10000E+001	2.00000E+000	7.20900E+003	2.06657E+000	3.76939E+001	1.10302E-002	1.04458E-002	5.72761E-002	5.14877E-002	5.79000E+002	1.63248E+002	2.46677E+002	9.63366E-003	9.63366E-003	9.93346E+005	6.30000E+001	5.40000E+001	0.00000E+000	5.20537E+002	6.70541E+002	2.56172E+002	1.00000E+002	4.39417E+000	2.54629E-002	0.00000E+000	2.80164E+002	4.07817E+000	5.28400E-001	5.71513E+002	6.38224E+002	2.57904E+002	2.90023E+002	6.24381E-001	4.63757E-001	2.79968E-002	-1.10359E+001	-6.81831E+001	2.71570E-002	-1.17709E+000	-5.67432E+001
2.61916E+002	1.58503E+003	1.63243E+002	2.46677E+002	1.41205E+000	1.29694E+000	1.78940E+004	3.56099E+003	1.00000E+000	7.20000E+001	2.00000E+000	7.29400E+003	1.83134E+000	3.98124E+001	1.05559E-002	9.69538E-003	5.96966E-002	5.05218E-002	5.79000E+002	1.63248E+002	2.46677E+002	9.63366E-003	9.63366E-003	9.93346E+005	6.30000E+001	5.50000E+001	0.00000E+000	5.95119E+002	7.47275E+002	2.83871E+002	1.00000E+002	4.93623E+000	3.40196E-002	0.00000E+000	2.82303E+002	4.13179E+000	5.22155E-001	5.71513E+002	6.38224E+002	2.57904E+002	2.90145E+002	6.24381E-001	4.63757E-001	4.32875E-002	-8.89688E+000	-9.49559E+001	2.71711E-002	-1.05524E+000	-5.66836E+001
2.51701E+002	9.54770E+002	1.63453E+002	2.46835E+002	1.31420E+000	1.31924E+000	1.01840E+004	1.89435E+003	1.00000E+000	7.30000E+001	5.90000E+001	7.42700E+003	1.73375E+000	3.08993E+001	1.30228E-002	1.30727E-002	6.73004E-002	6.78068E-002	5.79000E+002	1.63248E+002	2.46677E+002	9.63366E-003	9.63366E-003	9.93346E+005	6.30000E+001	5.60000E+001	0.00000E+000	3.31198E+002	4.17603E+002	2.16348E+002	1.00000E+002	2.95194E+000	5.24389E-002	0.00000E+000	2.68703E+002	7.33213E+000	3.90033E-001	5.71513E+002	6.38224E+002	2.57904E+002	2.90286E+002	6.24381E-001	4.63757E-001	-1.10693E-003	-2.24974E+001	-2.49813E+001	2.71904E-002	-9.13757E-001	-5.65200E+001
2.50243E+002	1.00739E+003	1.63187E+002	2.46636E+002	1.33354E+000	1.36034E+000	1.12790E+004	1.95388E+003	1.00000E+000	7.40000E+001	5.20000E+001	7.50300E+003	1.81407E+000	3.17394E+001	1.25565E-002	1.28089E-002	5.59059E-002	5.81128E-002	5.79000E+002	1.63248E+002	2.46677E+002	9.63366E-003	9.63366E-003	9.93346E+005	6.30000E+001	5.70000E+001	0.00000E+000	3.34013E+002	4.84908E+002	2.03569E+002	1.00000E+002	3.11396E+000	4.60978E-002	0.00000E+000	2.69477E+002	5.02323E+000	5.40969E-001	5.71513E+002	6.38224E+002	2.57904E+002	2.90395E+002	6.24381E-001	4.63757E-001	-9.13408E-003	-2.17232E+001	-9.22930E+000	2.72009E-002	-8.04840E-001	-5.65047E+001
2.21181E+002	9.68389E+002	1.63267E+002	2.46643E+002	1.41965E+000	1.42506E+000	1.18420E+004	1.77469E+003	1.00000E+000	7.50000E+001	1.27000E+002	7.61500E+003	2.02309E+000	3.11189E+001	1.30457E-002	1.30955E-002	8.42239E-002	8.48585E-002	5.79000E+002	1.63248E+002	2.46677E+002	9.63366E-003	9.63366E-003	9.93346E+005	6.30000E+001	5.80000E+001	0.00000E+000	2.98836E+002	4.15221E+002	2.77061E+002	1.00000E+002	3.05630E+000	3.91303E-002	0.00000E+000	2.42602E+002	6.88691E+000	3.85083E-001	5.71513E+002	6.38224E+002	2.57904E+002	2.90508E+002	6.24381E-001	4.63757E-001	-1.07102E-003	-4.85978E+001	-5.12075E+001	2.72140E-002	-6.92291E-001	-5.64014E+001
2.66995E+002	9.28005E+002	1.63430E+002	2.46688E+002	1.41284E+000	1.29915E+000	1.05120E+004	1.43859E+003	1.00000E+000	7.70000E+001	8.10000E+001	7.78700E+003	1.83549E+000	3.04632E+001	1.37801E-002	1.26711E-002	5.99263E-002	5.09384E-002	5.79000E+002	1.63248E+002	2.46677E+002	9.63366E-003	9.63366E-003	9.93346E+005	6.30000E+001	5.90000E+001	0.00000E+000	3.42837E+002	4.29012E+002	1.76974E+002	1.00000E+002	2.88533E+000	4.39912E-002	0.00000E+000	2.80569E+002	5.81159E+000	4.84344E-001	5.71513E+002	6.38224E+002	2.57904E+002	2.90774E+002	6.24381E-001	4.63757E-001	4.27957E-002	-1.06307E+001	-9.57226E+001	2.72497E-002	-4.26453E-001	-5.61671E+001
2.23023E+002	9.66978E+002	1.63401E+002	2.46621E+002	1.47480E+000	1.41851E+000	1.23580E+004	1.74022E+003	1.00000E+000	7.80000E+001	8.20000E+001	7.89100E+003	2.09202E+000	3.10963E+001	1.32666E-002	1.27602E-002	5.70982E-002	5.29481E-002	5.79000E+002	1.63248E+002	2.46677E+002	9.63366E-003	9.63366E-003	9.93346E+005	6.30000E+001	6.00000E+001	0.00000E+000	3.26829E+002	3.80422E+002	2.68032E+002	1.00000E+002	3.00677E+000	3.57124E-002	0.00000E+000	2.47506E+002	1.01204E+001	2.56519E-001	5.71513E+002	6.38224E+002	2.57904E+002	2.90900E+002	6.24381E-001	4.63757E-001	2.03527E-002	-4.36941E+001	-8.64768E+001	2.72664E-002	-2.99774E-001	-5.60860E+001
2.42647E+002	1.01092E+003	1.63363E+002	2.46624E+002	1.42622E+000	1.31817E+000	1.17100E+004	2.39934E+003	1.00000E+000	7.90000E+001	3.70000E+001	7.95700E+003	1.88000E+000	3.17950E+001	1.31798E-002	1.21812E-002	6.04103E-002	5.18336E-002	5.79000E+002	1.63248E+002	2.46677E+002	9.63366E-003	9.63366E-003	9.93346E+005	6.30000E+001	6.10000E+001	0.00000E+000	3.49799E+002	4.42841E+002	2.34413E+002	1.00000E+002	3.14320E+000	4.98694E-002	0.00000E+000	2.67694E+002	6.94952E+000	3.83759E-001	5.71513E+002	6.38224E+002	2.57904E+002	2.90988E+002	6.24381E-001	4.63757E-001	4.02694E-002	-2.35058E+001	-1.03836E+002	2.72730E-002	-2.12311E-001	-5.60175E+001
2.34013E+002	1.36907E+003	1.63464E+002	2.46642E+002	1.42022E+000	1.40566E+000	1.67740E+004	1.93391E+003	1.00000E+000	8.00000E+001	4.00000E+000	8.01400E+003	1.99634E+000	3.70009E+001	1.09657E-002	1.08533E-002	5.16026E-002	5.05764E-002	5.79000E+002	1.63248E+002	2.46677E+002	9.63366E-003	9.63366E-003	9.93346E+005	6.30000E+001	6.20000E+001	0.00000E+000	3.98216E+002	6.58620E+002	3.31634E+002	1.00000E+002	4.25296E+000	2.78098E-002	0.00000E+000	2.55351E+002	4.03409E+000	5.52367E-001	5.71513E+002	6.38224E+002	2.57904E+002	2.91119E+002	6.24381E-001	4.63757E-001	6.07140E-003	-3.58494E+001	-5.18146E+001	2.72894E-002	-8.13599E-002	-5.58967E+001
2.25150E+002	9.86680E+002	1.63211E+002	2.46635E+002	1.31138E+000	1.31131E+000	1.04310E+004	1.37833E+003	1.00000E+000	8.10000E+001	9.60000E+001	8.14800E+003	1.71962E+000	3.14115E+001	1.28400E-002	1.28393E-002	6.37733E-002	6.37667E-002	5.79000E+002	1.63248E+002	2.46677E+002	9.63366E-003	9.63366E-003	9.93346E+005	6.30000E+001	6.30000E+001	0.00000E+000	2.77392E+002	5.10986E+002	2.03504E+002	1.00000E+002	3.02149E+000	2.75067E-002	0.00000E+000	2.61547E+002	4.09966E+000	6.89256E-001	5.71513E+002	6.38224E+002	2.57904E+002	3.30333E-002	6.24381E-001	4.63757E-001	9.59590E-004	-2.96534E+001	-3.60813E+001	2.73017E-002	3.30333E-002	-5.58524E+001
2.04812E+002	9.85499E+002	1.62644E+002	2.46519E+002	1.26000E+000	1.25418E+000	9.69900E+003	1.39201E+003	1.00000E+000	1.06000E+002	6.20000E+001	1.03110E+004	1.58027E+000	3.13927E+001	1.27940E-002	1.27350E-002	5.08255E-002	5.03740E-002	3.07800E+003	1.62664E+002	2.46560E+002	1.48211E-002	1.48211E-002	1.03014E+005	1.30000E+001	1.00000E+000	0.00000E+000	4.21482E+002	4.86781E+002	1.13059E+002	1.00000E+002	3.07035E+000	4.37149E-002	0.00000E+000	9.31290E+000	4.16248E+000	7.04005E-001	3.70602E+002	4.37771E+002	1.00160E+002	8.05439E+000	1.26070E+000	7.13231E-001	3.69034E-003	9.31290E+000	-2.35296E+000	1.76308E-002	8.05439E+000	-2.97659E+001
2.10885E+002	9.83640E+002	1.62701E+002	2.46574E+002	1.28588E+000	1.19504E+000	9.41700E+003	1.35416E+003	1.00000E+000	1.08000E+002	6.00000E+001	1.04880E+004	1.53668E+000	3.13630E+001	1.32509E-002	1.23148E-002	5.36356E-002	4.65747E-002	3.07800E+003	1.62664E+002	2.46560E+002	1.48211E-002	1.48211E-002	1.03014E+005	1.30000E+001	2.00000E+000	0.00000E+000	4.41041E+002	4.84576E+002	1.07689E+002	1.00000E+002	3.10379E+000	4.69779E-002	0.00000E+000	1.30566E+001	4.16946E+000	7.13271E-001	3.70602E+002	4.37771E+002	1.00160E+002	8.31287E+000	1.26070E+000	7.13231E-001	3.80227E-002	1.30566E+001	-6.31517E+001	1.76725E-002	8.31287E+000	-2.95682E+001
2.00258E+002	9.48754E+002	1.62612E+002	2.46549E+002	1.25608E+000	1.22848E+000	8.93400E+003	1.58719E+003	1.00000E+000	1.09000E+002	5.30000E+001	1.05650E+004	1.54307E+000	3.08018E+001	1.32891E-002	1.29970E-002	8.58367E-002	8.21554E-002	3.07800E+003	1.62665E+002	2.46560E+002	1.48211E-002	1.48211E-002	1.03014E+005	1.30000E+001	3.00000E+000	0.00000E+000	3.96796E+002	4.87725E+002	9.18240E+001	1.00000E+002	2.92688E+000	3.37927E-002	0.00000E+000	7.73893E+000	3.88425E+000	7.86069E-001	3.70602E+002	4.37771E+002	1.00160E+002	8.45315E+000	1.26070E+000	7.13231E-001	1.25520E-002	7.73893E+000	-2.05492E+001	1.76961E-002	8.45315E+000	-2.94916E+001
2.07525E+002	1.02089E+003	1.62649E+002	2.46546E+002	1.27273E+000	1.18350E+000	9.59000E+003	1.17186E+003	1.00000E+000	1.10000E+002	5.00000E+001	1.06450E+004	1.50628E+000	3.19513E+001	1.29965E-002	1.20853E-002	4.81845E-002	4.19303E-002	3.07800E+003	1.62665E+002	2.46560E+002	1.48211E-002	1.48211E-002	1.03014E+005	1.30000E+001	4.00000E+000	0.00000E+000	4.76581E+002	5.04763E+002	1.11024E+002	1.00000E+002	3.28030E+000	3.21361E-002	0.00000E+000	1.57410E+001	4.12594E+000	7.14264E-001	3.70602E+002	4.37771E+002	1.00160E+002	8.60661E+000	1.26070E+000	7.13231E-001	3.77882E-002	1.57410E+001	-6.00370E+001	1.77231E-002	8.60661E+000	-2.93825E+001
2.07565E+002	9.64487E+002	1.62620E+002	2.46565E+002	1.27417E+000	1.13393E+000	8.69800E+003	1.26670E+003	1.00000E+000	1.12000E+002	6.10000E+001	1.08090E+004	1.44481E+000	3.10562E+001	1.36621E-002	1.21584E-002	4.95986E-002	3.97203E-002	3.07800E+003	1.62665E+002	2.46560E+002	1.48211E-002	1.48211E-002	1.03014E+005	1.30000E+001	5.00000E+000	0.00000E+000	4.54063E+002	4.66727E+002	9.53682E+001	1.00000E+002	3.04809E+000	3.80825E-002	0.00000E+000	1.83180E+001	4.19257E+000	7.38075E-001	3.70602E+002	4.37771E+002	1.00160E+002	8.91519E+000	1.26070E+000	7.13231E-001	5.97349E-002	1.83180E+001	-9.91712E+001	1.77790E-002	8.91519E+000	-2.91817E+001
2.09994E+002	1.08308E+003	1.62652E+002	2.46519E+002	1.23081E+000	1.19867E+000	9.97500E+003	1.39791E+003	1.00000E+000	1.14000E+002	2.40000E+001	1.09570E+004	1.47534E+000	3.29101E+001	1.23236E-002	1.20017E-002	4.33477E-002	4.12144E-002	3.07800E+003	1.62665E+002	2.46560E+002	1.48211E-002	1.48211E-002	1.03014E+005	1.30000E+001	6.00000E+000	0.00000E+000	4.58759E+002	5.47545E+002	1.07429E+002	1.00000E+002	3.34035E+000	3.05029E-002	0.00000E+000	9.84552E+000	3.76806E+000	7.66860E-001	3.70602E+002	4.37771E+002	1.00160E+002	9.19895E+000	1.26070E+000	7.13231E-001	1.48070E-002	9.84552E+000	-2.26715E+001	1.78290E-002	9.19895E+000	-2.89922E+001
2.12170E+002	9.06962E+002	1.62654E+002	2.46611E+002	1.24955E+000	1.16793E+000	8.26300E+003	9.88092E+002	1.00000E+000	1.16000E+002	1.24000E+002	1.11510E+004	1.45938E+000	3.01158E+001	1.37462E-002	1.28484E-002	4.73574E-002	4.16557E-002	3.07800E+003	1.62665E+002	2.46560E+002	1.48211E-002	1.48211E-002	1.03014E+005	1.30000E+001	7.00000E+000	0.00000E+000	3.64067E+002	4.56968E+002	1.12129E+002	1.00000E+002	2.80865E+000	3.54521E-002	0.00000E+000	5.12484E+000	4.52601E+000	7.01466E-001	3.70602E+002	4.37771E+002	1.00160E+002	9.54066E+000	1.26070E+000	7.13231E-001	3.53927E-002	5.12484E+000	-6.61186E+001	1.78953E-002	9.54066E+000	-2.87625E+001
2.08927E+002	8.02127E+002	1.62763E+002	2.46471E+002	1.21212E+000	1.29397E+000	7.83100E+003	9.60665E+002	1.00000E+000	1.17000E+002	0.00000E+000	1.11800E+004	1.56845E+000	2.83218E+001	1.36973E-002	1.46223E-002	4.82436E-002	5.46758E-002	3.07800E+003	1.62665E+002	2.46560E+002	1.48211E-002	1.48211E-002	1.03014E+005	1.30000E+001	8.00000E+000	0.00000E+000	2.09579E+002	4.44456E+002	1.61062E+002	1.00000E+002	2.47907E+000	4.16748E-002	0.00000E+000	2.65103E+002	4.06971E+000	8.01344E-001	3.70602E+002	4.37771E+002	1.00160E+002	9.69952E+000	1.26070E+000	7.13231E-001	-3.10126E-002	-2.60972E+001	2.74184E+001	1.79256E-002	9.69952E+000	-2.86589E+001
2.02221E+002	5.47617E+002	1.62703E+002	2.46569E+002	1.24177E+000	1.16032E+000	4.92700E+003	6.84622E+002	1.00000E+000	1.18000E+002	3.00000E+000	1.12750E+004	1.44085E+000	2.34012E+001	1.76909E-002	1.65305E-002	6.08501E-002	5.34946E-002	3.07800E+003	1.62665E+002	2.46560E+002	1.48211E-002	1.48211E-002	1.03014E+005	1.30000E+001	9.00000E+000	0.00000E+000	1.75239E+002	3.07978E+002	7.60435E+001	1.00000E+002	1.68556E+000	7.49964E-002	0.00000E+000	2.80095E+002	4.92600E+000	8.34651E-001	3.70602E+002	4.37771E+002	1.00160E+002	9.86332E+000	1.26070E+000	7.13231E-001	3.56005E-002	-1.11048E+001	-8.27374E+001	1.79576E-002	9.86332E+000	-2.85535E+001
1.89353E+002	7.51395E+002	1.62742E+002	2.46576E+002	1.20251E+000	1.29042E+000	7.26100E+003	1.03913E+003	1.00000E+000	1.19000E+002	1.00000E+000	1.13580E+004	1.55175E+000	2.74116E+001	1.41121E-002	1.51438E-002	5.14091E-002	5.88730E-002	3.07800E+003	1.62665E+002	2.46560E+002	1.48211E-002	1.48211E-002	1.03014E+005	1.30000E+001	1.00000E+001	0.00000E+000	3.43051E+002	3.51666E+002	9.07442E+001	1.00000E+002	2.36405E+000	4.91159E-002	0.00000E+000	1.83530E+001	5.16771E+000	6.55382E-001	3.70602E+002	4.37771E+002	1.00160E+002	1.00803E+001	1.26070E+000	7.13231E-001	-3.35394E-002	1.83530E+001	7.66434E+001	1.80039E-002	1.00803E+001	-2.84156E+001
1.93085E+002	7.66531E+002	1.62662E+002	2.46531E+002	1.26901E+000	1.23324E+000	7.47300E+003	1.15039E+003	1.00000E+000	1.20000E+002	1.00000E+000	1.14480E+004	1.56499E+000	2.76863E+001	1.46798E-002	1.42659E-002	5.77698E-002	5.46734E-002	3.07800E+003	1.62665E+002	2.46560E+002	1.48211E-002	1.48211E-002	1.03014E+005	1.30000E+001	1.10000E+001	0.00000E+000	3.38657E+002	3.73390E+002	7.61272E+001	1.00000E+002	2.36464E+000	5.98540E-002	0.00000E+000	1.53378E+001	4.49533E+000	7.42647E-001	3.70602E+002	4.37771E+002	1.00160E+002	1.02470E+001	1.26070E+000	7.13231E-001	1.60805E-002	1.53378E+001	-1.95664E+001	1.80371E-002	1.02470E+001	-2.83315E+001
1.88919E+002	5.62396E+002	1.62609E+002	2.46724E+002	1.35236E+000	1.24070E+000	5.85400E+003	8.01628E+002	1.00000E+000	1.21000E+002	4.00000E+000	1.15490E+004	1.67787E+000	2.37149E+001	1.76753E-002	1.62159E-002	6.67483E-002	5.65891E-002	3.07800E+003	1.62665E+002	2.46560E+002	1.48211E-002	1.48211E-002	1.03014E+005	1.30000E+001	1.20000E+001	0.00000E+000	2.77879E+002	2.62462E+002	5.67420E+001	1.00000E+002	1.79189E+000	6.64730E-002	0.00000E+000	2.48795E+001	5.21200E+000	7.23703E-001	3.70602E+002	4.37771E+002	1.00160E+002	1.03704E+001	1.26070E+000	7.13231E-001	4.48492E-002	2.48795E+001	-6.42489E+001	1.80590E-002	1.03704E+001	-2.82340E+001
1.95070E+002	5.46557E+002	1.62647E+002	2.46605E+002	1.20876E+000	1.23516E+000	5.09200E+003	7.50529E+002	1.00000E+000	1.22000E+002	3.00000E+000	1.16450E+004	1.49302E+000	2.33786E+001	1.69393E-002	1.73093E-002	5.79607E-002	6.03978E-002	3.07800E+003	1.62665E+002	2.46560E+002	1.48211E-002	1.48211E-002	1.03014E+005	1.30000E+001	1.30000E+001	0.00000E+000	2.22646E+002	2.82502E+002	5.86472E+001	1.00000E+002	1.69259E+000	7.22106E-002	0.00000E+000	7.21722E+000	5.30288E+000	7.62667E-001	3.70602E+002	4.37771E+002	1.00160E+002	1.05053E+001	1.26070E+000	7.13231E-001	-8.98675E-003	7.21722E+000	1.93325E+001	1.80842E-002	1.05053E+001	-2.81548E+001
1.39847E+002	1.19510E+002	1.62966E+002	2.46719E+002	1.37728E+000	1.63267E+000	1.61300E+003	1.91700E+002	1.00000E+000	1.60000E+002	5.40000E+001	1.50950E+004	2.24864E+000	1.09321E+001	3.42930E-002	4.06519E-002	9.35701E-002	1.28640E-001	4.58700E+003	1.62901E+002	2.46666E+002	6.67087E-002	6.67087E-002	3.04000E+003	2.00000E+000	1.00000E+000	0.00000E+000	2.67524E+001	4.49965E+001	4.75953E+001	1.00000E+002	3.74554E-001	1.90910E-001	0.00000E+000	2.22164E+002	1.14138E+001	6.29571E-001	2.85680E+001	4.99161E+001	4.73483E+001	2.28395E+002	8.63742E+000	6.05997E-001	-8.10350E-002	-6.90356E+001	8.01076E+001	-6.84680E-002	-6.28047E+001	6.20308E+001
1.41815E+002	1.27538E+002	1.62828E+002	2.46606E+002	1.27304E+000	1.42559E+000	1.42700E+003	2.26566E+002	1.00000E+000	1.61000E+002	4.70000E+001	1.51880E+004	1.81483E+000	1.12933E+001	3.37000E-002	3.77383E-002	9.03745E-002	1.11524E-001	4.58700E+003	1.62901E+002	2.46666E+002	6.67087E-002	6.67087E-002	3.04000E+003	2.00000E+000	2.00000E+000	0.00000E+000	3.06203E+001	5.54768E+001	4.70692E+001	1.00000E+002	4.15013E-001	2.20633E-001	0.00000E+000	2.35397E+002	1.28612E+001	5.94015E-001	2.85680E+001	4.99161E+001	4.73483E+001	2.28657E+002	8.63742E+000	6.05997E-001	-5.25612E-002	-5.58029E+001	3.85489E+001	-6.83972E-002	-6.25434E+001	6.21161E+001
1.39671E+002	1.58698E+002	1.64199E+002	2.47358E+002	1.27509E+000	1.32859E+000	1.66600E+003	2.51490E+002	1.00000E+000	1.65000E+002	3.70000E+001	1.55570E+004	1.69406E+000	1.25975E+001	3.12394E-002	3.25501E-002	7.62743E-002	8.21913E-002	4.73700E+003	1.64199E+002	2.47358E+002	7.62743E-002	8.21913E-002	1.66600E+003	1.00000E+000	1.00000E+000	0.00000E+000	6.43744E+001	7.31191E+001	2.84890E+001	1.00000E+002	5.03744E-001	2.14180E-001	0.00000E+000	1.51114E+001	1.45991E+001	4.84313E-001	6.43744E+001	7.31191E+001	2.84890E+001	1.51114E+001	1.45991E+001	4.84313E-001	-1.62710E-002	1.51114E+001	4.12751E+001	-1.62710E-002	1.51114E+001	4.12751E+001
1.45373E+002	1.48663E+002	1.64092E+002	2.46919E+002	1.14818E+000	1.34093E+000	1.41800E+003	2.30145E+002	1.00000E+000	1.66000E+002	4.60000E+001	1.56570E+004	1.53963E+000	1.21927E+001	3.04911E-002	3.56097E-002	7.79346E-002	1.03801E-001	4.76300E+003	1.63919E+002	2.46902E+002	4.98048E-002	4.98048E-002	2.28350E+004	5.00000E+000	1.00000E+000	0.00000E+000	5.07122E+001	5.49651E+001	4.60751E+001	1.00000E+002	4.69982E-001	1.68535E-001	0.00000E+000	2.41863E+002	3.58594E+001	2.13722E-001	1.64242E+002	1.18411E+002	2.22829E+002	1.82797E+002	3.41942E+000	5.58519E-001	-7.32240E-002	-4.93366E+001	8.48996E+001	-1.13749E-001	-1.08403E+002	1.05628E+002
1.51466E+002	5.48337E+002	1.63740E+002	2.46944E+002	1.26268E+000	1.59856E+000	6.69600E+003	3.78951E+002	1.00000E+000	1.67000E+002	5.00000E+000	1.57210E+004	2.01847E+000	2.34166E+001	1.54308E-002	1.95353E-002	5.68218E-002	8.96819E-002	4.76300E+003	1.63919E+002	2.46902E+002	4.98048E-002	4.98048E-002	2.28350E+004	5.00000E+000	2.00000E+000	0.00000E+000	2.14916E+002	1.09091E+002	2.43118E+002	1.00000E+002	1.79235E+000	2.12699E-002	0.00000E+000	1.66074E+002	6.34507E+000	5.55837E-001	1.64242E+002	1.18411E+002	2.22829E+002	1.82979E+002	3.41942E+000	5.58519E-001	-1.13298E-001	-1.25126E+002	8.79370E+001	-1.13702E-001	-1.08222E+002	1.05655E+002
1.44595E+002	5.19146E+002	1.63869E+002	2.46861E+002	1.25946E+000	1.66477E+000	6.54500E+003	5.94335E+002	1.00000E+000	1.68000E+002	4.00000E+000	1.58140E+004	2.09671E+000	2.27848E+001	1.55679E-002	2.05778E-002	6.28722E-002	1.08268E-001	4.76300E+003	1.63919E+002	2.46902E+002	4.98048E-002	4.98048E-002	2.28350E+004	5.00000E+000	3.00000E+000	0.00000E+000	1.64510E+002	1.24220E+002	2.41378E+002	1.00000E+002	1.68056E+000	4.30693E-002	0.00000E+000	1.85785E+002	5.85023E+000	6.09766E-001	1.64242E+002	1.18411E+002	2.22829E+002	1.83204E+002	3.41942E+000	5.58519E-001	-1.34567E-001	-3.96615E+002	-1.40186E+002	-1.13644E-001	-1.07996E+002	1.05776E+002
1.59753E+002	5.77439E+002	1.64096E+002	2.46896E+002	1.19539E+000	1.48306E+000	6.27500E+003	4.32209E+002	1.00000E+000	1.69000E+002	2.00000E+000	1.59060E+004	1.77284E+000	2.40300E+001	1.50905E-002	1.87220E-002	5.00021E-002	7.55978E-002	4.76300E+003	1.63919E+002	2.46902E+002	4.98048E-002	4.98048E-002	2.28350E+004	5.00000E+000	4.00000E+000	0.00000E+000	1.68636E+002	1.48955E+002	2.67559E+002	1.00000E+002	1.85498E+000	3.18350E-002	0.00000E+000	1.92358E+002	5.82281E+000	6.25679E-001	1.64242E+002	1.18411E+002	2.22829E+002	1.83397E+002	3.41942E+000	5.58519E-001	-1.03152E-001	-9.88424E+001	9.39949E+001	-1.13592E-001	-1.07803E+002	1.05909E+002
1.46855E+002	1.92414E+002	1.64009E+002	2.46905E+002	1.14151E+000	1.40246E+000	1.90100E+003	2.27089E+002	1.00000E+000	1.70000E+002	2.90000E+001	1.60130E+004	1.60093E+000	1.38713E+001	2.61812E-002	3.21662E-002	6.26680E-002	9.14023E-002	4.76300E+003	1.63919E+002	2.46902E+002	4.98048E-002	4.98048E-002	2.28350E+004	5.00000E+000	5.00000E+000	0.00000E+000	5.50069E+001	7.77465E+001	7.17027E+001	1.00000E+002	6.37290E-001	1.25291E-001	0.00000E+000	2.31563E+002	1.46593E+001	4.51529E-001	1.64242E+002	1.18411E+002	2.22829E+002	1.83567E+002	3.41942E+000	5.58519E-001	-9.82571E-002	-5.96371E+001	1.23482E+002	-1.13546E-001	-1.07633E+002	1.05973E+002
1.42371E+002	5.67109E+002	1.62477E+002	2.46318E+002	1.28373E+000	1.74329E+000	7.59200E+003	6.78118E+002	1.00000E+000	4.31000E+002	9.00000E+000	4.04390E+004	2.23791E+000	2.38141E+001	1.47331E-002	2.00075E-002	6.19022E-002	1.12540E-001	1.23650E+004	1.62406E+002	2.46395E+002	2.40488E-002	2.40488E-002	1.16930E+005	1.10000E+001	1.00000E+000	0.00000E+000	1.37424E+002	1.83675E+002	2.60438E+002	1.00000E+002	1.83942E+000	4.18123E-002	0.00000E+000	1.67155E+002	4.91778E+000	6.73509E-001	2.21163E+002	3.29418E+002	4.24031E+002	1.72426E+002	1.25984E+000	6.69905E-001	-1.51950E-001	-4.15245E+002	-1.22758E+002	-1.39530E-001	-4.09974E+002	-1.43573E+002
1.71879E+002	1.02219E+003	1.62383E+002	2.46353E+002	1.22202E+000	1.61097E+000	1.22480E+004	1.74172E+003	1.00000E+000	4.32000E+002	0.00000E+000	4.05300E+004	1.96863E+000	3.19717E+001	1.10419E-002	1.45564E-002	5.38025E-002	9.25769E-002	1.23650E+004	1.62406E+002	2.46395E+002	2.40488E-002	2.40488E-002	1.16930E+005	1.10000E+001	2.00000E+000	0.00000E+000	2.35563E+002	3.79030E+002	4.44740E+002	1.00000E+002	3.33547E+000	3.84195E-002	0.00000E+000	1.77279E+002	3.96100E+000	6.58346E-001	2.21163E+002	3.29418E+002	4.24031E+002	1.72352E+002	1.25984E+000	6.69905E-001	-1.37437E-001	-4.05121E+002	-1.43083E+002	-1.39544E-001	-4.10048E+002	-1.43633E+002
1.54117E+002	8.78934E+002	1.62365E+002	2.46476E+002	1.26850E+000	1.68163E+000	1.13160E+004	1.49012E+003	1.00000E+000	4.33000E+002	0.00000E+000	4.06250E+004	2.13316E+000	2.96468E+001	1.19247E-002	1.58083E-002	5.99750E-002	1.04417E-001	1.23650E+004	1.62406E+002	2.46395E+002	2.40488E-002	2.40488E-002	1.16930E+005	1.10000E+001	3.00000E+000	0.00000E+000	1.97123E+002	2.97641E+002	4.02718E+002	1.00000E+002	2.83845E+000	4.11998E-002	0.00000E+000	1.70635E+002	3.81336E+000	7.11438E-001	2.21163E+002	3.29418E+002	4.24031E+002	1.72275E+002	1.25984E+000	6.69905E-001	-1.40194E-001	-4.11765E+002	-1.43981E+002	-1.39557E-001	-4.10125E+002	-1.43668E+002
1.71193E+002	9.03144E+002	1.62447E+002	2.46411E+002	1.19598E+000	1.55685E+000	1.03020E+004	1.18166E+003	1.00000E+000	4.34000E+002	0.00000E+000	4.07280E+004	1.86197E+000	3.00524E+001	1.17832E-002	1.53386E-002	5.03163E-002	8.41970E-002	1.23650E+004	1.62406E+002	2.46395E+002	2.40488E-002	2.40488E-002	1.16930E+005	1.10000E+001	4.00000E+000	0.00000E+000	1.89770E+002	3.38072E+002	4.02598E+002	1.00000E+002	2.93468E+000	3.80789E-002	0.00000E+000	1.77501E+002	3.91458E+000	7.26348E-001	2.21163E+002	3.29418E+002	4.24031E+002	1.72146E+002	1.25984E+000	6.69905E-001	-1.31276E-001	-1.13699E+002	1.35624E+002	-1.39583E-001	-4.10254E+002	-1.43736E+002
1.75372E+002	1.17533E+003	1.62414E+002	2.46302E+002	1.21985E+000	1.57356E+000	1.37770E+004	2.87574E+003	1.00000E+000	4.35000E+002	0.00000E+000	4.08370E+004	1.91951E+000	3.42831E+001	1.03927E-002	1.34062E-002	5.38328E-002	8.88384E-002	1.23650E+004	1.62406E+002	2.46395E+002	2.40488E-002	2.40488E-002	1.16930E+005	1.10000E+001	5.00000E+000	0.00000E+000	2.92888E+002	3.74316E+002	5.31998E+002	1.00000E+002	3.79109E+000	4.44073E-002	0.00000E+000	1.65788E+002	3.79075E+000	6.48617E-001	2.21163E+002	3.29418E+002	4.24031E+002	1.72039E+002	1.25984E+000	6.69905E-001	-1.26830E-001	-1.25412E+002	1.14771E+002	-1.39605E-001	-4.10361E+002	-1.43819E+002
1.55014E+002	9.45841E+002	1.62334E+002	2.46371E+002	1.19763E+000	1.70698E+000	1.16520E+004	1.29129E+003	1.00000E+000	4.36000E+002	0.00000E+000	4.09450E+004	2.04434E+000	3.07545E+001	1.10949E-002	1.58135E-002	5.39114E-002	1.08218E-001	1.23650E+004	1.62406E+002	2.46395E+002	2.40488E-002	2.40488E-002	1.16930E+005	1.10000E+001	6.00000E+000	0.00000E+000	2.43176E+002	2.78240E+002	4.61945E+002	1.00000E+002	3.12148E+000	2.80756E-002	0.00000E+000	1.59287E+002	3.78502E+000	7.06353E-001	2.21163E+002	3.29418E+002	4.24031E+002	1.71922E+002	1.25984E+000	6.69905E-001	-1.75575E-001	-4.23113E+002	-7.96117E+001	-1.39628E-001	-4.10478E+002	-1.43892E+002
1.62967E+002	1.06487E+003	1.62379E+002	2.46460E+002	1.20723E+000	1.61301E+000	1.26320E+004	2.41074E+003	1.00000E+000	4.37000E+002	0.00000E+000	4.10600E+004	1.94728E+000	3.26323E+001	1.07413E-002	1.43516E-002	5.70814E-002	1.01024E-001	1.23650E+004	1.62406E+002	2.46395E+002	2.40488E-002	2.40488E-002	1.16930E+005	1.10000E+001	7.00000E+000	0.00000E+000	2.61760E+002	3.47309E+002	4.90022E+002	1.00000E+002	3.47549E+000	4.91414E-002	0.00000E+000	1.66533E+002	3.85829E+000	6.65518E-001	2.21163E+002	3.29418E+002	4.24031E+002	1.71788E+002	1.25984E+000	6.69905E-001	-1.44134E-001	-4.15867E+002	-1.39852E+002	-1.39655E-001	-4.10612E+002	-1.43951E+002
1.51645E+002	9.01412E+002	1.62429E+002	2.46348E+002	1.26830E+000	1.62764E+000	1.12910E+004	1.48205E+003	1.00000E+000	4.38000E+002	0.00000E+000	4.11670E+004	2.06434E+000	3.00235E+001	1.19359E-002	1.53176E-002	5.43277E-002	8.85397E-002	1.23650E+004	1.62406E+002	2.46395E+002	2.40488E-002	2.40488E-002	1.16930E+005	1.10000E+001	8.00000E+000	0.00000E+000	1.86511E+002	3.75622E+002	3.80617E+002	1.00000E+002	2.95986E+000	3.81839E-002	0.00000E+000	1.85402E+002	3.78509E+000	7.17545E-001	2.21163E+002	3.29418E+002	4.24031E+002	1.71711E+002	1.25984E+000	6.69905E-001	-1.24358E-001	-1.05798E+002	1.29346E+002	-1.39670E-001	-4.10689E+002	-1.44003E+002
1.56583E+002	1.06948E+003	1.62435E+002	2.46431E+002	1.24407E+000	1.60029E+000	1.29740E+004	1.64773E+003	1.00000E+000	4.39000E+002	0.00000E+000	4.12820E+004	1.99088E+000	3.27029E+001	1.09221E-002	1.40496E-002	5.04995E-002	8.27052E-002	1.23650E+004	1.62406E+002	2.46395E+002	2.40488E-002	2.40488E-002	1.16930E+005	1.10000E+001	9.00000E+000	0.00000E+000	2.52343E+002	3.93174E+002	4.51371E+002	1.00000E+002	3.44964E+000	2.54840E-002	0.00000E+000	1.77174E+002	4.04750E+000	6.25990E-001	2.21163E+002	3.29418E+002	4.24031E+002	1.71626E+002	1.25984E+000	6.69905E-001	-1.25532E-001	-1.14026E+002	1.23524E+002	-1.39686E-001	-4.10774E+002	-1.44043E+002
1.68568E+002	8.86108E+002	1.62439E+002	2.46479E+002	1.17525E+000	1.57407E+000	1.00330E+004	9.88319E+002	1.00000E+000	4.40000E+002	0.00000E+000	4.13860E+004	1.84993E+000	2.97676E+001	1.17332E-002	1.57148E-002	4.67514E-002	8.25645E-002	1.23650E+004	1.62406E+002	2.46395E+002	2.40488E-002	2.40488E-002	1.16930E+005	1.10000E+001	1.00000E+001	0.00000E+000	2.01052E+002	3.15528E+002	4.09848E+002	1.00000E+002	2.92701E+000	2.22670E-002	0.00000E+000	1.71943E+002	4.07804E+000	7.06520E-001	2.21163E+002	3.29418E+002	4.24031E+002	1.71544E+002	1.25984E+000	6.69905E-001	-1.45363E-001	-4.10457E+002	-1.31852E+002	-1.39702E-001	-4.10856E+002	-1.44085E+002
1.26863E+002	2.51956E+002	1.62368E+002	2.46402E+002	1.24247E+000	1.63913E+000	3.11300E+003	2.34355E+002	1.00000E+000	4.41000E+002	3.30000E+001	4.15210E+004	2.03657E+000	1.58731E+001	2.22688E-002	2.93781E-002	6.48417E-002	1.09693E-001	1.23650E+004	1.62406E+002	2.46395E+002	2.40488E-002	2.40488E-002	1.16930E+005	1.10000E+001	1.10000E+001	0.00000E+000	5.60075E+001	1.08274E+002	9.16567E+001	1.00000E+002	7.98081E-001	8.53792E-002	0.00000E+000	1.94859E+002	8.15129E+000	6.34563E-001	2.21163E+002	3.29418E+002	4.24031E+002	1.71474E+002	1.25984E+000	6.69905E-001	-1.37968E-001	-3.87542E+002	-1.24398E+002	-1.39714E-001	-4.10926E+002	-1.44151E+002
1.52526E+002	5.80364E+002	1.62894E+002	2.46386E+002	1.19793E+000	1.51380E+000	6.46000E+003	7.73175E+002	1.00000E+000	4.86000E+002	1.00000E+000	4.58820E+004	1.81343E+000	2.40907E+001	1.49044E-002	1.88344E-002	5.46208E-002	8.58769E-002	1.39740E+004	1.62894E+002	2.46386E+002	5.46208E-002	8.58769E-002	6.46000E+003	1.00000E+000	1.00000E+000	0.00000E+000	1.04577E+002	3.13201E+002	1.65010E+002	1.00000E+002	1.79479E+000	5.80593E-002	0.00000E+000	2.15458E+002	4.04865E+000	8.86880E-001	1.04577E+002	3.13201E+002	1.65010E+002	2.15458E+002	4.04865E+000	8.86880E-001	-1.16748E-001	-7.57422E+001	1.44048E+002	-1.16748E-001	-7.57422E+001	1.44048E+002
1.31169E+002	7.76027E+001	1.63914E+002	2.46601E+002	1.11988E+000	1.24102E+000	6.73000E+002	1.45614E+002	1.00000E+000	5.84000E+002	6.20000E+001	5.55780E+004	1.38979E+000	8.80924E+000	4.31681E-002	4.78379E-002	1.21400E-001	1.47022E-001	1.68170E+004	1.63670E+002	2.46846E+002	1.89673E-002	1.89673E-002	5.88980E+004	8.00000E+000	1.00000E+000	0.00000E+000	4.94341E+001	2.93049E+001	9.65210E+000	0.00000E+000	2.66275E-001	4.96143E-001	0.00000E+000	3.06518E+001	1.44907E+001	7.67705E-001	4.47690E+002	3.57862E+002	1.15524E+002	1.41746E+001	1.94246E+000	6.12195E-001	-5.03173E-002	3.06518E+001	1.20931E+002	-9.23377E-003	1.41746E+001	2.69833E+001
1.68791E+002	1.01241E+003	1.63671E+002	2.46882E+002	1.28206E+000	1.25976E+000	1.01530E+004	9.72475E+002	1.00000E+000	5.85000E+002	0.00000E+000	5.56300E+004	1.61509E+000	3.18185E+001	1.27236E-002	1.25023E-002	5.00577E-002	4.83935E-002	1.68170E+004	1.63670E+002	2.46846E+002	1.89673E-002	1.89673E-002	5.88980E+004	8.00000E+000	2.00000E+000	0.00000E+000	6.06377E+002	3.72242E+002	1.34009E+002	1.00000E+002	3.35713E+000	2.74827E-002	0.00000E+000	2.99351E+001	4.03285E+000	7.10202E-001	4.47690E+002	3.57862E+002	1.15524E+002	1.43140E+001	1.94246E+000	6.12195E-001	9.81354E-003	2.99351E+001	7.02018E+000	-9.21769E-003	1.43140E+001	2.70845E+001
1.56403E+002	9.19835E+002	1.63690E+002	2.46820E+002	1.28193E+000	1.27452E+000	9.33100E+003	7.31485E+002	1.00000E+000	5.86000E+002	0.00000E+000	5.57460E+004	1.63385E+000	3.03288E+001	1.32709E-002	1.31942E-002	4.56386E-002	4.51370E-002	1.68170E+004	1.63670E+002	2.46846E+002	1.89673E-002	1.89673E-002	5.88980E+004	8.00000E+000	3.00000E+000	0.00000E+000	5.20534E+002	3.76641E+002	1.85013E+002	3.00000E+002	3.28878E+000	2.02075E-002	0.00000E+000	2.37196E+001	6.50545E+000	4.59251E-001	4.47690E+002	3.57862E+002	1.15524E+002	1.44493E+001	1.94246E+000	6.12195E-001	3.95494E-003	2.37196E+001	1.17869E+001	-9.20296E-003	1.44493E+001	2.71875E+001
1.62866E+002	8.60226E+002	1.63681E+002	2.46814E+002	1.29213E+000	1.29769E+000	8.94400E+003	8.29889E+002	1.00000E+000	5.87000E+002	0.00000E+000	5.58610E+004	1.67678E+000	2.93296E+001	1.36629E-002	1.37216E-002	4.64415E-002	4.68223E-002	1.68170E+004	1.63670E+002	2.46846E+002	1.89673E-002	1.89673E-002	5.88980E+004	8.00000E+000	4.00000E+000	0.00000E+000	4.60112E+002	3.62487E+002	1.11605E+002	1.00000E+002	2.81600E+000	2.98906E-002	0.00000E+000	1.54749E+001	4.78534E+000	6.37695E-001	4.47690E+002	3.57862E+002	1.15524E+002	1.45778E+001	1.94246E+000	6.12195E-001	-1.09366E-003	1.54749E+001	1.30049E+001	-9.19261E-003	1.45778E+001	2.72942E+001
1.53962E+002	5.44966E+002	1.63763E+002	2.46943E+002	1.30351E+000	1.25630E+000	5.53000E+003	3.99066E+002	1.00000E+000	5.88000E+002	5.00000E+000	5.59640E+004	1.63760E+000	2.33445E+001	1.75288E-002	1.68939E-002	5.75588E-002	5.36751E-002	1.68170E+004	1.63670E+002	2.46846E+002	1.89673E-002	1.89673E-002	5.88980E+004	8.00000E+000	5.00000E+000	0.00000E+000	3.35062E+002	1.92147E+002	7.38215E+001	3.00000E+002	1.81454E+000	3.49134E-002	0.00000E+000	3.37818E+001	5.30418E+000	7.31662E-001	4.47690E+002	3.57862E+002	1.15524E+002	1.46882E+001	1.94246E+000	6.12195E-001	1.95149E-002	3.37818E+001	-7.31935E+000	-9.18366E-003	1.46882E+001	2.74195E+001
1.66828E+002	8.99723E+002	1.63693E+002	2.46828E+002	1.23018E+000	1.30951E+000	9.00000E+003	9.78384E+002	1.00000E+000	5.89000E+002	0.00000E+000	5.60610E+004	1.61093E+000	2.99954E+001	1.29672E-002	1.38034E-002	4.70502E-002	5.30478E-002	1.68170E+004	1.63670E+002	2.46846E+002	1.89673E-002	1.89673E-002	5.88980E+004	8.00000E+000	6.00000E+000	0.00000E+000	4.69206E+002	3.98068E+002	9.83105E+001	1.00000E+002	2.90194E+000	3.31299E-002	0.00000E+000	1.08530E+001	4.35948E+000	6.97807E-001	4.47690E+002	3.57862E+002	1.15524E+002	1.48009E+001	1.94246E+000	6.12195E-001	-3.01710E-002	1.08530E+001	6.29977E+001	-9.17446E-003	1.48009E+001	2.74873E+001
1.60005E+002	7.37244E+002	1.63614E+002	2.46827E+002	1.18744E+000	1.37558E+000	7.46100E+003	6.80730E+002	1.00000E+000	5.90000E+002	0.00000E+000	5.61620E+004	1.63342E+000	2.71522E+001	1.37471E-002	1.59253E-002	4.34863E-002	5.75287E-002	1.68170E+004	1.63670E+002	2.46846E+002	1.89673E-002	1.89673E-002	5.88980E+004	8.00000E+000	7.00000E+000	0.00000E+000	2.84585E+002	3.89441E+002	9.42548E+001	1.00000E+002	2.31262E+000	2.39507E-002	0.00000E+000	2.71939E+002	4.56003E+000	7.32697E-001	4.47690E+002	3.57862E+002	1.15524E+002	1.49438E+001	1.94246E+000	6.12195E-001	-7.23536E-002	-1.92610E+001	1.13196E+002	-9.15925E-003	1.49438E+001	2.75872E+001
1.62942E+002	8.24120E+002	1.63570E+002	2.46859E+002	1.24323E+000	1.22302E+000	7.80600E+003	7.80657E+002	1.00000E+000	5.91000E+002	1.00000E+000	5.62630E+004	1.52049E+000	2.87075E+001	1.40714E-002	1.38426E-002	4.23378E-002	4.10566E-002	1.68170E+004	1.63670E+002	2.46846E+002	1.89673E-002	1.89673E-002	5.88980E+004	8.00000E+000	8.00000E+000	0.00000E+000	3.85195E+002	3.80597E+002	9.17523E+001	1.00000E+002	2.57792E+000	2.22483E-002	0.00000E+000	1.18235E+000	4.78979E+000	6.81962E-001	4.47690E+002	3.57862E+002	1.15524E+002	1.50582E+001	1.94246E+000	6.12195E-001	9.30015E-003	1.18235E+000	-2.07909E+001	-9.15335E-003	1.50582E+001	2.76867E+001
1.63388E+002	8.60731E+002	1.63043E+002	2.46456E+002	1.20324E+000	1.49731E+000	9.52600E+003	1.16852E+003	1.00000E+000	7.63000E+002	0.00000E+000	7.33960E+004	1.80163E+000	2.93382E+001	1.23281E-002	1.53411E-002	5.20264E-002	7.96745E-002	2.23340E+004	1.63007E+002	2.46463E+002	2.14467E-002	2.14467E-002	6.60440E+004	8.00000E+000	2.00000E+000	0.00000E+000	1.54375E+002	3.89334E+002	3.36584E+002	1.00000E+002	2.75362E+000	3.97759E-002	0.00000E+000	2.19822E+002	3.73542E+000	7.91584E-001	1.63941E+002	4.08032E+002	3.36839E+002	2.22128E+002	1.44784E+000	7.75629E-001	-1.07309E-001	-7.13784E+001	1.29493E+002	-1.05951E-001	-6.90722E+001	1.29089E+002
1.49119E+002	7.38713E+002	1.62977E+002	2.46432E+002	1.21946E+000	1.48202E+000	8.20500E+003	6.16213E+002	1.00000E+000	7.64000E+002	1.00000E+000	7.35030E+004	1.80726E+000	2.71793E+001	1.34626E-002	1.63611E-002	4.88419E-002	7.11578E-002	2.23340E+004	1.63007E+002	2.46463E+002	2.14467E-002	2.14467E-002	6.60440E+004	8.00000E+000	3.00000E+000	0.00000E+000	1.37866E+002	3.41981E+002	2.88529E+002	1.00000E+002	2.40110E+000	2.88255E-002	0.00000E+000	2.21090E+002	4.09605E+000	7.77834E-001	1.63941E+002	4.08032E+002	3.36839E+002	2.22176E+002	1.44784E+000	7.75629E-001	-9.55853E-002	-7.01096E+001	1.07485E+002	-1.05952E-001	-6.90241E+001	1.29124E+002
1.58762E+002	1.07604E+003	1.62954E+002	2.46471E+002	1.22552E+000	1.54245E+000	1.24420E+004	1.57149E+003	1.00000E+000	7.65000E+002	0.00000E+000	7.36040E+004	1.89032E+000	3.28030E+001	1.09869E-002	1.38282E-002	5.37236E-002	8.43755E-002	2.23340E+004	1.63008E+002	2.46463E+002	2.14467E-002	2.14467E-002	6.60440E+004	8.00000E+000	4.00000E+000	0.00000E+000	1.99840E+002	4.61136E+002	4.49324E+002	1.00000E+002	3.48548E+000	3.38675E-002	0.00000E+000	2.14031E+002	3.32621E+000	7.77851E-001	1.63941E+002	4.08032E+002	3.36839E+002	2.22248E+002	1.44784E+000	7.75629E-001	-1.12921E-001	-7.71691E+001	1.34932E+002	-1.05948E-001	-6.89520E+001	1.29189E+002
1.69695E+002	9.95708E+002	1.63031E+002	2.46505E+002	1.15587E+000	1.45111E+000	1.03090E+004	1.44234E+003	1.00000E+000	7.66000E+002	0.00000E+000	7.37030E+004	1.67729E+000	3.15548E+001	1.13841E-002	1.42919E-002	4.69060E-002	7.30357E-002	2.23340E+004	1.63008E+002	2.46463E+002	2.14467E-002	2.14467E-002	6.60440E+004	8.00000E+000	5.00000E+000	0.00000E+000	1.84552E+002	4.67150E+002	3.68256E+002	1.00000E+002	3.18012E+000	3.11697E-002	0.00000E+000	2.24579E+002	3.65467E+000	7.77740E-001	1.63941E+002	4.08032E+002	3.36839E+002	2.22303E+002	1.44784E+000	7.75629E-001	-1.11668E-001	-6.66215E+001	1.42982E+002	-1.05947E-001	-6.88969E+001	1.29261E+002
1.68049E+002	1.09916E+003	1.63009E+002	2.46477E+002	1.22582E+000	1.42819E+000	1.18660E+004	1.97351E+003	1.00000E+000	7.67000E+002	0.00000E+000	7.38200E+004	1.75070E+000	3.31536E+001	1.12531E-002	1.31109E-002	4.99491E-002	6.72983E-002	2.23340E+004	1.63008E+002	2.46463E+002	2.14467E-002	2.14467E-002	6.60440E+004	8.00000E+000	6.00000E+000	0.00000E+000	2.14501E+002	5.44858E+002	3.76415E+002	1.00000E+002	3.52516E+000	3.44753E-002	0.00000E+000	2.31206E+002	3.43674E+000	7.70890E-001	1.63941E+002	4.08032E+002	3.36839E+002	2.22338E+002	1.44784E+000	7.75629E-001	-7.46161E-002	-5.99943E+001	7.66786E+001	-1.05951E-001	-6.88618E+001	1.29297E+002
1.46652E+002	6.17939E+002	1.63052E+002	2.46425E+002	1.21636E+000	1.50378E+000	6.93600E+003	6.69267E+002	1.00000E+000	7.68000E+002	1.00000E+000	7.39200E+004	1.82915E+000	2.48584E+001	1.46053E-002	1.80564E-002	4.83668E-002	7.26307E-002	2.23340E+004	1.63008E+002	2.46463E+002	2.14467E-002	2.14467E-002	6.60440E+004	8.00000E+000	7.00000E+000	0.00000E+000	1.06998E+002	2.98603E+002	2.30258E+002	1.00000E+002	1.98250E+000	3.28013E-002	0.00000E+000	2.25455E+002	4.19434E+000	8.26176E-001	1.63941E+002	4.08032E+002	3.36839E+002	2.22388E+002	1.44784E+000	7.75629E-001	-1.04072E-001	-6.57450E+001	1.28672E+002	-1.05952E-001	-6.88125E+001	1.29349E+002
1.34313E+002	4.83738E+002	1.62987E+002	2.46426E+002	1.21647E+000	1.67233E+000	5.94000E+003	4.50319E+002	1.00000E+000	7.69000E+002	7.00000E+000	7.40300E+004	2.03435E+000	2.19940E+001	1.57837E-002	2.16985E-002	5.41165E-002	1.00009E-001	2.23340E+004	1.63008E+002	2.46463E+002	2.14467E-002	2.14467E-002	6.60440E+004	8.00000E+000	8.00000E+000	0.00000E+000	8.96395E+001	2.20697E+002	2.02393E+002	1.00000E+002	1.60695E+000	2.39491E-002	0.00000E+000	2.17276E+002	4.71967E+000	7.93389E-001	1.63941E+002	4.08032E+002	3.36839E+002	2.22464E+002	1.44784E+000	7.75629E-001	-1.56314E-001	-3.65124E+002	-6.32468E+001	-1.05946E-001	-6.87364E+001	1.29401E+002
1.29879E+002	2.45287E+002	1.62684E+002	2.46679E+002	1.32194E+000	1.20656E+000	2.43200E+003	1.84713E+002	1.00000E+000	8.51000E+002	2.30000E+001	8.23760E+004	1.59501E+000	1.56616E+001	2.68060E-002	2.44663E-002	6.88847E-002	5.83524E-002	2.50910E+004	1.62664E+002	2.46669E+002	1.97799E-002	1.97799E-002	2.98570E+004	8.00000E+000	1.00000E+000	0.00000E+000	1.42574E+002	1.06181E+002	2.11847E+001	0.00000E+000	8.08724E-001	6.57961E-002	0.00000E+000	3.74271E+001	7.22877E+000	8.09553E-001	2.50550E+002	1.70300E+002	5.28198E+001	4.35921E+001	2.36617E+000	7.05865E-001	4.71691E-002	3.74271E+001	-5.60950E+001	3.55191E-002	4.35921E+001	-2.78760E+001
1.36534E+002	2.62794E+002	1.62574E+002	2.46656E+002	1.17874E+000	1.16806E+000	2.26300E+003	2.92099E+002	1.00000E+000	8.52000E+002	2.50000E+001	8.24840E+004	1.37684E+000	1.62109E+001	2.47786E-002	2.45541E-002	6.10797E-002	6.00807E-002	2.50910E+004	1.62664E+002	2.46669E+002	1.97799E-002	1.97799E-002	2.98570E+004	8.00000E+000	2.00000E+000	0.00000E+000	1.42799E+002	1.17857E+002	2.02116E+001	0.00000E+000	8.40305E-001	8.20145E-002	0.00000E+000	3.17965E+001	7.41775E+000	8.17856E-001	2.50550E+002	1.70300E+002	5.28198E+001	4.36550E+001	2.36617E+000	7.05865E-001	6.11256E-003	3.17965E+001	1.55939E+001	3.55251E-002	4.36550E+001	-2.78473E+001
1.35088E+002	2.74807E+002	1.62641E+002	2.46699E+002	1.22377E+000	1.14605E+000	2.40800E+003	2.53278E+002	1.00000E+000	8.53000E+002	2.20000E+001	8.25870E+004	1.40251E+000	1.65773E+001	2.49386E-002	2.33549E-002	6.42859E-002	5.70506E-002	2.50910E+004	1.62664E+002	2.46669E+002	1.97799E-002	1.97799E-002	2.98570E+004	8.00000E+000	3.00000E+000	0.00000E+000	1.61012E+002	1.17061E+002	2.31177E+001	0.00000E+000	9.02187E-001	7.42722E-002	0.00000E+000	3.87959E+001	7.15382E+000	8.22100E-001	2.50550E+002	1.70300E+002	5.28198E+001	4.37237E+001	2.36617E+000	7.05865E-001	3.43521E-002	3.87959E+001	-3.04744E+001	3.55323E-002	4.37237E+001	-2.77746E+001
1.24453E+002	2.56194E+002	1.62709E+002	2.46648E+002	1.42813E+000	1.25294E+000	2.82900E+003	1.78488E+002	1.00000E+000	8.54000E+002	2.40000E+001	8.26920E+004	1.78935E+000	1.60060E+001	2.68503E-002	2.35566E-002	6.59301E-002	5.21247E-002	2.50910E+004	1.62664E+002	2.46669E+002	1.97799E-002	1.97799E-002	2.98570E+004	8.00000E+000	4.00000E+000	0.00000E+000	1.50545E+002	1.01985E+002	5.14706E+001	3.00000E+002	9.23820E-001	4.58307E-002	0.00000E+000	4.82506E+001	1.11184E+001	4.88015E-001	2.50550E+002	1.70300E+002	5.28198E+001	4.37666E+001	2.36617E+000	7.05865E-001	6.68733E-002	4.82506E+001	-8.28989E+001	3.55331E-002	4.37666E+001	-2.77272E+001
1.39166E+002	4.35072E+002	1.62652E+002	2.46685E+002	1.25570E+000	1.22091E+000	4.15700E+003	4.11779E+002	1.00000E+000	8.55000E+002	1.50000E+001	8.27740E+004	1.53310E+000	2.08584E+001	1.94759E-002	1.89362E-002	4.84988E-002	4.60867E-002	2.50910E+004	1.62664E+002	2.46669E+002	1.97799E-002	1.97799E-002	2.98570E+004	8.00000E+000	5.00000E+000	0.00000E+000	2.37628E+002	1.92266E+002	3.32432E+001	0.00000E+000	1.38568E+000	3.07982E-002	0.00000E+000	3.30501E+001	5.45183E+000	8.21030E-001	2.50550E+002	1.70300E+002	5.28198E+001	4.38120E+001	2.36617E+000	7.05865E-001	1.56177E-002	3.30501E+001	-9.67206E-001	3.55350E-002	4.38120E+001	-2.76912E+001
1.39143E+002	5.34814E+002	1.62606E+002	2.46699E+002	1.31801E+000	1.22496E+000	5.36900E+003	5.36886E+002	1.00000E+000	8.56000E+002	5.00000E+000	8.28710E+004	1.61450E+000	2.31260E+001	1.79875E-002	1.67176E-002	5.22981E-002	4.56401E-002	2.50910E+004	1.62664E+002	2.46669E+002	1.97799E-002	1.97799E-002	2.98570E+004	8.00000E+000	6.00000E+000	0.00000E+000	3.15828E+002	1.97053E+002	6.40643E+001	1.00000E+002	1.73822E+000	3.63633E-002	0.00000E+000	4.83325E+001	5.32850E+000	7.39162E-001	2.50550E+002	1.70300E+002	5.28198E+001	4.38279E+001	2.36617E+000	7.05865E-001	3.81441E-002	4.83325E+001	-2.81063E+001	3.55294E-002	4.38279E+001	-2.76711E+001
1.40301E+002	4.04688E+002	1.62760E+002	2.46687E+002	1.33780E+000	1.19608E+000	4.02200E+003	5.73943E+002	1.00000E+000	8.57000E+002	1.60000E+001	8.29850E+004	1.60011E+000	2.01169E+001	2.10945E-002	1.88599E-002	7.06540E-002	5.71774E-002	2.50910E+004	1.62664E+002	2.46669E+002	1.97799E-002	1.97799E-002	2.98570E+004	8.00000E+000	7.00000E+000	0.00000E+000	2.39453E+002	1.59471E+002	1.27005E+002	3.00000E+002	1.61583E+000	6.77767E-002	0.00000E+000	6.59605E+001	1.84098E+001	2.47184E-001	2.50550E+002	1.70300E+002	5.28198E+001	4.38521E+001	2.36617E+000	7.05865E-001	5.74624E-002	6.59605E+001	-4.71442E+001	3.55253E-002	4.38521E+001	-2.76128E+001
1.45701E+002	6.07490E+002	1.62674E+002	2.46620E+002	1.32944E+000	1.27254E+000	6.37700E+003	4.98696E+002	1.00000E+000	8.58000E+002	1.00000E+000	8.30740E+004	1.69177E+000	2.46473E+001	1.66479E-002	1.59355E-002	5.26163E-002	4.84524E-002	2.50910E+004	1.62664E+002	2.46669E+002	1.97799E-002	1.97799E-002	2.98570E+004	8.00000E+000	8.00000E+000	0.00000E+000	3.68603E+002	2.33759E+002	4.47758E+001	0.00000E+000	1.93711E+000	3.33529E-002	0.00000E+000	4.53773E+001	4.03958E+000	8.94638E-001	2.50550E+002	1.70300E+002	5.28198E+001	4.38990E+001	2.36617E+000	7.05865E-001	2.34255E-002	4.53773E+001	-3.31402E+000	3.55285E-002	4.38990E+001	-2.75960E+001
1.29256E+002	4.29379E+002	1.62614E+002	2.46390E+002	1.26432E+000	1.71639E+000	5.59900E+003	4.27659E+002	1.00000E+000	1.63600E+003	1.40000E+001	1.59678E+005	2.17006E+000	2.07215E+001	1.68966E-002	2.29383E-002	4.93609E-002	8.82786E-002	4.77720E+004	1.62614E+002	2.46390E+002	4.93609E-002	8.82786E-002	5.59900E+003	1.00000E+000	1.00000E+000	0.00000E+000	2.31134E+002	4.53125E+001	1.77005E+002	1.00000E+002	1.42739E+000	2.85955E-002	0.00000E+000	1.30602E+002	4.99575E+000	7.72031E-001	2.31134E+002	4.53125E+001	1.77005E+002	1.30602E+002	4.99575E+000	7.72031E-001	-1.50632E-001	-1.60598E+002	1.29133E+002	-1.50632E-001	-1.60598E+002	1.29133E+002
1.24123E+002	1.77580E+002	1.62512E+002	2.46565E+002	1.31657E+000	1.65884E+000	2.34200E+003	2.39542E+002	1.00000E+000	1.66600E+003	3.10000E+001	1.62683E+005	2.18398E+000	1.33259E+001	2.72051E-002	3.42776E-002	8.29348E-002	1.28747E-001	4.85930E+004	1.62516E+002	2.46390E+002	6.17772E-002	6.17772E-002	9.44300E+003	5.00000E+000	3.00000E+000	0.00000E+000	9.43867E+001	2.81721E+001	7.63812E+001	1.00000E+002	6.25274E-001	1.62489E-001	0.00000E+000	1.35166E+002	9.48469E+000	6.28745E-001	8.93319E+001	3.14216E+001	8.15830E+001	1.44056E+002	4.98560E+000	5.95687E-001	-1.13919E-001	-1.56034E+002	5.80062E+001	-1.53954E-001	-4.38344E+002	-1.41564E+002
1.24597E+002	2.21041E+002	1.62484E+002	2.46323E+002	1.16906E+000	1.64475E+000	2.58000E+003	3.32281E+002	1.00000E+000	1.66800E+003	2.50000E+001	1.62881E+005	1.92280E+000	1.48674E+001	2.30158E-002	3.23809E-002	6.69548E-002	1.28161E-001	4.85930E+004	1.62516E+002	2.46391E+002	6.17772E-002	6.17772E-002	9.44300E+003	5.00000E+000	5.00000E+000	0.00000E+000	1.21402E+002	2.81646E+001	7.69262E+001	1.00000E+002	7.07619E-001	1.08341E-001	0.00000E+000	1.20123E+002	7.88440E+000	7.20630E-001	8.93319E+001	3.14216E+001	8.15830E+001	1.44092E+002	4.98560E+000	5.95687E-001	-1.68023E-001	-4.62277E+002	-1.35281E+002	-1.53951E-001	-4.38308E+002	-1.41570E+002
1.36666E+002	6.47467E+002	1.64014E+002	2.46794E+002	1.27149E+000	1.71323E+000	8.42900E+003	5.18086E+002	1.00000E+000	1.94100E+003	3.00000E+000	1.89486E+005	2.17835E+000	2.54454E+001	1.38492E-002	1.86606E-002	6.11574E-002	1.09636E-001	5.65110E+004	1.63981E+002	2.46694E+002	7.42522E-002	7.42522E-002	1.64240E+004	2.00000E+000	1.00000E+000	0.00000E+000	2.97166E+002	9.38410E+001	2.81251E+002	1.00000E+002	2.12323E+000	2.58914E-002	0.00000E+000	1.49091E+002	4.80503E+000	6.54194E-001	3.00912E+002	8.65904E+001	2.79538E+002	1.47315E+002	3.30005E+000	6.82387E-001	-1.46952E-001	-1.42109E+002	1.40164E+002	-1.61454E-001	-4.35085E+002	-1.21960E+002
1.41033E+002	6.30667E+002	1.63948E+002	2.46589E+002	1.21533E+000	1.74127E+000	7.99500E+003	2.76966E+002	1.00000E+000	1.94200E+003	4.00000E+000	1.89593E+005	2.11621E+000	2.51131E+001	1.35920E-002	1.94741E-002	5.22734E-002	1.05260E-001	5.65110E+004	1.63981E+002	2.46694E+002	7.42522E-002	7.42522E-002	1.64240E+004	2.00000E+000	2.00000E+000	0.00000E+000	3.04861E+002	7.89463E+001	2.77732E+002	1.00000E+002	2.09044E+000	1.49547E-002	0.00000E+000	1.45595E+002	4.52303E+000	7.13595E-001	3.00912E+002	8.65904E+001	2.79538E+002	1.47339E+002	3.30005E+000	6.82387E-001	-1.76887E-001	-4.36805E+002	-9.00909E+001	-1.61451E-001	-4.35061E+002	-1.21980E+002
1.31399E+002	5.51006E+002	1.63932E+002	2.46927E+002	1.32660E+000	1.49790E+000	6.66300E+003	5.03370E+002	1.00000E+000	1.99700E+003	4.00000E+000	1.94924E+005	1.98712E+000	2.34735E+001	1.62520E-002	1.83505E-002	5.92247E-002	7.48348E-002	5.81020E+004	1.63973E+002	2.46882E+002	2.98445E-002	2.98445E-002	5.36500E+004	6.00000E+000	1.00000E+000	0.00000E+000	1.58539E+002	2.01750E+002	2.01486E+002	1.00000E+002	1.75359E+000	2.43588E-002	0.00000E+000	2.25579E+002	8.57533E+000	4.12293E-001	3.35654E+002	5.01911E+002	4.88765E+002	2.29040E+002	2.42394E+000	5.14026E-001	-5.92831E-002	-6.56211E+001	4.17987E+001	-7.48852E-002	-6.21605E+001	7.52587E+001
1.27577E+002	3.17430E+002	1.63898E+002	2.46910E+002	1.35932E+000	1.45624E+000	3.83300E+003	3.84767E+002	1.00000E+000	1.99800E+003	1.70000E+001	1.95026E+005	1.97950E+000	1.78166E+001	2.19560E-002	2.35215E-002	7.30928E-002	8.33521E-002	5.81020E+004	1.63973E+002	2.46882E+002	2.98445E-002	2.98445E-002	5.36500E+004	6.00000E+000	2.00000E+000	0.00000E+000	7.80907E+001	1.43667E+002	1.05295E+002	1.00000E+002	1.01435E+000	9.45291E-002	0.00000E+000	2.47422E+002	8.04514E+000	5.79412E-001	3.35654E+002	5.01911E+002	4.88765E+002	2.29090E+002	2.42394E+000	5.14026E-001	-3.30308E-002	-4.37777E+001	1.38067E+001	-7.48750E-002	-6.21095E+001	7.52815E+001
1.44192E+002	7.29595E+002	1.63851E+002	2.46976E+002	1.27278E+000	1.34439E+000	7.70300E+003	4.93923E+002	1.00000E+000	1.99900E+003	1.00000E+000	1.95107E+005	1.71111E+000	2.70110E+001	1.45018E-002	1.53177E-002	5.30136E-002	5.88930E-002	5.81020E+004	1.63973E+002	2.46882E+002	2.98445E-002	2.98445E-002	5.36500E+004	6.00000E+000	3.00000E+000	0.00000E+000	1.83601E+002	3.82570E+002	1.81462E+002	1.00000E+002	2.29000E+000	2.07835E-002	0.00000E+000	2.68744E+002	4.64425E+000	7.08019E-001	3.35654E+002	5.01911E+002	4.88765E+002	2.29129E+002	2.42394E+000	5.14026E-001	-2.59576E-002	-2.24556E+001	2.18024E+001	-7.48681E-002	-6.20713E+001	7.53062E+001
1.58778E+002	6.98916E+002	1.63986E+002	2.46936E+002	1.25349E+000	1.35206E+000	7.30500E+003	9.63856E+002	1.00000E+000	2.00000E+003	2.00000E+000	1.95204E+005	1.69479E+000	2.64370E+001	1.46659E-002	1.58192E-002	6.05659E-002	7.01439E-002	5.81020E+004	1.63973E+002	2.46882E+002	2.98445E-002	2.98445E-002	5.36500E+004	6.00000E+000	4.00000E+000	0.00000E+000	1.67975E+002	3.47922E+002	1.99092E+002	1.00000E+002	2.20216E+000	4.22298E-002	0.00000E+000	2.60092E+002	5.07929E+000	6.64780E-001	3.35654E+002	5.01911E+002	4.88765E+002	2.29153E+002	2.42394E+000	5.14026E-001	-3.64301E-002	-3.11084E+001	3.29119E+001	-7.48646E-002	-6.20469E+001	7.53436E+001
4.01301E+002	2.02334E+003	1.64020E+002	2.46827E+002	1.32411E+000	1.63555E+000	2.63330E+004	3.14265E+003	1.00000E+000	2.00100E+003	1.00000E+000	1.95298E+005	2.16565E+000	4.49815E+001	8.15966E-003	1.00789E-002	5.84032E-002	8.87777E-002	5.81020E+004	1.63973E+002	2.46882E+002	2.98445E-002	2.98445E-002	5.36500E+004	6.00000E+000	5.00000E+000	0.00000E+000	5.28653E+002	7.39552E+002	8.17523E+002	1.00000E+002	6.54183E+000	1.45353E-002	0.00000E+000	2.20905E+002	3.32540E+000	5.34806E-001	3.35654E+002	5.01911E+002	4.88765E+002	2.29167E+002	2.42394E+000	5.14026E-001	-1.03901E-001	-7.02948E+001	1.24009E+002	-7.48639E-002	-6.20331E+001	7.53479E+001
1.65024E+002	8.82114E+002	1.62427E+002	2.46384E+002	1.23691E+000	1.19502E+000	8.13900E+003	1.19227E+003	1.00000E+000	3.87500E+003	0.00000E+000	3.72187E+005	1.47814E+000	2.97004E+001	1.37105E-002	1.32462E-002	4.90259E-002	4.59046E-002	1.09780E+005	1.62477E+002	2.46411E+002	1.44926E-002	1.44926E-002	8.38360E+004	8.00000E+000	1.00000E+000	0.00000E+000	4.12628E+002	4.48437E+002	2.17694E+002	3.00000E+002	3.28961E+000	4.57778E-002	0.00000E+000	2.13236E+001	8.70486E+000	3.67488E-001	5.35247E+002	5.55064E+002	1.99877E+002	3.36140E+001	1.94641E+000	5.12084E-001	1.83889E-002	2.13236E+001	-1.79772E+001	2.84761E-002	3.36140E+001	-2.46578E+001
1.68286E+002	1.17015E+003	1.62518E+002	2.46429E+002	1.33593E+000	1.28521E+000	1.24640E+004	1.47485E+003	1.00000E+000	3.87600E+003	0.00000E+000	3.72277E+005	1.71695E+000	3.42075E+001	1.19662E-002	1.15118E-002	4.56874E-002	4.24136E-002	1.09780E+005	1.62477E+002	2.46411E+002	1.44926E-002	1.44926E-002	8.38360E+004	8.00000E+000	2.00000E+000	0.00000E+000	5.62238E+002	5.82978E+002	7.91630E+001	0.00000E+000	3.65588E+000	2.54012E-002	0.00000E+000	3.99387E+001	3.03518E+000	8.51683E-001	5.35247E+002	5.55064E+002	1.99877E+002	3.36378E+001	1.94641E+000	5.12084E-001	2.05202E-002	3.99387E+001	-3.34402E+000	2.84823E-002	3.36378E+001	-2.46233E+001
1.68464E+002	1.12797E+003	1.62520E+002	2.46410E+002	1.27080E+000	1.19727E+000	1.07030E+004	1.75960E+003	1.00000E+000	3.87700E+003	0.00000E+000	3.72378E+005	1.52149E+000	3.35852E+001	1.22836E-002	1.15728E-002	4.79068E-002	4.27214E-002	1.09780E+005	1.62477E+002	2.46411E+002	1.44926E-002	1.44926E-002	8.38360E+004	8.00000E+000	3.00000E+000	0.00000E+000	5.38068E+002	5.71870E+002	2.56511E+002	3.00000E+002	4.15822E+000	3.62348E-002	0.00000E+000	2.69620E+001	6.89657E+000	4.04488E-001	5.35247E+002	5.55064E+002	1.99877E+002	3.40086E+001	1.94641E+000	5.12084E-001	3.10574E-002	2.69620E+001	-3.61534E+001	2.85796E-002	3.40086E+001	-2.44381E+001
1.83913E+002	1.31480E+003	1.62439E+002	2.46374E+002	1.31200E+000	1.21177E+000	1.30080E+004	2.54394E+003	1.00000E+000	3.87800E+003	0.00000E+000	3.72464E+005	1.58984E+000	3.62602E+001	1.15035E-002	1.06246E-002	5.29719E-002	4.53927E-002	1.09780E+005	1.62477E+002	2.46411E+002	1.44926E-002	1.44926E-002	8.38360E+004	8.00000E+000	4.00000E+000	0.00000E+000	6.18446E+002	6.44353E+002	1.65407E+002	1.00000E+002	4.29850E+000	4.53149E-002	0.00000E+000	3.72605E+001	3.84840E+000	6.57515E-001	5.35247E+002	5.55064E+002	1.99877E+002	3.40626E+001	1.94641E+000	5.12084E-001	4.09875E-002	3.72605E+001	-4.46285E+001	2.85938E-002	3.40626E+001	-2.44301E+001
1.86803E+002	1.42825E+003	1.62486E+002	2.46379E+002	1.29594E+000	1.21700E+000	1.40260E+004	2.15270E+003	1.00000E+000	3.87900E+003	0.00000E+000	3.72559E+005	1.57715E+000	3.77922E+001	1.09425E-002	1.02759E-002	4.77071E-002	4.22382E-002	1.09780E+005	1.62477E+002	2.46411E+002	1.44926E-002	1.44926E-002	8.38360E+004	8.00000E+000	5.00000E+000	0.00000E+000	6.71043E+002	7.16190E+002	4.62249E+002	3.00000E+002	5.68178E+000	3.27788E-002	0.00000E+000	3.42124E+000	1.07327E+001	2.27046E-001	5.35247E+002	5.55064E+002	1.99877E+002	3.40952E+001	1.94641E+000	5.12084E-001	3.26992E-002	3.42124E+000	-6.27999E+001	2.86023E-002	3.40952E+001	-2.44044E+001
1.68608E+002	9.09288E+002	1.62453E+002	2.46438E+002	1.25757E+000	1.18529E+000	8.45800E+003	1.40543E+003	1.00000E+000	3.88000E+003	0.00000E+000	3.72655E+005	1.49058E+000	3.01544E+001	1.36740E-002	1.28881E-002	5.19853E-002	4.64063E-002	1.09780E+005	1.62477E+002	2.46411E+002	1.44926E-002	1.44926E-002	8.38360E+004	8.00000E+000	6.00000E+000	0.00000E+000	4.46102E+002	4.36878E+002	1.21881E+002	3.00000E+002	3.02757E+000	5.40877E-002	0.00000E+000	4.10672E+001	5.01044E+000	6.26298E-001	5.35247E+002	5.55064E+002	1.99877E+002	3.40923E+001	1.94641E+000	5.12084E-001	3.08725E-002	4.10672E+001	-2.17080E+001	2.86014E-002	3.40923E+001	-2.44037E+001
1.54447E+002	9.32491E+002	1.62480E+002	2.46479E+002	1.29223E+000	1.21624E+000	9.12900E+003	1.11593E+003	1.00000E+000	3.88100E+003	0.00000E+000	3.72738E+005	1.57167E+000	3.05367E+001	1.35248E-002	1.27294E-002	4.63606E-002	4.13195E-002	1.09780E+005	1.62477E+002	2.46411E+002	1.44926E-002	1.44926E-002	8.38360E+004	8.00000E+000	7.00000E+000	0.00000E+000	4.56609E+002	4.61790E+002	6.97476E+001	0.00000E+000	2.95351E+000	3.42910E-002	0.00000E+000	4.14829E+001	3.66059E+000	8.25141E-001	5.35247E+002	5.55064E+002	1.99877E+002	3.40602E+001	1.94641E+000	5.12084E-001	3.15684E-002	4.14829E+001	-2.25943E+001	2.85927E-002	3.40602E+001	-2.44094E+001
1.64146E+002	8.40957E+002	1.62478E+002	2.46422E+002	1.24417E+000	1.21151E+000	7.90900E+003	8.22067E+002	1.00000E+000	3.88200E+003	0.00000E+000	3.72842E+005	1.50732E+000	2.89993E+001	1.39900E-002	1.36228E-002	4.35003E-002	4.13768E-002	1.09780E+005	1.62477E+002	2.46411E+002	1.44926E-002	1.44926E-002	8.38360E+004	8.00000E+000	8.00000E+000	0.00000E+000	4.23520E+002	3.99517E+002	1.20148E+002	3.00000E+002	2.84478E+000	3.17700E-002	0.00000E+000	4.33162E+001	5.41741E+000	5.99016E-001	5.35247E+002	5.55064E+002	1.99877E+002	3.40448E+001	1.94641E+000	5.12084E-001	1.45772E-002	4.33162E+001	1.11866E+001	2.85884E-002	3.40448E+001	-2.44244E+001
1.33072E+002	3.48240E+002	1.63075E+002	2.46536E+002	1.22720E+000	1.33509E+000	3.53700E+003	2.72729E+002	1.00000E+000	4.16900E+003	1.80000E+001	3.99792E+005	1.63843E+000	1.86612E+001	2.06347E-002	2.24488E-002	5.21641E-002	6.09046E-002	1.17624E+005	1.63005E+002	2.46641E+002	2.42336E-002	2.42336E-002	5.48400E+004	7.00000E+000	1.00000E+000	0.00000E+000	7.98799E+001	1.79488E+002	9.41128E+001	1.00000E+002	1.08646E+000	4.90113E-002	0.00000E+000	2.70180E+002	6.65487E+000	7.29178E-001	1.81839E+002	4.05747E+002	2.15574E+002	2.69706E+002	1.70588E+000	7.22428E-001	-4.09360E-002	-2.10196E+001	5.13025E+001	-4.79057E-002	-2.14939E+001	6.40412E+001
1.50818E+002	9.04406E+002	1.63047E+002	2.46661E+002	1.23307E+000	1.37802E+000	9.49600E+003	9.99193E+002	1.00000E+000	4.17000E+003	0.00000E+000	3.99866E+005	1.69919E+000	3.00733E+001	1.26537E-002	1.41411E-002	4.89897E-002	6.07306E-002	1.17624E+005	1.63005E+002	2.46641E+002	2.42336E-002	2.42336E-002	5.48400E+004	7.00000E+000	2.00000E+000	0.00000E+000	2.23229E+002	4.72128E+002	2.17078E+002	1.00000E+002	2.79260E+000	2.43957E-002	0.00000E+000	2.77081E+002	4.08361E+000	7.25232E-001	1.81839E+002	4.05747E+002	2.15574E+002	2.69723E+002	1.70588E+000	7.22428E-001	-5.43452E-002	-1.41185E+001	8.36789E+001	-4.79012E-002	-2.14768E+001	6.40606E+001
1.42895E+002	6.91391E+002	1.62983E+002	2.46709E+002	1.26579E+000	1.38913E+000	7.50000E+003	1.02103E+003	1.00000E+000	4.17100E+003	1.00000E+000	3.99956E+005	1.75834E+000	2.62943E+001	1.46161E-002	1.60403E-002	6.39639E-002	7.66600E-002	1.17624E+005	1.63005E+002	2.46641E+002	2.42336E-002	2.42336E-002	5.48400E+004	7.00000E+000	3.00000E+000	0.00000E+000	1.59738E+002	3.83606E+002	1.86735E+002	1.00000E+002	2.23997E+000	5.72098E-002	0.00000E+000	2.72156E+002	4.24901E+000	7.84282E-001	1.81839E+002	4.05747E+002	2.15574E+002	2.69684E+002	1.70588E+000	7.22428E-001	-4.52960E-002	-1.90443E+001	6.15435E+001	-4.79116E-002	-2.15163E+001	6.40355E+001
1.51645E+002	8.66722E+002	1.62961E+002	2.46565E+002	1.20513E+000	1.43350E+000	9.24400E+003	1.15568E+003	1.00000E+000	4.17200E+003	0.00000E+000	4.00054E+005	1.72756E+000	2.94401E+001	1.25345E-002	1.49097E-002	5.23214E-002	7.33356E-002	1.17624E+005	1.63005E+002	2.46641E+002	2.42336E-002	2.42336E-002	5.48400E+004	7.00000E+000	4.00000E+000	0.00000E+000	1.78755E+002	4.15665E+002	2.95264E+002	1.00000E+002	2.76207E+000	4.02470E-002	0.00000E+000	2.54636E+002	4.15910E+000	7.21708E-001	1.81839E+002	4.05747E+002	2.15574E+002	2.69717E+002	1.70588E+000	7.22428E-001	-8.54108E-002	-3.65637E+001	1.21084E+002	-4.79029E-002	-2.14830E+001	6.40297E+001
1.36529E+002	6.93704E+002	1.62956E+002	2.46648E+002	1.25207E+000	1.38493E+000	7.43300E+003	1.08504E+003	1.00000E+000	4.17300E+003	0.00000E+000	4.00153E+005	1.73403E+000	2.63383E+001	1.45226E-002	1.60637E-002	5.32374E-002	6.46457E-002	1.17624E+005	1.63005E+002	2.46641E+002	2.42336E-002	2.42336E-002	5.48400E+004	7.00000E+000	5.00000E+000	0.00000E+000	1.67588E+002	3.53516E+002	1.82135E+002	1.00000E+002	2.15938E+000	3.97205E-002	0.00000E+000	2.72218E+002	4.81417E+000	6.95325E-001	1.81839E+002	4.05747E+002	2.15574E+002	2.69712E+002	1.70588E+000	7.22428E-001	-4.92185E-002	-1.89822E+001	6.90397E+001	-4.79043E-002	-2.14881E+001	6.40370E+001
1.46269E+002	8.72831E+002	1.63022E+002	2.46719E+002	1.27286E+000	1.34567E+000	9.23700E+003	1.33098E+003	1.00000E+000	4.17400E+003	0.00000E+000	4.00252E+005	1.71285E+000	2.95437E+001	1.32439E-002	1.40014E-002	5.75405E-002	6.41119E-002	1.17624E+005	1.63005E+002	2.46641E+002	2.42336E-002	2.42336E-002	5.48400E+004	7.00000E+000	6.00000E+000	0.00000E+000	2.14695E+002	4.65879E+002	2.16312E+002	1.00000E+002	2.74622E+000	3.62160E-002	0.00000E+000	2.76082E+002	4.07085E+000	7.37633E-001	1.81839E+002	4.05747E+002	2.15574E+002	2.69709E+002	1.70588E+000	7.22428E-001	-2.66268E-002	-1.51185E+001	3.02150E+001	-4.79050E-002	-2.14907E+001	6.40570E+001
1.47828E+002	8.02656E+002	1.63025E+002	2.46593E+002	1.26474E+000	1.33639E+000	8.39300E+003	9.77041E+002	1.00000E+000	4.17500E+003	0.00000E+000	4.00346E+005	1.69019E+000	2.83312E+001	1.38052E-002	1.45873E-002	5.66728E-002	6.30588E-002	1.17624E+005	1.63005E+002	2.46641E+002	2.42336E-002	2.42336E-002	5.48400E+004	7.00000E+000	7.00000E+000	0.00000E+000	1.77586E+002	4.14932E+002	2.31861E+002	1.00000E+002	2.53945E+000	4.35629E-002	0.00000E+000	2.66639E+002	4.25447E+000	7.40434E-001	1.81839E+002	4.05747E+002	2.15574E+002	2.69721E+002	1.70588E+000	7.22428E-001	-2.63662E-002	-2.45610E+001	2.02664E+001	-4.79020E-002	-2.14790E+001	6.40474E+001
1.29407E+002	2.36554E+002	1.62998E+002	2.46602E+002	1.27116E+000	1.31668E+000	2.44900E+003	1.75224E+002	1.00000E+000	6.26100E+003	3.20000E+001	5.86957E+005	1.67372E+000	1.53803E+001	2.56866E-002	2.66065E-002	5.99158E-002	6.38338E-002	1.71109E+005	1.62861E+002	2.46726E+002	1.57029E-002	1.57029E-002	1.55691E+005	1.90000E+001	1.00000E+000	0.00000E+000	6.38504E+001	1.27364E+002	4.81005E+001	1.00000E+002	7.28371E-001	6.23256E-002	0.00000E+000	2.88942E+002	7.74873E+000	7.52603E-001	2.52028E+002	4.95210E+002	1.65020E+002	1.82811E+000	9.28633E-001	7.87617E-001	-1.65235E-002	-2.25763E+000	2.40641E+001	-2.74247E-002	1.82811E+000	4.86442E+001
1.51073E+002	8.59916E+002	1.62940E+002	2.46746E+002	1.19083E+000	1.27254E+000	8.10900E+003	1.28781E+003	1.00000E+000	6.26200E+003	0.00000E+000	5.87021E+005	1.51538E+000	2.93243E+001	1.32241E-002	1.41315E-002	5.30909E-002	6.03637E-002	1.71109E+005	1.62861E+002	2.46726E+002	1.57029E-002	1.57029E-002	1.55691E+005	1.90000E+001	2.00000E+000	0.00000E+000	2.19609E+002	4.93536E+002	1.58945E+002	1.00000E+002	2.64564E+000	4.04336E-002	0.00000E+000	2.90128E+002	3.66551E+000	8.74326E-001	2.52028E+002	4.95210E+002	1.65020E+002	1.82828E+000	9.28633E-001	7.87617E-001	-3.21068E-002	-1.07220E+000	5.45740E+001	-2.74244E-002	1.82828E+000	4.86518E+001
1.38304E+002	5.03407E+002	1.62857E+002	2.46756E+002	1.20775E+000	1.22819E+000	4.65400E+003	5.68968E+002	1.00000E+000	6.26300E+003	1.10000E+001	5.87117E+005	1.48335E+000	2.24367E+001	1.77038E-002	1.80033E-002	5.37134E-002	5.54347E-002	1.71109E+005	1.62861E+002	2.46726E+002	1.57029E-002	1.57029E-002	1.55691E+005	1.90000E+001	3.00000E+000	0.00000E+000	1.49952E+002	2.77205E+002	8.95241E+001	1.00000E+002	1.56611E+000	4.96068E-002	0.00000E+000	4.64658E+000	5.52732E+000	7.65356E-001	2.52028E+002	4.95210E+002	1.65020E+002	1.79285E+000	9.28633E-001	7.87617E-001	-7.33003E-003	4.64658E+000	1.37122E+001	-2.74337E-002	1.79285E+000	4.86200E+001
1.47430E+002	9.26955E+002	1.62881E+002	2.46680E+002	1.23175E+000	1.33009E+000	9.42300E+003	8.69467E+002	1.00000E+000	6.26400E+003	0.00000E+000	5.87186E+005	1.63833E+000	3.04459E+001	1.26890E-002	1.37020E-002	4.72221E-002	5.47472E-002	1.71109E+005	1.62861E+002	2.46726E+002	1.57029E-002	1.57029E-002	1.55691E+005	1.90000E+001	4.00000E+000	0.00000E+000	2.36089E+002	5.21367E+002	1.86079E+002	1.00000E+002	2.86922E+000	2.59705E-002	0.00000E+000	2.87781E+002	3.58470E+000	8.29361E-001	2.52028E+002	4.95210E+002	1.65020E+002	1.75835E+000	9.28633E-001	7.87617E-001	-3.73447E-002	-3.41937E+000	6.20948E+001	-2.74427E-002	1.75835E+000	4.85972E+001
1.56083E+002	1.02180E+003	1.62856E+002	2.46709E+002	1.24712E+000	1.36101E+000	1.07400E+004	1.88866E+003	1.00000E+000	6.26500E+003	0.00000E+000	5.87276E+005	1.69734E+000	3.19656E+001	1.20339E-002	1.31329E-002	5.07039E-002	6.00842E-002	1.71109E+005	1.62861E+002	2.46726E+002	1.57029E-002	1.57029E-002	1.55691E+005	1.90000E+001	5.00000E+000	0.00000E+000	2.48564E+002	5.62158E+002	2.24767E+002	1.00000E+002	3.15842E+000	3.40293E-002	0.00000E+000	2.83739E+002	3.45671E+000	8.05611E-001	2.52028E+002	4.95210E+002	1.65020E+002	1.75843E+000	9.28633E-001	7.87617E-001	-4.26296E-002	-7.46136E+000	6.80498E+001	-2.74426E-002	1.75843E+000	4.85963E+001
1.49693E+002	1.03508E+003	1.62920E+002	2.46623E+002	1.23004E+000	1.35791E+000	1.07130E+004	1.11483E+003	1.00000E+000	6.26600E+003	0.00000E+000	5.87380E+005	1.67028E+000	3.21726E+001	1.18840E-002	1.31194E-002	4.91287E-002	5.95228E-002	1.71109E+005	1.62861E+002	2.46726E+002	1.57029E-002	1.57029E-002	1.55691E+005	1.90000E+001	6.00000E+000	0.00000E+000	2.75029E+002	5.36606E+002	2.34001E+002	1.00000E+002	3.19395E+000	3.00793E-002	0.00000E+000	2.84438E+002	4.02261E+000	6.93150E-001	2.52028E+002	4.95210E+002	1.65020E+002	1.73380E+000	9.28633E-001	7.87617E-001	-4.83784E-002	-6.76169E+000	7.96541E+001	-2.74490E-002	1.73380E+000	4.85842E+001
1.57116E+002	1.07857E+003	1.62865E+002	2.46795E+002	1.23045E+000	1.27623E+000	1.05280E+004	1.14870E+003	1.00000E+000	6.26700E+003	0.00000E+000	5.87475E+005	1.57034E+000	3.28416E+001	1.19920E-002	1.24381E-002	4.79100E-002	5.14135E-002	1.71109E+005	1.62861E+002	2.46726E+002	1.57029E-002	1.57029E-002	1.55691E+005	1.90000E+001	7.00000E+000	0.00000E+000	3.23902E+002	6.07566E+002	1.79464E+002	1.00000E+002	3.36103E+000	2.69126E-002	0.00000E+000	6.20401E+000	3.49285E+000	8.05264E-001	2.52028E+002	4.95210E+002	1.65020E+002	1.75273E+000	9.28633E-001	7.87617E-001	-1.72141E-002	6.20401E+000	3.38233E+001	-2.74439E-002	1.75273E+000	4.86057E+001
1.61255E+002	1.10866E+003	1.62816E+002	2.46610E+002	1.23200E+000	1.28698E+000	1.09360E+004	1.60330E+003	1.00000E+000	6.26800E+003	0.00000E+000	5.87564E+005	1.58556E+000	3.32965E+001	1.17809E-002	1.23068E-002	4.70843E-002	5.12303E-002	1.71109E+005	1.62861E+002	2.46726E+002	1.57029E-002	1.57029E-002	1.55691E+005	1.90000E+001	8.00000E+000	0.00000E+000	2.75558E+002	6.38929E+002	2.15838E+002	1.00000E+002	3.43342E+000	3.00554E-002	0.00000E+000	2.88087E+002	3.15270E+000	8.75344E-001	2.52028E+002	4.95210E+002	1.65020E+002	1.74672E+000	9.28633E-001	7.87617E-001	-2.07846E-002	-3.11316E+000	3.11809E+001	-2.74454E-002	1.74672E+000	4.85698E+001
1.43613E+002	6.11219E+002	1.62986E+002	2.46613E+002	1.18876E+000	1.21141E+000	5.48900E+003	5.40545E+002	1.00000E+000	6.26900E+003	9.00000E+000	5.87654E+005	1.44007E+000	2.47228E+001	1.60452E-002	1.63510E-002	4.84030E-002	5.01503E-002	1.71109E+005	1.62861E+002	2.46726E+002	1.57029E-002	1.57029E-002	1.55691E+005	1.90000E+001	9.00000E+000	0.00000E+000	1.61951E+002	3.56090E+002	1.09521E+002	1.00000E+002	1.90163E+000	3.17619E-002	0.00000E+000	5.48658E-001	4.43596E+000	8.78126E-001	2.52028E+002	4.95210E+002	1.65020E+002	1.79597E+000	9.28633E-001	7.87617E-001	-8.37803E-003	5.48658E-001	1.15849E+001	-2.74323E-002	1.79597E+000	4.86257E+001
1.39103E+002	6.30530E+002	1.62829E+002	2.46717E+002	1.20472E+000	1.32283E+000	6.24300E+003	5.57550E+002	1.00000E+000	6.27000E+003	4.00000E+000	5.87747E+005	1.59364E+000	2.51104E+001	1.52471E-002	1.67420E-002	4.42441E-002	5.27413E-002	1.71109E+005	1.62861E+002	2.46726E+002	1.57029E-002	1.57029E-002	1.55691E+005	1.90000E+001	1.00000E+001	0.00000E+000	1.93431E+002	3.47893E+002	9.78577E+001	1.00000E+002	1.93148E+000	2.44637E-002	0.00000E+000	8.80049E+000	4.56256E+000	8.00544E-001	2.52028E+002	4.95210E+002	1.65020E+002	1.80626E+000	9.28633E-001	7.87617E-001	-4.56813E-002	8.80049E+000	9.00922E+001	-2.74296E-002	1.80626E+000	4.86157E+001
1.54771E+002	9.48314E+002	1.62822E+002	2.46767E+002	1.18766E+000	1.27322E+000	8.93000E+003	1.17100E+003	1.00000E+000	6.27100E+003	0.00000E+000	5.87829E+005	1.51215E+000	3.07947E+001	1.25680E-002	1.34734E-002	4.52668E-002	5.17309E-002	1.71109E+005	1.62861E+002	2.46726E+002	1.57029E-002	1.57029E-002	1.55691E+005	1.90000E+001	1.10000E+001	0.00000E+000	2.82326E+002	5.26886E+002	1.64862E+002	1.00000E+002	2.95057E+000	3.35353E-002	0.00000E+000	5.11885E+000	3.90600E+000	7.81867E-001	2.52028E+002	4.95210E+002	1.65020E+002	1.81817E+000	9.28633E-001	7.87617E-001	-3.37095E-002	5.11885E+000	6.37694E+001	-2.74264E-002	1.81817E+000	4.86267E+001
1.52955E+002	8.25861E+002	1.62864E+002	2.46574E+002	1.23190E+000	1.36846E+000	8.62700E+003	9.57102E+002	1.00000E+000	6.27200E+003	0.00000E+000	5.87931E+005	1.68580E+000	2.87378E+001	1.32631E-002	1.47334E-002	5.10330E-002	6.25260E-002	1.71109E+005	1.62861E+002	2.46726E+002	1.57029E-002	1.57029E-002	1.55691E+005	1.90000E+001	1.20000E+001	0.00000E+000	1.93838E+002	4.54407E+002	2.04666E+002	1.00000E+002	2.61057E+000	3.94764E-002	0.00000E+000	2.78852E+002	3.92981E+000	7.90660E-001	2.52028E+002	4.95210E+002	1.65020E+002	1.81602E+000	9.28633E-001	7.87617E-001	-5.14669E-002	-1.23477E+001	7.99239E+001	-2.74269E-002	1.81602E+000	4.86085E+001
1.37873E+002	6.94547E+002	1.62811E+002	2.46792E+002	1.24654E+000	1.35027E+000	7.24000E+003	7.70222E+002	1.00000E+000	6.27300E+003	0.00000E+000	5.88015E+005	1.68316E+000	2.63543E+001	1.46499E-002	1.58690E-002	5.03014E-002	5.86114E-002	1.71109E+005	1.62861E+002	2.46726E+002	1.57029E-002	1.57029E-002	1.55691E+005	1.90000E+001	1.30000E+001	0.00000E+000	1.96195E+002	3.86287E+002	1.26893E+002	1.00000E+002	2.15167E+000	3.07062E-002	0.00000E+000	2.12765E+000	4.27275E+000	7.93805E-001	2.52028E+002	4.95210E+002	1.65020E+002	1.81802E+000	9.28633E-001	7.87617E-001	-3.88885E-002	2.12765E+000	7.05614E+001	-2.74264E-002	1.81802E+000	4.86277E+001
1.61517E+002	1.08936E+003	1.62841E+002	2.46834E+002	1.22383E+000	1.28541E+000	1.06480E+004	1.43856E+003	1.00000E+000	6.27400E+003	0.00000E+000	5.88097E+005	1.57313E+000	3.30055E+001	1.18601E-002	1.24569E-002	4.80858E-002	5.28776E-002	1.71109E+005	1.62861E+002	2.46726E+002	1.57029E-002	1.57029E-002	1.55691E+005	1.90000E+001	1.40000E+001	0.00000E+000	3.26499E+002	6.01929E+002	1.82755E+002	1.00000E+002	3.36350E+000	2.84849E-002	0.00000E+000	6.27788E+000	3.55757E+000	7.86147E-001	2.52028E+002	4.95210E+002	1.65020E+002	1.83788E+000	9.28633E-001	7.87617E-001	-2.34737E-002	6.27788E+000	4.56609E+001	-2.74212E-002	1.83788E+000	4.86487E+001
1.68630E+002	1.12243E+003	1.62792E+002	2.46829E+002	1.23151E+000	1.22360E+000	1.05350E+004	1.13570E+003	1.00000E+000	6.27500E+003	0.00000E+000	5.88191E+005	1.50687E+000	3.35026E+001	1.19983E-002	1.19212E-002	4.39257E-002	4.33865E-002	1.71109E+005	1.62861E+002	2.46726E+002	1.57029E-002	1.57029E-002	1.55691E+005	1.90000E+001	1.50000E+001	0.00000E+000	3.82060E+002	6.17925E+002	1.47624E+002	1.00000E+002	3.45574E+000	2.11222E-002	0.00000E+000	1.59605E+001	3.48949E+000	8.05772E-001	2.52028E+002	4.95210E+002	1.65020E+002	1.81407E+000	9.28633E-001	7.87617E-001	4.30286E-003	1.59605E+001	3.21307E+000	-2.74276E-002	1.81407E+000	4.86274E+001
1.46082E+002	8.12085E+002	1.62890E+002	2.46786E+002	1.25504E+000	1.25637E+000	7.95700E+003	8.53414E+002	1.00000E+000	6.27600E+003	0.00000E+000	5.88277E+005	1.57679E+000	2.84971E+001	1.40696E-002	1.40845E-002	5.02656E-002	5.03677E-002	1.71109E+005	1.62861E+002	2.46726E+002	1.57029E-002	1.57029E-002	1.55691E+005	1.90000E+001	1.60000E+001	0.00000E+000	2.25504E+002	4.57454E+002	1.41684E+002	1.00000E+002	2.49832E+000	3.17351E-002	0.00000E+000	2.71914E+000	3.89292E+000	8.31076E-001	2.52028E+002	4.95210E+002	1.65020E+002	1.87603E+000	9.28633E-001	7.87617E-001	5.65562E-004	2.71914E+000	-3.00899E+000	-2.74113E-002	1.87603E+000	4.86710E+001
1.48561E+002	7.28521E+002	1.62920E+002	2.46710E+002	1.20918E+000	1.29614E+000	7.09700E+003	8.28379E+002	1.00000E+000	6.27700E+003	1.00000E+000	5.88377E+005	1.56727E+000	2.69911E+001	1.43534E-002	1.53856E-002	4.89166E-002	5.58551E-002	1.71109E+005	1.62861E+002	2.46726E+002	1.57029E-002	1.57029E-002	1.55691E+005	1.90000E+001	1.70000E+001	0.00000E+000	2.19059E+002	3.89409E+002	1.31110E+002	1.00000E+002	2.24339E+000	3.23640E-002	0.00000E+000	5.12319E+000	4.69824E+000	7.29153E-001	2.52028E+002	4.95210E+002	1.65020E+002	1.91914E+000	9.28633E-001	7.87617E-001	-3.36228E-002	5.12319E+000	6.36205E+001	-2.73999E-002	1.91914E+000	4.86883E+001
1.49041E+002	8.62350E+002	1.62844E+002	2.46779E+002	1.26135E+000	1.31091E+000	8.84300E+003	6.09903E+002	1.00000E+000	6.27800E+003	1.00000E+000	5.88470E+005	1.65351E+000	2.93658E+001	1.34133E-002	1.39403E-002	4.19225E-002	4.50904E-002	1.71109E+005	1.62861E+002	2.46726E+002	1.57029E-002	1.57029E-002	1.55691E+005	1.90000E+001	1.80000E+001	0.00000E+000	2.87276E+002	4.66587E+002	1.30450E+002	1.00000E+002	2.67073E+000	1.47331E-002	0.00000E+000	1.32130E+001	4.08324E+000	7.51599E-001	2.52028E+002	4.95210E+002	1.65020E+002	1.97475E+000	9.28633E-001	7.87617E-001	-1.81633E-002	1.32130E+001	4.26091E+001	-2.73853E-002	1.97475E+000	4.87115E+001
1.47029E+002	6.85140E+002	1.62752E+002	2.46775E+002	1.19752E+000	1.27826E+000	6.53000E+003	7.86961E+002	1.00000E+000	6.27900E+003	0.00000E+000	5.88561E+005	1.53074E+000	2.61752E+001	1.48193E-002	1.58184E-002	4.53769E-002	5.13243E-002	1.71109E+005	1.62861E+002	2.46726E+002	1.57029E-002	1.57029E-002	1.55691E+005	1.90000E+001	1.90000E+001	0.00000E+000	1.89574E+002	3.69906E+002	1.32237E+002	1.00000E+002	2.10219E+000	3.23297E-002	0.00000E+000	2.82143E-001	4.70509E+000	7.59043E-001	2.52028E+002	4.95210E+002	1.65020E+002	2.01627E+000	9.28633E-001	7.87617E-001	-3.14978E-002	2.82143E-001	5.47495E+001	-2.73744E-002	2.01627E+000	4.87151E+001
1.12108E+002	1.48555E+002	1.62952E+002	2.46421E+002	1.30260E+000	1.64585E+000	1.92200E+003	1.59173E+002	1.00000E+000	6.71900E+003	4.60000E+001	6.27664E+005	2.14389E+000	1.21883E+001	2.97123E-002	3.75417E-002	8.14665E-002	1.26435E-001	1.82841E+005	1.62941E+002	2.46499E+002	1.75713E-002	1.75713E-002	1.39674E+005	1.70000E+001	1.00000E+000	0.00000E+000	4.61049E+001	2.57080E+001	8.22315E+001	1.00000E+002	4.94196E-001	1.71444E-001	0.00000E+000	1.97365E+002	7.45035E+000	8.83564E-001	1.98880E+002	2.65016E+002	3.66952E+002	2.26133E+002	1.18024E+000	6.54276E-001	-1.15163E-001	-9.38347E+001	1.22773E+002	-1.20747E-001	-3.56267E+002	-1.28365E+002
1.35987E+002	7.16668E+002	1.62874E+002	2.46539E+002	1.23965E+000	1.58086E+000	8.56500E+003	8.08904E+002	1.00000E+000	6.72000E+003	0.00000E+000	6.27706E+005	1.95971E+000	2.67707E+001	1.33947E-002	1.70817E-002	5.51703E-002	8.86014E-002	1.82841E+005	1.62941E+002	2.46499E+002	1.75713E-002	1.75713E-002	1.39674E+005	1.70000E+001	2.00000E+000	0.00000E+000	1.85797E+002	2.12647E+002	3.44149E+002	1.00000E+002	2.35501E+000	3.57067E-002	0.00000E+000	2.18575E+002	4.54761E+000	6.85716E-001	1.98880E+002	2.65016E+002	3.66952E+002	2.26130E+002	1.18024E+000	6.54276E-001	-1.19733E-001	-3.63825E+002	-1.37979E+002	-1.20749E-001	-3.56270E+002	-1.28363E+002
1.45412E+002	1.12356E+003	1.62964E+002	2.46471E+002	1.22536E+000	1.57328E+000	1.32140E+004	1.56197E+003	1.00000E+000	6.72100E+003	0.00000E+000	6.27800E+005	1.92783E+000	3.35195E+001	1.06598E-002	1.36863E-002	5.27643E-002	8.62065E-002	1.82841E+005	1.62941E+002	2.46499E+002	1.75713E-002	1.75713E-002	1.39674E+005	1.70000E+001	3.00000E+000	0.00000E+000	3.09503E+002	2.92402E+002	5.47083E+002	1.00000E+002	3.65202E+000	3.24276E-002	0.00000E+000	2.11276E+002	3.59392E+000	6.98562E-001	1.98880E+002	2.65016E+002	3.66952E+002	2.26150E+002	1.18024E+000	6.54276E-001	-1.23073E-001	-3.71124E+002	-1.38487E+002	-1.20745E-001	-3.56250E+002	-1.28345E+002
1.46004E+002	7.01918E+002	1.62922E+002	2.46473E+002	1.16972E+000	1.51690E+000	7.65200E+003	8.48992E+002	1.00000E+000	6.72200E+003	1.00000E+000	6.27892E+005	1.77436E+000	2.64937E+001	1.33720E-002	1.73408E-002	5.00843E-002	8.28739E-002	1.82841E+005	1.62941E+002	2.46499E+002	1.75713E-002	1.75713E-002	1.39674E+005	1.70000E+001	4.00000E+000	0.00000E+000	1.85788E+002	2.08501E+002	3.31576E+002	1.00000E+002	2.29980E+000	3.68747E-002	0.00000E+000	2.18490E+002	4.99855E+000	6.60023E-001	1.98880E+002	2.65016E+002	3.66952E+002	2.26174E+002	1.18024E+000	6.54276E-001	-1.27984E-001	-3.63910E+002	-1.21251E+002	-1.20739E-001	-3.56226E+002	-1.28339E+002
1.53910E+002	1.16847E+003	1.62888E+002	2.46503E+002	1.21429E+000	1.50525E+000	1.31220E+004	1.54889E+003	1.00000E+000	6.72300E+003	0.00000E+000	6.27982E+005	1.82781E+000	3.41829E+001	1.06004E-002	1.31404E-002	4.99868E-002	7.61411E-002	1.82841E+005	1.62941E+002	2.46499E+002	1.75713E-002	1.75713E-002	1.39674E+005	1.70000E+001	5.00000E+000	0.00000E+000	2.66470E+002	4.33067E+002	5.22241E+002	1.00000E+002	3.85126E+000	2.91177E-002	0.00000E+000	2.34621E+002	3.70232E+000	6.80483E-001	1.98880E+002	2.65016E+002	3.66952E+002	2.26217E+002	1.18024E+000	6.54276E-001	-1.05705E-001	-5.65788E+001	1.41071E+002	-1.20729E-001	-3.56183E+002	-1.28319E+002
1.37553E+002	7.41306E+002	1.63040E+002	2.46476E+002	1.20378E+000	1.59782E+000	8.67800E+003	6.65004E+002	1.00000E+000	6.72400E+003	1.00000E+000	6.28078E+005	1.92342E+000	2.72269E+001	1.29222E-002	1.71521E-002	5.07561E-002	8.80375E-002	1.82841E+005	1.62941E+002	2.46499E+002	1.75713E-002	1.75713E-002	1.39674E+005	1.70000E+001	6.00000E+000	0.00000E+000	1.77266E+002	2.22358E+002	3.63810E+002	1.00000E+002	2.42535E+000	2.88390E-002	0.00000E+000	2.20461E+002	4.14876E+000	7.46728E-001	1.98880E+002	2.65016E+002	3.66952E+002	2.26239E+002	1.18024E+000	6.54276E-001	-1.39413E-001	-3.61939E+002	-9.56613E+001	-1.20724E-001	-3.56161E+002	-1.28283E+002
1.34913E+002	7.65507E+002	1.62865E+002	2.46466E+002	1.22195E+000	1.58343E+000	9.03600E+003	7.62312E+002	1.00000E+000	6.72500E+003	0.00000E+000	6.28167E+005	1.93486E+000	2.76678E+001	1.28548E-002	1.66575E-002	5.18722E-002	8.59071E-002	1.82841E+005	1.62941E+002	2.46499E+002	1.75713E-002	1.75713E-002	1.39674E+005	1.70000E+001	7.00000E+000	0.00000E+000	2.04480E+002	2.36845E+002	3.57745E+002	1.00000E+002	2.52818E+000	3.10943E-002	0.00000E+000	2.20543E+002	4.76546E+000	6.37087E-001	1.98880E+002	2.65016E+002	3.66952E+002	2.26235E+002	1.18024E+000	6.54276E-001	-1.27598E-001	-3.61857E+002	-1.20000E+002	-1.20726E-001	-3.56165E+002	-1.28317E+002
1.34927E+002	7.82768E+002	1.62934E+002	2.46449E+002	1.21711E+000	1.59932E+000	9.27700E+003	1.07911E+003	1.00000E+000	6.72600E+003	0.00000E+000	6.28252E+005	1.94654E+000	2.79780E+001	1.26364E-002	1.66047E-002	5.37464E-002	9.16120E-002	1.82841E+005	1.62941E+002	2.46499E+002	1.75713E-002	1.75713E-002	1.39674E+005	1.70000E+001	8.00000E+000	0.00000E+000	2.04517E+002	2.44955E+002	3.63948E+002	1.00000E+002	2.57330E+000	3.54428E-002	0.00000E+000	2.21790E+002	4.65271E+000	6.43993E-001	1.98880E+002	2.65016E+002	3.66952E+002	2.26228E+002	1.18024E+000	6.54276E-001	-1.34469E-001	-3.60610E+002	-1.04607E+002	-1.20728E-001	-3.56172E+002	-1.28309E+002
1.46270E+002	7.51879E+002	1.62920E+002	2.46474E+002	1.21158E+000	1.40967E+000	7.94100E+003	1.05638E+003	1.00000E+000	6.72700E+003	0.00000E+000	6.28340E+005	1.70792E+000	2.74204E+001	1.35961E-002	1.58190E-002	5.42543E-002	7.27764E-002	1.82841E+005	1.62941E+002	2.46499E+002	1.75713E-002	1.75713E-002	1.39674E+005	1.70000E+001	9.00000E+000	0.00000E+000	1.57459E+002	3.36495E+002	2.92658E+002	1.00000E+002	2.45753E+000	4.88712E-002	0.00000E+000	2.52533E+002	4.61671E+000	7.01489E-001	1.98880E+002	2.65016E+002	3.66952E+002	2.26222E+002	1.18024E+000	6.54276E-001	-7.42452E-002	-3.86668E+001	9.72721E+001	-1.20730E-001	-3.56178E+002	-1.28310E+002
1.38763E+002	7.22665E+002	1.62915E+002	2.46474E+002	1.20877E+000	1.59607E+000	8.49600E+003	8.87249E+002	1.00000E+000	6.72800E+003	0.00000E+000	6.28430E+005	1.92928E+000	2.68824E+001	1.31140E-002	1.73159E-002	5.38750E-002	9.26199E-002	1.82841E+005	1.62941E+002	2.46499E+002	1.75713E-002	1.75713E-002	1.39674E+005	1.70000E+001	1.00000E+001	0.00000E+000	1.70142E+002	2.72346E+002	3.10059E+002	1.00000E+002	2.36676E+000	3.57599E-002	0.00000E+000	2.37037E+002	4.90862E+000	6.37858E-001	1.98880E+002	2.65016E+002	3.66952E+002	2.26213E+002	1.18024E+000	6.54276E-001	-1.36850E-001	-3.45363E+002	-8.44308E+001	-1.20732E-001	-3.56187E+002	-1.28315E+002
1.30319E+002	6.91757E+002	1.62939E+002	2.46447E+002	1.24885E+000	1.64191E+000	8.58700E+003	8.46667E+002	1.00000E+000	6.72900E+003	1.00000E+000	6.28526E+005	2.05050E+000	2.63013E+001	1.34769E-002	1.77186E-002	5.78942E-002	9.88183E-002	1.82841E+005	1.62941E+002	2.46499E+002	1.75713E-002	1.75713E-002	1.39674E+005	1.70000E+001	1.10000E+001	0.00000E+000	1.86722E+002	1.83620E+002	3.42498E+002	1.00000E+002	2.26700E+000	3.09082E-002	0.00000E+000	2.12525E+002	4.33577E+000	7.18296E-001	1.98880E+002	2.65016E+002	3.66952E+002	2.26213E+002	1.18024E+000	6.54276E-001	-1.34735E-001	-3.69875E+002	-1.13323E+002	-1.20733E-001	-3.56187E+002	-1.28313E+002
1.48193E+002	8.98547E+002	1.62896E+002	2.46490E+002	1.18802E+000	1.62063E+000	1.05240E+004	1.04610E+003	1.00000E+000	6.73000E+003	0.00000E+000	6.28626E+005	1.92535E+000	2.99758E+001	1.15807E-002	1.57977E-002	5.20718E-002	9.56702E-002	1.82841E+005	1.62941E+002	2.46499E+002	1.75713E-002	1.75713E-002	1.39674E+005	1.70000E+001	1.20000E+001	0.00000E+000	2.10005E+002	3.06977E+002	4.20513E+002	1.00000E+002	2.96511E+000	2.48441E-002	0.00000E+000	2.28234E+002	4.01191E+000	7.01211E-001	1.98880E+002	2.65016E+002	3.66952E+002	2.26239E+002	1.18024E+000	6.54276E-001	-1.52818E-001	-3.54166E+002	-5.97387E+001	-1.20727E-001	-3.56161E+002	-1.28302E+002
1.22194E+002	7.58215E+002	1.62931E+002	2.46496E+002	1.30069E+000	1.67005E+000	9.92000E+003	1.02553E+003	1.00000E+000	6.73100E+003	0.00000E+000	6.28712E+005	2.17222E+000	2.75357E+001	1.30592E-002	1.67677E-002	5.69200E-002	9.27760E-002	1.82841E+005	1.62941E+002	2.46499E+002	1.75713E-002	1.75713E-002	1.39674E+005	1.70000E+001	1.30000E+001	0.00000E+000	2.26322E+002	1.85728E+002	3.74023E+002	1.00000E+002	2.49907E+000	3.26182E-002	0.00000E+000	2.06472E+002	4.22928E+000	6.85124E-001	1.98880E+002	2.65016E+002	3.66952E+002	2.26242E+002	1.18024E+000	6.54276E-001	-1.23071E-001	-3.75928E+002	-1.43297E+002	-1.20726E-001	-3.56158E+002	-1.28293E+002
1.25980E+002	4.10729E+002	1.62999E+002	2.46544E+002	1.22691E+000	1.46611E+000	4.54500E+003	4.51633E+002	1.00000E+000	6.73200E+003	1.40000E+001	6.28819E+005	1.79880E+000	2.02665E+001	1.81990E-002	2.17471E-002	5.97150E-002	8.39490E-002	1.82841E+005	1.62941E+002	2.46499E+002	1.75713E-002	1.75713E-002	1.39674E+005	1.70000E+001	1.40000E+001	0.00000E+000	9.52501E+001	1.46564E+002	1.89133E+002	1.00000E+002	1.36090E+000	5.91426E-002	0.00000E+000	2.31182E+002	6.19715E+000	6.90767E-001	1.98880E+002	2.65016E+002	3.66952E+002	2.26243E+002	1.18024E+000	6.54276E-001	-8.75093E-002	-6.00180E+001	1.01735E+002	-1.20726E-001	-3.56157E+002	-1.28273E+002
1.32694E+002	5.32422E+002	1.62936E+002	2.46546E+002	1.19789E+000	1.53602E+000	6.00400E+003	4.25607E+002	1.00000E+000	6.73300E+003	7.00000E+000	6.28893E+005	1.83998E+000	2.30743E+001	1.54595E-002	1.98233E-002	4.94860E-002	7.96352E-002	1.82841E+005	1.62941E+002	2.46499E+002	1.75713E-002	1.75713E-002	1.39674E+005	1.70000E+001	1.50000E+001	0.00000E+000	1.27271E+002	1.91057E+002	2.28975E+002	1.00000E+002	1.72314E+000	2.86271E-002	0.00000E+000	2.33868E+002	5.92346E+000	6.28775E-001	1.98880E+002	2.65016E+002	3.66952E+002	2.26226E+002	1.18024E+000	6.54276E-001	-1.22423E-001	-3.48532E+002	-1.17213E+002	-1.20731E-001	-3.56174E+002	-1.28292E+002
1.60375E+002	9.20540E+002	1.63071E+002	2.46666E+002	1.19178E+000	1.38979E+000	9.43400E+003	1.13789E+003	1.00000E+000	6.73400E+003	0.00000E+000	6.28988E+005	1.65632E+000	3.03404E+001	1.22701E-002	1.43087E-002	4.76267E-002	6.41311E-002	1.82841E+005	1.62941E+002	2.46499E+002	1.75713E-002	1.75713E-002	1.39674E+005	1.70000E+001	1.60000E+001	0.00000E+000	1.78534E+002	4.26744E+002	3.43266E+002	1.00000E+002	2.95818E+000	3.44541E-002	0.00000E+000	2.56458E+002	3.96523E+000	7.49333E-001	1.98880E+002	2.65016E+002	3.66952E+002	2.26211E+002	1.18024E+000	6.54276E-001	-7.53840E-002	-3.47422E+001	1.03452E+002	-1.20735E-001	-3.56189E+002	-1.28259E+002
1.14968E+002	2.20397E+002	1.63106E+002	2.46568E+002	1.26042E+000	1.64041E+000	2.75700E+003	1.88925E+002	1.00000E+000	6.73500E+003	3.10000E+001	6.29106E+005	2.06760E+000	1.48458E+001	2.40047E-002	3.12416E-002	6.29119E-002	1.03007E-001	1.82841E+005	1.62941E+002	2.46499E+002	1.75713E-002	1.75713E-002	1.39674E+005	1.70000E+001	1.70000E+001	0.00000E+000	6.20883E+001	6.74793E+001	9.24359E+001	1.00000E+002	6.99239E-001	7.68885E-002	0.00000E+000	2.21302E+002	1.05641E+001	5.20285E-001	1.98880E+002	2.65016E+002	3.66952E+002	2.26205E+002	1.18024E+000	6.54276E-001	-1.29754E-001	-3.61098E+002	-1.14762E+002	-1.20737E-001	-3.56195E+002	-1.28268E+002
1.21421E+002	2.80444E+002	1.64271E+002	2.46949E+002	1.23347E+000	1.64383E+000	3.42700E+003	3.06518E+002	1.00000E+000	7.37600E+003	1.60000E+001	6.85200E+005	2.02763E+000	1.67465E+001	2.10704E-002	2.80803E-002	7.29458E-002	1.26934E-001	1.99425E+005	1.64271E+002	2.46949E+002	7.29458E-002	1.26934E-001	3.42700E+003	1.00000E+000	1.00000E+000	0.00000E+000	1.13763E+002	4.58679E+001	1.37162E+002	1.00000E+002	9.42915E-001	8.68020E-002	0.00000E+000	1.82104E+002	7.10702E+000	6.93659E-001	1.13763E+002	4.58679E+001	1.37162E+002	1.82104E+002	7.10702E+000	6.93659E-001	-1.41585E-001	-4.00296E+002	-1.29205E+002	-1.41585E-001	-4.00296E+002	-1.29205E+002
1.18413E+002	9.83282E+001	1.63331E+002	2.46638E+002	1.29177E+000	1.08849E+000	8.62000E+002	1.44071E+002	1.00000E+000	8.00800E+003	4.10000E+001	7.40472E+005	1.40608E+000	9.91606E+000	4.39977E-002	3.70743E-002	1.22760E-001	8.97794E-002	2.15358E+005	1.63331E+002	2.46638E+002	1.22760E-001	8.97794E-002	8.62000E+002	1.00000E+000	1.00000E+000	0.00000E+000	2.04233E+001	5.52758E+001	2.58708E+001	1.00000E+002	3.11491E-001	3.15108E-001	0.00000E+000	2.82200E+002	1.14223E+001	8.60563E-001	2.04233E+001	5.52758E+001	2.58708E+001	2.82200E+002	1.14223E+001	8.60563E-001	8.65013E-002	2.82200E+002	1.13132E+002	8.65013E-002	2.82200E+002	1.13132E+002
1.27223E+002	5.15774E+002	1.62780E+002	2.46696E+002	1.29446E+000	1.40372E+000	5.78300E+003	4.98076E+002	1.00000E+000	1.02970E+004	5.00000E+000	9.36808E+005	1.81706E+000	2.27107E+001	1.70221E-002	1.84588E-002	5.63841E-002	6.58043E-002	2.71624E+005	1.62831E+002	2.46754E+002	2.65837E-002	2.65837E-002	3.00060E+004	5.00000E+000	1.00000E+000	0.00000E+000	1.18454E+002	2.79942E+002	1.34839E+002	1.00000E+002	1.63536E+000	4.23820E-002	0.00000E+000	2.89184E+002	4.87981E+000	7.77699E-001	1.43539E+002	3.62831E+002	1.70467E+002	2.89006E+002	2.02678E+000	8.22017E-001	-3.93197E-002	-2.01569E+000	6.72154E+001	-2.51421E-002	-2.19357E+000	4.02989E+001
1.32324E+002	5.67035E+002	1.62782E+002	2.46813E+002	1.28151E+000	1.34779E+000	6.05900E+003	7.80744E+002	1.00000E+000	1.02980E+004	5.00000E+000	9.36908E+005	1.72720E+000	2.38125E+001	1.64635E-002	1.73149E-002	6.13204E-002	6.75680E-002	2.71624E+005	1.62831E+002	2.46754E+002	2.65837E-002	2.65837E-002	3.00060E+004	5.00000E+000	2.00000E+000	0.00000E+000	1.21927E+002	3.46906E+002	1.16515E+002	1.00000E+002	1.77937E+000	5.83012E-002	0.00000E+000	6.14924E+000	3.74920E+000	9.88900E-001	1.43539E+002	3.62831E+002	1.70467E+002	2.88968E+002	2.02678E+000	8.22017E-001	-2.40426E-002	6.14924E+000	4.65887E+001	-2.51539E-002	-2.23175E+000	4.02983E+001
1.36575E+002	8.23340E+002	1.62919E+002	2.46762E+002	1.25819E+000	1.35571E+000	8.68700E+003	9.09596E+002	1.00000E+000	1.02990E+004	0.00000E+000	9.36989E+005	1.70574E+000	2.86939E+001	1.34993E-002	1.45456E-002	5.11294E-002	5.90439E-002	2.71624E+005	1.62831E+002	2.46754E+002	2.65837E-002	2.65837E-002	3.00060E+004	5.00000E+000	3.00000E+000	0.00000E+000	1.73600E+002	4.55846E+002	2.26287E+002	1.00000E+002	2.62848E+000	2.79026E-002	0.00000E+000	2.86253E+002	3.73180E+000	8.29733E-001	1.43539E+002	3.62831E+002	1.70467E+002	2.88955E+002	2.02678E+000	8.22017E-001	-3.61538E-002	-4.94724E+000	5.83344E+001	-2.51591E-002	-2.24521E+000	4.03130E+001
1.43789E+002	7.42575E+002	1.62796E+002	2.46734E+002	1.25531E+000	1.30200E+000	7.53700E+003	7.74560E+002	1.00000E+000	1.03000E+004	0.00000E+000	9.37071E+005	1.63441E+000	2.72502E+001	1.44594E-002	1.49972E-002	4.87949E-002	5.23121E-002	2.71624E+005	1.62831E+002	2.46754E+002	2.65837E-002	2.65837E-002	3.00060E+004	5.00000E+000	4.00000E+000	0.00000E+000	1.56506E+002	3.98296E+002	2.10010E+002	1.00000E+002	2.35307E+000	3.46610E-002	0.00000E+000	2.84207E+002	4.15776E+000	7.99526E-001	1.43539E+002	3.62831E+002	1.70467E+002	2.88934E+002	2.02678E+000	8.22017E-001	-1.71031E-002	-6.99301E+000	2.03975E+001	-2.51664E-002	-2.26633E+000	4.02796E+001
1.11739E+002	1.69789E+002	1.62884E+002	2.46779E+002	1.40467E+000	1.32305E+000	1.94000E+003	1.93328E+002	1.00000E+000	1.03010E+004	3.30000E+001	9.37183E+005	1.85846E+000	1.30303E+001	3.18914E-002	3.00384E-002	9.67231E-002	8.64667E-002	2.71624E+005	1.62831E+002	2.46754E+002	2.65837E-002	2.65837E-002	3.00060E+004	5.00000E+000	5.00000E+000	0.00000E+000	1.00828E+002	1.05364E+002	4.15922E+001	1.00000E+002	7.51772E-001	1.76381E-001	0.00000E+000	4.78220E+001	1.40073E+001	4.67774E-001	1.43539E+002	3.62831E+002	1.70467E+002	2.88946E+002	2.02678E+000	8.22017E-001	3.10879E-002	4.78220E+001	-1.52370E+001	-2.51647E-002	-2.25409E+000	4.03105E+001
1.12416E+002	4.36592E+002	1.64089E+002	2.46735E+002	1.38850E+000	1.87647E+000	6.61700E+003	4.83124E+002	1.00000E+000	1.21260E+004	1.00000E+001	1.09430E+006	2.60548E+000	2.08948E+001	1.70692E-002	2.30681E-002	7.21885E-002	1.30040E-001	3.15664E+005	1.64124E+002	2.46940E+002	3.79571E-002	3.79571E-002	5.82620E+004	7.00000E+000	1.00000E+000	0.00000E+000	2.69535E+002	8.44241E+001	1.00582E+002	1.00000E+002	1.39497E+000	4.45222E-002	0.00000E+000	1.26441E+002	4.65515E+000	7.62127E-001	3.02211E+002	1.50488E+002	2.65931E+002	1.80220E+002	2.90805E+000	4.11146E-001	-1.48349E-001	-1.64759E+002	1.20464E+002	-1.42588E-001	-4.02180E+002	-1.29053E+002
1.38859E+002	7.94647E+002	1.64096E+002	2.46978E+002	1.21320E+000	1.64459E+000	9.54000E+003	7.59741E+002	1.00000E+000	1.21270E+004	0.00000E+000	1.09437E+006	1.99522E+000	2.81895E+001	1.24211E-002	1.68378E-002	5.87860E-002	1.06814E-001	3.15664E+005	1.64124E+002	2.46940E+002	3.79571E-002	3.79571E-002	5.82620E+004	7.00000E+000	2.00000E+000	0.00000E+000	3.82853E+002	1.49338E+002	2.80066E+002	1.00000E+002	2.53725E+000	2.26987E-002	0.00000E+000	1.62398E+002	6.06091E+000	4.87505E-001	3.02211E+002	1.50488E+002	2.65931E+002	1.80186E+002	2.90805E+000	4.11146E-001	-1.49854E-001	-4.20003E+002	-1.31571E+002	-1.42596E-001	-4.02214E+002	-1.29038E+002
1.29928E+002	5.91008E+002	1.64081E+002	2.46939E+002	1.22536E+000	1.73373E+000	7.47700E+003	4.02659E+002	1.00000E+000	1.21280E+004	3.00000E+000	1.09445E+006	2.12444E+000	2.43106E+001	1.41709E-002	2.00502E-002	6.12771E-002	1.20868E-001	3.15664E+005	1.64124E+002	2.46940E+002	3.79571E-002	3.79571E-002	5.82620E+004	7.00000E+000	3.00000E+000	0.00000E+000	2.86120E+002	9.50334E+001	2.34485E+002	1.00000E+002	1.93376E+000	3.17611E-002	0.00000E+000	1.70428E+002	5.69663E+000	5.85881E-001	3.02211E+002	1.50488E+002	2.65931E+002	1.80258E+002	2.90805E+000	4.11146E-001	-1.70722E-001	-4.11972E+002	-7.87245E+001	-1.42579E-001	-4.02142E+002	-1.29010E+002
1.20620E+002	4.93751E+002	1.64291E+002	2.47250E+002	1.28001E+000	1.64843E+000	6.28900E+003	6.56188E+002	1.00000E+000	1.21290E+004	9.00000E+000	1.09455E+006	2.11001E+000	2.22205E+001	1.61407E-002	2.07864E-002	6.49771E-002	1.06316E-001	3.15737E+005	1.64291E+002	2.47250E+002	6.49771E-002	1.06316E-001	6.28900E+003	1.00000E+000	1.00000E+000	0.00000E+000	1.24805E+002	1.66702E+002	2.18337E+002	1.00000E+002	1.60797E+000	5.22119E-002	0.00000E+000	2.40942E+002	5.91044E+000	6.15716E-001	1.24805E+002	1.66702E+002	2.18337E+002	2.40942E+002	5.91044E+000	6.15716E-001	-1.24647E-001	-3.41458E+002	-1.05272E+002	-1.24647E-001	-3.41458E+002	-1.05272E+002
1.23049E+002	7.02423E+002	1.63868E+002	2.46919E+002	1.24068E+000	1.60238E+000	8.45700E+003	6.87807E+002	1.00000E+000	1.21300E+004	1.00000E+000	1.09463E+006	1.98804E+000	2.65033E+001	1.34912E-002	1.74243E-002	6.17034E-002	1.01843E-001	3.15664E+005	1.64124E+002	2.46940E+002	3.79571E-002	3.79571E-002	5.82620E+004	7.00000E+000	4.00000E+000	0.00000E+000	2.90358E+002	1.20185E+002	3.08176E+002	1.00000E+002	2.27234E+000	3.30222E-002	0.00000E+000	1.88883E+002	5.21705E+000	6.01531E-001	3.02211E+002	1.50488E+002	2.65931E+002	1.80224E+002	2.90805E+000	4.11146E-001	-1.26076E-001	-1.02317E+002	1.36668E+002	-1.42587E-001	-4.02176E+002	-1.29068E+002
1.36672E+002	6.65919E+002	1.64235E+002	2.46932E+002	1.17829E+000	1.66133E+000	7.85600E+003	5.11787E+002	1.00000E+000	1.21310E+004	2.00000E+000	1.09472E+006	1.95752E+000	2.58054E+001	1.32938E-002	1.87437E-002	5.46289E-002	1.06836E-001	3.15664E+005	1.64124E+002	2.46940E+002	3.79571E-002	3.79571E-002	5.82620E+004	7.00000E+000	5.00000E+000	0.00000E+000	2.82003E+002	1.23804E+002	2.73248E+002	1.00000E+002	2.13852E+000	2.04475E-002	0.00000E+000	1.84679E+002	6.22034E+000	5.23451E-001	3.02211E+002	1.50488E+002	2.65931E+002	1.80241E+002	2.90805E+000	4.11146E-001	-1.69030E-001	-3.97721E+002	-6.81364E+001	-1.42583E-001	-4.02159E+002	-1.28991E+002
1.48068E+002	9.66887E+002	1.64275E+002	2.46964E+002	1.27117E+000	1.50945E+000	1.13180E+004	1.03153E+003	1.00000E+000	1.21320E+004	0.00000E+000	1.09481E+006	1.91877E+000	3.10948E+001	1.19487E-002	1.41884E-002	5.26564E-002	7.36327E-002	3.15664E+005	1.64124E+002	2.46940E+002	3.79571E-002	3.79571E-002	5.82620E+004	7.00000E+000	6.00000E+000	0.00000E+000	3.02875E+002	2.91769E+002	3.88388E+002	1.00000E+002	3.08731E+000	2.86825E-002	0.00000E+000	2.29819E+002	6.44231E+000	4.21080E-001	3.02211E+002	1.50488E+002	2.65931E+002	1.80264E+002	2.90805E+000	4.11146E-001	-8.44800E-002	-6.13813E+001	9.47410E+001	-1.42577E-001	-4.02136E+002	-1.28969E+002
1.40848E+002	5.54469E+002	1.64185E+002	2.47078E+002	1.21765E+000	1.74149E+000	6.99700E+003	5.49940E+002	1.00000E+000	1.21330E+004	5.00000E+000	1.09491E+006	2.12052E+000	2.35472E+001	1.45568E-002	2.08192E-002	6.44081E-002	1.29858E-001	3.15664E+005	1.64124E+002	2.46940E+002	3.79571E-002	3.79571E-002	5.82620E+004	7.00000E+000	7.00000E+000	0.00000E+000	2.76299E+002	1.11849E+002	1.79274E+002	1.00000E+002	1.76486E+000	4.95386E-002	0.00000E+000	1.52454E+002	7.43640E+000	4.63951E-001	3.02211E+002	1.50488E+002	2.65931E+002	1.80280E+002	2.90805E+000	4.11146E-001	-1.75950E-001	-4.29946E+002	-8.51922E+001	-1.42574E-001	-4.02120E+002	-1.28962E+002
1.12449E+002	9.68753E+001	1.64060E+002	2.46853E+002	1.14827E+000	1.34206E+000	9.25000E+002	1.71156E+002	1.00000E+000	1.29100E+004	5.60000E+001	1.16118E+006	1.54104E+000	9.84253E+000	3.77549E-002	4.41266E-002	8.86741E-002	1.17699E-001	3.35037E+005	1.64060E+002	2.46853E+002	8.86741E-002	1.17699E-001	9.25000E+002	1.00000E+000	1.00000E+000	0.00000E+000	3.97695E+001	2.34032E+001	3.47745E+001	1.00000E+002	3.06146E-001	2.37911E-001	0.00000E+000	1.83280E+002	3.01413E+001	3.14816E-001	3.97695E+001	2.34032E+001	3.47745E+001	1.83280E+002	3.01413E+001	3.14816E-001	-7.66525E-002	-1.07920E+002	3.29339E+001	-7.66525E-002	-1.07920E+002	3.29339E+001
1.26662E+002	4.13041E+002	1.64026E+002	2.47217E+002	1.21426E+000	1.62919E+000	4.94100E+003	3.89608E+002	1.00000E+000	1.29770E+004	1.00000E+001	1.16670E+006	1.97825E+000	2.03234E+001	1.72744E-002	2.31773E-002	5.80862E-002	1.02287E-001	3.36625E+005	1.64239E+002	2.47152E+002	3.54440E-002	3.54440E-002	5.16750E+004	9.00000E+000	1.00000E+000	0.00000E+000	2.43188E+002	7.50865E+001	1.09516E+002	1.00000E+002	1.31965E+000	4.55564E-002	0.00000E+000	1.33187E+002	5.94068E+000	6.91111E-001	2.22476E+002	1.14553E+002	1.93527E+002	1.79341E+002	3.27680E+000	3.87437E-001	-1.44790E-001	-1.58013E+002	1.19775E+002	-1.57993E-001	-4.03060E+002	-9.73025E+001
1.20900E+002	2.89174E+002	1.64335E+002	2.47059E+002	1.20688E+000	1.58927E+000	3.36300E+003	1.56490E+002	1.00000E+000	1.29780E+004	2.10000E+001	1.16680E+006	1.91805E+000	1.70051E+001	2.08114E-002	2.74052E-002	5.87302E-002	9.88110E-002	3.36625E+005	1.64239E+002	2.47152E+002	3.54440E-002	3.54440E-002	5.16750E+004	9.00000E+000	2.00000E+000	0.00000E+000	1.21144E+002	5.02810E+001	1.22115E+002	1.00000E+002	9.26356E-001	5.14705E-002	0.00000E+000	1.85460E+002	8.72239E+000	5.70548E-001	2.22476E+002	1.14553E+002	1.93527E+002	1.79359E+002	3.27680E+000	3.87437E-001	-1.35600E-001	-3.96940E+002	-1.38265E+002	-1.57990E-001	-4.03041E+002	-9.72556E+001
1.49776E+002	8.17624E+002	1.64283E+002	2.46644E+002	1.17807E+000	1.65107E+000	9.64700E+003	7.84552E+002	1.00000E+000	1.29790E+004	0.00000E+000	1.16686E+006	1.94507E+000	2.85941E+001	1.19943E-002	1.68101E-002	4.80581E-002	9.27964E-002	3.36667E+005	1.64189E+002	2.46847E+002	3.28962E-002	3.28962E-002	9.42550E+004	1.50000E+001	1.00000E+000	0.00000E+000	5.00769E+002	1.20388E+002	2.24131E+002	1.00000E+002	2.61231E+000	2.46048E-002	0.00000E+000	1.36231E+002	3.66801E+000	8.01058E-001	2.81617E+002	9.83361E+001	1.91792E+002	1.56529E+002	1.74275E+000	5.39391E-001	-1.66081E-001	-4.46169E+002	-1.23021E+002	-1.57893E-001	-4.25871E+002	-1.20356E+002
1.18072E+002	4.00278E+002	1.64303E+002	2.46896E+002	1.36011E+000	1.73667E+000	5.61400E+003	2.87899E+002	1.00000E+000	1.29800E+004	1.10000E+001	1.16695E+006	2.36205E+000	2.00070E+001	1.81525E-002	2.31782E-002	6.24746E-002	1.00050E-001	3.36667E+005	1.64189E+002	2.46847E+002	3.28962E-002	3.28962E-002	9.42550E+004	1.50000E+001	2.00000E+000	0.00000E+000	1.93747E+002	7.85331E+001	1.57519E+002	1.00000E+002	1.34671E+000	5.19146E-002	0.00000E+000	1.70519E+002	7.87309E+000	4.89226E-001	2.81617E+002	9.83361E+001	1.91792E+002	1.56597E+002	1.74275E+000	5.39391E-001	-1.20396E-001	-1.20681E+002	1.06816E+002	-1.57878E-001	-4.25804E+002	-1.20285E+002
1.28245E+002	4.05112E+002	1.64298E+002	2.47048E+002	1.25798E+000	1.45220E+000	4.53600E+003	2.10984E+002	1.00000E+000	1.29810E+004	1.00000E+001	1.16705E+006	1.82684E+000	2.01274E+001	1.86783E-002	2.15621E-002	4.95869E-002	6.47789E-002	3.36625E+005	1.64239E+002	2.47152E+002	3.54440E-002	3.54440E-002	5.16750E+004	9.00000E+000	3.00000E+000	0.00000E+000	1.05391E+002	1.46942E+002	1.63040E+002	1.00000E+002	1.30293E+000	2.00703E-002	0.00000E+000	2.48639E+002	8.01288E+000	5.34769E-001	2.22476E+002	1.14553E+002	1.93527E+002	1.79478E+002	3.27680E+000	3.87437E-001	-7.03960E-002	-4.25605E+001	8.62729E+001	-1.57964E-001	-4.02922E+002	-9.72000E+001
1.33843E+002	6.29163E+002	1.64228E+002	2.46922E+002	1.22504E+000	1.66581E+000	7.72500E+003	5.34925E+002	1.00000E+000	1.29820E+004	3.00000E+000	1.16713E+006	2.04069E+000	2.50831E+001	1.39380E-002	1.89530E-002	5.39127E-002	9.80039E-002	3.36667E+005	1.64189E+002	2.46847E+002	3.28962E-002	3.28962E-002	9.42550E+004	1.50000E+001	3.00000E+000	0.00000E+000	2.94141E+002	1.21394E+002	2.23324E+002	1.00000E+002	1.99677E+000	1.54398E-002	0.00000E+000	1.65084E+002	7.08338E+000	4.63555E-001	2.81617E+002	9.83361E+001	1.91792E+002	1.56619E+002	1.74275E+000	5.39391E-001	-1.51316E-001	-4.17316E+002	-1.25775E+002	-1.57874E-001	-4.25781E+002	-1.20281E+002
1.46021E+002	8.48166E+002	1.64269E+002	2.47094E+002	1.18244E+000	1.62934E+000	9.87800E+003	8.69018E+002	1.00000E+000	1.29830E+004	0.00000E+000	1.16722E+006	1.92660E+000	2.91233E+001	1.18972E-002	1.63937E-002	4.96860E-002	9.29209E-002	3.36625E+005	1.64239E+002	2.47152E+002	3.54440E-002	3.54440E-002	5.16750E+004	9.00000E+000	4.00000E+000	0.00000E+000	3.18621E+002	1.87758E+002	3.54941E+002	1.00000E+002	2.71476E+000	2.38085E-002	0.00000E+000	1.99519E+002	6.06969E+000	4.78398E-001	2.22476E+002	1.14553E+002	1.93527E+002	1.79514E+002	3.27680E+000	3.87437E-001	-1.57789E-001	-3.82881E+002	-7.75325E+001	-1.57957E-001	-4.02886E+002	-9.71780E+001
1.19258E+002	4.19084E+002	1.64137E+002	2.46927E+002	1.29500E+000	1.74269E+000	5.61500E+003	3.70532E+002	1.00000E+000	1.29840E+004	1.00000E+001	1.16731E+006	2.25679E+000	2.04715E+001	1.72821E-002	2.32566E-002	6.42123E-002	1.14218E-001	3.36667E+005	1.64189E+002	2.46847E+002	3.28962E-002	3.28962E-002	9.42550E+004	1.50000E+001	4.00000E+000	0.00000E+000	2.21099E+002	5.41722E+001	1.56957E+002	1.00000E+002	1.35486E+000	2.48897E-002	0.00000E+000	1.60148E+002	5.55564E+000	6.93237E-001	2.81617E+002	9.83361E+001	1.91792E+002	1.56708E+002	1.74275E+000	5.39391E-001	-1.46195E-001	-4.22252E+002	-1.41531E+002	-1.57854E-001	-4.25692E+002	-1.20250E+002
1.23245E+002	4.30209E+002	1.64377E+002	2.46990E+002	1.23269E+000	1.77050E+000	5.56600E+003	1.93630E+002	1.00000E+000	1.29850E+004	9.00000E+000	1.16740E+006	2.18247E+000	2.07415E+001	1.65227E-002	2.37314E-002	6.22222E-002	1.25793E-001	3.36625E+005	1.64239E+002	2.47152E+002	3.54440E-002	3.54440E-002	5.16750E+004	9.00000E+000	5.00000E+000	0.00000E+000	2.14298E+002	6.98746E+001	1.60941E+002	1.00000E+002	1.39427E+000	2.83916E-002	0.00000E+000	1.63896E+002	6.69198E+000	5.78049E-001	2.22476E+002	1.14553E+002	1.93527E+002	1.79628E+002	3.27680E+000	3.87437E-001	-1.77943E-001	-4.18504E+002	-6.93263E+001	-1.57932E-001	-4.02772E+002	-9.71116E+001
1.31883E+002	6.39502E+002	1.64342E+002	2.47258E+002	1.28696E+000	1.67505E+000	8.29800E+003	6.96534E+002	1.00000E+000	1.29860E+004	2.00000E+000	1.16748E+006	2.15572E+000	2.52884E+001	1.41279E-002	1.83882E-002	6.34905E-002	1.06364E-001	3.36625E+005	1.64239E+002	2.47152E+002	3.54440E-002	3.54440E-002	5.16750E+004	9.00000E+000	6.00000E+000	0.00000E+000	2.54232E+002	1.73903E+002	2.14959E+002	1.00000E+002	2.00320E+000	4.39678E-002	0.00000E+000	1.88682E+002	1.52992E+001	2.07079E-001	2.22476E+002	1.14553E+002	1.93527E+002	1.79592E+002	3.27680E+000	3.87437E-001	-1.29808E-001	-1.02518E+002	1.44242E+002	-1.57941E-001	-4.02808E+002	-9.71002E+001
1.26217E+002	3.26206E+002	1.64138E+002	2.46775E+002	1.16769E+000	1.76897E+000	4.02000E+003	2.60288E+002	1.00000E+000	1.29870E+004	1.80000E+001	1.16757E+006	2.06560E+000	1.80612E+001	1.84168E-002	2.79002E-002	5.65270E-002	1.25388E-001	3.36667E+005	1.64189E+002	2.46847E+002	3.28962E-002	3.28962E-002	9.42550E+004	1.50000E+001	5.00000E+000	0.00000E+000	1.83868E+002	5.97155E+001	9.77934E+001	1.00000E+002	1.05769E+000	5.51062E-002	0.00000E+000	1.41086E+002	7.43887E+000	6.11886E-001	2.81617E+002	9.83361E+001	1.91792E+002	1.56778E+002	1.74275E+000	5.39391E-001	-2.03663E-001	-4.41314E+002	-3.40299E+001	-1.57840E-001	-4.25622E+002	-1.20229E+002
1.27598E+002	4.89153E+002	1.64145E+002	2.46877E+002	1.22246E+000	1.71229E+000	6.12900E+003	2.45840E+002	1.00000E+000	1.29880E+004	8.00000E+000	1.16765E+006	2.09322E+000	2.21168E+001	1.56150E-002	2.18717E-002	5.07210E-002	9.69542E-002	3.36667E+005	1.64190E+002	2.46847E+002	3.28962E-002	3.28962E-002	9.42550E+004	1.50000E+001	6.00000E+000	0.00000E+000	2.74473E+002	7.01003E+001	1.62002E+002	1.00000E+002	1.57788E+000	1.58267E-002	0.00000E+000	1.49266E+002	5.30971E+000	6.94265E-001	2.81617E+002	9.83361E+001	1.91792E+002	1.56816E+002	1.74275E+000	5.39391E-001	-1.65736E-001	-4.33135E+002	-1.10729E+002	-1.57832E-001	-4.25584E+002	-1.20195E+002
1.15674E+002	4.33576E+002	1.64124E+002	2.47280E+002	1.27886E+000	1.85143E+000	6.03100E+003	5.12897E+002	1.00000E+000	1.29890E+004	1.00000E+001	1.16774E+006	2.36772E+000	2.08225E+001	1.64675E-002	2.38404E-002	6.03161E-002	1.23719E-001	3.36625E+005	1.64239E+002	2.47152E+002	3.54440E-002	3.54440E-002	5.16750E+004	9.00000E+000	7.00000E+000	0.00000E+000	2.33383E+002	7.22358E+001	1.38984E+002	1.00000E+002	1.38293E+000	3.10566E-002	0.00000E+000	1.48434E+002	6.10151E+000	6.09059E-001	2.22476E+002	1.14553E+002	1.93527E+002	1.79686E+002	3.27680E+000	3.87437E-001	-1.81777E-001	-4.33966E+002	-7.62931E+001	-1.57921E-001	-4.02714E+002	-9.70858E+001
1.26040E+002	6.85420E+002	1.63873E+002	2.46888E+002	1.26076E+000	1.68496E+000	8.73700E+003	4.72491E+002	1.00000E+000	1.29910E+004	1.00000E+000	1.16790E+006	2.12434E+000	2.61805E+001	1.34881E-002	1.80264E-002	5.70352E-002	1.00501E-001	3.36667E+005	1.64190E+002	2.46847E+002	3.28962E-002	3.28962E-002	9.42550E+004	1.50000E+001	7.00000E+000	0.00000E+000	3.21716E+002	1.21932E+002	2.64748E+002	1.00000E+002	2.22228E+000	2.13758E-002	0.00000E+000	1.71185E+002	5.87049E+000	5.25939E-001	2.81617E+002	9.83361E+001	1.91792E+002	1.56838E+002	1.74275E+000	5.39391E-001	-1.42791E-001	-4.11215E+002	-1.37685E+002	-1.57829E-001	-4.25562E+002	-1.20227E+002
1.23335E+002	4.84035E+002	1.64122E+002	2.46769E+002	1.19436E+000	1.64221E+000	5.74700E+003	2.54409E+002	1.00000E+000	1.29920E+004	6.00000E+000	1.16798E+006	1.96138E+000	2.20008E+001	1.57548E-002	2.16624E-002	4.92199E-002	9.05557E-002	3.36667E+005	1.64190E+002	2.46847E+002	3.28962E-002	3.28962E-002	9.42550E+004	1.50000E+001	8.00000E+000	0.00000E+000	2.59482E+002	7.28239E+001	1.71733E+002	1.00000E+002	1.57450E+000	1.99729E-002	0.00000E+000	1.55721E+002	5.94365E+000	6.40498E-001	2.81617E+002	9.83361E+001	1.91792E+002	1.56880E+002	1.74275E+000	5.39391E-001	-1.56686E-001	-4.26679E+002	-1.23758E+002	-1.57820E-001	-4.25520E+002	-1.20175E+002
1.19057E+002	3.35137E+002	1.63945E+002	2.46916E+002	1.14827E+000	1.74071E+000	4.00000E+003	2.10604E+002	1.00000E+000	1.29940E+004	1.70000E+001	1.16817E+006	1.99880E+000	1.83067E+001	1.81558E-002	2.75230E-002	5.81637E-002	1.29548E-001	3.36667E+005	1.64190E+002	2.46847E+002	3.28962E-002	3.28962E-002	9.42550E+004	1.50000E+001	9.00000E+000	0.00000E+000	2.15794E+002	5.69636E+001	7.82333E+001	1.00000E+002	1.07782E+000	4.80472E-002	0.00000E+000	1.28222E+002	5.36827E+000	8.50016E-001	2.81617E+002	9.83361E+001	1.91792E+002	1.56991E+002	1.74275E+000	5.39391E-001	-2.03939E-001	-4.54178E+002	-4.62723E+001	-1.57795E-001	-4.25409E+002	-1.20130E+002
1.35366E+002	6.74016E+002	1.64386E+002	2.46533E+002	1.19887E+000	1.68434E+000	8.22800E+003	7.87757E+002	1.00000E+000	1.29950E+004	0.00000E+000	1.16825E+006	2.01930E+000	2.59618E+001	1.32168E-002	1.85687E-002	5.18002E-002	1.00435E-001	3.36667E+005	1.64190E+002	2.46847E+002	3.28962E-002	3.28962E-002	9.42550E+004	1.50000E+001	1.00000E+001	0.00000E+000	3.43681E+002	1.39414E+002	2.04093E+002	1.00000E+002	2.13142E+000	2.39705E-002	0.00000E+000	1.45157E+002	6.72248E+000	4.73276E-001	2.81617E+002	9.83361E+001	1.91792E+002	1.56987E+002	1.74275E+000	5.39391E-001	-1.67176E-001	-4.37243E+002	-1.11714E+002	-1.57797E-001	-4.25413E+002	-1.20099E+002
1.16299E+002	3.64856E+002	1.63759E+002	2.46751E+002	1.24840E+000	1.78457E+000	4.83600E+003	3.14433E+002	1.00000E+000	1.29960E+004	1.60000E+001	1.16834E+006	2.22786E+000	1.91012E+001	1.79519E-002	2.56621E-002	5.56138E-002	1.10301E-001	3.37096E+005	1.63759E+002	2.46751E+002	5.56138E-002	1.10301E-001	4.83600E+003	1.00000E+000	1.00000E+000	0.00000E+000	1.81340E+002	1.60741E+002	3.53463E+001	3.00000E+002	1.13270E+000	2.01677E-002	0.00000E+000	6.93802E+001	5.70271E+000	7.27724E-001	1.81340E+002	1.60741E+002	3.53463E+001	6.93802E+001	5.70271E+000	7.27724E-001	-1.75581E-001	-2.21820E+002	1.22003E+002	-1.75581E-001	-2.21820E+002	1.22003E+002
1.12945E+002	2.20674E+002	1.64004E+002	2.46903E+002	1.34533E+000	1.72432E+000	3.03700E+003	2.00748E+002	1.00000E+000	1.29970E+004	3.20000E+001	1.16845E+006	2.31978E+000	1.48551E+001	2.44122E-002	3.12892E-002	7.50365E-002	1.20453E-001	3.36667E+005	1.64190E+002	2.46847E+002	3.28962E-002	3.28962E-002	9.42550E+004	1.50000E+001	1.10000E+001	0.00000E+000	1.33499E+002	4.29907E+001	5.69364E+001	1.00000E+002	7.18733E-001	6.27747E-002	0.00000E+000	1.30758E+002	7.55710E+000	6.92969E-001	2.81617E+002	9.83361E+001	1.91792E+002	1.57082E+002	1.74275E+000	5.39391E-001	-1.22158E-001	-1.60442E+002	7.05793E+001	-1.57776E-001	-4.25318E+002	-1.20071E+002
1.34962E+002	5.22101E+002	1.64237E+002	2.46947E+002	1.20286E+000	1.67459E+000	6.32100E+003	3.38759E+002	1.00000E+000	1.29980E+004	1.30000E+001	1.16852E+006	2.01431E+000	2.28495E+001	1.51295E-002	2.10628E-002	5.80516E-002	1.10470E-001	3.36667E+005	1.64190E+002	2.46847E+002	3.28962E-002	3.28962E-002	9.42550E+004	1.50000E+001	1.20000E+001	0.00000E+000	2.84455E+002	8.37982E+001	1.84240E+002	1.00000E+002	1.72390E+000	2.29416E-002	0.00000E+000	1.54343E+002	5.84599E+000	6.20926E-001	2.81617E+002	9.83361E+001	1.91792E+002	1.57069E+002	1.74275E+000	5.39391E-001	-1.62712E-001	-4.28057E+002	-1.12162E+002	-1.57780E-001	-4.25331E+002	-1.20027E+002
1.33960E+002	5.61613E+002	1.64267E+002	2.46831E+002	1.18871E+000	1.75614E+000	7.00000E+003	6.39236E+002	1.00000E+000	1.29990E+004	8.00000E+000	1.16861E+006	2.08754E+000	2.36984E+001	1.42078E-002	2.09899E-002	5.88335E-002	1.26173E-001	3.36667E+005	1.64190E+002	2.46847E+002	3.28962E-002	3.28962E-002	9.42550E+004	1.50000E+001	1.30000E+001	0.00000E+000	2.77219E+002	8.86649E+001	2.12036E+002	1.00000E+002	1.81173E+000	3.11673E-002	0.00000E+000	1.65450E+002	5.85440E+000	5.89195E-001	2.81617E+002	9.83361E+001	1.91792E+002	1.57073E+002	1.74275E+000	5.39391E-001	-1.91518E-001	-4.16950E+002	-3.74412E+001	-1.57780E-001	-4.25327E+002	-1.20033E+002
1.42292E+002	6.46660E+002	1.64187E+002	2.46986E+002	1.22474E+000	1.56419E+000	7.52100E+003	3.51048E+002	1.00000E+000	1.30000E+004	3.00000E+000	1.16870E+006	1.91574E+000	2.54295E+001	1.41224E-002	1.80365E-002	5.15921E-002	8.28067E-002	3.36667E+005	1.64190E+002	2.46847E+002	3.28962E-002	3.28962E-002	9.42550E+004	1.50000E+001	1.40000E+001	0.00000E+000	2.60107E+002	1.30945E+002	2.68141E+002	1.00000E+002	2.07674E+000	1.42250E-002	0.00000E+000	1.91230E+002	6.71001E+000	4.95941E-001	2.81617E+002	9.83361E+001	1.91792E+002	1.57045E+002	1.74275E+000	5.39391E-001	-1.20417E-001	-9.99700E+001	1.27560E+002	-1.57788E-001	-4.25355E+002	-1.20037E+002
1.38596E+002	4.21147E+002	1.64432E+002	2.47136E+002	1.17685E+000	1.63913E+000	4.91400E+003	2.77278E+002	1.00000E+000	1.30010E+004	1.50000E+001	1.16880E+006	1.92900E+000	2.05219E+001	1.67881E-002	2.33827E-002	5.75522E-002	1.09094E-001	3.36667E+005	1.64190E+002	2.46847E+002	3.28962E-002	3.28962E-002	9.42550E+004	1.50000E+001	1.50000E+001	0.00000E+000	1.21440E+002	1.28250E+002	1.84695E+002	1.00000E+002	1.37004E+000	4.55327E-002	0.00000E+000	2.31575E+002	7.58651E+000	5.42664E-001	2.81617E+002	9.83361E+001	1.91792E+002	1.57062E+002	1.74275E+000	5.39391E-001	-1.62943E-001	-3.50825E+002	-3.43723E+001	-1.57786E-001	-4.25338E+002	-1.19961E+002
1.06744E+002	7.82487E+001	1.63119E+002	2.46751E+002	1.07798E+000	1.16735E+000	6.15000E+002	1.28486E+002	1.00000E+000	1.43930E+004	4.90000E+001	1.28666E+006	1.25838E+000	8.84583E+000	4.34683E-002	4.70723E-002	1.26905E-001	1.47294E-001	3.71113E+005	1.63119E+002	2.46751E+002	1.26905E-001	1.47294E-001	6.15000E+002	1.00000E+000	1.00000E+000	0.00000E+000	1.19065E+001	3.59662E+001	2.95543E+001	1.00000E+002	2.42093E-001	5.82488E-001	0.00000E+000	2.67575E+002	1.33412E+001	8.72286E-001	1.19065E+001	3.59662E+001	2.95543E+001	2.67575E+002	1.33412E+001	8.72286E-001	-3.85525E-002	-2.36253E+001	4.42242E+001	-3.85525E-002	-2.36253E+001	4.42242E+001
1.29299E+002	4.64289E+002	1.62476E+002	2.46487E+002	1.23029E+000	1.29355E+000	4.60000E+003	4.25368E+002	1.00000E+000	1.52250E+004	9.00000E+000	1.35654E+006	1.59143E+000	2.15474E+001	1.81396E-002	1.90723E-002	5.02306E-002	5.51430E-002	3.91129E+005	1.62475E+002	2.46514E+002	3.55981E-002	3.55981E-002	6.26500E+003	2.00000E+000	1.00000E+000	0.00000E+000	1.56412E+002	2.71640E+002	5.27795E+001	1.00000E+002	1.44329E+000	4.74825E-002	0.00000E+000	3.39332E+001	4.68978E+000	9.07319E-001	1.39049E+002	2.35322E+002	4.37331E+001	3.54103E+001	4.01384E+000	9.08386E-001	-2.39561E-002	3.39332E+001	7.41122E+001	-1.03881E-002	3.54103E+001	5.01077E+001
1.28698E+002	2.34211E+002	1.62475E+002	2.46590E+002	1.10037E+000	1.03029E+000	1.66500E+003	1.89605E+002	1.00000E+000	1.52260E+004	2.40000E+001	1.35664E+006	1.13370E+000	1.53040E+001	2.69669E-002	2.52494E-002	6.05659E-002	5.39519E-002	3.91129E+005	1.62475E+002	2.46514E+002	3.55981E-002	3.55981E-002	6.26500E+003	2.00000E+000	2.00000E+000	0.00000E+000	9.10806E+001	1.34985E+002	1.87401E+001	1.00000E+002	7.31380E-001	8.46420E-002	0.00000E+000	4.32739E+001	7.60363E+000	9.30171E-001	1.39049E+002	2.35322E+002	4.37331E+001	3.53820E+001	4.01384E+000	9.08386E-001	3.40017E-002	4.32739E+001	-2.53795E+001	-1.03990E-002	3.53820E+001	5.01130E+001
1.23331E+002	5.06116E+002	1.63047E+002	2.46765E+002	1.21474E+000	1.50010E+000	5.65400E+003	6.93969E+002	1.00000E+000	2.38720E+004	1.00000E+001	2.05816E+006	1.82222E+000	2.24970E+001	1.61549E-002	1.99500E-002	6.06883E-002	9.12993E-002	5.94494E+005	1.63120E+002	2.46735E+002	2.38809E-002	2.38809E-002	6.31420E+004	9.00000E+000	1.00000E+000	0.00000E+000	1.22969E+002	2.31839E+002	1.74097E+002	1.00000E+002	1.64210E+000	5.08129E-002	0.00000E+000	2.84374E+002	6.42172E+000	5.97671E-001	1.35346E+002	2.88628E+002	2.59791E+002	2.73506E+002	1.61894E+000	7.09415E-001	-1.03913E-001	-2.98026E+002	-1.03883E+002	-1.08820E-001	-3.08894E+002	-1.04961E+002
1.37132E+002	7.06974E+002	1.63213E+002	2.46703E+002	1.20142E+000	1.58356E+000	8.20200E+003	8.13677E+002	1.00000E+000	2.38730E+004	2.00000E+000	2.05823E+006	1.90252E+000	2.65890E+001	1.32658E-002	1.74854E-002	5.44096E-002	9.32100E-002	5.94494E+005	1.63120E+002	2.46735E+002	2.38809E-002	2.38809E-002	6.31420E+004	9.00000E+000	2.00000E+000	0.00000E+000	1.37827E+002	2.70994E+002	3.18522E+002	1.00000E+002	2.29546E+000	3.47236E-002	0.00000E+000	2.60368E+002	4.11856E+000	7.73724E-001	1.35346E+002	2.88628E+002	2.59791E+002	2.73544E+002	1.61894E+000	7.09415E-001	-1.36054E-001	-3.22032E+002	-6.26662E+001	-1.08811E-001	-3.08856E+002	-1.04920E+002
1.40949E+002	7.70676E+002	1.63061E+002	2.46735E+002	1.24948E+000	1.50970E+000	8.89500E+003	7.97227E+002	1.00000E+000	2.38740E+004	2.00000E+000	2.05832E+006	1.88634E+000	2.77611E+001	1.32481E-002	1.60073E-002	5.37942E-002	7.77078E-002	5.94494E+005	1.63120E+002	2.46735E+002	2.38809E-002	2.38809E-002	6.31420E+004	9.00000E+000	3.00000E+000	0.00000E+000	1.69467E+002	3.53385E+002	2.77756E+002	1.00000E+002	2.49184E+000	2.39652E-002	0.00000E+000	2.81113E+002	4.59001E+000	6.66660E-001	1.35346E+002	2.88628E+002	2.59791E+002	2.73608E+002	1.61894E+000	7.09415E-001	-9.30744E-002	-3.01287E+002	-1.28583E+002	-1.08794E-001	-3.08792E+002	-1.04912E+002
1.27562E+002	4.66289E+002	1.62959E+002	2.46906E+002	1.17362E+000	1.42503E+000	4.80900E+003	3.85312E+002	1.00000E+000	2.38750E+004	1.00000E+001	2.05840E+006	1.67244E+000	2.15937E+001	1.69239E-002	2.05493E-002	5.28411E-002	7.64654E-002	5.94494E+005	1.63120E+002	2.46735E+002	2.38809E-002	2.38809E-002	6.31420E+004	9.00000E+000	4.00000E+000	0.00000E+000	9.12194E+001	2.63746E+002	1.27154E+002	1.00000E+002	1.48040E+000	3.51630E-002	0.00000E+000	1.00105E+001	4.68459E+000	8.88367E-001	1.35346E+002	2.88628E+002	2.59791E+002	2.73574E+002	1.61894E+000	7.09415E-001	-9.55198E-002	-2.81189E+002	-1.03666E+002	-1.08802E-001	-3.08826E+002	-1.04927E+002
1.43897E+002	7.46816E+002	1.63099E+002	2.46681E+002	1.20539E+000	1.46431E+000	8.10900E+003	9.85116E+002	1.00000E+000	2.38760E+004	2.00000E+000	2.05847E+006	1.76506E+000	2.73279E+001	1.33858E-002	1.62610E-002	5.64701E-002	8.24985E-002	5.94494E+005	1.63120E+002	2.46735E+002	2.38809E-002	2.38809E-002	6.31420E+004	9.00000E+000	5.00000E+000	0.00000E+000	1.40893E+002	3.39482E+002	2.96914E+002	1.00000E+002	2.43149E+000	4.04366E-002	0.00000E+000	2.75006E+002	4.16231E+000	7.69969E-001	1.35346E+002	2.88628E+002	2.59791E+002	2.73513E+002	1.61894E+000	7.09415E-001	-9.57703E-002	-3.07394E+002	-1.29380E+002	-1.08817E-001	-3.08887E+002	-1.04961E+002
1.32520E+002	7.32920E+002	1.63174E+002	2.46681E+002	1.19983E+000	1.58175E+000	8.48300E+003	7.10934E+002	1.00000E+000	2.38770E+004	2.00000E+000	2.05855E+006	1.89784E+000	2.70725E+001	1.30271E-002	1.71737E-002	5.12888E-002	8.77866E-002	5.94494E+005	1.63120E+002	2.46735E+002	2.38809E-002	2.38809E-002	6.31420E+004	9.00000E+000	6.00000E+000	0.00000E+000	1.60297E+002	2.75290E+002	3.23054E+002	1.00000E+002	2.39053E+000	2.64231E-002	0.00000E+000	2.59229E+002	4.49537E+000	6.97028E-001	1.35346E+002	2.88628E+002	2.59791E+002	2.73518E+002	1.61894E+000	7.09415E-001	-1.36148E-001	-3.23171E+002	-6.36210E+001	-1.08816E-001	-3.08883E+002	-1.04946E+002
1.44368E+002	6.47008E+002	1.63105E+002	2.46736E+002	1.23167E+000	1.48354E+000	7.25400E+003	6.82030E+002	1.00000E+000	2.38780E+004	3.00000E+000	2.05863E+006	1.82723E+000	2.54364E+001	1.44612E-002	1.74185E-002	5.57490E-002	7.99463E-002	5.94494E+005	1.63120E+002	2.46735E+002	2.38809E-002	2.38809E-002	6.31420E+004	9.00000E+000	7.00000E+000	0.00000E+000	1.29896E+002	2.77920E+002	2.60493E+002	1.00000E+002	2.09355E+000	3.71216E-002	0.00000E+000	2.71391E+002	4.68310E+000	7.23551E-001	1.35346E+002	2.88628E+002	2.59791E+002	2.73495E+002	1.61894E+000	7.09415E-001	-9.15481E-002	-3.11009E+002	-1.41296E+002	-1.08821E-001	-3.08905E+002	-1.04963E+002
1.50701E+002	7.14850E+002	1.63175E+002	2.46765E+002	1.18583E+000	1.43617E+000	7.51200E+003	9.64456E+002	1.00000E+000	2.38790E+004	2.00000E+000	2.05871E+006	1.70305E+000	2.67367E+001	1.36818E-002	1.65702E-002	5.01991E-002	7.26636E-002	5.94494E+005	1.63120E+002	2.46735E+002	2.38809E-002	2.38809E-002	6.31420E+004	9.00000E+000	8.00000E+000	0.00000E+000	1.32803E+002	3.51817E+002	2.60539E+002	1.00000E+002	2.31907E+000	3.40792E-002	0.00000E+000	2.83023E+002	4.18301E+000	7.96020E-001	1.35346E+002	2.88628E+002	2.59791E+002	2.73456E+002	1.61894E+000	7.09415E-001	-9.42774E-002	-2.99377E+002	-1.24281E+002	-1.08831E-001	-3.08944E+002	-1.04967E+002
1.25071E+002	3.66121E+002	1.63205E+002	2.46724E+002	1.20285E+000	1.57181E+000	4.22400E+003	3.54167E+002	1.00000E+000	2.38800E+004	1.50000E+001	2.05880E+006	1.89066E+000	1.91343E+001	1.85076E-002	2.41846E-002	5.30665E-002	8.80622E-002	5.94494E+005	1.63120E+002	2.46735E+002	2.38809E-002	2.38809E-002	6.31420E+004	9.00000E+000	9.00000E+000	0.00000E+000	7.85993E+001	1.26012E+002	1.72777E+002	1.00000E+002	1.19503E+000	3.95935E-002	0.00000E+000	2.52267E+002	5.88665E+000	7.54329E-001	1.35346E+002	2.88628E+002	2.59791E+002	2.73458E+002	1.61894E+000	7.09415E-001	-1.31825E-001	-3.30133E+002	-7.94996E+001	-1.08830E-001	-3.08942E+002	-1.04966E+002
1.24146E+002	1.39404E+002	1.62708E+002	2.46861E+002	9.39395E-001	1.16859E+000	9.58000E+002	2.31361E+002	1.00000E+000	2.40540E+004	2.70000E+001	2.07247E+006	1.09777E+000	1.18070E+001	3.03505E-002	3.77555E-002	8.22227E-002	1.23554E-001	5.98654E+005	1.62708E+002	2.46861E+002	8.22227E-002	1.23554E-001	9.58000E+002	1.00000E+000	1.00000E+000	0.00000E+000	2.20291E+001	9.35212E+001	3.95564E+001	1.00000E+002	4.75265E-001	2.68732E-001	0.00000E+000	1.09405E+001	8.42941E+000	1.10614E+000	2.20291E+001	9.35212E+001	3.95564E+001	1.09405E+001	8.42941E+000	1.10614E+000	-1.07566E-001	-2.80260E+002	-7.88825E+001	-1.07566E-001	-2.80260E+002	-7.88825E+001
1.42626E+002	7.50566E+002	1.64337E+002	2.46824E+002	1.17254E+000	1.67112E+000	8.88300E+003	6.33956E+002	1.00000E+000	2.43800E+004	1.00000E+000	2.09834E+006	1.95947E+000	2.73965E+001	1.24408E-002	1.77308E-002	5.25605E-002	1.05082E-001	6.06193E+005	1.64522E+002	2.46805E+002	2.40840E-002	2.40840E-002	2.58364E+005	2.40000E+001	2.00000E+000	0.00000E+000	3.85992E+002	9.49068E+001	2.93400E+002	1.00000E+002	2.43262E+000	1.38772E-002	0.00000E+000	1.76216E+002	4.40419E+000	6.95257E-001	4.68195E+002	1.64299E+002	3.90526E+002	1.83417E+002	1.00339E+000	5.65854E-001	-1.74289E-001	-4.06184E+002	-6.50896E+001	-1.60259E-001	-3.98983E+002	-8.83627E+001
1.39350E+002	1.06327E+003	1.64662E+002	2.46784E+002	1.22241E+000	1.68176E+000	1.31870E+004	7.41133E+002	1.00000E+000	2.43810E+004	0.00000E+000	2.09843E+006	2.05580E+000	3.26078E+001	1.06450E-002	1.46450E-002	5.19408E-002	9.72353E-002	6.06193E+005	1.64522E+002	2.46805E+002	2.40840E-002	2.40840E-002	2.58364E+005	2.40000E+001	3.00000E+000	0.00000E+000	4.95188E+002	1.29234E+002	4.82437E+002	1.00000E+002	3.50562E+000	1.50088E-002	0.00000E+000	1.90876E+002	3.42122E+000	7.34577E-001	4.68195E+002	1.64299E+002	3.90526E+002	1.83345E+002	1.00339E+000	5.65854E-001	-1.57114E-001	-3.91524E+002	-8.75871E+001	-1.60274E-001	-3.99055E+002	-8.83480E+001
1.38671E+002	7.81949E+002	1.64535E+002	2.46803E+002	1.15111E+000	1.68036E+000	9.13700E+003	5.15385E+002	1.00000E+000	2.43820E+004	0.00000E+000	2.09851E+006	1.93428E+000	2.79634E+001	1.20425E-002	1.75793E-002	4.86808E-002	1.01864E-001	6.06193E+005	1.64522E+002	2.46805E+002	2.40840E-002	2.40840E-002	2.58364E+005	2.40000E+001	4.00000E+000	0.00000E+000	3.15465E+002	1.34799E+002	3.47101E+002	1.00000E+002	2.52322E+000	1.68310E-002	0.00000E+000	2.02685E+002	4.94554E+000	6.10486E-001	4.68195E+002	1.64299E+002	3.90526E+002	1.83365E+002	1.00339E+000	5.65854E-001	-1.85905E-001	-3.79715E+002	-1.28088E+001	-1.60268E-001	-3.99035E+002	-8.83628E+001
1.50583E+002	1.12669E+003	1.64749E+002	2.46817E+002	1.16698E+000	1.62854E+000	1.30020E+004	6.18403E+002	1.00000E+000	2.43830E+004	0.00000E+000	2.09860E+006	1.90048E+000	3.35662E+001	1.02343E-002	1.42821E-002	4.73378E-002	9.10204E-002	6.06193E+005	1.64522E+002	2.46805E+002	2.40840E-002	2.40840E-002	2.58364E+005	2.40000E+001	5.00000E+000	0.00000E+000	5.17752E+002	1.40638E+002	5.01861E+002	1.00000E+002	3.67277E+000	9.97823E-003	0.00000E+000	1.90949E+002	3.52000E+000	7.19024E-001	4.68195E+002	1.64299E+002	3.90526E+002	1.83437E+002	1.00339E+000	5.65854E-001	-1.64036E-001	-3.91451E+002	-7.26209E+001	-1.60248E-001	-3.98963E+002	-8.82921E+001
1.43894E+002	8.34104E+002	1.64804E+002	2.46756E+002	1.15342E+000	1.65851E+000	9.66700E+003	7.89049E+002	1.00000E+000	2.43840E+004	0.00000E+000	2.09868E+006	1.91296E+000	2.88808E+001	1.17312E-002	1.68683E-002	5.08223E-002	1.03473E-001	6.06193E+005	1.64522E+002	2.46805E+002	2.40840E-002	2.40840E-002	2.58364E+005	2.40000E+001	6.00000E+000	0.00000E+000	3.99239E+002	1.26999E+002	3.23867E+002	1.00000E+002	2.67047E+000	2.02504E-002	0.00000E+000	1.81084E+002	4.87277E+000	6.02379E-001	4.68195E+002	1.64299E+002	3.90526E+002	1.83504E+002	1.00339E+000	5.65854E-001	-1.78562E-001	-4.01316E+002	-5.07230E+001	-1.60230E-001	-3.98896E+002	-8.82622E+001
1.40859E+002	1.13828E+003	1.64571E+002	2.46686E+002	1.23693E+000	1.68534E+000	1.43230E+004	1.02253E+003	1.00000E+000	2.43850E+004	0.00000E+000	2.09876E+006	2.08465E+000	3.37384E+001	1.03354E-002	1.40822E-002	5.07755E-002	9.32683E-002	6.06193E+005	1.64522E+002	2.46805E+002	2.40840E-002	2.40840E-002	2.58364E+005	2.40000E+001	7.00000E+000	0.00000E+000	5.39364E+002	1.49410E+002	4.86622E+002	1.00000E+002	3.71074E+000	1.30618E-002	0.00000E+000	1.87047E+002	3.51277E+000	6.86473E-001	4.68195E+002	1.64299E+002	3.90526E+002	1.83485E+002	1.00339E+000	5.65854E-001	-1.52341E-001	-3.95353E+002	-1.01608E+002	-1.60232E-001	-3.98915E+002	-8.83283E+001
1.48845E+002	1.19006E+003	1.64713E+002	2.46623E+002	1.15953E+000	1.71311E+000	1.42530E+004	9.17650E+002	1.00000E+000	2.43860E+004	0.00000E+000	2.09885E+006	1.98640E+000	3.44973E+001	9.71246E-003	1.43493E-002	4.72024E-002	1.01716E-001	6.06193E+005	1.64522E+002	2.46805E+002	2.40840E-002	2.40840E-002	2.58364E+005	2.40000E+001	8.00000E+000	0.00000E+000	7.43473E+002	1.53005E+002	3.45817E+002	1.00000E+002	3.84763E+000	9.42618E-003	0.00000E+000	1.51225E+002	2.85884E+000	8.45566E-001	4.68195E+002	1.64299E+002	3.90526E+002	1.83413E+002	1.00339E+000	5.65854E-001	-1.91686E-001	-4.31175E+002	-5.12311E+001	-1.60247E-001	-3.98987E+002	-8.83499E+001
1.43307E+002	1.01386E+003	1.64443E+002	2.46712E+002	1.21527E+000	1.68841E+000	1.25540E+004	1.17662E+003	1.00000E+000	2.43870E+004	0.00000E+000	2.09893E+006	2.05186E+000	3.18412E+001	1.08463E-002	1.50691E-002	5.25051E-002	1.00196E-001	6.06193E+005	1.64522E+002	2.46805E+002	2.40840E-002	2.40840E-002	2.58364E+005	2.40000E+001	9.00000E+000	0.00000E+000	4.48861E+002	1.52744E+002	4.39618E+002	1.00000E+002	3.28997E+000	1.99651E-002	0.00000E+000	1.93322E+002	4.02765E+000	6.39511E-001	4.68195E+002	1.64299E+002	3.90526E+002	1.83368E+002	1.00339E+000	5.65854E-001	-1.61881E-001	-3.89078E+002	-7.49662E+001	-1.60256E-001	-3.99032E+002	-8.84135E+001
1.54898E+002	1.15425E+003	1.64408E+002	2.46867E+002	1.19719E+000	1.54709E+000	1.30670E+004	1.10919E+003	1.00000E+000	2.43880E+004	0.00000E+000	2.09901E+006	1.85215E+000	3.39742E+001	1.04731E-002	1.35340E-002	4.87421E-002	8.05575E-002	6.06193E+005	1.64522E+002	2.46805E+002	2.40840E-002	2.40840E-002	2.58364E+005	2.40000E+001	1.00000E+001	0.00000E+000	3.62064E+002	2.80173E+002	5.35299E+002	1.00000E+002	3.73246E+000	1.77522E-002	0.00000E+000	2.28184E+002	4.15380E+000	6.07795E-001	4.68195E+002	1.64299E+002	3.90526E+002	1.83458E+002	1.00339E+000	5.65854E-001	-1.26354E-001	-3.54216E+002	-1.14571E+002	-1.60233E-001	-3.98942E+002	-8.83593E+001
1.37617E+002	6.18554E+002	1.64469E+002	2.47140E+002	1.21755E+000	1.59189E+000	7.28100E+003	8.02794E+002	1.00000E+000	2.43890E+004	4.00000E+000	2.09908E+006	1.93819E+000	2.48707E+001	1.42689E-002	1.86559E-002	5.69421E-002	9.59400E-002	6.06193E+005	1.64522E+002	2.46805E+002	2.40840E-002	2.40840E-002	2.58364E+005	2.40000E+001	1.10000E+001	0.00000E+000	1.45905E+002	2.16036E+002	2.66741E+002	1.00000E+002	1.98116E+000	4.30480E-002	0.00000E+000	2.56540E+002	5.29179E+000	6.39136E-001	4.68195E+002	1.64299E+002	3.90526E+002	1.83424E+002	1.00339E+000	5.65854E-001	-1.32114E-001	-3.25860E+002	-7.43487E+001	-1.60240E-001	-3.98976E+002	-8.83329E+001
1.47332E+002	8.28898E+002	1.64350E+002	2.47067E+002	1.18753E+000	1.56286E+000	9.35600E+003	1.02854E+003	1.00000E+000	2.43900E+004	0.00000E+000	2.09916E+006	1.85594E+000	2.87906E+001	1.22772E-002	1.61575E-002	5.46841E-002	9.35943E-002	6.06193E+005	1.64522E+002	2.46805E+002	2.40840E-002	2.40840E-002	2.58364E+005	2.40000E+001	1.20000E+001	0.00000E+000	1.90782E+002	3.27117E+002	3.41090E+002	1.00000E+002	2.69508E+000	4.30731E-002	0.00000E+000	2.66217E+002	4.70184E+000	6.34567E-001	4.68195E+002	1.64299E+002	3.90526E+002	1.83389E+002	1.00339E+000	5.65854E-001	-1.35345E-001	-3.16183E+002	-5.80317E+001	-1.60246E-001	-3.99011E+002	-8.83843E+001
1.33763E+002	7.04532E+002	1.64182E+002	2.46865E+002	1.21636E+000	1.69631E+000	8.72700E+003	6.23305E+002	1.00000E+000	2.43910E+004	3.00000E+000	2.09924E+006	2.06332E+000	2.65430E+001	1.30206E-002	1.81582E-002	5.63931E-002	1.08115E-001	6.06193E+005	1.64522E+002	2.46805E+002	2.40840E-002	2.40840E-002	2.58364E+005	2.40000E+001	1.30000E+001	0.00000E+000	3.34019E+002	7.56383E+001	3.29427E+002	1.00000E+002	2.34454E+000	2.64540E-002	0.00000E+000	1.90792E+002	3.94081E+000	7.83923E-001	4.68195E+002	1.64299E+002	3.90526E+002	1.83414E+002	1.00339E+000	5.65854E-001	-1.63701E-001	-3.91608E+002	-7.35999E+001	-1.60239E-001	-3.98986E+002	-8.84315E+001
1.58488E+002	1.25547E+003	1.64546E+002	2.46762E+002	1.19029E+000	1.64126E+000	1.48820E+004	9.49731E+002	1.00000E+000	2.43920E+004	0.00000E+000	2.09933E+006	1.95358E+000	3.54326E+001	9.75714E-003	1.34539E-002	4.86719E-002	9.15598E-002	6.06193E+005	1.64522E+002	2.46805E+002	2.40840E-002	2.40840E-002	2.58364E+005	2.40000E+001	1.40000E+001	0.00000E+000	5.01062E+002	2.05121E+002	5.75996E+002	1.00000E+002	4.06585E+000	1.16353E-002	0.00000E+000	2.04037E+002	3.60568E+000	6.56104E-001	4.68195E+002	1.64299E+002	3.90526E+002	1.83393E+002	1.00339E+000	5.65854E-001	-1.58182E-001	-3.78363E+002	-7.21678E+001	-1.60243E-001	-3.99007E+002	-8.83921E+001
1.35015E+002	7.62991E+002	1.64553E+002	2.46743E+002	1.20444E+000	1.65019E+000	9.19200E+003	6.34856E+002	1.00000E+000	2.43930E+004	0.00000E+000	2.09941E+006	1.98755E+000	2.76223E+001	1.25626E-002	1.72119E-002	5.20520E-002	9.62410E-002	6.06193E+005	1.64522E+002	2.46805E+002	2.40840E-002	2.40840E-002	2.58364E+005	2.40000E+001	1.50000E+001	0.00000E+000	3.07313E+002	1.20226E+002	3.58486E+002	1.00000E+002	2.49516E+000	2.56019E-002	0.00000E+000	2.03983E+002	4.40614E+000	6.83169E-001	4.68195E+002	1.64299E+002	3.90526E+002	1.83389E+002	1.00339E+000	5.65854E-001	-1.55059E-001	-3.78417E+002	-7.88901E+001	-1.60242E-001	-3.99011E+002	-8.83984E+001
1.41326E+002	8.15987E+002	1.64397E+002	2.46749E+002	1.18980E+000	1.71870E+000	1.00330E+004	8.36734E+002	1.00000E+000	2.43940E+004	0.00000E+000	2.09949E+006	2.04490E+000	2.85655E+001	1.18784E-002	1.71587E-002	5.33595E-002	1.09757E-001	6.06193E+005	1.64522E+002	2.46805E+002	2.40840E-002	2.40840E-002	2.58364E+005	2.40000E+001	1.60000E+001	0.00000E+000	4.14212E+002	9.94222E+001	3.37112E+002	1.00000E+002	2.67955E+000	2.03045E-002	0.00000E+000	1.80245E+002	4.04243E+000	7.12742E-001	4.68195E+002	1.64299E+002	3.90526E+002	1.83379E+002	1.00339E+000	5.65854E-001	-1.80802E-001	-4.02155E+002	-4.66689E+001	-1.60243E-001	-3.99021E+002	-8.84343E+001
1.35968E+002	1.12545E+003	1.64436E+002	2.46718E+002	1.21955E+000	1.79262E+000	1.46510E+004	9.35341E+002	1.00000E+000	2.43950E+004	0.00000E+000	2.09957E+006	2.18619E+000	3.35478E+001	1.00755E-002	1.48100E-002	5.51334E-002	1.17944E-001	6.06193E+005	1.64522E+002	2.46805E+002	2.40840E-002	2.40840E-002	2.58364E+005	2.40000E+001	1.70000E+001	0.00000E+000	7.32661E+002	1.67969E+002	2.82187E+002	1.00000E+002	3.64153E+000	1.81635E-002	0.00000E+000	1.43529E+002	2.70599E+000	8.81112E-001	4.68195E+002	1.64299E+002	3.90526E+002	1.83464E+002	1.00339E+000	5.65854E-001	-1.89200E-001	-4.38871E+002	-6.45844E+001	-1.60222E-001	-3.98937E+002	-8.83920E+001
1.43916E+002	1.17325E+003	1.64574E+002	2.46695E+002	1.21146E+000	1.67652E+000	1.44070E+004	9.33887E+002	1.00000E+000	2.43960E+004	0.00000E+000	2.09965E+006	2.03103E+000	3.42528E+001	1.00930E-002	1.39676E-002	4.72647E-002	8.94256E-002	6.06193E+005	1.64522E+002	2.46805E+002	2.40840E-002	2.40840E-002	2.58364E+005	2.40000E+001	1.80000E+001	0.00000E+000	6.38244E+002	1.44976E+002	4.47810E+002	1.00000E+002	3.85956E+000	1.22379E-002	0.00000E+000	1.71456E+002	3.33449E+000	7.21066E-001	4.68195E+002	1.64299E+002	3.90526E+002	1.83446E+002	1.00339E+000	5.65854E-001	-1.59933E-001	-4.10944E+002	-1.00998E+002	-1.60225E-001	-3.98954E+002	-8.83819E+001
1.46704E+002	1.08317E+003	1.64332E+002	2.46839E+002	1.25320E+000	1.75096E+000	1.41780E+004	6.25354E+002	1.00000E+000	2.43970E+004	0.00000E+000	2.09973E+006	2.19431E+000	3.29116E+001	1.05248E-002	1.47051E-002	5.37724E-002	1.03893E-001	6.06193E+005	1.64522E+002	2.46805E+002	2.40840E-002	2.40840E-002	2.58364E+005	2.40000E+001	1.90000E+001	0.00000E+000	6.42583E+002	1.89622E+002	2.91167E+002	1.00000E+002	3.46734E+000	7.74236E-003	0.00000E+000	1.46309E+002	3.41677E+000	7.09361E-001	4.68195E+002	1.64299E+002	3.90526E+002	1.83419E+002	1.00339E+000	5.65854E-001	-1.64604E-001	-4.36091E+002	-1.16107E+002	-1.60229E-001	-3.98981E+002	-8.84234E+001
1.40052E+002	1.09835E+003	1.64805E+002	2.46740E+002	1.25388E+000	1.73036E+000	1.42810E+004	8.61094E+002	1.00000E+000	2.43980E+004	0.00000E+000	2.09981E+006	2.16966E+000	3.31414E+001	1.04925E-002	1.44796E-002	5.51224E-002	1.03981E-001	6.06193E+005	1.64522E+002	2.46805E+002	2.40840E-002	2.40840E-002	2.58364E+005	2.40000E+001	2.00000E+001	0.00000E+000	6.35288E+002	1.28397E+002	3.98932E+002	1.00000E+002	3.63487E+000	1.33322E-002	0.00000E+000	1.65491E+002	3.13284E+000	7.70856E-001	4.68195E+002	1.64299E+002	3.90526E+002	1.83473E+002	1.00339E+000	5.65854E-001	-1.58551E-001	-4.16909E+002	-1.09878E+002	-1.60216E-001	-3.98927E+002	-8.83264E+001
1.48036E+002	1.18246E+003	1.64550E+002	2.47002E+002	1.21398E+000	1.70816E+000	1.46700E+004	1.06752E+003	1.00000E+000	2.43990E+004	0.00000E+000	2.09990E+006	2.07366E+000	3.43870E+001	1.00229E-002	1.41030E-002	5.66599E-002	1.11219E-001	6.06193E+005	1.64522E+002	2.46805E+002	2.40840E-002	2.40840E-002	2.58364E+005	2.40000E+001	2.10000E+001	0.00000E+000	5.67230E+002	1.76810E+002	4.99109E+002	1.00000E+002	3.91687E+000	1.13766E-002	0.00000E+000	1.86182E+002	3.76470E+000	6.32916E-001	4.68195E+002	1.64299E+002	3.90526E+002	1.83425E+002	1.00339E+000	5.65854E-001	-1.68031E-001	-3.96218E+002	-6.87414E+001	-1.60225E-001	-3.98975E+002	-8.83664E+001
1.39433E+002	8.34037E+002	1.64742E+002	2.47141E+002	1.18552E+000	1.62569E+000	9.73400E+003	8.65258E+002	1.00000E+000	2.44000E+004	0.00000E+000	2.09998E+006	1.92728E+000	2.88797E+001	1.20161E-002	1.64775E-002	5.45339E-002	1.01257E-001	6.06675E+005	1.64802E+002	2.47046E+002	7.23987E-002	7.23987E-002	1.80050E+004	2.00000E+000	1.00000E+000	0.00000E+000	2.55204E+002	2.23158E+002	3.72992E+002	1.00000E+002	2.69137E+000	3.06645E-002	0.00000E+000	2.33545E+002	5.24734E+000	5.57450E-001	2.84798E+002	1.67872E+002	3.52112E+002	2.15307E+002	3.83981E+000	5.60125E-001	-1.55460E-001	-3.48855E+002	-4.83880E+001	-1.57586E-001	-3.67093E+002	-6.20876E+001
1.48691E+002	7.30423E+002	1.64873E+002	2.46935E+002	1.16100E+000	1.60736E+000	8.27100E+003	8.95507E+002	1.00000E+000	2.44010E+004	1.00000E+000	2.10006E+006	1.86614E+000	2.70263E+001	1.27660E-002	1.76739E-002	5.43800E-002	1.02708E-001	6.06675E+005	1.64802E+002	2.47046E+002	7.23987E-002	7.23987E-002	1.80050E+004	2.00000E+000	2.00000E+000	0.00000E+000	3.19625E+002	1.02806E+002	3.27540E+002	1.00000E+002	2.37486E+000	3.33835E-002	0.00000E+000	1.95377E+002	4.64695E+000	6.82879E-001	2.84798E+002	1.67872E+002	3.52112E+002	2.15337E+002	3.83981E+000	5.60125E-001	-1.60118E-001	-3.87023E+002	-7.65936E+001	-1.57577E-001	-3.67063E+002	-6.20779E+001
1.24624E+002	3.59201E+002	1.64421E+002	2.46914E+002	1.25897E+000	1.53148E+000	4.22700E+003	4.01683E+002	1.00000E+000	2.44020E+004	2.00000E+001	2.10016E+006	1.92809E+000	1.89526E+001	1.93642E-002	2.35556E-002	6.18792E-002	8.99547E-002	6.06193E+005	1.64522E+002	2.46805E+002	2.40840E-002	2.40840E-002	2.58364E+005	2.40000E+001	2.20000E+001	0.00000E+000	7.70278E+001	1.59309E+002	1.31048E+002	1.00000E+002	1.14519E+000	4.87382E-002	0.00000E+000	2.79902E+002	6.62893E+000	6.69625E-001	4.68195E+002	1.64299E+002	3.90526E+002	1.83504E+002	1.00339E+000	5.65854E-001	-9.64357E-002	-3.02498E+002	-1.22902E+002	-1.60203E-001	-3.98896E+002	-8.83705E+001
1.41223E+002	7.38830E+002	1.64358E+002	2.46903E+002	1.24723E+000	1.44329E+000	8.18100E+003	6.46873E+002	1.00000E+000	2.44030E+004	1.00000E+000	2.10023E+006	1.80012E+000	2.71814E+001	1.37893E-002	1.59570E-002	5.08881E-002	6.74453E-002	6.06193E+005	1.64522E+002	2.46805E+002	2.40840E-002	2.40840E-002	2.58364E+005	2.40000E+001	2.30000E+001	0.00000E+000	1.48603E+002	3.15398E+002	2.93192E+002	1.00000E+002	2.37110E+000	2.47806E-002	0.00000E+000	2.73244E+002	4.45412E+000	7.16351E-001	4.68195E+002	1.64299E+002	3.90526E+002	1.83494E+002	1.00339E+000	5.65854E-001	-7.16257E-002	-1.79561E+001	1.13241E+002	-1.60204E-001	-3.98906E+002	-8.83917E+001
1.24076E+002	3.04928E+002	1.64343E+002	2.46952E+002	1.16898E+000	1.48907E+000	3.25600E+003	3.80121E+002	1.00000E+000	2.44040E+004	2.70000E+001	2.10033E+006	1.74070E+000	1.74622E+001	2.04864E-002	2.60959E-002	6.58159E-002	1.04564E-001	6.06193E+005	1.64522E+002	2.46805E+002	2.40840E-002	2.40840E-002	2.58364E+005	2.40000E+001	2.40000E+001	0.00000E+000	7.27037E+001	7.68611E+001	1.63128E+002	1.00000E+002	1.00031E+000	8.03680E-002	0.00000E+000	2.37186E+002	5.83270E+000	8.67120E-001	4.68195E+002	1.64299E+002	3.90526E+002	1.83477E+002	1.00339E+000	5.65854E-001	-1.19236E-001	-3.45214E+002	-1.20055E+002	-1.60206E-001	-3.98923E+002	-8.83995E+001
1.16570E+002	1.60820E+002	1.63074E+002	2.46505E+002	1.16056E+000	1.53557E+000	1.75700E+003	1.41017E+002	1.00000E+000	2.46770E+004	2.80000E+001	2.12215E+006	1.78211E+000	1.26815E+001	2.76873E-002	3.66339E-002	6.30490E-002	1.05137E-001	6.13073E+005	1.63074E+002	2.46505E+002	6.30490E-002	1.05137E-001	1.75700E+003	1.00000E+000	1.00000E+000	0.00000E+000	4.22854E+001	4.43964E+001	7.58224E+001	1.00000E+002	5.15683E-001	1.24302E-001	0.00000E+000	2.39257E+002	1.01170E+001	6.80540E-001	4.22854E+001	4.43964E+001	7.58224E+001	2.39257E+002	1.01170E+001	6.80540E-001	-1.37945E-001	-3.43143E+002	-7.99065E+001	-1.37945E-001	-3.43143E+002	-7.99065E+001
1.13750E+002	1.34927E+002	1.62898E+002	2.46310E+002	1.12466E+000	1.71622E+000	1.56700E+003	1.38157E+002	1.00000E+000	2.46820E+004	3.10000E+001	2.12257E+006	1.93016E+000	1.16158E+001	2.84110E-002	4.33548E-002	6.68638E-002	1.46428E-001	6.13185E+005	1.62898E+002	2.46310E+002	6.68638E-002	1.46428E-001	1.56700E+003	1.00000E+000	1.00000E+000	0.00000E+000	2.71655E+001	5.79734E+001	6.26320E+001	1.00000E+002	4.65300E-001	1.54900E-001	0.00000E+000	2.65491E+002	9.38596E+000	7.76744E-001	2.71655E+001	5.79734E+001	6.26320E+001	2.65491E+002	9.38596E+000	7.76744E-001	-2.07217E-001	-3.16910E+002	9.83445E+001	-2.07217E-001	-3.16910E+002	9.83445E+001
1.11891E+002	2.75796E+002	1.63008E+002	2.46724E+002	1.20350E+000	1.52279E+000	3.09700E+003	2.56994E+002	1.00000E+000	2.46880E+004	1.70000E+001	2.12303E+006	1.83269E+000	1.66071E+001	2.16260E-002	2.73634E-002	5.71937E-002	8.88037E-002	6.13328E+005	1.63014E+002	2.46761E+002	7.51525E-002	7.51525E-002	4.80000E+003	3.00000E+000	1.00000E+000	0.00000E+000	5.64176E+001	1.27108E+002	1.17950E+002	1.00000E+002	9.44518E-001	5.87321E-002	0.00000E+000	2.72874E+002	6.92135E+000	7.49255E-001	4.38760E+001	9.19881E+001	8.87932E+001	2.70736E+002	5.76975E+000	7.21961E-001	-1.15967E-001	-3.09526E+002	-9.12479E+001	-1.39679E-001	-3.11664E+002	-4.48051E+001
1.14028E+002	2.39433E+002	1.62795E+002	2.46492E+002	1.25141E+000	1.65458E+000	3.00100E+003	2.96004E+002	1.00000E+000	2.48310E+004	3.20000E+001	2.13439E+006	2.07056E+000	1.54736E+001	2.28437E-002	3.02034E-002	6.33589E-002	1.07320E-001	6.16641E+005	1.62795E+002	2.46492E+002	6.33589E-002	1.07320E-001	3.00100E+003	1.00000E+000	1.00000E+000	0.00000E+000	6.91106E+001	6.68693E+001	1.07551E+002	1.00000E+002	7.70106E-001	8.21425E-002	0.00000E+000	2.38122E+002	9.04454E+000	5.82467E-001	6.91106E+001	6.68693E+001	1.07551E+002	2.38122E+002	9.04454E+000	5.82467E-001	-1.37523E-001	-3.44278E+002	-8.19700E+001	-1.37523E-001	-3.44278E+002	-8.19700E+001
1.19753E+002	1.89988E+002	1.63004E+002	2.46820E+002	1.19365E+000	1.33773E+000	1.88100E+003	2.13696E+002	1.00000E+000	2.48740E+004	4.30000E+001	2.13775E+006	1.59678E+000	1.37836E+001	2.75222E-002	3.08441E-002	6.78826E-002	8.36356E-002	6.17578E+005	1.62933E+002	2.46671E+002	1.05379E-002	1.05379E-002	3.11396E+005	6.50000E+001	1.00000E+000	0.00000E+000	3.95753E+001	9.07942E+001	7.53851E+001	1.00000E+002	6.42170E-001	1.01270E-001	0.00000E+000	2.79218E+002	9.09170E+000	7.31900E-001	1.04844E+002	2.28970E+002	2.02615E+002	2.75913E+002	7.19879E-001	7.18414E-001	-5.56148E-002	-1.19821E+001	8.82492E+001	-1.00190E-001	-3.06487E+002	-1.19737E+002
1.22869E+002	1.34639E+002	1.62896E+002	2.46690E+002	1.09097E+000	1.48936E+000	1.34900E+003	2.01372E+002	1.00000E+000	2.48750E+004	1.57000E+002	2.13786E+006	1.62485E+000	1.16034E+001	2.97035E-002	4.05503E-002	6.24180E-002	1.09169E-001	6.17578E+005	1.62933E+002	2.46671E+002	1.05379E-002	1.05379E-002	3.11396E+005	6.50000E+001	2.00000E+000	0.00000E+000	2.97073E+001	4.87701E+001	5.88687E+001	1.00000E+002	4.33007E-001	1.23128E-001	0.00000E+000	2.58957E+002	1.14374E+001	6.87004E-001	1.04844E+002	2.28970E+002	2.02615E+002	2.75861E+002	7.19879E-001	7.18414E-001	-1.53238E-001	-3.23443E+002	-2.80971E+001	-1.00203E-001	-3.06539E+002	-1.19799E+002
1.42073E+002	6.94293E+002	1.62804E+002	2.46655E+002	1.15260E+000	1.43039E+000	7.08500E+003	4.44215E+002	1.00000E+000	2.48760E+004	1.00000E+000	2.13789E+006	1.64867E+000	2.63494E+001	1.36934E-002	1.69935E-002	4.13500E-002	6.23100E-002	6.17578E+005	1.62933E+002	2.46671E+002	1.05379E-002	1.05379E-002	3.11396E+005	6.50000E+001	3.00000E+000	0.00000E+000	1.23913E+002	3.11236E+002	2.74168E+002	1.00000E+002	2.22022E+000	2.47649E-002	0.00000E+000	2.76143E+002	4.32010E+000	7.93646E-001	1.04844E+002	2.28970E+002	2.02615E+002	2.75917E+002	7.19879E-001	7.18414E-001	-1.06299E-001	-3.06257E+002	-1.07419E+002	-1.00189E-001	-3.06483E+002	-1.19792E+002
1.22334E+002	5.06768E+002	1.62954E+002	2.46746E+002	1.23413E+000	1.39910E+000	5.40600E+003	4.11223E+002	1.00000E+000	2.48770E+004	9.00000E+000	2.13798E+006	1.72667E+000	2.25115E+001	1.67851E-002	1.90288E-002	5.36403E-002	6.81066E-002	6.17578E+005	1.62933E+002	2.46671E+002	1.05379E-002	1.05379E-002	3.11396E+005	6.50000E+001	4.00000E+000	0.00000E+000	1.06097E+002	2.54388E+002	1.67655E+002	1.00000E+002	1.63591E+000	3.36475E-002	0.00000E+000	2.91010E+002	5.31072E+000	7.39094E-001	1.04844E+002	2.28970E+002	2.02615E+002	2.75878E+002	7.19879E-001	7.18414E-001	-6.13628E-002	-1.90002E-001	1.11008E+002	-1.00199E-001	-3.06522E+002	-1.19772E+002
1.15248E+002	2.51516E+002	1.63039E+002	2.46554E+002	1.29191E+000	1.59615E+000	3.14700E+003	3.00463E+002	1.00000E+000	2.48780E+004	3.00000E+001	2.13809E+006	2.06209E+000	1.58593E+001	2.30295E-002	2.84528E-002	7.96546E-002	1.19649E-001	6.17578E+005	1.62933E+002	2.46671E+002	1.05379E-002	1.05379E-002	3.11396E+005	6.50000E+001	5.00000E+000	0.00000E+000	5.90368E+001	9.00255E+001	1.09987E+002	1.00000E+002	8.16328E-001	1.24077E-001	0.00000E+000	2.57553E+002	7.91048E+000	6.50339E-001	1.04844E+002	2.28970E+002	2.02615E+002	2.75911E+002	7.19879E-001	7.18414E-001	-1.04098E-001	-3.24847E+002	-1.30365E+002	-1.00191E-001	-3.06489E+002	-1.19764E+002
1.27914E+002	5.71834E+002	1.62918E+002	2.46691E+002	1.17185E+000	1.48268E+000	6.11900E+003	6.40173E+002	1.00000E+000	2.48790E+004	5.00000E+000	2.13815E+006	1.73749E+000	2.39130E+001	1.49807E-002	1.89543E-002	5.36900E-002	8.45500E-002	6.17578E+005	1.62933E+002	2.46671E+002	1.05379E-002	1.05379E-002	3.11396E+005	6.50000E+001	6.00000E+000	0.00000E+000	1.12630E+002	2.67266E+002	2.21435E+002	1.00000E+002	1.87719E+000	5.02197E-002	0.00000E+000	2.79261E+002	4.91698E+000	7.50330E-001	1.04844E+002	2.28970E+002	2.02615E+002	2.75909E+002	7.19879E-001	7.18414E-001	-1.15866E-001	-3.03139E+002	-8.50861E+001	-1.00192E-001	-3.06492E+002	-1.19769E+002
1.18832E+002	3.11753E+002	1.62909E+002	2.46800E+002	1.24091E+000	1.50178E+000	3.56100E+003	3.16822E+002	1.00000E+000	2.48800E+004	2.00000E+001	2.13825E+006	1.86358E+000	1.76565E+001	2.07948E-002	2.51664E-002	6.48666E-002	9.32826E-002	6.17578E+005	1.62933E+002	2.46671E+002	1.05379E-002	1.05379E-002	3.11396E+005	6.50000E+001	7.00000E+000	0.00000E+000	6.97970E+001	1.21946E+002	1.33206E+002	1.00000E+002	1.02146E+000	5.83416E-002	0.00000E+000	2.64154E+002	7.23144E+000	6.68776E-001	1.04844E+002	2.28970E+002	2.02615E+002	2.75870E+002	7.19879E-001	7.18414E-001	-9.38677E-002	-3.18246E+002	-1.44001E+002	-1.00202E-001	-3.06530E+002	-1.19776E+002
1.18154E+002	1.41805E+002	1.62981E+002	2.46733E+002	1.10796E+000	1.28833E+000	1.26100E+003	1.61722E+002	1.00000E+000	2.48810E+004	1.02000E+002	2.13836E+006	1.42742E+000	1.19082E+001	3.12009E-002	3.62802E-002	7.46230E-002	9.82299E-002	6.17578E+005	1.62933E+002	2.46671E+002	1.05379E-002	1.05379E-002	3.11396E+005	6.50000E+001	8.00000E+000	0.00000E+000	2.20264E+001	7.06698E+001	5.12184E+001	1.00000E+002	4.48157E-001	1.86293E-001	0.00000E+000	2.84822E+002	9.12700E+000	8.90442E-001	1.04844E+002	2.28970E+002	2.02615E+002	2.75883E+002	7.19879E-001	7.18414E-001	-7.39960E-002	-6.37817E+000	1.29124E+002	-1.00199E-001	-3.06517E+002	-1.19764E+002
1.30221E+002	4.68741E+002	1.62908E+002	2.46742E+002	1.20593E+000	1.42848E+000	4.98600E+003	5.25905E+002	1.00000E+000	2.48820E+004	1.00000E+001	2.13838E+006	1.72265E+000	2.16504E+001	1.70783E-002	2.02301E-002	5.35740E-002	7.39484E-002	6.17578E+005	1.62933E+002	2.46671E+002	1.05379E-002	1.05379E-002	3.11396E+005	6.50000E+001	9.00000E+000	0.00000E+000	8.39237E+001	2.45175E+002	1.66761E+002	1.00000E+002	1.53975E+000	4.37899E-002	0.00000E+000	2.88105E+002	4.83827E+000	8.44743E-001	1.04844E+002	2.28970E+002	2.02615E+002	2.75883E+002	7.19879E-001	7.18414E-001	-8.32152E-002	-2.94295E+002	-1.40916E+002	-1.00199E-001	-3.06517E+002	-1.19775E+002
1.11517E+002	3.05421E+002	1.62884E+002	2.46473E+002	1.31818E+000	1.57903E+000	3.86600E+003	2.98241E+002	1.00000E+000	2.48830E+004	2.40000E+001	2.13848E+006	2.08145E+000	1.74763E+001	2.12004E-002	2.53957E-002	6.15820E-002	8.66125E-002	6.17578E+005	1.62933E+002	2.46671E+002	1.05379E-002	1.05379E-002	3.11396E+005	6.50000E+001	1.00000E+001	0.00000E+000	5.83752E+001	1.12713E+002	1.43185E+002	1.00000E+002	9.94499E-001	6.02450E-002	0.00000E+000	2.58510E+002	5.75130E+000	8.07038E-001	1.04844E+002	2.28970E+002	2.02615E+002	2.75844E+002	7.19879E-001	7.18414E-001	-8.87878E-002	-3.26902E+001	1.31535E+002	-1.00209E-001	-3.06556E+002	-1.19833E+002
1.25132E+002	7.05730E+002	1.63017E+002	2.46649E+002	1.27063E+000	1.62221E+000	8.81200E+003	5.66814E+002	1.00000E+000	2.48840E+004	1.00000E+000	2.13855E+006	2.06123E+000	2.65656E+001	1.35357E-002	1.72811E-002	5.45738E-002	8.77946E-002	6.17578E+005	1.62933E+002	2.46671E+002	1.05379E-002	1.05379E-002	3.11396E+005	6.50000E+001	1.10000E+001	0.00000E+000	1.39169E+002	2.84192E+002	3.19328E+002	1.00000E+002	2.34092E+000	2.09810E-002	0.00000E+000	2.63954E+002	3.98565E+000	7.71355E-001	1.04844E+002	2.28970E+002	2.02615E+002	2.75837E+002	7.19879E-001	7.18414E-001	-1.20334E-001	-3.18446E+002	-9.13411E+001	-1.00212E-001	-3.06563E+002	-1.19789E+002
1.30798E+002	5.61956E+002	1.62878E+002	2.46722E+002	1.18157E+000	1.39596E+000	5.74100E+003	5.56257E+002	1.00000E+000	2.48860E+004	4.00000E+000	2.13872E+006	1.64942E+000	2.37056E+001	1.55943E-002	1.84238E-002	5.01993E-002	6.89968E-002	6.17578E+005	1.62933E+002	2.46671E+002	1.05379E-002	1.05379E-002	3.11396E+005	6.50000E+001	1.30000E+001	0.00000E+000	9.44672E+001	2.68770E+002	2.11396E+002	1.00000E+002	1.79312E+000	3.92989E-002	0.00000E+000	2.81320E+002	4.54590E+000	8.37872E-001	1.04844E+002	2.28970E+002	2.02615E+002	2.75793E+002	7.19879E-001	7.18414E-001	-8.19351E-002	-9.87967E+000	1.40999E+002	-1.00223E-001	-3.06607E+002	-1.19825E+002
1.39449E+002	8.72543E+002	1.62998E+002	2.46594E+002	1.21601E+000	1.52743E+000	9.93200E+003	8.05867E+002	1.00000E+000	2.48870E+004	0.00000E+000	2.13880E+006	1.85737E+000	2.95388E+001	1.22016E-002	1.53265E-002	5.05850E-002	7.88697E-002	6.17578E+005	1.62933E+002	2.46671E+002	1.05379E-002	1.05379E-002	3.11396E+005	6.50000E+001	1.40000E+001	0.00000E+000	1.88659E+002	3.42261E+002	3.63562E+002	1.00000E+002	2.81007E+000	2.59241E-002	0.00000E+000	2.65734E+002	4.27418E+000	6.77516E-001	1.04844E+002	2.28970E+002	2.02615E+002	2.75792E+002	7.19879E-001	7.18414E-001	-1.12315E-001	-3.16666E+002	-1.05759E+002	-1.00224E-001	-3.06608E+002	-1.19820E+002
1.15795E+002	3.22015E+002	1.63043E+002	2.46668E+002	1.30104E+000	1.55552E+000	3.96500E+003	4.32684E+002	1.00000E+000	2.48880E+004	2.30000E+001	2.13890E+006	2.02380E+000	1.79448E+001	2.06618E-002	2.47033E-002	7.03699E-002	9.91536E-002	6.17578E+005	1.62933E+002	2.46671E+002	1.05379E-002	1.05379E-002	3.11396E+005	6.50000E+001	1.50000E+001	0.00000E+000	6.23273E+001	1.42428E+002	1.28413E+002	1.00000E+002	1.04286E+000	1.05886E-001	0.00000E+000	2.74821E+002	6.12066E+000	7.48809E-001	1.04844E+002	2.28970E+002	2.02615E+002	2.75772E+002	7.19879E-001	7.18414E-001	-8.78596E-002	-3.07579E+002	-1.45116E+002	-1.00230E-001	-3.06628E+002	-1.19811E+002
1.25564E+002	6.39209E+002	1.62988E+002	2.46673E+002	1.26504E+000	1.50271E+000	7.44500E+003	7.62997E+002	1.00000E+000	2.48890E+004	3.00000E+000	2.13896E+006	1.90099E+000	2.52826E+001	1.46613E-002	1.74158E-002	5.90592E-002	8.25124E-002	6.17578E+005	1.62933E+002	2.46671E+002	1.05379E-002	1.05379E-002	3.11396E+005	6.50000E+001	1.60000E+001	0.00000E+000	1.24190E+002	3.13904E+002	2.30147E+002	1.00000E+002	2.07821E+000	4.43248E-002	0.00000E+000	2.85151E+002	4.34294E+000	7.70149E-001	1.04844E+002	2.28970E+002	2.02615E+002	2.75774E+002	7.19879E-001	7.18414E-001	-8.46401E-002	-2.97249E+002	-1.41087E+002	-1.00229E-001	-3.06626E+002	-1.19819E+002
1.25221E+002	3.36624E+002	1.63010E+002	2.46678E+002	1.17299E+000	1.35839E+000	3.32800E+003	2.14055E+002	1.00000E+000	2.48900E+004	2.00000E+001	2.13906E+006	1.59338E+000	1.83473E+001	2.03331E-002	2.35469E-002	5.06066E-002	6.62933E-002	6.17578E+005	1.62933E+002	2.46671E+002	1.05379E-002	1.05379E-002	3.11396E+005	6.50000E+001	1.70000E+001	0.00000E+000	5.94388E+001	1.71527E+002	1.13770E+002	1.00000E+002	1.06947E+000	3.45602E-002	0.00000E+000	2.89240E+002	5.96091E+000	8.39241E-001	1.04844E+002	2.28970E+002	2.02615E+002	2.75796E+002	7.19879E-001	7.18414E-001	-7.19911E-002	-1.95978E+000	1.29668E+002	-1.00224E-001	-3.06604E+002	-1.19803E+002
1.25960E+002	3.82205E+002	1.63049E+002	2.46494E+002	1.24530E+000	1.62230E+000	4.67700E+003	3.51247E+002	1.00000E+000	2.48910E+004	1.60000E+001	2.13914E+006	2.02025E+000	1.95501E+001	1.82092E-002	2.37217E-002	5.56794E-002	9.21925E-002	6.17578E+005	1.62933E+002	2.46671E+002	1.05379E-002	1.05379E-002	3.11396E+005	6.50000E+001	1.80000E+001	0.00000E+000	9.73963E+001	1.19095E+002	1.77863E+002	1.00000E+002	1.24817E+000	3.79296E-002	0.00000E+000	2.46304E+002	6.39074E+000	6.60323E-001	1.04844E+002	2.28970E+002	2.02615E+002	2.75781E+002	7.19879E-001	7.18414E-001	-1.30296E-001	-3.36096E+002	-8.86662E+001	-1.00229E-001	-3.06619E+002	-1.19826E+002
1.19172E+002	3.32129E+002	1.63037E+002	2.46798E+002	1.25884E+000	1.49662E+000	3.82900E+003	5.51715E+002	1.00000E+000	2.48920E+004	1.90000E+001	2.13922E+006	1.88400E+000	1.82244E+001	2.03436E-002	2.41863E-002	6.40074E-002	8.89878E-002	6.17578E+005	1.62933E+002	2.46671E+002	1.05379E-002	1.05379E-002	3.11396E+005	6.50000E+001	1.90000E+001	0.00000E+000	7.15172E+001	1.58506E+002	1.12636E+002	1.00000E+002	1.06340E+000	7.96934E-002	0.00000E+000	2.87613E+002	6.72409E+000	6.93609E-001	1.04844E+002	2.28970E+002	2.02615E+002	2.75771E+002	7.19879E-001	7.18414E-001	-8.50666E-002	-2.94787E+002	-1.37767E+002	-1.00231E-001	-3.06629E+002	-1.19793E+002
1.19700E+002	2.97541E+002	1.62837E+002	2.46516E+002	1.19580E+000	1.56316E+000	3.40400E+003	2.92098E+002	1.00000E+000	2.48930E+004	2.30000E+001	2.13930E+006	1.86922E+000	1.72494E+001	2.04957E-002	2.67921E-002	5.64983E-002	9.35861E-002	6.17578E+005	1.62933E+002	2.46671E+002	1.05379E-002	1.05379E-002	3.11396E+005	6.50000E+001	2.00000E+001	0.00000E+000	6.36087E+001	9.76005E+001	1.49805E+002	1.00000E+002	9.88434E-001	5.13828E-002	0.00000E+000	2.49589E+002	6.11420E+000	8.09014E-001	1.04844E+002	2.28970E+002	2.02615E+002	2.75784E+002	7.19879E-001	7.18414E-001	-1.31984E-001	-3.32811E+002	-8.19445E+001	-1.00228E-001	-3.06616E+002	-1.19858E+002
1.39809E+002	7.16260E+002	1.62862E+002	2.46669E+002	1.25745E+000	1.43462E+000	7.96900E+003	9.57548E+002	1.00000E+000	2.48940E+004	0.00000E+000	2.13936E+006	1.80397E+000	2.67630E+001	1.40860E-002	1.60708E-002	5.54539E-002	7.15862E-002	6.17578E+005	1.62933E+002	2.46671E+002	1.05379E-002	1.05379E-002	3.11396E+005	6.50000E+001	2.10000E+001	0.00000E+000	1.32582E+002	3.29311E+002	2.76325E+002	1.00000E+002	2.30644E+000	4.50303E-002	0.00000E+000	2.78325E+002	4.15806E+000	7.77497E-001	1.04844E+002	2.28970E+002	2.02615E+002	2.75687E+002	7.19879E-001	7.18414E-001	-6.45852E-002	-1.28755E+001	1.04473E+002	-1.00253E-001	-3.06713E+002	-1.19882E+002
1.27088E+002	5.50435E+002	1.62873E+002	2.46662E+002	1.24373E+000	1.48521E+000	6.25100E+003	7.46868E+002	1.00000E+000	2.48950E+004	7.00000E+000	2.13944E+006	1.84720E+000	2.34613E+001	1.57308E-002	1.87850E-002	5.76103E-002	8.11411E-002	6.17578E+005	1.62933E+002	2.46671E+002	1.05379E-002	1.05379E-002	3.11396E+005	6.50000E+001	2.20000E+001	0.00000E+000	1.03878E+002	2.64516E+002	2.07554E+002	1.00000E+002	1.79554E+000	5.07765E-002	0.00000E+000	2.81663E+002	4.67761E+000	7.80355E-001	1.04844E+002	2.28970E+002	2.02615E+002	2.75721E+002	7.19879E-001	7.18414E-001	-8.72738E-002	-3.00737E+002	-1.39453E+002	-1.00245E-001	-3.06679E+002	-1.19863E+002
1.19525E+002	2.51145E+002	1.62938E+002	2.46635E+002	1.23470E+000	1.48254E+000	2.82600E+003	3.19291E+002	1.00000E+000	2.48960E+004	2.80000E+001	2.13954E+006	1.83049E+000	1.58475E+001	2.32261E-002	2.78882E-002	5.85633E-002	8.21481E-002	6.17578E+005	1.62933E+002	2.46671E+002	1.05379E-002	1.05379E-002	3.11396E+005	6.50000E+001	2.30000E+001	0.00000E+000	6.02394E+001	8.90376E+001	1.08868E+002	1.00000E+002	8.13185E-001	6.89772E-002	0.00000E+000	2.56845E+002	8.59235E+000	6.31820E-001	1.04844E+002	2.28970E+002	2.02615E+002	2.75690E+002	7.19879E-001	7.18414E-001	-9.00073E-002	-3.43553E+001	1.32291E+002	-1.00253E-001	-3.06711E+002	-1.19870E+002
1.33595E+002	7.28316E+002	1.62946E+002	2.46558E+002	1.20837E+000	1.51243E+000	8.17400E+003	9.64269E+002	1.00000E+000	2.48970E+004	1.00000E+000	2.13960E+006	1.82758E+000	2.69873E+001	1.33654E-002	1.67286E-002	5.20618E-002	8.04834E-002	6.17578E+005	1.62933E+002	2.46671E+002	1.05379E-002	1.05379E-002	3.11396E+005	6.50000E+001	2.40000E+001	0.00000E+000	1.61994E+002	2.84828E+002	3.02583E+002	1.00000E+002	2.35350E+000	3.74247E-002	0.00000E+000	2.65362E+002	4.84512E+000	6.58823E-001	1.04844E+002	2.28970E+002	2.02615E+002	2.75651E+002	7.19879E-001	7.18414E-001	-1.10590E-001	-3.17038E+002	-1.09605E+002	-1.00263E-001	-3.06749E+002	-1.19897E+002
1.17281E+002	2.22270E+002	1.62782E+002	2.46431E+002	1.22224E+000	1.60642E+000	2.65700E+003	1.88122E+002	1.00000E+000	2.48980E+004	3.30000E+001	2.13971E+006	1.96343E+000	1.49087E+001	2.37115E-002	3.11648E-002	5.89450E-002	9.79162E-002	6.17578E+005	1.62933E+002	2.46671E+002	1.05379E-002	1.05379E-002	3.11396E+005	6.50000E+001	2.50000E+001	0.00000E+000	1.13371E+002	3.74796E+001	1.02495E+002	1.00000E+002	7.98510E-001	5.94956E-002	0.00000E+000	1.88215E+002	9.05895E+000	6.18041E-001	1.04844E+002	2.28970E+002	2.02615E+002	2.75682E+002	7.19879E-001	7.18414E-001	-1.34682E-001	-3.94185E+002	-1.37772E+002	-1.00256E-001	-3.06718E+002	-1.19927E+002
1.42983E+002	6.51467E+002	1.62910E+002	2.46527E+002	1.17244E+000	1.53025E+000	7.17600E+003	7.15555E+002	1.00000E+000	2.48990E+004	4.00000E+000	2.13976E+006	1.79413E+000	2.55239E+001	1.38405E-002	1.80643E-002	5.07742E-002	8.50181E-002	6.17578E+005	1.62933E+002	2.46671E+002	1.05379E-002	1.05379E-002	3.11396E+005	6.50000E+001	2.60000E+001	0.00000E+000	1.39060E+002	2.55204E+002	2.76271E+002	1.00000E+002	2.10824E+000	3.42024E-002	0.00000E+000	2.64778E+002	4.91338E+000	6.93377E-001	1.04844E+002	2.28970E+002	2.02615E+002	2.75678E+002	7.19879E-001	7.18414E-001	-1.31247E-001	-3.17622E+002	-6.82588E+001	-1.00257E-001	-3.06722E+002	-1.19893E+002
1.39295E+002	6.75633E+002	1.62907E+002	2.46706E+002	1.18809E+000	1.49210E+000	7.36800E+003	8.68648E+002	1.00000E+000	2.49000E+004	3.00000E+000	2.13985E+006	1.77275E+000	2.59929E+001	1.38412E-002	1.73830E-002	5.58403E-002	8.69758E-002	6.17578E+005	1.62933E+002	2.46671E+002	1.05379E-002	1.05379E-002	3.11396E+005	6.50000E+001	2.70000E+001	0.00000E+000	1.16263E+002	3.51019E+002	2.32406E+002	1.00000E+002	2.17116E+000	4.48968E-002	0.00000E+000	2.88956E+002	3.90003E+000	8.62082E-001	1.04844E+002	2.28970E+002	2.02615E+002	2.75695E+002	7.19879E-001	7.18414E-001	-1.12257E-001	-2.93444E+002	-8.26550E+001	-1.00253E-001	-3.06705E+002	-1.19862E+002
1.39518E+002	7.74981E+002	1.62896E+002	2.46687E+002	1.27049E+000	1.40842E+000	8.55900E+003	6.76343E+002	1.00000E+000	2.49010E+004	1.00000E+000	2.13993E+006	1.78939E+000	2.78385E+001	1.37329E-002	1.52238E-002	5.00036E-002	6.09736E-002	6.17578E+005	1.62933E+002	2.46671E+002	1.05379E-002	1.05379E-002	3.11396E+005	6.50000E+001	2.80000E+001	0.00000E+000	1.52031E+002	3.92248E+002	2.68264E+002	1.00000E+002	2.52136E+000	2.62517E-002	0.00000E+000	2.88360E+002	4.00227E+000	7.79422E-001	1.04844E+002	2.28970E+002	2.02615E+002	2.75648E+002	7.19879E-001	7.18414E-001	-5.02606E-002	-2.84000E+000	8.71570E+001	-1.00265E-001	-3.06752E+002	-1.19889E+002
1.15859E+002	1.65498E+002	1.62840E+002	2.46397E+002	1.22738E+000	1.56022E+000	1.89400E+003	1.37993E+002	1.00000E+000	2.49030E+004	5.10000E+001	2.14012E+006	1.91498E+000	1.28646E+001	2.82025E-002	3.58506E-002	8.51686E-002	1.34394E-001	6.17578E+005	1.62933E+002	2.46671E+002	1.05379E-002	1.05379E-002	3.11396E+005	6.50000E+001	2.90000E+001	0.00000E+000	4.63014E+001	5.01303E+001	6.62996E+001	1.00000E+002	5.11875E-001	5.39989E-002	0.00000E+000	2.46254E+002	1.35285E+001	4.90174E-001	1.04844E+002	2.28970E+002	2.02615E+002	2.75568E+002	7.19879E-001	7.18414E-001	-1.18269E-001	-3.36146E+002	-1.13290E+002	-1.00286E-001	-3.06832E+002	-1.19976E+002
1.24339E+002	4.06161E+002	1.62872E+002	2.46721E+002	1.21623E+000	1.61680E+000	4.85400E+003	3.18553E+002	1.00000E+000	2.49040E+004	1.40000E+001	2.14017E+006	1.96640E+000	2.01534E+001	1.74568E-002	2.32063E-002	5.45144E-002	9.39536E-002	6.17578E+005	1.62933E+002	2.46671E+002	1.05379E-002	1.05379E-002	3.11396E+005	6.50000E+001	3.00000E+001	0.00000E+000	7.63173E+001	2.03538E+002	1.43508E+002	1.00000E+002	1.31541E+000	3.69068E-002	0.00000E+000	2.86640E+002	5.19397E+000	7.97520E-001	1.04844E+002	2.28970E+002	2.02615E+002	2.75616E+002	7.19879E-001	7.18414E-001	-1.40281E-001	-2.95760E+002	-2.76721E+001	-1.00274E-001	-3.06784E+002	-1.19904E+002
1.16948E+002	3.58330E+002	1.62891E+002	2.46626E+002	1.28119E+000	1.66542E+000	4.61500E+003	2.56042E+002	1.00000E+000	2.49050E+004	1.80000E+001	2.14026E+006	2.13373E+000	1.89296E+001	1.88594E-002	2.45154E-002	6.14163E-002	1.01575E-001	6.17578E+005	1.62933E+002	2.46671E+002	1.05379E-002	1.05379E-002	3.11396E+005	6.50000E+001	3.10000E+001	0.00000E+000	9.63342E+001	1.00072E+002	1.70954E+002	1.00000E+002	1.16558E+000	4.44078E-002	0.00000E+000	2.39140E+002	6.29676E+000	6.74664E-001	1.04844E+002	2.28970E+002	2.02615E+002	2.75587E+002	7.19879E-001	7.18414E-001	-1.29277E-001	-3.43260E+002	-9.79350E+001	-1.00281E-001	-3.06813E+002	-1.19926E+002
1.21279E+002	4.00184E+002	1.62880E+002	2.46659E+002	1.26191E+000	1.53768E+000	4.75000E+003	3.55809E+002	1.00000E+000	2.49060E+004	1.60000E+001	2.14034E+006	1.94041E+000	2.00046E+001	1.83097E-002	2.23110E-002	5.97466E-002	8.72082E-002	6.17578E+005	1.62933E+002	2.46671E+002	1.05379E-002	1.05379E-002	3.11396E+005	6.50000E+001	3.20000E+001	0.00000E+000	1.10833E+002	1.54106E+002	1.56073E+002	1.00000E+002	1.31631E+000	5.27863E-002	0.00000E+000	2.65793E+002	8.67727E+000	4.82571E-001	1.04844E+002	2.28970E+002	2.02615E+002	2.75604E+002	7.19879E-001	7.18414E-001	-9.73355E-002	-3.16607E+002	-1.35547E+002	-1.00277E-001	-3.06796E+002	-1.19916E+002
1.14829E+002	3.07556E+002	1.62970E+002	2.46752E+002	1.23816E+000	1.64355E+000	3.78500E+003	3.10790E+002	1.00000E+000	2.49070E+004	2.40000E+001	2.14044E+006	2.03497E+000	1.75373E+001	2.01253E-002	2.67146E-002	6.26507E-002	1.07655E-001	6.17578E+005	1.62933E+002	2.46671E+002	1.05379E-002	1.05379E-002	3.11396E+005	6.50000E+001	3.30000E+001	0.00000E+000	7.16997E+001	1.14985E+002	1.31998E+002	1.00000E+002	1.00258E+000	4.90422E-002	0.00000E+000	2.60646E+002	7.28737E+000	6.43705E-001	1.04844E+002	2.28970E+002	2.02615E+002	2.75577E+002	7.19879E-001	7.18414E-001	-1.39575E-001	-3.21754E+002	-5.51149E+001	-1.00284E-001	-3.06823E+002	-1.19901E+002
1.26941E+002	3.93523E+002	1.62958E+002	2.46747E+002	1.25186E+000	1.47123E+000	4.45300E+003	4.04629E+002	1.00000E+000	2.49080E+004	1.60000E+001	2.14052E+006	1.84178E+000	1.98374E+001	1.87599E-002	2.20472E-002	6.10040E-002	8.30372E-002	6.17578E+005	1.62933E+002	2.46671E+002	1.05379E-002	1.05379E-002	3.11396E+005	6.50000E+001	3.40000E+001	0.00000E+000	7.58279E+001	1.93371E+002	1.38722E+002	1.00000E+002	1.26776E+000	5.22529E-002	0.00000E+000	2.86033E+002	5.58828E+000	7.73903E-001	1.04844E+002	2.28970E+002	2.02615E+002	2.75613E+002	7.19879E-001	7.18414E-001	-7.93676E-002	-5.16745E+000	1.40738E+002	-1.00275E-001	-3.06787E+002	-1.19885E+002
1.21345E+002	3.99934E+002	1.62861E+002	2.46614E+002	1.20617E+000	1.51578E+000	4.49100E+003	3.78633E+002	1.00000E+000	2.49090E+004	1.40000E+001	2.14059E+006	1.82829E+000	1.99983E+001	1.79986E-002	2.26185E-002	5.33771E-002	8.23339E-002	6.17578E+005	1.62933E+002	2.46671E+002	1.05379E-002	1.05379E-002	3.11396E+005	6.50000E+001	3.50000E+001	0.00000E+000	7.76224E+001	1.83816E+002	1.52684E+002	1.00000E+002	1.29287E+000	4.41770E-002	0.00000E+000	2.78855E+002	5.74450E+000	7.49665E-001	1.04844E+002	2.28970E+002	2.02615E+002	2.75630E+002	7.19879E-001	7.18414E-001	-1.12589E-001	-3.03545E+002	-9.21089E+001	-1.00271E-001	-3.06770E+002	-1.19911E+002
1.23411E+002	5.68370E+002	1.62810E+002	2.46693E+002	1.32067E+000	1.56974E+000	7.17100E+003	4.96185E+002	1.00000E+000	2.49120E+004	7.00000E+000	2.14082E+006	2.07312E+000	2.38405E+001	1.55957E-002	1.85370E-002	5.79228E-002	8.08823E-002	6.17578E+005	1.62933E+002	2.46671E+002	1.05379E-002	1.05379E-002	3.11396E+005	6.50000E+001	3.60000E+001	0.00000E+000	1.24160E+002	2.63249E+002	2.08965E+002	1.00000E+002	1.85709E+000	3.11055E-002	0.00000E+000	2.81642E+002	5.02514E+000	6.78193E-001	1.04844E+002	2.28970E+002	2.02615E+002	2.75672E+002	7.19879E-001	7.18414E-001	-8.49722E-002	-3.00758E+002	-1.43977E+002	-1.00261E-001	-3.06728E+002	-1.19887E+002
1.18418E+002	2.56837E+002	1.63026E+002	2.46610E+002	1.17281E+000	1.40864E+000	2.62500E+003	3.47028E+002	1.00000E+000	2.49130E+004	2.90000E+001	2.14093E+006	1.65206E+000	1.60261E+001	2.28909E-002	2.74938E-002	7.22885E-002	1.02473E-001	6.17578E+005	1.62933E+002	2.46671E+002	1.05379E-002	1.05379E-002	3.11396E+005	6.50000E+001	3.70000E+001	0.00000E+000	6.07140E+001	1.09800E+002	9.76235E+001	1.00000E+002	8.37002E-001	1.45714E-001	0.00000E+000	2.75440E+002	9.29747E+000	6.05845E-001	1.04844E+002	2.28970E+002	2.02615E+002	2.75737E+002	7.19879E-001	7.18414E-001	-9.01438E-002	-3.06960E+002	-1.40034E+002	-1.00245E-001	-3.06663E+002	-1.19826E+002
1.18027E+002	1.88625E+002	1.63042E+002	2.46784E+002	1.28223E+000	1.47158E+000	2.17700E+003	2.60547E+002	1.00000E+000	2.49140E+004	4.50000E+001	2.14102E+006	1.88689E+000	1.37341E+001	2.74812E-002	3.15394E-002	7.23930E-002	9.34987E-002	6.17578E+005	1.62933E+002	2.46671E+002	1.05379E-002	1.05379E-002	3.11396E+005	6.50000E+001	3.80000E+001	0.00000E+000	3.62953E+001	8.56880E+001	8.06502E+001	1.00000E+002	6.35441E-001	1.23020E-001	0.00000E+000	2.72729E+002	7.94194E+000	7.78816E-001	1.04844E+002	2.28970E+002	2.02615E+002	2.75776E+002	7.19879E-001	7.18414E-001	-6.75159E-002	-1.84714E+001	1.04555E+002	-1.00235E-001	-3.06624E+002	-1.19781E+002
1.20868E+002	3.81498E+002	1.62866E+002	2.46579E+002	1.20215E+000	1.67577E+000	4.64700E+003	2.89209E+002	1.00000E+000	2.49150E+004	1.60000E+001	2.14107E+006	2.01454E+000	1.95320E+001	1.76349E-002	2.45827E-002	5.50449E-002	1.03997E-001	6.17578E+005	1.62933E+002	2.46671E+002	1.05379E-002	1.05379E-002	3.11396E+005	6.50000E+001	3.90000E+001	0.00000E+000	8.58994E+001	1.19453E+002	1.92051E+002	1.00000E+002	1.26352E+000	3.81955E-002	0.00000E+000	2.46917E+002	5.35729E+000	7.90241E-001	1.04844E+002	2.28970E+002	2.02615E+002	2.75815E+002	7.19879E-001	7.18414E-001	-1.63453E-001	-3.35483E+002	-1.82848E+001	-1.00226E-001	-3.06585E+002	-1.19820E+002
1.41777E+002	9.20057E+002	1.63023E+002	2.46761E+002	1.17925E+000	1.46121E+000	9.76400E+003	1.34245E+003	1.00000E+000	2.49160E+004	0.00000E+000	2.14113E+006	1.72314E+000	3.03324E+001	1.19342E-002	1.47876E-002	5.48959E-002	8.35105E-002	6.17578E+005	1.62933E+002	2.46671E+002	1.05379E-002	1.05379E-002	3.11396E+005	6.50000E+001	4.00000E+001	0.00000E+000	1.73789E+002	4.16030E+002	3.56470E+002	1.00000E+002	2.95781E+000	4.01634E-002	0.00000E+000	2.77406E+002	3.83360E+000	7.61851E-001	1.04844E+002	2.28970E+002	2.02615E+002	2.75781E+002	7.19879E-001	7.18414E-001	-1.05583E-001	-3.04994E+002	-1.07530E+002	-1.00234E-001	-3.06619E+002	-1.19784E+002
1.18314E+002	2.58257E+002	1.62825E+002	2.46773E+002	1.22958E+000	1.44805E+000	2.83400E+003	2.42775E+002	1.00000E+000	2.49170E+004	2.60000E+001	2.14123E+006	1.78050E+000	1.60704E+001	2.30971E-002	2.72010E-002	6.17053E-002	8.37041E-002	6.17578E+005	1.62933E+002	2.46671E+002	1.05379E-002	1.05379E-002	3.11396E+005	6.50000E+001	4.10000E+001	0.00000E+000	5.07065E+001	1.28195E+002	9.47258E+001	1.00000E+002	8.51206E-001	7.97480E-002	0.00000E+000	2.84762E+002	7.03342E+000	7.70770E-001	1.04844E+002	2.28970E+002	2.02615E+002	2.75779E+002	7.19879E-001	7.18414E-001	-8.03606E-002	-6.43817E+000	1.41375E+002	-1.00235E-001	-3.06621E+002	-1.19820E+002
1.13815E+002	3.63908E+002	1.62988E+002	2.46735E+002	1.31187E+000	1.59483E+000	4.61300E+003	4.00699E+002	1.00000E+000	2.49190E+004	1.70000E+001	2.14138E+006	2.09222E+000	1.90764E+001	1.93152E-002	2.34814E-002	7.07466E-002	1.03172E-001	6.17578E+005	1.62933E+002	2.46671E+002	1.05379E-002	1.05379E-002	3.11396E+005	6.50000E+001	4.20000E+001	0.00000E+000	7.75438E+001	1.47803E+002	1.64480E+002	1.00000E+002	1.22740E+000	5.75228E-002	0.00000E+000	2.63838E+002	5.83147E+000	7.28653E-001	1.04844E+002	2.28970E+002	2.02615E+002	2.75755E+002	7.19879E-001	7.18414E-001	-9.61414E-002	-3.18562E+002	-1.39830E+002	-1.00241E-001	-3.06645E+002	-1.19807E+002
1.25933E+002	4.32902E+002	1.62962E+002	2.46741E+002	1.18904E+000	1.42501E+000	4.53100E+003	4.36688E+002	1.00000E+000	2.49200E+004	1.50000E+001	2.14146E+006	1.69440E+000	2.08063E+001	1.76644E-002	2.11701E-002	5.47282E-002	7.72145E-002	6.17578E+005	1.62933E+002	2.46671E+002	1.05379E-002	1.05379E-002	3.11396E+005	6.50000E+001	4.30000E+001	0.00000E+000	8.10399E+001	2.12032E+002	1.45032E+002	1.00000E+002	1.35961E+000	5.08773E-002	0.00000E+000	2.88421E+002	5.44763E+000	7.87021E-001	1.04844E+002	2.28970E+002	2.02615E+002	2.75809E+002	7.19879E-001	7.18414E-001	-8.90425E-002	-2.93979E+002	-1.29206E+002	-1.00228E-001	-3.06591E+002	-1.19784E+002
1.16959E+002	2.09374E+002	1.63037E+002	2.46701E+002	1.21823E+000	1.54550E+000	2.40900E+003	2.02299E+002	1.00000E+000	2.49210E+004	2.90000E+001	2.14156E+006	1.88277E+000	1.44698E+001	2.48204E-002	3.14884E-002	7.03181E-002	1.10173E-001	6.17578E+005	1.62933E+002	2.46671E+002	1.05379E-002	1.05379E-002	3.11396E+005	6.50000E+001	4.40000E+001	0.00000E+000	4.04043E+001	9.96651E+001	7.87668E+001	1.00000E+002	6.82227E-001	1.05004E-001	0.00000E+000	2.81429E+002	7.69534E+000	7.64091E-001	1.04844E+002	2.28970E+002	2.02615E+002	2.75754E+002	7.19879E-001	7.18414E-001	-1.17241E-001	-3.00971E+002	-8.01192E+001	-1.00241E-001	-3.06646E+002	-1.19803E+002
1.31765E+002	7.29398E+002	1.62980E+002	2.46642E+002	1.23635E+000	1.51828E+000	8.39100E+003	5.68038E+002	1.00000E+000	2.49220E+004	0.00000E+000	2.14161E+006	1.87713E+000	2.70074E+001	1.34969E-002	1.65747E-002	4.94229E-002	7.34997E-002	6.17578E+005	1.62933E+002	2.46671E+002	1.05379E-002	1.05379E-002	3.11396E+005	6.50000E+001	4.50000E+001	0.00000E+000	1.28674E+002	3.27365E+002	2.97937E+002	1.00000E+002	2.36305E+000	2.25332E-002	0.00000E+000	2.74436E+002	3.89776E+000	8.08294E-001	1.04844E+002	2.28970E+002	2.02615E+002	2.75781E+002	7.19879E-001	7.18414E-001	-1.01142E-001	-3.07964E+002	-1.19352E+002	-1.00235E-001	-3.06619E+002	-1.19807E+002
1.36151E+002	7.13429E+002	1.62985E+002	2.46712E+002	1.22879E+000	1.47428E+000	7.94600E+003	7.11892E+002	1.00000E+000	2.49230E+004	0.00000E+000	2.14170E+006	1.81158E+000	2.67101E+001	1.37849E-002	1.65388E-002	5.20201E-002	7.39936E-002	6.17578E+005	1.62933E+002	2.46671E+002	1.05379E-002	1.05379E-002	3.11396E+005	6.50000E+001	4.60000E+001	0.00000E+000	1.35832E+002	3.46869E+002	2.57875E+002	1.00000E+002	2.30447E+000	3.05193E-002	0.00000E+000	2.84425E+002	4.16865E+000	7.76643E-001	1.04844E+002	2.28970E+002	2.02615E+002	2.75794E+002	7.19879E-001	7.18414E-001	-8.95929E-002	-2.97975E+002	-1.32124E+002	-1.00231E-001	-3.06606E+002	-1.19791E+002
1.22347E+002	3.22302E+002	1.62934E+002	2.46655E+002	1.25271E+000	1.51055E+000	3.73900E+003	2.55357E+002	1.00000E+000	2.49240E+004	1.50000E+001	2.14180E+006	1.89228E+000	1.79528E+001	2.04867E-002	2.47034E-002	5.87851E-002	8.36700E-002	6.17578E+005	1.62933E+002	2.46671E+002	1.05379E-002	1.05379E-002	3.11396E+005	6.50000E+001	4.70000E+001	0.00000E+000	6.62352E+001	1.28667E+002	1.33965E+002	1.00000E+002	1.03315E+000	4.80169E-002	0.00000E+000	2.67105E+002	6.66296E+000	7.08347E-001	1.04844E+002	2.28970E+002	2.02615E+002	2.75753E+002	7.19879E-001	7.18414E-001	-9.20996E-002	-3.15295E+002	-1.44540E+002	-1.00242E-001	-3.06647E+002	-1.19827E+002
1.18187E+002	2.31502E+002	1.63148E+002	2.46577E+002	1.17867E+000	1.53582E+000	2.56900E+003	2.98816E+002	1.00000E+000	2.49250E+004	2.50000E+001	2.14190E+006	1.81024E+000	1.52152E+001	2.32548E-002	3.03012E-002	6.70338E-002	1.10638E-001	6.17578E+005	1.62933E+002	2.46671E+002	1.05379E-002	1.05379E-002	3.11396E+005	6.50000E+001	4.80000E+001	0.00000E+000	4.42561E+001	1.00860E+002	1.00067E+002	1.00000E+002	7.70104E-001	1.19930E-001	0.00000E+000	2.70090E+002	7.32289E+000	7.77546E-001	1.04844E+002	2.28970E+002	2.02615E+002	2.75751E+002	7.19879E-001	7.18414E-001	-1.30414E-001	-3.12310E+002	-6.46088E+001	-1.00242E-001	-3.06649E+002	-1.19800E+002
1.22753E+002	2.94616E+002	1.62932E+002	2.46729E+002	1.19943E+000	1.43329E+000	3.12700E+003	2.38753E+002	1.00000E+000	2.49260E+004	1.90000E+001	2.14197E+006	1.71913E+000	1.71644E+001	2.14491E-002	2.56313E-002	5.67832E-002	7.91344E-002	6.17578E+005	1.62933E+002	2.46671E+002	1.05379E-002	1.05379E-002	3.11396E+005	6.50000E+001	4.90000E+001	0.00000E+000	8.14995E+001	1.12137E+002	1.02083E+002	1.00000E+002	9.21055E-001	5.34201E-002	0.00000E+000	2.73498E+002	1.20873E+001	4.26971E-001	1.04844E+002	2.28970E+002	2.02615E+002	2.75812E+002	7.19879E-001	7.18414E-001	-8.75996E-002	-1.77021E+001	1.44239E+002	-1.00227E-001	-3.06588E+002	-1.19789E+002
1.24221E+002	5.40391E+002	1.62904E+002	2.46710E+002	1.23637E+000	1.64595E+000	6.65700E+003	4.34952E+002	1.00000E+000	2.49270E+004	5.00000E+000	2.14205E+006	2.03500E+000	2.32463E+001	1.51533E-002	2.01733E-002	5.68626E-002	9.90600E-002	6.17578E+005	1.62933E+002	2.46671E+002	1.05379E-002	1.05379E-002	3.11396E+005	6.50000E+001	5.00000E+001	0.00000E+000	1.03492E+002	2.39870E+002	2.30196E+002	1.00000E+002	1.79960E+000	2.90610E-002	0.00000E+000	2.71804E+002	4.56323E+000	7.75138E-001	1.04844E+002	2.28970E+002	2.02615E+002	2.75827E+002	7.19879E-001	7.18414E-001	-1.40944E-001	-3.10596E+002	-4.11219E+001	-1.00223E-001	-3.06573E+002	-1.19789E+002
1.16656E+002	1.90930E+002	1.63013E+002	2.46646E+002	1.29288E+000	1.47040E+000	2.22600E+003	2.71569E+002	1.00000E+000	2.49280E+004	3.00000E+001	2.14215E+006	1.90105E+000	1.38177E+001	2.74029E-002	3.11654E-002	8.05908E-002	1.02714E-001	6.17578E+005	1.62933E+002	2.46671E+002	1.05379E-002	1.05379E-002	3.11396E+005	6.50000E+001	5.10000E+001	0.00000E+000	4.37843E+001	7.36462E+001	8.04984E+001	1.00000E+002	6.21926E-001	1.28950E-001	0.00000E+000	2.63714E+002	9.46655E+000	6.46155E-001	1.04844E+002	2.28970E+002	2.02615E+002	2.75793E+002	7.19879E-001	7.18414E-001	-6.29911E-002	-2.74863E+001	8.68291E+001	-1.00232E-001	-3.06607E+002	-1.19794E+002
1.23891E+002	2.44761E+002	1.63127E+002	2.46723E+002	1.14468E+000	1.33737E+000	2.32700E+003	2.21849E+002	1.00000E+000	2.49290E+004	2.50000E+001	2.14223E+006	1.53085E+000	1.56448E+001	2.37293E-002	2.77238E-002	5.27993E-002	6.98454E-002	6.17578E+005	1.62933E+002	2.46671E+002	1.05379E-002	1.05379E-002	3.11396E+005	6.50000E+001	5.20000E+001	0.00000E+000	4.90381E+001	1.06894E+002	9.48184E+001	1.00000E+002	7.84088E-001	8.34758E-002	0.00000E+000	2.75627E+002	8.33262E+000	7.17978E-001	1.04844E+002	2.28970E+002	2.02615E+002	2.75753E+002	7.19879E-001	7.18414E-001	-7.64066E-002	-1.55733E+001	1.24618E+002	-1.00242E-001	-3.06647E+002	-1.19784E+002
1.22443E+002	2.93541E+002	1.62976E+002	2.46423E+002	1.08744E+000	1.47397E+000	2.90400E+003	1.61270E+002	1.00000E+000	2.49300E+004	1.90000E+001	2.14232E+006	1.60286E+000	1.71330E+001	2.01794E-002	2.73520E-002	4.82536E-002	8.45958E-002	6.17578E+005	1.62933E+002	2.46671E+002	1.05379E-002	1.05379E-002	3.11396E+005	6.50000E+001	5.30000E+001	0.00000E+000	7.61896E+001	8.81000E+001	1.42431E+002	1.00000E+002	9.72827E-001	5.45587E-002	0.00000E+000	2.43070E+002	7.75256E+000	6.90792E-001	1.04844E+002	2.28970E+002	2.02615E+002	2.75742E+002	7.19879E-001	7.18414E-001	-1.49779E-001	-3.39330E+002	-5.13318E+001	-1.00245E-001	-3.06658E+002	-1.19856E+002
1.20754E+002	5.65989E+002	1.62869E+002	2.46697E+002	1.27282E+000	1.53229E+000	6.75100E+003	6.30060E+002	1.00000E+000	2.49320E+004	3.00000E+000	2.14246E+006	1.95033E+000	2.37905E+001	1.54912E-002	1.86490E-002	5.67084E-002	8.11385E-002	6.17578E+005	1.62933E+002	2.46671E+002	1.05379E-002	1.05379E-002	3.11396E+005	6.50000E+001	5.50000E+001	0.00000E+000	1.13988E+002	2.64465E+002	2.09020E+002	1.00000E+002	1.83053E+000	3.60608E-002	0.00000E+000	2.81612E+002	4.81139E+000	7.30023E-001	1.04844E+002	2.28970E+002	2.02615E+002	2.75742E+002	7.19879E-001	7.18414E-001	-9.12879E-002	-3.00788E+002	-1.31634E+002	-1.00244E-001	-3.06658E+002	-1.19841E+002
1.27909E+002	5.24857E+002	1.62965E+002	2.46764E+002	1.20747E+000	1.48525E+000	5.78400E+003	6.97625E+002	1.00000E+000	2.49330E+004	6.00000E+000	2.14254E+006	1.79340E+000	2.29098E+001	1.58768E-002	1.95293E-002	6.07315E-002	9.07075E-002	6.17578E+005	1.62933E+002	2.46671E+002	1.05379E-002	1.05379E-002	3.11396E+005	6.50000E+001	5.60000E+001	0.00000E+000	1.04141E+002	2.54143E+002	1.90270E+002	1.00000E+002	1.70675E+000	5.55321E-002	0.00000E+000	2.84221E+002	5.04413E+000	7.52299E-001	1.04844E+002	2.28970E+002	2.02615E+002	2.75736E+002	7.19879E-001	7.18414E-001	-1.01966E-001	-2.98179E+002	-1.07920E+002	-1.00245E-001	-3.06664E+002	-1.19818E+002
1.21602E+002	1.58741E+002	1.63160E+002	2.47030E+002	1.20872E+000	1.23728E+000	1.47400E+003	1.52885E+002	1.00000E+000	2.49340E+004	4.00000E+001	2.14266E+006	1.49553E+000	1.25992E+001	3.14832E-002	3.22269E-002	6.78912E-002	7.07394E-002	6.19016E+005	1.63160E+002	2.47030E+002	6.78912E-002	7.07394E-002	1.47400E+003	1.00000E+000	1.00000E+000	0.00000E+000	3.18521E+001	5.82894E+001	7.01118E+001	1.00000E+002	5.05790E-001	9.39441E-002	0.00000E+000	2.60117E+002	1.00625E+001	7.47025E-001	3.18521E+001	5.82894E+001	7.01118E+001	2.60117E+002	1.00625E+001	7.47025E-001	-1.04031E-002	-3.10831E+001	-1.61632E+001	-1.04031E-002	-3.10831E+001	-1.61632E+001
1.18983E+002	4.01515E+002	1.62975E+002	2.46657E+002	1.28161E+000	1.52339E+000	4.79300E+003	3.53883E+002	1.00000E+000	2.49350E+004	1.10000E+001	2.14271E+006	1.95239E+000	2.00378E+001	1.85119E-002	2.20043E-002	5.92786E-002	8.24367E-002	6.17578E+005	1.62933E+002	2.46671E+002	1.05379E-002	1.05379E-002	3.11396E+005	6.50000E+001	5.70000E+001	0.00000E+000	7.71942E+001	1.64009E+002	1.67045E+002	1.00000E+002	1.28266E+000	4.73610E-002	0.00000E+000	2.68608E+002	5.56151E+000	7.49539E-001	1.04844E+002	2.28970E+002	2.02615E+002	2.75765E+002	7.19879E-001	7.18414E-001	-8.49749E-002	-2.25923E+001	1.34219E+002	-1.00237E-001	-3.06635E+002	-1.19817E+002
1.31420E+002	5.25045E+002	1.62866E+002	2.46717E+002	1.19906E+000	1.37712E+000	5.37400E+003	5.06644E+002	1.00000E+000	2.49360E+004	6.00000E+000	2.14279E+006	1.65126E+000	2.29139E+001	1.63566E-002	1.87856E-002	5.17786E-002	6.73781E-002	6.17578E+005	1.62933E+002	2.46671E+002	1.05379E-002	1.05379E-002	3.11396E+005	6.50000E+001	5.80000E+001	0.00000E+000	9.67383E+001	2.61243E+002	1.86504E+002	1.00000E+002	1.69263E+000	4.29278E-002	0.00000E+000	2.86157E+002	4.89386E+000	8.04435E-001	1.04844E+002	2.28970E+002	2.02615E+002	2.75802E+002	7.19879E-001	7.18414E-001	-6.78670E-002	-5.04306E+000	1.18618E+002	-1.00227E-001	-3.06598E+002	-1.19811E+002
1.27451E+002	6.42130E+002	1.62783E+002	2.46681E+002	1.26631E+000	1.41677E+000	7.11400E+003	7.25188E+002	1.00000E+000	2.49370E+004	0.00000E+000	2.14287E+006	1.79407E+000	2.53403E+001	1.50135E-002	1.67975E-002	5.59017E-002	6.94155E-002	6.17578E+005	1.62933E+002	2.46671E+002	1.05379E-002	1.05379E-002	3.11396E+005	6.50000E+001	5.90000E+001	0.00000E+000	1.39928E+002	2.96604E+002	2.38409E+002	1.00000E+002	2.10266E+000	4.78737E-002	0.00000E+000	2.81123E+002	5.03109E+000	6.80099E-001	1.04844E+002	2.28970E+002	2.02615E+002	2.75853E+002	7.19879E-001	7.18414E-001	-5.48036E-002	-1.00768E+001	8.85494E+001	-1.00214E-001	-3.06547E+002	-1.19807E+002
1.20348E+002	4.41756E+002	1.62884E+002	2.46684E+002	1.30040E+000	1.56888E+000	5.48700E+003	2.27468E+002	1.00000E+000	2.49380E+004	8.00000E+000	2.14298E+006	2.04018E+000	2.10180E+001	1.75554E-002	2.11798E-002	5.16740E-002	7.37153E-002	6.17578E+005	1.62933E+002	2.46671E+002	1.05379E-002	1.05379E-002	3.11396E+005	6.50000E+001	6.00000E+001	0.00000E+000	1.14461E+002	1.73083E+002	1.69744E+002	1.00000E+002	1.42955E+000	2.53414E-002	0.00000E+000	2.68892E+002	7.42373E+000	5.24809E-001	1.04844E+002	2.28970E+002	2.02615E+002	2.75857E+002	7.19879E-001	7.18414E-001	-9.23289E-002	-3.13508E+002	-1.42308E+002	-1.00213E-001	-3.06543E+002	-1.19786E+002
1.33850E+002	6.41752E+002	1.62959E+002	2.46762E+002	1.16482E+000	1.42655E+000	6.59000E+003	6.00204E+002	1.00000E+000	2.49390E+004	1.00000E+000	2.14305E+006	1.66168E+000	2.53328E+001	1.43488E-002	1.75730E-002	5.08227E-002	7.50973E-002	6.17578E+005	1.62933E+002	2.46671E+002	1.05379E-002	1.05379E-002	3.11396E+005	6.50000E+001	6.10000E+001	0.00000E+000	1.28060E+002	2.70794E+002	2.56537E+002	1.00000E+002	2.05364E+000	3.80815E-002	0.00000E+000	2.72298E+002	4.93493E+000	7.20389E-001	1.04844E+002	2.28970E+002	2.02615E+002	2.75878E+002	7.19879E-001	7.18414E-001	-9.97653E-002	-3.10102E+002	-1.24208E+002	-1.00207E-001	-3.06522E+002	-1.19753E+002
1.22619E+002	4.81487E+002	1.62921E+002	2.46756E+002	1.23656E+000	1.44655E+000	5.30500E+003	4.25704E+002	1.00000E+000	2.49410E+004	8.00000E+000	2.14323E+006	1.78875E+000	2.19428E+001	1.69775E-002	1.98605E-002	5.37865E-002	7.25088E-002	6.17578E+005	1.62933E+002	2.46671E+002	1.05379E-002	1.05379E-002	3.11396E+005	6.50000E+001	6.30000E+001	0.00000E+000	9.05652E+001	2.35688E+002	1.72921E+002	1.00000E+002	1.55281E+000	3.57707E-002	0.00000E+000	2.85086E+002	5.04129E+000	7.85971E-001	1.04844E+002	2.28970E+002	2.02615E+002	2.75885E+002	7.19879E-001	7.18414E-001	-7.69975E-002	-6.11441E+000	1.35188E+002	-1.00204E-001	-3.06515E+002	-1.19759E+002
1.20366E+002	1.04592E+002	1.63152E+002	2.46789E+002	1.11810E+000	1.02475E+000	7.50000E+002	1.16112E+002	1.00000E+000	2.49420E+004	6.40000E+001	2.14336E+006	1.14578E+000	1.02270E+001	4.08273E-002	3.74186E-002	9.39798E-002	8.06039E-002	6.17578E+005	1.62933E+002	2.46671E+002	1.05379E-002	1.05379E-002	3.11396E+005	6.50000E+001	6.40000E+001	0.00000E+000	1.51426E+001	5.23893E+001	3.92216E+001	1.00000E+002	3.32981E-001	1.98659E-001	0.00000E+000	2.83265E+002	1.13842E+001	9.25674E-001	1.04844E+002	2.28970E+002	2.02615E+002	2.75977E+002	7.19879E-001	7.18414E-001	4.48968E-002	-7.93475E+000	-9.70462E+001	-1.00180E-001	-3.06423E+002	-1.19668E+002
1.27673E+002	5.75081E+002	1.62963E+002	2.46718E+002	1.25801E+000	1.46465E+000	6.51300E+003	5.01855E+002	1.00000E+000	2.49430E+004	3.00000E+000	2.14339E+006	1.84255E+000	2.39809E+001	1.55881E-002	1.81487E-002	5.27367E-002	7.05797E-002	6.17578E+005	1.62933E+002	2.46671E+002	1.05379E-002	1.05379E-002	3.11396E+005	6.50000E+001	6.50000E+001	0.00000E+000	1.02169E+002	2.69914E+002	2.19904E+002	1.00000E+002	1.84854E+000	3.15233E-002	0.00000E+000	2.79967E+002	4.44292E+000	8.04882E-001	1.04844E+002	2.28970E+002	2.02615E+002	2.75973E+002	7.19879E-001	7.18414E-001	-7.46051E-002	-1.12329E+001	1.25441E+002	-1.00181E-001	-3.06428E+002	-1.19715E+002
1.34285E+002	6.39147E+002	1.64027E+002	2.46730E+002	1.19750E+000	1.55383E+000	7.26700E+003	7.61666E+002	1.00000E+000	2.54430E+004	2.00000E+000	2.18330E+006	1.86071E+000	2.52814E+001	1.40474E-002	1.82275E-002	5.62558E-002	9.33902E-002	6.31087E+005	1.64062E+002	2.46759E+002	1.94920E-002	1.94920E-002	1.86385E+005	2.40000E+001	1.00000E+000	0.00000E+000	1.47658E+002	2.30791E+002	2.81015E+002	1.00000E+002	2.07850E+000	3.77499E-002	0.00000E+000	2.57848E+002	5.10530E+000	6.63121E-001	2.85029E+002	1.39887E+002	2.97237E+002	2.02779E+002	1.29737E+000	5.15254E-001	-1.28310E-001	-3.24552E+002	-8.09894E+001	-1.56616E-001	-3.79621E+002	-7.68719E+001
1.27832E+002	7.58857E+002	1.64044E+002	2.46832E+002	1.18930E+000	1.63201E+000	8.91700E+003	6.79097E+002	1.00000E+000	2.54440E+004	1.00000E+000	2.18339E+006	1.94095E+000	2.75474E+001	1.25945E-002	1.72828E-002	5.61536E-002	1.04362E-001	6.31087E+005	1.64062E+002	2.46759E+002	1.94920E-002	1.94920E-002	1.86385E+005	2.40000E+001	2.00000E+000	0.00000E+000	2.77526E+002	1.44509E+002	3.50489E+002	1.00000E+002	2.45024E+000	2.41898E-002	0.00000E+000	2.12498E+002	4.87078E+000	6.27455E-001	2.85029E+002	1.39887E+002	2.97237E+002	2.02773E+002	1.29737E+000	5.15254E-001	-1.55761E-001	-3.69902E+002	-6.89600E+001	-1.56617E-001	-3.79627E+002	-7.68594E+001
1.41665E+002	6.12255E+002	1.64091E+002	2.46781E+002	1.17099E+000	1.62534E+000	7.06700E+003	6.63774E+002	1.00000E+000	2.54450E+004	4.00000E+000	2.18348E+006	1.90324E+000	2.47438E+001	1.39294E-002	1.93342E-002	5.67321E-002	1.07543E-001	6.31087E+005	1.64062E+002	2.46759E+002	1.94920E-002	1.94920E-002	1.86385E+005	2.40000E+001	3.00000E+000	0.00000E+000	1.94208E+002	1.59924E+002	2.79713E+002	1.00000E+002	2.00495E+000	4.29746E-002	0.00000E+000	2.30668E+002	6.08911E+000	5.63793E-001	2.85029E+002	1.39887E+002	2.97237E+002	2.02787E+002	1.29737E+000	5.15254E-001	-1.61332E-001	-3.51732E+002	-3.88555E+001	-1.56613E-001	-3.79613E+002	-7.68507E+001
1.30578E+002	5.66034E+002	1.64044E+002	2.46922E+002	1.25960E+000	1.61224E+000	6.94100E+003	5.30856E+002	1.00000E+000	2.54460E+004	6.00000E+000	2.18356E+006	2.03077E+000	2.37915E+001	1.51189E-002	1.93517E-002	6.58803E-002	1.06717E-001	6.31087E+005	1.64062E+002	2.46759E+002	1.94920E-002	1.94920E-002	1.86385E+005	2.40000E+001	4.00000E+000	0.00000E+000	1.31321E+002	2.11905E+002	2.43836E+002	1.00000E+002	1.84720E+000	3.40861E-002	0.00000E+000	2.60824E+002	5.33892E+000	6.48824E-001	2.85029E+002	1.39887E+002	2.97237E+002	2.02845E+002	1.29737E+000	5.15254E-001	-1.21561E-001	-3.21576E+002	-9.17581E+001	-1.56599E-001	-3.79555E+002	-7.68126E+001
1.34866E+002	5.19069E+002	1.64078E+002	2.46856E+002	1.19369E+000	1.65869E+000	6.19700E+003	4.23236E+002	1.00000E+000	2.54470E+004	9.00000E+000	2.18364E+006	1.97995E+000	2.27831E+001	1.51635E-002	2.10705E-002	5.48203E-002	1.03689E-001	6.31087E+005	1.64062E+002	2.46759E+002	1.94920E-002	1.94920E-002	1.86385E+005	2.40000E+001	5.00000E+000	0.00000E+000	1.79849E+002	8.62515E+001	2.70323E+002	1.00000E+002	1.71398E+000	2.52051E-002	0.00000E+000	2.15862E+002	4.61159E+000	7.94968E-001	2.85029E+002	1.39887E+002	2.97237E+002	2.02892E+002	1.29737E+000	5.15254E-001	-1.61851E-001	-3.66538E+002	-5.25386E+001	-1.56588E-001	-3.79508E+002	-7.67921E+001
1.29530E+002	5.22654E+002	1.64055E+002	2.46840E+002	1.19438E+000	1.56709E+000	5.95900E+003	5.12635E+002	1.00000E+000	2.54480E+004	8.00000E+000	2.18372E+006	1.87170E+000	2.28616E+001	1.54723E-002	2.03005E-002	5.50151E-002	9.29649E-002	6.31087E+005	1.64062E+002	2.46759E+002	1.94920E-002	1.94920E-002	1.86385E+005	2.40000E+001	6.00000E+000	0.00000E+000	1.42427E+002	1.58959E+002	2.49550E+002	1.00000E+002	1.74459E+000	2.78512E-002	0.00000E+000	2.42934E+002	5.78491E+000	6.46261E-001	2.85029E+002	1.39887E+002	2.97237E+002	2.02926E+002	1.29737E+000	5.15254E-001	-1.33735E-001	-3.39466E+002	-8.47253E+001	-1.56580E-001	-3.79474E+002	-7.67817E+001
1.45038E+002	6.30645E+002	1.64170E+002	2.46893E+002	1.20685E+000	1.65193E+000	7.58300E+003	5.46135E+002	1.00000E+000	2.54490E+004	3.00000E+000	2.18379E+006	1.99363E+000	2.51126E+001	1.38590E-002	1.89702E-002	5.86884E-002	1.08384E-001	6.31087E+005	1.64062E+002	2.46759E+002	1.94920E-002	1.94920E-002	1.86385E+005	2.40000E+001	7.00000E+000	0.00000E+000	2.47315E+002	1.01062E+002	3.05218E+002	1.00000E+002	2.07788E+000	2.82110E-002	0.00000E+000	2.07097E+002	4.70356E+000	7.04602E-001	2.85029E+002	1.39887E+002	2.97237E+002	2.02917E+002	1.29737E+000	5.15254E-001	-1.54496E-001	-3.75303E+002	-7.70249E+001	-1.56582E-001	-3.79484E+002	-7.67596E+001
1.24636E+002	5.75646E+002	1.64040E+002	2.46744E+002	1.29182E+000	1.67324E+000	7.47800E+003	4.90230E+002	1.00000E+000	2.54500E+004	4.00000E+000	2.18388E+006	2.16153E+000	2.39926E+001	1.49386E-002	1.93494E-002	5.85992E-002	9.68992E-002	6.31087E+005	1.64062E+002	2.46759E+002	1.94920E-002	1.94920E-002	1.86385E+005	2.40000E+001	8.00000E+000	0.00000E+000	1.84638E+002	1.42145E+002	2.56503E+002	1.00000E+002	1.84486E+000	3.04559E-002	0.00000E+000	2.27696E+002	6.01009E+000	5.55287E-001	2.85029E+002	1.39887E+002	2.97237E+002	2.02949E+002	1.29737E+000	5.15254E-001	-1.27390E-001	-3.54704E+002	-1.13023E+002	-1.56574E-001	-3.79451E+002	-7.67866E+001
1.26540E+002	4.02661E+002	1.64049E+002	2.46797E+002	1.19130E+000	1.58113E+000	4.61800E+003	2.65971E+002	1.00000E+000	2.54510E+004	1.70000E+001	2.18398E+006	1.88360E+000	2.00664E+001	1.75305E-002	2.32671E-002	4.73304E-002	8.06057E-002	6.31087E+005	1.64062E+002	2.46759E+002	1.94920E-002	1.94920E-002	1.86385E+005	2.40000E+001	9.00000E+000	0.00000E+000	1.25849E+002	1.23863E+002	1.61750E+002	1.00000E+002	1.29179E+000	2.99043E-002	0.00000E+000	2.43004E+002	1.01363E+001	4.18973E-001	2.85029E+002	1.39887E+002	2.97237E+002	2.02950E+002	1.29737E+000	5.15254E-001	-1.39382E-001	-3.39396E+002	-7.29558E+001	-1.56573E-001	-3.79450E+002	-7.67787E+001
1.45476E+002	9.82481E+002	1.64036E+002	2.46742E+002	1.17965E+000	1.63600E+000	1.14950E+004	9.80212E+002	1.00000E+000	2.54520E+004	0.00000E+000	2.18404E+006	1.92991E+000	3.13445E+001	1.10027E-002	1.52591E-002	5.08810E-002	9.66422E-002	6.31087E+005	1.64062E+002	2.46759E+002	1.94920E-002	1.94920E-002	1.86385E+005	2.40000E+001	1.00000E+001	0.00000E+000	4.29375E+002	1.23552E+002	4.61341E+002	1.00000E+002	3.22064E+000	2.13651E-002	0.00000E+000	1.96810E+002	3.60964E+000	7.45715E-001	2.85029E+002	1.39887E+002	2.97237E+002	2.02915E+002	1.29737E+000	5.15254E-001	-1.60893E-001	-3.85590E+002	-7.36727E+001	-1.56581E-001	-3.79485E+002	-7.68065E+001
1.35157E+002	7.93606E+002	1.64003E+002	2.46705E+002	1.16743E+000	1.69514E+000	9.46800E+003	6.54951E+002	1.00000E+000	2.54530E+004	0.00000E+000	2.18412E+006	1.97896E+000	2.81710E+001	1.19978E-002	1.74211E-002	4.95496E-002	1.02684E-001	6.31087E+005	1.64062E+002	2.46759E+002	1.94920E-002	1.94920E-002	1.86385E+005	2.40000E+001	1.10000E+001	0.00000E+000	3.90154E+002	9.70035E+001	3.35082E+002	1.00000E+002	2.59382E+000	1.38150E-002	0.00000E+000	1.83719E+002	4.16908E+000	7.11413E-001	2.85029E+002	1.39887E+002	2.97237E+002	2.02961E+002	1.29737E+000	5.15254E-001	-1.83197E-001	-3.98681E+002	-3.79401E+001	-1.56570E-001	-3.79439E+002	-7.67949E+001
1.43532E+002	9.45160E+002	1.64060E+002	2.46832E+002	1.18736E+000	1.65904E+000	1.12370E+004	7.66593E+002	1.00000E+000	2.54540E+004	0.00000E+000	2.18420E+006	1.96988E+000	3.07435E+001	1.12010E-002	1.56507E-002	5.25175E-002	1.01270E-001	6.31087E+005	1.64062E+002	2.46759E+002	1.94920E-002	1.94920E-002	1.86385E+005	2.40000E+001	1.20000E+001	0.00000E+000	4.15108E+002	1.56876E+002	3.94507E+002	1.00000E+002	3.04713E+000	1.55107E-002	0.00000E+000	1.92873E+002	4.68039E+000	5.81680E-001	2.85029E+002	1.39887E+002	2.97237E+002	2.02942E+002	1.29737E+000	5.15254E-001	-1.64529E-001	-3.89527E+002	-6.97547E+001	-1.56574E-001	-3.79458E+002	-7.67792E+001
1.30110E+002	6.80441E+002	1.64059E+002	2.46695E+002	1.19772E+000	1.72063E+000	8.41600E+003	5.75485E+002	1.00000E+000	2.54550E+004	1.00000E+000	2.18427E+006	2.06084E+000	2.60853E+001	1.30558E-002	1.87558E-002	5.00603E-002	1.01316E-001	6.31087E+005	1.64062E+002	2.46759E+002	1.94920E-002	1.94920E-002	1.86385E+005	2.40000E+001	1.30000E+001	0.00000E+000	3.25121E+002	8.34956E+001	2.94424E+002	1.00000E+002	2.22128E+000	1.66346E-002	0.00000E+000	1.86903E+002	4.40214E+000	7.14619E-001	2.85029E+002	1.39887E+002	2.97237E+002	2.02928E+002	1.29737E+000	5.15254E-001	-1.78026E-001	-3.95497E+002	-4.62335E+001	-1.56577E-001	-3.79473E+002	-7.68048E+001
1.30118E+002	6.20151E+002	1.64029E+002	2.46745E+002	1.25553E+000	1.75869E+000	8.15900E+003	6.24785E+002	1.00000E+000	2.54560E+004	3.00000E+000	2.18434E+006	2.20807E+000	2.49028E+001	1.38997E-002	1.94702E-002	6.10822E-002	1.18187E-001	6.31087E+005	1.64062E+002	2.46759E+002	1.94920E-002	1.94920E-002	1.86385E+005	2.40000E+001	1.40000E+001	0.00000E+000	2.70179E+002	9.42702E+001	2.80147E+002	1.00000E+002	2.04029E+000	2.19027E-002	0.00000E+000	1.96870E+002	4.85698E+000	6.57819E-001	2.85029E+002	1.39887E+002	2.97237E+002	2.02893E+002	1.29737E+000	5.15254E-001	-1.65760E-001	-3.85530E+002	-6.31108E+001	-1.56584E-001	-3.79507E+002	-7.68222E+001
1.36552E+002	5.62128E+002	1.63995E+002	2.46692E+002	1.25367E+000	1.70032E+000	7.20000E+003	5.00478E+002	1.00000E+000	2.54570E+004	5.00000E+000	2.18442E+006	2.13165E+000	2.37092E+001	1.47747E-002	2.00385E-002	5.90218E-002	1.06866E-001	6.31087E+005	1.64062E+002	2.46759E+002	1.94920E-002	1.94920E-002	1.86385E+005	2.40000E+001	1.50000E+001	0.00000E+000	3.14370E+002	7.32735E+001	2.19251E+002	1.00000E+002	1.90200E+000	3.26670E-002	0.00000E+000	1.71128E+002	4.77779E+000	7.11865E-001	2.85029E+002	1.39887E+002	2.97237E+002	2.02894E+002	1.29737E+000	5.15254E-001	-1.50002E-001	-4.11272E+002	-1.22583E+002	-1.56583E-001	-3.79506E+002	-7.68359E+001
1.51701E+002	6.44764E+002	1.64139E+002	2.46736E+002	1.15168E+000	1.72392E+000	7.68900E+003	7.67181E+002	1.00000E+000	2.54580E+004	2.00000E+000	2.18449E+006	1.98541E+000	2.53922E+001	1.31340E-002	1.96600E-002	5.27499E-002	1.15947E-001	6.31087E+005	1.64062E+002	2.46759E+002	1.94920E-002	1.94920E-002	1.86385E+005	2.40000E+001	1.60000E+001	0.00000E+000	2.77666E+002	8.36863E+001	3.05505E+002	1.00000E+002	2.11835E+000	2.74114E-002	0.00000E+000	1.98333E+002	4.43284E+000	7.42462E-001	2.85029E+002	1.39887E+002	2.97237E+002	2.02884E+002	1.29737E+000	5.15254E-001	-1.97893E-001	-3.84067E+002	9.92382E+000	-1.56585E-001	-3.79516E+002	-7.68104E+001
1.17246E+002	5.28669E+002	1.63995E+002	2.46732E+002	1.25872E+000	1.73628E+000	6.90700E+003	5.89869E+002	1.00000E+000	2.54590E+004	6.00000E+000	2.18457E+006	2.18549E+000	2.29928E+001	1.51455E-002	2.08918E-002	6.39584E-002	1.19924E-001	6.31087E+005	1.64062E+002	2.46759E+002	1.94920E-002	1.94920E-002	1.86385E+005	2.40000E+001	1.70000E+001	0.00000E+000	1.92904E+002	1.11585E+002	2.41099E+002	1.00000E+002	1.72716E+000	3.82540E-002	0.00000E+000	2.15097E+002	6.02272E+000	5.76572E-001	2.85029E+002	1.39887E+002	2.97237E+002	2.02891E+002	1.29737E+000	5.15254E-001	-1.58267E-001	-3.67303E+002	-6.10277E+001	-1.56583E-001	-3.79509E+002	-7.68349E+001
1.35483E+002	7.52723E+002	1.63970E+002	2.46752E+002	1.23355E+000	1.84514E+000	1.01020E+004	8.68319E+002	1.00000E+000	2.54610E+004	0.00000E+000	2.18472E+006	2.27608E+000	2.74358E+001	1.22731E-002	1.83580E-002	6.03576E-002	1.33355E-001	6.31087E+005	1.64062E+002	2.46759E+002	1.94920E-002	1.94920E-002	1.86385E+005	2.40000E+001	1.90000E+001	0.00000E+000	4.83238E+002	1.11174E+002	1.99899E+002	1.00000E+002	2.45012E+000	4.37534E-002	0.00000E+000	1.46050E+002	3.37931E+000	8.49689E-001	2.85029E+002	1.39887E+002	2.97237E+002	2.03032E+002	1.29737E+000	5.15254E-001	-1.97511E-001	-4.36350E+002	-4.32634E+001	-1.56548E-001	-3.79368E+002	-7.67693E+001
1.33717E+002	5.34308E+002	1.64094E+002	2.46635E+002	1.24884E+000	1.72107E+000	6.88100E+003	5.68261E+002	1.00000E+000	2.54620E+004	7.00000E+000	2.18481E+006	2.14934E+000	2.31151E+001	1.50550E-002	2.07479E-002	6.20683E-002	1.16084E-001	6.31087E+005	1.64062E+002	2.46759E+002	1.94920E-002	1.94920E-002	1.86385E+005	2.40000E+001	2.00000E+001	0.00000E+000	2.35225E+002	7.99187E+001	2.40993E+002	1.00000E+002	1.76005E+000	3.93412E-002	0.00000E+000	1.96078E+002	5.25573E+000	6.61961E-001	2.85029E+002	1.39887E+002	2.97237E+002	2.03039E+002	1.29737E+000	5.15254E-001	-1.57785E-001	-3.86322E+002	-8.10730E+001	-1.56546E-001	-3.79361E+002	-7.67598E+001
1.22395E+002	8.49138E+002	1.63991E+002	2.46587E+002	1.23910E+000	1.80928E+000	1.12960E+004	9.14548E+002	1.00000E+000	2.54630E+004	0.00000E+000	2.18489E+006	2.24188E+000	2.91400E+001	1.16585E-002	1.70233E-002	5.66377E-002	1.19267E-001	6.31087E+005	1.64062E+002	2.46759E+002	1.94920E-002	1.94920E-002	1.86385E+005	2.40000E+001	2.10000E+001	0.00000E+000	5.47001E+002	1.13838E+002	2.47940E+002	1.00000E+002	2.81235E+000	1.85257E-002	0.00000E+000	1.50347E+002	3.19008E+000	8.51190E-001	2.85029E+002	1.39887E+002	2.97237E+002	2.03036E+002	1.29737E+000	5.15254E-001	-1.85879E-001	-4.32053E+002	-6.53293E+001	-1.56546E-001	-3.79364E+002	-7.67879E+001
1.30279E+002	7.42315E+002	1.64098E+002	2.46823E+002	1.27331E+000	1.53061E+000	8.81500E+003	6.79848E+002	1.00000E+000	2.54640E+004	0.00000E+000	2.18497E+006	1.94895E+000	2.72455E+001	1.35620E-002	1.63025E-002	5.59086E-002	7.99831E-002	6.31087E+005	1.64062E+002	2.46759E+002	1.94920E-002	1.94920E-002	1.86385E+005	2.40000E+001	2.20000E+001	0.00000E+000	2.11866E+002	2.14662E+002	3.30774E+002	1.00000E+002	2.39283E+000	2.42030E-002	0.00000E+000	2.40401E+002	5.36004E+000	5.73471E-001	2.85029E+002	1.39887E+002	2.97237E+002	2.02966E+002	1.29737E+000	5.15254E-001	-9.04487E-002	-5.07989E+001	1.16948E+002	-1.56562E-001	-3.79434E+002	-7.67744E+001
1.50529E+002	9.70025E+002	1.64184E+002	2.46690E+002	1.21659E+000	1.53871E+000	1.11120E+004	1.04329E+003	1.00000E+000	2.54650E+004	0.00000E+000	2.18506E+006	1.87198E+000	3.11452E+001	1.15411E-002	1.45969E-002	4.92561E-002	7.78930E-002	6.31087E+005	1.64062E+002	2.46759E+002	1.94920E-002	1.94920E-002	1.86385E+005	2.40000E+001	2.30000E+001	0.00000E+000	2.13520E+002	3.40862E+002	4.36680E+002	1.00000E+002	3.13028E+000	2.60479E-002	0.00000E+000	2.56222E+002	3.86978E+000	7.07470E-001	2.85029E+002	1.39887E+002	2.97237E+002	2.02943E+002	1.29737E+000	5.15254E-001	-1.15635E-001	-3.26178E+002	-1.08360E+002	-1.56566E-001	-3.79457E+002	-7.67893E+001
1.16834E+002	1.09701E+002	1.64205E+002	2.46937E+002	1.32565E+000	1.23555E+000	1.10900E+003	2.23462E+002	1.00000E+000	2.54660E+004	1.83000E+002	2.18520E+006	1.63790E+000	1.04738E+001	3.98073E-002	3.71016E-002	1.26296E-001	1.10644E-001	6.31087E+005	1.64062E+002	2.46759E+002	1.94920E-002	1.94920E-002	1.86385E+005	2.40000E+001	2.40000E+001	0.00000E+000	1.98553E+001	4.94788E+001	4.27024E+001	1.00000E+002	3.50401E-001	3.61440E-001	0.00000E+000	2.77166E+002	1.10408E+001	7.84920E-001	2.85029E+002	1.39887E+002	2.97237E+002	2.02980E+002	1.29737E+000	5.15254E-001	3.65684E-002	-1.40344E+001	-8.71739E+001	-1.56557E-001	-3.79420E+002	-7.67369E+001
1.51603E+002	7.34117E+002	1.62549E+002	2.46288E+002	1.18067E+000	1.23688E+000	6.69100E+003	5.35182E+002	1.00000E+000	2.67730E+004	1.00000E+000	2.29106E+006	1.46034E+000	2.70946E+001	1.44339E-002	1.51210E-002	3.93446E-002	4.28898E-002	6.62844E+005	1.62524E+002	2.46375E+002	2.68524E-002	2.68524E-002	2.75170E+004	4.00000E+000	1.00000E+000	0.00000E+000	1.83464E+002	4.37404E+002	1.24722E+002	1.00000E+002	2.25620E+000	2.37832E-002	0.00000E+000	3.28368E+001	3.71758E+000	9.49040E-001	1.99518E+002	4.36921E+002	1.29084E+002	3.41726E+001	1.95509E+000	8.89863E-001	-2.19853E-002	3.28368E+001	6.92977E+001	-4.05261E-002	3.41726E+001	1.05591E+002
1.55699E+002	8.25704E+002	1.62547E+002	2.46367E+002	1.23204E+000	1.29644E+000	8.20700E+003	1.12226E+003	1.00000E+000	2.67740E+004	1.00000E+000	2.29114E+006	1.59726E+000	2.87351E+001	1.35998E-002	1.43107E-002	4.62461E-002	5.09680E-002	6.62844E+005	1.62524E+002	2.46375E+002	2.68524E-002	2.68524E-002	2.75170E+004	4.00000E+000	2.00000E+000	0.00000E+000	2.46690E+002	4.70338E+002	1.33339E+002	1.00000E+002	2.57068E+000	4.04341E-002	0.00000E+000	3.91527E+001	3.84460E+000	8.28604E-001	1.99518E+002	4.36921E+002	1.29084E+002	3.41405E+001	1.95509E+000	8.89863E-001	-2.42183E-002	3.91527E+001	7.98224E+001	-4.05342E-002	3.41405E+001	1.05584E+002
1.45920E+002	6.56803E+002	1.62519E+002	2.46401E+002	1.10840E+000	1.26416E+000	5.74800E+003	5.48445E+002	1.00000E+000	2.67750E+004	3.00000E+000	2.29123E+006	1.40120E+000	2.56282E+001	1.46197E-002	1.66741E-002	3.93217E-002	5.02203E-002	6.62844E+005	1.62524E+002	2.46375E+002	2.68524E-002	2.68524E-002	2.75170E+004	4.00000E+000	3.00000E+000	0.00000E+000	1.56139E+002	3.69138E+002	1.33588E+002	1.00000E+002	2.00493E+000	3.33598E-002	0.00000E+000	2.72345E+001	4.41088E+000	8.62993E-001	1.99518E+002	4.36921E+002	1.29084E+002	3.41678E+001	1.95509E+000	8.89863E-001	-6.44109E-002	2.72345E+001	1.44151E+002	-4.05266E-002	3.41678E+001	1.05597E+002
1.49394E+002	7.60557E+002	1.62480E+002	2.46448E+002	1.13223E+000	1.27846E+000	6.87100E+003	9.49139E+002	1.00000E+000	2.67760E+004	0.00000E+000	2.29130E+006	1.44751E+000	2.75782E+001	1.36592E-002	1.54233E-002	4.19678E-002	5.28185E-002	6.62844E+005	1.62524E+002	2.46375E+002	2.68524E-002	2.68524E-002	2.75170E+004	4.00000E+000	4.00000E+000	0.00000E+000	1.95095E+002	4.53241E+002	1.24483E+002	1.00000E+002	2.33649E+000	3.88208E-002	0.00000E+000	3.41911E+001	3.67391E+000	9.47661E-001	1.99518E+002	4.36921E+002	1.29084E+002	3.41659E+001	1.95509E+000	8.89863E-001	-5.94193E-002	3.41911E+001	1.41545E+002	-4.05267E-002	3.41659E+001	1.05594E+002
