# Supplementary material for: Super-resolution visualization of chromatin loop folding in human lymphoblastoid cells using interferometric photoactivated localization microscopy
Source: Sci Rep. 2022 May 20;12:8582. doi: 10.1038/s41598-022-12568-9 (PMC9122977; doi:10.1038/s41598-022-12568-9)
Supplement: Supplementary file 2 — Supplementary Information 2. [file 41598_2022_12568_MOESM2_ESM.zip › ChromoLooping-main/data/ascii_files/Run1-647_c123_sum_X5_processed_jsa_IDL_ASCII_image23.txt]

Offset	Amplitude	X Position	Y Position	X Peak Width	Y Peak Width	6 N Photons	ChiSquared	FitOK	Frame Number	Peak Index of Frame	Peak Global Index	12 X PkW * Y PkW	Sigma Amplitude	Sigma X Pos rtNph	Sigma Y Pos rtNph	Sigma X Pos Full	Sigma Y Pos Full	18 Grouped Index	Group X Position	Group Y Position	Group Sigma X Pos	Group Sigma Y Pos	Group N Photons	24 Group Size	Frame Index in Grp	Label Set	Amplitude L1	Amplitude L2	Amplitude L3	30 FitOK Labels	Zeta0	Sigma Amp L2	Sigma Amp L3	Z Position	Sigma Z	36 Coherence	Group A1	Group A2	Group A3	Group Z Position	Group Sigma Z	42 Group Coherence	XY Ellipticity	Unwrapped Z	Unwrapped Z Error	XY Group Ellipticity	Unwrapped Group Z	Unwrapped Group Z Error
3.46269E+002	2.13278E+003	9.11608E+001	7.19526E+001	1.37511E+000	1.32113E+000	2.38100E+004	4.64226E+003	1.00000E+000	6.70000E+001	1.00000E+001	1.13380E+004	1.81671E+000	4.61821E+001	8.91165E-003	8.56185E-003	5.16554E-002	4.77459E-002	2.44700E+003	9.10303E+001	7.19787E+001	1.73874E-002	1.73874E-002	2.03844E+005	1.00000E+001	1.00000E+000	0.00000E+000	5.31073E+002	7.87037E+002	8.29823E+002	1.00000E+002	2.51476E+000	3.52857E-002	0.00000E+000	2.77794E+002	3.54048E+000	4.39308E-001	4.41888E+002	7.13599E+002	7.97669E+002	2.76174E+002	1.00228E+000	5.30365E-001	2.00193E-002	2.77794E+002	1.33578E+002	1.39049E-002	2.76174E+002	1.37792E+002
3.44190E+002	1.93676E+003	9.10014E+001	7.19576E+001	1.31998E+000	1.31748E+000	2.07110E+004	7.13178E+003	1.00000E+000	6.80000E+001	2.80000E+001	1.15080E+004	1.73904E+000	4.40087E+001	9.17205E-003	9.15466E-003	6.32663E-002	6.30296E-002	2.44700E+003	9.10313E+001	7.19801E+001	1.73874E-002	1.73874E-002	2.03844E+005	1.00000E+001	2.00000E+000	0.00000E+000	4.49453E+002	6.58594E+002	8.40928E+002	1.00000E+002	2.27737E+000	6.43367E-002	0.00000E+000	2.68172E+002	2.85487E+000	5.84150E-001	4.41888E+002	7.13599E+002	7.97669E+002	2.75941E+002	1.00228E+000	5.30365E-001	9.48538E-004	2.68172E+002	1.42117E+002	1.39049E-002	2.75941E+002	1.37584E+002
3.48549E+002	2.05607E+003	9.10108E+001	7.19447E+001	1.33326E+000	1.31853E+000	2.22160E+004	6.19240E+003	1.00000E+000	6.90000E+001	1.70000E+001	1.16590E+004	1.75794E+000	4.53439E+001	8.94502E-003	8.84620E-003	5.92795E-002	5.79935E-002	2.44700E+003	9.10316E+001	7.19805E+001	1.73874E-002	1.73874E-002	2.03844E+005	1.00000E+001	3.00000E+000	0.00000E+000	4.77992E+002	7.73789E+002	8.25954E+002	1.00000E+002	2.43088E+000	4.96167E-002	0.00000E+000	2.78253E+002	3.22990E+000	4.98527E-001	4.41888E+002	7.13599E+002	7.97669E+002	2.75665E+002	1.00228E+000	5.30365E-001	5.55460E-003	-1.29926E+001	-1.43418E+002	1.39049E-002	2.75665E+002	1.37307E+002
3.63116E+002	2.04561E+003	9.10104E+001	7.19449E+001	1.32652E+000	1.28266E+000	2.14410E+004	7.25718E+003	1.00000E+000	7.00000E+001	1.40000E+001	1.18060E+004	1.70147E+000	4.52285E+001	9.05920E-003	8.75969E-003	6.26475E-002	5.86214E-002	2.44700E+003	9.10315E+001	7.19806E+001	1.73874E-002	1.73874E-002	2.03844E+005	1.00000E+001	4.00000E+000	0.00000E+000	4.91754E+002	7.48351E+002	8.19130E+002	1.00000E+002	2.40956E+000	5.32816E-002	0.00000E+000	2.75364E+002	3.40235E+000	4.81737E-001	4.41888E+002	7.13599E+002	7.97669E+002	2.75378E+002	1.00228E+000	5.30365E-001	1.68085E-002	2.75364E+002	1.34239E+002	1.39049E-002	2.75378E+002	1.37020E+002
3.06048E+002	1.96998E+003	9.09879E+001	7.19797E+001	1.34502E+000	1.33216E+000	2.16230E+004	4.63326E+003	1.00000E+000	7.10000E+001	2.20000E+001	1.19720E+004	1.79178E+000	4.43845E+001	9.14681E-003	9.05937E-003	6.32605E-002	6.20708E-002	2.44700E+003	9.10318E+001	7.19809E+001	1.73874E-002	1.73874E-002	2.03844E+005	1.00000E+001	5.00000E+000	0.00000E+000	4.23146E+002	7.32511E+002	8.10572E+002	1.00000E+002	2.29859E+000	3.39166E-002	0.00000E+000	2.76758E+002	2.91091E+000	5.60693E-001	4.41888E+002	7.13599E+002	7.97669E+002	2.75095E+002	1.00228E+000	5.30365E-001	4.80297E-003	-1.44870E+001	-1.44195E+002	1.39049E-002	2.75095E+002	1.36740E+002
3.41313E+002	2.02737E+003	9.10445E+001	7.19936E+001	1.32555E+000	1.24570E+000	2.06570E+004	4.20343E+003	1.00000E+000	7.20000E+001	1.70000E+001	1.21270E+004	1.65124E+000	4.50264E+001	9.22279E-003	8.66724E-003	5.69184E-002	5.03660E-002	2.44700E+003	9.10323E+001	7.19809E+001	1.73874E-002	1.73874E-002	2.03844E+005	1.00000E+001	6.00000E+000	0.00000E+000	4.52225E+002	7.69354E+002	8.22902E+002	1.00000E+002	2.39118E+000	3.61827E-002	0.00000E+000	2.78026E+002	3.16563E+000	5.27494E-001	4.41888E+002	7.13599E+002	7.97669E+002	2.74768E+002	1.00228E+000	5.30365E-001	3.10537E-002	2.78026E+002	1.23215E+002	1.39049E-002	2.74768E+002	1.36405E+002
3.10285E+002	1.78056E+003	9.10316E+001	7.20018E+001	1.32929E+000	1.27620E+000	1.85990E+004	2.85186E+003	1.00000E+000	7.30000E+001	4.40000E+001	1.23280E+004	1.69643E+000	4.21966E+001	9.74705E-003	9.35779E-003	5.53379E-002	5.10814E-002	2.44700E+003	9.10326E+001	7.19807E+001	1.73874E-002	1.73874E-002	2.03844E+005	1.00000E+001	7.00000E+000	0.00000E+000	3.86147E+002	6.93416E+002	7.40820E+002	1.00000E+002	2.12841E+000	2.35224E-002	0.00000E+000	2.78550E+002	3.16516E+000	5.55995E-001	4.41888E+002	7.13599E+002	7.97669E+002	2.74473E+002	1.00228E+000	5.30365E-001	2.03749E-002	2.78550E+002	1.34015E+002	1.39049E-002	2.74473E+002	1.36112E+002
3.11301E+002	1.72964E+003	9.10508E+001	7.20718E+001	1.29799E+000	1.23865E+000	1.71920E+004	3.04787E+003	1.00000E+000	7.40000E+001	5.50000E+001	1.24870E+004	1.60775E+000	4.15889E+001	9.89936E-003	9.44678E-003	5.32544E-002	4.85887E-002	2.44700E+003	9.10331E+001	7.19807E+001	1.73874E-002	1.73874E-002	2.03844E+005	1.00000E+001	8.00000E+000	0.00000E+000	3.89913E+002	6.46849E+002	7.45042E+002	1.00000E+002	2.08266E+000	2.65452E-002	0.00000E+000	2.73166E+002	3.22627E+000	5.67345E-001	4.41888E+002	7.13599E+002	7.97669E+002	2.74202E+002	1.00228E+000	5.30365E-001	2.33939E-002	2.73166E+002	1.25736E+002	1.39049E-002	2.74202E+002	1.35839E+002
2.61200E+002	1.60997E+003	9.09978E+001	7.19731E+001	1.31457E+000	1.31109E+000	1.70520E+004	2.91140E+003	1.00000E+000	7.50000E+001	1.02000E+002	1.26730E+004	1.72351E+000	4.01244E+001	1.00669E-002	1.00402E-002	6.13790E-002	6.10594E-002	2.44700E+003	9.10340E+001	7.19801E+001	1.73874E-002	1.73874E-002	2.03844E+005	1.00000E+001	9.00000E+000	0.00000E+000	3.34331E+002	5.58943E+002	7.04769E+002	1.00000E+002	1.86598E+000	2.91913E-002	0.00000E+000	2.69127E+002	2.86075E+000	6.42456E-001	4.41888E+002	7.13599E+002	7.97669E+002	2.73904E+002	1.00228E+000	5.30365E-001	1.32519E-003	2.69127E+002	1.42715E+002	1.39049E-002	2.73904E+002	1.35548E+002
2.77977E+002	1.89417E+003	9.10075E+001	7.20080E+001	1.35028E+000	1.30860E+000	2.05430E+004	3.37740E+003	1.00000E+000	7.60000E+001	3.00000E+001	1.27770E+004	1.76698E+000	4.35221E+001	9.42087E-003	9.13011E-003	5.83594E-002	5.48642E-002	2.44700E+003	9.10341E+001	7.19800E+001	1.73874E-002	1.73874E-002	2.03844E+005	1.00000E+001	1.00000E+001	0.00000E+000	4.32380E+002	7.09109E+002	7.97472E+002	1.00000E+002	2.26709E+000	2.39432E-002	0.00000E+000	2.73580E+002	3.08215E+000	5.43283E-001	4.41888E+002	7.13599E+002	7.97669E+002	2.73624E+002	1.00228E+000	5.30365E-001	1.56739E-002	2.73580E+002	1.33538E+002	1.39049E-002	2.73624E+002	1.35267E+002
2.48722E+002	1.29778E+003	9.00415E+001	7.23464E+001	1.39650E+000	1.44974E+000	1.60160E+004	3.86979E+003	1.00000E+000	1.17000E+002	1.00000E+000	1.89370E+004	2.02456E+000	3.60247E+001	1.10348E-002	1.14555E-002	6.62450E-002	7.13133E-002	4.10200E+003	9.01083E+001	7.23103E+001	2.87884E-002	2.87884E-002	2.37662E+005	1.20000E+001	1.00000E+000	0.00000E+000	4.54972E+002	2.59995E+002	6.06905E+002	1.00000E+002	1.54590E+000	4.51297E-002	0.00000E+000	2.19650E+002	2.73280E+000	6.93947E-001	6.68286E+002	3.30921E+002	6.71504E+002	2.05299E+002	9.04106E-001	5.44518E-001	-1.87033E-002	2.19650E+002	1.12429E+002	-4.12865E-002	2.05299E+002	1.19934E+002
2.77906E+002	1.42670E+003	9.03696E+001	7.21511E+001	1.41040E+000	1.39527E+000	1.72070E+004	4.78170E+003	1.00000E+000	1.18000E+002	1.00000E+000	1.90970E+004	1.96789E+000	3.77717E+001	1.07520E-002	1.06367E-002	5.20144E-002	5.09307E-002	4.10200E+003	9.01083E+001	7.23103E+001	2.87884E-002	2.87884E-002	2.37662E+005	1.20000E+001	2.00000E+000	0.00000E+000	4.15993E+002	3.80555E+002	6.47797E+002	1.00000E+002	1.68824E+000	3.29236E-002	0.00000E+000	2.34657E+002	3.00745E+000	6.08359E-001	6.68286E+002	3.30921E+002	6.71504E+002	2.05194E+002	9.04106E-001	5.44518E-001	5.39181E-003	2.34657E+002	1.04491E+002	-4.12865E-002	2.05194E+002	1.19773E+002
3.00823E+002	1.91087E+003	9.01193E+001	7.23180E+001	1.36280E+000	1.52319E+000	2.41250E+004	9.51437E+003	1.00000E+000	1.21000E+002	0.00000E+000	1.95310E+004	2.07581E+000	4.37135E+001	8.77403E-003	9.80665E-003	5.29257E-002	6.59160E-002	4.10200E+003	9.01101E+001	7.23087E+001	2.87884E-002	2.87884E-002	2.37662E+005	1.20000E+001	3.00000E+000	0.00000E+000	7.51816E+002	3.63746E+002	8.25434E+002	1.00000E+002	2.27444E+000	3.86102E-002	0.00000E+000	2.08861E+002	2.50319E+000	6.17282E-001	6.68286E+002	3.30921E+002	6.71504E+002	2.04536E+002	9.04106E-001	5.44518E-001	-5.55747E-002	2.08861E+002	1.37737E+002	-4.12865E-002	2.04536E+002	1.19158E+002
2.78067E+002	1.66415E+003	9.01734E+001	7.23167E+001	1.31678E+000	1.53069E+000	2.04570E+004	5.25209E+003	1.00000E+000	1.22000E+002	0.00000E+000	1.96910E+004	2.01559E+000	4.07941E+001	9.20648E-003	1.07020E-002	5.06549E-002	6.81238E-002	4.10200E+003	9.01093E+001	7.23081E+001	2.87884E-002	2.87884E-002	2.37662E+005	1.20000E+001	4.00000E+000	0.00000E+000	7.50187E+002	2.95383E+002	6.55725E+002	1.00000E+002	1.99827E+000	3.14697E-002	0.00000E+000	1.93774E+002	2.88504E+000	5.81619E-001	6.68286E+002	3.30921E+002	6.71504E+002	2.04295E+002	9.04106E-001	5.44518E-001	-7.51217E-002	1.93774E+002	1.42937E+002	-4.12865E-002	2.04295E+002	1.18908E+002
2.29174E+002	1.95989E+003	9.00241E+001	7.24461E+001	1.38743E+000	1.67619E+000	2.72530E+004	5.93868E+003	1.00000E+000	1.23000E+002	0.00000E+000	1.98410E+004	2.32560E+000	4.42706E+001	8.40437E-003	1.01535E-002	6.36200E-002	9.25768E-002	4.10200E+003	9.01089E+001	7.23082E+001	2.87884E-002	2.87884E-002	2.37662E+005	1.20000E+001	5.00000E+000	0.00000E+000	8.45720E+002	3.65473E+002	7.98131E+002	1.00000E+002	2.35826E+000	3.41990E-002	0.00000E+000	1.98893E+002	2.52846E+000	5.74973E-001	6.68286E+002	3.30921E+002	6.71504E+002	2.04031E+002	9.04106E-001	5.44518E-001	-9.42528E-002	-9.23530E+001	-1.22136E+002	-4.12865E-002	2.04031E+002	1.18671E+002
2.53222E+002	1.83895E+003	9.01036E+001	7.24236E+001	1.35656E+000	1.57514E+000	2.38090E+004	6.25178E+003	1.00000E+000	1.25000E+002	0.00000E+000	2.01460E+004	2.13677E+000	4.28829E+001	8.79164E-003	1.02082E-002	5.57990E-002	7.49623E-002	4.10200E+003	9.01079E+001	7.23076E+001	2.87884E-002	2.87884E-002	2.37662E+005	1.20000E+001	6.00000E+000	0.00000E+000	8.11538E+002	3.22997E+002	7.47755E+002	1.00000E+002	2.20953E+000	3.39761E-002	0.00000E+000	1.96341E+002	2.58493E+000	6.01717E-001	6.68286E+002	3.30921E+002	6.71504E+002	2.03493E+002	9.04106E-001	5.44518E-001	-7.45545E-002	1.96341E+002	1.44913E+002	-4.12865E-002	2.03493E+002	1.18120E+002
2.50310E+002	1.42809E+003	9.03196E+001	7.22141E+001	1.34726E+000	1.43793E+000	1.69760E+004	3.40473E+003	1.00000E+000	1.26000E+002	1.00000E+000	2.02930E+004	1.93727E+000	3.77901E+001	1.03403E-002	1.10362E-002	4.40400E-002	4.99807E-002	4.10200E+003	9.01074E+001	7.23075E+001	2.87884E-002	2.87884E-002	2.37662E+005	1.20000E+001	7.00000E+000	0.00000E+000	5.98100E+002	3.21512E+002	5.25473E+002	1.00000E+002	1.69795E+000	2.68369E-002	0.00000E+000	1.94950E+002	4.37478E+000	4.21054E-001	6.68286E+002	3.30921E+002	6.71504E+002	2.03208E+002	9.04106E-001	5.44518E-001	-3.25553E-002	1.94950E+002	1.01011E+002	-4.12865E-002	2.03208E+002	1.17796E+002
2.51272E+002	1.22866E+003	9.02080E+001	7.22353E+001	1.29311E+000	1.45122E+000	1.41600E+004	2.35222E+003	1.00000E+000	1.27000E+002	0.00000E+000	2.04400E+004	1.87659E+000	3.50522E+001	1.08669E-002	1.21955E-002	4.72192E-002	5.91124E-002	4.10200E+003	9.01074E+001	7.23067E+001	2.87884E-002	2.87884E-002	2.37662E+005	1.20000E+001	8.00000E+000	0.00000E+000	5.91461E+002	2.15343E+002	4.54038E+002	1.00000E+002	1.48300E+000	3.41580E-002	0.00000E+000	1.83490E+002	3.52071E+000	5.72862E-001	6.68286E+002	3.30921E+002	6.71504E+002	2.02938E+002	9.04106E-001	5.44518E-001	-5.76121E-002	1.83490E+002	1.14419E+002	-4.12865E-002	2.02938E+002	1.17545E+002
2.83135E+002	1.46110E+003	9.01698E+001	7.22854E+001	1.26052E+000	1.40802E+000	1.59970E+004	4.04862E+003	1.00000E+000	1.28000E+002	0.00000E+000	2.05990E+004	1.77484E+000	3.82244E+001	9.96622E-003	1.11324E-002	4.44642E-002	5.51703E-002	4.10200E+003	9.01072E+001	7.23065E+001	2.87884E-002	2.87884E-002	2.37662E+005	1.20000E+001	9.00000E+000	0.00000E+000	6.99087E+002	2.68983E+002	5.20576E+002	1.00000E+002	1.75164E+000	3.27349E-002	0.00000E+000	1.80924E+002	3.51958E+000	5.39139E-001	6.68286E+002	3.30921E+002	6.71504E+002	2.02736E+002	9.04106E-001	5.44518E-001	-5.52735E-002	1.80924E+002	1.09486E+002	-4.12865E-002	2.02736E+002	1.17349E+002
2.51654E+002	1.45578E+003	8.98732E+001	7.23482E+001	1.34714E+000	1.42999E+000	1.72210E+004	3.09117E+003	1.00000E+000	1.29000E+002	0.00000E+000	2.07510E+004	1.92640E+000	3.81546E+001	1.02656E-002	1.08969E-002	5.65402E-002	6.35778E-002	4.10200E+003	9.01070E+001	7.23069E+001	2.87884E-002	2.87884E-002	2.37662E+005	1.20000E+001	1.00000E+001	0.00000E+000	6.19591E+002	2.98978E+002	5.62175E+002	1.00000E+002	1.73895E+000	3.42008E-002	0.00000E+000	1.95741E+002	3.67734E+000	4.97334E-001	6.68286E+002	3.30921E+002	6.71504E+002	2.02543E+002	9.04106E-001	5.44518E-001	-2.98323E-002	1.95741E+002	9.92371E+001	-4.12865E-002	2.02543E+002	1.17205E+002
2.55158E+002	1.84361E+003	8.97294E+001	7.23799E+001	1.41633E+000	1.52032E+000	2.41560E+004	4.97876E+003	1.00000E+000	1.31000E+002	0.00000E+000	2.10370E+004	2.15328E+000	4.29373E+001	9.11283E-003	9.78188E-003	5.44375E-002	6.25964E-002	4.54800E+003	8.97294E+001	7.23799E+001	5.44375E-002	6.25964E-002	2.41560E+004	1.00000E+000	1.00000E+000	0.00000E+000	7.51917E+002	3.32054E+002	8.02379E+002	1.00000E+002	2.21080E+000	2.87890E-002	0.00000E+000	2.03987E+002	2.40976E+000	6.40803E-001	7.51917E+002	3.32054E+002	8.02379E+002	2.03987E+002	2.40976E+000	6.40803E-001	-3.54093E-002	2.03987E+002	1.12919E+002	-3.54093E-002	2.03987E+002	1.12919E+002
2.61231E+002	1.99290E+003	8.99905E+001	7.22988E+001	1.48829E+000	1.49548E+000	2.67710E+004	7.60961E+003	1.00000E+000	1.32000E+002	0.00000E+000	2.11830E+004	2.22570E+000	4.46419E+001	9.09609E-003	9.14002E-003	6.84805E-002	6.91371E-002	4.10200E+003	9.01062E+001	7.23047E+001	2.87884E-002	2.87884E-002	2.37662E+005	1.20000E+001	1.10000E+001	0.00000E+000	7.53578E+002	4.32699E+002	8.28940E+002	1.00000E+002	2.36211E+000	3.73947E-002	0.00000E+000	2.09164E+002	2.75611E+000	5.32208E-001	6.68286E+002	3.30921E+002	6.71504E+002	2.01954E+002	9.04106E-001	5.44518E-001	-2.40875E-003	2.09164E+002	8.64581E+001	-4.12865E-002	2.01954E+002	1.16597E+002
2.54868E+002	1.35473E+003	9.00245E+001	7.21705E+001	1.51127E+000	1.42936E+000	1.76700E+004	3.35243E+003	1.00000E+000	1.33000E+002	1.00000E+000	2.13260E+004	2.16014E+000	3.68066E+001	1.13690E-002	1.07528E-002	7.94386E-002	7.11549E-002	4.10200E+003	9.01064E+001	7.23049E+001	2.87884E-002	2.87884E-002	2.37662E+005	1.20000E+001	1.20000E+001	0.00000E+000	4.51117E+002	3.35248E+002	5.82430E+002	1.00000E+002	1.60240E+000	3.54990E-002	0.00000E+000	2.21648E+002	3.38115E+000	5.33985E-001	6.68286E+002	3.30921E+002	6.71504E+002	2.01817E+002	9.04106E-001	5.44518E-001	2.78538E-002	2.21648E+002	7.00936E+001	-4.12865E-002	2.01817E+002	1.16452E+002
2.36766E+002	8.63226E+002	9.08581E+001	7.18161E+001	1.25526E+000	1.19744E+000	8.03300E+003	1.40223E+003	1.00000E+000	1.34000E+002	7.00000E+000	2.14730E+004	1.50310E+000	2.93807E+001	1.40054E-002	1.33602E-002	6.04927E-002	5.52109E-002	4.63700E+003	9.08996E+001	7.18056E+001	2.25982E-002	2.25982E-002	3.10400E+004	4.00000E+000	1.00000E+000	0.00000E+000	1.59093E+002	3.48591E+002	3.71096E+002	1.00000E+002	1.02636E+000	4.88392E-002	0.00000E+000	2.64739E+002	4.08842E+000	6.54964E-001	1.57963E+002	3.56395E+002	3.94352E+002	2.63026E+002	1.96453E+000	6.93411E-001	2.35778E-002	2.64739E+002	1.17160E+002	7.26130E-004	2.63026E+002	1.37202E+002
2.45974E+002	9.99381E+002	9.08923E+001	7.18146E+001	1.18843E+000	1.23604E+000	9.11500E+003	1.22696E+003	1.00000E+000	1.35000E+002	5.00000E+000	2.16040E+004	1.46894E+000	3.16130E+001	1.24479E-002	1.29465E-002	4.71613E-002	5.08643E-002	4.63700E+003	9.09001E+001	7.18059E+001	2.25982E-002	2.25982E-002	3.10400E+004	4.00000E+000	2.00000E+000	0.00000E+000	1.64623E+002	4.01215E+002	4.44759E+002	1.00000E+002	1.17918E+000	2.70529E-002	0.00000E+000	2.63380E+002	3.44518E+000	7.29660E-001	1.57963E+002	3.56395E+002	3.94352E+002	2.62873E+002	1.96453E+000	6.93411E-001	-1.96374E-002	-2.78659E+001	-1.34338E+002	7.26130E-004	2.62873E+002	1.37043E+002
2.33734E+002	1.01951E+003	9.09388E+001	7.18069E+001	1.23173E+000	1.26656E+000	9.85300E+003	1.06431E+003	1.00000E+000	1.36000E+002	3.00000E+000	2.17500E+004	1.56007E+000	3.19298E+001	1.24089E-002	1.27598E-002	5.02413E-002	5.30241E-002	4.63700E+003	9.08993E+001	7.18065E+001	2.25982E-002	2.25982E-002	3.10400E+004	4.00000E+000	3.00000E+000	0.00000E+000	1.92177E+002	3.82440E+002	4.50163E+002	1.00000E+002	1.19625E+000	2.82944E-002	0.00000E+000	2.58568E+002	3.57495E+000	6.76328E-001	1.57963E+002	3.56395E+002	3.94352E+002	2.62691E+002	1.96453E+000	6.93411E-001	-1.39406E-002	-3.26772E+001	-1.44591E+002	7.26130E-004	2.62691E+002	1.36854E+002
2.28110E+002	4.53565E+002	9.09028E+001	7.17652E+001	1.24395E+000	1.15287E+000	4.03900E+003	8.85439E+002	1.00000E+000	1.37000E+002	5.20000E+001	2.19380E+004	1.43411E+000	2.12971E+001	1.95733E-002	1.81403E-002	7.46159E-002	6.44964E-002	4.63700E+003	9.08991E+001	7.18067E+001	2.25982E-002	2.25982E-002	3.10400E+004	4.00000E+000	4.00000E+000	0.00000E+000	5.72202E+001	2.07229E+002	1.90702E+002	1.00000E+002	5.31170E-001	1.15851E-001	0.00000E+000	2.74132E+002	4.75118E+000	7.94828E-001	1.57963E+002	3.56395E+002	3.94352E+002	2.62520E+002	1.96453E+000	6.93411E-001	3.79969E-002	2.74132E+002	1.12583E+002	7.26130E-004	2.62520E+002	1.36688E+002
1.75279E+002	6.00851E+002	8.97239E+001	7.25686E+001	1.18114E+000	1.51439E+000	6.60900E+003	7.97221E+002	1.00000E+000	1.62000E+002	4.40000E+001	2.56200E+004	1.78870E+000	2.45123E+001	1.45289E-002	1.86281E-002	5.03803E-002	8.13191E-002	5.54100E+003	8.97699E+001	7.25373E+001	3.16849E-002	3.16849E-002	4.95200E+004	6.00000E+000	1.00000E+000	0.00000E+000	4.07376E+002	9.55558E+001	1.29055E+002	1.00000E+002	7.49775E-001	5.10604E-002	0.00000E+000	1.33381E+002	3.26611E+000	9.03885E-001	4.96927E+002	1.11041E+002	1.65241E+002	1.35326E+002	1.19601E+000	9.01748E-001	-1.23631E-001	1.33381E+002	1.38860E+002	-1.60925E-001	-1.55920E+002	-9.91516E+001
1.76666E+002	7.52812E+002	8.97616E+001	7.25343E+001	1.16046E+000	1.65072E+000	8.75600E+003	9.94921E+002	1.00000E+000	1.63000E+002	2.10000E+001	2.57470E+004	1.91559E+000	2.74374E+001	1.24016E-002	1.76409E-002	5.06848E-002	1.00834E-001	5.54100E+003	8.97695E+001	7.25379E+001	3.16849E-002	3.16849E-002	4.95200E+004	6.00000E+000	2.00000E+000	0.00000E+000	4.94733E+002	1.23071E+002	1.90563E+002	1.00000E+002	9.57410E-001	3.25631E-002	0.00000E+000	1.38147E+002	3.15695E+000	8.12438E-001	4.96927E+002	1.11041E+002	1.65241E+002	1.34896E+002	1.19601E+000	9.01748E-001	-1.74396E-001	-1.53099E+002	-7.56145E+001	-1.60925E-001	-1.56349E+002	-9.95874E+001
1.75183E+002	7.74184E+002	8.97489E+001	7.25874E+001	1.15655E+000	1.59448E+000	8.71800E+003	1.16045E+003	1.00000E+000	1.64000E+002	2.00000E+001	2.58990E+004	1.84409E+000	2.78242E+001	1.23867E-002	1.70769E-002	4.99397E-002	9.33803E-002	5.54100E+003	8.97691E+001	7.25368E+001	3.16849E-002	3.16849E-002	4.95200E+004	6.00000E+000	3.00000E+000	0.00000E+000	5.52122E+002	1.04505E+002	1.65968E+002	1.00000E+002	9.76418E-001	3.70696E-002	0.00000E+000	1.33613E+002	2.59332E+000	9.91165E-001	4.96927E+002	1.11041E+002	1.65241E+002	1.34405E+002	1.19601E+000	9.01748E-001	-1.59187E-001	-1.57633E+002	-1.03451E+002	-1.60925E-001	-1.56840E+002	-1.00076E+002
1.68497E+002	8.24319E+002	8.97802E+001	7.24234E+001	1.17892E+000	1.66457E+000	9.80200E+003	7.75359E+002	1.00000E+000	1.65000E+002	1.70000E+001	2.60460E+004	1.96240E+000	2.87109E+001	1.19077E-002	1.68130E-002	4.73892E-002	9.28259E-002	5.54100E+003	8.97682E+001	7.25367E+001	3.16849E-002	3.16849E-002	4.95200E+004	6.00000E+000	4.00000E+000	0.00000E+000	5.46470E+002	1.23411E+002	1.91252E+002	1.00000E+002	1.02079E+000	2.80933E-002	0.00000E+000	1.35321E+002	2.75641E+000	8.79449E-001	4.96927E+002	1.11041E+002	1.65241E+002	1.33941E+002	1.19601E+000	9.01748E-001	-1.70795E-001	-1.55925E+002	-8.41113E+001	-1.60925E-001	-1.57304E+002	-1.00548E+002
1.75004E+002	6.97157E+002	8.97595E+001	7.25559E+001	1.15492E+000	1.62101E+000	7.95000E+003	5.95322E+002	1.00000E+000	1.66000E+002	2.70000E+001	2.62010E+004	1.87214E+000	2.64037E+001	1.29529E-002	1.81804E-002	4.70909E-002	9.08485E-002	5.54100E+003	8.97679E+001	7.25363E+001	3.16849E-002	3.16849E-002	4.95200E+004	6.00000E+000	5.00000E+000	0.00000E+000	4.77609E+002	9.95048E+001	1.51574E+002	1.00000E+002	8.64532E-001	2.72949E-002	0.00000E+000	1.33068E+002	2.85878E+000	9.41558E-001	4.96927E+002	1.11041E+002	1.65241E+002	1.33514E+002	1.19601E+000	9.01748E-001	-1.67905E-001	-1.58178E+002	-9.08372E+001	-1.60925E-001	-1.57731E+002	-1.00969E+002
1.80571E+002	6.97481E+002	8.98320E+001	7.25798E+001	1.14397E+000	1.57429E+000	7.68500E+003	7.92857E+002	1.00000E+000	1.67000E+002	2.60000E+001	2.63560E+004	1.80094E+000	2.64099E+001	1.30494E-002	1.79582E-002	4.95651E-002	9.21584E-002	5.54100E+003	8.97671E+001	7.25359E+001	3.16849E-002	3.16849E-002	4.95200E+004	6.00000E+000	6.00000E+000	0.00000E+000	4.70616E+002	1.14221E+002	1.47648E+002	1.00000E+002	8.69058E-001	4.80412E-002	0.00000E+000	1.30429E+002	3.05515E+000	8.96102E-001	4.96927E+002	1.11041E+002	1.65241E+002	1.33098E+002	1.19601E+000	9.01748E-001	-1.58308E-001	-1.60816E+002	-1.07945E+002	-1.60925E-001	-1.58147E+002	-1.01396E+002
1.84794E+002	5.89841E+002	8.96349E+001	7.26051E+001	1.12633E+000	1.49720E+000	6.13000E+003	6.40568E+002	1.00000E+000	1.72000E+002	4.20000E+001	2.71260E+004	1.68634E+000	2.42867E+001	1.43858E-002	1.91227E-002	4.86538E-002	8.41414E-002	5.84800E+003	8.96987E+001	7.26049E+001	2.81437E-002	2.81437E-002	5.04190E+004	7.00000E+000	1.00000E+000	0.00000E+000	2.53151E+002	8.04248E+001	2.98947E+002	1.00000E+002	7.40034E-001	5.09272E-002	0.00000E+000	1.91793E+002	3.62160E+000	8.46410E-001	3.06628E+002	7.10793E+001	3.53944E+002	1.89318E+002	1.14479E+000	9.33662E-001	-1.41365E-001	-9.94521E+001	-7.06023E+001	-1.28641E-001	-1.01928E+002	-9.00115E+001
1.83449E+002	6.82399E+002	8.96823E+001	7.26244E+001	1.16002E+000	1.46236E+000	7.14800E+003	7.93549E+002	1.00000E+000	1.73000E+002	2.50000E+001	2.72530E+004	1.69636E+000	2.61228E+001	1.37206E-002	1.72967E-002	4.83881E-002	7.56198E-002	5.84800E+003	8.96978E+001	7.26049E+001	2.81437E-002	2.81437E-002	5.04190E+004	7.00000E+000	2.00000E+000	0.00000E+000	2.87332E+002	9.96610E+001	3.57378E+002	1.00000E+002	8.70447E-001	4.72713E-002	0.00000E+000	1.93989E+002	3.33496E+000	8.51194E-001	3.06628E+002	7.10793E+001	3.53944E+002	1.88946E+002	1.14479E+000	9.33662E-001	-1.15294E-001	-9.72563E+001	-1.02171E+002	-1.28641E-001	-1.02300E+002	-9.03905E+001
1.69330E+002	7.28914E+002	8.96927E+001	7.25225E+001	1.18955E+000	1.61162E+000	8.51700E+003	8.94452E+002	1.00000E+000	1.74000E+002	2.00000E+001	2.73920E+004	1.91711E+000	2.69984E+001	1.28896E-002	1.74631E-002	5.34713E-002	9.67125E-002	5.84800E+003	8.96968E+001	7.26042E+001	2.81437E-002	2.81437E-002	5.04190E+004	7.00000E+000	3.00000E+000	0.00000E+000	3.50737E+002	4.84829E+001	3.78037E+002	1.00000E+002	9.09668E-001	3.97213E-002	0.00000E+000	1.84414E+002	2.55286E+000	1.01869E+000	3.06628E+002	7.10793E+001	3.53944E+002	1.88531E+002	1.14479E+000	9.33662E-001	-1.50677E-001	-1.06831E+002	-6.49967E+001	-1.28641E-001	-1.02715E+002	-9.08091E+001
1.76605E+002	7.20715E+002	8.96227E+001	7.25116E+001	1.14165E+000	1.51860E+000	7.68900E+003	7.65508E+002	1.00000E+000	1.75000E+002	2.20000E+001	2.75390E+004	1.73370E+000	2.68461E+001	1.30196E-002	1.73184E-002	4.61288E-002	8.00399E-002	5.84800E+003	8.96966E+001	7.26039E+001	2.81437E-002	2.81437E-002	5.04190E+004	7.00000E+000	4.00000E+000	0.00000E+000	3.20984E+002	6.34082E+001	3.79743E+002	1.00000E+002	8.93499E-001	3.35018E-002	0.00000E+000	1.88542E+002	2.75881E+000	9.92098E-001	3.06628E+002	7.10793E+001	3.53944E+002	1.88146E+002	1.14479E+000	9.33662E-001	-1.41697E-001	-1.02703E+002	-7.33987E+001	-1.28641E-001	-1.03099E+002	-9.11825E+001
1.87394E+002	7.29010E+002	8.97800E+001	7.26861E+001	1.14925E+000	1.45904E+000	7.54500E+003	8.32101E+002	1.00000E+000	1.76000E+002	2.00000E+001	2.76810E+004	1.67680E+000	2.70002E+001	1.32308E-002	1.67972E-002	5.02024E-002	7.97237E-002	5.84800E+003	8.96958E+001	7.26053E+001	2.81437E-002	2.81437E-002	5.04190E+004	7.00000E+000	5.00000E+000	0.00000E+000	3.49055E+002	5.85898E+001	3.57320E+002	1.00000E+002	8.96000E-001	4.65435E-002	0.00000E+000	1.81843E+002	2.90459E+000	9.51254E-001	3.06628E+002	7.10793E+001	3.53944E+002	1.87772E+002	1.14479E+000	9.33662E-001	-1.18770E-001	-1.09402E+002	-1.10037E+002	-1.28641E-001	-1.03474E+002	-9.15793E+001
1.79341E+002	4.91686E+002	8.97692E+001	7.26634E+001	1.12288E+000	1.34038E+000	4.60400E+003	6.08879E+002	1.00000E+000	1.77000E+002	7.20000E+001	2.78650E+004	1.50509E+000	2.21740E+001	1.65488E-002	1.97543E-002	4.92542E-002	6.88466E-002	5.84800E+003	8.96946E+001	7.26047E+001	2.81437E-002	2.81437E-002	5.04190E+004	7.00000E+000	6.00000E+000	0.00000E+000	2.27180E+002	5.30488E+001	2.39504E+002	1.00000E+002	6.08711E-001	7.12101E-002	0.00000E+000	1.83643E+002	4.02871E+000	8.77966E-001	3.06628E+002	7.10793E+001	3.53944E+002	1.87405E+002	1.14479E+000	9.33662E-001	-8.82972E-002	-1.07602E+002	-1.44029E+002	-1.28641E-001	-1.03841E+002	-9.19449E+001
1.68620E+002	7.62716E+002	8.97083E+001	7.26479E+001	1.21038E+000	1.55529E+000	8.78600E+003	1.02708E+003	1.00000E+000	1.78000E+002	1.70000E+001	2.79560E+004	1.88250E+000	2.76173E+001	1.29130E-002	1.65927E-002	5.43697E-002	8.86679E-002	5.84800E+003	8.96940E+001	7.26042E+001	2.81437E-002	2.81437E-002	5.04190E+004	7.00000E+000	7.00000E+000	0.00000E+000	3.09514E+002	9.00973E+001	4.00660E+002	1.00000E+002	9.35112E-001	4.42504E-002	0.00000E+000	1.92307E+002	2.71928E+000	9.41588E-001	3.06628E+002	7.10793E+001	3.53944E+002	1.87011E+002	1.14479E+000	9.33662E-001	-1.24713E-001	-9.89389E+001	-9.20807E+001	-1.28641E-001	-1.04235E+002	-9.23296E+001
1.80855E+002	5.38363E+002	8.98092E+001	7.26118E+001	1.19346E+000	1.62875E+000	6.35900E+003	7.48175E+002	1.00000E+000	1.93000E+002	3.80000E+001	3.00660E+004	1.94384E+000	2.32026E+001	1.49663E-002	2.04249E-002	5.75294E-002	1.05289E-001	6.48500E+003	8.97971E+001	7.25793E+001	1.32499E-002	1.32499E-002	2.13972E+005	3.40000E+001	1.00000E+000	0.00000E+000	2.92383E+002	7.86776E+001	2.41026E+002	1.00000E+002	7.19141E-001	6.27892E-002	0.00000E+000	1.65891E+002	4.17640E+000	7.20634E-001	3.19134E+002	6.53083E+001	2.47672E+002	1.62529E+002	6.50833E-001	7.97193E-001	-1.54237E-001	-1.25354E+002	-7.84257E+001	-1.45254E-001	-1.28717E+002	-9.45325E+001
1.91703E+002	7.15241E+002	8.97716E+001	7.25755E+001	1.22568E+000	1.53651E+000	8.25500E+003	7.48726E+002	1.00000E+000	1.94000E+002	1.40000E+001	3.01680E+004	1.88327E+000	2.67440E+001	1.34902E-002	1.69113E-002	4.94805E-002	7.65982E-002	6.48500E+003	8.97964E+001	7.25800E+001	1.32499E-002	1.32499E-002	2.13972E+005	3.40000E+001	2.00000E+000	0.00000E+000	4.02723E+002	9.69376E+001	3.00395E+002	1.00000E+002	9.41022E-001	3.31341E-002	0.00000E+000	1.59893E+002	3.59116E+000	7.35559E-001	3.19134E+002	6.53083E+001	2.47672E+002	1.62260E+002	6.50833E-001	7.97193E-001	-1.12530E-001	-1.31353E+002	-1.39656E+002	-1.45254E-001	-1.28986E+002	-9.47959E+001
1.85900E+002	6.86924E+002	8.98127E+001	7.25578E+001	1.20722E+000	1.62391E+000	8.18800E+003	7.76556E+002	1.00000E+000	1.95000E+002	1.80000E+001	3.03040E+004	1.96042E+000	2.62092E+001	1.33413E-002	1.79463E-002	5.46796E-002	9.74889E-002	6.48500E+003	8.97973E+001	7.25800E+001	1.32499E-002	1.32499E-002	2.13972E+005	3.40000E+001	3.00000E+000	0.00000E+000	3.98262E+002	1.09689E+002	2.87672E+002	1.00000E+002	9.36246E-001	4.00519E-002	0.00000E+000	1.57434E+002	3.90085E+000	6.79929E-001	3.19134E+002	6.53083E+001	2.47672E+002	1.61992E+002	6.50833E-001	7.97193E-001	-1.47182E-001	-1.33812E+002	-9.69355E+001	-1.45254E-001	-1.29253E+002	-9.50703E+001
1.84739E+002	6.33060E+002	8.98404E+001	7.25408E+001	1.12498E+000	1.50472E+000	6.59900E+003	7.29365E+002	1.00000E+000	1.96000E+002	3.40000E+001	3.04530E+004	1.69278E+000	2.51607E+001	1.38486E-002	1.85232E-002	4.98216E-002	8.74325E-002	6.48500E+003	8.97972E+001	7.25805E+001	1.32499E-002	1.32499E-002	2.13972E+005	3.40000E+001	4.00000E+000	0.00000E+000	3.27983E+002	1.06785E+002	3.02817E+002	1.00000E+002	8.65580E-001	5.38479E-002	0.00000E+000	1.71932E+002	4.27481E+000	6.91124E-001	3.19134E+002	6.53083E+001	2.47672E+002	1.61690E+002	6.50833E-001	7.97193E-001	-1.44403E-001	-1.19313E+002	-8.63165E+001	-1.45254E-001	-1.29556E+002	-9.53775E+001
1.83915E+002	4.38425E+002	8.97864E+001	7.25034E+001	1.09339E+000	1.48753E+000	4.40000E+003	5.81348E+002	1.00000E+000	1.97000E+002	7.80000E+001	3.06260E+004	1.62645E+000	2.09386E+001	1.64835E-002	2.24253E-002	5.12865E-002	9.23749E-002	6.48500E+003	8.97974E+001	7.25809E+001	1.32499E-002	1.32499E-002	2.13972E+005	3.40000E+001	5.00000E+000	0.00000E+000	2.42278E+002	3.03557E+001	1.87193E+002	1.00000E+002	5.40421E-001	7.79121E-002	0.00000E+000	1.61430E+002	3.93055E+000	9.20516E-001	3.19134E+002	6.53083E+001	2.47672E+002	1.61462E+002	6.50833E-001	7.97193E-001	-1.52711E-001	-1.29816E+002	-8.50855E+001	-1.45254E-001	-1.29783E+002	-9.55971E+001
1.57480E+002	5.34701E+002	8.98418E+001	7.26468E+001	1.23293E+000	1.57144E+000	6.32100E+003	5.50450E+002	1.00000E+000	1.98000E+002	5.20000E+001	3.07440E+004	1.93747E+000	2.31236E+001	1.55076E-002	1.97653E-002	5.57811E-002	8.91299E-002	6.48500E+003	8.97968E+001	7.25811E+001	1.32499E-002	1.32499E-002	2.13972E+005	3.40000E+001	6.00000E+000	0.00000E+000	2.85645E+002	4.61502E+001	2.41577E+002	1.00000E+002	6.73194E-001	6.12999E-002	0.00000E+000	1.65591E+002	3.41133E+000	8.84900E-001	3.19134E+002	6.53083E+001	2.47672E+002	1.61176E+002	6.50833E-001	7.97193E-001	-1.20708E-001	-1.25654E+002	-1.23879E+002	-1.45254E-001	-1.30069E+002	-9.58894E+001
1.66417E+002	5.27899E+002	8.98184E+001	7.25597E+001	1.17329E+000	1.52303E+000	5.79500E+003	5.86934E+002	1.00000E+000	1.99000E+002	4.90000E+001	3.08880E+004	1.78696E+000	2.29761E+001	1.54127E-002	2.00070E-002	5.53854E-002	9.16907E-002	6.48500E+003	8.97964E+001	7.25805E+001	1.32499E-002	1.32499E-002	2.13972E+005	3.40000E+001	7.00000E+000	0.00000E+000	2.78461E+002	9.70806E+001	2.51834E+002	1.00000E+002	7.36486E-001	5.94897E-002	0.00000E+000	1.70254E+002	4.83182E+000	6.52489E-001	3.19134E+002	6.53083E+001	2.47672E+002	1.60935E+002	6.50833E-001	7.97193E-001	-1.29712E-001	-1.20991E+002	-1.07714E+002	-1.45254E-001	-1.30311E+002	-9.61286E+001
1.53371E+002	5.55220E+002	8.97976E+001	7.25667E+001	1.22776E+000	1.64303E+000	6.79200E+003	5.18790E+002	1.00000E+000	2.00000E+002	4.80000E+001	3.10350E+004	2.01725E+000	2.35631E+001	1.48975E-002	1.99364E-002	5.55207E-002	9.76878E-002	6.48500E+003	8.97963E+001	7.25804E+001	1.32499E-002	1.32499E-002	2.13972E+005	3.40000E+001	8.00000E+000	0.00000E+000	2.88930E+002	6.77064E+001	2.47871E+002	1.00000E+002	7.09811E-001	4.59814E-002	0.00000E+000	1.66156E+002	3.72088E+000	7.82648E-001	3.19134E+002	6.53083E+001	2.47672E+002	1.60700E+002	6.50833E-001	7.97193E-001	-1.44654E-001	-1.25090E+002	-9.17366E+001	-1.45254E-001	-1.30546E+002	-9.63603E+001
1.67932E+002	5.07474E+002	8.97444E+001	7.24907E+001	1.09916E+000	1.53622E+000	5.26700E+003	7.27292E+002	1.00000E+000	2.01000E+002	5.10000E+001	3.11880E+004	1.68856E+000	2.25272E+001	1.51454E-002	2.11676E-002	5.25139E-002	1.00237E-001	6.48500E+003	8.97970E+001	7.25809E+001	1.32499E-002	1.32499E-002	2.13972E+005	3.40000E+001	9.00000E+000	0.00000E+000	2.68574E+002	4.12928E+001	2.31750E+002	1.00000E+002	6.35732E-001	6.28919E-002	0.00000E+000	1.65851E+002	3.66228E+000	9.02980E-001	3.19134E+002	6.53083E+001	2.47672E+002	1.60459E+002	6.50833E-001	7.97193E-001	-1.65842E-001	-1.25394E+002	-6.12144E+001	-1.45254E-001	-1.30787E+002	-9.65940E+001
1.56680E+002	4.46260E+002	8.98508E+001	7.24422E+001	1.18382E+000	1.74446E+000	5.52900E+003	5.73897E+002	1.00000E+000	2.02000E+002	7.10000E+001	3.13510E+004	2.06514E+000	2.11249E+001	1.59207E-002	2.34606E-002	6.13126E-002	1.30459E-001	6.48500E+003	8.97972E+001	7.25814E+001	1.32499E-002	1.32499E-002	2.13972E+005	3.40000E+001	1.00000E+001	0.00000E+000	2.45768E+002	4.24313E+001	1.88348E+002	1.00000E+002	5.60216E-001	6.47419E-002	0.00000E+000	1.59674E+002	3.82663E+000	8.43473E-001	3.19134E+002	6.53083E+001	2.47672E+002	1.60235E+002	6.50833E-001	7.97193E-001	-1.91457E-001	-1.31571E+002	-2.59391E+001	-1.45254E-001	-1.31011E+002	-9.68356E+001
1.56370E+002	4.88360E+002	8.98171E+001	7.25804E+001	1.14807E+000	1.58509E+000	5.43100E+003	5.41665E+002	1.00000E+000	2.05000E+002	5.70000E+001	3.17620E+004	1.81979E+000	2.20989E+001	1.55785E-002	2.15087E-002	5.58009E-002	1.04171E-001	6.48500E+003	8.97969E+001	7.25814E+001	1.32499E-002	1.32499E-002	2.13972E+005	3.40000E+001	1.10000E+001	0.00000E+000	2.57507E+002	5.65024E+001	2.23889E+002	1.00000E+002	6.31463E-001	7.16066E-002	0.00000E+000	1.65741E+002	4.02768E+000	8.08568E-001	3.19134E+002	6.53083E+001	2.47672E+002	1.59658E+002	6.50833E-001	7.97193E-001	-1.59898E-001	-1.25505E+002	-7.02798E+001	-1.45254E-001	-1.31588E+002	-9.74051E+001
1.55722E+002	4.98771E+002	8.98316E+001	7.25826E+001	1.19070E+000	1.60484E+000	5.80700E+003	4.97091E+002	1.00000E+000	2.06000E+002	5.50000E+001	3.19050E+004	1.91088E+000	2.23332E+001	1.56252E-002	2.10598E-002	5.07378E-002	8.99849E-002	6.48500E+003	8.97968E+001	7.25804E+001	1.32499E-002	1.32499E-002	2.13972E+005	3.40000E+001	1.20000E+001	0.00000E+000	2.65949E+002	8.01597E+001	2.16091E+002	1.00000E+002	6.60710E-001	4.21569E-002	0.00000E+000	1.62079E+002	4.68748E+000	6.71886E-001	3.19134E+002	6.53083E+001	2.47672E+002	1.59510E+002	6.50833E-001	7.97193E-001	-1.48141E-001	-1.29166E+002	-9.09443E+001	-1.45254E-001	-1.31735E+002	-9.75549E+001
1.49194E+002	5.57514E+002	8.98752E+001	7.25272E+001	1.29165E+000	1.60682E+000	7.02300E+003	6.88084E+002	1.00000E+000	2.07000E+002	4.50000E+001	3.20410E+004	2.07545E+000	2.36117E+001	1.54128E-002	1.91738E-002	5.84722E-002	8.92703E-002	6.48500E+003	8.97966E+001	7.25810E+001	1.32499E-002	1.32499E-002	2.13972E+005	3.40000E+001	1.30000E+001	0.00000E+000	3.04626E+002	6.73597E+001	2.43386E+002	1.00000E+002	7.23160E-001	4.43674E-002	0.00000E+000	1.60926E+002	3.67244E+000	7.79822E-001	3.19134E+002	6.53083E+001	2.47672E+002	1.59358E+002	6.50833E-001	7.97193E-001	-1.08740E-001	-1.30319E+002	-1.43206E+002	-1.45254E-001	-1.31888E+002	-9.77153E+001
1.51288E+002	5.11546E+002	8.97700E+001	7.25813E+001	1.16655E+000	1.54427E+000	5.65200E+003	3.61555E+002	1.00000E+000	2.08000E+002	5.20000E+001	3.21940E+004	1.80147E+000	2.26174E+001	1.55168E-002	2.05410E-002	4.78525E-002	8.17413E-002	6.48500E+003	8.97969E+001	7.25796E+001	1.32499E-002	1.32499E-002	2.13972E+005	3.40000E+001	1.40000E+001	0.00000E+000	2.73428E+002	5.22074E+001	2.41823E+002	1.00000E+002	6.65953E-001	3.85033E-002	0.00000E+000	1.66007E+002	3.73028E+000	8.55793E-001	3.19134E+002	6.53083E+001	2.47672E+002	1.59222E+002	6.50833E-001	7.97193E-001	-1.39335E-001	-1.25238E+002	-9.91742E+001	-1.45254E-001	-1.32023E+002	-9.78332E+001
1.44877E+002	4.89625E+002	8.97931E+001	7.25388E+001	1.19027E+000	1.73140E+000	6.06400E+003	4.02530E+002	1.00000E+000	2.09000E+002	5.60000E+001	3.23420E+004	2.06083E+000	2.21275E+001	1.52851E-002	2.22340E-002	5.71375E-002	1.18376E-001	6.48500E+003	8.97969E+001	7.25789E+001	1.32499E-002	1.32499E-002	2.13972E+005	3.40000E+001	1.50000E+001	0.00000E+000	2.58099E+002	6.03207E+001	2.34802E+002	1.00000E+002	6.49124E-001	3.81916E-002	0.00000E+000	1.67639E+002	3.82404E+000	8.05952E-001	3.19134E+002	6.53083E+001	2.47672E+002	1.59109E+002	6.50833E-001	7.97193E-001	-1.85210E-001	-1.23607E+002	-2.85370E+001	-1.45254E-001	-1.32136E+002	-9.79506E+001
1.50934E+002	5.02948E+002	8.97812E+001	7.25945E+001	1.20380E+000	1.55623E+000	5.76700E+003	6.97640E+002	1.00000E+000	2.10000E+002	5.80000E+001	3.24850E+004	1.87338E+000	2.24265E+001	1.58518E-002	2.04926E-002	5.65916E-002	9.29248E-002	6.48500E+003	8.97966E+001	7.25793E+001	1.32499E-002	1.32499E-002	2.13972E+005	3.40000E+001	1.60000E+001	0.00000E+000	2.96182E+002	1.11277E+002	2.06732E+002	1.00000E+002	7.23198E-001	5.27968E-002	0.00000E+000	1.50683E+002	5.85774E+000	5.39519E-001	3.19134E+002	6.53083E+001	2.47672E+002	1.58988E+002	6.50833E-001	7.97193E-001	-1.27690E-001	-1.40563E+002	-1.29900E+002	-1.45254E-001	-1.32257E+002	-9.80686E+001
1.56431E+002	7.32965E+002	8.98332E+001	7.25168E+001	1.15136E+000	1.48335E+000	7.71900E+003	8.62778E+002	1.00000E+000	2.11000E+002	1.80000E+001	3.25860E+004	1.70787E+000	2.70733E+001	1.31048E-002	1.68835E-002	4.67151E-002	7.61848E-002	6.48500E+003	8.97961E+001	7.25787E+001	1.32499E-002	1.32499E-002	2.13972E+005	3.40000E+001	1.70000E+001	0.00000E+000	4.16552E+002	6.75958E+001	2.84524E+002	1.00000E+002	9.04856E-001	3.70858E-002	0.00000E+000	1.52444E+002	3.23295E+000	8.44953E-001	3.19134E+002	6.53083E+001	2.47672E+002	1.58917E+002	6.50833E-001	7.97193E-001	-1.26007E-001	-1.38802E+002	-1.30312E+002	-1.45254E-001	-1.32328E+002	-9.81490E+001
1.62272E+002	6.77157E+002	8.97452E+001	7.25646E+001	1.16495E+000	1.56370E+000	7.55400E+003	5.83276E+002	1.00000E+000	2.12000E+002	2.70000E+001	3.27280E+004	1.82164E+000	2.60222E+001	1.34036E-002	1.79914E-002	4.67306E-002	8.24814E-002	6.48500E+003	8.97956E+001	7.25787E+001	1.32499E-002	1.32499E-002	2.13972E+005	3.40000E+001	1.80000E+001	0.00000E+000	3.83940E+002	4.74634E+001	2.83579E+002	1.00000E+002	8.40763E-001	2.19590E-002	0.00000E+000	1.56609E+002	3.01412E+000	9.16142E-001	3.19134E+002	6.53083E+001	2.47672E+002	1.58845E+002	6.50833E-001	7.97193E-001	-1.46133E-001	-1.34637E+002	-9.92181E+001	-1.45254E-001	-1.32401E+002	-9.82067E+001
1.46335E+002	4.46040E+002	8.98209E+001	7.25669E+001	1.19382E+000	1.56813E+000	5.10600E+003	4.79469E+002	1.00000E+000	2.13000E+002	7.80000E+001	3.28930E+004	1.87206E+000	2.11197E+001	1.67070E-002	2.19452E-002	5.49233E-002	9.27122E-002	6.48500E+003	8.97957E+001	7.25782E+001	1.32499E-002	1.32499E-002	2.13972E+005	3.40000E+001	1.90000E+001	0.00000E+000	2.21591E+002	5.40080E+001	2.13511E+002	1.00000E+002	5.73512E-001	5.60553E-002	0.00000E+000	1.70309E+002	4.10626E+000	8.17946E-001	3.19134E+002	6.53083E+001	2.47672E+002	1.58804E+002	6.50833E-001	7.97193E-001	-1.35523E-001	-1.20936E+002	-1.00006E+002	-1.45254E-001	-1.32441E+002	-9.82592E+001
1.42846E+002	4.30993E+002	8.97869E+001	7.25819E+001	1.18434E+000	1.61894E+000	5.03000E+003	4.84505E+002	1.00000E+000	2.14000E+002	8.70000E+001	3.30360E+004	1.91737E+000	2.07604E+001	1.66990E-002	2.28269E-002	5.40107E-002	9.84253E-002	6.48500E+003	8.97954E+001	7.25764E+001	1.32499E-002	1.32499E-002	2.13972E+005	3.40000E+001	2.00000E+001	0.00000E+000	2.35529E+002	3.83916E+001	1.74739E+002	1.00000E+002	5.27623E-001	5.66605E-002	0.00000E+000	1.56482E+002	3.96744E+000	8.52937E-001	3.19134E+002	6.53083E+001	2.47672E+002	1.58702E+002	6.50833E-001	7.97193E-001	-1.55033E-001	-1.34764E+002	-8.66776E+001	-1.45254E-001	-1.32543E+002	-9.83559E+001
1.51489E+002	5.18065E+002	8.97662E+001	7.25818E+001	1.11019E+000	1.54134E+000	5.44400E+003	4.34558E+002	1.00000E+000	2.16000E+002	5.70000E+001	3.32620E+004	1.71119E+000	2.27610E+001	1.50467E-002	2.08901E-002	5.00990E-002	9.42118E-002	6.48500E+003	8.97939E+001	7.25759E+001	1.32499E-002	1.32499E-002	2.13972E+005	3.40000E+001	2.10000E+001	0.00000E+000	2.68010E+002	4.11427E+001	2.40062E+002	1.00000E+002	6.44346E-001	4.07778E-002	0.00000E+000	1.65748E+002	3.55188E+000	9.15787E-001	3.19134E+002	6.53083E+001	2.47672E+002	1.58578E+002	6.50833E-001	7.97193E-001	-1.62603E-001	-1.25497E+002	-6.62233E+001	-1.45254E-001	-1.32667E+002	-9.84766E+001
1.38710E+002	4.20698E+002	8.97579E+001	7.25777E+001	1.14654E+000	1.49193E+000	4.43500E+003	3.99963E+002	1.00000E+000	2.17000E+002	1.17000E+002	3.34300E+004	1.71057E+000	2.05109E+001	1.72165E-002	2.24028E-002	4.77460E-002	7.84202E-002	6.48500E+003	8.97939E+001	7.25759E+001	1.32499E-002	1.32499E-002	2.13972E+005	3.40000E+001	2.20000E+001	0.00000E+000	2.45269E+002	3.73524E+001	1.71479E+002	1.00000E+002	5.34390E-001	3.87628E-002	0.00000E+000	1.53327E+002	4.17621E+000	8.62943E-001	3.19134E+002	6.53083E+001	2.47672E+002	1.58512E+002	6.50833E-001	7.97193E-001	-1.30904E-001	-1.37919E+002	-1.23077E+002	-1.45254E-001	-1.32734E+002	-9.85418E+001
1.32219E+002	3.92684E+002	8.98038E+001	7.27499E+001	1.28701E+000	1.68273E+000	5.03000E+003	5.76249E+002	1.00000E+000	2.18000E+002	1.11000E+002	3.35660E+004	2.16570E+000	1.98163E+001	1.81468E-002	2.37263E-002	7.59265E-002	1.28109E-001	6.48500E+003	8.97940E+001	7.25753E+001	1.32499E-002	1.32499E-002	2.13972E+005	3.40000E+001	2.30000E+001	0.00000E+000	2.17635E+002	4.10621E+001	1.55707E+002	1.00000E+002	4.87590E-001	4.98170E-002	0.00000E+000	1.54106E+002	4.19080E+000	8.07477E-001	3.19134E+002	6.53083E+001	2.47672E+002	1.58437E+002	6.50833E-001	7.97193E-001	-1.33249E-001	-1.37140E+002	-1.19221E+002	-1.45254E-001	-1.32808E+002	-9.86204E+001
1.40489E+002	3.70309E+002	8.98094E+001	7.27080E+001	1.17848E+000	1.59603E+000	4.24300E+003	2.56361E+002	1.00000E+000	2.19000E+002	5.67000E+002	3.37350E+004	1.88090E+000	1.92434E+001	1.80920E-002	2.45022E-002	5.68990E-002	1.01681E-001	6.48500E+003	8.97942E+001	7.25743E+001	1.32499E-002	1.32499E-002	2.13972E+005	3.40000E+001	2.40000E+001	0.00000E+000	1.98076E+002	4.13738E+001	1.59001E+002	1.00000E+002	4.68198E-001	4.46573E-002	0.00000E+000	1.60202E+002	4.61083E+000	7.99090E-001	3.19134E+002	6.53083E+001	2.47672E+002	1.58403E+002	6.50833E-001	7.97193E-001	-1.50495E-001	-1.31044E+002	-8.94841E+001	-1.45254E-001	-1.32843E+002	-9.86567E+001
1.45142E+002	4.53328E+002	8.97178E+001	7.25819E+001	1.11519E+000	1.51942E+000	4.72600E+003	6.19063E+002	1.00000E+000	2.20000E+002	8.60000E+001	3.38190E+004	1.69445E+000	2.12915E+001	1.62220E-002	2.21020E-002	5.15692E-002	9.32690E-002	6.48500E+003	8.97938E+001	7.25740E+001	1.32499E-002	1.32499E-002	2.13972E+005	3.40000E+001	2.50000E+001	0.00000E+000	2.92939E+002	3.46895E+001	1.58750E+002	1.00000E+002	5.74043E-001	7.78018E-002	0.00000E+000	1.41526E+002	3.74867E+000	9.31294E-001	3.19134E+002	6.53083E+001	2.47672E+002	1.58295E+002	6.50833E-001	7.97193E-001	-1.53429E-001	-1.49720E+002	-1.03943E+002	-1.45254E-001	-1.32951E+002	-9.87524E+001
1.39764E+002	4.24134E+002	8.98290E+001	7.26134E+001	1.19332E+000	1.66473E+000	4.97200E+003	4.68467E+002	1.00000E+000	2.21000E+002	1.02000E+002	3.39670E+004	1.98655E+000	2.05945E+001	1.69235E-002	2.36090E-002	6.97681E-002	1.33632E-001	6.48500E+003	8.97940E+001	7.25737E+001	1.32499E-002	1.32499E-002	2.13972E+005	3.40000E+001	2.60000E+001	0.00000E+000	2.64388E+002	4.17497E+001	1.40221E+002	1.00000E+002	5.26963E-001	5.38120E-002	0.00000E+000	1.39392E+002	3.92574E+000	8.67009E-001	3.19134E+002	6.53083E+001	2.47672E+002	1.58203E+002	6.50833E-001	7.97193E-001	-1.64941E-001	-1.51854E+002	-8.90570E+001	-1.45254E-001	-1.33042E+002	-9.88608E+001
1.56086E+002	7.35329E+002	8.97835E+001	7.25828E+001	1.15416E+000	1.55469E+000	8.08600E+003	5.25977E+002	1.00000E+000	2.22000E+002	1.90000E+001	3.40260E+004	1.79435E+000	2.71170E+001	1.28351E-002	1.72892E-002	4.50829E-002	8.01430E-002	6.48500E+003	8.97935E+001	7.25742E+001	1.32499E-002	1.32499E-002	2.13972E+005	3.40000E+001	2.70000E+001	0.00000E+000	4.18171E+002	5.57919E+001	3.09697E+002	1.00000E+002	9.21520E-001	2.52895E-002	0.00000E+000	1.56020E+002	2.96431E+000	9.00371E-001	3.19134E+002	6.53083E+001	2.47672E+002	1.58176E+002	6.50833E-001	7.97193E-001	-1.47860E-001	-1.35226E+002	-9.73925E+001	-1.45254E-001	-1.33069E+002	-9.88812E+001
1.49244E+002	7.01617E+002	8.97667E+001	7.25987E+001	1.19014E+000	1.61878E+000	8.22600E+003	5.28374E+002	1.00000E+000	2.23000E+002	2.10000E+001	3.41690E+004	1.92657E+000	2.64881E+001	1.31221E-002	1.78482E-002	5.05015E-002	9.18267E-002	6.48500E+003	8.97934E+001	7.25748E+001	1.32499E-002	1.32499E-002	2.13972E+005	3.40000E+001	2.80000E+001	0.00000E+000	3.98157E+002	6.02421E+001	2.98505E+002	1.00000E+002	8.89973E-001	3.21198E-002	0.00000E+000	1.56435E+002	3.03023E+000	8.73256E-001	3.19134E+002	6.53083E+001	2.47672E+002	1.58065E+002	6.50833E-001	7.97193E-001	-1.52600E-001	-1.34811E+002	-9.02348E+001	-1.45254E-001	-1.33181E+002	-9.89898E+001
1.61599E+002	6.76743E+002	8.97694E+001	7.25926E+001	1.15090E+000	1.49748E+000	7.18300E+003	8.34867E+002	1.00000E+000	2.24000E+002	2.50000E+001	3.43020E+004	1.72344E+000	2.60143E+001	1.35795E-002	1.76688E-002	4.87088E-002	8.09991E-002	6.48500E+003	8.97927E+001	7.25738E+001	1.32499E-002	1.32499E-002	2.13972E+005	3.40000E+001	2.90000E+001	0.00000E+000	3.92174E+002	5.59729E+001	2.91729E+002	1.00000E+002	8.70011E-001	4.02961E-002	0.00000E+000	1.56033E+002	3.19666E+000	8.85853E-001	3.19134E+002	6.53083E+001	2.47672E+002	1.58017E+002	6.50833E-001	7.97193E-001	-1.30866E-001	-1.35213E+002	-1.20422E+002	-1.45254E-001	-1.33229E+002	-9.90385E+001
1.46452E+002	5.37008E+002	8.97450E+001	7.25863E+001	1.19948E+000	1.58191E+000	6.22300E+003	6.64707E+002	1.00000E+000	2.25000E+002	4.40000E+001	3.44440E+004	1.89747E+000	2.31734E+001	1.52053E-002	2.00531E-002	5.53991E-002	9.46461E-002	6.48500E+003	8.97921E+001	7.25730E+001	1.32499E-002	1.32499E-002	2.13972E+005	3.40000E+001	3.00000E+001	0.00000E+000	2.96908E+002	1.68760E+002	2.36972E+002	1.00000E+002	8.26517E-001	5.35475E-002	0.00000E+000	1.59222E+002	8.79690E+000	3.45845E-001	3.19134E+002	6.53083E+001	2.47672E+002	1.57952E+002	6.50833E-001	7.97193E-001	-1.37494E-001	-1.32023E+002	-1.08441E+002	-1.45254E-001	-1.33294E+002	-9.90996E+001
1.47385E+002	6.45362E+002	8.98262E+001	7.25831E+001	1.20123E+000	1.64566E+000	7.73800E+003	5.61367E+002	1.00000E+000	2.26000E+002	2.90000E+001	3.45530E+004	1.97682E+000	2.54040E+001	1.36557E-002	1.87079E-002	5.08399E-002	9.36414E-002	6.48500E+003	8.97916E+001	7.25725E+001	1.32499E-002	1.32499E-002	2.13972E+005	3.40000E+001	3.10000E+001	0.00000E+000	3.56602E+002	5.98532E+001	2.63823E+002	1.00000E+002	8.00046E-001	2.78835E-002	0.00000E+000	1.55487E+002	3.22941E+000	8.44838E-001	3.19134E+002	6.53083E+001	2.47672E+002	1.57880E+002	6.50833E-001	7.97193E-001	-1.56109E-001	-1.35758E+002	-8.61117E+001	-1.45254E-001	-1.33365E+002	-9.91841E+001
1.59807E+002	7.63614E+002	8.97726E+001	7.25979E+001	1.15033E+000	1.57598E+000	8.46700E+003	9.21918E+002	1.00000E+000	2.27000E+002	1.40000E+001	3.46690E+004	1.81289E+000	2.76336E+001	1.25014E-002	1.71271E-002	5.06051E-002	9.34763E-002	6.48500E+003	8.97908E+001	7.25724E+001	1.32499E-002	1.32499E-002	2.13972E+005	3.40000E+001	3.20000E+001	0.00000E+000	4.35226E+002	5.59675E+001	3.25061E+002	1.00000E+002	9.59734E-001	4.00969E-002	0.00000E+000	1.56124E+002	2.86774E+000	9.09508E-001	3.19134E+002	6.53083E+001	2.47672E+002	1.57843E+002	6.50833E-001	7.97193E-001	-1.56126E-001	-1.35121E+002	-8.54415E+001	-1.45254E-001	-1.33402E+002	-9.92122E+001
1.44737E+002	6.60259E+002	8.98002E+001	7.26524E+001	1.19554E+000	1.66388E+000	7.94700E+003	5.34475E+002	1.00000E+000	2.28000E+002	2.80000E+001	3.48080E+004	1.98924E+000	2.56955E+001	1.34111E-002	1.86647E-002	5.27358E-002	1.00383E-001	6.48500E+003	8.97909E+001	7.25723E+001	1.32499E-002	1.32499E-002	2.13972E+005	3.40000E+001	3.30000E+001	0.00000E+000	3.61265E+002	6.04482E+001	2.86628E+002	1.00000E+002	8.32338E-001	2.74229E-002	0.00000E+000	1.59043E+002	3.13359E+000	8.59146E-001	3.19134E+002	6.53083E+001	2.47672E+002	1.57836E+002	6.50833E-001	7.97193E-001	-1.63789E-001	-1.32202E+002	-7.11456E+001	-1.45254E-001	-1.33409E+002	-9.92228E+001
1.61254E+002	6.33721E+002	8.97438E+001	7.25196E+001	1.15056E+000	1.46418E+000	6.59400E+003	7.37066E+002	1.00000E+000	2.29000E+002	3.20000E+001	3.49390E+004	1.68462E+000	2.51738E+001	1.41688E-002	1.80310E-002	5.09215E-002	8.11010E-002	6.48500E+003	8.97911E+001	7.25724E+001	1.32499E-002	1.32499E-002	2.13972E+005	3.40000E+001	3.40000E+001	0.00000E+000	3.49608E+002	4.76517E+001	2.77294E+002	1.00000E+002	7.92554E-001	5.66390E-002	0.00000E+000	1.59033E+002	3.25522E+000	9.07938E-001	3.19134E+002	6.53083E+001	2.47672E+002	1.57801E+002	6.50833E-001	7.97193E-001	-1.19943E-001	-1.32212E+002	-1.31382E+002	-1.45254E-001	-1.33444E+002	-9.92509E+001
1.48205E+002	5.35253E+002	9.04330E+001	7.25564E+001	1.18181E+000	1.43514E+000	5.61600E+003	5.54924E+002	1.00000E+000	2.33000E+002	4.80000E+001	3.54690E+004	1.69607E+000	2.31355E+001	1.57701E-002	1.91505E-002	4.40016E-002	6.33842E-002	7.57700E+003	9.06410E+001	7.24230E+001	1.13898E-002	1.13898E-002	4.55121E+005	6.70000E+001	1.00000E+000	0.00000E+000	1.43571E+002	1.01674E+002	3.05157E+002	1.00000E+002	6.40515E-001	3.69849E-002	0.00000E+000	2.01520E+002	3.10765E+000	1.03054E+000	1.79885E+002	1.96011E+002	2.95798E+002	2.12468E+002	6.13159E-001	5.80196E-001	-9.68016E-002	-8.97253E+001	-1.16667E+002	-1.74879E-002	2.12468E+002	1.04028E+002
1.56104E+002	5.23791E+002	9.04197E+001	7.26007E+001	1.18329E+000	1.35846E+000	5.23100E+003	4.57214E+002	1.00000E+000	2.34000E+002	4.20000E+001	3.55980E+004	1.60745E+000	2.28865E+001	1.63606E-002	1.87825E-002	4.19773E-002	5.41864E-002	7.57700E+003	9.06414E+001	7.24226E+001	1.13898E-002	1.13898E-002	4.55121E+005	6.70000E+001	2.00000E+000	0.00000E+000	1.32276E+002	1.04538E+002	2.99144E+002	1.00000E+002	6.23474E-001	3.39580E-002	0.00000E+000	2.03525E+002	3.18780E+000	1.04094E+000	1.79885E+002	1.96011E+002	2.95798E+002	2.12452E+002	6.13159E-001	5.80196E-001	-6.89174E-002	-8.77207E+001	-1.45150E+002	-1.74879E-002	2.12452E+002	1.04015E+002
1.58765E+002	5.42734E+002	9.03260E+001	7.25154E+001	1.18692E+000	1.41730E+000	5.65300E+003	5.60473E+002	1.00000E+000	2.35000E+002	4.10000E+001	3.57380E+004	1.68222E+000	2.32967E+001	1.57863E-002	1.88505E-002	4.77239E-002	6.68054E-002	7.57700E+003	9.06415E+001	7.24235E+001	1.13898E-002	1.13898E-002	4.55121E+005	6.70000E+001	3.00000E+000	0.00000E+000	1.42168E+002	1.02281E+002	3.07729E+002	1.00000E+002	6.42478E-001	5.68490E-002	0.00000E+000	2.01836E+002	3.06629E+000	1.04102E+000	1.79885E+002	1.96011E+002	2.95798E+002	2.12414E+002	6.13159E-001	5.80196E-001	-8.84656E-002	-8.94099E+001	-1.25740E+002	-1.74879E-002	2.12414E+002	1.03990E+002
1.38684E+002	3.17972E+002	9.04366E+001	7.24990E+001	1.26252E+000	1.50349E+000	3.65800E+003	3.98310E+002	1.00000E+000	2.36000E+002	7.16000E+002	3.59850E+004	1.89819E+000	1.78318E+001	2.08746E-002	2.48586E-002	7.38966E-002	1.03429E-001	7.57700E+003	9.06415E+001	7.24227E+001	1.13898E-002	1.13898E-002	4.55121E+005	6.70000E+001	4.00000E+000	0.00000E+000	8.73355E+001	6.06558E+001	1.72280E+002	1.00000E+002	3.73010E-001	8.20319E-002	0.00000E+000	2.00523E+002	4.10099E+000	9.67610E-001	1.79885E+002	1.96011E+002	2.95798E+002	2.12395E+002	6.13159E-001	5.80196E-001	-8.71156E-002	-9.07221E+001	-1.28568E+002	-1.74879E-002	2.12395E+002	1.03953E+002
1.69489E+002	6.02164E+002	9.04336E+001	7.25204E+001	1.13257E+000	1.34932E+000	5.72700E+003	7.44036E+002	1.00000E+000	2.37000E+002	2.70000E+001	3.60170E+004	1.52820E+000	2.45390E+001	1.49658E-002	1.78300E-002	4.00521E-002	5.55237E-002	7.57700E+003	9.06413E+001	7.24225E+001	1.13898E-002	1.13898E-002	4.55121E+005	6.70000E+001	5.00000E+000	0.00000E+000	1.59936E+002	1.25513E+002	3.21828E+002	1.00000E+002	7.07379E-001	4.13570E-002	0.00000E+000	2.02745E+002	3.40677E+000	9.30903E-001	1.79885E+002	1.96011E+002	2.95798E+002	2.12418E+002	6.13159E-001	5.80196E-001	-8.73327E-002	-8.85007E+001	-1.26106E+002	-1.74879E-002	2.12418E+002	1.03978E+002
1.81062E+002	7.37598E+002	9.05471E+001	7.25371E+001	1.17732E+000	1.23922E+000	6.72100E+003	9.76131E+002	1.00000E+000	2.38000E+002	1.30000E+001	3.61590E+004	1.45895E+000	2.71587E+001	1.43607E-002	1.51158E-002	4.68946E-002	5.16890E-002	7.57700E+003	9.06410E+001	7.24216E+001	1.13898E-002	1.13898E-002	4.55121E+005	6.70000E+001	6.00000E+000	0.00000E+000	1.92581E+002	1.87336E+002	3.71044E+002	1.00000E+002	8.75821E-001	5.06644E-002	0.00000E+000	2.07451E+002	3.72290E+000	7.86346E-001	1.79885E+002	1.96011E+002	2.95798E+002	2.12426E+002	6.13159E-001	5.80196E-001	-2.56151E-002	2.07451E+002	1.06778E+002	-1.74879E-002	2.12426E+002	1.03968E+002
1.68199E+002	6.15437E+002	9.07510E+001	7.23670E+001	1.28463E+000	1.27704E+000	6.27400E+003	1.05226E+003	1.00000E+000	2.39000E+002	2.60000E+001	3.63130E+004	1.64052E+000	2.48080E+001	1.62183E-002	1.61225E-002	6.11589E-002	6.04664E-002	7.57700E+003	9.06412E+001	7.24220E+001	1.13898E-002	1.13898E-002	4.55121E+005	6.70000E+001	7.00000E+000	0.00000E+000	1.62116E+002	2.10175E+002	2.46213E+002	1.00000E+002	7.23995E-001	7.31106E-002	0.00000E+000	2.24958E+002	6.82030E+000	4.44258E-001	1.79885E+002	1.96011E+002	2.95798E+002	2.12430E+002	6.13159E-001	5.80196E-001	2.96280E-003	2.24958E+002	9.70391E+001	-1.74879E-002	2.12430E+002	1.03936E+002
1.82736E+002	7.28526E+002	9.06698E+001	7.25220E+001	1.30602E+000	1.30624E+000	7.71200E+003	1.04490E+003	1.00000E+000	2.40000E+002	1.30000E+001	3.64510E+004	1.70597E+000	2.69912E+001	1.48719E-002	1.48744E-002	5.38677E-002	5.38852E-002	7.57700E+003	9.06415E+001	7.24215E+001	1.13898E-002	1.13898E-002	4.55121E+005	6.70000E+001	8.00000E+000	0.00000E+000	2.02436E+002	2.01533E+002	3.29719E+002	1.00000E+002	8.57380E-001	5.65881E-002	0.00000E+000	2.08588E+002	4.46669E+000	6.11846E-001	1.79885E+002	1.96011E+002	2.95798E+002	2.12406E+002	6.13159E-001	5.80196E-001	-8.46977E-005	2.08588E+002	8.35737E+001	-1.74879E-002	2.12406E+002	1.03928E+002
1.68714E+002	6.97544E+002	9.06212E+001	7.24258E+001	1.34658E+000	1.36599E+000	7.92600E+003	1.07089E+003	1.00000E+000	2.41000E+002	1.40000E+001	3.66060E+004	1.83941E+000	2.64111E+001	1.51254E-002	1.53433E-002	5.80627E-002	5.96855E-002	7.57700E+003	9.06416E+001	7.24218E+001	1.13898E-002	1.13898E-002	4.55121E+005	6.70000E+001	9.00000E+000	0.00000E+000	1.82616E+002	2.21582E+002	3.03088E+002	1.00000E+002	8.26929E-001	5.92418E-002	0.00000E+000	2.17704E+002	4.95122E+000	5.44467E-001	1.79885E+002	1.96011E+002	2.95798E+002	2.12403E+002	6.13159E-001	5.80196E-001	-7.15409E-003	2.17704E+002	9.94007E+001	-1.74879E-002	2.12403E+002	1.03931E+002
1.76383E+002	7.43351E+002	9.06336E+001	7.24046E+001	1.23319E+000	1.31666E+000	7.50600E+003	6.49811E+002	1.00000E+000	2.42000E+002	1.30000E+001	3.67480E+004	1.62369E+000	2.72645E+001	1.42340E-002	1.51974E-002	4.58405E-002	5.19117E-002	7.57700E+003	9.06424E+001	7.24228E+001	1.13898E-002	1.13898E-002	4.55121E+005	6.70000E+001	1.00000E+001	0.00000E+000	2.15492E+002	2.12288E+002	3.25003E+002	1.00000E+002	8.80423E-001	3.54493E-002	0.00000E+000	2.08484E+002	5.10312E+000	5.42839E-001	1.79885E+002	1.96011E+002	2.95798E+002	2.12445E+002	6.13159E-001	5.80196E-001	-3.27328E-002	2.08484E+002	1.14670E+002	-1.74879E-002	2.12445E+002	1.03970E+002
1.66411E+002	6.59962E+002	9.05803E+001	7.24466E+001	1.25631E+000	1.37571E+000	7.06900E+003	1.12071E+003	1.00000E+000	2.43000E+002	1.80000E+001	3.69010E+004	1.72832E+000	2.56897E+001	1.49423E-002	1.63625E-002	5.60277E-002	6.67450E-002	7.57700E+003	9.06428E+001	7.24232E+001	1.13898E-002	1.13898E-002	4.55121E+005	6.70000E+001	1.10000E+001	0.00000E+000	1.89492E+002	1.71700E+002	3.06144E+002	1.00000E+002	7.79673E-001	7.09990E-002	0.00000E+000	2.05236E+002	4.40156E+000	6.48523E-001	1.79885E+002	1.96011E+002	2.95798E+002	2.12477E+002	6.13159E-001	5.80196E-001	-4.53658E-002	2.05236E+002	1.23815E+002	-1.74879E-002	2.12477E+002	1.04012E+002
1.42852E+002	5.83014E+002	9.06225E+001	7.23807E+001	1.38306E+000	1.43431E+000	7.10100E+003	8.92669E+002	1.00000E+000	2.44000E+002	3.00000E+001	3.70520E+004	1.98374E+000	2.41457E+001	1.64128E-002	1.70209E-002	5.56202E-002	5.96188E-002	7.57700E+003	9.06428E+001	7.24237E+001	1.13898E-002	1.13898E-002	4.55121E+005	6.70000E+001	1.20000E+001	0.00000E+000	1.73477E+002	1.76481E+002	2.39644E+002	1.00000E+002	6.90313E-001	4.89819E-002	0.00000E+000	2.10786E+002	6.39238E+000	4.45543E-001	1.79885E+002	1.96011E+002	2.95798E+002	2.12481E+002	6.13159E-001	5.80196E-001	-1.81901E-002	2.10786E+002	1.02984E+002	-1.74879E-002	2.12481E+002	1.04008E+002
1.71616E+002	6.30978E+002	9.06970E+001	7.23497E+001	1.28387E+000	1.36024E+000	6.82400E+003	6.07330E+002	1.00000E+000	2.45000E+002	1.80000E+001	3.71690E+004	1.74637E+000	2.51193E+001	1.55419E-002	1.64663E-002	4.96076E-002	5.53549E-002	7.57700E+003	9.06426E+001	7.24232E+001	1.13898E-002	1.13898E-002	4.55121E+005	6.70000E+001	1.30000E+001	0.00000E+000	1.89957E+002	1.70540E+002	2.72446E+002	1.00000E+002	7.40469E-001	3.86855E-002	0.00000E+000	2.04491E+002	5.39574E+000	5.38445E-001	1.79885E+002	1.96011E+002	2.95798E+002	2.12547E+002	6.13159E-001	5.80196E-001	-2.88810E-002	2.04491E+002	1.06938E+002	-1.74879E-002	2.12547E+002	1.04061E+002
1.67597E+002	6.06377E+002	9.06789E+001	7.23598E+001	1.26752E+000	1.29443E+000	6.18400E+003	5.80024E+002	1.00000E+000	2.46000E+002	2.70000E+001	3.73160E+004	1.64071E+000	2.46247E+001	1.61184E-002	1.64605E-002	4.65583E-002	4.84227E-002	7.57700E+003	9.06427E+001	7.24228E+001	1.13898E-002	1.13898E-002	4.55121E+005	6.70000E+001	1.40000E+001	0.00000E+000	1.62920E+002	1.87632E+002	2.60575E+002	1.00000E+002	7.14659E-001	4.23551E-002	0.00000E+000	2.15780E+002	5.74912E+000	5.30854E-001	1.79885E+002	1.96011E+002	2.95798E+002	2.12551E+002	6.13159E-001	5.80196E-001	-1.05002E-002	2.15780E+002	1.00644E+002	-1.74879E-002	2.12551E+002	1.04069E+002
1.76494E+002	6.98984E+002	9.07154E+001	7.23756E+001	1.25103E+000	1.26462E+000	6.88400E+003	8.32259E+002	1.00000E+000	2.47000E+002	1.30000E+001	3.74390E+004	1.58207E+000	2.64383E+001	1.50781E-002	1.52419E-002	4.60234E-002	4.69688E-002	7.57700E+003	9.06429E+001	7.24227E+001	1.13898E-002	1.13898E-002	4.55121E+005	6.70000E+001	1.50000E+001	0.00000E+000	1.97034E+002	2.01407E+002	3.06979E+002	1.00000E+002	8.24829E-001	3.69489E-002	0.00000E+000	2.10099E+002	5.19225E+000	5.57103E-001	1.79885E+002	1.96011E+002	2.95798E+002	2.12536E+002	6.13159E-001	5.80196E-001	-5.40289E-003	2.10099E+002	9.01180E+001	-1.74879E-002	2.12536E+002	1.04048E+002
1.57200E+002	6.13682E+002	9.07285E+001	7.23888E+001	1.31974E+000	1.33430E+000	6.69000E+003	5.85395E+002	1.00000E+000	2.48000E+002	2.70000E+001	3.75990E+004	1.76092E+000	2.47726E+001	1.61352E-002	1.63132E-002	5.06416E-002	5.17023E-002	7.57700E+003	9.06423E+001	7.24224E+001	1.13898E-002	1.13898E-002	4.55121E+005	6.70000E+001	1.60000E+001	0.00000E+000	1.66460E+002	1.91229E+002	2.60565E+002	1.00000E+002	7.23158E-001	3.96384E-002	0.00000E+000	2.16102E+002	5.73195E+000	5.11913E-001	1.79885E+002	1.96011E+002	2.95798E+002	2.12587E+002	6.13159E-001	5.80196E-001	-5.48566E-003	2.16102E+002	9.61976E+001	-1.74879E-002	2.12587E+002	1.04097E+002
1.52940E+002	5.82514E+002	9.07244E+001	7.24520E+001	1.34769E+000	1.29306E+000	6.28800E+003	9.55925E+002	1.00000E+000	2.49000E+002	3.00000E+001	3.77420E+004	1.74265E+000	2.41353E+001	1.69955E-002	1.63066E-002	6.83810E-002	6.31342E-002	7.57700E+003	9.06426E+001	7.24227E+001	1.13898E-002	1.13898E-002	4.55121E+005	6.70000E+001	1.70000E+001	0.00000E+000	1.77583E+002	1.89253E+002	2.19464E+002	1.00000E+002	6.87367E-001	7.95514E-002	0.00000E+000	2.16423E+002	9.29059E+000	3.25770E-001	1.79885E+002	1.96011E+002	2.95798E+002	2.12589E+002	6.13159E-001	5.80196E-001	2.06875E-002	2.16423E+002	7.16449E+001	-1.74879E-002	2.12589E+002	1.04101E+002
1.58232E+002	6.37016E+002	9.07082E+001	7.23824E+001	1.33124E+000	1.39014E+000	7.27400E+003	7.25225E+002	1.00000E+000	2.50000E+002	1.90000E+001	3.78680E+004	1.85061E+000	2.52392E+001	1.56088E-002	1.62995E-002	5.39870E-002	5.86464E-002	7.57700E+003	9.06425E+001	7.24241E+001	1.13898E-002	1.13898E-002	4.55121E+005	6.70000E+001	1.80000E+001	0.00000E+000	1.83841E+002	1.82123E+002	2.78331E+002	1.00000E+002	7.53521E-001	4.28478E-002	0.00000E+000	2.08862E+002	5.17339E+000	5.43938E-001	1.79885E+002	1.96011E+002	2.95798E+002	2.12580E+002	6.13159E-001	5.80196E-001	-2.16464E-002	2.08862E+002	1.04352E+002	-1.74879E-002	2.12580E+002	1.04094E+002
1.57402E+002	6.41455E+002	9.06562E+001	7.24246E+001	1.28161E+000	1.37912E+000	7.01800E+003	5.91632E+002	1.00000E+000	2.51000E+002	1.90000E+001	3.80070E+004	1.76750E+000	2.53270E+001	1.52985E-002	1.64625E-002	4.79421E-002	5.50890E-002	7.57700E+003	9.06421E+001	7.24263E+001	1.13898E-002	1.13898E-002	4.55121E+005	6.70000E+001	1.90000E+001	0.00000E+000	1.81739E+002	1.72916E+002	2.96036E+002	1.00000E+002	7.60274E-001	3.11631E-002	0.00000E+000	2.06999E+002	4.52455E+000	6.33183E-001	1.79885E+002	1.96011E+002	2.95798E+002	2.12522E+002	6.13159E-001	5.80196E-001	-3.66483E-002	2.06999E+002	1.16992E+002	-1.74879E-002	2.12522E+002	1.04045E+002
1.58702E+002	6.00163E+002	9.07303E+001	7.24152E+001	1.32203E+000	1.29550E+000	6.37400E+003	6.55695E+002	1.00000E+000	2.52000E+002	2.20000E+001	3.81520E+004	1.71269E+000	2.44982E+001	1.65590E-002	1.62268E-002	5.84724E-002	5.62523E-002	7.57700E+003	9.06424E+001	7.24258E+001	1.13898E-002	1.13898E-002	4.55121E+005	6.70000E+001	2.00000E+001	0.00000E+000	1.67286E+002	1.85794E+002	2.56747E+002	1.00000E+002	7.13372E-001	5.08456E-002	0.00000E+000	2.14441E+002	5.92714E+000	5.07178E-001	1.79885E+002	1.96011E+002	2.95798E+002	2.12476E+002	6.13159E-001	5.80196E-001	1.01334E-002	2.14441E+002	7.97215E+001	-1.74879E-002	2.12476E+002	1.03986E+002
1.57827E+002	6.16673E+002	9.07494E+001	7.23649E+001	1.32595E+000	1.36879E+000	6.91400E+003	6.81746E+002	1.00000E+000	2.53000E+002	2.40000E+001	3.82950E+004	1.81494E+000	2.48329E+001	1.59464E-002	1.64616E-002	5.86268E-002	6.23194E-002	7.57700E+003	9.06424E+001	7.24253E+001	1.13898E-002	1.13898E-002	4.55121E+005	6.70000E+001	2.10000E+001	0.00000E+000	1.81428E+002	1.97428E+002	2.42742E+002	1.00000E+002	7.28178E-001	4.92943E-002	0.00000E+000	2.15957E+002	7.41526E+000	3.89242E-001	1.79885E+002	1.96011E+002	2.95798E+002	2.12489E+002	6.13159E-001	5.80196E-001	-1.58961E-002	2.15957E+002	1.05946E+002	-1.74879E-002	2.12489E+002	1.03996E+002
1.58623E+002	5.36030E+002	9.07329E+001	7.23284E+001	1.32920E+000	1.24275E+000	5.49700E+003	7.33326E+002	1.00000E+000	2.54000E+002	3.70000E+001	3.84510E+004	1.65186E+000	2.31523E+001	1.79278E-002	1.67618E-002	6.43424E-002	5.65923E-002	7.57700E+003	9.06415E+001	7.24251E+001	1.13898E-002	1.13898E-002	4.55121E+005	6.70000E+001	2.20000E+001	0.00000E+000	1.43189E+002	1.91157E+002	2.15250E+002	1.00000E+002	6.43472E-001	6.65927E-002	0.00000E+000	2.27842E+002	7.55302E+000	4.28576E-001	1.79885E+002	1.96011E+002	2.95798E+002	2.12509E+002	6.13159E-001	5.80196E-001	3.36131E-002	2.27842E+002	7.06032E+001	-1.74879E-002	2.12509E+002	1.04017E+002
1.43116E+002	4.95999E+002	9.08434E+001	7.23433E+001	1.39860E+000	1.34422E+000	5.73800E+003	4.99559E+002	1.00000E+000	2.55000E+002	4.20000E+001	3.85860E+004	1.88003E+000	2.22710E+001	1.84635E-002	1.77456E-002	6.14112E-002	5.69600E-002	7.57700E+003	9.06408E+001	7.24248E+001	1.13898E-002	1.13898E-002	4.55121E+005	6.70000E+001	2.30000E+001	0.00000E+000	1.47647E+002	1.56638E+002	1.95488E+002	1.00000E+002	5.85485E-001	3.90225E-002	0.00000E+000	2.14305E+002	8.13872E+000	3.89291E-001	1.79885E+002	1.96011E+002	2.95798E+002	2.12536E+002	6.13159E-001	5.80196E-001	1.98263E-002	2.14305E+002	7.03301E+001	-1.74879E-002	2.12536E+002	1.04027E+002
1.50513E+002	5.80874E+002	9.08041E+001	7.22996E+001	1.32930E+000	1.34806E+000	6.43000E+003	7.14840E+002	1.00000E+000	2.56000E+002	3.10000E+001	3.87120E+004	1.79198E+000	2.41013E+001	1.65775E-002	1.68114E-002	5.29775E-002	5.44017E-002	7.57700E+003	9.06400E+001	7.24243E+001	1.13898E-002	1.13898E-002	4.55121E+005	6.70000E+001	2.40000E+001	0.00000E+000	1.59917E+002	2.07257E+002	2.21108E+002	1.00000E+002	6.89300E-001	4.06758E-002	0.00000E+000	2.29893E+002	8.11700E+000	3.68732E-001	1.79885E+002	1.96011E+002	2.95798E+002	2.12508E+002	6.13159E-001	5.80196E-001	-7.00444E-003	2.29893E+002	1.11417E+002	-1.74879E-002	2.12508E+002	1.04005E+002
1.57322E+002	6.51718E+002	9.06871E+001	7.23654E+001	1.35964E+000	1.27164E+000	6.98200E+003	1.29755E+003	1.00000E+000	2.57000E+002	2.30000E+001	3.88430E+004	1.72898E+000	2.55288E+001	1.62718E-002	1.52186E-002	6.64741E-002	5.84221E-002	7.57700E+003	9.06400E+001	7.24241E+001	1.13898E-002	1.13898E-002	4.55121E+005	6.70000E+001	2.50000E+001	0.00000E+000	1.74780E+002	2.22779E+002	2.67838E+002	1.00000E+002	7.78764E-001	8.44765E-002	0.00000E+000	2.23416E+002	6.28971E+000	4.56658E-001	1.79885E+002	1.96011E+002	2.95798E+002	2.12524E+002	6.13159E-001	5.80196E-001	3.34441E-002	2.23416E+002	6.63495E+001	-1.74879E-002	2.12524E+002	1.04040E+002
1.72685E+002	6.32727E+002	9.06376E+001	7.23855E+001	1.23726E+000	1.24543E+000	6.07800E+003	1.18164E+003	1.00000E+000	2.58000E+002	2.40000E+001	3.89960E+004	1.54092E+000	2.51541E+001	1.58701E-002	1.59750E-002	5.98539E-002	6.06161E-002	7.57700E+003	9.06403E+001	7.24239E+001	1.13898E-002	1.13898E-002	4.55121E+005	6.70000E+001	2.60000E+001	0.00000E+000	1.87824E+002	1.93625E+002	2.64281E+002	1.00000E+002	7.55908E-001	8.42911E-002	0.00000E+000	2.11447E+002	6.73509E+000	4.57075E-001	1.79885E+002	1.96011E+002	2.95798E+002	2.12540E+002	6.13159E-001	5.80196E-001	-3.29204E-003	2.11447E+002	8.94770E+001	-1.74879E-002	2.12540E+002	1.04065E+002
1.65740E+002	6.58083E+002	9.07187E+001	7.24469E+001	1.26546E+000	1.33421E+000	6.89500E+003	8.98060E+002	1.00000E+000	2.59000E+002	1.60000E+001	3.91360E+004	1.68839E+000	2.56531E+001	1.52399E-002	1.60678E-002	5.26959E-002	5.83048E-002	7.57700E+003	9.06397E+001	7.24243E+001	1.13898E-002	1.13898E-002	4.55121E+005	6.70000E+001	2.70000E+001	0.00000E+000	1.70135E+002	2.04218E+002	2.95253E+002	1.00000E+002	7.82460E-001	5.11072E-002	0.00000E+000	2.16402E+002	4.89887E+000	5.89994E-001	1.79885E+002	1.96011E+002	2.95798E+002	2.12619E+002	6.13159E-001	5.80196E-001	-2.64457E-002	2.16402E+002	1.16499E+002	-1.74879E-002	2.12619E+002	1.04132E+002
1.69382E+002	6.60773E+002	9.06897E+001	7.23996E+001	1.32665E+000	1.32654E+000	7.20200E+003	1.33266E+003	1.00000E+000	2.60000E+002	1.70000E+001	3.92840E+004	1.75986E+000	2.57055E+001	1.56326E-002	1.56313E-002	5.70064E-002	5.69974E-002	7.57700E+003	9.06399E+001	7.24246E+001	1.13898E-002	1.13898E-002	4.55121E+005	6.70000E+001	2.80000E+001	0.00000E+000	1.93387E+002	1.89125E+002	2.91888E+002	1.00000E+002	7.88723E-001	5.87799E-002	0.00000E+000	2.08345E+002	5.17076E+000	5.46929E-001	1.79885E+002	1.96011E+002	2.95798E+002	2.12640E+002	6.13159E-001	5.80196E-001	4.12462E-005	2.08345E+002	8.32069E+001	-1.74879E-002	2.12640E+002	1.04157E+002
1.60260E+002	6.96514E+002	9.06617E+001	7.23799E+001	1.30587E+000	1.36113E+000	7.66200E+003	7.12859E+002	1.00000E+000	2.61000E+002	1.50000E+001	3.94130E+004	1.77746E+000	2.63915E+001	1.49186E-002	1.55500E-002	4.65603E-002	5.03567E-002	7.57700E+003	9.06403E+001	7.24250E+001	1.13898E-002	1.13898E-002	4.55121E+005	6.70000E+001	2.90000E+001	0.00000E+000	1.99861E+002	2.08585E+002	2.98266E+002	1.00000E+002	8.26790E-001	2.98994E-002	0.00000E+000	2.11652E+002	5.40732E+000	5.07058E-001	1.79885E+002	1.96011E+002	2.95798E+002	2.12692E+002	6.13159E-001	5.80196E-001	-2.07202E-002	2.11652E+002	1.06262E+002	-1.74879E-002	2.12692E+002	1.04213E+002
1.76873E+002	7.42789E+002	9.06364E+001	7.24301E+001	1.30311E+000	1.33812E+000	8.02800E+003	1.16746E+003	1.00000E+000	2.62000E+002	1.30000E+001	3.95560E+004	1.74371E+000	2.72541E+001	1.45438E-002	1.49345E-002	5.71425E-002	6.01427E-002	7.57700E+003	9.06408E+001	7.24246E+001	1.13898E-002	1.13898E-002	4.55121E+005	6.70000E+001	3.00000E+001	0.00000E+000	2.13695E+002	1.99701E+002	3.43132E+002	1.00000E+002	8.84028E-001	6.36394E-002	0.00000E+000	2.06588E+002	4.26650E+000	6.27821E-001	1.79885E+002	1.96011E+002	2.95798E+002	2.12767E+002	6.13159E-001	5.80196E-001	-1.32535E-002	2.06588E+002	9.40786E+001	-1.74879E-002	2.12767E+002	1.04293E+002
1.79028E+002	7.22244E+002	9.06027E+001	7.24784E+001	1.28817E+000	1.31006E+000	7.56900E+003	1.19548E+003	1.00000E+000	2.63000E+002	1.30000E+001	3.96980E+004	1.68758E+000	2.68746E+001	1.48066E-002	1.50582E-002	5.25921E-002	5.43157E-002	7.57700E+003	9.06407E+001	7.24245E+001	1.13898E-002	1.13898E-002	4.55121E+005	6.70000E+001	3.10000E+001	0.00000E+000	1.91418E+002	1.99738E+002	3.42712E+002	1.00000E+002	8.56813E-001	5.19617E-002	0.00000E+000	2.10305E+002	4.04745E+000	6.81571E-001	1.79885E+002	1.96011E+002	2.95798E+002	2.12811E+002	6.13159E-001	5.80196E-001	-8.42462E-003	2.10305E+002	9.32119E+001	-1.74879E-002	2.12811E+002	1.04343E+002
1.64147E+002	5.52068E+002	9.07728E+001	7.23685E+001	1.44247E+000	1.31211E+000	6.42600E+003	9.04346E+002	1.00000E+000	2.64000E+002	3.70000E+001	3.98700E+004	1.89268E+000	2.34961E+001	1.79944E-002	1.63681E-002	7.24650E-002	6.03794E-002	7.57700E+003	9.06404E+001	7.24261E+001	1.13898E-002	1.13898E-002	4.55121E+005	6.70000E+001	3.20000E+001	0.00000E+000	1.47419E+002	2.12763E+002	2.06446E+002	1.00000E+002	6.64083E-001	6.62999E-002	0.00000E+000	2.40029E+002	8.14485E+000	3.67585E-001	1.79885E+002	1.96011E+002	2.95798E+002	2.12827E+002	6.13159E-001	5.80196E-001	4.73270E-002	2.40029E+002	6.93074E+001	-1.74879E-002	2.12827E+002	1.04330E+002
1.68342E+002	6.90251E+002	9.06501E+001	7.24671E+001	1.28896E+000	1.39756E+000	7.68700E+003	1.31121E+003	1.00000E+000	2.65000E+002	1.60000E+001	3.99940E+004	1.80139E+000	2.62726E+001	1.47014E-002	1.59401E-002	5.83965E-002	6.82938E-002	7.57700E+003	9.06402E+001	7.24262E+001	1.13898E-002	1.13898E-002	4.55121E+005	6.70000E+001	3.30000E+001	0.00000E+000	1.72744E+002	2.15359E+002	3.12011E+002	1.00000E+002	8.17865E-001	6.90370E-002	0.00000E+000	2.17698E+002	4.47486E+000	6.11721E-001	1.79885E+002	1.96011E+002	2.95798E+002	2.12871E+002	6.13159E-001	5.80196E-001	-4.04253E-002	2.17698E+002	1.31392E+002	-1.74879E-002	2.12871E+002	1.04395E+002
1.55427E+002	4.04981E+002	9.07608E+001	7.23218E+001	1.37559E+000	1.43658E+000	4.90900E+003	6.81426E+002	1.00000E+000	2.66000E+002	7.00000E+001	4.01950E+004	1.97615E+000	2.01241E+001	1.96332E-002	2.05038E-002	7.57360E-002	8.23484E-002	7.57700E+003	9.06398E+001	7.24258E+001	1.13898E-002	1.13898E-002	4.55121E+005	6.70000E+001	3.40000E+001	0.00000E+000	1.24622E+002	1.30640E+002	1.51489E+002	1.00000E+002	4.76927E-001	1.21500E-001	0.00000E+000	2.15700E+002	1.08089E+001	3.16908E-001	1.79885E+002	1.96011E+002	2.95798E+002	2.12942E+002	6.13159E-001	5.80196E-001	-2.16889E-002	2.15700E+002	1.11221E+002	-1.74879E-002	2.12942E+002	1.04446E+002
1.74384E+002	8.05080E+002	9.06264E+001	7.24826E+001	1.25914E+000	1.30080E+000	8.20000E+003	1.62014E+003	1.00000E+000	2.67000E+002	9.00000E+000	4.02910E+004	1.63789E+000	2.83739E+001	1.39049E-002	1.43649E-002	5.44385E-002	5.79669E-002	7.57700E+003	9.06399E+001	7.24256E+001	1.13898E-002	1.13898E-002	4.55121E+005	6.70000E+001	3.50000E+001	0.00000E+000	1.97300E+002	2.68008E+002	3.57010E+002	1.00000E+002	9.60926E-001	5.92912E-002	0.00000E+000	2.22193E+002	4.56449E+000	5.80647E-001	1.79885E+002	1.96011E+002	2.95798E+002	2.12969E+002	6.13159E-001	5.80196E-001	-1.62711E-002	2.22193E+002	1.12560E+002	-1.74879E-002	2.12969E+002	1.04497E+002
1.58652E+002	7.16084E+002	9.06170E+001	7.24264E+001	1.33526E+000	1.37950E+000	8.14700E+003	8.56116E+002	1.00000E+000	2.68000E+002	1.40000E+001	4.04450E+004	1.84198E+000	2.67598E+001	1.47933E-002	1.52835E-002	5.34087E-002	5.68550E-002	7.57700E+003	9.06404E+001	7.24253E+001	1.13898E-002	1.13898E-002	4.55121E+005	6.70000E+001	3.60000E+001	0.00000E+000	2.20366E+002	2.18626E+002	2.86081E+002	1.00000E+002	8.49436E-001	4.82497E-002	0.00000E+000	2.10249E+002	6.67155E+000	3.98553E-001	1.79885E+002	1.96011E+002	2.95798E+002	2.12998E+002	6.13159E-001	5.80196E-001	-1.62962E-002	2.10249E+002	1.00641E+002	-1.74879E-002	2.12998E+002	1.04527E+002
1.79033E+002	6.64573E+002	9.06762E+001	7.24083E+001	1.33508E+000	1.29818E+000	7.14000E+003	9.64371E+002	1.00000E+000	2.69000E+002	1.80000E+001	4.06000E+004	1.73319E+000	2.57793E+001	1.58001E-002	1.53634E-002	5.82490E-002	5.52022E-002	7.57700E+003	9.06402E+001	7.24243E+001	1.13898E-002	1.13898E-002	4.55121E+005	6.70000E+001	3.70000E+001	0.00000E+000	1.79384E+002	1.95674E+002	2.97298E+002	1.00000E+002	7.85802E-001	6.19479E-002	0.00000E+000	2.13023E+002	4.83704E+000	5.87196E-001	1.79885E+002	1.96011E+002	2.95798E+002	2.13063E+002	6.13159E-001	5.80196E-001	1.40129E-002	2.13023E+002	7.46220E+001	-1.74879E-002	2.13063E+002	1.04582E+002
1.72659E+002	8.13402E+002	9.06815E+001	7.23689E+001	1.32646E+000	1.35190E+000	9.02200E+003	1.14389E+003	1.00000E+000	2.70000E+002	8.00000E+000	4.07310E+004	1.79324E+000	2.85202E+001	1.39651E-002	1.42329E-002	4.91278E-002	5.09453E-002	7.57700E+003	9.06404E+001	7.24238E+001	1.13898E-002	1.13898E-002	4.55121E+005	6.70000E+001	3.80000E+001	0.00000E+000	2.09392E+002	2.42630E+002	3.65785E+002	1.00000E+002	9.55442E-001	3.86520E-002	0.00000E+000	2.15121E+002	4.13563E+000	6.10968E-001	1.79885E+002	1.96011E+002	2.95798E+002	2.13112E+002	6.13159E-001	5.80196E-001	-9.49711E-003	2.15121E+002	9.90315E+001	-1.74879E-002	2.13112E+002	1.04630E+002
1.52262E+002	4.89230E+002	9.07680E+001	7.24134E+001	1.41885E+000	1.36554E+000	5.82500E+003	7.71965E+002	1.00000E+000	2.71000E+002	5.30000E+001	4.09190E+004	1.93750E+000	2.21185E+001	1.85904E-002	1.78920E-002	6.65725E-002	6.18734E-002	7.57700E+003	9.06405E+001	7.24237E+001	1.13898E-002	1.13898E-002	4.55121E+005	6.70000E+001	3.90000E+001	0.00000E+000	1.42307E+002	1.65839E+002	1.98252E+002	1.00000E+002	5.93098E-001	6.65219E-002	0.00000E+000	2.20807E+002	7.82848E+000	4.01685E-001	1.79885E+002	1.96011E+002	2.95798E+002	2.13181E+002	6.13159E-001	5.80196E-001	1.91438E-002	2.20807E+002	7.74974E+001	-1.74879E-002	2.13181E+002	1.04685E+002
1.79762E+002	7.71864E+002	9.06727E+001	7.24720E+001	1.32123E+000	1.29706E+000	8.20500E+003	9.76307E+002	1.00000E+000	2.72000E+002	1.10000E+001	4.10240E+004	1.71371E+000	2.77824E+001	1.45861E-002	1.43192E-002	5.25225E-002	5.06995E-002	7.57700E+003	9.06410E+001	7.24229E+001	1.13898E-002	1.13898E-002	4.55121E+005	6.70000E+001	4.00000E+001	0.00000E+000	2.05671E+002	2.27971E+002	3.43492E+002	1.00000E+002	9.08231E-001	4.67804E-002	0.00000E+000	2.13833E+002	4.50981E+000	5.87508E-001	1.79885E+002	1.96011E+002	2.95798E+002	2.13241E+002	6.13159E-001	5.80196E-001	9.23048E-003	2.13833E+002	7.99814E+001	-1.74879E-002	2.13241E+002	1.04762E+002
1.61732E+002	7.19507E+002	9.07510E+001	7.24268E+001	1.34028E+000	1.42127E+000	8.43600E+003	8.83645E+002	1.00000E+000	2.73000E+002	1.20000E+001	4.11790E+004	1.90489E+000	2.68236E+001	1.45924E-002	1.54742E-002	5.24259E-002	5.86766E-002	7.57700E+003	9.06411E+001	7.24224E+001	1.13898E-002	1.13898E-002	4.55121E+005	6.70000E+001	4.10000E+001	0.00000E+000	1.98100E+002	2.21873E+002	3.04054E+002	1.00000E+002	8.46987E-001	4.59321E-002	0.00000E+000	2.15715E+002	5.18640E+000	5.03822E-001	1.79885E+002	1.96011E+002	2.95798E+002	2.13276E+002	6.13159E-001	5.80196E-001	-2.93290E-002	2.15715E+002	1.18587E+002	-1.74879E-002	2.13276E+002	1.04784E+002
1.87329E+002	7.58197E+002	9.06828E+001	7.24143E+001	1.26227E+000	1.24684E+000	7.43200E+003	1.58066E+003	1.00000E+000	2.74000E+002	1.30000E+001	4.13300E+004	1.57385E+000	2.75354E+001	1.46420E-002	1.44630E-002	5.94896E-002	5.80925E-002	7.57700E+003	9.06416E+001	7.24222E+001	1.13898E-002	1.13898E-002	4.55121E+005	6.70000E+001	4.20000E+001	0.00000E+000	1.88258E+002	2.65687E+002	3.17495E+002	1.00000E+002	9.02293E-001	7.64850E-002	0.00000E+000	2.27467E+002	5.47699E+000	5.08295E-001	1.79885E+002	1.96011E+002	2.95798E+002	2.13350E+002	6.13159E-001	5.80196E-001	6.15063E-003	2.27467E+002	9.65367E+001	-1.74879E-002	2.13350E+002	1.04868E+002
1.72191E+002	7.60831E+002	9.06401E+001	7.24437E+001	1.31234E+000	1.36475E+000	8.43100E+003	1.00968E+003	1.00000E+000	2.75000E+002	1.00000E+001	4.14660E+004	1.79101E+000	2.75832E+001	1.42924E-002	1.48632E-002	4.77985E-002	5.15011E-002	7.57700E+003	9.06419E+001	7.24232E+001	1.13898E-002	1.13898E-002	4.55121E+005	6.70000E+001	4.30000E+001	0.00000E+000	2.15521E+002	2.21291E+002	3.31564E+002	1.00000E+002	8.98582E-001	3.60996E-002	0.00000E+000	2.11262E+002	4.81321E+000	5.43046E-001	1.79885E+002	1.96011E+002	2.95798E+002	2.13406E+002	6.13159E-001	5.80196E-001	-1.95777E-002	2.11262E+002	1.04783E+002	-1.74879E-002	2.13406E+002	1.04931E+002
1.80793E+002	7.66720E+002	9.07002E+001	7.24293E+001	1.32147E+000	1.30068E+000	8.17200E+003	9.76719E+002	1.00000E+000	2.76000E+002	1.00000E+001	4.16090E+004	1.71881E+000	2.76897E+001	1.46181E-002	1.43882E-002	5.01163E-002	4.86256E-002	7.57700E+003	9.06415E+001	7.24220E+001	1.13898E-002	1.13898E-002	4.55121E+005	6.70000E+001	4.40000E+001	0.00000E+000	1.97496E+002	2.44239E+002	3.30850E+002	1.00000E+002	9.03245E-001	4.15492E-002	0.00000E+000	2.19609E+002	4.86491E+000	5.45722E-001	1.79885E+002	1.96011E+002	2.95798E+002	2.13475E+002	6.13159E-001	5.80196E-001	7.92610E-003	2.19609E+002	8.69905E+001	-1.74879E-002	2.13475E+002	1.04991E+002
1.80316E+002	7.64833E+002	9.05577E+001	7.24752E+001	1.24989E+000	1.32407E+000	7.86700E+003	1.60536E+003	1.00000E+000	2.77000E+002	1.20000E+001	4.17600E+004	1.65494E+000	2.76556E+001	1.40919E-002	1.49281E-002	5.54922E-002	6.20316E-002	7.57700E+003	9.06410E+001	7.24219E+001	1.13898E-002	1.13898E-002	4.55121E+005	6.70000E+001	4.50000E+001	0.00000E+000	2.12724E+002	2.14319E+002	3.49614E+002	1.00000E+002	9.07538E-001	7.04066E-002	0.00000E+000	2.10201E+002	4.39969E+000	6.15014E-001	1.79885E+002	1.96011E+002	2.95798E+002	2.13575E+002	6.13159E-001	5.80196E-001	-2.88169E-002	2.10201E+002	1.12610E+002	-1.74879E-002	2.13575E+002	1.05114E+002
1.73985E+002	7.42307E+002	9.06554E+001	7.24156E+001	1.26709E+000	1.32382E+000	7.73200E+003	1.41639E+003	1.00000E+000	2.78000E+002	1.20000E+001	4.19070E+004	1.67739E+000	2.72453E+001	1.44099E-002	1.50551E-002	5.18881E-002	5.64359E-002	7.57700E+003	9.06413E+001	7.24213E+001	1.13898E-002	1.13898E-002	4.55121E+005	6.70000E+001	4.60000E+001	0.00000E+000	2.05681E+002	2.18865E+002	3.23332E+002	1.00000E+002	8.74506E-001	6.26559E-002	0.00000E+000	2.13002E+002	4.98238E+000	5.47808E-001	1.79885E+002	1.96011E+002	2.95798E+002	2.13618E+002	6.13159E-001	5.80196E-001	-2.18967E-002	2.13002E+002	1.08740E+002	-1.74879E-002	2.13618E+002	1.05141E+002
1.83035E+002	7.74646E+002	9.06324E+001	7.24313E+001	1.22145E+000	1.35255E+000	7.94800E+003	1.04537E+003	1.00000E+000	2.79000E+002	1.10000E+001	4.20390E+004	1.65208E+000	2.78325E+001	1.37008E-002	1.51714E-002	5.38822E-002	6.56317E-002	7.57700E+003	9.06409E+001	7.24210E+001	1.13898E-002	1.13898E-002	4.55121E+005	6.70000E+001	4.70000E+001	0.00000E+000	2.10300E+002	2.18904E+002	3.55216E+002	1.00000E+002	9.16428E-001	6.10485E-002	0.00000E+000	2.11456E+002	4.29773E+000	6.26388E-001	1.79885E+002	1.96011E+002	2.95798E+002	2.13678E+002	6.13159E-001	5.80196E-001	-5.09327E-002	2.11456E+002	1.35576E+002	-1.74879E-002	2.13678E+002	1.05204E+002
1.74201E+002	6.68211E+002	9.07167E+001	7.23781E+001	1.32258E+000	1.32219E+000	7.23800E+003	1.49434E+003	1.00000E+000	2.80000E+002	1.80000E+001	4.21890E+004	1.74870E+000	2.58498E+001	1.55458E-002	1.55412E-002	6.11941E-002	6.11595E-002	7.57700E+003	9.06402E+001	7.24207E+001	1.13898E-002	1.13898E-002	4.55121E+005	6.70000E+001	4.80000E+001	0.00000E+000	1.63860E+002	2.13662E+002	2.95056E+002	1.00000E+002	7.85862E-001	7.65174E-002	0.00000E+000	2.20918E+002	4.77103E+000	5.91276E-001	1.79885E+002	1.96011E+002	2.95798E+002	2.13750E+002	6.13159E-001	5.80196E-001	1.46264E-004	2.20918E+002	9.56757E+001	-1.74879E-002	2.13750E+002	1.05262E+002
1.69797E+002	7.84854E+002	9.07229E+001	7.23939E+001	1.30446E+000	1.32575E+000	8.41300E+003	9.58107E+002	1.00000E+000	2.81000E+002	1.10000E+001	4.23390E+004	1.72939E+000	2.80153E+001	1.42218E-002	1.44540E-002	4.90333E-002	5.05725E-002	7.57700E+003	9.06392E+001	7.24210E+001	1.13898E-002	1.13898E-002	4.55121E+005	6.70000E+001	4.90000E+001	0.00000E+000	2.12046E+002	2.47348E+002	3.30618E+002	1.00000E+002	9.24148E-001	3.93022E-002	0.00000E+000	2.18292E+002	5.20859E+000	5.02361E-001	1.79885E+002	1.96011E+002	2.95798E+002	2.13798E+002	6.13159E-001	5.80196E-001	-8.09612E-003	2.18292E+002	1.00866E+002	-1.74879E-002	2.13798E+002	1.05309E+002
1.91033E+002	8.48392E+002	9.06738E+001	7.23139E+001	1.27132E+000	1.26751E+000	8.50400E+003	1.70610E+003	1.00000E+000	2.82000E+002	7.00000E+000	4.24850E+004	1.61141E+000	2.91272E+001	1.37862E-002	1.37449E-002	5.51486E-002	5.48303E-002	7.57700E+003	9.06387E+001	7.24199E+001	1.13898E-002	1.13898E-002	4.55121E+005	6.70000E+001	5.00000E+001	0.00000E+000	2.34269E+002	2.65401E+002	3.65470E+002	1.00000E+002	1.01192E+000	5.72605E-002	0.00000E+000	2.16660E+002	5.06005E+000	5.14334E-001	1.79885E+002	1.96011E+002	2.95798E+002	2.13860E+002	6.13159E-001	5.80196E-001	1.49963E-003	2.16660E+002	9.01404E+001	-1.74879E-002	2.13860E+002	1.05378E+002
1.84613E+002	8.00010E+002	9.06439E+001	7.24532E+001	1.25810E+000	1.35564E+000	8.46400E+003	1.54669E+003	1.00000E+000	2.83000E+002	1.10000E+001	4.26350E+004	1.70554E+000	2.82844E+001	1.36750E-002	1.47353E-002	5.15035E-002	5.94752E-002	7.57700E+003	9.06376E+001	7.24204E+001	1.13898E-002	1.13898E-002	4.55121E+005	6.70000E+001	5.10000E+001	0.00000E+000	2.11376E+002	2.39686E+002	3.54264E+002	1.00000E+002	9.41221E-001	5.65230E-002	0.00000E+000	2.15523E+002	4.48952E+000	5.81063E-001	1.79885E+002	1.96011E+002	2.95798E+002	2.13906E+002	6.13159E-001	5.80196E-001	-3.73193E-002	2.15523E+002	1.26174E+002	-1.74879E-002	2.13906E+002	1.05431E+002
1.96204E+002	8.55953E+002	9.06446E+001	7.24368E+001	1.26514E+000	1.27996E+000	8.62400E+003	1.71569E+003	1.00000E+000	2.84000E+002	6.00000E+000	4.27750E+004	1.61932E+000	2.92567E+001	1.36234E-002	1.37829E-002	5.29983E-002	5.42007E-002	7.57700E+003	9.06367E+001	7.24192E+001	1.13898E-002	1.13898E-002	4.55121E+005	6.70000E+001	5.20000E+001	0.00000E+000	2.31892E+002	2.69342E+002	3.60397E+002	1.00000E+002	1.00795E+000	5.78873E-002	0.00000E+000	2.18311E+002	5.15796E+000	5.01047E-001	1.79885E+002	1.96011E+002	2.95798E+002	2.14005E+002	6.13159E-001	5.80196E-001	-5.82028E-003	2.18311E+002	9.87389E+001	-1.74879E-002	2.14005E+002	1.05529E+002
1.80624E+002	7.28848E+002	9.06734E+001	7.23837E+001	1.37781E+000	1.31576E+000	8.16600E+003	1.25567E+003	1.00000E+000	2.85000E+002	1.30000E+001	4.29210E+004	1.81287E+000	2.69972E+001	1.52471E-002	1.45603E-002	5.95063E-002	5.44550E-002	7.57700E+003	9.06360E+001	7.24191E+001	1.13898E-002	1.13898E-002	4.55121E+005	6.70000E+001	5.30000E+001	0.00000E+000	1.92384E+002	2.33470E+002	3.11999E+002	1.00000E+002	8.62883E-001	4.83733E-002	0.00000E+000	2.19964E+002	5.07517E+000	5.23306E-001	1.79885E+002	1.96011E+002	2.95798E+002	2.14086E+002	6.13159E-001	5.80196E-001	2.30390E-002	2.19964E+002	7.29405E+001	-1.74879E-002	2.14086E+002	1.05605E+002
1.74235E+002	5.47654E+002	9.08435E+001	7.23371E+001	1.33127E+000	1.26702E+000	5.72400E+003	8.23999E+002	1.00000E+000	2.86000E+002	3.80000E+001	4.30820E+004	1.68674E+000	2.34020E+001	1.75961E-002	1.67468E-002	6.03747E-002	5.49538E-002	7.57700E+003	9.06358E+001	7.24185E+001	1.13898E-002	1.13898E-002	4.55121E+005	6.70000E+001	5.40000E+001	0.00000E+000	1.60343E+002	1.99419E+002	2.02261E+002	1.00000E+002	6.59066E-001	5.84629E-002	0.00000E+000	2.33466E+002	1.03822E+001	3.05544E-001	1.79885E+002	1.96011E+002	2.95798E+002	2.14169E+002	6.13159E-001	5.80196E-001	2.47295E-002	2.33466E+002	8.47915E+001	-1.74879E-002	2.14169E+002	1.05660E+002
1.66630E+002	6.47848E+002	9.07122E+001	7.23332E+001	1.43701E+000	1.41723E+000	8.07700E+003	9.68960E+002	1.00000E+000	2.87000E+002	2.00000E+001	4.32160E+004	2.03658E+000	2.54529E+001	1.59895E-002	1.57694E-002	6.21790E-002	6.05405E-002	7.57700E+003	9.06350E+001	7.24179E+001	1.13898E-002	1.13898E-002	4.55121E+005	6.70000E+001	5.50000E+001	0.00000E+000	1.77327E+002	2.13608E+002	2.60810E+002	1.00000E+002	7.62971E-001	5.67941E-002	0.00000E+000	2.22561E+002	6.08895E+000	4.38575E-001	1.79885E+002	1.96011E+002	2.95798E+002	2.14280E+002	6.13159E-001	5.80196E-001	6.92842E-003	2.22561E+002	9.08866E+001	-1.74879E-002	2.14280E+002	1.05792E+002
1.76550E+002	4.94521E+002	9.08589E+001	7.22466E+001	1.42363E+000	1.30353E+000	5.64300E+003	7.00957E+002	1.00000E+000	2.88000E+002	4.40000E+001	4.33810E+004	1.85575E+000	2.22378E+001	1.89515E-002	1.73527E-002	7.63997E-002	6.44686E-002	7.57700E+003	9.06345E+001	7.24173E+001	1.13898E-002	1.13898E-002	4.55121E+005	6.70000E+001	5.60000E+001	0.00000E+000	1.36542E+002	2.00875E+002	1.67853E+002	1.00000E+002	5.92978E-001	8.52870E-002	0.00000E+000	2.56903E+002	1.04993E+001	3.04295E-001	1.79885E+002	1.96011E+002	2.95798E+002	2.14405E+002	6.13159E-001	5.80196E-001	4.40387E-002	2.56903E+002	8.94274E+001	-1.74879E-002	2.14405E+002	1.05892E+002
1.91919E+002	7.66275E+002	9.06868E+001	7.23143E+001	1.33100E+000	1.32070E+000	8.34000E+003	1.38075E+003	1.00000E+000	2.89000E+002	1.10000E+001	4.34970E+004	1.75786E+000	2.76817E+001	1.45746E-002	1.44618E-002	5.31398E-002	5.23544E-002	7.57700E+003	9.06336E+001	7.24166E+001	1.13898E-002	1.13898E-002	4.55121E+005	6.70000E+001	5.70000E+001	0.00000E+000	2.24664E+002	2.30195E+002	3.22450E+002	1.00000E+002	9.09723E-001	5.35001E-002	0.00000E+000	2.12837E+002	5.49473E+000	4.78279E-001	1.79885E+002	1.96011E+002	2.95798E+002	2.14479E+002	6.13159E-001	5.80196E-001	3.88449E-003	2.12837E+002	8.40536E+001	-1.74879E-002	2.14479E+002	1.05995E+002
1.87111E+002	7.56257E+002	9.06661E+001	7.23346E+001	1.27327E+000	1.31767E+000	7.87700E+003	1.20188E+003	1.00000E+000	2.90000E+002	1.40000E+001	4.36540E+004	1.67774E+000	2.75001E+001	1.43463E-002	1.48465E-002	5.24704E-002	5.60396E-002	7.57700E+003	9.06331E+001	7.24166E+001	1.13898E-002	1.13898E-002	4.55121E+005	6.70000E+001	5.80000E+001	0.00000E+000	2.00964E+002	2.18487E+002	3.50343E+002	1.00000E+002	8.99159E-001	5.56139E-002	0.00000E+000	2.13865E+002	4.24486E+000	6.37041E-001	1.79885E+002	1.96011E+002	2.95798E+002	2.14576E+002	6.13159E-001	5.80196E-001	-1.71366E-002	2.13865E+002	1.05049E+002	-1.74879E-002	2.14576E+002	1.06096E+002
1.81327E+002	5.02215E+002	9.04186E+001	7.25724E+001	1.14530E+000	1.40052E+000	4.99700E+003	7.62004E+002	1.00000E+000	2.91000E+002	4.30000E+001	4.38300E+004	1.60403E+000	2.24101E+001	1.62019E-002	1.98124E-002	5.54818E-002	8.16485E-002	7.57700E+003	9.06321E+001	7.24172E+001	1.13898E-002	1.13898E-002	4.55121E+005	6.70000E+001	5.90000E+001	0.00000E+000	1.15809E+002	1.16208E+002	2.87719E+002	1.00000E+002	6.04466E-001	9.48480E-002	0.00000E+000	2.10039E+002	3.32750E+000	1.02033E+000	1.79885E+002	1.96011E+002	2.95798E+002	2.14670E+002	6.13159E-001	5.80196E-001	-1.00250E-001	-8.12063E+001	-1.04173E+002	-1.74879E-002	2.14670E+002	1.06233E+002
1.81580E+002	5.31661E+002	9.03264E+001	7.25375E+001	1.12012E+000	1.33930E+000	4.96600E+003	7.97009E+002	1.00000E+000	2.92000E+002	4.20000E+001	4.39730E+004	1.50018E+000	2.30578E+001	1.58951E-002	1.90052E-002	5.46977E-002	7.70776E-002	7.57700E+003	9.06314E+001	7.24179E+001	1.13898E-002	1.13898E-002	4.55121E+005	6.70000E+001	6.00000E+001	0.00000E+000	1.16244E+002	1.21263E+002	3.05575E+002	1.00000E+002	6.31312E-001	8.86763E-002	0.00000E+000	2.10746E+002	3.22355E+000	1.05651E+000	1.79885E+002	1.96011E+002	2.95798E+002	2.14748E+002	6.13159E-001	5.80196E-001	-8.91162E-002	-8.04997E+001	-1.16105E+002	-1.74879E-002	2.14748E+002	1.06325E+002
1.72751E+002	5.31486E+002	9.04072E+001	7.24759E+001	1.11951E+000	1.30397E+000	4.83900E+003	7.36149E+002	1.00000E+000	2.93000E+002	4.10000E+001	4.41180E+004	1.45980E+000	2.30540E+001	1.60934E-002	1.87452E-002	4.77096E-002	6.36305E-002	7.57700E+003	9.06303E+001	7.24178E+001	1.13898E-002	1.13898E-002	4.55121E+005	6.70000E+001	6.10000E+001	0.00000E+000	1.37370E+002	1.07475E+002	3.05969E+002	1.00000E+002	6.40847E-001	5.75134E-002	0.00000E+000	2.05664E+002	3.34697E+000	1.03082E+000	1.79885E+002	1.96011E+002	2.95798E+002	2.14806E+002	6.13159E-001	5.80196E-001	-7.61144E-002	-8.55818E+001	-1.35393E+002	-1.74879E-002	2.14806E+002	1.06369E+002
1.67133E+002	4.73833E+002	9.03567E+001	7.26132E+001	1.18034E+000	1.34250E+000	4.66800E+003	7.21866E+002	1.00000E+000	2.94000E+002	5.10000E+001	4.42730E+004	1.58461E+000	2.17677E+001	1.72760E-002	1.96494E-002	5.69892E-002	7.28618E-002	7.57700E+003	9.06297E+001	7.24177E+001	1.13898E-002	1.13898E-002	4.55121E+005	6.70000E+001	6.20000E+001	0.00000E+000	1.02837E+002	1.14304E+002	2.69002E+002	1.00000E+002	5.65295E-001	1.01555E-001	0.00000E+000	2.12165E+002	3.44052E+000	1.02099E+000	1.79885E+002	1.96011E+002	2.95798E+002	2.14912E+002	6.13159E-001	5.80196E-001	-6.42769E-002	-7.90803E+001	-1.41330E+002	-1.74879E-002	2.14912E+002	1.06485E+002
1.73894E+002	5.42132E+002	9.03845E+001	7.25906E+001	1.14651E+000	1.41125E+000	5.43700E+003	6.16993E+002	1.00000E+000	2.95000E+002	3.70000E+001	4.44040E+004	1.61801E+000	2.32837E+001	1.55488E-002	1.91392E-002	4.32477E-002	6.39044E-002	7.57700E+003	9.06298E+001	7.24174E+001	1.13898E-002	1.13898E-002	4.55121E+005	6.70000E+001	6.30000E+001	0.00000E+000	1.26593E+002	1.00797E+002	3.26366E+002	1.00000E+002	6.43230E-001	5.19127E-002	0.00000E+000	2.06700E+002	2.79766E+000	1.16342E+000	1.79885E+002	1.96011E+002	2.95798E+002	2.14973E+002	6.13159E-001	5.80196E-001	-1.03505E-001	-8.45459E+001	-1.03713E+002	-1.74879E-002	2.14973E+002	1.06542E+002
1.84081E+002	5.84589E+002	9.03791E+001	7.25535E+001	1.11220E+000	1.28390E+000	5.21000E+003	6.13367E+002	1.00000E+000	2.96000E+002	3.40000E+001	4.45470E+004	1.42796E+000	2.41783E+001	1.54087E-002	1.77874E-002	4.43313E-002	5.80644E-002	7.57700E+003	9.06295E+001	7.24184E+001	1.13898E-002	1.13898E-002	4.55121E+005	6.70000E+001	6.40000E+001	0.00000E+000	1.39570E+002	1.37564E+002	3.18978E+002	1.00000E+002	6.93903E-001	5.42845E-002	0.00000E+000	2.10152E+002	3.50952E+000	9.47425E-001	1.79885E+002	1.96011E+002	2.95798E+002	2.15023E+002	6.13159E-001	5.80196E-001	-7.16553E-002	-8.10937E+001	-1.35638E+002	-1.74879E-002	2.15023E+002	1.06592E+002
1.73648E+002	5.22675E+002	9.03693E+001	7.24250E+001	1.19723E+000	1.22661E+000	4.79200E+003	5.58565E+002	1.00000E+000	2.97000E+002	4.30000E+001	4.46980E+004	1.46854E+000	2.28621E+001	1.72950E-002	1.77194E-002	4.54723E-002	4.75479E-002	7.57700E+003	9.06290E+001	7.24176E+001	1.13898E-002	1.13898E-002	4.55121E+005	6.70000E+001	6.50000E+001	0.00000E+000	1.15558E+002	1.28024E+002	2.93367E+002	1.00000E+002	6.24576E-001	6.46866E-002	0.00000E+000	2.12404E+002	3.48962E+000	9.93514E-001	1.79885E+002	1.96011E+002	2.95798E+002	2.15060E+002	6.13159E-001	5.80196E-001	-1.21213E-002	2.12404E+002	9.88595E+001	-1.74879E-002	2.15060E+002	1.06628E+002
1.85302E+002	5.20405E+002	9.03945E+001	7.25038E+001	1.18153E+000	1.23159E+000	4.73000E+003	8.21020E+002	1.00000E+000	2.98000E+002	4.30000E+001	4.48400E+004	1.45517E+000	2.28124E+001	1.71797E-002	1.79075E-002	5.46276E-002	5.90914E-002	7.57700E+003	9.06284E+001	7.24186E+001	1.13898E-002	1.13898E-002	4.55121E+005	6.70000E+001	6.60000E+001	0.00000E+000	1.32049E+002	1.38264E+002	2.62048E+002	1.00000E+002	6.20832E-001	8.56114E-002	0.00000E+000	2.12212E+002	4.47289E+000	7.80175E-001	1.79885E+002	1.96011E+002	2.95798E+002	2.15155E+002	6.13159E-001	5.80196E-001	-2.07439E-002	2.12212E+002	1.06889E+002	-1.74879E-002	2.15155E+002	1.06721E+002
1.73108E+002	4.62731E+002	9.03770E+001	7.25093E+001	1.06677E+000	1.33543E+000	4.10800E+003	7.87462E+002	1.00000E+000	2.99000E+002	5.40000E+001	4.49990E+004	1.42459E+000	2.15112E+001	1.66439E-002	2.08356E-002	5.29768E-002	8.13310E-002	7.57700E+003	9.06276E+001	7.24191E+001	1.13898E-002	1.13898E-002	4.55121E+005	6.70000E+001	6.70000E+001	0.00000E+000	1.20859E+002	1.00841E+002	2.46198E+002	1.00000E+002	5.45055E-001	1.17868E-001	0.00000E+000	2.06800E+002	4.09622E+000	9.14141E-001	1.79885E+002	1.96011E+002	2.95798E+002	2.15251E+002	6.13159E-001	5.80196E-001	-1.11842E-001	-8.44450E+001	-9.36797E+001	-1.74879E-002	2.15251E+002	1.06819E+002
1.58872E+002	3.31010E+002	9.09244E+001	7.26970E+001	1.44386E+000	1.24147E+000	3.60200E+003	4.09168E+002	1.00000E+000	3.08000E+002	1.27000E+002	4.63800E+004	1.79251E+000	1.81937E+001	2.40576E-002	2.06854E-002	9.46335E-002	7.08388E-002	9.84400E+003	9.08478E+001	7.27175E+001	2.44386E-002	2.44386E-002	5.18640E+004	1.40000E+001	1.00000E+000	0.00000E+000	1.18856E+002	1.79302E+002	4.31330E+001	1.00000E+002	4.04108E-001	7.15801E-002	0.00000E+000	4.08471E+001	5.48134E+000	7.29546E-001	1.25617E+002	1.86241E+002	4.34954E+001	4.19399E+001	1.42967E+000	7.37126E-001	7.53679E-002	3.32093E+002	1.32517E+002	8.10368E-002	3.33185E+002	1.27507E+002
1.48843E+002	3.31942E+002	9.10014E+001	7.25695E+001	1.44091E+000	1.25570E+000	3.63800E+003	3.52011E+002	1.00000E+000	3.09000E+002	1.61000E+002	4.65280E+004	1.80935E+000	1.82193E+001	2.38894E-002	2.08188E-002	9.08114E-002	6.97968E-002	9.84400E+003	9.08473E+001	7.27173E+001	2.44386E-002	2.44386E-002	5.18640E+004	1.40000E+001	2.00000E+000	0.00000E+000	1.05932E+002	1.69700E+002	4.38578E+001	1.00000E+002	3.78039E-001	4.68909E-002	0.00000E+000	3.74096E+001	5.55981E+000	7.15682E-001	1.25617E+002	1.86241E+002	4.34954E+001	4.20471E+001	1.42967E+000	7.37126E-001	6.86818E-002	3.28655E+002	1.36132E+002	8.10368E-002	3.33293E+002	1.27600E+002
1.52044E+002	3.59415E+002	9.09273E+001	7.26660E+001	1.38054E+000	1.17906E+000	3.58100E+003	3.93420E+002	1.00000E+000	3.10000E+002	1.12000E+002	4.66660E+004	1.62774E+000	1.89583E+001	2.30700E-002	1.97031E-002	9.14567E-002	6.75815E-002	9.84400E+003	9.08462E+001	7.27164E+001	2.44386E-002	2.44386E-002	5.18640E+004	1.40000E+001	3.00000E+000	0.00000E+000	1.23350E+002	1.88251E+002	5.04887E+001	1.00000E+002	4.28476E-001	7.09599E-002	0.00000E+000	3.92162E+001	5.82416E+000	6.88614E-001	1.25617E+002	1.86241E+002	4.34954E+001	4.21459E+001	1.42967E+000	7.37126E-001	7.87150E-002	3.30462E+002	1.27295E+002	8.10368E-002	3.33391E+002	1.27712E+002
1.47905E+002	3.17018E+002	9.08838E+001	7.26099E+001	1.62783E+000	1.31414E+000	4.00200E+003	6.26823E+002	1.00000E+000	3.11000E+002	2.43000E+002	4.68460E+004	2.13919E+000	1.78050E+001	2.57318E-002	2.07732E-002	1.42684E-001	9.38683E-002	9.84400E+003	9.08457E+001	7.27160E+001	2.44386E-002	2.44386E-002	5.18640E+004	1.40000E+001	4.00000E+000	0.00000E+000	1.10861E+002	1.80505E+002	3.91283E+001	1.00000E+002	3.91358E-001	1.46877E-001	0.00000E+000	3.89733E+001	4.81935E+000	7.87199E-001	1.25617E+002	1.86241E+002	4.34954E+001	4.22575E+001	1.42967E+000	7.37126E-001	1.06626E-001	3.30219E+002	9.55298E+001	8.10368E-002	3.33503E+002	1.27830E+002
1.55548E+002	3.50719E+002	9.07834E+001	7.28208E+001	1.40373E+000	1.16845E+000	3.51000E+003	3.04522E+002	1.00000E+000	3.12000E+002	1.22000E+002	4.69720E+004	1.64019E+000	1.87275E+001	2.36936E-002	1.97222E-002	9.28429E-002	6.53538E-002	9.84400E+003	9.08450E+001	7.27166E+001	2.44386E-002	2.44386E-002	5.18640E+004	1.40000E+001	5.00000E+000	0.00000E+000	1.23878E+002	1.81352E+002	4.22000E+001	1.00000E+002	4.11506E-001	7.46557E-002	0.00000E+000	4.29433E+001	5.50493E+000	7.35878E-001	1.25617E+002	1.86241E+002	4.34954E+001	4.23412E+001	1.42967E+000	7.37126E-001	9.14739E-002	3.34189E+002	1.17009E+002	8.10368E-002	3.33587E+002	1.27933E+002
1.47993E+002	3.63966E+002	9.07658E+001	7.28052E+001	1.45393E+000	1.20544E+000	3.86500E+003	3.51559E+002	1.00000E+000	3.13000E+002	1.06000E+002	4.71230E+004	1.75262E+000	1.90779E+001	2.33867E-002	1.93897E-002	1.03163E-001	7.18240E-002	9.84400E+003	9.08439E+001	7.27163E+001	2.44386E-002	2.44386E-002	5.18640E+004	1.40000E+001	6.00000E+000	0.00000E+000	1.35565E+002	1.90225E+002	3.96247E+001	1.00000E+002	4.33118E-001	7.24411E-002	0.00000E+000	4.58942E+001	5.02596E+000	7.68099E-001	1.25617E+002	1.86241E+002	4.34954E+001	4.24304E+001	1.42967E+000	7.37126E-001	9.34410E-002	3.37140E+002	1.17745E+002	8.10368E-002	3.33676E+002	1.28025E+002
1.60583E+002	3.58350E+002	9.08453E+001	7.27896E+001	1.43815E+000	1.14899E+000	3.61200E+003	5.91700E+002	1.00000E+000	3.14000E+002	1.04000E+002	4.72770E+004	1.65242E+000	1.89301E+001	2.39293E-002	1.91179E-002	9.51843E-002	6.19556E-002	9.84400E+003	9.08434E+001	7.27180E+001	2.44386E-002	2.44386E-002	5.18640E+004	1.40000E+001	7.00000E+000	0.00000E+000	1.24912E+002	1.93517E+002	3.94316E+001	1.00000E+002	4.23985E-001	1.07041E-001	0.00000E+000	4.18146E+001	5.01386E+000	7.96463E-001	1.25617E+002	1.86241E+002	4.34954E+001	4.25026E+001	1.42967E+000	7.37126E-001	1.11770E-001	3.33060E+002	9.22159E+001	8.10368E-002	3.33748E+002	1.28084E+002
1.44962E+002	3.52310E+002	9.07609E+001	7.27219E+001	1.60686E+000	1.28634E+000	4.30900E+003	5.98483E+002	1.00000E+000	3.15000E+002	1.09000E+002	4.74330E+004	2.06697E+000	1.87699E+001	2.44788E-002	1.95960E-002	1.35017E-001	8.73918E-002	9.84400E+003	9.08440E+001	7.27178E+001	2.44386E-002	2.44386E-002	5.18640E+004	1.40000E+001	8.00000E+000	0.00000E+000	1.27489E+002	1.79133E+002	4.62197E+001	1.00000E+002	4.17803E-001	1.05497E-001	0.00000E+000	4.41183E+001	5.31645E+000	6.87703E-001	1.25617E+002	1.86241E+002	4.34954E+001	4.25712E+001	1.42967E+000	7.37126E-001	1.10783E-001	3.35364E+002	9.57238E+001	8.10368E-002	3.33817E+002	1.28165E+002
1.62779E+002	3.74345E+002	9.08496E+001	7.26781E+001	1.41294E+000	1.11505E+000	3.62100E+003	6.09736E+002	1.00000E+000	3.16000E+002	9.10000E+001	4.75600E+004	1.57550E+000	1.93480E+001	2.34807E-002	1.85302E-002	9.66416E-002	6.13792E-002	9.84400E+003	9.08443E+001	7.27182E+001	2.44386E-002	2.44386E-002	5.18640E+004	1.40000E+001	9.00000E+000	0.00000E+000	1.44208E+002	1.99019E+002	4.07459E+001	1.00000E+002	4.55187E-001	1.04418E-001	0.00000E+000	4.70453E+001	5.17135E+000	7.71246E-001	1.25617E+002	1.86241E+002	4.34954E+001	4.26857E+001	1.42967E+000	7.37126E-001	1.17838E-001	3.38291E+002	9.00131E+001	8.10368E-002	3.33931E+002	1.28265E+002
1.47834E+002	3.61711E+002	9.08526E+001	7.28438E+001	1.44875E+000	1.19066E+000	3.80000E+003	4.36122E+002	1.00000E+000	3.17000E+002	8.70000E+001	4.77050E+004	1.72498E+000	1.90187E+001	2.35019E-002	1.93151E-002	1.04860E-001	7.17687E-002	9.84400E+003	9.08440E+001	7.27183E+001	2.44386E-002	2.44386E-002	5.18640E+004	1.40000E+001	1.00000E+001	0.00000E+000	1.34949E+002	1.94449E+002	3.58951E+001	1.00000E+002	4.33124E-001	9.77332E-002	0.00000E+000	4.58701E+001	4.78651E+000	8.13393E-001	1.25617E+002	1.86241E+002	4.34954E+001	4.27775E+001	1.42967E+000	7.37126E-001	9.77822E-002	3.37116E+002	1.12759E+002	8.10368E-002	3.34023E+002	1.28359E+002
1.69060E+002	3.65193E+002	9.08570E+001	7.26320E+001	1.25451E+000	1.18603E+000	3.37000E+003	5.86422E+002	1.00000E+000	3.18000E+002	1.09000E+002	4.78670E+004	1.48789E+000	1.91100E+001	2.16103E-002	2.04306E-002	7.70552E-002	6.92324E-002	9.84400E+003	9.08438E+001	7.27184E+001	2.44386E-002	2.44386E-002	5.18640E+004	1.40000E+001	1.10000E+001	0.00000E+000	1.18932E+002	2.14447E+002	5.16755E+001	1.00000E+002	4.55503E-001	1.18440E-001	0.00000E+000	3.42861E+001	5.31787E+000	7.77425E-001	1.25617E+002	1.86241E+002	4.34954E+001	4.28232E+001	1.42967E+000	7.37126E-001	2.80605E-002	3.42861E+001	-1.17592E+002	8.10368E-002	3.34069E+002	1.28400E+002
1.36540E+002	3.54687E+002	9.08585E+001	7.26989E+001	1.56163E+000	1.37780E+000	4.56500E+003	6.44114E+002	1.00000E+000	3.19000E+002	1.04000E+002	4.80010E+004	2.15162E+000	1.88331E+001	2.31131E-002	2.03923E-002	1.09436E-001	8.57749E-002	9.84400E+003	9.08440E+001	7.27186E+001	2.44386E-002	2.44386E-002	5.18640E+004	1.40000E+001	1.20000E+001	0.00000E+000	1.28266E+002	1.75463E+002	4.68050E+001	1.00000E+002	4.15063E-001	8.80679E-002	0.00000E+000	4.54506E+001	5.30401E+000	6.69709E-001	1.25617E+002	1.86241E+002	4.34954E+001	4.28925E+001	1.42967E+000	7.37126E-001	6.25387E-002	4.54506E+001	-1.40669E+002	8.10368E-002	3.34138E+002	1.28471E+002
1.52653E+002	3.36401E+002	9.08457E+001	7.27513E+001	1.30641E+000	1.26867E+000	3.43100E+003	4.85300E+002	1.00000E+000	3.20000E+002	1.35000E+002	4.81640E+004	1.65741E+000	1.83412E+001	2.23033E-002	2.16591E-002	8.59903E-002	8.12773E-002	9.84400E+003	9.08437E+001	7.27188E+001	2.44386E-002	2.44386E-002	5.18640E+004	1.40000E+001	1.30000E+001	0.00000E+000	1.11841E+002	1.84903E+002	4.51588E+001	1.00000E+002	4.04608E-001	1.09399E-001	0.00000E+000	3.77006E+001	5.48836E+000	7.46549E-001	1.25617E+002	1.86241E+002	4.34954E+001	4.29802E+001	1.42967E+000	7.37126E-001	1.46549E-002	3.77006E+001	-1.01333E+002	8.10368E-002	3.34226E+002	1.28561E+002
1.63501E+002	3.73882E+002	9.06472E+001	7.27766E+001	1.18118E+000	1.07231E+000	2.95800E+003	4.59378E+002	1.00000E+000	3.21000E+002	1.05000E+002	4.82850E+004	1.26659E+000	1.93360E+001	2.17179E-002	1.97161E-002	7.37840E-002	6.14481E-002	9.84400E+003	9.08434E+001	7.27195E+001	2.44386E-002	2.44386E-002	5.18640E+004	1.40000E+001	1.40000E+001	0.00000E+000	1.52723E+002	1.82290E+002	4.52940E+001	1.00000E+002	4.50816E-001	9.20072E-002	0.00000E+000	5.34482E+001	6.44023E+000	6.85189E-001	1.25617E+002	1.86241E+002	4.34954E+001	4.31193E+001	1.42967E+000	7.37126E-001	4.83131E-002	5.34482E+001	-1.18228E+002	8.10368E-002	3.34365E+002	1.28732E+002
1.46098E+002	3.33275E+002	9.04453E+001	7.27140E+001	1.38116E+000	1.10864E+000	3.10500E+003	3.09553E+002	1.00000E+000	3.32000E+002	1.91000E+002	4.98870E+004	1.53121E+000	1.82558E+001	2.47864E-002	1.98957E-002	1.14536E-001	7.48595E-002	1.05880E+004	9.02113E+001	7.27244E+001	9.07339E-002	9.07339E-002	9.96300E+003	2.00000E+000	1.00000E+000	0.00000E+000	1.17407E+002	1.42654E+002	7.13069E+001	1.00000E+002	3.91114E-001	6.95553E-002	0.00000E+000	4.20876E+001	1.25705E+001	3.42631E-001	2.00257E+002	1.36644E+002	1.55623E+002	1.60369E+002	1.08782E+001	2.21035E-001	1.09454E-001	3.33333E+002	9.53412E+001	3.90274E-003	1.60369E+002	3.16135E+001
1.40960E+002	5.63725E+002	9.01048E+001	7.27284E+001	1.36182E+000	1.46976E+000	6.85800E+003	7.56255E+002	1.00000E+000	3.33000E+002	3.60000E+001	4.99460E+004	2.00155E+000	2.37429E+001	1.64446E-002	1.77479E-002	7.67913E-002	8.91292E-002	1.05880E+004	9.02107E+001	7.27236E+001	9.07339E-002	9.07339E-002	9.96300E+003	2.00000E+000	2.00000E+000	0.00000E+000	2.37768E+002	1.33923E+002	1.93798E+002	1.00000E+002	6.65028E-001	5.78343E-002	0.00000E+000	1.67048E+002	8.06575E+000	3.59309E-001	2.00257E+002	1.36644E+002	1.55623E+002	1.60479E+002	1.08782E+001	2.21035E-001	-3.81180E-002	1.67048E+002	7.85709E+001	3.90274E-003	1.60479E+002	3.17774E+001
1.39711E+002	3.14610E+002	9.09439E+001	7.28581E+001	1.41516E+000	1.12101E+000	3.07300E+003	4.51665E+002	1.00000E+000	3.36000E+002	7.91000E+002	5.04600E+004	1.58641E+000	1.77373E+001	2.55285E-002	2.02221E-002	1.16325E-001	7.41516E-002	1.07340E+004	9.09439E+001	7.28581E+001	1.16325E-001	7.41516E-002	3.07300E+003	1.00000E+000	1.00000E+000	0.00000E+000	1.04104E+002	1.54351E+002	5.48411E+001	1.00000E+002	3.70199E-001	1.46563E-001	0.00000E+000	3.80978E+001	7.78462E+000	5.56151E-001	1.04104E+002	1.54351E+002	5.48411E+001	3.80978E+001	7.78462E+000	5.56151E-001	1.15985E-001	3.29343E+002	8.33411E+001	1.15985E-001	3.29343E+002	8.33411E+001
1.49157E+002	4.38803E+002	9.07938E+001	7.27836E+001	1.41047E+000	1.16506E+000	4.44200E+003	8.84847E+002	1.00000E+000	3.40000E+002	6.50000E+001	5.09200E+004	1.64328E+000	2.09476E+001	2.11628E-002	1.74807E-002	9.81292E-002	6.77543E-002	1.08230E+004	9.07906E+001	7.28074E+001	2.76593E-002	2.76593E-002	2.11350E+004	5.00000E+000	1.00000E+000	0.00000E+000	1.28931E+002	2.57105E+002	6.64132E+001	1.00000E+002	5.34771E-001	1.00961E-001	0.00000E+000	3.18217E+001	4.59368E+000	7.83900E-001	1.38344E+002	2.32362E+002	6.45570E+001	3.72224E+001	2.36206E+000	6.98908E-001	9.52842E-002	3.23067E+002	1.01576E+002	6.56401E-002	3.28468E+002	1.39153E+002
1.53672E+002	4.79671E+002	9.08248E+001	7.27242E+001	1.30983E+000	1.13686E+000	4.44300E+003	3.54969E+002	1.00000E+000	3.42000E+002	5.80000E+001	5.11900E+004	1.48909E+000	2.19014E+001	1.96506E-002	1.70557E-002	6.56840E-002	5.02883E-002	1.08230E+004	9.07899E+001	7.28060E+001	2.76593E-002	2.76593E-002	2.11350E+004	5.00000E+000	2.00000E+000	0.00000E+000	1.48770E+002	2.65971E+002	7.27154E+001	1.00000E+002	5.76287E-001	4.51827E-002	0.00000E+000	3.51328E+001	4.96998E+000	7.24467E-001	1.38344E+002	2.32362E+002	6.45570E+001	3.74489E+001	2.36206E+000	6.98908E-001	7.06937E-002	3.26378E+002	1.31773E+002	6.56401E-002	3.28694E+002	1.39373E+002
1.49070E+002	4.18083E+002	9.07718E+001	7.28623E+001	1.38288E+000	1.25912E+000	4.43600E+003	3.36560E+002	1.00000E+000	3.43000E+002	6.30000E+001	5.13420E+004	1.74121E+000	2.04471E+001	2.07629E-002	1.89048E-002	8.10102E-002	6.76595E-002	1.08230E+004	9.07893E+001	7.28057E+001	2.76593E-002	2.76593E-002	2.11350E+004	5.00000E+000	3.00000E+000	0.00000E+000	1.49455E+002	2.17346E+002	5.62381E+001	1.00000E+002	5.00823E-001	4.88118E-002	0.00000E+000	4.52253E+001	5.20015E+000	6.92947E-001	1.38344E+002	2.32362E+002	6.45570E+001	3.76078E+001	2.36206E+000	6.98908E-001	4.68432E-002	4.52253E+001	-1.25006E+002	6.56401E-002	3.28853E+002	1.39543E+002
1.40114E+002	4.02014E+002	9.07774E+001	7.28463E+001	1.34864E+000	1.16217E+000	3.90000E+003	5.59652E+002	1.00000E+000	3.44000E+002	7.50000E+001	5.15000E+004	1.56735E+000	2.00503E+001	2.15956E-002	1.86096E-002	9.10769E-002	6.83649E-002	1.08230E+004	9.07887E+001	7.28062E+001	2.76593E-002	2.76593E-002	2.11350E+004	5.00000E+000	4.00000E+000	0.00000E+000	1.30458E+002	2.19821E+002	6.42321E+001	1.00000E+002	4.90021E-001	1.07773E-001	0.00000E+000	3.67099E+001	5.66412E+000	6.78495E-001	1.38344E+002	2.32362E+002	6.45570E+001	3.77226E+001	2.36206E+000	6.98908E-001	7.42668E-002	3.27955E+002	1.29578E+002	6.56401E-002	3.28968E+002	1.39656E+002
1.42038E+002	3.78107E+002	9.07751E+001	7.28208E+001	1.34900E+000	1.24473E+000	3.91400E+003	5.69382E+002	1.00000E+000	3.46000E+002	9.10000E+001	5.17890E+004	1.67914E+000	1.94450E+001	2.15626E-002	1.98959E-002	8.81235E-002	7.54611E-002	1.08230E+004	9.07873E+001	7.28051E+001	2.76593E-002	2.76593E-002	2.11350E+004	5.00000E+000	5.00000E+000	0.00000E+000	1.32455E+002	1.95645E+002	6.29413E+001	1.00000E+002	4.62354E-001	1.04221E-001	0.00000E+000	4.16157E+001	6.37394E+000	6.01856E-001	1.38344E+002	2.32362E+002	6.45570E+001	3.79641E+001	2.36206E+000	6.98908E-001	4.02007E-002	4.16157E+001	-1.22055E+002	6.56401E-002	3.29210E+002	1.39898E+002
1.52381E+002	5.22768E+002	8.97346E+001	7.26402E+001	1.10942E+000	1.61320E+000	5.70300E+003	4.07480E+002	1.00000E+000	3.73000E+002	3.10000E+001	5.56520E+004	1.78971E+000	2.28641E+001	1.46907E-002	2.13617E-002	5.00725E-002	1.03180E-001	1.19150E+004	8.97834E+001	7.26348E+001	8.58201E-003	8.58201E-003	5.30025E+005	6.70000E+001	1.00000E+000	0.00000E+000	3.07886E+002	5.26167E+001	2.07720E+002	1.00000E+002	6.69008E-001	3.87047E-002	0.00000E+000	1.61205E+002	3.82755E+000	8.30306E-001	4.31742E+002	8.07687E+001	2.24856E+002	1.47879E+002	4.00835E-001	8.22427E-001	-1.85036E-001	-1.30040E+002	-3.52497E+001	-1.50552E-001	-1.43366E+002	-1.01714E+002
1.54670E+002	7.82888E+002	8.98039E+001	7.26274E+001	1.13522E+000	1.56306E+000	8.50500E+003	5.12420E+002	1.00000E+000	3.74000E+002	9.00000E+000	5.57840E+004	1.77442E+000	2.79801E+001	1.23096E-002	1.69488E-002	4.37887E-002	8.12809E-002	1.19150E+004	8.97830E+001	7.26351E+001	8.58201E-003	8.58201E-003	5.30025E+005	6.70000E+001	2.00000E+000	0.00000E+000	4.39413E+002	7.93375E+001	2.91022E+002	1.00000E+002	9.53630E-001	1.97594E-002	0.00000E+000	1.60192E+002	3.19709E+000	8.13991E-001	4.31742E+002	8.07687E+001	2.24856E+002	1.47965E+002	4.00835E-001	8.22427E-001	-1.58562E-001	-1.31054E+002	-7.78030E+001	-1.50552E-001	-1.43281E+002	-1.01640E+002
1.50893E+002	6.88535E+002	8.98539E+001	7.26783E+001	1.20324E+000	1.60471E+000	8.08600E+003	7.59611E+002	1.00000E+000	3.75000E+002	1.60000E+001	5.59360E+004	1.93086E+000	2.62400E+001	1.33809E-002	1.78456E-002	5.71549E-002	1.00313E-001	1.19150E+004	8.97828E+001	7.26356E+001	8.58201E-003	8.58201E-003	5.30025E+005	6.70000E+001	3.00000E+000	0.00000E+000	4.07252E+002	7.34758E+001	2.36956E+002	1.00000E+002	8.46439E-001	4.38652E-002	0.00000E+000	1.53641E+002	3.26359E+000	8.17802E-001	4.31742E+002	8.07687E+001	2.24856E+002	1.48093E+002	4.00835E-001	8.22427E-001	-1.42977E-001	-1.37605E+002	-1.06577E+002	-1.50552E-001	-1.43153E+002	-1.01519E+002
1.44475E+002	5.90119E+002	8.98266E+001	7.25691E+001	1.21821E+000	1.57142E+000	6.89800E+003	5.76758E+002	1.00000E+000	3.76000E+002	2.50000E+001	5.60900E+004	1.91432E+000	2.42924E+001	1.46677E-002	1.89204E-002	5.45869E-002	8.93840E-002	1.19150E+004	8.97828E+001	7.26340E+001	8.58201E-003	8.58201E-003	5.30025E+005	6.70000E+001	4.00000E+000	0.00000E+000	3.58265E+002	6.23496E+001	2.01934E+002	1.00000E+002	7.34490E-001	4.35817E-002	0.00000E+000	1.52368E+002	3.47519E+000	8.31517E-001	4.31742E+002	8.07687E+001	2.24856E+002	1.48206E+002	4.00835E-001	8.22427E-001	-1.26616E-001	-1.38878E+002	-1.29605E+002	-1.50552E-001	-1.43039E+002	-1.01402E+002
1.32800E+002	5.63067E+002	8.97873E+001	7.26119E+001	1.22036E+000	1.63855E+000	6.82800E+003	6.83862E+002	1.00000E+000	3.77000E+002	2.60000E+001	5.62300E+004	1.99963E+000	2.37290E+001	1.47687E-002	1.98296E-002	6.02611E-002	1.07037E-001	1.19150E+004	8.97828E+001	7.26337E+001	8.58201E-003	8.58201E-003	5.30025E+005	6.70000E+001	5.00000E+000	0.00000E+000	3.28725E+002	6.96089E+001	2.06962E+002	1.00000E+002	7.13294E-001	5.03678E-002	0.00000E+000	1.57309E+002	3.80031E+000	7.64267E-001	4.31742E+002	8.07687E+001	2.24856E+002	1.48334E+002	4.00835E-001	8.22427E-001	-1.46275E-001	-1.33936E+002	-9.83249E+001	-1.50552E-001	-1.42911E+002	-1.01268E+002
1.40236E+002	6.19915E+002	8.97681E+001	7.25832E+001	1.20509E+000	1.61019E+000	7.32300E+003	4.67403E+002	1.00000E+000	3.78000E+002	2.10000E+001	5.63730E+004	1.94043E+000	2.48981E+001	1.40824E-002	1.88162E-002	4.85575E-002	8.49146E-002	1.19150E+004	8.97828E+001	7.26336E+001	8.58201E-003	8.58201E-003	5.30025E+005	6.70000E+001	6.00000E+000	0.00000E+000	3.83662E+002	6.50188E+001	2.06420E+002	1.00000E+002	7.73288E-001	2.15905E-002	0.00000E+000	1.50556E+002	3.31714E+000	8.45479E-001	4.31742E+002	8.07687E+001	2.24856E+002	1.48483E+002	4.00835E-001	8.22427E-001	-1.43891E-001	-1.40689E+002	-1.08388E+002	-1.50552E-001	-1.42762E+002	-1.01116E+002
1.46848E+002	7.66918E+002	8.97904E+001	7.25758E+001	1.18827E+000	1.63023E+000	9.02800E+003	6.22179E+002	1.00000E+000	3.79000E+002	1.00000E+001	5.65100E+004	1.93716E+000	2.76933E+001	1.25061E-002	1.71575E-002	5.11150E-002	9.47154E-002	1.19150E+004	8.97826E+001	7.26331E+001	8.58201E-003	8.58201E-003	5.30025E+005	6.70000E+001	7.00000E+000	0.00000E+000	4.75397E+002	8.59791E+001	2.40589E+002	1.00000E+002	9.47286E-001	2.25850E-002	0.00000E+000	1.47512E+002	3.01412E+000	8.38021E-001	4.31742E+002	8.07687E+001	2.24856E+002	1.48609E+002	4.00835E-001	8.22427E-001	-1.56807E-001	-1.43734E+002	-9.30614E+001	-1.50552E-001	-1.42637E+002	-1.00994E+002
1.52869E+002	7.81983E+002	8.97767E+001	7.26117E+001	1.14660E+000	1.56788E+000	8.60300E+003	8.07834E+002	1.00000E+000	3.80000E+002	1.00000E+001	5.66520E+004	1.79774E+000	2.79640E+001	1.23620E-002	1.69039E-002	4.84039E-002	8.89757E-002	1.19150E+004	8.97825E+001	7.26328E+001	8.58201E-003	8.58201E-003	5.30025E+005	6.70000E+001	8.00000E+000	0.00000E+000	4.80984E+002	8.16738E+001	2.60620E+002	1.00000E+002	9.71731E-001	2.98674E-002	0.00000E+000	1.51143E+002	3.06644E+000	8.43823E-001	4.31742E+002	8.07687E+001	2.24856E+002	1.48753E+002	4.00835E-001	8.22427E-001	-1.55197E-001	-1.40103E+002	-9.17767E+001	-1.50552E-001	-1.42493E+002	-1.00847E+002
1.45390E+002	6.00062E+002	8.97717E+001	7.26139E+001	1.16509E+000	1.53896E+000	6.59900E+003	5.63218E+002	1.00000E+000	3.81000E+002	2.60000E+001	5.68110E+004	1.79302E+000	2.44962E+001	1.43424E-002	1.89447E-002	5.17995E-002	8.87311E-002	1.19150E+004	8.97823E+001	7.26328E+001	8.58201E-003	8.58201E-003	5.30025E+005	6.70000E+001	9.00000E+000	0.00000E+000	3.52940E+002	5.89262E+001	2.21638E+002	1.00000E+002	7.46486E-001	3.83185E-002	0.00000E+000	1.58590E+002	3.53645E+000	8.35420E-001	4.31742E+002	8.07687E+001	2.24856E+002	1.48895E+002	4.00835E-001	8.22427E-001	-1.38261E-001	-1.32655E+002	-1.08044E+002	-1.50552E-001	-1.42351E+002	-1.00705E+002
1.41142E+002	6.29161E+002	8.97528E+001	7.26543E+001	1.16849E+000	1.58599E+000	7.11700E+003	3.49701E+002	1.00000E+000	3.82000E+002	2.10000E+001	5.69530E+004	1.85321E+000	2.50831E+001	1.38509E-002	1.87997E-002	4.65819E-002	8.38858E-002	1.19150E+004	8.97826E+001	7.26325E+001	8.58201E-003	8.58201E-003	5.30025E+005	6.70000E+001	1.00000E+001	0.00000E+000	3.81399E+002	6.67044E+001	2.13572E+002	1.00000E+002	7.80710E-001	2.01279E-002	0.00000E+000	1.52857E+002	3.42379E+000	8.30912E-001	4.31742E+002	8.07687E+001	2.24856E+002	1.49048E+002	4.00835E-001	8.22427E-001	-1.51570E-001	-1.38388E+002	-9.52856E+001	-1.50552E-001	-1.42198E+002	-1.00548E+002
1.37703E+002	6.98271E+002	8.98234E+001	7.26424E+001	1.22945E+000	1.64303E+000	8.54200E+003	4.26829E+002	1.00000E+000	3.83000E+002	1.20000E+001	5.70940E+004	2.02002E+000	2.64248E+001	1.33024E-002	1.77773E-002	5.05413E-002	8.87460E-002	1.19150E+004	8.97829E+001	7.26317E+001	8.58201E-003	8.58201E-003	5.30025E+005	6.70000E+001	1.10000E+001	0.00000E+000	4.18617E+002	6.74256E+001	2.43211E+002	1.00000E+002	8.60070E-001	1.93684E-002	0.00000E+000	1.55126E+002	3.05651E+000	8.49584E-001	4.31742E+002	8.07687E+001	2.24856E+002	1.49180E+002	4.00835E-001	8.22427E-001	-1.43982E-001	-1.36120E+002	-1.03700E+002	-1.50552E-001	-1.42065E+002	-1.00427E+002
1.53456E+002	6.28827E+002	8.98321E+001	7.26092E+001	1.17683E+000	1.50112E+000	6.83100E+003	8.44715E+002	1.00000E+000	3.84000E+002	2.30000E+001	5.72570E+004	1.76657E+000	2.50764E+001	1.42388E-002	1.81624E-002	4.98413E-002	7.96748E-002	1.19150E+004	8.97828E+001	7.26323E+001	8.58201E-003	8.58201E-003	5.30025E+005	6.70000E+001	1.20000E+001	0.00000E+000	3.51046E+002	6.05235E+001	2.52284E+002	1.00000E+002	7.81014E-001	4.27306E-002	0.00000E+000	1.65933E+002	3.48360E+000	8.33568E-001	4.31742E+002	8.07687E+001	2.24856E+002	1.49315E+002	4.00835E-001	8.22427E-001	-1.21095E-001	-1.25313E+002	-1.23052E+002	-1.50552E-001	-1.41931E+002	-1.00294E+002
1.42470E+002	7.12402E+002	8.98222E+001	7.25859E+001	1.23169E+000	1.58693E+000	8.48600E+003	7.40136E+002	1.00000E+000	3.85000E+002	1.50000E+001	5.73940E+004	1.95460E+000	2.66909E+001	1.33705E-002	1.72269E-002	5.41293E-002	8.86564E-002	1.19150E+004	8.97831E+001	7.26324E+001	8.58201E-003	8.58201E-003	5.30025E+005	6.70000E+001	1.30000E+001	0.00000E+000	4.42561E+002	7.65403E+001	2.44234E+002	1.00000E+002	9.00801E-001	3.70524E-002	0.00000E+000	1.52646E+002	3.11638E+000	8.36006E-001	4.31742E+002	8.07687E+001	2.24856E+002	1.49475E+002	4.00835E-001	8.22427E-001	-1.26036E-001	-1.38599E+002	-1.30069E+002	-1.50552E-001	-1.41770E+002	-1.00133E+002
1.49842E+002	8.13921E+002	8.97888E+001	7.26482E+001	1.10584E+000	1.50151E+000	8.32100E+003	7.35854E+002	1.00000E+000	3.86000E+002	6.00000E+000	5.75270E+004	1.66042E+000	2.85293E+001	1.21228E-002	1.64604E-002	4.59017E-002	8.31078E-002	1.19150E+004	8.97820E+001	7.26328E+001	8.58201E-003	8.58201E-003	5.30025E+005	6.70000E+001	1.40000E+001	0.00000E+000	4.93040E+002	7.27910E+001	2.88697E+002	1.00000E+002	1.00770E+000	2.99004E-002	0.00000E+000	1.56252E+002	3.01968E+000	8.71289E-001	4.31742E+002	8.07687E+001	2.24856E+002	1.49625E+002	4.00835E-001	8.22427E-001	-1.51754E-001	-1.34994E+002	-9.16338E+001	-1.50552E-001	-1.41621E+002	-9.99769E+001
1.53195E+002	7.53433E+002	8.98046E+001	7.25924E+001	1.15768E+000	1.54311E+000	8.25400E+003	1.09432E+003	1.00000E+000	3.87000E+002	1.10000E+001	5.76790E+004	1.78643E+000	2.74487E+001	1.27426E-002	1.69850E-002	5.14983E-002	9.01351E-002	1.19150E+004	8.97823E+001	7.26342E+001	8.58201E-003	8.58201E-003	5.30025E+005	6.70000E+001	1.50000E+001	0.00000E+000	4.54824E+002	7.35736E+001	2.64674E+002	1.00000E+002	9.35320E-001	4.17293E-002	0.00000E+000	1.55782E+002	3.11414E+000	8.48282E-001	4.31742E+002	8.07687E+001	2.24856E+002	1.49766E+002	4.00835E-001	8.22427E-001	-1.42710E-001	-1.35464E+002	-1.04797E+002	-1.50552E-001	-1.41479E+002	-9.98387E+001
1.50482E+002	7.55620E+002	8.97706E+001	7.26075E+001	1.15726E+000	1.59301E+000	8.50300E+003	8.80107E+002	1.00000E+000	3.88000E+002	1.10000E+001	5.78150E+004	1.84352E+000	2.74885E+001	1.25500E-002	1.72756E-002	5.21053E-002	9.72300E-002	1.19150E+004	8.97825E+001	7.26342E+001	8.58201E-003	8.58201E-003	5.30025E+005	6.70000E+001	1.60000E+001	0.00000E+000	4.53727E+002	8.52214E+001	2.68861E+002	1.00000E+002	9.52549E-001	3.37534E-002	0.00000E+000	1.56222E+002	3.23556E+000	8.04407E-001	4.31742E+002	8.07687E+001	2.24856E+002	1.49920E+002	4.00835E-001	8.22427E-001	-1.58441E-001	-1.35023E+002	-8.19452E+001	-1.50552E-001	-1.41325E+002	-9.96792E+001
1.36556E+002	6.59746E+002	8.97952E+001	7.26039E+001	1.26648E+000	1.64433E+000	8.31400E+003	5.54314E+002	1.00000E+000	3.89000E+002	1.70000E+001	5.79640E+004	2.08251E+000	2.56855E+001	1.38897E-002	1.80336E-002	5.14552E-002	8.53271E-002	1.19150E+004	8.97825E+001	7.26336E+001	8.58201E-003	8.58201E-003	5.30025E+005	6.70000E+001	1.70000E+001	0.00000E+000	4.10379E+002	8.80024E+001	2.16544E+002	1.00000E+002	8.44125E-001	2.12200E-002	0.00000E+000	1.49690E+002	3.38752E+000	7.77007E-001	4.31742E+002	8.07687E+001	2.24856E+002	1.49988E+002	4.00835E-001	8.22427E-001	-1.29808E-001	-1.41555E+002	-1.28149E+002	-1.50552E-001	-1.41257E+002	-9.96148E+001
1.44242E+002	8.20770E+002	8.97988E+001	7.26281E+001	1.17403E+000	1.50016E+000	8.89100E+003	8.43661E+002	1.00000E+000	3.90000E+002	4.00000E+000	5.81070E+004	1.76123E+000	2.86491E+001	1.24510E-002	1.59097E-002	4.92616E-002	7.93226E-002	1.19150E+004	8.97831E+001	7.26337E+001	8.58201E-003	8.58201E-003	5.30025E+005	6.70000E+001	1.80000E+001	0.00000E+000	4.96392E+002	1.02936E+002	2.87187E+002	1.00000E+002	1.04567E+000	3.15283E-002	0.00000E+000	1.54687E+002	3.28197E+000	7.75536E-001	4.31742E+002	8.07687E+001	2.24856E+002	1.50117E+002	4.00835E-001	8.22427E-001	-1.21956E-001	-1.36559E+002	-1.33208E+002	-1.50552E-001	-1.41129E+002	-9.94868E+001
1.33904E+002	7.42511E+002	8.97703E+001	7.26569E+001	1.19721E+000	1.60138E+000	8.66900E+003	4.62068E+002	1.00000E+000	3.91000E+002	1.20000E+001	5.82600E+004	1.91719E+000	2.72491E+001	1.28583E-002	1.71993E-002	4.98411E-002	8.77255E-002	1.19150E+004	8.97831E+001	7.26350E+001	8.58201E-003	8.58201E-003	5.30025E+005	6.70000E+001	1.90000E+001	0.00000E+000	4.61095E+002	8.70880E+001	2.32659E+002	1.00000E+002	9.22370E-001	1.95566E-002	0.00000E+000	1.48782E+002	3.12169E+000	8.25728E-001	4.31742E+002	8.07687E+001	2.24856E+002	1.50303E+002	4.00835E-001	8.22427E-001	-1.44421E-001	-1.42463E+002	-1.09428E+002	-1.50552E-001	-1.40942E+002	-9.92953E+001
1.33847E+002	6.90023E+002	8.98200E+001	7.26062E+001	1.17619E+000	1.55750E+000	7.73700E+003	5.57688E+002	1.00000E+000	3.92000E+002	1.50000E+001	5.84040E+004	1.83191E+000	2.62683E+001	1.33718E-002	1.77068E-002	4.80830E-002	8.27568E-002	1.19150E+004	8.97834E+001	7.26355E+001	8.58201E-003	8.58201E-003	5.30025E+005	6.70000E+001	2.00000E+001	0.00000E+000	4.25763E+002	8.14514E+001	2.32008E+002	1.00000E+002	8.72489E-001	2.15233E-002	0.00000E+000	1.52469E+002	3.37622E+000	8.08153E-001	4.31742E+002	8.07687E+001	2.24856E+002	1.50444E+002	4.00835E-001	8.22427E-001	-1.39485E-001	-1.38777E+002	-1.12517E+002	-1.50552E-001	-1.40801E+002	-9.91629E+001
1.35121E+002	6.99116E+002	8.97504E+001	7.26903E+001	1.20492E+000	1.63100E+000	8.33700E+003	4.32576E+002	1.00000E+000	3.93000E+002	1.40000E+001	5.85510E+004	1.96523E+000	2.64408E+001	1.31964E-002	1.78628E-002	4.82345E-002	8.67184E-002	1.19150E+004	8.97835E+001	7.26353E+001	8.58201E-003	8.58201E-003	5.30025E+005	6.70000E+001	2.10000E+001	0.00000E+000	4.46465E+002	8.62560E+001	2.12373E+002	1.00000E+002	8.80688E-001	1.47047E-002	0.00000E+000	1.46324E+002	3.15849E+000	8.32199E-001	4.31742E+002	8.07687E+001	2.24856E+002	1.50621E+002	4.00835E-001	8.22427E-001	-1.50243E-001	-1.44922E+002	-1.03712E+002	-1.50552E-001	-1.40625E+002	-9.89740E+001
1.26161E+002	6.99897E+002	8.97642E+001	7.26032E+001	1.24325E+000	1.71570E+000	8.97000E+003	7.32236E+002	1.00000E+000	3.94000E+002	1.30000E+001	5.86960E+004	2.13306E+000	2.64556E+001	1.31269E-002	1.81153E-002	5.76602E-002	1.08329E-001	1.19150E+004	8.97842E+001	7.26352E+001	8.58201E-003	8.58201E-003	5.30025E+005	6.70000E+001	2.20000E+001	0.00000E+000	4.49050E+002	8.34886E+001	2.20060E+002	1.00000E+002	8.89280E-001	2.93646E-002	0.00000E+000	1.48047E+002	3.02832E+000	8.36783E-001	4.31742E+002	8.07687E+001	2.24856E+002	1.50759E+002	4.00835E-001	8.22427E-001	-1.59668E-001	-1.43198E+002	-8.83056E+001	-1.50552E-001	-1.40487E+002	-9.88394E+001
1.34247E+002	8.01850E+002	8.97565E+001	7.26228E+001	1.18597E+000	1.62478E+000	9.39400E+003	8.13412E+002	1.00000E+000	3.95000E+002	5.00000E+000	5.88300E+004	1.92694E+000	2.83170E+001	1.22363E-002	1.67637E-002	5.07293E-002	9.37806E-002	1.19150E+004	8.97836E+001	7.26348E+001	8.58201E-003	8.58201E-003	5.30025E+005	6.70000E+001	2.30000E+001	0.00000E+000	5.01635E+002	9.30091E+001	2.48920E+002	1.00000E+002	9.96634E-001	2.63470E-002	0.00000E+000	1.48737E+002	2.96612E+000	8.34828E-001	4.31742E+002	8.07687E+001	2.24856E+002	1.50881E+002	4.00835E-001	8.22427E-001	-1.56119E-001	-1.42509E+002	-9.28355E+001	-1.50552E-001	-1.40365E+002	-9.87163E+001
1.32862E+002	6.11026E+002	8.98084E+001	7.27414E+001	1.20670E+000	1.70832E+000	7.56600E+003	4.18075E+002	1.00000E+000	3.96000E+002	2.00000E+001	5.90140E+004	2.06143E+000	2.47189E+001	1.38729E-002	1.96397E-002	5.55606E-002	1.09437E-001	1.19150E+004	8.97842E+001	7.26352E+001	8.58201E-003	8.58201E-003	5.30025E+005	6.70000E+001	2.40000E+001	0.00000E+000	3.88704E+002	7.06576E+001	1.99480E+002	1.00000E+002	7.78112E-001	1.73678E-002	0.00000E+000	1.50435E+002	3.30935E+000	8.33749E-001	4.31742E+002	8.07687E+001	2.24856E+002	1.50953E+002	4.00835E-001	8.22427E-001	-1.72080E-001	-1.40811E+002	-6.69854E+001	-1.50552E-001	-1.40293E+002	-9.86503E+001
1.42618E+002	8.03989E+002	8.97678E+001	7.26267E+001	1.14807E+000	1.59216E+000	8.97200E+003	8.67913E+002	1.00000E+000	3.97000E+002	7.00000E+000	5.91450E+004	1.82791E+000	2.83547E+001	1.21206E-002	1.68090E-002	5.10922E-002	9.67861E-002	1.19150E+004	8.97847E+001	7.26353E+001	8.58201E-003	8.58201E-003	5.30025E+005	6.70000E+001	2.50000E+001	0.00000E+000	5.21208E+002	7.96144E+001	2.45403E+002	1.00000E+002	1.00031E+000	3.26453E-002	0.00000E+000	1.47886E+002	2.81224E+000	9.00977E-001	4.31742E+002	8.07687E+001	2.24856E+002	1.51087E+002	4.00835E-001	8.22427E-001	-1.62065E-001	-1.43360E+002	-8.48931E+001	-1.50552E-001	-1.40159E+002	-9.85117E+001
1.29072E+002	4.12853E+002	8.97798E+001	7.26074E+001	1.14373E+000	1.59179E+000	4.58900E+003	3.00806E+002	1.00000E+000	3.98000E+002	5.90000E+001	5.93340E+004	1.82059E+000	2.03188E+001	1.68836E-002	2.34978E-002	4.99983E-002	9.38452E-002	1.19150E+004	8.97852E+001	7.26355E+001	8.58201E-003	8.58201E-003	5.30025E+005	6.70000E+001	2.60000E+001	0.00000E+000	2.48696E+002	4.42364E+001	1.54195E+002	1.00000E+002	5.26960E-001	3.19013E-002	0.00000E+000	1.60050E+002	4.33089E+000	8.18041E-001	4.31742E+002	8.07687E+001	2.24856E+002	1.51211E+002	4.00835E-001	8.22427E-001	-1.63793E-001	-1.31196E+002	-7.01304E+001	-1.50552E-001	-1.40035E+002	-9.83902E+001
1.33768E+002	5.48480E+002	8.97468E+001	7.27023E+001	1.20264E+000	1.65784E+000	6.61600E+003	4.26974E+002	1.00000E+000	3.99000E+002	2.80000E+001	5.94590E+004	1.99378E+000	2.34196E+001	1.47856E-002	2.03819E-002	5.34248E-002	9.94836E-002	1.19150E+004	8.97855E+001	7.26348E+001	8.58201E-003	8.58201E-003	5.30025E+005	6.70000E+001	2.70000E+001	0.00000E+000	3.35320E+002	5.44070E+001	1.92616E+002	1.00000E+002	6.86896E-001	2.54018E-002	0.00000E+000	1.56695E+002	3.47644E+000	8.48748E-001	4.31742E+002	8.07687E+001	2.24856E+002	1.51335E+002	4.00835E-001	8.22427E-001	-1.59132E-001	-1.34551E+002	-8.04466E+001	-1.50552E-001	-1.39911E+002	-9.82593E+001
1.34524E+002	4.76035E+002	8.98240E+001	7.26403E+001	1.15288E+000	1.58292E+000	5.30500E+003	3.20653E+002	1.00000E+000	4.00000E+002	4.30000E+001	5.96240E+004	1.82491E+000	2.18182E+001	1.58285E-002	2.17328E-002	5.01563E-002	9.20803E-002	1.19150E+004	8.97870E+001	7.26336E+001	8.58201E-003	8.58201E-003	5.30025E+005	6.70000E+001	2.80000E+001	0.00000E+000	2.71039E+002	5.93318E+001	1.67628E+002	1.00000E+002	5.86979E-001	2.41867E-002	0.00000E+000	1.59358E+002	4.37257E+000	7.53584E-001	4.31742E+002	8.07687E+001	2.24856E+002	1.51513E+002	4.00835E-001	8.22427E-001	-1.57191E-001	-1.31888E+002	-8.06573E+001	-1.50552E-001	-1.39732E+002	-9.80939E+001
1.28230E+002	4.37363E+002	8.98034E+001	7.26055E+001	1.20281E+000	1.63207E+000	5.21300E+003	2.80425E+002	1.00000E+000	4.01000E+002	4.90000E+001	5.97760E+004	1.96307E+000	2.09132E+001	1.66592E-002	2.26045E-002	4.87911E-002	8.71652E-002	1.19150E+004	8.97870E+001	7.26332E+001	8.58201E-003	8.58201E-003	5.30025E+005	6.70000E+001	2.90000E+001	0.00000E+000	2.61810E+002	4.93646E+001	1.50748E+002	1.00000E+002	5.44864E-001	1.89052E-002	0.00000E+000	1.56498E+002	4.12553E+000	8.05726E-001	4.31742E+002	8.07687E+001	2.24856E+002	1.51669E+002	4.00835E-001	8.22427E-001	-1.51419E-001	-1.34748E+002	-9.18700E+001	-1.50552E-001	-1.39576E+002	-9.79352E+001
1.33643E+002	6.24320E+002	8.98259E+001	7.25831E+001	1.28436E+000	1.68399E+000	8.12800E+003	7.52925E+002	1.00000E+000	4.02000E+002	1.90000E+001	5.98910E+004	2.16285E+000	2.49864E+001	1.42460E-002	1.86787E-002	5.92416E-002	1.00497E-001	1.19150E+004	8.97875E+001	7.26337E+001	8.58201E-003	8.58201E-003	5.30025E+005	6.70000E+001	3.00000E+001	0.00000E+000	3.95600E+002	7.91347E+001	1.86029E+002	1.00000E+002	7.81106E-001	3.34287E-002	0.00000E+000	1.46730E+002	3.22961E+000	8.24271E-001	4.31742E+002	8.07687E+001	2.24856E+002	1.51779E+002	4.00835E-001	8.22427E-001	-1.34631E-001	-1.44516E+002	-1.24773E+002	-1.50552E-001	-1.39466E+002	-9.78291E+001
1.35663E+002	7.23772E+002	8.97812E+001	7.25986E+001	1.21661E+000	1.62653E+000	8.70000E+003	8.32598E+002	1.00000E+000	4.03000E+002	1.30000E+001	6.00240E+004	1.97885E+000	2.69030E+001	1.30434E-002	1.74382E-002	5.17299E-002	9.10338E-002	1.19150E+004	8.97876E+001	7.26339E+001	8.58201E-003	8.58201E-003	5.30025E+005	6.70000E+001	3.10000E+001	0.00000E+000	4.56416E+002	8.57010E+001	2.28836E+002	1.00000E+002	9.10749E-001	2.21884E-002	0.00000E+000	1.50147E+002	3.10448E+000	8.28824E-001	4.31742E+002	8.07687E+001	2.24856E+002	1.51909E+002	4.00835E-001	8.22427E-001	-1.44178E-001	-1.41098E+002	-1.08403E+002	-1.50552E-001	-1.39337E+002	-9.76923E+001
1.26391E+002	6.76791E+002	8.97734E+001	7.26499E+001	1.18975E+000	1.69784E+000	8.24000E+003	4.28505E+002	1.00000E+000	4.04000E+002	1.40000E+001	6.01740E+004	2.02001E+000	2.60152E+001	1.31067E-002	1.87040E-002	5.44891E-002	1.09165E-001	1.19150E+004	8.97876E+001	7.26334E+001	8.58201E-003	8.58201E-003	5.30025E+005	6.70000E+001	3.20000E+001	0.00000E+000	4.01666E+002	8.17333E+001	2.25987E+002	1.00000E+002	8.36994E-001	2.11300E-002	0.00000E+000	1.55312E+002	3.36975E+000	7.84603E-001	4.31742E+002	8.07687E+001	2.24856E+002	1.52068E+002	4.00835E-001	8.22427E-001	-1.75957E-001	-1.35933E+002	-5.59654E+001	-1.50552E-001	-1.39178E+002	-9.75315E+001
1.35962E+002	7.63586E+002	8.97720E+001	7.26290E+001	1.21116E+000	1.57068E+000	8.87200E+003	5.99035E+002	1.00000E+000	4.05000E+002	9.00000E+000	6.03090E+004	1.90236E+000	2.76331E+001	1.28586E-002	1.66755E-002	4.92852E-002	8.16221E-002	1.19150E+004	8.97876E+001	7.26329E+001	8.58201E-003	8.58201E-003	5.30025E+005	6.70000E+001	3.30000E+001	0.00000E+000	4.65986E+002	9.40223E+001	2.57201E+002	1.00000E+002	9.64413E-001	1.79537E-002	0.00000E+000	1.54565E+002	3.22632E+000	7.89756E-001	4.31742E+002	8.07687E+001	2.24856E+002	1.52230E+002	4.00835E-001	8.22427E-001	-1.29238E-001	-1.36680E+002	-1.24011E+002	-1.50552E-001	-1.39016E+002	-9.73695E+001
1.32855E+002	7.59029E+002	8.97915E+001	7.26037E+001	1.23325E+000	1.65737E+000	9.38600E+003	6.40050E+002	1.00000E+000	4.06000E+002	9.00000E+000	6.04600E+004	2.04394E+000	2.75505E+001	1.27295E-002	1.71072E-002	5.49583E-002	9.79524E-002	1.19150E+004	8.97873E+001	7.26331E+001	8.58201E-003	8.58201E-003	5.30025E+005	6.70000E+001	3.40000E+001	0.00000E+000	4.84896E+002	8.43274E+001	2.46350E+002	1.00000E+002	9.63315E-001	2.27347E-002	0.00000E+000	1.51721E+002	2.91942E+000	8.48545E-001	4.31742E+002	8.07687E+001	2.24856E+002	1.52413E+002	4.00835E-001	8.22427E-001	-1.46723E-001	-1.39524E+002	-1.03287E+002	-1.50552E-001	-1.38833E+002	-9.71902E+001
1.33663E+002	7.18248E+002	8.97621E+001	7.26085E+001	1.20828E+000	1.59310E+000	8.42900E+003	4.69236E+002	1.00000E+000	4.07000E+002	1.20000E+001	6.06080E+004	1.92491E+000	2.68002E+001	1.31607E-002	1.73522E-002	4.54434E-002	7.74408E-002	1.19150E+004	8.97867E+001	7.26329E+001	8.58201E-003	8.58201E-003	5.30025E+005	6.70000E+001	3.50000E+001	0.00000E+000	4.33887E+002	8.78995E+001	2.31436E+002	1.00000E+002	8.89230E-001	1.53086E-002	0.00000E+000	1.53193E+002	3.29383E+000	7.93637E-001	4.31742E+002	8.07687E+001	2.24856E+002	1.52563E+002	4.00835E-001	8.22427E-001	-1.37366E-001	-1.38053E+002	-1.14644E+002	-1.50552E-001	-1.38682E+002	-9.70346E+001
1.42349E+002	7.69251E+002	8.97821E+001	7.26990E+001	1.17544E+000	1.53754E+000	8.51800E+003	8.22193E+002	1.00000E+000	4.08000E+002	9.00000E+000	6.07430E+004	1.80728E+000	2.77354E+001	1.27359E-002	1.66593E-002	5.35753E-002	9.04729E-002	1.19150E+004	8.97861E+001	7.26336E+001	8.58201E-003	8.58201E-003	5.30025E+005	6.70000E+001	3.60000E+001	0.00000E+000	4.81737E+002	8.74716E+001	2.37966E+002	1.00000E+002	9.53684E-001	3.27430E-002	0.00000E+000	1.50476E+002	3.08835E+000	8.42009E-001	4.31742E+002	8.07687E+001	2.24856E+002	1.52693E+002	4.00835E-001	8.22427E-001	-1.33470E-001	-1.40770E+002	-1.22556E+002	-1.50552E-001	-1.38552E+002	-9.69064E+001
1.33366E+002	5.36203E+002	8.97479E+001	7.26229E+001	1.13980E+000	1.61669E+000	6.01800E+003	3.85012E+002	1.00000E+000	4.09000E+002	3.20000E+001	6.09130E+004	1.84270E+000	2.31561E+001	1.46927E-002	2.08402E-002	4.81179E-002	9.42699E-002	1.19150E+004	8.97849E+001	7.26328E+001	8.58201E-003	8.58201E-003	5.30025E+005	6.70000E+001	3.70000E+001	0.00000E+000	3.36086E+002	6.49195E+001	1.63860E+002	1.00000E+002	6.67490E-001	2.60045E-002	0.00000E+000	1.49619E+002	3.74371E+000	8.26386E-001	4.31742E+002	8.07687E+001	2.24856E+002	1.52830E+002	4.00835E-001	8.22427E-001	-1.73009E-001	-1.41626E+002	-6.63332E+001	-1.50552E-001	-1.38416E+002	-9.67659E+001
1.29645E+002	6.13876E+002	8.98008E+001	7.27322E+001	1.20123E+000	1.61854E+000	7.24600E+003	6.01088E+002	1.00000E+000	4.10000E+002	2.00000E+001	6.10380E+004	1.94424E+000	2.47765E+001	1.41116E-002	1.90141E-002	5.17316E-002	9.21824E-002	1.19150E+004	8.97845E+001	7.26332E+001	8.58201E-003	8.58201E-003	5.30025E+005	6.70000E+001	3.80000E+001	0.00000E+000	4.07787E+002	8.49900E+001	1.48285E+002	1.00000E+002	7.59680E-001	1.66103E-002	0.00000E+000	1.37996E+002	3.16226E+000	8.91588E-001	4.31742E+002	8.07687E+001	2.24856E+002	1.53015E+002	4.00835E-001	8.22427E-001	-1.47994E-001	-1.53249E+002	-1.15228E+002	-1.50552E-001	-1.38231E+002	-9.65875E+001
1.22279E+002	4.38479E+002	8.97620E+001	7.26352E+001	1.16401E+000	1.56078E+000	4.87600E+003	2.55949E+002	1.00000E+000	4.11000E+002	5.00000E+001	6.12120E+004	1.81677E+000	2.09399E+001	1.66696E-002	2.23517E-002	4.79111E-002	8.35449E-002	1.19150E+004	8.97847E+001	7.26331E+001	8.58201E-003	8.58201E-003	5.30025E+005	6.70000E+001	3.90000E+001	0.00000E+000	2.70388E+002	5.68949E+001	1.32261E+002	1.00000E+002	5.43020E-001	2.87183E-002	0.00000E+000	1.49460E+002	4.30387E+000	7.98583E-001	4.31742E+002	8.07687E+001	2.24856E+002	1.53190E+002	4.00835E-001	8.22427E-001	-1.45613E-001	-1.41786E+002	-1.07093E+002	-1.50552E-001	-1.38055E+002	-9.64071E+001
1.37036E+002	7.62004E+002	8.97924E+001	7.26198E+001	1.17322E+000	1.64012E+000	8.90100E+003	8.26831E+002	1.00000E+000	4.12000E+002	1.10000E+001	6.13140E+004	1.92422E+000	2.76044E+001	1.24354E-002	1.73842E-002	5.30963E-002	1.02227E-001	1.19150E+004	8.97848E+001	7.26337E+001	8.58201E-003	8.58201E-003	5.30025E+005	6.70000E+001	4.00000E+001	0.00000E+000	4.78640E+002	7.93847E+001	2.57913E+002	1.00000E+002	9.63121E-001	2.42185E-002	0.00000E+000	1.55616E+002	2.98856E+000	8.51197E-001	4.31742E+002	8.07687E+001	2.24856E+002	1.53372E+002	4.00835E-001	8.22427E-001	-1.65958E-001	-1.35629E+002	-7.12783E+001	-1.50552E-001	-1.37873E+002	-9.62301E+001
1.44254E+002	7.85242E+002	8.98041E+001	7.26117E+001	1.13146E+000	1.59746E+000	8.66200E+003	7.43120E+002	1.00000E+000	4.13000E+002	1.00000E+001	6.14630E+004	1.80745E+000	2.80222E+001	1.21571E-002	1.71640E-002	4.87623E-002	9.55203E-002	1.19150E+004	8.97847E+001	7.26345E+001	8.58201E-003	8.58201E-003	5.30025E+005	6.70000E+001	4.10000E+001	0.00000E+000	4.82408E+002	8.66929E+001	2.63555E+002	1.00000E+002	9.82723E-001	2.51353E-002	0.00000E+000	1.56008E+002	3.12031E+000	8.26427E-001	4.31742E+002	8.07687E+001	2.24856E+002	1.53515E+002	4.00835E-001	8.22427E-001	-1.70764E-001	-1.35237E+002	-6.34726E+001	-1.50552E-001	-1.37730E+002	-9.60895E+001
1.33583E+002	7.01052E+002	8.97577E+001	7.26683E+001	1.21028E+000	1.56387E+000	8.10700E+003	5.47783E+002	1.00000E+000	4.14000E+002	1.20000E+001	6.15980E+004	1.89271E+000	2.64774E+001	1.34417E-002	1.73688E-002	4.95704E-002	8.14169E-002	1.19150E+004	8.97850E+001	7.26363E+001	8.58201E-003	8.58201E-003	5.30025E+005	6.70000E+001	4.20000E+001	0.00000E+000	4.31367E+002	8.23744E+001	2.17688E+002	1.00000E+002	8.64002E-001	1.94264E-002	0.00000E+000	1.52092E+002	3.24129E+000	8.22364E-001	4.31742E+002	8.07687E+001	2.24856E+002	1.53682E+002	4.00835E-001	8.22427E-001	-1.27459E-001	-1.39154E+002	-1.28783E+002	-1.50552E-001	-1.37564E+002	-9.59145E+001
1.44469E+002	6.82251E+002	8.97951E+001	7.26606E+001	1.13561E+000	1.68898E+000	7.90300E+003	5.40696E+002	1.00000E+000	4.15000E+002	1.40000E+001	6.17470E+004	1.91803E+000	2.61199E+001	1.27742E-002	1.89989E-002	5.25533E-002	1.14161E-001	1.19150E+004	8.97849E+001	7.26357E+001	8.58201E-003	8.58201E-003	5.30025E+005	6.70000E+001	4.30000E+001	0.00000E+000	4.16106E+002	8.48638E+001	2.11939E+002	1.00000E+002	8.42052E-001	2.24718E-002	0.00000E+000	1.52220E+002	3.37480E+000	7.99957E-001	4.31742E+002	8.07687E+001	2.24856E+002	1.53847E+002	4.00835E-001	8.22427E-001	-1.95912E-001	-1.39025E+002	-2.56502E+001	-1.50552E-001	-1.37398E+002	-9.57553E+001
1.39068E+002	7.34940E+002	8.97768E+001	7.27125E+001	1.18197E+000	1.61801E+000	8.54200E+003	6.11892E+002	1.00000E+000	4.16000E+002	1.20000E+001	6.18940E+004	1.91243E+000	2.71098E+001	1.27887E-002	1.75065E-002	5.05246E-002	9.31123E-002	1.19150E+004	8.97846E+001	7.26363E+001	8.58201E-003	8.58201E-003	5.30025E+005	6.70000E+001	4.40000E+001	0.00000E+000	4.57329E+002	9.21346E+001	2.17966E+002	1.00000E+002	9.07073E-001	1.92350E-002	0.00000E+000	1.49535E+002	3.17184E+000	8.18691E-001	4.31742E+002	8.07687E+001	2.24856E+002	1.54077E+002	4.00835E-001	8.22427E-001	-1.55730E-001	-1.41711E+002	-9.26063E+001	-1.50552E-001	-1.37168E+002	-9.55215E+001
1.26621E+002	7.55276E+002	8.97553E+001	7.26513E+001	1.23144E+000	1.67373E+000	9.39900E+003	4.46384E+002	1.00000E+000	4.17000E+002	1.10000E+001	6.20450E+004	2.06109E+000	2.74823E+001	1.27020E-002	1.72641E-002	4.73407E-002	8.58631E-002	1.19150E+004	8.97837E+001	7.26358E+001	8.58201E-003	8.58201E-003	5.30025E+005	6.70000E+001	4.50000E+001	0.00000E+000	4.72538E+002	8.56278E+001	2.33510E+002	1.00000E+002	9.35369E-001	8.43536E-003	0.00000E+000	1.52136E+002	2.93826E+000	8.42519E-001	4.31742E+002	8.07687E+001	2.24856E+002	1.54316E+002	4.00835E-001	8.22427E-001	-1.52244E-001	-1.39110E+002	-9.50432E+001	-1.50552E-001	-1.36929E+002	-9.52798E+001
1.42420E+002	8.31069E+002	8.98245E+001	7.26027E+001	1.13454E+000	1.59875E+000	9.19900E+003	4.87253E+002	1.00000E+000	4.18000E+002	1.00000E+001	6.21910E+004	1.81384E+000	2.88283E+001	1.18290E-002	1.66690E-002	4.28055E-002	8.31981E-002	1.19150E+004	8.97830E+001	7.26369E+001	8.58201E-003	8.58201E-003	5.30025E+005	6.70000E+001	4.60000E+001	0.00000E+000	5.19616E+002	1.01285E+002	2.53497E+002	1.00000E+002	1.03325E+000	1.48449E-002	0.00000E+000	1.51257E+002	3.03880E+000	8.23453E-001	4.31742E+002	8.07687E+001	2.24856E+002	1.54504E+002	4.00835E-001	8.22427E-001	-1.69836E-001	-1.39989E+002	-6.96726E+001	-1.50552E-001	-1.36741E+002	-9.51039E+001
1.36861E+002	6.08127E+002	8.97601E+001	7.26341E+001	1.17257E+000	1.64260E+000	7.10900E+003	4.79882E+002	1.00000E+000	4.19000E+002	2.00000E+001	6.23490E+004	1.92606E+000	2.46602E+001	1.39070E-002	1.94817E-002	5.22246E-002	1.00509E-001	1.19150E+004	8.97828E+001	7.26385E+001	8.58201E-003	8.58201E-003	5.30025E+005	6.70000E+001	4.70000E+001	0.00000E+000	3.57849E+002	8.12287E+001	1.95825E+002	1.00000E+002	7.49361E-001	2.41530E-002	0.00000E+000	1.55765E+002	3.78535E+000	7.51972E-001	4.31742E+002	8.07687E+001	2.24856E+002	1.54665E+002	4.00835E-001	8.22427E-001	-1.66962E-001	-1.35480E+002	-6.95882E+001	-1.50552E-001	-1.36581E+002	-9.49323E+001
1.40814E+002	7.24375E+002	8.98103E+001	7.26057E+001	1.16841E+000	1.56711E+000	8.11300E+003	6.92258E+002	1.00000E+000	4.20000E+002	1.30000E+001	6.24830E+004	1.83104E+000	2.69142E+001	1.29720E-002	1.73984E-002	5.03067E-002	8.90127E-002	1.19150E+004	8.97825E+001	7.26382E+001	8.58201E-003	8.58201E-003	5.30025E+005	6.70000E+001	4.80000E+001	0.00000E+000	4.55350E+002	7.28963E+001	2.32977E+002	1.00000E+002	8.99039E-001	2.91067E-002	0.00000E+000	1.54924E+002	3.06276E+000	8.69976E-001	4.31742E+002	8.07687E+001	2.24856E+002	1.54851E+002	4.00835E-001	8.22427E-001	-1.45749E-001	-1.36321E+002	-1.01448E+002	-1.50552E-001	-1.36395E+002	-9.47549E+001
1.36384E+002	7.55259E+002	8.97695E+001	7.26825E+001	1.15031E+000	1.59544E+000	8.45300E+003	6.94917E+002	1.00000E+000	4.21000E+002	1.10000E+001	6.26220E+004	1.83524E+000	2.74820E+001	1.25115E-002	1.73530E-002	4.82225E-002	9.10948E-002	1.19150E+004	8.97816E+001	7.26387E+001	8.58201E-003	8.58201E-003	5.30025E+005	6.70000E+001	4.90000E+001	0.00000E+000	4.49870E+002	9.55267E+001	2.51797E+002	1.00000E+002	9.40663E-001	1.85000E-002	0.00000E+000	1.57690E+002	3.38387E+000	7.71422E-001	4.31742E+002	8.07687E+001	2.24856E+002	1.54975E+002	4.00835E-001	8.22427E-001	-1.62115E-001	-1.33556E+002	-7.50129E+001	-1.50552E-001	-1.36271E+002	-9.46231E+001
1.32157E+002	6.26878E+002	8.97544E+001	7.26600E+001	1.21221E+000	1.67799E+000	7.69900E+003	4.49214E+002	1.00000E+000	4.22000E+002	1.80000E+001	6.27710E+004	2.03409E+000	2.50375E+001	1.38153E-002	1.91238E-002	5.34216E-002	1.00559E-001	1.19150E+004	8.97812E+001	7.26386E+001	8.58201E-003	8.58201E-003	5.30025E+005	6.70000E+001	5.00000E+001	0.00000E+000	4.17516E+002	7.90025E+001	1.64712E+002	1.00000E+002	7.83009E-001	1.77077E-002	0.00000E+000	1.43755E+002	3.06191E+000	8.93310E-001	4.31742E+002	8.07687E+001	2.24856E+002	1.55126E+002	4.00835E-001	8.22427E-001	-1.61159E-001	-1.47491E+002	-9.03770E+001	-1.50552E-001	-1.36119E+002	-9.44695E+001
1.32336E+002	7.01523E+002	8.97710E+001	7.26311E+001	1.17980E+000	1.54901E+000	7.85300E+003	6.49782E+002	1.00000E+000	4.23000E+002	1.40000E+001	6.29230E+004	1.82752E+000	2.64863E+001	1.33134E-002	1.74798E-002	5.00499E-002	8.48553E-002	1.19150E+004	8.97808E+001	7.26385E+001	8.58201E-003	8.58201E-003	5.30025E+005	6.70000E+001	5.10000E+001	0.00000E+000	4.32701E+002	9.00536E+001	2.32578E+002	1.00000E+002	8.91653E-001	2.50343E-002	0.00000E+000	1.56158E+002	3.45559E+000	7.83738E-001	4.31742E+002	8.07687E+001	2.24856E+002	1.55338E+002	4.00835E-001	8.22427E-001	-1.35301E-001	-1.35088E+002	-1.14443E+002	-1.50552E-001	-1.35908E+002	-9.42612E+001
1.35541E+002	7.27906E+002	8.97412E+001	7.27265E+001	1.15508E+000	1.57972E+000	8.10800E+003	3.90906E+002	1.00000E+000	4.24000E+002	1.40000E+001	6.30680E+004	1.82471E+000	2.69797E+001	1.28279E-002	1.75438E-002	4.66756E-002	8.55943E-002	1.19150E+004	8.97813E+001	7.26404E+001	8.58201E-003	8.58201E-003	5.30025E+005	6.70000E+001	5.20000E+001	0.00000E+000	4.38149E+002	8.92419E+001	2.41863E+002	1.00000E+002	9.07820E-001	1.36637E-002	0.00000E+000	1.57761E+002	3.38783E+000	7.86742E-001	4.31742E+002	8.07687E+001	2.24856E+002	1.55491E+002	4.00835E-001	8.22427E-001	-1.55274E-001	-1.33484E+002	-8.50379E+001	-1.50552E-001	-1.35755E+002	-9.41020E+001
1.37556E+002	7.08331E+002	8.97318E+001	7.26663E+001	1.16085E+000	1.54456E+000	7.78500E+003	4.08667E+002	1.00000E+000	4.25000E+002	1.50000E+001	6.32230E+004	1.79300E+000	2.66145E+001	1.31567E-002	1.75055E-002	4.60488E-002	7.99095E-002	1.19150E+004	8.97817E+001	7.26414E+001	8.58201E-003	8.58201E-003	5.30025E+005	6.70000E+001	5.30000E+001	0.00000E+000	4.32933E+002	8.30734E+001	2.35494E+002	1.00000E+002	8.86997E-001	2.06590E-002	0.00000E+000	1.57608E+002	3.36854E+000	8.07496E-001	4.31742E+002	8.07687E+001	2.24856E+002	1.55694E+002	4.00835E-001	8.22427E-001	-1.41830E-001	-1.33638E+002	-1.04166E+002	-1.50552E-001	-1.35551E+002	-9.38979E+001
1.27981E+002	7.23744E+002	8.97632E+001	7.26280E+001	1.21035E+000	1.61177E+000	8.59000E+003	5.54974E+002	1.00000E+000	4.26000E+002	1.30000E+001	6.33690E+004	1.95081E+000	2.69025E+001	1.30592E-002	1.73902E-002	4.87214E-002	8.49016E-002	1.19150E+004	8.97821E+001	7.26416E+001	8.58201E-003	8.58201E-003	5.30025E+005	6.70000E+001	5.40000E+001	0.00000E+000	4.55982E+002	9.05592E+001	2.24412E+002	1.00000E+002	9.10934E-001	1.34866E-002	0.00000E+000	1.52863E+002	3.17476E+000	8.15649E-001	4.31742E+002	8.07687E+001	2.24856E+002	1.55860E+002	4.00835E-001	8.22427E-001	-1.42238E-001	-1.38383E+002	-1.08358E+002	-1.50552E-001	-1.35385E+002	-9.37378E+001
1.38259E+002	7.47697E+002	8.97902E+001	7.26835E+001	1.18038E+000	1.63249E+000	8.74700E+003	7.00146E+002	1.00000E+000	4.27000E+002	1.00000E+001	6.35240E+004	1.92697E+000	2.73440E+001	1.26210E-002	1.74551E-002	5.16148E-002	9.71668E-002	1.19150E+004	8.97826E+001	7.26416E+001	8.58201E-003	8.58201E-003	5.30025E+005	6.70000E+001	5.50000E+001	0.00000E+000	4.89223E+002	7.34995E+001	2.20589E+002	1.00000E+002	9.26359E-001	2.39587E-002	0.00000E+000	1.51230E+002	2.79966E+000	9.16594E-001	4.31742E+002	8.07687E+001	2.24856E+002	1.56058E+002	4.00835E-001	8.22427E-001	-1.60729E-001	-1.40016E+002	-8.35478E+001	-1.50552E-001	-1.35188E+002	-9.35436E+001
1.31761E+002	7.37379E+002	8.97948E+001	7.26444E+001	1.21212E+000	1.66887E+000	9.01500E+003	6.08209E+002	1.00000E+000	4.28000E+002	1.10000E+001	6.36890E+004	2.02287E+000	2.71547E+001	1.27663E-002	1.75768E-002	5.26719E-002	9.83189E-002	1.19150E+004	8.97838E+001	7.26423E+001	8.58201E-003	8.58201E-003	5.30025E+005	6.70000E+001	5.60000E+001	0.00000E+000	4.62008E+002	8.71271E+001	2.24057E+002	1.00000E+002	9.13714E-001	1.99185E-002	0.00000E+000	1.52928E+002	3.02750E+000	8.34919E-001	4.31742E+002	8.07687E+001	2.24856E+002	1.56202E+002	4.00835E-001	8.22427E-001	-1.58538E-001	-1.38318E+002	-8.51006E+001	-1.50552E-001	-1.35043E+002	-9.34005E+001
1.36693E+002	7.36663E+002	8.98011E+001	7.26127E+001	1.19662E+000	1.58600E+000	8.53000E+003	7.19341E+002	1.00000E+000	4.29000E+002	1.30000E+001	6.38520E+004	1.89785E+000	2.71415E+001	1.29564E-002	1.71723E-002	5.09180E-002	8.80658E-002	1.19150E+004	8.97841E+001	7.26431E+001	8.58201E-003	8.58201E-003	5.30025E+005	6.70000E+001	5.70000E+001	0.00000E+000	4.93870E+002	7.49993E+001	2.17476E+002	1.00000E+002	9.30173E-001	2.23258E-002	0.00000E+000	1.50583E+002	2.82311E+000	9.20470E-001	4.31742E+002	8.07687E+001	2.24856E+002	1.56366E+002	4.00835E-001	8.22427E-001	-1.39931E-001	-1.40663E+002	-1.13795E+002	-1.50552E-001	-1.34880E+002	-9.32382E+001
1.37510E+002	7.42229E+002	8.98077E+001	7.26283E+001	1.20322E+000	1.63688E+000	8.87000E+003	6.05570E+002	1.00000E+000	4.30000E+002	1.10000E+001	6.39940E+004	1.96952E+000	2.72439E+001	1.27757E-002	1.73802E-002	5.30063E-002	9.66542E-002	1.19150E+004	8.97846E+001	7.26431E+001	8.58201E-003	8.58201E-003	5.30025E+005	6.70000E+001	5.80000E+001	0.00000E+000	4.74211E+002	8.87062E+001	2.32821E+002	1.00000E+002	9.40237E-001	2.37344E-002	0.00000E+000	1.53875E+002	3.05353E+000	8.34539E-001	4.31742E+002	8.07687E+001	2.24856E+002	1.56550E+002	4.00835E-001	8.22427E-001	-1.52691E-001	-1.37371E+002	-9.26712E+001	-1.50552E-001	-1.34696E+002	-9.30551E+001
1.38645E+002	7.07963E+002	8.97840E+001	7.26860E+001	1.19666E+000	1.63727E+000	8.41300E+003	6.95078E+002	1.00000E+000	4.31000E+002	1.20000E+001	6.41390E+004	1.95926E+000	2.66076E+001	1.30465E-002	1.78503E-002	5.53005E-002	1.02041E-001	1.19150E+004	8.97846E+001	7.26429E+001	8.58201E-003	8.58201E-003	5.30025E+005	6.70000E+001	5.90000E+001	0.00000E+000	4.35610E+002	9.32490E+001	2.28769E+002	1.00000E+002	8.94590E-001	2.63629E-002	0.00000E+000	1.56186E+002	3.36139E+000	7.78426E-001	4.31742E+002	8.07687E+001	2.24856E+002	1.56713E+002	4.00835E-001	8.22427E-001	-1.55479E-001	-1.35060E+002	-8.63231E+001	-1.50552E-001	-1.34533E+002	-9.28873E+001
1.40888E+002	6.30756E+002	8.98220E+001	7.26474E+001	1.14692E+000	1.56892E+000	6.94200E+003	5.08323E+002	1.00000E+000	4.32000E+002	2.10000E+001	6.42970E+004	1.79942E+000	2.51149E+001	1.37655E-002	1.88303E-002	4.97307E-002	9.12093E-002	1.19150E+004	8.97852E+001	7.26423E+001	8.58201E-003	8.58201E-003	5.30025E+005	6.70000E+001	6.00000E+001	0.00000E+000	3.90185E+002	6.66739E+001	2.07777E+002	1.00000E+002	7.84634E-001	2.60692E-002	0.00000E+000	1.58482E+002	3.40953E+000	8.44841E-001	4.31742E+002	8.07687E+001	2.24856E+002	1.56939E+002	4.00835E-001	8.22427E-001	-1.55384E-001	-1.32763E+002	-8.41712E+001	-1.50552E-001	-1.34306E+002	-9.26677E+001
1.34254E+002	6.06810E+002	8.97822E+001	7.26577E+001	1.16923E+000	1.51150E+000	6.59000E+003	3.37004E+002	1.00000E+000	4.33000E+002	2.00000E+001	6.44410E+004	1.76728E+000	2.46335E+001	1.44031E-002	1.86193E-002	4.58699E-002	7.49616E-002	1.19150E+004	8.97852E+001	7.26423E+001	8.58201E-003	8.58201E-003	5.30025E+005	6.70000E+001	6.10000E+001	0.00000E+000	3.87905E+002	6.40357E+001	1.84828E+002	1.00000E+002	7.52627E-001	2.21234E-002	0.00000E+000	1.53956E+002	3.36956E+000	8.77395E-001	4.31742E+002	8.07687E+001	2.24856E+002	1.57117E+002	4.00835E-001	8.22427E-001	-1.27678E-001	-1.37289E+002	-1.26641E+002	-1.50552E-001	-1.34129E+002	-9.24837E+001
1.29037E+002	7.47790E+002	8.97516E+001	7.26618E+001	1.19111E+000	1.65384E+000	8.92400E+003	3.87146E+002	1.00000E+000	4.34000E+002	1.10000E+001	6.45910E+004	1.96990E+000	2.73457E+001	1.26087E-002	1.75071E-002	4.64167E-002	8.77235E-002	1.19150E+004	8.97862E+001	7.26417E+001	8.58201E-003	8.58201E-003	5.30025E+005	6.70000E+001	6.20000E+001	0.00000E+000	4.74332E+002	1.01502E+002	2.12828E+002	1.00000E+002	9.32740E-001	1.18624E-002	0.00000E+000	1.49676E+002	3.11652E+000	8.15195E-001	4.31742E+002	8.07687E+001	2.24856E+002	1.57308E+002	4.00835E-001	8.22427E-001	-1.62650E-001	-1.41569E+002	-8.22204E+001	-1.50552E-001	-1.33937E+002	-9.22871E+001
1.27915E+002	6.08713E+002	8.97699E+001	7.25792E+001	1.14835E+000	1.64563E+000	6.98700E+003	3.40538E+002	1.00000E+000	4.35000E+002	2.20000E+001	6.47410E+004	1.88975E+000	2.46721E+001	1.37381E-002	1.96873E-002	4.64105E-002	9.29217E-002	1.19150E+004	8.97866E+001	7.26433E+001	8.58201E-003	8.58201E-003	5.30025E+005	6.70000E+001	6.30000E+001	0.00000E+000	4.01857E+002	7.17808E+001	1.74192E+002	1.00000E+002	7.66442E-001	2.08259E-002	0.00000E+000	1.50046E+002	3.26006E+000	8.80725E-001	4.31742E+002	8.07687E+001	2.24856E+002	1.57507E+002	4.00835E-001	8.22427E-001	-1.77983E-001	-1.41200E+002	-5.79804E+001	-1.50552E-001	-1.33738E+002	-9.20924E+001
1.30266E+002	6.63842E+002	8.98073E+001	7.26359E+001	1.23442E+000	1.61424E+000	8.03700E+003	6.89927E+002	1.00000E+000	4.36000E+002	1.40000E+001	6.48750E+004	1.99264E+000	2.57651E+001	1.37694E-002	1.80061E-002	5.53598E-002	9.33308E-002	1.19150E+004	8.97875E+001	7.26447E+001	8.58201E-003	8.58201E-003	5.30025E+005	6.70000E+001	6.40000E+001	0.00000E+000	4.37917E+002	8.16412E+001	1.98203E+002	1.00000E+002	8.48810E-001	2.80119E-002	0.00000E+000	1.51607E+002	3.12783E+000	8.55897E-001	4.31742E+002	8.07687E+001	2.24856E+002	1.57702E+002	4.00835E-001	8.22427E-001	-1.33333E-001	-1.39638E+002	-1.21611E+002	-1.50552E-001	-1.33543E+002	-9.19024E+001
1.37147E+002	7.97788E+002	8.97539E+001	7.26636E+001	1.17528E+000	1.58687E+000	9.08100E+003	5.30764E+002	1.00000E+000	4.37000E+002	8.00000E+000	6.50240E+004	1.86503E+000	2.82451E+001	1.23332E-002	1.66523E-002	4.70961E-002	8.43812E-002	1.19150E+004	8.97880E+001	7.26451E+001	8.58201E-003	8.58201E-003	5.30025E+005	6.70000E+001	6.50000E+001	0.00000E+000	4.80841E+002	1.21024E+002	2.36683E+002	1.00000E+002	9.90834E-001	1.48787E-002	0.00000E+000	1.52727E+002	3.42515E+000	7.35300E-001	4.31742E+002	8.07687E+001	2.24856E+002	1.57875E+002	4.00835E-001	8.22427E-001	-1.49010E-001	-1.38519E+002	-9.90576E+001	-1.50552E-001	-1.33370E+002	-9.17203E+001
1.46892E+002	7.82203E+002	8.97885E+001	7.26195E+001	1.18395E+000	1.63063E+000	9.17600E+003	7.07646E+002	1.00000E+000	4.38000E+002	9.00000E+000	6.51670E+004	1.93058E+000	2.79679E+001	1.23596E-002	1.70227E-002	5.32881E-002	9.96593E-002	1.19150E+004	8.97877E+001	7.26456E+001	8.58201E-003	8.58201E-003	5.30025E+005	6.70000E+001	6.60000E+001	0.00000E+000	5.05026E+002	9.66571E+001	2.12682E+002	1.00000E+002	9.63741E-001	2.59531E-002	0.00000E+000	1.48922E+002	2.88319E+000	8.68983E-001	4.31742E+002	8.07687E+001	2.24856E+002	1.58038E+002	4.00835E-001	8.22427E-001	-1.58702E-001	-1.42323E+002	-8.88635E+001	-1.50552E-001	-1.33208E+002	-9.15642E+001
1.31596E+002	5.24835E+002	8.97817E+001	7.26080E+001	1.17729E+000	1.49266E+000	5.67700E+003	4.44977E+002	1.00000E+000	4.39000E+002	3.20000E+001	6.53380E+004	1.75730E+000	2.29093E+001	1.56252E-002	1.98107E-002	4.76445E-002	7.48486E-002	1.19150E+004	8.97881E+001	7.26463E+001	8.58201E-003	8.58201E-003	5.30025E+005	6.70000E+001	6.70000E+001	0.00000E+000	3.18600E+002	6.89031E+001	1.73463E+002	1.00000E+002	6.62123E-001	3.12672E-002	0.00000E+000	1.59398E+002	4.14146E+000	7.69128E-001	4.31742E+002	8.07687E+001	2.24856E+002	1.58199E+002	4.00835E-001	8.22427E-001	-1.18115E-001	-1.31847E+002	-1.33298E+002	-1.50552E-001	-1.33046E+002	-9.14017E+001
1.36688E+002	5.71326E+002	8.94209E+001	7.28118E+001	1.13636E+000	1.49177E+000	5.95700E+003	3.57827E+002	1.00000E+000	4.72000E+002	1.00000E+001	7.00150E+004	1.69519E+000	2.39024E+001	1.47231E-002	1.93281E-002	4.79459E-002	8.07949E-002	1.49120E+004	8.93992E+001	7.27875E+001	1.61773E-002	1.61773E-002	1.35682E+005	2.20000E+001	2.00000E+000	0.00000E+000	3.25301E+002	5.11415E+001	2.27017E+002	1.00000E+002	7.10181E-001	2.76765E-002	0.00000E+000	1.78749E+002	3.63778E+000	8.54792E-001	3.36212E+002	6.11802E+001	2.34906E+002	1.78568E+002	7.99109E-001	8.15351E-001	-1.35236E-001	-1.12497E+002	-9.18807E+001	-1.44294E-001	-1.12678E+002	-7.97602E+001
1.47047E+002	6.30549E+002	8.93686E+001	7.27987E+001	1.15172E+000	1.48649E+000	6.64200E+003	3.96245E+002	1.00000E+000	4.73000E+002	7.00000E+000	7.01600E+004	1.71202E+000	2.51107E+001	1.41318E-002	1.82395E-002	4.87213E-002	7.96371E-002	1.49120E+004	8.93990E+001	7.27873E+001	1.61773E-002	1.61773E-002	1.35682E+005	2.20000E+001	3.00000E+000	0.00000E+000	3.52338E+002	5.43757E+001	2.61565E+002	1.00000E+002	7.85869E-001	2.63247E-002	0.00000E+000	1.82071E+002	3.39714E+000	8.66858E-001	3.36212E+002	6.11802E+001	2.34906E+002	1.78704E+002	7.99109E-001	8.15351E-001	-1.26894E-001	-1.09174E+002	-9.94672E+001	-1.44294E-001	-1.12541E+002	-7.96159E+001
1.43447E+002	6.64829E+002	8.93504E+001	7.28571E+001	1.19250E+000	1.57252E+000	7.59500E+003	7.04813E+002	1.00000E+000	4.74000E+002	5.00000E+000	7.03000E+004	1.87523E+000	2.57843E+001	1.36834E-002	1.80440E-002	5.96055E-002	1.02366E-001	1.49120E+004	8.93985E+001	7.27875E+001	1.61773E-002	1.61773E-002	1.35682E+005	2.20000E+001	4.00000E+000	0.00000E+000	3.76241E+002	6.71789E+001	2.58482E+002	1.00000E+002	8.26235E-001	3.35563E-002	0.00000E+000	1.77956E+002	3.36133E+000	8.19288E-001	3.36212E+002	6.11802E+001	2.34906E+002	1.78821E+002	7.99109E-001	8.15351E-001	-1.37438E-001	-1.13289E+002	-8.97152E+001	-1.44294E-001	-1.12424E+002	-7.94946E+001
1.53646E+002	6.64334E+002	8.93169E+001	7.27996E+001	1.11069E+000	1.43358E+000	6.53800E+003	6.32346E+002	1.00000E+000	4.75000E+002	7.00000E+000	7.04420E+004	1.59226E+000	2.57747E+001	1.37363E-002	1.77297E-002	4.81935E-002	7.88223E-002	1.49120E+004	8.93989E+001	7.27892E+001	1.61773E-002	1.61773E-002	1.35682E+005	2.20000E+001	5.00000E+000	0.00000E+000	3.81650E+002	5.50951E+001	2.63130E+002	1.00000E+002	8.23740E-001	2.84348E-002	0.00000E+000	1.78689E+002	3.39285E+000	8.74832E-001	3.36212E+002	6.11802E+001	2.34906E+002	1.78992E+002	7.99109E-001	8.15351E-001	-1.26911E-001	-1.12557E+002	-1.02820E+002	-1.44294E-001	-1.12253E+002	-7.93195E+001
1.44347E+002	6.48335E+002	8.93838E+001	7.28010E+001	1.19719E+000	1.55363E+000	7.36900E+003	5.92398E+002	1.00000E+000	4.76000E+002	5.00000E+000	7.05810E+004	1.86000E+000	2.54624E+001	1.39463E-002	1.80986E-002	5.54298E-002	9.20212E-002	1.49120E+004	8.93991E+001	7.27890E+001	1.61773E-002	1.61773E-002	1.35682E+005	2.20000E+001	6.00000E+000	0.00000E+000	3.64506E+002	7.68261E+001	2.57313E+002	1.00000E+002	8.22208E-001	3.42518E-002	0.00000E+000	1.79357E+002	3.62236E+000	7.71818E-001	3.36212E+002	6.11802E+001	2.34906E+002	1.79094E+002	7.99109E-001	8.15351E-001	-1.29575E-001	-1.11888E+002	-9.87168E+001	-1.44294E-001	-1.12152E+002	-7.92286E+001
1.40679E+002	6.33820E+002	8.94288E+001	7.28100E+001	1.13773E+000	1.58250E+000	6.96100E+003	4.50964E+002	1.00000E+000	4.77000E+002	8.00000E+000	7.07340E+004	1.80045E+000	2.51758E+001	1.36365E-002	1.89674E-002	4.79077E-002	9.06621E-002	1.49120E+004	8.93986E+001	7.27882E+001	1.61773E-002	1.61773E-002	1.35682E+005	2.20000E+001	7.00000E+000	0.00000E+000	3.76986E+002	5.25865E+001	2.47441E+002	1.00000E+002	7.97291E-001	2.37726E-002	0.00000E+000	1.76533E+002	3.26599E+000	8.80765E-001	3.36212E+002	6.11802E+001	2.34906E+002	1.79235E+002	7.99109E-001	8.15351E-001	-1.63505E-001	-1.14713E+002	-5.40231E+001	-1.44294E-001	-1.12011E+002	-7.90945E+001
1.35396E+002	6.04153E+002	8.94049E+001	7.27436E+001	1.16398E+000	1.54556E+000	6.65700E+003	5.46891E+002	1.00000E+000	4.78000E+002	9.00000E+000	7.08860E+004	1.79900E+000	2.45795E+001	1.42662E-002	1.89429E-002	5.08828E-002	8.80128E-002	1.49120E+004	8.93985E+001	7.27870E+001	1.61773E-002	1.61773E-002	1.35682E+005	2.20000E+001	8.00000E+000	0.00000E+000	3.31041E+002	5.54396E+001	2.47358E+002	1.00000E+002	7.45341E-001	2.92160E-002	0.00000E+000	1.83006E+002	3.47280E+000	8.47016E-001	3.36212E+002	6.11802E+001	2.34906E+002	1.79362E+002	7.99109E-001	8.15351E-001	-1.40827E-001	-1.08240E+002	-8.00870E+001	-1.44294E-001	-1.11883E+002	-7.89643E+001
1.38548E+002	5.75042E+002	8.94572E+001	7.26641E+001	1.13759E+000	1.56074E+000	6.25500E+003	7.06920E+002	1.00000E+000	4.79000E+002	1.10000E+001	7.10340E+004	1.77548E+000	2.39800E+001	1.43837E-002	1.97341E-002	5.25980E-002	9.70685E-002	1.49120E+004	8.93983E+001	7.27877E+001	1.61773E-002	1.61773E-002	1.35682E+005	2.20000E+001	9.00000E+000	0.00000E+000	3.22321E+002	4.37218E+001	2.44528E+002	1.00000E+002	7.17772E-001	4.04102E-002	0.00000E+000	1.84035E+002	3.37003E+000	9.00459E-001	3.36212E+002	6.11802E+001	2.34906E+002	1.79479E+002	7.99109E-001	8.15351E-001	-1.56819E-001	-1.07211E+002	-5.64657E+001	-1.44294E-001	-1.11767E+002	-7.88573E+001
1.50271E+002	6.70469E+002	8.94022E+001	7.27161E+001	1.15046E+000	1.51070E+000	7.16400E+003	4.52351E+002	1.00000E+000	4.80000E+002	4.00000E+000	7.11710E+004	1.73800E+000	2.58934E+001	1.35923E-002	1.78484E-002	4.48585E-002	7.56831E-002	1.49120E+004	8.93985E+001	7.27880E+001	1.61773E-002	1.61773E-002	1.35682E+005	2.20000E+001	1.00000E+001	0.00000E+000	3.73176E+002	6.25222E+001	2.60468E+002	1.00000E+002	8.19305E-001	1.80860E-002	0.00000E+000	1.79664E+002	3.38298E+000	8.38174E-001	3.36212E+002	6.11802E+001	2.34906E+002	1.79562E+002	7.99109E-001	8.15351E-001	-1.35369E-001	-1.11582E+002	-9.07875E+001	-1.44294E-001	-1.11684E+002	-7.87649E+001
1.35355E+002	6.18695E+002	8.94265E+001	7.27609E+001	1.19205E+000	1.59113E+000	7.15100E+003	5.63877E+002	1.00000E+000	4.81000E+002	7.00000E+000	7.13200E+004	1.89671E+000	2.48736E+001	1.40965E-002	1.88158E-002	5.50549E-002	9.65270E-002	1.49120E+004	8.93982E+001	7.27892E+001	1.61773E-002	1.61773E-002	1.35682E+005	2.20000E+001	1.10000E+001	0.00000E+000	3.36243E+002	5.26614E+001	2.75741E+002	1.00000E+002	7.80644E-001	3.13978E-002	0.00000E+000	1.88077E+002	3.21090E+000	8.83897E-001	3.36212E+002	6.11802E+001	2.34906E+002	1.79680E+002	7.99109E-001	8.15351E-001	-1.43388E-001	-1.03168E+002	-7.15050E+001	-1.44294E-001	-1.11566E+002	-7.86499E+001
1.39753E+002	5.87339E+002	8.94117E+001	7.27716E+001	1.15374E+000	1.48039E+000	6.17800E+003	3.45339E+002	1.00000E+000	4.82000E+002	1.10000E+001	7.14720E+004	1.70798E+000	2.42351E+001	1.46786E-002	1.88344E-002	4.38565E-002	7.04254E-002	1.49120E+004	8.93978E+001	7.27895E+001	1.61773E-002	1.61773E-002	1.35682E+005	2.20000E+001	1.20000E+001	0.00000E+000	3.37910E+002	8.20550E+001	2.37909E+002	1.00000E+002	7.74314E-001	2.27119E-002	0.00000E+000	1.79577E+002	4.22067E+000	7.23445E-001	3.36212E+002	6.11802E+001	2.34906E+002	1.79808E+002	7.99109E-001	8.15351E-001	-1.24007E-001	-1.11669E+002	-1.05660E+002	-1.44294E-001	-1.11437E+002	-7.85189E+001
1.36692E+002	6.57870E+002	8.93580E+001	7.28216E+001	1.13948E+000	1.56230E+000	7.15500E+003	5.99656E+002	1.00000E+000	4.83000E+002	7.00000E+000	7.16100E+004	1.78021E+000	2.56490E+001	1.34710E-002	1.84697E-002	5.15010E-002	9.50864E-002	1.49120E+004	8.93975E+001	7.27893E+001	1.61773E-002	1.61773E-002	1.35682E+005	2.20000E+001	1.30000E+001	0.00000E+000	3.65543E+002	6.45038E+001	2.63600E+002	1.00000E+002	8.16041E-001	2.64788E-002	0.00000E+000	1.81614E+002	3.42833E+000	8.27605E-001	3.36212E+002	6.11802E+001	2.34906E+002	1.79896E+002	7.99109E-001	8.15351E-001	-1.56499E-001	-1.09631E+002	-5.93364E+001	-1.44294E-001	-1.11349E+002	-7.84214E+001
1.36326E+002	5.88404E+002	8.93735E+001	7.28710E+001	1.17050E+000	1.55860E+000	6.55000E+003	5.27948E+002	1.00000E+000	4.84000E+002	1.30000E+001	7.17560E+004	1.82434E+000	2.42570E+001	1.44628E-002	1.92581E-002	5.36158E-002	9.33876E-002	1.49120E+004	8.93973E+001	7.27885E+001	1.61773E-002	1.61773E-002	1.35682E+005	2.20000E+001	1.40000E+001	0.00000E+000	3.30274E+002	5.72614E+001	2.51291E+002	1.00000E+002	7.51053E-001	3.21322E-002	0.00000E+000	1.84523E+002	3.52628E+000	8.40956E-001	3.36212E+002	6.11802E+001	2.34906E+002	1.79982E+002	7.99109E-001	8.15351E-001	-1.42205E-001	-1.06722E+002	-7.66765E+001	-1.44294E-001	-1.11264E+002	-7.83376E+001
1.36630E+002	5.27492E+002	8.94194E+001	7.27640E+001	1.19136E+000	1.51969E+000	5.85800E+003	3.78320E+002	1.00000E+000	4.85000E+002	1.30000E+001	7.19070E+004	1.81049E+000	2.29672E+001	1.55657E-002	1.98555E-002	4.97473E-002	7.92449E-002	1.49120E+004	8.93967E+001	7.27889E+001	1.61773E-002	1.61773E-002	1.35682E+005	2.20000E+001	1.50000E+001	0.00000E+000	2.80895E+002	6.80190E+001	2.13597E+002	1.00000E+002	6.61474E-001	2.33180E-002	0.00000E+000	1.84329E+002	4.25276E+000	7.37336E-001	3.36212E+002	6.11802E+001	2.34906E+002	1.80080E+002	7.99109E-001	8.15351E-001	-1.21108E-001	-1.06916E+002	-1.04570E+002	-1.44294E-001	-1.11165E+002	-7.82483E+001
1.34202E+002	3.26670E+002	8.94735E+001	7.27644E+001	1.14980E+000	1.50195E+000	3.46900E+003	2.04573E+002	1.00000E+000	4.86000E+002	3.40000E+001	7.20780E+004	1.72693E+000	1.80740E+001	1.95218E-002	2.55007E-002	4.74118E-002	7.76807E-002	1.49120E+004	8.93968E+001	7.27893E+001	1.61773E-002	1.61773E-002	1.35682E+005	2.20000E+001	1.60000E+001	0.00000E+000	1.80044E+002	2.83496E+001	1.28856E+002	1.00000E+002	3.96772E-001	3.27309E-002	0.00000E+000	1.81661E+002	4.75510E+000	8.56939E-001	3.36212E+002	6.11802E+001	2.34906E+002	1.80181E+002	7.99109E-001	8.15351E-001	-1.32799E-001	-1.09585E+002	-9.22071E+001	-1.44294E-001	-1.11064E+002	-7.81558E+001
1.26683E+002	3.77340E+002	8.93942E+001	7.28639E+001	1.21604E+000	1.64254E+000	4.55500E+003	3.07785E+002	1.00000E+000	4.87000E+002	2.90000E+001	7.22200E+004	1.99739E+000	1.94252E+001	1.80179E-002	2.43372E-002	5.92475E-002	1.05590E-001	1.49120E+004	8.93966E+001	7.27893E+001	1.61773E-002	1.61773E-002	1.35682E+005	2.20000E+001	1.70000E+001	0.00000E+000	2.02722E+002	3.61328E+001	1.56894E+002	1.00000E+002	4.65184E-001	3.08972E-002	0.00000E+000	1.85705E+002	4.24960E+000	8.36795E-001	3.36212E+002	6.11802E+001	2.34906E+002	1.80287E+002	7.99109E-001	8.15351E-001	-1.49199E-001	-1.05540E+002	-6.57508E+001	-1.44294E-001	-1.10958E+002	-7.80356E+001
1.39470E+002	6.75631E+002	8.94139E+001	7.28002E+001	1.18342E+000	1.57466E+000	7.68100E+003	7.70068E+002	1.00000E+000	4.88000E+002	5.00000E+000	7.23450E+004	1.86348E+000	2.59929E+001	1.35030E-002	1.79671E-002	5.50436E-002	9.60417E-002	1.49120E+004	8.93958E+001	7.27898E+001	1.61773E-002	1.61773E-002	1.35682E+005	2.20000E+001	1.80000E+001	0.00000E+000	4.00519E+002	8.43580E+001	2.44992E+002	1.00000E+002	8.60373E-001	3.06474E-002	0.00000E+000	1.72812E+002	3.57158E+000	7.66730E-001	3.36212E+002	6.11802E+001	2.34906E+002	1.80420E+002	7.99109E-001	8.15351E-001	-1.41851E-001	-1.18433E+002	-8.88808E+001	-1.44294E-001	-1.10825E+002	-7.79067E+001
1.31231E+002	5.55079E+002	8.94195E+001	7.28457E+001	1.20584E+000	1.71770E+000	6.89200E+003	3.56265E+002	1.00000E+000	4.89000E+002	1.30000E+001	7.24970E+004	2.07127E+000	2.35601E+001	1.45250E-002	2.06907E-002	5.46337E-002	1.08668E-001	1.49120E+004	8.93955E+001	7.27888E+001	1.61773E-002	1.61773E-002	1.35682E+005	2.20000E+001	1.90000E+001	0.00000E+000	3.29542E+002	5.85312E+001	1.98588E+002	1.00000E+002	6.91633E-001	2.15264E-002	0.00000E+000	1.72867E+002	3.52674E+000	8.19719E-001	3.36212E+002	6.11802E+001	2.34906E+002	1.80529E+002	7.99109E-001	8.15351E-001	-1.75084E-001	-1.18378E+002	-3.97423E+001	-1.44294E-001	-1.10717E+002	-7.77987E+001
1.38412E+002	6.76496E+002	8.93892E+001	7.27980E+001	1.15310E+000	1.56639E+000	7.46400E+003	6.11184E+002	1.00000E+000	4.90000E+002	4.00000E+000	7.26320E+004	1.80619E+000	2.60095E+001	1.33469E-002	1.81306E-002	5.35329E-002	9.72216E-002	1.49120E+004	8.93956E+001	7.27881E+001	1.61773E-002	1.61773E-002	1.35682E+005	2.20000E+001	2.00000E+001	0.00000E+000	3.92822E+002	7.17522E+001	2.55066E+002	1.00000E+002	8.47685E-001	3.09216E-002	0.00000E+000	1.76749E+002	3.42924E+000	8.10080E-001	3.36212E+002	6.11802E+001	2.34906E+002	1.80639E+002	7.99109E-001	8.15351E-001	-1.51974E-001	-1.14497E+002	-7.07565E+001	-1.44294E-001	-1.10607E+002	-7.76846E+001
1.35639E+002	5.92285E+002	8.93814E+001	7.27454E+001	1.21621E+000	1.63799E+000	7.15200E+003	6.14823E+002	1.00000E+000	4.91000E+002	1.00000E+001	7.27760E+004	1.99213E+000	2.43369E+001	1.43811E-002	1.93685E-002	5.93853E-002	1.06156E-001	1.49120E+004	8.93957E+001	7.27881E+001	1.61773E-002	1.61773E-002	1.35682E+005	2.20000E+001	2.10000E+001	0.00000E+000	3.52981E+002	9.09519E+001	2.17433E+002	1.00000E+002	7.79627E-001	3.49684E-002	0.00000E+000	1.72415E+002	4.07983E+000	6.95593E-001	3.36212E+002	6.11802E+001	2.34906E+002	1.80754E+002	7.99109E-001	8.15351E-001	-1.47775E-001	-1.18831E+002	-8.10495E+001	-1.44294E-001	-1.10492E+002	-7.75692E+001
1.22267E+002	2.31783E+002	8.94047E+001	7.26708E+001	1.19486E+000	1.75056E+000	2.90400E+003	2.27411E+002	1.00000E+000	4.92000E+002	5.10000E+001	7.29690E+004	2.09168E+000	1.52244E+001	2.21727E-002	3.24848E-002	6.26704E-002	1.29471E-001	1.49120E+004	8.93958E+001	7.27868E+001	1.61773E-002	1.61773E-002	1.35682E+005	2.20000E+001	2.20000E+001	0.00000E+000	1.29474E+002	2.79150E+001	9.42948E+001	1.00000E+002	2.96092E-001	7.98543E-002	0.00000E+000	1.82835E+002	5.79365E+000	7.68707E-001	3.36212E+002	6.11802E+001	2.34906E+002	1.80860E+002	7.99109E-001	8.15351E-001	-1.88666E-001	-1.08410E+002	-7.46537E+000	-1.44294E-001	-1.10385E+002	-7.74675E+001
1.30856E+002	1.58634E+002	8.95544E+001	7.27135E+001	1.15763E+000	1.42489E+000	1.61900E+003	1.95039E+002	1.00000E+000	5.93000E+002	6.70000E+001	8.73530E+004	1.64949E+000	1.25950E+001	2.87703E-002	3.54127E-002	6.88110E-002	1.00698E-001	1.85970E+004	8.95764E+001	7.27313E+001	2.03590E-002	2.03590E-002	6.97920E+004	1.90000E+001	1.00000E+000	0.00000E+000	8.36385E+001	5.81807E+001	7.40294E+001	1.00000E+002	2.53703E-001	1.60213E-001	0.00000E+000	2.08010E+002	2.21626E+001	2.69133E-001	2.49304E+002	4.87111E+001	1.72780E+002	1.87065E+002	1.14477E+000	7.93581E-001	-1.03491E-001	-8.32356E+001	-1.02285E+002	-1.31801E-001	-1.04181E+002	-8.81289E+001
1.38147E+002	5.34479E+002	8.95838E+001	7.28030E+001	1.23653E+000	1.65294E+000	6.59900E+003	4.91704E+002	1.00000E+000	5.94000E+002	1.30000E+001	8.74370E+004	2.04391E+000	2.31188E+001	1.52218E-002	2.03478E-002	6.01419E-002	1.05800E-001	1.85970E+004	8.95769E+001	7.27314E+001	2.03590E-002	2.03590E-002	6.97920E+004	1.90000E+001	2.00000E+000	0.00000E+000	2.98243E+002	5.07077E+001	2.11249E+002	1.00000E+002	6.59178E-001	3.97502E-002	0.00000E+000	1.88493E+002	3.53537E+000	8.35674E-001	2.49304E+002	4.87111E+001	1.72780E+002	1.87089E+002	1.14477E+000	7.93581E-001	-1.44113E-001	-1.02753E+002	-7.01124E+001	-1.31801E-001	-1.04157E+002	-8.81084E+001
1.38651E+002	4.43285E+002	8.95755E+001	7.27375E+001	1.14184E+000	1.45396E+000	4.54400E+003	4.28736E+002	1.00000E+000	5.95000E+002	2.10000E+001	8.75840E+004	1.66020E+000	2.10543E+001	1.69390E-002	2.15692E-002	5.29391E-002	8.39420E-002	1.85970E+004	8.95770E+001	7.27314E+001	2.03590E-002	2.03590E-002	6.97920E+004	1.90000E+001	3.00000E+000	0.00000E+000	2.29649E+002	4.01111E+001	1.88738E+002	1.00000E+002	5.38539E-001	5.91488E-002	0.00000E+000	1.96243E+002	4.15555E+000	8.56769E-001	2.49304E+002	4.87111E+001	1.72780E+002	1.87133E+002	1.14477E+000	7.93581E-001	-1.20238E-001	-9.50029E+001	-9.37724E+001	-1.31801E-001	-1.04112E+002	-8.80633E+001
1.24242E+002	1.87404E+002	8.94896E+001	7.27319E+001	1.29283E+000	1.62127E+000	2.38000E+003	1.52908E+002	1.00000E+000	5.97000E+002	5.90000E+001	8.79190E+004	2.09604E+000	1.36896E+001	2.65005E-002	3.32328E-002	6.72551E-002	1.02422E-001	1.85970E+004	8.95781E+001	7.27329E+001	2.03590E-002	2.03590E-002	6.97920E+004	1.90000E+001	4.00000E+000	0.00000E+000	8.64085E+001	2.85333E+001	8.95066E+001	1.00000E+002	2.39598E-001	8.47242E-002	0.00000E+000	2.09594E+002	6.58288E+000	7.47320E-001	2.49304E+002	4.87111E+001	1.72780E+002	1.87206E+002	1.14477E+000	7.93581E-001	-1.12706E-001	-8.16511E+001	-8.96928E+001	-1.31801E-001	-1.04040E+002	-8.79775E+001
1.26993E+002	2.02310E+002	8.94893E+001	7.26902E+001	1.18375E+000	1.47483E+000	2.17700E+003	2.04140E+002	1.00000E+000	5.98000E+002	5.60000E+001	8.80580E+004	1.74582E+000	1.42236E+001	2.53706E-002	3.16090E-002	5.97946E-002	8.94348E-002	1.85970E+004	8.95781E+001	7.27335E+001	2.03590E-002	2.03590E-002	6.97920E+004	1.90000E+001	5.00000E+000	0.00000E+000	1.13548E+002	2.46250E+001	7.82083E+001	1.00000E+002	2.54728E-001	1.29630E-001	0.00000E+000	1.86692E+002	6.76827E+000	7.59984E-001	2.49304E+002	4.87111E+001	1.72780E+002	1.87282E+002	1.14477E+000	7.93581E-001	-1.09486E-001	-1.04554E+002	-1.16484E+002	-1.31801E-001	-1.03963E+002	-8.79017E+001
1.36389E+002	5.56715E+002	8.95632E+001	7.27175E+001	1.20899E+000	1.55698E+000	6.40800E+003	3.06502E+002	1.00000E+000	5.99000E+002	1.20000E+001	8.81460E+004	1.88237E+000	2.35948E+001	1.51029E-002	1.94501E-002	4.65847E-002	7.54699E-002	1.85970E+004	8.95768E+001	7.27346E+001	2.03590E-002	2.03590E-002	6.97920E+004	1.90000E+001	6.00000E+000	0.00000E+000	2.70641E+002	7.05162E+001	2.59561E+002	1.00000E+002	7.04468E-001	1.66351E-002	0.00000E+000	2.04923E+002	3.77913E+000	7.93337E-001	2.49304E+002	4.87111E+001	1.72780E+002	1.87359E+002	1.14477E+000	7.93581E-001	-1.25811E-001	-8.63227E+001	-7.80379E+001	-1.31801E-001	-1.03887E+002	-8.78363E+001
1.47202E+002	4.26395E+002	8.94257E+001	7.26893E+001	1.14093E+000	1.56162E+000	4.65200E+003	3.68049E+002	1.00000E+000	6.00000E+002	2.20000E+001	8.83010E+004	1.78170E+000	2.06493E+001	1.67278E-002	2.28957E-002	5.34228E-002	9.75167E-002	1.85970E+004	8.95773E+001	7.27351E+001	2.03590E-002	2.03590E-002	6.97920E+004	1.90000E+001	7.00000E+000	0.00000E+000	2.10567E+002	4.06830E+001	2.13270E+002	1.00000E+002	5.44225E-001	4.79456E-002	0.00000E+000	2.06716E+002	3.86335E+000	9.10808E-001	2.49304E+002	4.87111E+001	1.72780E+002	1.87392E+002	1.14477E+000	7.93581E-001	-1.55663E-001	-8.45298E+001	-3.54686E+001	-1.31801E-001	-1.03854E+002	-8.77822E+001
1.36653E+002	1.66190E+002	8.94775E+001	7.25929E+001	1.21092E+000	1.52128E+000	1.88000E+003	2.08638E+002	1.00000E+000	6.01000E+002	6.70000E+001	8.84780E+004	1.84215E+000	1.28915E+001	2.79277E-002	3.50858E-002	6.91267E-002	1.05399E-001	1.85970E+004	8.95766E+001	7.27348E+001	2.03590E-002	2.03590E-002	6.97920E+004	1.90000E+001	8.00000E+000	0.00000E+000	8.24745E+001	5.95994E+001	9.12521E+001	1.00000E+002	2.73604E-001	1.49042E-001	0.00000E+000	2.25578E+002	1.34103E+001	4.12756E-001	2.49304E+002	4.87111E+001	1.72780E+002	1.87428E+002	1.14477E+000	7.93581E-001	-1.13596E-001	-6.56674E+001	-7.26269E+001	-1.31801E-001	-1.03818E+002	-8.77559E+001
1.33015E+002	2.28388E+002	8.95977E+001	7.25817E+001	1.09901E+000	1.49335E+000	2.31200E+003	2.81194E+002	1.00000E+000	6.02000E+002	5.10000E+001	8.86020E+004	1.64121E+000	1.51125E+001	2.28564E-002	3.10575E-002	5.93583E-002	1.05330E-001	1.85970E+004	8.95765E+001	7.27346E+001	2.03590E-002	2.03590E-002	6.97920E+004	1.90000E+001	9.00000E+000	0.00000E+000	1.11744E+002	3.03338E+001	9.60877E+001	1.00000E+002	2.79681E-001	1.19587E-001	0.00000E+000	1.99409E+002	6.81909E+000	7.31966E-001	2.49304E+002	4.87111E+001	1.72780E+002	1.87521E+002	1.14477E+000	7.93581E-001	-1.52114E-001	-9.18362E+001	-4.79316E+001	-1.31801E-001	-1.03724E+002	-8.76814E+001
1.26834E+002	1.50173E+002	8.97670E+001	7.27366E+001	1.27886E+000	1.59377E+000	1.85800E+003	1.49328E+002	1.00000E+000	6.03000E+002	7.40000E+001	8.87640E+004	2.03821E+000	1.22545E+001	2.96688E-002	3.69745E-002	7.43971E-002	1.11861E-001	1.85970E+004	8.95764E+001	7.27348E+001	2.03590E-002	2.03590E-002	6.97920E+004	1.90000E+001	1.00000E+001	0.00000E+000	8.78910E+001	2.23338E+001	5.31801E+001	1.00000E+002	1.92661E-001	1.77964E-001	0.00000E+000	1.78824E+002	7.93681E+000	7.01523E-001	2.49304E+002	4.87111E+001	1.72780E+002	1.87533E+002	1.14477E+000	7.93581E-001	-1.09623E-001	-1.12422E+002	-1.24230E+002	-1.31801E-001	-1.03713E+002	-8.76945E+001
1.37777E+002	5.33901E+002	8.96345E+001	7.27954E+001	1.25160E+000	1.57064E+000	6.39300E+003	5.08798E+002	1.00000E+000	6.04000E+002	1.20000E+001	8.88490E+004	1.96582E+000	2.31063E+001	1.56535E-002	1.96438E-002	5.47406E-002	8.47863E-002	1.85970E+004	8.95774E+001	7.27358E+001	2.03590E-002	2.03590E-002	6.97920E+004	1.90000E+001	1.10000E+001	0.00000E+000	3.35107E+002	6.05982E+001	1.76929E+002	1.00000E+002	6.76091E-001	4.16507E-002	0.00000E+000	1.73937E+002	3.61618E+000	8.30059E-001	2.49304E+002	4.87111E+001	1.72780E+002	1.87568E+002	1.14477E+000	7.93581E-001	-1.13047E-001	-1.17308E+002	-1.24958E+002	-1.31801E-001	-1.03677E+002	-8.76369E+001
1.55785E+002	6.66345E+002	8.96014E+001	7.28235E+001	1.13745E+000	1.43003E+000	6.69600E+003	5.51257E+002	1.00000E+000	6.07000E+002	4.00000E+000	8.92730E+004	1.62660E+000	2.58137E+001	1.39003E-002	1.74759E-002	4.69299E-002	7.28379E-002	1.85970E+004	8.95786E+001	7.27367E+001	2.03590E-002	2.03590E-002	6.97920E+004	1.90000E+001	1.40000E+001	0.00000E+000	4.06930E+002	6.55681E+001	2.23257E+002	1.00000E+002	8.21090E-001	2.55175E-002	0.00000E+000	1.76518E+002	3.42506E+000	8.56318E-001	2.49304E+002	4.87111E+001	1.72780E+002	1.87777E+002	1.14477E+000	7.93581E-001	-1.13956E-001	-1.14728E+002	-1.21264E+002	-1.31801E-001	-1.03469E+002	-8.74229E+001
1.44874E+002	6.53077E+002	8.96380E+001	7.27830E+001	1.15917E+000	1.50940E+000	7.01700E+003	4.62752E+002	1.00000E+000	6.08000E+002	2.00000E+000	8.94020E+004	1.74965E+000	2.55554E+001	1.38379E-002	1.80189E-002	4.82052E-002	8.01951E-002	1.85970E+004	8.95798E+001	7.27377E+001	2.03590E-002	2.03590E-002	6.97920E+004	1.90000E+001	1.50000E+001	0.00000E+000	3.95510E+002	6.27466E+001	2.32865E+002	1.00000E+002	8.14972E-001	2.67970E-002	0.00000E+000	1.80031E+002	3.36111E+000	8.52418E-001	2.49304E+002	4.87111E+001	1.72780E+002	1.87850E+002	1.14477E+000	7.93581E-001	-1.31244E-001	-1.11214E+002	-9.59053E+001	-1.31801E-001	-1.03396E+002	-8.73564E+001
1.42451E+002	3.08109E+002	8.95963E+001	7.28592E+001	1.17934E+000	1.63029E+000	3.58800E+003	3.69645E+002	1.00000E+000	6.09000E+002	3.40000E+001	8.95860E+004	1.92266E+000	1.75530E+001	1.96885E-002	2.72168E-002	6.37978E-002	1.18822E-001	1.85970E+004	8.95804E+001	7.27377E+001	2.03590E-002	2.03590E-002	6.97920E+004	1.90000E+001	1.60000E+001	0.00000E+000	1.83238E+002	3.27459E+001	1.07015E+002	1.00000E+002	3.80929E-001	8.87961E-002	0.00000E+000	1.79190E+002	4.88480E+000	8.20235E-001	2.49304E+002	4.87111E+001	1.72780E+002	1.87884E+002	1.14477E+000	7.93581E-001	-1.60502E-001	-1.12056E+002	-5.58933E+001	-1.31801E-001	-1.03361E+002	-8.73138E+001
1.30791E+002	1.44030E+002	8.97681E+001	7.26272E+001	1.19432E+000	1.36038E+000	1.45200E+003	2.40200E+002	1.00000E+000	6.10000E+002	7.80000E+001	8.97620E+004	1.62473E+000	1.20013E+001	3.13427E-002	3.57007E-002	8.74405E-002	1.11542E-001	1.85970E+004	8.95806E+001	7.27371E+001	2.03590E-002	2.03590E-002	6.97920E+004	1.90000E+001	1.70000E+001	0.00000E+000	6.78639E+001	2.25371E+001	5.67919E+001	1.00000E+002	1.72941E-001	2.63969E-001	0.00000E+000	1.98467E+002	9.82109E+000	6.41310E-001	2.49304E+002	4.87111E+001	1.72780E+002	1.87891E+002	1.14477E+000	7.93581E-001	-6.50028E-002	1.98467E+002	1.37063E+002	-1.31801E-001	-1.03355E+002	-8.73384E+001
1.43487E+002	5.09316E+002	8.95668E+001	7.26966E+001	1.18395E+000	1.52906E+000	5.65700E+003	3.50958E+002	1.00000E+000	6.11000E+002	1.30000E+001	8.98430E+004	1.81033E+000	2.25680E+001	1.57413E-002	2.03297E-002	4.67355E-002	7.59742E-002	1.85970E+004	8.95803E+001	7.27381E+001	2.03590E-002	2.03590E-002	6.97920E+004	1.90000E+001	1.80000E+001	0.00000E+000	2.91814E+002	4.18415E+001	2.05571E+002	1.00000E+002	6.34493E-001	3.30495E-002	0.00000E+000	1.89299E+002	3.63356E+000	8.78184E-001	2.49304E+002	4.87111E+001	1.72780E+002	1.87925E+002	1.14477E+000	7.93581E-001	-1.27203E-001	-1.01947E+002	-9.18748E+001	-1.31801E-001	-1.03321E+002	-8.72713E+001
1.37775E+002	1.23734E+002	8.94230E+001	7.25671E+001	9.78939E-001	1.24661E+000	9.44000E+002	1.31462E+002	1.00000E+000	6.12000E+002	9.00000E+001	9.00520E+004	1.22035E+000	1.11236E+001	3.18617E-002	4.05736E-002	7.41353E-002	1.15119E-001	1.85970E+004	8.95806E+001	7.27374E+001	2.03590E-002	2.03590E-002	6.97920E+004	1.90000E+001	1.90000E+001	0.00000E+000	7.31442E+001	1.36741E+001	5.08698E+001	1.00000E+002	1.62058E-001	2.20544E-001	0.00000E+000	1.88255E+002	9.67844E+000	8.07086E-001	2.49304E+002	4.87111E+001	1.72780E+002	1.87948E+002	1.14477E+000	7.93581E-001	-1.20271E-001	-1.02990E+002	-1.01698E+002	-1.31801E-001	-1.03297E+002	-8.72272E+001
1.38348E+002	4.31117E+002	9.08944E+001	7.22159E+001	1.22440E+000	1.47745E+000	4.78900E+003	3.42872E+002	1.00000E+000	6.47000E+002	2.40000E+001	9.49600E+004	1.80899E+000	2.07634E+001	1.76929E-002	2.13497E-002	4.88563E-002	6.95087E-002	2.02510E+004	9.09023E+001	7.22526E+001	1.67735E-002	1.67735E-002	7.31140E+004	1.40000E+001	1.00000E+000	0.00000E+000	2.03659E+002	4.88775E+001	2.06311E+002	1.00000E+002	5.37685E-001	4.93667E-002	0.00000E+000	2.09903E+002	4.08979E+000	8.47984E-001	2.48160E+002	5.72630E+001	2.57995E+002	2.10947E+002	1.01564E+000	8.73922E-001	-9.36604E-002	-8.13427E+001	-1.11939E+002	-1.13435E-001	-8.02983E+001	-8.76848E+001
1.38640E+002	5.44051E+002	9.09476E+001	7.22013E+001	1.20174E+000	1.51511E+000	6.05800E+003	5.18900E+002	1.00000E+000	6.48000E+002	1.10000E+001	9.50940E+004	1.82077E+000	2.33249E+001	1.54399E-002	1.94662E-002	5.59025E-002	8.74641E-002	2.02510E+004	9.09024E+001	7.22524E+001	1.67735E-002	1.67735E-002	7.31140E+004	1.40000E+001	2.00000E+000	0.00000E+000	2.48938E+002	6.04662E+001	2.76413E+002	1.00000E+002	6.85689E-001	3.57103E-002	0.00000E+000	2.14071E+002	3.44149E+000	8.95984E-001	2.48160E+002	5.72630E+001	2.57995E+002	2.11039E+002	1.01564E+000	8.73922E-001	-1.15345E-001	-7.71745E+001	-8.22347E+001	-1.13435E-001	-8.02068E+001	-8.76020E+001
1.36576E+002	5.28227E+002	9.09143E+001	7.23014E+001	1.21032E+000	1.49469E+000	5.86800E+003	3.02364E+002	1.00000E+000	6.49000E+002	1.10000E+001	9.52330E+004	1.80905E+000	2.29832E+001	1.57999E-002	1.95122E-002	4.45907E-002	6.63673E-002	2.02510E+004	9.09029E+001	7.22535E+001	1.67735E-002	1.67735E-002	7.31140E+004	1.40000E+001	3.00000E+000	0.00000E+000	2.54204E+002	4.92676E+001	2.52009E+002	1.00000E+002	6.50971E-001	2.44968E-002	0.00000E+000	2.08488E+002	3.48280E+000	8.99577E-001	2.48160E+002	5.72630E+001	2.57995E+002	2.11118E+002	1.01564E+000	8.73922E-001	-1.05128E-001	-8.27578E+001	-1.00104E+002	-1.13435E-001	-8.01274E+001	-8.75157E+001
1.41649E+002	6.12319E+002	9.09094E+001	7.22612E+001	1.15578E+000	1.50916E+000	6.55900E+003	6.12799E+002	1.00000E+000	6.50000E+002	8.00000E+000	9.53730E+004	1.74425E+000	2.47451E+001	1.42710E-002	1.86345E-002	4.73389E-002	7.90187E-002	2.02510E+004	9.09029E+001	7.22532E+001	1.67735E-002	1.67735E-002	7.31140E+004	1.40000E+001	4.00000E+000	0.00000E+000	2.73456E+002	6.62609E+001	3.11835E+002	1.00000E+002	7.62373E-001	4.08453E-002	0.00000E+000	2.15269E+002	3.24572E+000	9.13023E-001	2.48160E+002	5.72630E+001	2.57995E+002	2.11166E+002	1.01564E+000	8.73922E-001	-1.32605E-001	-7.59768E+001	-5.90908E+001	-1.13435E-001	-8.00798E+001	-8.74679E+001
1.47001E+002	6.00214E+002	9.08249E+001	7.22647E+001	1.15818E+000	1.50797E+000	6.44100E+003	7.31624E+002	1.00000E+000	6.51000E+002	8.00000E+000	9.55180E+004	1.74651E+000	2.44993E+001	1.44312E-002	1.87895E-002	4.88385E-002	8.11381E-002	2.02510E+004	9.09025E+001	7.22524E+001	1.67735E-002	1.67735E-002	7.31140E+004	1.40000E+001	5.00000E+000	0.00000E+000	2.68540E+002	5.68112E+001	3.09418E+002	1.00000E+002	7.42532E-001	4.16411E-002	0.00000E+000	2.15212E+002	3.12142E+000	9.58036E-001	2.48160E+002	5.72630E+001	2.57995E+002	2.11206E+002	1.01564E+000	8.73922E-001	-1.31195E-001	-7.60337E+001	-6.09862E+001	-1.13435E-001	-8.00395E+001	-8.74142E+001
1.33648E+002	3.68210E+002	9.09561E+001	7.23032E+001	1.20549E+000	1.54909E+000	4.19800E+003	2.51561E+002	1.00000E+000	6.52000E+002	2.90000E+001	9.56890E+004	1.86741E+000	1.91888E+001	1.86055E-002	2.39086E-002	4.69073E-002	7.47614E-002	2.02510E+004	9.09015E+001	7.22516E+001	1.67735E-002	1.67735E-002	7.31140E+004	1.40000E+001	6.00000E+000	0.00000E+000	1.79513E+002	3.87013E+001	1.57987E+002	1.00000E+002	4.41566E-001	2.78929E-002	0.00000E+000	2.03027E+002	4.52584E+000	8.18448E-001	2.48160E+002	5.72630E+001	2.57995E+002	2.11236E+002	1.01564E+000	8.73922E-001	-1.24737E-001	-8.82190E+001	-8.15337E+001	-1.13435E-001	-8.00100E+001	-8.74048E+001
1.44826E+002	5.96623E+002	9.09216E+001	7.22443E+001	1.17552E+000	1.49500E+000	6.44100E+003	6.19414E+002	1.00000E+000	6.53000E+002	9.00000E+000	9.58090E+004	1.75740E+000	2.44259E+001	1.46472E-002	1.86279E-002	4.93051E-002	7.82488E-002	2.02510E+004	9.09021E+001	7.22503E+001	1.67735E-002	1.67735E-002	7.31140E+004	1.40000E+001	7.00000E+000	0.00000E+000	2.98146E+002	5.72620E+001	2.81027E+002	1.00000E+002	7.46310E-001	3.92950E-002	0.00000E+000	2.06291E+002	3.40107E+000	8.79264E-001	2.48160E+002	5.72630E+001	2.57995E+002	2.11283E+002	1.01564E+000	8.73922E-001	-1.19629E-001	-8.49543E+001	-8.47080E+001	-1.13435E-001	-7.99629E+001	-8.73532E+001
1.45880E+002	5.66100E+002	9.09224E+001	7.22319E+001	1.17717E+000	1.41116E+000	5.81100E+003	5.93726E+002	1.00000E+000	6.54000E+002	1.00000E+001	9.59530E+004	1.66117E+000	2.37929E+001	1.54423E-002	1.85119E-002	4.67252E-002	6.58990E-002	2.02510E+004	9.09022E+001	7.22514E+001	1.67735E-002	1.67735E-002	7.31140E+004	1.40000E+001	8.00000E+000	0.00000E+000	2.61794E+002	5.95950E+001	2.97355E+002	1.00000E+002	7.23972E-001	4.20151E-002	0.00000E+000	2.15034E+002	3.38924E+000	9.28931E-001	2.48160E+002	5.72630E+001	2.57995E+002	2.11330E+002	1.01564E+000	8.73922E-001	-9.04039E-002	-7.62116E+001	-1.10478E+002	-1.13435E-001	-7.99155E+001	-8.73062E+001
1.47644E+002	5.05721E+002	9.09018E+001	7.22544E+001	1.22228E+000	1.46829E+000	5.58000E+003	5.51570E+002	1.00000E+000	6.55000E+002	1.40000E+001	9.60970E+004	1.79467E+000	2.24882E+001	1.63627E-002	1.96560E-002	5.47232E-002	7.77646E-002	2.02510E+004	9.09022E+001	7.22507E+001	1.67735E-002	1.67735E-002	7.31140E+004	1.40000E+001	9.00000E+000	0.00000E+000	2.50987E+002	8.64026E+001	2.58183E+002	1.00000E+002	6.98062E-001	5.60907E-002	0.00000E+000	2.12679E+002	4.42250E+000	7.26484E-001	2.48160E+002	5.72630E+001	2.57995E+002	2.11361E+002	1.01564E+000	8.73922E-001	-9.14334E-002	-7.85669E+001	-1.11675E+002	-1.13435E-001	-7.98845E+001	-8.72715E+001
1.45488E+002	5.51864E+002	9.08960E+001	7.22672E+001	1.20994E+000	1.48888E+000	6.10600E+003	5.00467E+002	1.00000E+000	6.56000E+002	7.00000E+000	9.62340E+004	1.80146E+000	2.34918E+001	1.54841E-002	1.90538E-002	4.77982E-002	7.09428E-002	2.02510E+004	9.09020E+001	7.22515E+001	1.67735E-002	1.67735E-002	7.31140E+004	1.40000E+001	1.00000E+001	0.00000E+000	2.73986E+002	6.03630E+001	2.56339E+002	1.00000E+002	6.92808E-001	4.53652E-002	0.00000E+000	2.06328E+002	3.67209E+000	8.36410E-001	2.48160E+002	5.72630E+001	2.57995E+002	2.11413E+002	1.01564E+000	8.73922E-001	-1.03357E-001	-8.49177E+001	-1.04345E+002	-1.13435E-001	-7.98327E+001	-8.72186E+001
1.44638E+002	5.69620E+002	9.09246E+001	7.22208E+001	1.20017E+000	1.53055E+000	6.40100E+003	5.21047E+002	1.00000E+000	6.57000E+002	9.00000E+000	9.63770E+004	1.83692E+000	2.38667E+001	1.50010E-002	1.91304E-002	5.09435E-002	8.13152E-002	2.02510E+004	9.09015E+001	7.22515E+001	1.67735E-002	1.67735E-002	7.31140E+004	1.40000E+001	1.10000E+001	0.00000E+000	2.67279E+002	6.62419E+001	2.90018E+002	1.00000E+002	7.30070E-001	3.44381E-002	0.00000E+000	2.13586E+002	3.42417E+000	8.76055E-001	2.48160E+002	5.72630E+001	2.57995E+002	2.11449E+002	1.01564E+000	8.73922E-001	-1.20987E-001	-7.76596E+001	-7.57137E+001	-1.13435E-001	-7.97961E+001	-8.71873E+001
1.48286E+002	4.77404E+002	9.08707E+001	7.21967E+001	1.17136E+000	1.51099E+000	5.18300E+003	4.14170E+002	1.00000E+000	6.58000E+002	1.80000E+001	9.65280E+004	1.76991E+000	2.18496E+001	1.62704E-002	2.09880E-002	4.90531E-002	7.96179E-002	2.02510E+004	9.09020E+001	7.22502E+001	1.67735E-002	1.67735E-002	7.31140E+004	1.40000E+001	1.20000E+001	0.00000E+000	2.37646E+002	4.55832E+001	2.35068E+002	1.00000E+002	6.07407E-001	5.02189E-002	0.00000E+000	2.08772E+002	3.69874E+000	9.01296E-001	2.48160E+002	5.72630E+001	2.57995E+002	2.11512E+002	1.01564E+000	8.73922E-001	-1.26618E-001	-8.24738E+001	-7.33696E+001	-1.13435E-001	-7.97336E+001	-8.71167E+001
1.33375E+002	2.90885E+002	9.08511E+001	7.23171E+001	1.11105E+000	1.38623E+000	2.78000E+003	2.85875E+002	1.00000E+000	6.59000E+002	4.20000E+001	9.66920E+004	1.54017E+000	1.70553E+001	2.10722E-002	2.62914E-002	5.76716E-002	8.73347E-002	2.02510E+004	9.09021E+001	7.22500E+001	1.67735E-002	1.67735E-002	7.31140E+004	1.40000E+001	1.30000E+001	0.00000E+000	1.45579E+002	2.97947E+001	1.29951E+002	1.00000E+002	3.58299E-001	9.06173E-002	0.00000E+000	2.03979E+002	5.42296E+000	8.39369E-001	2.48160E+002	5.72630E+001	2.57995E+002	2.11540E+002	1.01564E+000	8.73922E-001	-1.10194E-001	-8.72661E+001	-9.85679E+001	-1.13435E-001	-7.97055E+001	-8.70835E+001
1.31045E+002	1.80445E+002	9.17736E+001	7.21678E+001	1.11086E+000	1.14064E+000	1.43100E+003	2.40686E+002	1.00000E+000	7.65000E+002	5.30000E+001	1.11526E+005	1.26709E+000	1.34330E+001	2.93658E-002	3.01528E-002	8.06371E-002	8.46818E-002	2.37810E+004	9.17308E+001	7.20750E+001	3.52540E-002	3.52540E-002	1.81720E+004	8.00000E+000	1.00000E+000	0.00000E+000	5.17508E+001	6.13398E+001	6.73271E+001	1.00000E+002	2.11471E-001	1.72988E-001	0.00000E+000	2.67037E+002	1.87379E+001	3.38588E-001	5.79489E+001	1.00186E+002	1.01691E+002	2.81816E+002	3.54705E+000	5.01929E-001	-1.32239E-002	-2.42087E+001	-1.36932E+002	-7.12018E-003	-9.42902E+000	-1.27952E+002
1.27233E+002	1.68178E+002	9.16676E+001	7.21379E+001	1.32689E+000	1.37774E+000	1.89400E+003	3.16178E+002	1.00000E+000	7.66000E+002	5.20000E+001	1.11660E+005	1.82810E+000	1.29684E+001	3.04891E-002	3.16575E-002	8.85274E-002	9.49841E-002	2.37810E+004	9.17315E+001	7.20756E+001	3.52540E-002	3.52540E-002	1.81720E+004	8.00000E+000	2.00000E+000	0.00000E+000	3.80501E+001	6.66019E+001	7.10877E+001	1.00000E+002	2.05510E-001	1.93789E-001	0.00000E+000	2.78982E+002	1.01827E+001	5.41576E-001	5.79489E+001	1.00186E+002	1.01691E+002	2.81853E+002	3.54705E+000	5.01929E-001	-1.88007E-002	-1.22636E+001	-1.19653E+002	-7.12018E-003	-9.39288E+000	-1.27899E+002
1.18113E+002	2.71203E+002	9.17052E+001	7.21452E+001	1.36282E+000	1.35882E+000	3.09200E+003	3.35689E+002	1.00000E+000	7.67000E+002	3.20000E+001	1.11791E+005	1.85183E+000	1.64682E+001	2.45087E-002	2.44367E-002	7.20662E-002	7.16704E-002	2.37810E+004	9.17313E+001	7.20751E+001	3.52540E-002	3.52540E-002	1.81720E+004	8.00000E+000	3.00000E+000	0.00000E+000	6.68863E+001	1.06102E+002	1.05101E+002	1.00000E+002	3.25648E-001	8.28762E-002	0.00000E+000	2.82292E+002	9.86869E+000	4.37353E-001	5.79489E+001	1.00186E+002	1.01691E+002	2.81870E+002	3.54705E+000	5.01929E-001	1.47148E-003	-8.95319E+000	-1.35613E+002	-7.12018E-003	-9.37579E+000	-1.27888E+002
1.46478E+002	4.53971E+002	9.16788E+001	7.20621E+001	1.26034E+000	1.20672E+000	4.29600E+003	3.86096E+002	1.00000E+000	7.68000E+002	1.60000E+001	1.11902E+005	1.52088E+000	2.13066E+001	1.92289E-002	1.84109E-002	5.21562E-002	4.81423E-002	2.37810E+004	9.17313E+001	7.20759E+001	3.52540E-002	3.52540E-002	1.81720E+004	8.00000E+000	4.00000E+000	0.00000E+000	1.00428E+002	1.77210E+002	1.80639E+002	1.00000E+002	5.36139E-001	3.75948E-002	0.00000E+000	2.81901E+002	7.09712E+000	5.15937E-001	5.79489E+001	1.00186E+002	1.01691E+002	2.81910E+002	3.54705E+000	5.01929E-001	2.17312E-002	2.81901E+002	1.35966E+002	-7.12018E-003	-9.33575E+000	-1.27845E+002
1.25755E+002	1.68236E+002	9.18283E+001	7.18916E+001	1.47110E+000	1.40691E+000	2.11600E+003	2.15757E+002	1.00000E+000	7.69000E+002	5.00000E+001	1.12062E+005	2.06970E+000	1.29706E+001	3.19804E-002	3.05849E-002	1.06218E-001	9.76025E-002	2.37810E+004	9.17325E+001	7.20762E+001	3.52540E-002	3.52540E-002	1.81720E+004	8.00000E+000	5.00000E+000	0.00000E+000	3.49931E+001	6.97551E+001	6.64142E+001	1.00000E+002	2.00240E-001	1.92974E-001	0.00000E+000	2.87557E+002	9.60901E+000	5.42969E-001	5.79489E+001	1.00186E+002	1.01691E+002	2.81970E+002	3.54705E+000	5.01929E-001	2.23043E-002	2.87557E+002	1.41046E+002	-7.12018E-003	-9.27594E+000	-1.27812E+002
1.23505E+002	1.48692E+002	9.17208E+001	7.19240E+001	1.26764E+000	1.37758E+000	1.60100E+003	2.84059E+002	1.00000E+000	7.70000E+002	5.40000E+001	1.12205E+005	1.74628E+000	1.21939E+001	3.16811E-002	3.44288E-002	8.07153E-002	9.40532E-002	2.37810E+004	9.17322E+001	7.20771E+001	3.52540E-002	3.52540E-002	1.81720E+004	8.00000E+000	6.00000E+000	0.00000E+000	3.18435E+001	5.85757E+001	5.88816E+001	1.00000E+002	1.74649E-001	2.08704E-001	0.00000E+000	2.83398E+002	1.13141E+001	5.30145E-001	5.79489E+001	1.00186E+002	1.01691E+002	2.82032E+002	3.54705E+000	5.01929E-001	-4.15632E-002	-7.84796E+000	-9.32144E+001	-7.12018E-003	-9.21320E+000	-1.27732E+002
1.19967E+002	1.90909E+002	9.18297E+001	7.20065E+001	1.34690E+000	1.36751E+000	2.15600E+003	1.59829E+002	1.00000E+000	7.71000E+002	4.90000E+001	1.12337E+005	1.84190E+000	1.38170E+001	2.90076E-002	2.94515E-002	7.52552E-002	7.73848E-002	2.37810E+004	9.17330E+001	7.20794E+001	3.52540E-002	3.52540E-002	1.81720E+004	8.00000E+000	7.00000E+000	0.00000E+000	3.62241E+001	8.18646E+001	7.54283E+001	1.00000E+002	2.26313E-001	8.67370E-002	0.00000E+000	2.90438E+002	8.73238E+000	5.91908E-001	5.79489E+001	1.00186E+002	1.01691E+002	2.82066E+002	3.54705E+000	5.01929E-001	-7.59314E-003	-8.07434E-001	-1.18893E+002	-7.12018E-003	-9.17950E+000	-1.27714E+002
1.26043E+002	1.77940E+002	9.17166E+001	7.23224E+001	1.08905E+000	1.31368E+000	1.58600E+003	1.83482E+002	1.00000E+000	7.72000E+002	5.10000E+001	1.12472E+005	1.43067E+000	1.33394E+001	2.73461E-002	3.29867E-002	5.86644E-002	8.19860E-002	2.37810E+004	9.17334E+001	7.20797E+001	3.52540E-002	3.52540E-002	1.81720E+004	8.00000E+000	8.00000E+000	0.00000E+000	4.13280E+001	6.26861E+001	7.47353E+001	1.00000E+002	2.08974E-001	1.08948E-001	0.00000E+000	2.71082E+002	1.10388E+001	5.45933E-001	5.79489E+001	1.00186E+002	1.01691E+002	2.82073E+002	3.54705E+000	5.01929E-001	-9.34920E-002	-2.01635E+001	-5.10795E+001	-7.12018E-003	-9.17242E+000	-1.27684E+002
1.18808E+002	2.31742E+002	9.12266E+001	7.22471E+001	1.18668E+000	1.52805E+000	2.57500E+003	3.73261E+002	1.00000E+000	1.05000E+003	3.90000E+001	1.51008E+005	1.81331E+000	1.52231E+001	2.33855E-002	3.01127E-002	6.86998E-002	1.10960E-001	3.22340E+004	9.11756E+001	7.21497E+001	1.21274E-002	1.21274E-002	1.59732E+005	3.90000E+001	1.00000E+000	0.00000E+000	9.74333E+001	3.38947E+001	1.13557E+002	1.00000E+002	2.86593E-001	1.41776E-001	0.00000E+000	2.35150E+002	5.88705E+000	8.03388E-001	1.58968E+002	5.19980E+001	1.87983E+002	2.35312E+002	7.17682E-001	8.36726E-001	-1.25746E-001	-5.60959E+001	-4.81663E+001	-9.38408E-002	-5.59336E+001	-8.63780E+001
1.29331E+002	3.60202E+002	9.12531E+001	7.22311E+001	1.23198E+000	1.55389E+000	4.21100E+003	3.14534E+002	1.00000E+000	1.05100E+003	1.90000E+001	1.51128E+005	1.91436E+000	1.89790E+001	1.89850E-002	2.39457E-002	5.66370E-002	8.80099E-002	3.22340E+004	9.11757E+001	7.21503E+001	1.21274E-002	1.21274E-002	1.59732E+005	3.90000E+001	2.00000E+000	0.00000E+000	1.54820E+002	3.83689E+001	1.95052E+002	1.00000E+002	4.53716E-001	6.40732E-002	0.00000E+000	2.36181E+002	3.80559E+000	9.71844E-001	1.58968E+002	5.19980E+001	1.87983E+002	2.35369E+002	7.17682E-001	8.36726E-001	-1.15552E-001	-5.50647E+001	-5.99190E+001	-9.38408E-002	-5.58762E+001	-8.63251E+001
1.31147E+002	3.68624E+002	9.11465E+001	7.20192E+001	1.23010E+000	1.43408E+000	3.98800E+003	1.99298E+002	1.00000E+000	1.05200E+003	1.90000E+001	1.51266E+005	1.76406E+000	1.91996E+001	1.94789E-002	2.27088E-002	5.51310E-002	7.35509E-002	3.22340E+004	9.11761E+001	7.21490E+001	1.21274E-002	1.21274E-002	1.59732E+005	3.90000E+001	3.00000E+000	0.00000E+000	1.44942E+002	3.87208E+001	1.97069E+002	1.00000E+002	4.44556E-001	2.63556E-002	0.00000E+000	2.39195E+002	3.78408E+000	1.00432E+000	1.58968E+002	5.19980E+001	1.87983E+002	2.35449E+002	7.17682E-001	8.36726E-001	-7.65608E-002	-5.20503E+001	-1.01509E+002	-9.38408E-002	-5.57961E+001	-8.62316E+001
1.26486E+002	4.19472E+002	9.12278E+001	7.21832E+001	1.25477E+000	1.46574E+000	4.73900E+003	3.94717E+002	1.00000E+000	1.05300E+003	2.10000E+001	1.51408E+005	1.83916E+000	2.04810E+001	1.82273E-002	2.12918E-002	4.85208E-002	6.48194E-002	3.22340E+004	9.11764E+001	7.21493E+001	1.21274E-002	1.21274E-002	1.59732E+005	3.90000E+001	4.00000E+000	0.00000E+000	1.83037E+002	5.70551E+001	2.07550E+002	1.00000E+002	5.23979E-001	3.74002E-002	0.00000E+000	2.33487E+002	4.22110E+000	8.25929E-001	1.58968E+002	5.19980E+001	1.87983E+002	2.35499E+002	7.17682E-001	8.36726E-001	-7.75457E-002	-5.77580E+001	-1.06170E+002	-9.38408E-002	-5.57463E+001	-8.61920E+001
1.34382E+002	3.81408E+002	9.11938E+001	7.20706E+001	1.16718E+000	1.42910E+000	3.92000E+003	3.68205E+002	1.00000E+000	1.05400E+003	2.90000E+001	1.51558E+005	1.66802E+000	1.95297E+001	1.86421E-002	2.28255E-002	5.73876E-002	8.43364E-002	3.22340E+004	9.11766E+001	7.21487E+001	1.21274E-002	1.21274E-002	1.59732E+005	3.90000E+001	5.00000E+000	0.00000E+000	1.57027E+002	4.10422E+001	2.00911E+002	1.00000E+002	4.66207E-001	5.79296E-002	0.00000E+000	2.37242E+002	3.96460E+000	9.66873E-001	1.58968E+002	5.19980E+001	1.87983E+002	2.35619E+002	7.17682E-001	8.36726E-001	-1.00884E-001	-5.40039E+001	-7.63673E+001	-9.38408E-002	-5.56269E+001	-8.60691E+001
1.25491E+002	4.09821E+002	9.11689E+001	7.19876E+001	1.21444E+000	1.63009E+000	4.88900E+003	2.64371E+002	1.00000E+000	1.05500E+003	2.60000E+001	1.51697E+005	1.97965E+000	2.02440E+001	1.73686E-002	2.33132E-002	6.37344E-002	1.12728E-001	3.22340E+004	9.11762E+001	7.21476E+001	1.21274E-002	1.21274E-002	1.59732E+005	3.90000E+001	6.00000E+000	0.00000E+000	2.00063E+002	5.23077E+001	1.85305E+002	1.00000E+002	5.13488E-001	3.06363E-002	0.00000E+000	2.23397E+002	4.42363E+000	7.75930E-001	1.58968E+002	5.19980E+001	1.87983E+002	2.35687E+002	7.17682E-001	8.36726E-001	-1.46126E-001	-6.78488E+001	-3.26759E+001	-9.38408E-002	-5.55581E+001	-8.59976E+001
1.37380E+002	4.00119E+002	9.12516E+001	7.21970E+001	1.18151E+000	1.39510E+000	4.08100E+003	1.69340E+002	1.00000E+000	1.05600E+003	2.50000E+001	1.51837E+005	1.64833E+000	2.00030E+001	1.84950E-002	2.18385E-002	4.07598E-002	5.49582E-002	3.22340E+004	9.11758E+001	7.21474E+001	1.21274E-002	1.21274E-002	1.59732E+005	3.90000E+001	7.00000E+000	0.00000E+000	1.79714E+002	3.62946E+001	2.03866E+002	1.00000E+002	4.91232E-001	2.68106E-002	0.00000E+000	2.31835E+002	3.90953E+000	9.60956E-001	1.58968E+002	5.19980E+001	1.87983E+002	2.35733E+002	7.17682E-001	8.36726E-001	-8.28956E-002	-5.94109E+001	-1.02032E+002	-9.38408E-002	-5.55127E+001	-8.59619E+001
1.45209E+002	3.93631E+002	9.12241E+001	7.21451E+001	1.14122E+000	1.36296E+000	3.79600E+003	4.66288E+002	1.00000E+000	1.05700E+003	2.80000E+001	1.51983E+005	1.55544E+000	1.98401E+001	1.85227E-002	2.21218E-002	5.24393E-002	7.32205E-002	3.22340E+004	9.11755E+001	7.21478E+001	1.21274E-002	1.21274E-002	1.59732E+005	3.90000E+001	8.00000E+000	0.00000E+000	1.74852E+002	3.74138E+001	1.90938E+002	1.00000E+002	4.71982E-001	7.78432E-002	0.00000E+000	2.30527E+002	4.21949E+000	9.23185E-001	1.58968E+002	5.19980E+001	1.87983E+002	2.35783E+002	7.17682E-001	8.36726E-001	-8.85494E-002	-6.07182E+001	-9.71041E+001	-9.38408E-002	-5.54624E+001	-8.59081E+001
1.29363E+002	3.92218E+002	9.11378E+001	7.21698E+001	1.22148E+000	1.48331E+000	4.36000E+003	4.15882E+002	1.00000E+000	1.05800E+003	2.70000E+001	1.52125E+005	1.81183E+000	1.98045E+001	1.84988E-002	2.24641E-002	5.52688E-002	7.98646E-002	3.22340E+004	9.11752E+001	7.21477E+001	1.21274E-002	1.21274E-002	1.59732E+005	3.90000E+001	9.00000E+000	0.00000E+000	1.72482E+002	5.61984E+001	2.06949E+002	1.00000E+002	5.09592E-001	6.22357E-002	0.00000E+000	2.36407E+002	4.28452E+000	8.48333E-001	1.58968E+002	5.19980E+001	1.87983E+002	2.35871E+002	7.17682E-001	8.36726E-001	-9.68025E-002	-5.48388E+001	-8.18979E+001	-9.38408E-002	-5.53750E+001	-8.58066E+001
1.32740E+002	3.83319E+002	9.12506E+001	7.21205E+001	1.27996E+000	1.40237E+000	4.23800E+003	4.20700E+002	1.00000E+000	1.05900E+003	2.90000E+001	1.52260E+005	1.79498E+000	1.95785E+001	1.96615E-002	2.15418E-002	5.96082E-002	7.08341E-002	3.22340E+004	9.11754E+001	7.21474E+001	1.21274E-002	1.21274E-002	1.59732E+005	3.90000E+001	1.00000E+001	0.00000E+000	1.62270E+002	4.36201E+001	1.95722E+002	1.00000E+002	4.69647E-001	5.93379E-002	0.00000E+000	2.35559E+002	4.01856E+000	9.17403E-001	1.58968E+002	5.19980E+001	1.87983E+002	2.35929E+002	7.17682E-001	8.36726E-001	-4.56353E-002	-5.56865E+001	-1.36952E+002	-9.38408E-002	-5.53161E+001	-8.57665E+001
1.30395E+002	3.51271E+002	9.12110E+001	7.21159E+001	1.28792E+000	1.55838E+000	4.28400E+003	4.70120E+002	1.00000E+000	1.06000E+003	3.40000E+001	1.52402E+005	2.00707E+000	1.87422E+001	1.96772E-002	2.38094E-002	6.07148E-002	8.72572E-002	3.22340E+004	9.11754E+001	7.21474E+001	1.21274E-002	1.21274E-002	1.59732E+005	3.90000E+001	1.10000E+001	0.00000E+000	1.38005E+002	1.29969E+002	1.93425E+002	1.00000E+002	5.39999E-001	5.63727E-002	0.00000E+000	2.62666E+002	7.42487E+000	4.93853E-001	1.58968E+002	5.19980E+001	1.87983E+002	2.36006E+002	7.17682E-001	8.36726E-001	-9.50237E-002	-2.85791E+001	-5.76804E+001	-9.38408E-002	-5.52392E+001	-8.56833E+001
1.31551E+002	3.75163E+002	9.12275E+001	7.22139E+001	1.23968E+000	1.51018E+000	4.30300E+003	3.80899E+002	1.00000E+000	1.06100E+003	2.60000E+001	1.52534E+005	1.87214E+000	1.93691E+001	1.88983E-002	2.30220E-002	4.49778E-002	6.45992E-002	3.22340E+004	9.11755E+001	7.21470E+001	1.21274E-002	1.21274E-002	1.59732E+005	3.90000E+001	1.20000E+001	0.00000E+000	1.67781E+002	4.09549E+001	1.79277E+002	1.00000E+002	4.54384E-001	3.93338E-002	0.00000E+000	2.30348E+002	4.19624E+000	8.71897E-001	1.58968E+002	5.19980E+001	1.87983E+002	2.36081E+002	7.17682E-001	8.36726E-001	-9.83682E-002	-6.08972E+001	-8.61726E+001	-9.38408E-002	-5.51650E+001	-8.56101E+001
1.38905E+002	3.81956E+002	9.11027E+001	7.21903E+001	1.15987E+000	1.40478E+000	3.84700E+003	3.54452E+002	1.00000E+000	1.06200E+003	3.20000E+001	1.52670E+005	1.62937E+000	1.95437E+001	1.87003E-002	2.26489E-002	5.38801E-002	7.73292E-002	3.22340E+004	9.11745E+001	7.21463E+001	1.21274E-002	1.21274E-002	1.59732E+005	3.90000E+001	1.30000E+001	0.00000E+000	1.68696E+002	4.77863E+001	1.87764E+002	1.00000E+002	4.73234E-001	6.68380E-002	0.00000E+000	2.32819E+002	4.56456E+000	8.47719E-001	1.58968E+002	5.19980E+001	1.87983E+002	2.36139E+002	7.17682E-001	8.36726E-001	-9.54936E-002	-5.84270E+001	-8.69750E+001	-9.38408E-002	-5.51067E+001	-8.55323E+001
1.30359E+002	4.01425E+002	9.11845E+001	7.21433E+001	1.21679E+000	1.46042E+000	4.38500E+003	3.29489E+002	1.00000E+000	1.06300E+003	2.90000E+001	1.52802E+005	1.77702E+000	2.00356E+001	1.83752E-002	2.20542E-002	4.98397E-002	7.01271E-002	3.22340E+004	9.11748E+001	7.21462E+001	1.21274E-002	1.21274E-002	1.59732E+005	3.90000E+001	1.40000E+001	0.00000E+000	1.71676E+002	4.96694E+001	2.02849E+002	1.00000E+002	4.96231E-001	4.31893E-002	0.00000E+000	2.35396E+002	4.12102E+000	8.79471E-001	1.58968E+002	5.19980E+001	1.87983E+002	2.36171E+002	7.17682E-001	8.36726E-001	-9.09990E-002	-5.58493E+001	-8.94923E+001	-9.38408E-002	-5.50742E+001	-8.55136E+001
1.30171E+002	3.53576E+002	9.11637E+001	7.22090E+001	1.24324E+000	1.46846E+000	3.96600E+003	2.70928E+002	1.00000E+000	1.06400E+003	3.60000E+001	1.52935E+005	1.82565E+000	1.88036E+001	1.97414E-002	2.33177E-002	5.09397E-002	6.93794E-002	3.22340E+004	9.11749E+001	7.21462E+001	1.21274E-002	1.21274E-002	1.59732E+005	3.90000E+001	1.50000E+001	0.00000E+000	1.53905E+002	4.83920E+001	1.68891E+002	1.00000E+002	4.34668E-001	5.54937E-002	0.00000E+000	2.32884E+002	4.75442E+000	8.01562E-001	1.58968E+002	5.19980E+001	1.87983E+002	2.36251E+002	7.17682E-001	8.36726E-001	-8.30542E-002	-5.83611E+001	-1.00795E+002	-9.38408E-002	-5.49948E+001	-8.54299E+001
1.32830E+002	3.60354E+002	9.11278E+001	7.21469E+001	1.19713E+000	1.57864E+000	4.14300E+003	3.52235E+002	1.00000E+000	1.06500E+003	3.40000E+001	1.53073E+005	1.88984E+000	1.89830E+001	1.85988E-002	2.45260E-002	5.13617E-002	8.65290E-002	3.22340E+004	9.11745E+001	7.21472E+001	1.21274E-002	1.21274E-002	1.59732E+005	3.90000E+001	1.60000E+001	0.00000E+000	1.76524E+002	3.85920E+001	1.75540E+002	1.00000E+002	4.57843E-001	4.95277E-002	0.00000E+000	2.27019E+002	4.30028E+000	8.67075E-001	1.58968E+002	5.19980E+001	1.87983E+002	2.36334E+002	7.17682E-001	8.36726E-001	-1.37443E-001	-6.42265E+001	-4.09403E+001	-9.38408E-002	-5.49113E+001	-8.53417E+001
1.24422E+002	3.79936E+002	9.11593E+001	7.22243E+001	1.28391E+000	1.58562E+000	4.69600E+003	2.94704E+002	1.00000E+000	1.06600E+003	2.80000E+001	1.53207E+005	2.03580E+000	1.94919E+001	1.87357E-002	2.31385E-002	5.99155E-002	8.96856E-002	3.22340E+004	9.11751E+001	7.21472E+001	1.21274E-002	1.21274E-002	1.59732E+005	3.90000E+001	1.70000E+001	0.00000E+000	1.61230E+002	7.25591E+001	1.84136E+002	1.00000E+002	4.89427E-001	5.48504E-002	0.00000E+000	2.37791E+002	5.14887E+000	6.80198E-001	1.58968E+002	5.19980E+001	1.87983E+002	2.36418E+002	7.17682E-001	8.36726E-001	-1.05144E-001	-5.34541E+001	-7.08226E+001	-9.38408E-002	-5.48276E+001	-8.52617E+001
1.33091E+002	3.57256E+002	9.11103E+001	7.20947E+001	1.36834E+000	1.49816E+000	4.44900E+003	2.31768E+002	1.00000E+000	1.06700E+003	3.60000E+001	1.53357E+005	2.04999E+000	1.89012E+001	2.05145E-002	2.24609E-002	5.48922E-002	6.49650E-002	3.22340E+004	9.11750E+001	7.21473E+001	1.21274E-002	1.21274E-002	1.59732E+005	3.90000E+001	1.80000E+001	0.00000E+000	1.49105E+002	4.58792E+001	1.81276E+002	1.00000E+002	4.40035E-001	3.66961E-002	0.00000E+000	2.37181E+002	4.09813E+000	8.77999E-001	1.58968E+002	5.19980E+001	1.87983E+002	2.36500E+002	7.17682E-001	8.36726E-001	-4.52900E-002	-5.40647E+001	-1.35651E+002	-9.38408E-002	-5.47458E+001	-8.51743E+001
1.32724E+002	3.70469E+002	9.11977E+001	7.21609E+001	1.19288E+000	1.38837E+000	3.79400E+003	2.24327E+002	1.00000E+000	1.06800E+003	3.00000E+001	1.53489E+005	1.65616E+000	1.92476E+001	1.93663E-002	2.25401E-002	4.71244E-002	6.22462E-002	3.22340E+004	9.11754E+001	7.21487E+001	1.21274E-002	1.21274E-002	1.59732E+005	3.90000E+001	1.90000E+001	0.00000E+000	1.55644E+002	4.05021E+001	1.83567E+002	1.00000E+002	4.44147E-001	3.44979E-002	0.00000E+000	2.35200E+002	4.26918E+000	9.12679E-001	1.58968E+002	5.19980E+001	1.87983E+002	2.36588E+002	7.17682E-001	8.36726E-001	-7.57348E-002	-5.60451E+001	-1.06393E+002	-9.38408E-002	-5.46579E+001	-8.50992E+001
1.33065E+002	4.02836E+002	9.11657E+001	7.21622E+001	1.20715E+000	1.44809E+000	4.33500E+003	2.25138E+002	1.00000E+000	1.06900E+003	2.60000E+001	1.53631E+005	1.74807E+000	2.00708E+001	1.83344E-002	2.19939E-002	4.16066E-002	5.78773E-002	3.22340E+004	9.11749E+001	7.21481E+001	1.21274E-002	1.21274E-002	1.59732E+005	3.90000E+001	2.00000E+001	0.00000E+000	1.68817E+002	4.80901E+001	2.05656E+002	1.00000E+002	4.94122E-001	3.35362E-002	0.00000E+000	2.36942E+002	4.02562E+000	9.05490E-001	1.58968E+002	5.19980E+001	1.87983E+002	2.36642E+002	7.17682E-001	8.36726E-001	-9.07409E-002	-5.43039E+001	-8.82331E+001	-9.38408E-002	-5.46040E+001	-8.50401E+001
1.29993E+002	3.91472E+002	9.12320E+001	7.21909E+001	1.22288E+000	1.40899E+000	4.16500E+003	2.36717E+002	1.00000E+000	1.07000E+003	2.40000E+001	1.53765E+005	1.72304E+000	1.97856E+001	1.89486E-002	2.18324E-002	4.63989E-002	6.01764E-002	3.22340E+004	9.11749E+001	7.21484E+001	1.21274E-002	1.21274E-002	1.59732E+005	3.90000E+001	2.10000E+001	0.00000E+000	1.59157E+002	5.00560E+001	1.94140E+002	1.00000E+002	4.71715E-001	3.10561E-002	0.00000E+000	2.37638E+002	4.26140E+000	8.72672E-001	1.58968E+002	5.19980E+001	1.87983E+002	2.36710E+002	7.17682E-001	8.36726E-001	-7.07136E-002	-5.36076E+001	-1.09286E+002	-9.38408E-002	-5.45351E+001	-8.49813E+001
1.22093E+002	3.60797E+002	9.11720E+001	7.20758E+001	1.25379E+000	1.54378E+000	4.25000E+003	3.27825E+002	1.00000E+000	1.07100E+003	3.60000E+001	1.53907E+005	1.93557E+000	1.89946E+001	1.92323E-002	2.36804E-002	5.66335E-002	8.39888E-002	3.22340E+004	9.11752E+001	7.21478E+001	1.21274E-002	1.21274E-002	1.59732E+005	3.90000E+001	2.20000E+001	0.00000E+000	1.53627E+002	4.90701E+001	1.74384E+002	1.00000E+002	4.41394E-001	4.96650E-002	0.00000E+000	2.34991E+002	4.50226E+000	8.17686E-001	1.58968E+002	5.19980E+001	1.87983E+002	2.36795E+002	7.17682E-001	8.36726E-001	-1.03656E-001	-5.62541E+001	-7.53778E+001	-9.38408E-002	-5.44509E+001	-8.48895E+001
1.35374E+002	3.54437E+002	9.11727E+001	7.21875E+001	1.17709E+000	1.40673E+000	3.62800E+003	3.35565E+002	1.00000E+000	1.07200E+003	3.30000E+001	1.54054E+005	1.65585E+000	1.88265E+001	1.95423E-002	2.33549E-002	5.05822E-002	7.04213E-002	3.22340E+004	9.11757E+001	7.21478E+001	1.21274E-002	1.21274E-002	1.59732E+005	3.90000E+001	2.30000E+001	0.00000E+000	1.44741E+002	4.26033E+001	1.77773E+002	1.00000E+002	4.26923E-001	5.49202E-002	0.00000E+000	2.37653E+002	4.42572E+000	9.00314E-001	1.58968E+002	5.19980E+001	1.87983E+002	2.36870E+002	7.17682E-001	8.36726E-001	-8.88771E-002	-5.35930E+001	-8.96052E+001	-9.38408E-002	-5.43752E+001	-8.48121E+001
1.25540E+002	3.52701E+002	9.12171E+001	7.20197E+001	1.21327E+000	1.61615E+000	4.17100E+003	2.83645E+002	1.00000E+000	1.07300E+003	3.40000E+001	1.54189E+005	1.96083E+000	1.87803E+001	1.87861E-002	2.50243E-002	6.90059E-002	1.20248E-001	3.22340E+004	9.11757E+001	7.21478E+001	1.21274E-002	1.21274E-002	1.59732E+005	3.90000E+001	2.40000E+001	0.00000E+000	1.41337E+002	3.79524E+001	1.85631E+002	1.00000E+002	4.26284E-001	5.06341E-002	0.00000E+000	2.39633E+002	3.80192E+000	9.77437E-001	1.58968E+002	5.19980E+001	1.87983E+002	2.36982E+002	7.17682E-001	8.36726E-001	-1.42391E-001	-5.16128E+001	-2.16191E+001	-9.38408E-002	-5.42634E+001	-8.47101E+001
1.22603E+002	3.07843E+002	9.11787E+001	7.22729E+001	1.34286E+000	1.51551E+000	3.82100E+003	3.50167E+002	1.00000E+000	1.07400E+003	3.80000E+001	1.54329E+005	2.03512E+000	1.75454E+001	2.17242E-002	2.45171E-002	6.55422E-002	8.23924E-002	3.22340E+004	9.11764E+001	7.21477E+001	1.21274E-002	1.21274E-002	1.59732E+005	3.90000E+001	2.50000E+001	0.00000E+000	1.20414E+002	3.64717E+001	1.63180E+002	1.00000E+002	3.73800E-001	8.61930E-002	0.00000E+000	2.41407E+002	4.03280E+000	9.62755E-001	1.58968E+002	5.19980E+001	1.87983E+002	2.37104E+002	7.17682E-001	8.36726E-001	-6.03990E-002	-4.98388E+001	-1.16218E+002	-9.38408E-002	-5.41418E+001	-8.45782E+001
1.33319E+002	3.81192E+002	9.10907E+001	7.21982E+001	1.20599E+000	1.45517E+000	4.11600E+003	3.15425E+002	1.00000E+000	1.07500E+003	2.90000E+001	1.54461E+005	1.75493E+000	1.95241E+001	1.87978E-002	2.26818E-002	4.84954E-002	6.87429E-002	3.22340E+004	9.11765E+001	7.21485E+001	1.21274E-002	1.21274E-002	1.59732E+005	3.90000E+001	2.60000E+001	0.00000E+000	1.53347E+002	4.89350E+001	2.00091E+002	1.00000E+002	4.70185E-001	5.46367E-002	0.00000E+000	2.40589E+002	4.08066E+000	9.16734E-001	1.58968E+002	5.19980E+001	1.87983E+002	2.37178E+002	7.17682E-001	8.36726E-001	-9.36359E-002	-5.06570E+001	-8.13126E+001	-9.38408E-002	-5.40674E+001	-8.44910E+001
1.35715E+002	4.34958E+002	9.11942E+001	7.20755E+001	1.19945E+000	1.41127E+000	4.53900E+003	2.81692E+002	1.00000E+000	1.07600E+003	1.90000E+001	1.54583E+005	1.69276E+000	2.08556E+001	1.78034E-002	2.09475E-002	4.76517E-002	6.45397E-002	3.22340E+004	9.11771E+001	7.21491E+001	1.21274E-002	1.21274E-002	1.59732E+005	3.90000E+001	2.70000E+001	0.00000E+000	1.81437E+002	5.54082E+001	2.26908E+002	1.00000E+002	5.42161E-001	2.56069E-002	0.00000E+000	2.38914E+002	3.95511E+000	9.00685E-001	1.58968E+002	5.19980E+001	1.87983E+002	2.37240E+002	7.17682E-001	8.36726E-001	-8.11345E-002	-5.23318E+001	-9.68642E+001	-9.38408E-002	-5.40056E+001	-8.44477E+001
1.31019E+002	3.58730E+002	9.11543E+001	7.20683E+001	1.21197E+000	1.42446E+000	3.79800E+003	2.52661E+002	1.00000E+000	1.07700E+003	3.40000E+001	1.54745E+005	1.72640E+000	1.89402E+001	1.96659E-002	2.31139E-002	6.47442E-002	8.81655E-002	3.22340E+004	9.11772E+001	7.21514E+001	1.21274E-002	1.21274E-002	1.59732E+005	3.90000E+001	2.80000E+001	0.00000E+000	1.31421E+002	4.98188E+001	1.82968E+002	1.00000E+002	4.25364E-001	4.15511E-002	0.00000E+000	2.44116E+002	4.30210E+000	9.05218E-001	1.58968E+002	5.19980E+001	1.87983E+002	2.37341E+002	7.17682E-001	8.36726E-001	-8.05971E-002	-4.71299E+001	-9.22393E+001	-9.38408E-002	-5.39043E+001	-8.43402E+001
1.34244E+002	3.81352E+002	9.11269E+001	7.22532E+001	1.18767E+000	1.40133E+000	3.92500E+003	3.58810E+002	1.00000E+000	1.07800E+003	2.70000E+001	1.54877E+005	1.66432E+000	1.95282E+001	1.89573E-002	2.23677E-002	4.80065E-002	6.51806E-002	3.22340E+004	9.11770E+001	7.21517E+001	1.21274E-002	1.21274E-002	1.59732E+005	3.90000E+001	2.90000E+001	0.00000E+000	1.57981E+002	4.75114E+001	2.02190E+002	1.00000E+002	4.76463E-001	5.57671E-002	0.00000E+000	2.39787E+002	4.15234E+000	9.22569E-001	1.58968E+002	5.19980E+001	1.87983E+002	2.37416E+002	7.17682E-001	8.36726E-001	-8.25268E-002	-5.14585E+001	-9.44618E+001	-9.38408E-002	-5.38291E+001	-8.42576E+001
1.24588E+002	3.55176E+002	9.11399E+001	7.20262E+001	1.22850E+000	1.44563E+000	3.86400E+003	1.96869E+002	1.00000E+000	1.07900E+003	3.30000E+001	1.55021E+005	1.77596E+000	1.88461E+001	1.97632E-002	2.32562E-002	5.78767E-002	7.86952E-002	3.22340E+004	9.11771E+001	7.21513E+001	1.21274E-002	1.21274E-002	1.59732E+005	3.90000E+001	3.00000E+001	0.00000E+000	1.51464E+002	4.43579E+001	1.64220E+002	1.00000E+002	4.21641E-001	3.09855E-002	0.00000E+000	2.33202E+002	4.70936E+000	8.19844E-001	1.58968E+002	5.19980E+001	1.87983E+002	2.37462E+002	7.17682E-001	8.36726E-001	-8.11973E-002	-5.80439E+001	-1.02500E+002	-9.38408E-002	-5.37839E+001	-8.42182E+001
1.37175E+002	3.92731E+002	9.11900E+001	7.21645E+001	1.15328E+000	1.52412E+000	4.22900E+003	2.61317E+002	1.00000E+000	1.08000E+003	2.70000E+001	1.55156E+005	1.75773E+000	1.98174E+001	1.77344E-002	2.34369E-002	4.83173E-002	8.16493E-002	3.22340E+004	9.11774E+001	7.21509E+001	1.21274E-002	1.21274E-002	1.59732E+005	3.90000E+001	3.10000E+001	0.00000E+000	1.68496E+002	4.03526E+001	1.95339E+002	1.00000E+002	4.72830E-001	4.18919E-002	0.00000E+000	2.35153E+002	3.98182E+000	9.26853E-001	1.58968E+002	5.19980E+001	1.87983E+002	2.37574E+002	7.17682E-001	8.36726E-001	-1.38508E-001	-5.60927E+001	-3.13809E+001	-9.38408E-002	-5.36718E+001	-8.41118E+001
1.28970E+002	4.18661E+002	9.11500E+001	7.21597E+001	1.24439E+000	1.52078E+000	4.84100E+003	3.07775E+002	1.00000E+000	1.08100E+003	2.70000E+001	1.55287E+005	1.89244E+000	2.04612E+001	1.78850E-002	2.18574E-002	4.67211E-002	6.78982E-002	3.22340E+004	9.11776E+001	7.21515E+001	1.21274E-002	1.21274E-002	1.59732E+005	3.90000E+001	3.20000E+001	0.00000E+000	1.63326E+002	5.97964E+001	2.19371E+002	1.00000E+002	5.16994E-001	3.62231E-002	0.00000E+000	2.43001E+002	3.87735E+000	8.89629E-001	1.58968E+002	5.19980E+001	1.87983E+002	2.37633E+002	7.17682E-001	8.36726E-001	-9.99530E-002	-4.82448E+001	-7.16794E+001	-9.38408E-002	-5.36120E+001	-8.40457E+001
1.21871E+002	2.93048E+002	9.11246E+001	7.21815E+001	1.37117E+000	1.58860E+000	3.85200E+003	2.40728E+002	1.00000E+000	1.08200E+003	4.30000E+001	1.55450E+005	2.17824E+000	1.71187E+001	2.20927E-002	2.55959E-002	6.88244E-002	9.10507E-002	3.22340E+004	9.11781E+001	7.21516E+001	1.21274E-002	1.21274E-002	1.59732E+005	3.90000E+001	3.30000E+001	0.00000E+000	1.27663E+002	6.26085E+001	1.49058E+002	1.00000E+002	3.97342E-001	5.49023E-002	0.00000E+000	2.41088E+002	5.88721E+000	6.56839E-001	1.58968E+002	5.19980E+001	1.87983E+002	2.37680E+002	7.17682E-001	8.36726E-001	-7.34601E-002	-5.01572E+001	-1.02915E+002	-9.38408E-002	-5.35652E+001	-8.39945E+001
1.30999E+002	3.88733E+002	9.11927E+001	7.21207E+001	1.24709E+000	1.52345E+000	4.50900E+003	3.22119E+002	1.00000E+000	1.08300E+003	2.90000E+001	1.55579E+005	1.89988E+000	1.97163E+001	1.85720E-002	2.26875E-002	5.74203E-002	8.40476E-002	3.22340E+004	9.11790E+001	7.21512E+001	1.21274E-002	1.21274E-002	1.59732E+005	3.90000E+001	3.40000E+001	0.00000E+000	1.68453E+002	6.33807E+001	1.90684E+002	1.00000E+002	4.94714E-001	4.37130E-002	0.00000E+000	2.37004E+002	4.75417E+000	7.51790E-001	1.58968E+002	5.19980E+001	1.87983E+002	2.37755E+002	7.17682E-001	8.36726E-001	-9.97476E-002	-5.42419E+001	-7.79217E+001	-9.38408E-002	-5.34909E+001	-8.39321E+001
1.22389E+002	3.01610E+002	9.11638E+001	7.20697E+001	1.23674E+000	1.51108E+000	3.44200E+003	2.13275E+002	1.00000E+000	1.08400E+003	4.30000E+001	1.55737E+005	1.86882E+000	1.73669E+001	2.10802E-002	2.57563E-002	6.08798E-002	8.88776E-002	3.22340E+004	9.11788E+001	7.21515E+001	1.21274E-002	1.21274E-002	1.59732E+005	3.90000E+001	3.50000E+001	0.00000E+000	1.34833E+002	1.01318E+002	1.50167E+002	1.00000E+002	4.53013E-001	5.93398E-002	0.00000E+000	2.49741E+002	1.03046E+001	3.96987E-001	1.58968E+002	5.19980E+001	1.87983E+002	2.37866E+002	7.17682E-001	8.36726E-001	-9.98384E-002	-4.15041E+001	-6.50751E+001	-9.38408E-002	-5.33799E+001	-8.38172E+001
1.30336E+002	3.49394E+002	9.11481E+001	7.21073E+001	1.21255E+000	1.37581E+000	3.60100E+003	2.57703E+002	1.00000E+000	1.08500E+003	3.40000E+001	1.55863E+005	1.66824E+000	1.86921E+001	2.02063E-002	2.29270E-002	5.05432E-002	6.37668E-002	3.22340E+004	9.11795E+001	7.21511E+001	1.21274E-002	1.21274E-002	1.59732E+005	3.90000E+001	3.60000E+001	0.00000E+000	1.48565E+002	4.39678E+001	1.75122E+002	1.00000E+002	4.30113E-001	4.66422E-002	0.00000E+000	2.37200E+002	4.59632E+000	8.70140E-001	1.58968E+002	5.19980E+001	1.87983E+002	2.37935E+002	7.17682E-001	8.36726E-001	-6.30765E-002	-5.40459E+001	-1.17670E+002	-9.38408E-002	-5.33103E+001	-8.37445E+001
1.29455E+002	3.69922E+002	9.11773E+001	7.21402E+001	1.15892E+000	1.47996E+000	3.89900E+003	3.04443E+002	1.00000E+000	1.08600E+003	2.80000E+001	1.56001E+005	1.71515E+000	1.92334E+001	1.85600E-002	2.37013E-002	5.13341E-002	8.13295E-002	3.22340E+004	9.11790E+001	7.21518E+001	1.21274E-002	1.21274E-002	1.59732E+005	3.90000E+001	3.70000E+001	0.00000E+000	1.62742E+002	5.12276E+001	1.97009E+002	1.00000E+002	4.80679E-001	5.66041E-002	0.00000E+000	2.38639E+002	4.43319E+000	8.66997E-001	1.58968E+002	5.19980E+001	1.87983E+002	2.37983E+002	7.17682E-001	8.36726E-001	-1.21656E-001	-5.26067E+001	-4.98616E+001	-9.38408E-002	-5.32622E+001	-8.37005E+001
1.30039E+002	3.55437E+002	9.11947E+001	7.22643E+001	1.21181E+000	1.44235E+000	3.83100E+003	4.16247E+002	1.00000E+000	1.08700E+003	3.00000E+001	1.56138E+005	1.74785E+000	1.88530E+001	1.95784E-002	2.33031E-002	5.90532E-002	8.21484E-002	3.22340E+004	9.11797E+001	7.21530E+001	1.21274E-002	1.21274E-002	1.59732E+005	3.90000E+001	3.80000E+001	0.00000E+000	1.66649E+002	9.11130E+001	1.75564E+002	1.00000E+002	5.08123E-001	7.54747E-002	0.00000E+000	2.38313E+002	7.37700E+000	5.25624E-001	1.58968E+002	5.19980E+001	1.87983E+002	2.38037E+002	7.17682E-001	8.36726E-001	-8.68614E-002	-5.29328E+001	-9.11848E+001	-9.38408E-002	-5.32087E+001	-8.36478E+001
1.27744E+002	3.94382E+002	9.11320E+001	7.22572E+001	1.19070E+000	1.47147E+000	4.25200E+003	3.04174E+002	1.00000E+000	1.08800E+003	2.30000E+001	1.56275E+005	1.75209E+000	1.98591E+001	1.82603E-002	2.25660E-002	4.97731E-002	7.40330E-002	3.22340E+004	9.11801E+001	7.21534E+001	1.21274E-002	1.21274E-002	1.59732E+005	3.90000E+001	3.90000E+001	0.00000E+000	1.73472E+002	4.46400E+001	1.91462E+002	1.00000E+002	4.79467E-001	4.79067E-002	0.00000E+000	2.33980E+002	4.20970E+000	8.74306E-001	1.58968E+002	5.19980E+001	1.87983E+002	2.38112E+002	7.17682E-001	8.36726E-001	-1.05466E-001	-5.72658E+001	-7.42487E+001	-9.38408E-002	-5.31335E+001	-8.35628E+001
1.14195E+002	1.85955E+002	8.97025E+001	7.26553E+001	1.21198E+000	1.66514E+000	2.27000E+003	1.77546E+002	1.00000E+000	1.36500E+003	5.20000E+001	1.93833E+005	2.01812E+000	1.36365E+001	2.54379E-002	3.49493E-002	5.71907E-002	1.02245E-001	4.15570E+004	8.97028E+001	7.28447E+001	4.12312E-002	4.12312E-002	1.98680E+004	8.00000E+000	1.00000E+000	0.00000E+000	1.04738E+002	6.45021E+001	2.83161E+001	1.00000E+002	2.34464E-001	7.54488E-002	0.00000E+000	1.50380E+002	7.76170E+000	6.48995E-001	1.52144E+002	7.32917E+001	2.61583E+001	1.55346E+002	1.94129E+000	8.77088E-001	-1.57506E-001	-1.40866E+002	-8.91527E+001	-1.53474E-001	-1.35900E+002	-9.00555E+001
1.14916E+002	1.41814E+002	8.97542E+001	7.30227E+001	1.29627E+000	1.64617E+000	1.81300E+003	1.50570E+002	1.00000E+000	1.36600E+003	5.70000E+001	1.93972E+005	2.13388E+000	1.19086E+001	3.04436E-002	3.86613E-002	8.76654E-002	1.37754E-001	4.15570E+004	8.97031E+001	7.28454E+001	4.12312E-002	4.12312E-002	1.98680E+004	8.00000E+000	2.00000E+000	0.00000E+000	9.06361E+001	4.27662E+001	1.49011E+001	1.00000E+002	1.76518E-001	1.44591E-001	0.00000E+000	1.55628E+002	6.28205E+000	8.97245E-001	1.52144E+002	7.32917E+001	2.61583E+001	1.55362E+002	1.94129E+000	8.77088E-001	-1.18916E-001	-1.35618E+002	-1.36061E+002	-1.53474E-001	-1.35884E+002	-9.00418E+001
1.18998E+002	2.01729E+002	8.95975E+001	7.28999E+001	1.26409E+000	1.81586E+000	2.73100E+003	1.68207E+002	1.00000E+000	1.36700E+003	4.70000E+001	1.94102E+005	2.29541E+000	1.42031E+001	2.41889E-002	3.47474E-002	7.05688E-002	1.40712E-001	4.15570E+004	8.97027E+001	7.28456E+001	4.12312E-002	4.12312E-002	1.98680E+004	8.00000E+000	3.00000E+000	0.00000E+000	1.26195E+002	5.97796E+001	2.31522E+001	1.00000E+002	2.48790E-001	7.11472E-002	0.00000E+000	1.56476E+002	5.33192E+000	8.61324E-001	1.52144E+002	7.32917E+001	2.61583E+001	1.55331E+002	1.94129E+000	8.77088E-001	-1.79150E-001	-1.34770E+002	-4.96289E+001	-1.53474E-001	-1.35914E+002	-9.00492E+001
1.26565E+002	1.79675E+002	8.97135E+001	7.28747E+001	1.15648E+000	1.59541E+000	2.01500E+003	1.70244E+002	1.00000E+000	1.36800E+003	5.00000E+001	1.94236E+005	1.84505E+000	1.34043E+001	2.57632E-002	3.55413E-002	6.12412E-002	1.10953E-001	4.15570E+004	8.97030E+001	7.28451E+001	4.12312E-002	4.12312E-002	1.98680E+004	8.00000E+000	4.00000E+000	0.00000E+000	1.13321E+002	6.07848E+001	1.19341E+001	3.00000E+002	2.21722E-001	8.28894E-002	0.00000E+000	1.48885E+002	5.48592E+000	9.74595E-001	1.52144E+002	7.32917E+001	2.61583E+001	1.55346E+002	1.94129E+000	8.77088E-001	-1.59501E-001	-1.42361E+002	-8.77033E+001	-1.53474E-001	-1.35899E+002	-9.00532E+001
1.18544E+002	2.17608E+002	8.97640E+001	7.28421E+001	1.25648E+000	1.65078E+000	2.72200E+003	2.28500E+002	1.00000E+000	1.37200E+003	4.50000E+001	1.94771E+005	2.07417E+000	1.47515E+001	2.40831E-002	3.16405E-002	7.29922E-002	1.22775E-001	4.15570E+004	8.97026E+001	7.28480E+001	4.12312E-002	4.12312E-002	1.98680E+004	8.00000E+000	6.00000E+000	0.00000E+000	1.43403E+002	6.14507E+001	2.65169E+001	1.00000E+002	2.75286E-001	8.96409E-002	0.00000E+000	1.59529E+002	5.16405E+000	8.90793E-001	1.52144E+002	7.32917E+001	2.61583E+001	1.55186E+002	1.94129E+000	8.77088E-001	-1.35623E-001	-1.31716E+002	-1.10639E+002	-1.53474E-001	-1.36060E+002	-9.02219E+001
1.22654E+002	4.16355E+002	8.97068E+001	7.28753E+001	1.17849E+000	1.57346E+000	4.70300E+003	2.63207E+002	1.00000E+000	1.37300E+003	2.00000E+001	1.94886E+005	1.85430E+000	2.04048E+001	1.71846E-002	2.29439E-002	5.40164E-002	9.39020E-002	4.15570E+004	8.97024E+001	7.28484E+001	4.12312E-002	4.12312E-002	1.98680E+004	8.00000E+000	7.00000E+000	0.00000E+000	2.65071E+002	1.26000E+002	3.94224E+001	1.00000E+002	5.12600E-001	2.67071E-002	0.00000E+000	1.54501E+002	3.78577E+000	9.24420E-001	1.52144E+002	7.32917E+001	2.61583E+001	1.55217E+002	1.94129E+000	8.77088E-001	-1.43523E-001	-1.36745E+002	-1.04937E+002	-1.53474E-001	-1.36029E+002	-9.01815E+001
1.25099E+002	1.99402E+002	8.91435E+001	7.28254E+001	1.13699E+000	1.31122E+000	1.84900E+003	1.29652E+002	1.00000E+000	1.57400E+003	6.00000E+001	2.22175E+005	1.49085E+000	1.41210E+001	2.64417E-002	3.04935E-002	5.97013E-002	7.71808E-002	4.74450E+004	8.92264E+001	7.28686E+001	5.38976E-002	5.38976E-002	3.58500E+003	2.00000E+000	1.00000E+000	0.00000E+000	1.15363E+002	2.17900E+001	6.94627E+001	1.00000E+002	2.43592E-001	7.44188E-002	0.00000E+000	2.10998E+002	6.96217E+000	8.01675E-001	1.01866E+002	2.08116E+001	6.04281E+001	2.09851E+002	5.15037E+000	7.78267E-001	-7.11663E-002	-8.02470E+001	-1.35106E+002	-7.71223E-002	-8.13947E+001	-1.29920E+002
1.14895E+002	1.50476E+002	8.93148E+001	7.29142E+001	1.26794E+000	1.49668E+000	1.73600E+003	1.44495E+002	1.00000E+000	1.57500E+003	8.20000E+001	2.22322E+005	1.89770E+000	1.22669E+001	3.04315E-002	3.59215E-002	7.12158E-002	9.63407E-002	4.74450E+004	8.92265E+001	7.28682E+001	5.38976E-002	5.38976E-002	3.58500E+003	2.00000E+000	2.00000E+000	0.00000E+000	8.74917E+001	1.97694E+001	5.08054E+001	1.00000E+002	1.86442E-001	1.19451E-001	0.00000E+000	2.08155E+002	7.71588E+000	7.46536E-001	1.01866E+002	2.08116E+001	6.04281E+001	2.09867E+002	5.15037E+000	7.78267E-001	-8.27399E-002	-8.30908E+001	-1.25563E+002	-7.71223E-002	-8.13786E+001	-1.29930E+002
1.22631E+002	2.58170E+002	8.87849E+001	7.24907E+001	1.26466E+000	1.43836E+000	2.89500E+003	2.20161E+002	1.00000E+000	1.60300E+003	4.40000E+001	2.25925E+005	1.81904E+000	1.60677E+001	2.35045E-002	2.67328E-002	5.18009E-002	6.52510E-002	4.81940E+004	8.89836E+001	7.24294E+001	8.21680E-003	8.21680E-003	4.17452E+005	9.40000E+001	1.00000E+000	0.00000E+000	1.22743E+002	2.73073E+001	1.17524E+002	1.00000E+002	3.13746E-001	5.06685E-002	0.00000E+000	2.36002E+002	5.28637E+000	8.43780E-001	1.73062E+002	6.17607E+001	1.90889E+002	2.44772E+002	4.91456E-001	7.55829E-001	-6.42610E-002	-5.52439E+001	-1.17263E+002	-6.99828E-002	-4.64736E+001	-1.02527E+002
1.15112E+002	3.99337E+002	8.88512E+001	7.24015E+001	1.30915E+000	1.53216E+000	4.88900E+003	2.71312E+002	1.00000E+000	1.60400E+003	2.40000E+001	2.26036E+005	2.00582E+000	1.99834E+001	1.87231E-002	2.19126E-002	5.91574E-002	7.98218E-002	4.81940E+004	8.89832E+001	7.24304E+001	8.21680E-003	8.21680E-003	4.17452E+005	9.40000E+001	2.00000E+000	0.00000E+000	1.95955E+002	5.34276E+001	1.67775E+002	1.00000E+002	4.89902E-001	4.21946E-002	0.00000E+000	2.30639E+002	4.71002E+000	7.28749E-001	1.73062E+002	6.17607E+001	1.90889E+002	2.44814E+002	4.91456E-001	7.55829E-001	-7.84892E-002	-6.06067E+001	-1.07623E+002	-6.99828E-002	-4.64311E+001	-1.02496E+002
1.25284E+002	2.65788E+002	8.91010E+001	7.23204E+001	1.32211E+000	1.37754E+000	2.98200E+003	2.09657E+002	1.00000E+000	1.60500E+003	4.50000E+001	2.26187E+005	1.82126E+000	1.63030E+001	2.42110E-002	2.52262E-002	6.10345E-002	6.58086E-002	4.81940E+004	8.89827E+001	7.24304E+001	8.21680E-003	8.21680E-003	4.17452E+005	9.40000E+001	3.00000E+000	0.00000E+000	1.15121E+002	4.04476E+001	1.19992E+002	1.00000E+002	3.22938E-001	5.62319E-002	0.00000E+000	2.42128E+002	6.05290E+000	7.26096E-001	1.73062E+002	6.17607E+001	1.90889E+002	2.44853E+002	4.91456E-001	7.55829E-001	-2.05350E-002	2.42128E+002	1.36808E+002	-6.99828E-002	-4.63923E+001	-1.02499E+002
1.29508E+002	3.45962E+002	8.92092E+001	7.23076E+001	1.25202E+000	1.37983E+000	3.69600E+003	3.09951E+002	1.00000E+000	1.60600E+003	3.10000E+001	2.26298E+005	1.72757E+000	1.86000E+001	2.05942E-002	2.26965E-002	6.17392E-002	7.41664E-002	4.81940E+004	8.89828E+001	7.24298E+001	8.21680E-003	8.21680E-003	4.17452E+005	9.40000E+001	4.00000E+000	0.00000E+000	9.45145E+001	6.45654E+001	1.97903E+002	1.00000E+002	4.15457E-001	6.40469E-002	0.00000E+000	2.68276E+002	3.82491E+000	1.03211E+000	1.73062E+002	6.17607E+001	1.90889E+002	2.44894E+002	4.91456E-001	7.55829E-001	-4.85632E-002	-2.29692E+001	-1.00995E+002	-6.99828E-002	-4.63518E+001	-1.02476E+002
1.33116E+002	3.06517E+002	8.92722E+001	7.22699E+001	1.22734E+000	1.26287E+000	2.95700E+003	2.13009E+002	1.00000E+000	1.60700E+003	4.10000E+001	2.26439E+005	1.54998E+000	1.75076E+001	2.25705E-002	2.32238E-002	4.90648E-002	5.16038E-002	4.81940E+004	8.89825E+001	7.24293E+001	8.21680E-003	8.21680E-003	4.17452E+005	9.40000E+001	5.00000E+000	0.00000E+000	9.16946E+001	6.28050E+001	1.58270E+002	1.00000E+002	3.64831E-001	4.90525E-002	0.00000E+000	2.66315E+002	5.21644E+000	8.46080E-001	1.73062E+002	6.17607E+001	1.90889E+002	2.44940E+002	4.91456E-001	7.55829E-001	-1.42673E-002	-2.49304E+001	-1.36261E+002	-6.99828E-002	-4.63051E+001	-1.02440E+002
1.29126E+002	3.60613E+002	8.91862E+001	7.22710E+001	1.24202E+000	1.39832E+000	3.86800E+003	1.81454E+002	1.00000E+000	1.60800E+003	3.00000E+001	2.26554E+005	1.73675E+000	1.89898E+001	1.99703E-002	2.24835E-002	4.99661E-002	6.21399E-002	4.81940E+004	8.89824E+001	7.24287E+001	8.21680E-003	8.21680E-003	4.17452E+005	9.40000E+001	6.00000E+000	0.00000E+000	1.16536E+002	8.07989E+001	1.67854E+002	1.00000E+002	4.26896E-001	3.54145E-002	0.00000E+000	2.63718E+002	5.76341E+000	6.69559E-001	1.73062E+002	6.17607E+001	1.90889E+002	2.44981E+002	4.91456E-001	7.55829E-001	-5.91979E-002	-2.75273E+001	-9.48187E+001	-6.99828E-002	-4.62646E+001	-1.02385E+002
1.25849E+002	3.51099E+002	8.92787E+001	7.25715E+001	1.35072E+000	1.36123E+000	3.98500E+003	3.10688E+002	1.00000E+000	1.60900E+003	2.80000E+001	2.26687E+005	1.83864E+000	1.87376E+001	2.13969E-002	2.15634E-002	6.59297E-002	6.68998E-002	4.81940E+004	8.89817E+001	7.24278E+001	8.21680E-003	8.21680E-003	4.17452E+005	9.40000E+001	7.00000E+000	0.00000E+000	1.07352E+002	8.52443E+001	1.73118E+002	1.00000E+002	4.27113E-001	6.74835E-002	0.00000E+000	2.68748E+002	5.35030E+000	7.10590E-001	1.73062E+002	6.17607E+001	1.90889E+002	2.44999E+002	4.91456E-001	7.55829E-001	-3.87530E-003	-2.24975E+001	-1.43696E+002	-6.99828E-002	-4.62463E+001	-1.02377E+002
1.39577E+002	3.31934E+002	8.91374E+001	7.24114E+001	1.16519E+000	1.38481E+000	3.32100E+003	2.93861E+002	1.00000E+000	1.61000E+003	3.30000E+001	2.26819E+005	1.61357E+000	1.82190E+001	2.02192E-002	2.40301E-002	5.25887E-002	7.24685E-002	4.81940E+004	8.89816E+001	7.24258E+001	8.21680E-003	8.21680E-003	4.17452E+005	9.40000E+001	8.00000E+000	0.00000E+000	1.04349E+002	6.33304E+001	1.72159E+002	1.00000E+002	3.96489E-001	5.94963E-002	0.00000E+000	2.63676E+002	4.84991E+000	8.58703E-001	1.73062E+002	6.17607E+001	1.90889E+002	2.45036E+002	4.91456E-001	7.55829E-001	-8.61246E-002	-2.75698E+001	-6.63066E+001	-6.99828E-002	-4.62099E+001	-1.02321E+002
1.33975E+002	3.22554E+002	8.90685E+001	7.23217E+001	1.29257E+000	1.37925E+000	3.54600E+003	3.55417E+002	1.00000E+000	1.61100E+003	3.50000E+001	2.26931E+005	1.78278E+000	1.79598E+001	2.17062E-002	2.31619E-002	4.43065E-002	4.96268E-002	4.81940E+004	8.89813E+001	7.24259E+001	8.21680E-003	8.21680E-003	4.17452E+005	9.40000E+001	9.00000E+000	0.00000E+000	1.08120E+002	6.49169E+001	1.64917E+002	1.00000E+002	3.94648E-001	3.93458E-002	0.00000E+000	2.62076E+002	5.09537E+000	7.90982E-001	1.73062E+002	6.17607E+001	1.90889E+002	2.45070E+002	4.91456E-001	7.55829E-001	-3.24455E-002	-2.91692E+001	-1.23015E+002	-6.99828E-002	-4.61758E+001	-1.02277E+002
1.29890E+002	3.19653E+002	8.90004E+001	7.23356E+001	1.26897E+000	1.38092E+000	3.45400E+003	2.94319E+002	1.00000E+000	1.61200E+003	3.80000E+001	2.27060E+005	1.75235E+000	1.78788E+001	2.15919E-002	2.34967E-002	6.17346E-002	7.23327E-002	4.81940E+004	8.89814E+001	7.24262E+001	8.21680E-003	8.21680E-003	4.17452E+005	9.40000E+001	1.00000E+001	0.00000E+000	1.30467E+002	5.22989E+001	1.41933E+002	1.00000E+002	3.80402E-001	5.99597E-002	0.00000E+000	2.45421E+002	5.85299E+000	6.97706E-001	1.73062E+002	6.17607E+001	1.90889E+002	2.45093E+002	4.91456E-001	7.55829E-001	-4.22462E-002	-4.58247E+001	-1.30080E+002	-6.99828E-002	-4.61521E+001	-1.02242E+002
1.27500E+002	3.73666E+002	8.89817E+001	7.23524E+001	1.22165E+000	1.49105E+000	4.17600E+003	3.72688E+002	1.00000E+000	1.61300E+003	2.80000E+001	2.27178E+005	1.82154E+000	1.93304E+001	1.89045E-002	2.30735E-002	5.20227E-002	7.56184E-002	4.81940E+004	8.89814E+001	7.24260E+001	8.21680E-003	8.21680E-003	4.17452E+005	9.40000E+001	1.10000E+001	0.00000E+000	1.49716E+002	6.02707E+001	1.77485E+002	1.00000E+002	4.53474E-001	3.08039E-002	0.00000E+000	2.49173E+002	4.90848E+000	7.56631E-001	1.73062E+002	6.17607E+001	1.90889E+002	2.45106E+002	4.91456E-001	7.55829E-001	-9.93133E-002	-4.20727E+001	-6.58993E+001	-6.99828E-002	-4.61391E+001	-1.02226E+002
1.26254E+002	3.45087E+002	8.90097E+001	7.24628E+001	1.24475E+000	1.44057E+000	3.80900E+003	3.08903E+002	1.00000E+000	1.61400E+003	3.50000E+001	2.27310E+005	1.79314E+000	1.85765E+001	2.01686E-002	2.33415E-002	5.83534E-002	7.68395E-002	4.81940E+004	8.89827E+001	7.24263E+001	8.21680E-003	8.21680E-003	4.17452E+005	9.40000E+001	1.20000E+001	0.00000E+000	1.59981E+002	6.08086E+001	1.58479E+002	1.00000E+002	4.44797E-001	5.33301E-002	0.00000E+000	2.40357E+002	5.87196E+000	6.62251E-001	1.73062E+002	6.17607E+001	1.90889E+002	2.45164E+002	4.91456E-001	7.55829E-001	-7.29245E-002	-5.08889E+001	-1.03874E+002	-6.99828E-002	-4.60810E+001	-1.02171E+002
1.37153E+002	3.53826E+002	8.89485E+001	7.24550E+001	1.28841E+000	1.47721E+000	4.12900E+003	4.20787E+002	1.00000E+000	1.61500E+003	2.90000E+001	2.27437E+005	1.90325E+000	1.88103E+001	2.00508E-002	2.29890E-002	6.18296E-002	8.01461E-002	4.81940E+004	8.89822E+001	7.24264E+001	8.21680E-003	8.21680E-003	4.17452E+005	9.40000E+001	1.30000E+001	0.00000E+000	1.43138E+002	4.89823E+001	1.74041E+002	1.00000E+002	4.28290E-001	8.60763E-002	0.00000E+000	2.48856E+002	4.44803E+000	8.39694E-001	1.73062E+002	6.17607E+001	1.90889E+002	2.45173E+002	4.91456E-001	7.55829E-001	-6.82681E-002	-4.23899E+001	-1.00267E+002	-6.99828E-002	-4.60727E+001	-1.02153E+002
1.30483E+002	3.83357E+002	8.88742E+001	7.24910E+001	1.28356E+000	1.47319E+000	4.45100E+003	4.46393E+002	1.00000E+000	1.61600E+003	2.30000E+001	2.27567E+005	1.89093E+000	1.95795E+001	1.92393E-002	2.20816E-002	5.60400E-002	7.26604E-002	4.81940E+004	8.89828E+001	7.24261E+001	8.21680E-003	8.21680E-003	4.17452E+005	9.40000E+001	1.40000E+001	0.00000E+000	1.91658E+002	5.27200E+001	1.65177E+002	1.00000E+002	4.80939E-001	4.05255E-002	0.00000E+000	2.31421E+002	4.94216E+000	7.27890E-001	1.73062E+002	6.17607E+001	1.90889E+002	2.45227E+002	4.91456E-001	7.55829E-001	-6.87868E-002	-5.98247E+001	-1.17147E+002	-6.99828E-002	-4.60185E+001	-1.02086E+002
1.21854E+002	4.55573E+002	8.89523E+001	7.24419E+001	1.32613E+000	1.49366E+000	5.51400E+003	5.94989E+002	1.00000E+000	1.61700E+003	1.80000E+001	2.27690E+005	1.98079E+000	2.13442E+001	1.78588E-002	2.01150E-002	6.73588E-002	8.47546E-002	4.81940E+004	8.89822E+001	7.24264E+001	8.21680E-003	8.21680E-003	4.17452E+005	9.40000E+001	1.50000E+001	0.00000E+000	2.02389E+002	6.22176E+001	2.06363E+002	1.00000E+002	5.51996E-001	6.04465E-002	0.00000E+000	2.40692E+002	4.22055E+000	7.65789E-001	1.73062E+002	6.17607E+001	1.90889E+002	2.45265E+002	4.91456E-001	7.55829E-001	-5.94123E-002	-5.05532E+001	-1.17585E+002	-6.99828E-002	-4.59802E+001	-1.02061E+002
1.14162E+002	3.20223E+002	8.88547E+001	7.24147E+001	1.30430E+000	1.49637E+000	3.82700E+003	2.39736E+002	1.00000E+000	1.61800E+003	3.40000E+001	2.27829E+005	1.95173E+000	1.78948E+001	2.10838E-002	2.41886E-002	5.81752E-002	7.52319E-002	4.81940E+004	8.89823E+001	7.24255E+001	8.21680E-003	8.21680E-003	4.17452E+005	9.40000E+001	1.60000E+001	0.00000E+000	1.43279E+002	4.05292E+001	1.46241E+002	1.00000E+002	3.86789E-001	4.38552E-002	0.00000E+000	2.40415E+002	4.86833E+000	7.96897E-001	1.73062E+002	6.17607E+001	1.90889E+002	2.45321E+002	4.91456E-001	7.55829E-001	-6.85801E-002	-5.08303E+001	-1.08367E+002	-6.99828E-002	-4.59248E+001	-1.01990E+002
1.25693E+002	4.76655E+002	8.89426E+001	7.23114E+001	1.23370E+000	1.42284E+000	5.15700E+003	4.82833E+002	1.00000E+000	1.61900E+003	1.60000E+001	2.27945E+005	1.75535E+000	2.18324E+001	1.71795E-002	1.98133E-002	4.42576E-002	5.76402E-002	4.81940E+004	8.89822E+001	7.24257E+001	8.21680E-003	8.21680E-003	4.17452E+005	9.40000E+001	1.70000E+001	0.00000E+000	2.14110E+002	6.24100E+001	2.13278E+002	1.00000E+002	5.74192E-001	3.33461E-002	0.00000E+000	2.39437E+002	4.32494E+000	7.72738E-001	1.73062E+002	6.17607E+001	1.90889E+002	2.45378E+002	4.91456E-001	7.55829E-001	-7.11979E-002	-5.18081E+001	-1.06610E+002	-6.99828E-002	-4.58679E+001	-1.01949E+002
1.20609E+002	4.29637E+002	8.89917E+001	7.23407E+001	1.29891E+000	1.51004E+000	5.14300E+003	3.36375E+002	1.00000E+000	1.62000E+003	2.00000E+001	2.28083E+005	1.96141E+000	2.07277E+001	1.81122E-002	2.10562E-002	6.12597E-002	8.17552E-002	4.81940E+004	8.89820E+001	7.24257E+001	8.21680E-003	8.21680E-003	4.17452E+005	9.40000E+001	1.80000E+001	0.00000E+000	1.75802E+002	6.97555E+001	1.98742E+002	1.00000E+002	5.20269E-001	3.86449E-002	0.00000E+000	2.47366E+002	4.59336E+000	7.28571E-001	1.73062E+002	6.17607E+001	1.90889E+002	2.45407E+002	4.91456E-001	7.55829E-001	-7.51607E-002	-4.38794E+001	-9.44868E+001	-6.99828E-002	-4.58388E+001	-1.01928E+002
1.35547E+002	4.22536E+002	8.89699E+001	7.24000E+001	1.18601E+000	1.33068E+000	4.14000E+003	4.38424E+002	1.00000E+000	1.62100E+003	2.30000E+001	2.28211E+005	1.57820E+000	2.05557E+001	1.84326E-002	2.06811E-002	5.50051E-002	6.83456E-002	4.81940E+004	8.89825E+001	7.24254E+001	8.21680E-003	8.21680E-003	4.17452E+005	9.40000E+001	1.90000E+001	0.00000E+000	1.58484E+002	5.93982E+001	2.20051E+002	1.00000E+002	5.11477E-001	5.35272E-002	0.00000E+000	2.54344E+002	4.11113E+000	9.07298E-001	1.73062E+002	6.17607E+001	1.90889E+002	2.45454E+002	4.91456E-001	7.55829E-001	-5.74872E-002	-3.69016E+001	-1.05900E+002	-6.99828E-002	-4.57912E+001	-1.01875E+002
1.27996E+002	3.95839E+002	8.88690E+001	7.24269E+001	1.25424E+000	1.42361E+000	4.36000E+003	1.91647E+002	1.00000E+000	1.62200E+003	2.40000E+001	2.28342E+005	1.78555E+000	1.98957E+001	1.89949E-002	2.15600E-002	4.69439E-002	5.92429E-002	4.81940E+004	8.89817E+001	7.24253E+001	8.21680E-003	8.21680E-003	4.17452E+005	9.40000E+001	2.00000E+001	0.00000E+000	1.65820E+002	5.51779E+001	1.84349E+002	1.00000E+002	4.74629E-001	2.24370E-002	0.00000E+000	2.45402E+002	4.60926E+000	7.88564E-001	1.73062E+002	6.17607E+001	1.90889E+002	2.45539E+002	4.91456E-001	7.55829E-001	-6.32499E-002	-4.58437E+001	-1.08922E+002	-6.99828E-002	-4.57060E+001	-1.01774E+002
1.27292E+002	4.19718E+002	8.89863E+001	7.23064E+001	1.22775E+000	1.42344E+000	4.52000E+003	3.67645E+002	1.00000E+000	1.62300E+003	2.10000E+001	2.28473E+005	1.74762E+000	2.04870E+001	1.82616E-002	2.11723E-002	5.82398E-002	7.71877E-002	4.81940E+004	8.89815E+001	7.24226E+001	8.21680E-003	8.21680E-003	4.17452E+005	9.40000E+001	2.10000E+001	0.00000E+000	1.73680E+002	6.03870E+001	2.00248E+002	1.00000E+002	5.08353E-001	4.90535E-002	0.00000E+000	2.47325E+002	4.48408E+000	7.96101E-001	1.73062E+002	6.17607E+001	1.90889E+002	2.45602E+002	4.91456E-001	7.55829E-001	-7.38122E-002	-4.39209E+001	-9.59634E+001	-6.99828E-002	-4.56433E+001	-1.01732E+002
1.28963E+002	4.33910E+002	8.89773E+001	7.23511E+001	1.26063E+000	1.47354E+000	4.94500E+003	3.13099E+002	1.00000E+000	1.62400E+003	2.10000E+001	2.28611E+005	1.85759E+000	2.08305E+001	1.79269E-002	2.09545E-002	4.97497E-002	6.66588E-002	4.81940E+004	8.89819E+001	7.24226E+001	8.21680E-003	8.21680E-003	4.17452E+005	9.40000E+001	2.20000E+001	0.00000E+000	1.91602E+002	5.65307E+001	2.00478E+002	1.00000E+002	5.25598E-001	3.35443E-002	0.00000E+000	2.42100E+002	4.28820E+000	7.95889E-001	1.73062E+002	6.17607E+001	1.90889E+002	2.45640E+002	4.91456E-001	7.55829E-001	-7.78671E-002	-4.91460E+001	-9.68527E+001	-6.99828E-002	-4.56059E+001	-1.01692E+002
1.36324E+002	3.52315E+002	8.90544E+001	7.23396E+001	1.13919E+000	1.36062E+000	3.38900E+003	3.82683E+002	1.00000E+000	1.62500E+003	3.10000E+001	2.28755E+005	1.55000E+000	1.87701E+001	1.95685E-002	2.33723E-002	5.78290E-002	8.08977E-002	4.81940E+004	8.89815E+001	7.24215E+001	8.21680E-003	8.21680E-003	4.17452E+005	9.40000E+001	2.30000E+001	0.00000E+000	1.43552E+002	4.58446E+001	1.70123E+002	1.00000E+002	4.20613E-001	8.19127E-002	0.00000E+000	2.47917E+002	4.86750E+000	8.46973E-001	1.73062E+002	6.17607E+001	1.90889E+002	2.45678E+002	4.91456E-001	7.55829E-001	-8.85807E-002	-4.33288E+001	-7.93320E+001	-6.99828E-002	-4.55674E+001	-1.01666E+002
1.25995E+002	4.07273E+002	8.89649E+001	7.25128E+001	1.22757E+000	1.48652E+000	4.56500E+003	3.57018E+002	1.00000E+000	1.62600E+003	2.50000E+001	2.28879E+005	1.82481E+000	2.01810E+001	1.81688E-002	2.20014E-002	5.73791E-002	8.26469E-002	4.81940E+004	8.89817E+001	7.24213E+001	8.21680E-003	8.21680E-003	4.17452E+005	9.40000E+001	2.40000E+001	0.00000E+000	1.69355E+002	6.04364E+001	1.93247E+002	1.00000E+002	4.95237E-001	4.76254E-002	0.00000E+000	2.47174E+002	4.56142E+000	7.78738E-001	1.73062E+002	6.17607E+001	1.90889E+002	2.45720E+002	4.91456E-001	7.55829E-001	-9.54072E-002	-4.40710E+001	-7.23725E+001	-6.99828E-002	-4.55258E+001	-1.01607E+002
1.30137E+002	3.84006E+002	8.91233E+001	7.22801E+001	1.24387E+000	1.36768E+000	4.04100E+003	4.79353E+002	1.00000E+000	1.62700E+003	2.70000E+001	2.29018E+005	1.70122E+000	1.95961E+001	1.95673E-002	2.15149E-002	5.22244E-002	6.22831E-002	4.81940E+004	8.89815E+001	7.24210E+001	8.21680E-003	8.21680E-003	4.17452E+005	9.40000E+001	2.50000E+001	0.00000E+000	1.55105E+002	6.62063E+001	1.72609E+002	1.00000E+002	4.61417E-001	5.31080E-002	0.00000E+000	2.47728E+002	5.50759E+000	6.85496E-001	1.73062E+002	6.17607E+001	1.90889E+002	2.45750E+002	4.91456E-001	7.55829E-001	-4.74082E-002	-4.35175E+001	-1.22681E+002	-6.99828E-002	-4.54956E+001	-1.01606E+002
1.27146E+002	4.51528E+002	8.90025E+001	7.24447E+001	1.20691E+000	1.41118E+000	4.74900E+003	3.61909E+002	1.00000E+000	1.62800E+003	1.90000E+001	2.29142E+005	1.70317E+000	2.12492E+001	1.75135E-002	2.04778E-002	4.56261E-002	6.09955E-002	4.81940E+004	8.89815E+001	7.24205E+001	8.21680E-003	8.21680E-003	4.17452E+005	9.40000E+001	2.60000E+001	0.00000E+000	1.74053E+002	6.93374E+001	2.11693E+002	1.00000E+002	5.32427E-001	2.45672E-002	0.00000E+000	2.50765E+002	4.46451E+000	7.80075E-001	1.73062E+002	6.17607E+001	1.90889E+002	2.45816E+002	4.91456E-001	7.55829E-001	-7.80241E-002	-4.04802E+001	-8.80205E+001	-6.99828E-002	-4.54299E+001	-1.01519E+002
1.31889E+002	3.63038E+002	8.90081E+001	7.23381E+001	1.26984E+000	1.44255E+000	4.08600E+003	3.24876E+002	1.00000E+000	1.62900E+003	3.00000E+001	2.29287E+005	1.83181E+000	1.90536E+001	1.98655E-002	2.25674E-002	6.03620E-002	7.68445E-002	4.81940E+004	8.89815E+001	7.24198E+001	8.21680E-003	8.21680E-003	4.17452E+005	9.40000E+001	2.70000E+001	0.00000E+000	1.48824E+002	6.29419E+001	1.81772E+002	1.00000E+002	4.60446E-001	5.32104E-002	0.00000E+000	2.51585E+002	4.95239E+000	7.58136E-001	1.73062E+002	6.17607E+001	1.90889E+002	2.45869E+002	4.91456E-001	7.55829E-001	-6.36757E-002	-3.96609E+001	-1.02323E+002	-6.99828E-002	-4.53767E+001	-1.01468E+002
1.27597E+002	3.35806E+002	8.89363E+001	7.23269E+001	1.23717E+000	1.38537E+000	3.55600E+003	3.48994E+002	1.00000E+000	1.63000E+003	3.20000E+001	2.29415E+005	1.71394E+000	1.83250E+001	2.07466E-002	2.32320E-002	5.89404E-002	7.28716E-002	4.81940E+004	8.89809E+001	7.24195E+001	8.21680E-003	8.21680E-003	4.17452E+005	9.40000E+001	2.80000E+001	0.00000E+000	1.22061E+002	6.62125E+001	1.56582E+002	1.00000E+002	4.03443E-001	7.10040E-002	0.00000E+000	2.56658E+002	5.87386E+000	6.85183E-001	1.73062E+002	6.17607E+001	1.90889E+002	2.45913E+002	4.91456E-001	7.55829E-001	-5.65122E-002	-3.45871E+001	-1.04573E+002	-6.99828E-002	-4.53330E+001	-1.01413E+002
1.27060E+002	4.00956E+002	8.89748E+001	7.24100E+001	1.27095E+000	1.56997E+000	4.86800E+003	3.95292E+002	1.00000E+000	1.63100E+003	2.10000E+001	2.29529E+005	1.99534E+000	2.00239E+001	1.82160E-002	2.25017E-002	5.59594E-002	8.36638E-002	4.81940E+004	8.89804E+001	7.24190E+001	8.21680E-003	8.21680E-003	4.17452E+005	9.40000E+001	2.90000E+001	0.00000E+000	1.82859E+002	5.17141E+001	1.81453E+002	1.00000E+002	4.87715E-001	4.32041E-002	0.00000E+000	2.39696E+002	4.40042E+000	7.81703E-001	1.73062E+002	6.17607E+001	1.90889E+002	2.45965E+002	4.91456E-001	7.55829E-001	-1.05255E-001	-5.15495E+001	-6.84363E+001	-6.99828E-002	-4.52810E+001	-1.01366E+002
1.35703E+002	3.56223E+002	8.89340E+001	7.24164E+001	1.27801E+000	1.38418E+000	3.88900E+003	2.47117E+002	1.00000E+000	1.63200E+003	2.80000E+001	2.29671E+005	1.76899E+000	1.88739E+001	2.04934E-002	2.21959E-002	5.79233E-002	6.72501E-002	4.81940E+004	8.89810E+001	7.24186E+001	8.21680E-003	8.21680E-003	4.17452E+005	9.40000E+001	3.00000E+001	0.00000E+000	1.47056E+002	5.07001E+001	1.69753E+002	1.00000E+002	4.30147E-001	5.21372E-002	0.00000E+000	2.47720E+002	4.80947E+000	8.00193E-001	1.73062E+002	6.17607E+001	1.90889E+002	2.46026E+002	4.91456E-001	7.55829E-001	-3.98820E-002	-4.35254E+001	-1.30093E+002	-6.99828E-002	-4.52199E+001	-1.01298E+002
1.32547E+002	4.12708E+002	8.88798E+001	7.25967E+001	1.23981E+000	1.46528E+000	4.61400E+003	3.17464E+002	1.00000E+000	1.63300E+003	2.00000E+001	2.29791E+005	1.81666E+000	2.03152E+001	1.82522E-002	2.15716E-002	5.15435E-002	7.05680E-002	4.81940E+004	8.89805E+001	7.24183E+001	8.21680E-003	8.21680E-003	4.17452E+005	9.40000E+001	3.10000E+001	0.00000E+000	2.00592E+002	4.70859E+001	1.79865E+002	1.00000E+002	5.01750E-001	3.68889E-002	0.00000E+000	2.34120E+002	4.42397E+000	7.98656E-001	1.73062E+002	6.17607E+001	1.90889E+002	2.46079E+002	4.91456E-001	7.55829E-001	-8.33515E-002	-5.71255E+001	-9.88652E+001	-6.99828E-002	-4.51670E+001	-1.01234E+002
1.34939E+002	5.90705E+002	8.91437E+001	7.27073E+001	1.30339E+000	1.55315E+000	7.28300E+003	5.70593E+002	1.00000E+000	1.63400E+003	8.00000E+000	2.29910E+005	2.02436E+000	2.43044E+001	1.52728E-002	1.81995E-002	5.07542E-002	7.10095E-002	4.81940E+004	8.89808E+001	7.24178E+001	8.21680E-003	8.21680E-003	4.17452E+005	9.40000E+001	3.20000E+001	0.00000E+000	3.21416E+002	8.75124E+001	2.14960E+002	1.00000E+002	7.34797E-001	1.60635E-002	0.00000E+000	2.17132E+002	4.16150E+000	6.75781E-001	1.73062E+002	6.17607E+001	1.90889E+002	2.46147E+002	4.91456E-001	7.55829E-001	-8.74338E-002	-7.41135E+001	-1.11398E+002	-6.99828E-002	-4.50981E+001	-1.01205E+002
1.35126E+002	5.10928E+002	8.91754E+001	7.25246E+001	1.25881E+000	1.44424E+000	5.72500E+003	4.60011E+002	1.00000E+000	1.63500E+003	1.30000E+001	2.30050E+005	1.81802E+000	2.26037E+001	1.66369E-002	1.90876E-002	5.59597E-002	7.27945E-002	4.81940E+004	8.89808E+001	7.24180E+001	8.21680E-003	8.21680E-003	4.17452E+005	9.40000E+001	3.30000E+001	0.00000E+000	2.34254E+002	8.56017E+001	2.17289E+002	1.00000E+002	6.30410E-001	4.75356E-002	0.00000E+000	2.37452E+002	4.92456E+000	6.44104E-001	1.73062E+002	6.17607E+001	1.90889E+002	2.46184E+002	4.91456E-001	7.55829E-001	-6.86002E-002	-5.37937E+001	-1.11359E+002	-6.99828E-002	-4.50617E+001	-1.01177E+002
1.25185E+002	4.24048E+002	8.90006E+001	7.26195E+001	1.28232E+000	1.47801E+000	4.92400E+003	2.34270E+002	1.00000E+000	1.63600E+003	2.10000E+001	2.30184E+005	1.89528E+000	2.05924E+001	1.82742E-002	2.10629E-002	5.40797E-002	7.07222E-002	4.81940E+004	8.89814E+001	7.24165E+001	8.21680E-003	8.21680E-003	4.17452E+005	9.40000E+001	3.40000E+001	0.00000E+000	1.95303E+002	6.98379E+001	1.80687E+002	1.00000E+002	5.23240E-001	2.28212E-002	0.00000E+000	2.37218E+002	5.24289E+000	6.52352E-001	1.73062E+002	6.17607E+001	1.90889E+002	2.46217E+002	4.91456E-001	7.55829E-001	-7.08922E-002	-5.40271E+001	-1.09156E+002	-6.99828E-002	-4.50283E+001	-1.01114E+002
1.22096E+002	4.51125E+002	8.90654E+001	7.24205E+001	1.35063E+000	1.47932E+000	5.50800E+003	4.54883E+002	1.00000E+000	1.63700E+003	1.70000E+001	2.30317E+005	1.99801E+000	2.12397E+001	1.81986E-002	1.99326E-002	5.46306E-002	6.48730E-002	4.81940E+004	8.89814E+001	7.24158E+001	8.21680E-003	8.21680E-003	4.17452E+005	9.40000E+001	3.50000E+001	0.00000E+000	1.97106E+002	7.06842E+001	1.93715E+002	1.00000E+002	5.41251E-001	3.07655E-002	0.00000E+000	2.40670E+002	4.73442E+000	6.83043E-001	1.73062E+002	6.17607E+001	1.90889E+002	2.46270E+002	4.91456E-001	7.55829E-001	-4.54754E-002	-5.05752E+001	-1.31647E+002	-6.99828E-002	-4.49751E+001	-1.01074E+002
1.28259E+002	4.25194E+002	8.89012E+001	7.24931E+001	1.25579E+000	1.42598E+000	4.69500E+003	5.85211E+002	1.00000E+000	1.63800E+003	3.20000E+001	2.30458E+005	1.79072E+000	2.06202E+001	1.83273E-002	2.08111E-002	5.23238E-002	6.64346E-002	4.81940E+004	8.89822E+001	7.24157E+001	8.21680E-003	8.21680E-003	4.17452E+005	9.40000E+001	3.60000E+001	0.00000E+000	1.88233E+002	5.87112E+001	1.88948E+002	1.00000E+002	5.10991E-001	5.04055E-002	0.00000E+000	2.41018E+002	4.66107E+000	7.51463E-001	1.73062E+002	6.17607E+001	1.90889E+002	2.46295E+002	4.91456E-001	7.55829E-001	-6.34621E-002	-5.02280E+001	-1.13091E+002	-6.99828E-002	-4.49509E+001	-1.01023E+002
1.24006E+002	4.43421E+002	8.90448E+001	7.24172E+001	1.32475E+000	1.47032E+000	5.27800E+003	3.48087E+002	1.00000E+000	1.63900E+003	3.20000E+001	2.30592E+005	1.94781E+000	2.10576E+001	1.82348E-002	2.02384E-002	5.46220E-002	6.65082E-002	4.81940E+004	8.89824E+001	7.24154E+001	8.21680E-003	8.21680E-003	4.17452E+005	9.40000E+001	3.70000E+001	0.00000E+000	1.85747E+002	6.75196E+001	2.01082E+002	1.00000E+002	5.32245E-001	2.29719E-002	0.00000E+000	2.45575E+002	4.48829E+000	7.36030E-001	1.73062E+002	6.17607E+001	1.90889E+002	2.46287E+002	4.91456E-001	7.55829E-001	-5.20793E-002	-4.56704E+001	-1.20148E+002	-6.99828E-002	-4.49590E+001	-1.01055E+002
1.32968E+002	4.02284E+002	8.89632E+001	7.23314E+001	1.20090E+000	1.39606E+000	4.16900E+003	2.70848E+002	1.00000E+000	1.64000E+003	3.80000E+001	2.30729E+005	1.67653E+000	2.00570E+001	1.85990E-002	2.16217E-002	5.11401E-002	6.77804E-002	4.81940E+004	8.89828E+001	7.24157E+001	8.21680E-003	8.21680E-003	4.17452E+005	9.40000E+001	3.80000E+001	0.00000E+000	1.67470E+002	5.12900E+001	1.95357E+002	1.00000E+002	4.84555E-001	3.89567E-002	0.00000E+000	2.47646E+002	4.36708E+000	8.51147E-001	1.73062E+002	6.17607E+001	1.90889E+002	2.46290E+002	4.91456E-001	7.55829E-001	-7.51508E-002	-4.35991E+001	-9.42127E+001	-6.99828E-002	-4.49555E+001	-1.01040E+002
1.28603E+002	4.43137E+002	8.89716E+001	7.23479E+001	1.23986E+000	1.38601E+000	4.70300E+003	5.52688E+002	1.00000E+000	1.64100E+003	3.20000E+001	2.30850E+005	1.71845E+000	2.10508E+001	1.80794E-002	2.02105E-002	5.66887E-002	7.00399E-002	4.81940E+004	8.89829E+001	7.24154E+001	8.21680E-003	8.21680E-003	4.17452E+005	9.40000E+001	3.90000E+001	0.00000E+000	1.90287E+002	5.22295E+001	2.14222E+002	1.00000E+002	5.34588E-001	5.60027E-002	0.00000E+000	2.45630E+002	4.04336E+000	8.65528E-001	1.73062E+002	6.17607E+001	1.90889E+002	2.46314E+002	4.91456E-001	7.55829E-001	-5.56574E-002	-4.56159E+001	-1.16473E+002	-6.99828E-002	-4.49311E+001	-1.01016E+002
1.37439E+002	4.69915E+002	8.89448E+001	7.24293E+001	1.20789E+000	1.37479E+000	4.83200E+003	2.98088E+002	1.00000E+000	1.64200E+003	3.10000E+001	2.30989E+005	1.66060E+000	2.16775E+001	1.73765E-002	1.97776E-002	4.73834E-002	6.03297E-002	4.81940E+004	8.89826E+001	7.24157E+001	8.21680E-003	8.21680E-003	4.17452E+005	9.40000E+001	4.00000E+001	0.00000E+000	2.06738E+002	5.47684E+001	2.24223E+002	1.00000E+002	5.68761E-001	3.29297E-002	0.00000E+000	2.43883E+002	4.04117E+000	8.54359E-001	1.73062E+002	6.17607E+001	1.90889E+002	2.46325E+002	4.91456E-001	7.55829E-001	-6.46262E-002	-4.73628E+001	-1.09030E+002	-6.99828E-002	-4.49206E+001	-1.01000E+002
1.29742E+002	4.08559E+002	8.89242E+001	7.23541E+001	1.27890E+000	1.38013E+000	4.45100E+003	2.83171E+002	1.00000E+000	1.64300E+003	3.50000E+001	2.31124E+005	1.76505E+000	2.02128E+001	1.91693E-002	2.06868E-002	5.00728E-002	5.76433E-002	4.81940E+004	8.89829E+001	7.24147E+001	8.21680E-003	8.21680E-003	4.17452E+005	9.40000E+001	4.10000E+001	0.00000E+000	1.69398E+002	6.23007E+001	1.90745E+002	1.00000E+002	4.94642E-001	2.71542E-002	0.00000E+000	2.47510E+002	4.74894E+000	7.57506E-001	1.73062E+002	6.17607E+001	1.90889E+002	2.46367E+002	4.91456E-001	7.55829E-001	-3.80731E-002	-4.37356E+001	-1.32076E+002	-6.99828E-002	-4.48784E+001	-1.00956E+002
1.30848E+002	4.28675E+002	8.89697E+001	7.23904E+001	1.22776E+000	1.38197E+000	4.49700E+003	4.45689E+002	1.00000E+000	1.64400E+003	3.30000E+001	2.31251E+005	1.69673E+000	2.07045E+001	1.83085E-002	2.06081E-002	5.22444E-002	6.52367E-002	4.81940E+004	8.89831E+001	7.24140E+001	8.21680E-003	8.21680E-003	4.17452E+005	9.40000E+001	4.20000E+001	0.00000E+000	1.85735E+002	5.18719E+001	2.05968E+002	1.00000E+002	5.19289E-001	5.36382E-002	0.00000E+000	2.45163E+002	4.20925E+000	8.50247E-001	1.73062E+002	6.17607E+001	1.90889E+002	2.46401E+002	4.91456E-001	7.55829E-001	-5.90904E-002	-4.60830E+001	-1.13448E+002	-6.99828E-002	-4.48442E+001	-1.00929E+002
1.27396E+002	4.00023E+002	8.89686E+001	7.24195E+001	1.24091E+000	1.41266E+000	4.32600E+003	2.32674E+002	1.00000E+000	1.64500E+003	3.70000E+001	2.31384E+005	1.75298E+000	2.00006E+001	1.88667E-002	2.14780E-002	5.06632E-002	6.44985E-002	4.81940E+004	8.89829E+001	7.24147E+001	8.21680E-003	8.21680E-003	4.17452E+005	9.40000E+001	4.30000E+001	0.00000E+000	1.93747E+002	4.30260E+001	1.75912E+002	1.00000E+002	4.84214E-001	3.50181E-002	0.00000E+000	2.35032E+002	4.44263E+000	8.21350E-001	1.73062E+002	6.17607E+001	1.90889E+002	2.46427E+002	4.91456E-001	7.55829E-001	-6.47255E-002	-5.62138E+001	-1.17782E+002	-6.99828E-002	-4.48183E+001	-1.00902E+002
1.28856E+002	4.89663E+002	8.88716E+001	7.25548E+001	1.25409E+000	1.50430E+000	5.66600E+003	3.80937E+002	1.00000E+000	1.64600E+003	2.20000E+001	2.31506E+005	1.88652E+000	2.21283E+001	1.66605E-002	1.99846E-002	5.15682E-002	7.28904E-002	4.81940E+004	8.89827E+001	7.24143E+001	8.21680E-003	8.21680E-003	4.17452E+005	9.40000E+001	4.40000E+001	0.00000E+000	2.34255E+002	6.20906E+001	2.19741E+002	1.00000E+002	6.05395E-001	3.14395E-002	0.00000E+000	2.37118E+002	4.10400E+000	7.76900E-001	1.73062E+002	6.17607E+001	1.90889E+002	2.46459E+002	4.91456E-001	7.55829E-001	-9.07089E-002	-5.41274E+001	-8.77214E+001	-6.99828E-002	-4.47868E+001	-1.00853E+002
1.19137E+002	4.43941E+002	8.89628E+001	7.24517E+001	1.29139E+000	1.52411E+000	5.33500E+003	3.83977E+002	1.00000E+000	1.64700E+003	2.70000E+001	2.31649E+005	1.96823E+000	2.10699E+001	1.76804E-002	2.08665E-002	5.93158E-002	8.14788E-002	4.81940E+004	8.89829E+001	7.24138E+001	8.21680E-003	8.21680E-003	4.17452E+005	9.40000E+001	4.50000E+001	0.00000E+000	1.95693E+002	7.04260E+001	1.98920E+002	1.00000E+002	5.45177E-001	4.32372E-002	0.00000E+000	2.42658E+002	4.68738E+000	7.00994E-001	1.73062E+002	6.17607E+001	1.90889E+002	2.46488E+002	4.91456E-001	7.55829E-001	-8.26543E-002	-4.85874E+001	-9.11044E+001	-6.99828E-002	-4.47578E+001	-1.00840E+002
1.28272E+002	4.36361E+002	8.89653E+001	7.24294E+001	1.23234E+000	1.51509E+000	4.99100E+003	3.95875E+002	1.00000E+000	1.64800E+003	3.20000E+001	2.31787E+005	1.86710E+000	2.08893E+001	1.74436E-002	2.14459E-002	5.05787E-002	7.47397E-002	4.81940E+004	8.89822E+001	7.24140E+001	8.21680E-003	8.21680E-003	4.17452E+005	9.40000E+001	4.60000E+001	0.00000E+000	2.10037E+002	6.15229E+001	1.83334E+002	1.00000E+002	5.34132E-001	3.49990E-002	0.00000E+000	2.33541E+002	4.79251E+000	7.08851E-001	1.73062E+002	6.17607E+001	1.90889E+002	2.46506E+002	4.91456E-001	7.55829E-001	-1.02915E-001	-5.77048E+001	-7.73398E+001	-6.99828E-002	-4.47392E+001	-1.00822E+002
1.29876E+002	4.35963E+002	8.90365E+001	7.23586E+001	1.24153E+000	1.47725E+000	4.90400E+003	3.52648E+002	1.00000E+000	1.64900E+003	3.60000E+001	2.31920E+005	1.83404E+000	2.08797E+001	1.77289E-002	2.10949E-002	4.69150E-002	6.48690E-002	4.81940E+004	8.89823E+001	7.24138E+001	8.21680E-003	8.21680E-003	4.17452E+005	9.40000E+001	4.70000E+001	0.00000E+000	2.03456E+002	5.79857E+001	1.90010E+002	1.00000E+002	5.29642E-001	3.14898E-002	0.00000E+000	2.37202E+002	4.57812E+000	7.48599E-001	1.73062E+002	6.17607E+001	1.90889E+002	2.46525E+002	4.91456E-001	7.55829E-001	-8.66997E-002	-5.40437E+001	-9.21300E+001	-6.99828E-002	-4.47202E+001	-1.00816E+002
1.35450E+002	4.38049E+002	8.90495E+001	7.22861E+001	1.18095E+000	1.39777E+000	4.46700E+003	3.74769E+002	1.00000E+000	1.65000E+003	3.40000E+001	2.32046E+005	1.65070E+000	2.09296E+001	1.76694E-002	2.09136E-002	5.55749E-002	7.65939E-002	4.81940E+004	8.89823E+001	7.24146E+001	8.21680E-003	8.21680E-003	4.17452E+005	9.40000E+001	4.80000E+001	0.00000E+000	1.93753E+002	5.74017E+001	2.01055E+002	1.00000E+002	5.29872E-001	5.87417E-002	0.00000E+000	2.42647E+002	4.54790E+000	7.89573E-001	1.73062E+002	6.17607E+001	1.90889E+002	2.46547E+002	4.91456E-001	7.55829E-001	-8.40824E-002	-4.85981E+001	-8.95695E+001	-6.99828E-002	-4.46989E+001	-1.00798E+002
1.31461E+002	3.94674E+002	8.89208E+001	7.23811E+001	1.24669E+000	1.37940E+000	4.19600E+003	2.53018E+002	1.00000E+000	1.65100E+003	3.60000E+001	2.32173E+005	1.71968E+000	1.98664E+001	1.92460E-002	2.12947E-002	4.79295E-002	5.77134E-002	4.81940E+004	8.89820E+001	7.24138E+001	8.21680E-003	8.21680E-003	4.17452E+005	9.40000E+001	4.90000E+001	0.00000E+000	1.71904E+002	5.68126E+001	1.81171E+002	1.00000E+002	4.80256E-001	2.65594E-002	0.00000E+000	2.43979E+002	4.89178E+000	7.57402E-001	1.73062E+002	6.17607E+001	1.90889E+002	2.46570E+002	4.91456E-001	7.55829E-001	-5.05337E-002	-4.72661E+001	-1.23276E+002	-6.99828E-002	-4.46750E+001	-1.00752E+002
1.30181E+002	4.38415E+002	8.88902E+001	7.25658E+001	1.20528E+000	1.48732E+000	4.83400E+003	5.03887E+002	1.00000E+000	1.65200E+003	2.80000E+001	2.32305E+005	1.79263E+000	2.09384E+001	1.73354E-002	2.13920E-002	5.43518E-002	8.11549E-002	4.81940E+004	8.89827E+001	7.24137E+001	8.21680E-003	8.21680E-003	4.17452E+005	9.40000E+001	5.00000E+001	0.00000E+000	2.18169E+002	6.34517E+001	1.85975E+002	1.00000E+002	5.49198E-001	5.09215E-002	0.00000E+000	2.32245E+002	4.91347E+000	7.02538E-001	1.73062E+002	6.17607E+001	1.90889E+002	2.46602E+002	4.91456E-001	7.55829E-001	-1.04749E-001	-5.90009E+001	-7.64685E+001	-6.99828E-002	-4.46440E+001	-1.00713E+002
1.25849E+002	3.85211E+002	8.89466E+001	7.24818E+001	1.37211E+000	1.33124E+000	4.33200E+003	3.07151E+002	1.00000E+000	1.65300E+003	3.80000E+001	2.32449E+005	1.82660E+000	1.96268E+001	2.08470E-002	2.02260E-002	6.72759E-002	6.35357E-002	4.81940E+004	8.89827E+001	7.24137E+001	8.21680E-003	8.21680E-003	4.17452E+005	9.40000E+001	5.10000E+001	0.00000E+000	1.43868E+002	5.73611E+001	1.96581E+002	1.00000E+002	4.64758E-001	4.20231E-002	0.00000E+000	2.55531E+002	4.18770E+000	8.70746E-001	1.73062E+002	6.17607E+001	1.90889E+002	2.46600E+002	4.91456E-001	7.55829E-001	1.51193E-002	2.55531E+002	1.16352E+002	-6.99828E-002	-4.46460E+001	-1.00725E+002
1.22999E+002	4.00567E+002	8.89817E+001	7.23038E+001	1.30397E+000	1.54816E+000	4.91700E+003	3.67385E+002	1.00000E+000	1.65400E+003	3.90000E+001	2.32578E+005	2.01876E+000	2.00142E+001	1.85959E-002	2.20783E-002	6.31357E-002	8.77614E-002	4.81940E+004	8.89830E+001	7.24130E+001	8.21680E-003	8.21680E-003	4.17452E+005	9.40000E+001	5.20000E+001	0.00000E+000	1.40422E+002	6.69953E+001	2.03477E+002	1.00000E+002	4.79868E-001	6.75026E-002	0.00000E+000	2.59143E+002	4.04144E+000	8.46885E-001	1.73062E+002	6.17607E+001	1.90889E+002	2.46622E+002	4.91456E-001	7.55829E-001	-8.56172E-002	-3.21020E+001	-7.13755E+001	-6.99828E-002	-4.46233E+001	-1.00711E+002
1.31029E+002	4.08263E+002	8.89746E+001	7.23007E+001	1.22970E+000	1.43203E+000	4.42800E+003	3.35862E+002	1.00000E+000	1.65500E+003	3.80000E+001	2.32709E+005	1.76097E+000	2.02055E+001	1.84798E-002	2.15203E-002	4.61302E-002	6.10844E-002	4.81940E+004	8.89835E+001	7.24126E+001	8.21680E-003	8.21680E-003	4.17452E+005	9.40000E+001	5.30000E+001	0.00000E+000	1.65411E+002	5.69628E+001	1.97503E+002	1.00000E+002	4.91236E-001	3.12305E-002	0.00000E+000	2.49718E+002	4.37544E+000	8.24300E-001	1.73062E+002	6.17607E+001	1.90889E+002	2.46666E+002	4.91456E-001	7.55829E-001	-7.60130E-002	-4.15273E+001	-9.12225E+001	-6.99828E-002	-4.45798E+001	-1.00666E+002
1.28887E+002	3.78368E+002	8.90359E+001	7.23355E+001	1.24406E+000	1.41576E+000	4.10400E+003	4.00781E+002	1.00000E+000	1.65600E+003	4.60000E+001	2.32853E+005	1.76128E+000	1.94517E+001	1.94194E-002	2.20997E-002	5.48090E-002	6.98509E-002	4.81940E+004	8.89828E+001	7.24129E+001	8.21680E-003	8.21680E-003	4.17452E+005	9.40000E+001	5.40000E+001	0.00000E+000	1.61278E+002	4.31687E+001	1.86778E+002	1.00000E+002	4.57731E-001	5.16230E-002	0.00000E+000	2.47026E+002	4.20061E+000	8.91857E-001	1.73062E+002	6.17607E+001	1.90889E+002	2.46682E+002	4.91456E-001	7.55829E-001	-6.45548E-002	-4.42197E+001	-1.05977E+002	-6.99828E-002	-4.45637E+001	-1.00659E+002
1.34489E+002	4.35953E+002	8.89969E+001	7.24007E+001	1.27827E+000	1.34797E+000	4.64100E+003	4.56971E+002	1.00000E+000	1.65700E+003	3.00000E+001	2.32970E+005	1.72306E+000	2.08795E+001	1.87636E-002	1.97867E-002	5.62516E-002	6.21647E-002	4.81940E+004	8.89828E+001	7.24128E+001	8.21680E-003	8.21680E-003	4.17452E+005	9.40000E+001	5.50000E+001	0.00000E+000	1.81058E+002	6.29754E+001	2.07321E+002	1.00000E+002	5.28342E-001	3.59730E-002	0.00000E+000	2.48175E+002	4.45252E+000	7.91224E-001	1.73062E+002	6.17607E+001	1.90889E+002	2.46751E+002	4.91456E-001	7.55829E-001	-2.65415E-002	-4.30700E+001	-1.42608E+002	-6.99828E-002	-4.44946E+001	-1.00583E+002
1.22058E+002	3.96891E+002	8.89551E+001	7.23772E+001	1.26764E+000	1.58643E+000	4.85000E+003	3.04864E+002	1.00000E+000	1.65800E+003	4.00000E+001	2.33115E+005	2.01101E+000	1.99221E+001	1.82022E-002	2.27798E-002	5.61132E-002	8.60362E-002	4.81940E+004	8.89827E+001	7.24142E+001	8.21680E-003	8.21680E-003	4.17452E+005	9.40000E+001	5.60000E+001	0.00000E+000	1.58538E+002	6.42691E+001	1.95421E+002	1.00000E+002	4.89243E-001	3.77873E-002	0.00000E+000	2.52418E+002	4.40141E+000	7.82976E-001	1.73062E+002	6.17607E+001	1.90889E+002	2.46790E+002	4.91456E-001	7.55829E-001	-1.11697E-001	-3.88279E+001	-4.80133E+001	-6.99828E-002	-4.44550E+001	-1.00537E+002
1.33662E+002	4.53323E+002	8.89124E+001	7.23993E+001	1.22011E+000	1.48367E+000	5.04500E+003	2.63550E+002	1.00000E+000	1.65900E+003	2.60000E+001	2.33234E+005	1.81025E+000	2.12914E+001	1.71779E-002	2.08885E-002	4.81425E-002	6.95517E-002	4.81940E+004	8.89829E+001	7.24137E+001	8.21680E-003	8.21680E-003	4.17452E+005	9.40000E+001	5.70000E+001	0.00000E+000	1.99697E+002	5.80668E+001	2.08504E+002	1.00000E+002	5.46290E-001	2.78613E-002	0.00000E+000	2.43105E+002	4.22413E+000	7.99915E-001	1.73062E+002	6.17607E+001	1.90889E+002	2.46821E+002	4.91456E-001	7.55829E-001	-9.74780E-002	-4.81401E+001	-7.40678E+001	-6.99828E-002	-4.44240E+001	-1.00499E+002
1.31234E+002	4.22531E+002	8.89899E+001	7.24603E+001	1.27784E+000	1.49319E+000	4.93700E+003	3.52606E+002	1.00000E+000	1.66000E+003	3.10000E+001	2.33382E+005	1.90806E+000	2.05556E+001	1.81863E-002	2.12512E-002	5.65444E-002	7.60264E-002	4.81940E+004	8.89826E+001	7.24130E+001	8.21680E-003	8.21680E-003	4.17452E+005	9.40000E+001	5.80000E+001	0.00000E+000	1.63240E+002	6.95451E+001	2.05782E+002	1.00000E+002	5.12940E-001	4.41618E-002	0.00000E+000	2.53818E+002	4.38171E+000	7.79536E-001	1.73062E+002	6.17607E+001	1.90889E+002	2.46887E+002	4.91456E-001	7.55829E-001	-7.77143E-002	-3.74277E+001	-8.52989E+001	-6.99828E-002	-4.43581E+001	-1.00445E+002
1.25846E+002	4.19461E+002	8.90229E+001	7.24202E+001	1.24240E+000	1.42193E+000	4.56500E+003	3.67363E+002	1.00000E+000	1.66100E+003	3.50000E+001	2.33514E+005	1.76661E+000	2.04807E+001	1.83883E-002	2.10454E-002	5.52352E-002	7.12960E-002	4.81940E+004	8.89829E+001	7.24131E+001	8.21680E-003	8.21680E-003	4.17452E+005	9.40000E+001	5.90000E+001	0.00000E+000	1.89504E+002	5.79710E+001	1.78625E+002	1.00000E+002	4.99882E-001	5.86100E-002	0.00000E+000	2.38340E+002	4.89224E+000	7.26078E-001	1.73062E+002	6.17607E+001	1.90889E+002	2.46934E+002	4.91456E-001	7.55829E-001	-6.73810E-002	-5.29055E+001	-1.11722E+002	-6.99828E-002	-4.43117E+001	-1.00404E+002
1.25412E+002	3.11728E+002	8.89207E+001	7.24123E+001	1.29000E+000	1.40661E+000	3.48500E+003	3.48160E+002	1.00000E+000	1.66200E+003	5.10000E+001	2.33666E+005	1.81452E+000	1.76558E+001	2.18518E-002	2.38271E-002	5.61992E-002	6.59261E-002	4.81940E+004	8.89831E+001	7.24132E+001	8.21680E-003	8.21680E-003	4.17452E+005	9.40000E+001	6.00000E+001	0.00000E+000	1.29479E+002	4.10658E+001	1.55378E+002	1.00000E+002	3.81244E-001	6.04706E-002	0.00000E+000	2.49635E+002	4.73734E+000	8.58173E-001	1.73062E+002	6.17607E+001	1.90889E+002	2.46966E+002	4.91456E-001	7.55829E-001	-4.32442E-002	-4.16106E+001	-1.24867E+002	-6.99828E-002	-4.42795E+001	-1.00356E+002
1.29148E+002	4.44336E+002	8.89500E+001	7.24704E+001	1.20986E+000	1.46508E+000	4.84900E+003	1.97399E+002	1.00000E+000	1.66300E+003	3.20000E+001	2.33784E+005	1.77254E+000	2.10793E+001	1.73743E-002	2.10395E-002	4.25380E-002	6.05225E-002	4.81940E+004	8.89819E+001	7.24118E+001	8.21680E-003	8.21680E-003	4.17452E+005	9.40000E+001	6.10000E+001	0.00000E+000	1.87919E+002	5.89949E+001	2.08887E+002	1.00000E+002	5.33666E-001	1.50495E-002	0.00000E+000	2.46517E+002	4.25307E+000	8.10368E-001	1.73062E+002	6.17607E+001	1.90889E+002	2.47033E+002	4.91456E-001	7.55829E-001	-9.54117E-002	-4.47287E+001	-7.30235E+001	-6.99828E-002	-4.42129E+001	-1.00293E+002
1.36939E+002	3.63596E+002	8.92582E+001	7.24414E+001	1.26924E+000	1.28849E+000	3.66500E+003	2.45834E+002	1.00000E+000	1.66400E+003	4.80000E+001	2.33923E+005	1.63541E+000	1.90682E+001	2.09656E-002	2.12835E-002	7.22674E-002	7.43715E-002	4.81940E+004	8.89817E+001	7.24116E+001	8.21680E-003	8.21680E-003	4.17452E+005	9.40000E+001	6.20000E+001	0.00000E+000	1.02970E+002	7.50548E+001	1.88043E+002	1.00000E+002	4.26795E-001	4.49493E-002	0.00000E+000	2.70242E+002	4.54994E+000	8.71301E-001	1.73062E+002	6.17607E+001	1.90889E+002	2.47111E+002	4.91456E-001	7.55829E-001	-7.52360E-003	-2.10039E+001	-1.38740E+002	-6.99828E-002	-4.41342E+001	-1.00264E+002
1.25116E+002	3.59386E+002	8.89319E+001	7.23907E+001	1.22077E+000	1.51256E+000	4.06900E+003	2.81184E+002	1.00000E+000	1.66500E+003	4.50000E+001	2.34045E+005	1.84648E+000	1.89575E+001	1.91377E-002	2.37120E-002	5.31210E-002	7.94884E-002	4.81940E+004	8.89810E+001	7.24118E+001	8.21680E-003	8.21680E-003	4.17452E+005	9.40000E+001	6.30000E+001	0.00000E+000	1.53546E+002	4.50426E+001	1.78137E+002	1.00000E+002	4.40809E-001	5.94719E-002	0.00000E+000	2.48044E+002	4.36216E+000	8.62514E-001	1.73062E+002	6.17607E+001	1.90889E+002	2.47163E+002	4.91456E-001	7.55829E-001	-1.06751E-001	-4.32016E+001	-5.83108E+001	-6.99828E-002	-4.40827E+001	-1.00161E+002
1.27168E+002	4.06429E+002	8.89144E+001	7.23239E+001	1.31699E+000	1.46568E+000	4.80600E+003	5.29549E+002	1.00000E+000	1.66600E+003	3.50000E+001	2.34168E+005	1.93029E+000	2.01601E+001	1.89972E-002	2.11421E-002	6.35660E-002	7.79844E-002	4.81940E+004	8.89806E+001	7.24112E+001	8.21680E-003	8.21680E-003	4.17452E+005	9.40000E+001	6.40000E+001	0.00000E+000	1.46994E+002	6.71606E+001	2.21898E+002	1.00000E+002	5.08950E-001	5.78942E-002	0.00000E+000	2.60293E+002	3.84574E+000	9.00201E-001	1.73062E+002	6.17607E+001	1.90889E+002	2.47222E+002	4.91456E-001	7.55829E-001	-5.34365E-002	-3.09524E+001	-1.04045E+002	-6.99828E-002	-4.40239E+001	-1.00101E+002
1.28384E+002	4.31610E+002	8.88459E+001	7.24665E+001	1.16233E+000	1.45935E+000	4.52000E+003	4.08006E+002	1.00000E+000	1.66700E+003	3.10000E+001	2.34295E+005	1.69624E+000	2.07752E+001	1.72886E-002	2.17065E-002	5.09652E-002	7.84418E-002	4.81940E+004	8.89802E+001	7.24124E+001	8.21680E-003	8.21680E-003	4.17452E+005	9.40000E+001	6.50000E+001	0.00000E+000	1.56385E+002	6.42975E+001	2.19488E+002	1.00000E+002	5.14107E-001	4.82431E-002	0.00000E+000	2.57311E+002	4.05378E+000	8.80606E-001	1.73062E+002	6.17607E+001	1.90889E+002	2.47288E+002	4.91456E-001	7.55829E-001	-1.13293E-001	-3.39348E+001	-4.11651E+001	-6.99828E-002	-4.39577E+001	-1.00021E+002
1.23217E+002	4.07836E+002	8.88690E+001	7.23831E+001	1.26163E+000	1.53085E+000	4.81700E+003	3.88934E+002	1.00000E+000	1.66800E+003	3.80000E+001	2.34436E+005	1.93137E+000	2.01949E+001	1.81780E-002	2.20569E-002	5.03263E-002	7.23745E-002	4.81940E+004	8.89800E+001	7.24122E+001	8.21680E-003	8.21680E-003	4.17452E+005	9.40000E+001	6.60000E+001	0.00000E+000	1.67728E+002	6.39652E+001	1.89953E+002	1.00000E+002	4.93700E-001	3.55858E-002	0.00000E+000	2.49045E+002	4.63211E+000	7.46525E-001	1.73062E+002	6.17607E+001	1.90889E+002	2.47362E+002	4.91456E-001	7.55829E-001	-9.64074E-002	-4.22007E+001	-6.93477E+001	-6.99828E-002	-4.38833E+001	-9.99517E+001
1.31440E+002	4.65503E+002	8.87763E+001	7.24375E+001	1.15557E+000	1.36527E+000	4.56200E+003	4.63080E+002	1.00000E+000	1.66900E+003	2.70000E+001	2.34551E+005	1.57767E+000	2.15755E+001	1.71088E-002	2.02135E-002	5.21797E-002	7.15867E-002	4.81940E+004	8.89799E+001	7.24116E+001	8.21680E-003	8.21680E-003	4.17452E+005	9.40000E+001	6.70000E+001	0.00000E+000	1.71732E+002	6.72905E+001	2.37789E+002	1.00000E+002	5.56946E-001	5.53958E-002	0.00000E+000	2.56589E+002	4.00041E+000	8.88238E-001	1.73062E+002	6.17607E+001	1.90889E+002	2.47405E+002	4.91456E-001	7.55829E-001	-8.31868E-002	-3.46562E+001	-7.65622E+001	-6.99828E-002	-4.38405E+001	-9.98934E+001
1.30099E+002	3.49998E+002	8.88761E+001	7.23685E+001	1.18931E+000	1.39541E+000	3.59600E+003	3.69518E+002	1.00000E+000	1.67000E+003	4.60000E+001	2.34708E+005	1.65957E+000	1.87082E+001	1.98328E-002	2.32697E-002	5.36957E-002	7.23666E-002	4.81940E+004	8.89797E+001	7.24111E+001	8.21680E-003	8.21680E-003	4.17452E+005	9.40000E+001	6.80000E+001	0.00000E+000	1.41830E+002	5.44708E+001	1.61930E+002	1.00000E+002	4.19412E-001	6.73222E-002	0.00000E+000	2.49583E+002	5.34159E+000	7.49257E-001	1.73062E+002	6.17607E+001	1.90889E+002	2.47493E+002	4.91456E-001	7.55829E-001	-7.97365E-002	-4.16623E+001	-8.73368E+001	-6.99828E-002	-4.37529E+001	-9.98227E+001
1.28527E+002	3.43373E+002	8.89740E+001	7.24299E+001	1.25256E+000	1.46726E+000	3.87600E+003	2.75106E+002	1.00000E+000	1.67100E+003	4.70000E+001	2.34841E+005	1.83783E+000	1.85303E+001	2.01190E-002	2.35676E-002	5.99145E-002	8.08161E-002	4.81940E+004	8.89792E+001	7.24122E+001	8.21680E-003	8.21680E-003	4.17452E+005	9.40000E+001	6.90000E+001	0.00000E+000	1.40485E+002	4.33738E+001	1.69228E+002	1.00000E+002	4.12984E-001	6.18192E-002	0.00000E+000	2.50161E+002	4.42917E+000	8.70357E-001	1.73062E+002	6.17607E+001	1.90889E+002	2.47518E+002	4.91456E-001	7.55829E-001	-7.89403E-002	-4.10847E+001	-8.76337E+001	-6.99828E-002	-4.37273E+001	-9.98116E+001
1.35650E+002	4.21088E+002	8.89358E+001	7.25040E+001	1.22524E+000	1.47221E+000	4.67200E+003	4.21646E+002	1.00000E+000	1.67200E+003	3.30000E+001	2.34955E+005	1.80380E+000	2.05204E+001	1.79254E-002	2.15386E-002	5.03629E-002	7.11336E-002	4.81940E+004	8.89791E+001	7.24114E+001	8.21680E-003	8.21680E-003	4.17452E+005	9.40000E+001	7.00000E+001	0.00000E+000	1.85981E+002	5.38985E+001	1.91583E+002	1.00000E+002	5.05594E-001	3.87728E-002	0.00000E+000	2.43179E+002	4.42564E+000	7.93384E-001	1.73062E+002	6.17607E+001	1.90889E+002	2.47556E+002	4.91456E-001	7.55829E-001	-9.15575E-002	-4.80666E+001	-8.07194E+001	-6.99828E-002	-4.36894E+001	-9.97665E+001
1.28525E+002	4.41069E+002	8.88466E+001	7.25012E+001	1.25674E+000	1.47299E+000	5.02100E+003	3.01003E+002	1.00000E+000	1.67300E+003	3.00000E+001	2.35078E+005	1.85117E+000	2.10016E+001	1.77358E-002	2.07876E-002	4.36381E-002	5.84475E-002	4.81940E+004	8.89790E+001	7.24108E+001	8.21680E-003	8.21680E-003	4.17452E+005	9.40000E+001	7.10000E+001	0.00000E+000	2.12883E+002	6.15926E+001	1.79994E+002	1.00000E+002	5.33830E-001	2.25710E-002	0.00000E+000	2.32761E+002	4.82756E+000	7.01599E-001	1.73062E+002	6.17607E+001	1.90889E+002	2.47590E+002	4.91456E-001	7.55829E-001	-7.92200E-002	-5.84846E+001	-1.04710E+002	-6.99828E-002	-4.36557E+001	-9.97187E+001
1.20563E+002	3.56191E+002	8.89194E+001	7.24815E+001	1.30526E+000	1.51280E+000	4.29900E+003	3.21484E+002	1.00000E+000	1.67400E+003	4.80000E+001	2.35226E+005	1.97459E+000	1.88730E+001	1.99073E-002	2.30726E-002	5.31309E-002	6.99524E-002	4.81940E+004	8.89796E+001	7.24104E+001	8.21680E-003	8.21680E-003	4.17452E+005	9.40000E+001	7.20000E+001	0.00000E+000	1.50592E+002	1.70797E+002	1.89444E+002	1.00000E+002	5.98888E-001	4.73618E-002	0.00000E+000	5.93689E-001	1.13734E+001	3.21837E-001	1.73062E+002	6.17607E+001	1.90889E+002	2.47635E+002	4.91456E-001	7.55829E-001	-7.36453E-002	5.93689E-001	-5.16126E+001	-6.99828E-002	-4.36106E+001	-9.96854E+001
1.30441E+002	3.25418E+002	8.90306E+001	7.24118E+001	1.30159E+000	1.43170E+000	3.72100E+003	3.74997E+002	1.00000E+000	1.67500E+003	5.20000E+001	2.35371E+005	1.86348E+000	1.80393E+001	2.13375E-002	2.34705E-002	5.73015E-002	6.84051E-002	4.81940E+004	8.89793E+001	7.24109E+001	8.21680E-003	8.21680E-003	4.17452E+005	9.40000E+001	7.30000E+001	0.00000E+000	1.39621E+002	5.60439E+001	1.47204E+002	1.00000E+002	4.01841E-001	4.40693E-002	0.00000E+000	2.46488E+002	5.81704E+000	6.76363E-001	1.73062E+002	6.17607E+001	1.90889E+002	2.47662E+002	4.91456E-001	7.55829E-001	-4.76028E-002	-4.47573E+001	-1.23710E+002	-6.99828E-002	-4.35840E+001	-9.96776E+001
1.34753E+002	4.00722E+002	8.90562E+001	7.23451E+001	1.20344E+000	1.23850E+000	3.71400E+003	3.74501E+002	1.00000E+000	1.67600E+003	4.10000E+001	2.35485E+005	1.49046E+000	2.00180E+001	1.97471E-002	2.03225E-002	5.56461E-002	5.87035E-002	4.81940E+004	8.89792E+001	7.24109E+001	8.21680E-003	8.21680E-003	4.17452E+005	9.40000E+001	7.40000E+001	0.00000E+000	1.48223E+002	5.97572E+001	2.04183E+002	1.00000E+002	4.81489E-001	4.75978E-002	0.00000E+000	2.56991E+002	4.51105E+000	8.72997E-001	1.73062E+002	6.17607E+001	1.90889E+002	2.47692E+002	4.91456E-001	7.55829E-001	-1.43606E-002	-3.42549E+001	-1.45461E+002	-6.99828E-002	-4.35537E+001	-9.96525E+001
1.22822E+002	3.44452E+002	8.90116E+001	7.23172E+001	1.16712E+000	1.43833E+000	3.56700E+003	4.55993E+002	1.00000E+000	1.67700E+003	5.10000E+001	2.35616E+005	1.67871E+000	1.85594E+001	1.95418E-002	2.40828E-002	5.96418E-002	8.87134E-002	4.81940E+004	8.89794E+001	7.24098E+001	8.21680E-003	8.21680E-003	4.17452E+005	9.40000E+001	7.50000E+001	0.00000E+000	1.36741E+002	5.08358E+001	1.79558E+002	1.00000E+002	4.29077E-001	6.81711E-002	0.00000E+000	2.54790E+002	4.63938E+000	8.66162E-001	1.73062E+002	6.17607E+001	1.90889E+002	2.47719E+002	4.91456E-001	7.55829E-001	-1.04093E-001	-3.64555E+001	-5.47191E+001	-6.99828E-002	-4.35268E+001	-9.96190E+001
1.21878E+002	4.03947E+002	8.89730E+001	7.23996E+001	1.27108E+000	1.51204E+000	4.74800E+003	2.79277E+002	1.00000E+000	1.67800E+003	3.50000E+001	2.35725E+005	1.92192E+000	2.00984E+001	1.84466E-002	2.19436E-002	6.16875E-002	8.60277E-002	4.81940E+004	8.89790E+001	7.24099E+001	8.21680E-003	8.21680E-003	4.17452E+005	9.40000E+001	7.60000E+001	0.00000E+000	1.73936E+002	5.62703E+001	1.86243E+002	1.00000E+002	4.87835E-001	4.33511E-002	0.00000E+000	2.45737E+002	4.49177E+000	7.75423E-001	1.73062E+002	6.17607E+001	1.90889E+002	2.47724E+002	4.91456E-001	7.55829E-001	-8.65812E-002	-4.55088E+001	-8.37154E+001	-6.99828E-002	-4.35215E+001	-9.96062E+001
1.28883E+002	4.84167E+002	8.88456E+001	7.24984E+001	1.25372E+000	1.40332E+000	5.26300E+003	4.12810E+002	1.00000E+000	1.67900E+003	2.50000E+001	2.35853E+005	1.75937E+000	2.20038E+001	1.72815E-002	1.93438E-002	4.94133E-002	6.10611E-002	4.81940E+004	8.89788E+001	7.24097E+001	8.21680E-003	8.21680E-003	4.17452E+005	9.40000E+001	7.70000E+001	0.00000E+000	2.09969E+002	6.46348E+001	2.23899E+002	1.00000E+002	5.83947E-001	4.05383E-002	0.00000E+000	2.45288E+002	4.17907E+000	7.91617E-001	1.73062E+002	6.17607E+001	1.90889E+002	2.47759E+002	4.91456E-001	7.55829E-001	-5.63067E-002	-4.59575E+001	-1.16134E+002	-6.99828E-002	-4.34863E+001	-9.95491E+001
1.24631E+002	4.47302E+002	8.89622E+001	7.24151E+001	1.26682E+000	1.55235E+000	5.36300E+003	3.54035E+002	1.00000E+000	1.68000E+003	3.30000E+001	2.35996E+005	1.96655E+000	2.11495E+001	1.72987E-002	2.11975E-002	5.12055E-002	7.52666E-002	4.81940E+004	8.89788E+001	7.24096E+001	8.21680E-003	8.21680E-003	4.17452E+005	9.40000E+001	7.80000E+001	0.00000E+000	2.16021E+002	6.74091E+001	2.06750E+002	1.00000E+002	5.74965E-001	3.75463E-002	0.00000E+000	2.40073E+002	4.51463E+000	7.25914E-001	1.73062E+002	6.17607E+001	1.90889E+002	2.47777E+002	4.91456E-001	7.55829E-001	-1.01279E-001	-5.11723E+001	-7.27163E+001	-6.99828E-002	-4.34682E+001	-9.95510E+001
1.31458E+002	4.30292E+002	8.90109E+001	7.23659E+001	1.25118E+000	1.37327E+000	4.56500E+003	3.03301E+002	1.00000E+000	1.68100E+003	3.30000E+001	2.36125E+005	1.71821E+000	2.07435E+001	1.85182E-002	2.03252E-002	4.92312E-002	5.85135E-002	4.81940E+004	8.89789E+001	7.24091E+001	8.21680E-003	8.21680E-003	4.17452E+005	9.40000E+001	7.90000E+001	0.00000E+000	1.60375E+002	6.09409E+001	2.32534E+002	1.00000E+002	5.29797E-001	3.55163E-002	0.00000E+000	2.58084E+002	3.78919E+000	9.37443E-001	1.73062E+002	6.17607E+001	1.90889E+002	2.47827E+002	4.91456E-001	7.55829E-001	-4.65193E-002	-3.31616E+001	-1.13190E+002	-6.99828E-002	-4.34187E+001	-9.95100E+001
1.25551E+002	3.88646E+002	8.89441E+001	7.25447E+001	1.28054E+000	1.49920E+000	4.56900E+003	3.87067E+002	1.00000E+000	1.68200E+003	3.80000E+001	2.36259E+005	1.91978E+000	1.97141E+001	1.89445E-002	2.21794E-002	5.85120E-002	7.89428E-002	4.81940E+004	8.89784E+001	7.24095E+001	8.21680E-003	8.21680E-003	4.17452E+005	9.40000E+001	8.00000E+001	0.00000E+000	1.78603E+002	6.20193E+001	1.74751E+002	1.00000E+002	4.87154E-001	4.68679E-002	0.00000E+000	2.41801E+002	5.11465E+000	6.94200E-001	1.73062E+002	6.17607E+001	1.90889E+002	2.47840E+002	4.91456E-001	7.55829E-001	-7.86623E-002	-4.94445E+001	-9.62867E+001	-6.99828E-002	-4.34060E+001	-9.94837E+001
1.30990E+002	4.69689E+002	8.90463E+001	7.24055E+001	1.25722E+000	1.51905E+000	5.48000E+003	4.74135E+002	1.00000E+000	1.68300E+003	2.90000E+001	2.36381E+005	1.90978E+000	2.16723E+001	1.69833E-002	2.05202E-002	5.95298E-002	8.56757E-002	4.81940E+004	8.89778E+001	7.24096E+001	8.21680E-003	8.21680E-003	4.17452E+005	9.40000E+001	8.10000E+001	0.00000E+000	2.24197E+002	7.13303E+001	1.98940E+002	1.00000E+002	5.80535E-001	4.23160E-002	0.00000E+000	2.36030E+002	4.74952E+000	6.82608E-001	1.73062E+002	6.17607E+001	1.90889E+002	2.47849E+002	4.91456E-001	7.55829E-001	-9.43085E-002	-5.52151E+001	-8.47803E+001	-6.99828E-002	-4.33965E+001	-9.94927E+001
1.26667E+002	4.35401E+002	8.89905E+001	7.24705E+001	1.18673E+000	1.45092E+000	4.62200E+003	2.83392E+002	1.00000E+000	1.68400E+003	3.60000E+001	2.36525E+005	1.72186E+000	2.08663E+001	1.74557E-002	2.13417E-002	4.97004E-002	7.25929E-002	4.81940E+004	8.89774E+001	7.24091E+001	8.21680E-003	8.21680E-003	4.17452E+005	9.40000E+001	8.20000E+001	0.00000E+000	1.92527E+002	5.80551E+001	2.00846E+002	1.00000E+002	5.28932E-001	3.24114E-002	0.00000E+000	2.44289E+002	4.49034E+000	7.86171E-001	1.73062E+002	6.17607E+001	1.90889E+002	2.47878E+002	4.91456E-001	7.55829E-001	-1.00162E-001	-4.69568E+001	-6.98010E+001	-6.99828E-002	-4.33674E+001	-9.94537E+001
1.30941E+002	4.41342E+002	8.89477E+001	7.24152E+001	1.26045E+000	1.40642E+000	4.82500E+003	2.84537E+002	1.00000E+000	1.68500E+003	3.10000E+001	2.36646E+005	1.77272E+000	2.10081E+001	1.81459E-002	2.02472E-002	4.69498E-002	5.74972E-002	4.81940E+004	8.89773E+001	7.24092E+001	8.21680E-003	8.21680E-003	4.17452E+005	9.40000E+001	8.30000E+001	0.00000E+000	1.80898E+002	6.59047E+001	2.07895E+002	1.00000E+002	5.32268E-001	2.87736E-002	0.00000E+000	2.49807E+002	4.45584E+000	7.75413E-001	1.73062E+002	6.17607E+001	1.90889E+002	2.47883E+002	4.91456E-001	7.55829E-001	-5.47315E-002	-4.14382E+001	-1.13228E+002	-6.99828E-002	-4.33630E+001	-9.94435E+001
1.28431E+002	4.68419E+002	8.89053E+001	7.24259E+001	1.25746E+000	1.46953E+000	5.32000E+003	4.80838E+002	1.00000E+000	1.68600E+003	2.60000E+001	2.36770E+005	1.84788E+000	2.16430E+001	1.72401E-002	2.01476E-002	5.52992E-002	7.44354E-002	4.81940E+004	8.89774E+001	7.24091E+001	8.21680E-003	8.21680E-003	4.17452E+005	9.40000E+001	8.40000E+001	0.00000E+000	2.09775E+002	7.67601E+001	1.95364E+002	1.00000E+002	5.65545E-001	5.00827E-002	0.00000E+000	2.39424E+002	5.09732E+000	6.45526E-001	1.73062E+002	6.17607E+001	1.90889E+002	2.47902E+002	4.91456E-001	7.55829E-001	-7.77659E-002	-5.18210E+001	-9.96239E+001	-6.99828E-002	-4.33437E+001	-9.94173E+001
1.21797E+002	4.42506E+002	8.89221E+001	7.23536E+001	1.25630E+000	1.45688E+000	4.97900E+003	3.33457E+002	1.00000E+000	1.68700E+003	3.10000E+001	2.36908E+005	1.83028E+000	2.10358E+001	1.78041E-002	2.06468E-002	5.28466E-002	6.99216E-002	4.81940E+004	8.89774E+001	7.24092E+001	8.21680E-003	8.21680E-003	4.17452E+005	9.40000E+001	8.50000E+001	0.00000E+000	1.59738E+002	7.21350E+001	2.25914E+002	1.00000E+002	5.34730E-001	3.34713E-002	0.00000E+000	2.59123E+002	4.00564E+000	8.49119E-001	1.73062E+002	6.17607E+001	1.90889E+002	2.47902E+002	4.91456E-001	7.55829E-001	-7.39306E-002	-3.21225E+001	-8.40283E+001	-6.99828E-002	-4.33437E+001	-9.94211E+001
1.29458E+002	3.84171E+002	8.89937E+001	7.24300E+001	1.25950E+000	1.36371E+000	4.07700E+003	4.61183E+002	1.00000E+000	1.68800E+003	4.20000E+001	2.37051E+005	1.71758E+000	1.96003E+001	1.97254E-002	2.13575E-002	6.12149E-002	7.11544E-002	4.81940E+004	8.89776E+001	7.24093E+001	8.21680E-003	8.21680E-003	4.17452E+005	9.40000E+001	8.60000E+001	0.00000E+000	1.65928E+002	5.31587E+001	1.86839E+002	1.00000E+002	4.75208E-001	6.41405E-002	0.00000E+000	2.48051E+002	4.63317E+000	8.11265E-001	1.73062E+002	6.17607E+001	1.90889E+002	2.47887E+002	4.91456E-001	7.55829E-001	-3.97259E-002	-4.31948E+001	-1.29925E+002	-6.99828E-002	-4.33581E+001	-9.94456E+001
1.27201E+002	3.15736E+002	8.90010E+001	7.25288E+001	1.21474E+000	1.45676E+000	3.43900E+003	2.40369E+002	1.00000E+000	1.68900E+003	5.20000E+001	2.37196E+005	1.76959E+000	1.77690E+001	2.07142E-002	2.48412E-002	5.81593E-002	8.18320E-002	4.81940E+004	8.89786E+001	7.24089E+001	8.21680E-003	8.21680E-003	4.17452E+005	9.40000E+001	8.70000E+001	0.00000E+000	1.38981E+002	4.32449E+001	1.43535E+002	1.00000E+002	3.81752E-001	6.44325E-002	0.00000E+000	2.43965E+002	5.32496E+000	7.68562E-001	1.73062E+002	6.17607E+001	1.90889E+002	2.47876E+002	4.91456E-001	7.55829E-001	-9.05924E-002	-4.72810E+001	-8.10266E+001	-6.99828E-002	-4.33691E+001	-9.94561E+001
1.33017E+002	4.49120E+002	8.90117E+001	7.23820E+001	1.28455E+000	1.41617E+000	5.02500E+003	4.20782E+002	1.00000E+000	1.69000E+003	2.80000E+001	2.37303E+005	1.81914E+000	2.11924E+001	1.81210E-002	1.99778E-002	5.16884E-002	6.20663E-002	4.81940E+004	8.89790E+001	7.24092E+001	8.21680E-003	8.21680E-003	4.17452E+005	9.40000E+001	8.80000E+001	0.00000E+000	1.55324E+002	8.24890E+001	2.25799E+002	1.00000E+002	5.41539E-001	3.85975E-002	0.00000E+000	2.61872E+002	4.21512E+000	8.03217E-001	1.73062E+002	6.17607E+001	1.90889E+002	2.47880E+002	4.91456E-001	7.55829E-001	-4.87382E-002	-2.93735E+001	-1.07192E+002	-6.99828E-002	-4.33657E+001	-9.94568E+001
1.24150E+002	4.29882E+002	8.89674E+001	7.24851E+001	1.27710E+000	1.45664E+000	4.91200E+003	3.09458E+002	1.00000E+000	1.69100E+003	3.10000E+001	2.37436E+005	1.86029E+000	2.07336E+001	1.82220E-002	2.07838E-002	5.62271E-002	7.21641E-002	4.81940E+004	8.89790E+001	7.24092E+001	8.21680E-003	8.21680E-003	4.17452E+005	9.40000E+001	8.90000E+001	0.00000E+000	1.64260E+002	6.62017E+001	2.23707E+002	1.00000E+002	5.30633E-001	3.66012E-002	0.00000E+000	2.56796E+002	3.96408E+000	8.63852E-001	1.73062E+002	6.17607E+001	1.90889E+002	2.47867E+002	4.91456E-001	7.55829E-001	-6.56756E-002	-3.44499E+001	-9.50316E+001	-6.99828E-002	-4.33789E+001	-9.94613E+001
1.24993E+002	4.10353E+002	8.89517E+001	7.23676E+001	1.24348E+000	1.43053E+000	4.49700E+003	3.48759E+002	1.00000E+000	1.69200E+003	3.60000E+001	2.37578E+005	1.77883E+000	2.02572E+001	1.85428E-002	2.13322E-002	5.82682E-002	7.60563E-002	4.81940E+004	8.89797E+001	7.24097E+001	8.21680E-003	8.21680E-003	4.17452E+005	9.40000E+001	9.00000E+001	0.00000E+000	1.64143E+002	5.41259E+001	2.02841E+002	1.00000E+002	4.92437E-001	5.43820E-002	0.00000E+000	2.51917E+002	4.13713E+000	8.65069E-001	1.73062E+002	6.17607E+001	1.90889E+002	2.47883E+002	4.91456E-001	7.55829E-001	-6.99538E-002	-3.93286E+001	-9.54409E+001	-6.99828E-002	-4.33623E+001	-9.94441E+001
1.23842E+002	3.25179E+002	8.90771E+001	7.23339E+001	1.30727E+000	1.37252E+000	3.58700E+003	2.48942E+002	1.00000E+000	1.69300E+003	5.10000E+001	2.37725E+005	1.79426E+000	1.80327E+001	2.18273E-002	2.29167E-002	6.61257E-002	7.24825E-002	4.81940E+004	8.89800E+001	7.24105E+001	8.21680E-003	8.21680E-003	4.17452E+005	9.40000E+001	9.10000E+001	0.00000E+000	1.31160E+002	5.40242E+001	1.50299E+002	1.00000E+002	3.92806E-001	4.08425E-002	0.00000E+000	2.50795E+002	5.54929E+000	7.22118E-001	1.73062E+002	6.17607E+001	1.90889E+002	2.47903E+002	4.91456E-001	7.55829E-001	-2.43475E-002	-4.04509E+001	-1.42113E+002	-6.99828E-002	-4.33427E+001	-9.94451E+001
1.30702E+002	3.65907E+002	8.90364E+001	7.24126E+001	1.20929E+000	1.47695E+000	4.01500E+003	3.17660E+002	1.00000E+000	1.69400E+003	4.40000E+001	2.37853E+005	1.78606E+000	1.91287E+001	1.90848E-002	2.33089E-002	5.34709E-002	7.78868E-002	4.81940E+004	8.89803E+001	7.24108E+001	8.21680E-003	8.21680E-003	4.17452E+005	9.40000E+001	9.20000E+001	0.00000E+000	1.69258E+002	4.42626E+001	1.60373E+002	1.00000E+002	4.38534E-001	3.52381E-002	0.00000E+000	2.39033E+002	4.81711E+000	7.86289E-001	1.73062E+002	6.17607E+001	1.90889E+002	2.47883E+002	4.91456E-001	7.55829E-001	-9.96408E-002	-5.22129E+001	-7.56688E+001	-6.99828E-002	-4.33630E+001	-9.94576E+001
1.26226E+002	4.04403E+002	8.90175E+001	7.22510E+001	1.26757E+000	1.50578E+000	4.71400E+003	4.27185E+002	1.00000E+000	1.69500E+003	3.90000E+001	2.37975E+005	1.90868E+000	2.01098E+001	1.84619E-002	2.19314E-002	5.59497E-002	7.75670E-002	4.81940E+004	8.89807E+001	7.24109E+001	8.21680E-003	8.21680E-003	4.17452E+005	9.40000E+001	9.30000E+001	0.00000E+000	1.63278E+002	6.17011E+001	1.94940E+002	1.00000E+002	4.91356E-001	4.47892E-002	0.00000E+000	2.51684E+002	4.43657E+000	7.87897E-001	1.73062E+002	6.17607E+001	1.90889E+002	2.47896E+002	4.91456E-001	7.55829E-001	-8.58926E-002	-3.95612E+001	-7.85377E+001	-6.99828E-002	-4.33496E+001	-9.94438E+001
1.16952E+002	1.99314E+002	8.91252E+001	7.23576E+001	1.25623E+000	1.35314E+000	2.08900E+003	1.82577E+002	1.00000E+000	1.69600E+003	9.33000E+002	2.38180E+005	1.69985E+000	1.41178E+001	2.74852E-002	2.96056E-002	7.65025E-002	8.78718E-002	4.81940E+004	8.89811E+001	7.24113E+001	8.21680E-003	8.21680E-003	4.17452E+005	9.40000E+001	9.40000E+001	0.00000E+000	6.18368E+001	3.79725E+001	1.05990E+002	1.00000E+002	2.40004E-001	1.07123E-001	0.00000E+000	2.67298E+002	5.90569E+000	8.89142E-001	1.73062E+002	6.17607E+001	1.90889E+002	2.47849E+002	4.91456E-001	7.55829E-001	-3.71396E-002	-2.39475E+001	-1.13232E+002	-6.99828E-002	-4.33965E+001	-9.95060E+001
1.29820E+002	3.40652E+002	9.11041E+001	7.21727E+001	1.19485E+000	1.28497E+000	3.23200E+003	3.13897E+002	1.00000E+000	1.72100E+003	4.80000E+001	2.41369E+005	1.53535E+000	1.84568E+001	2.10173E-002	2.26026E-002	6.63745E-002	7.61798E-002	5.12610E+004	9.12052E+001	7.21370E+001	1.64261E-002	1.64261E-002	5.35860E+004	1.60000E+001	2.00000E+000	0.00000E+000	6.75335E+001	1.17800E+002	1.61776E+002	1.00000E+002	4.04832E-001	6.44699E-002	0.00000E+000	4.34076E+000	5.74885E+000	7.34335E-001	7.20132E+001	1.16868E+002	1.54796E+002	4.39178E+000	1.55169E+000	6.68159E-001	-3.63442E-002	4.34076E+000	-8.60378E+001	6.29023E-003	4.39178E+000	-1.26742E+002
1.26338E+002	2.84032E+002	9.12391E+001	7.21290E+001	1.36603E+000	1.34997E+000	3.20700E+003	2.61822E+002	1.00000E+000	1.72200E+003	5.50000E+001	2.41520E+005	1.84411E+000	1.68533E+001	2.41219E-002	2.38383E-002	7.16993E-002	7.01281E-002	5.12610E+004	9.12047E+001	7.21369E+001	1.64261E-002	1.64261E-002	5.35860E+004	1.60000E+001	3.00000E+000	0.00000E+000	6.55885E+001	9.92526E+001	1.30307E+002	1.00000E+002	3.44702E-001	5.41057E-002	0.00000E+000	3.34198E+000	6.78303E+000	6.24796E-001	7.20132E+001	1.16868E+002	1.54796E+002	4.34174E+000	1.55169E+000	6.68159E-001	5.91415E-003	3.34198E+000	-1.27457E+002	6.29023E-003	4.34174E+000	-1.26814E+002
1.40164E+002	3.47219E+002	9.12307E+001	7.21145E+001	1.22488E+000	1.14497E+000	3.03300E+003	1.67065E+002	1.00000E+000	1.72300E+003	4.50000E+001	2.41644E+005	1.40246E+000	1.86338E+001	2.22412E-002	2.07902E-002	4.62527E-002	4.11707E-002	5.12610E+004	9.12043E+001	7.21375E+001	1.64261E-002	1.64261E-002	5.35860E+004	1.60000E+001	4.00000E+000	0.00000E+000	7.59947E+001	1.11979E+002	1.59446E+002	1.00000E+002	4.05464E-001	2.91670E-002	0.00000E+000	3.05603E-001	6.38851E+000	6.82143E-001	7.20132E+001	1.16868E+002	1.54796E+002	4.28558E+000	1.55169E+000	6.68159E-001	3.37191E-002	2.91551E+002	1.34127E+002	6.29023E-003	4.28558E+000	-1.26869E+002
1.26309E+002	3.33302E+002	9.11158E+001	7.21282E+001	1.22125E+000	1.22058E+000	3.08200E+003	2.26226E+002	1.00000E+000	1.72400E+003	5.10000E+001	2.41777E+005	1.49063E+000	1.82566E+001	2.19982E-002	2.19863E-002	6.00746E-002	6.00146E-002	5.12610E+004	9.12043E+001	7.21356E+001	1.64261E-002	1.64261E-002	5.35860E+004	1.60000E+001	5.00000E+000	0.00000E+000	7.13355E+001	1.27891E+002	1.33990E+002	1.00000E+002	3.89683E-001	4.54297E-002	0.00000E+000	1.64689E+001	7.97351E+000	5.42183E-001	7.20132E+001	1.16868E+002	1.54796E+002	4.22870E+000	1.55169E+000	6.68159E-001	2.70754E-004	1.64689E+001	-1.08959E+002	6.29023E-003	4.22870E+000	-1.26908E+002
1.22500E+002	3.46218E+002	9.12966E+001	7.20336E+001	1.27849E+000	1.37492E+000	3.74600E+003	3.09942E+002	1.00000E+000	1.72500E+003	4.30000E+001	2.41904E+005	1.75783E+000	1.86069E+001	2.08888E-002	2.24643E-002	6.28528E-002	7.20882E-002	5.12610E+004	9.12047E+001	7.21357E+001	1.64261E-002	1.64261E-002	5.35860E+004	1.60000E+001	6.00000E+000	0.00000E+000	6.78961E+001	1.16284E+002	1.65432E+002	1.00000E+002	4.07639E-001	3.39717E-002	0.00000E+000	2.82294E+000	5.18923E+000	7.55656E-001	7.20132E+001	1.16868E+002	1.54796E+002	4.20355E+000	1.55169E+000	6.68159E-001	-3.63412E-002	2.82294E+000	-8.75914E+001	6.29023E-003	4.20355E+000	-1.26963E+002
1.32319E+002	3.73984E+002	9.11933E+001	7.21944E+001	1.23741E+000	1.17256E+000	3.38300E+003	3.31092E+002	1.00000E+000	1.72600E+003	4.10000E+001	2.42022E+005	1.45095E+000	1.93387E+001	2.12747E-002	2.01597E-002	5.97108E-002	5.40497E-002	5.12610E+004	9.12047E+001	7.21354E+001	1.64261E-002	1.64261E-002	5.35860E+004	1.60000E+001	7.00000E+000	0.00000E+000	7.78880E+001	1.38924E+002	1.59683E+002	1.00000E+002	4.39881E-001	5.60685E-002	0.00000E+000	1.14255E+001	6.83198E+000	6.03967E-001	7.20132E+001	1.16868E+002	1.54796E+002	4.17230E+000	1.55169E+000	6.68159E-001	2.69099E-002	1.14255E+001	-1.39404E+002	6.29023E-003	4.17230E+000	-1.26975E+002
1.25441E+002	3.37808E+002	9.11465E+001	7.21207E+001	1.31524E+000	1.40159E+000	3.80600E+003	3.83769E+002	1.00000E+000	1.72700E+003	4.20000E+001	2.42147E+005	1.84342E+000	1.83795E+001	2.13191E-002	2.27188E-002	7.67500E-002	8.67157E-002	5.12610E+004	9.12050E+001	7.21356E+001	1.64261E-002	1.64261E-002	5.35860E+004	1.60000E+001	8.00000E+000	0.00000E+000	7.72418E+001	1.00956E+002	1.72307E+002	1.00000E+002	4.08576E-001	6.26031E-002	0.00000E+000	2.85292E+002	4.92591E+000	7.89751E-001	7.20132E+001	1.16868E+002	1.54796E+002	4.12177E+000	1.55169E+000	6.68159E-001	-3.17844E-002	-5.95334E+000	-1.00773E+002	6.29023E-003	4.12177E+000	-1.27020E+002
1.36044E+002	3.25213E+002	9.12456E+001	7.20312E+001	1.35611E+000	1.20062E+000	3.27700E+003	3.92922E+002	1.00000E+000	1.72800E+003	4.90000E+001	2.42281E+005	1.62817E+000	1.80337E+001	2.36895E-002	2.09733E-002	7.49302E-002	5.96284E-002	5.12610E+004	9.12042E+001	7.21364E+001	1.64261E-002	1.64261E-002	5.35860E+004	1.60000E+001	9.00000E+000	0.00000E+000	7.25055E+001	1.20953E+002	1.61144E+002	1.00000E+002	4.13817E-001	9.72906E-002	0.00000E+000	4.36493E+000	6.10356E+000	6.86894E-001	7.20132E+001	1.16868E+002	1.54796E+002	4.08856E+000	1.55169E+000	6.68159E-001	6.08162E-002	2.95610E+002	1.11189E+002	6.29023E-003	4.08856E+000	-1.27070E+002
1.43064E+002	3.87830E+002	9.12155E+001	7.21454E+001	1.16274E+000	1.11932E+000	3.15000E+003	3.08143E+002	1.00000E+000	1.72900E+003	3.90000E+001	2.42401E+005	1.30148E+000	1.96934E+001	2.07170E-002	1.99434E-002	5.20857E-002	4.86113E-002	5.12610E+004	9.12039E+001	7.21381E+001	1.64261E-002	1.64261E-002	5.35860E+004	1.60000E+001	1.00000E+001	0.00000E+000	7.47819E+001	1.35369E+002	1.81037E+002	1.00000E+002	4.56270E-001	3.42025E-002	0.00000E+000	5.41351E+000	5.85752E+000	7.30032E-001	7.20132E+001	1.16868E+002	1.54796E+002	4.06317E+000	1.55169E+000	6.68159E-001	1.90239E-002	5.41351E+000	-1.37857E+002	6.29023E-003	4.06317E+000	-1.27089E+002
1.29328E+002	3.13497E+002	9.12016E+001	7.22303E+001	1.34043E+000	1.35211E+000	3.50300E+003	3.74156E+002	1.00000E+000	1.73000E+003	5.40000E+001	2.42549E+005	1.81240E+000	1.77058E+001	2.26477E-002	2.28450E-002	6.85299E-002	6.96569E-002	5.12610E+004	9.12036E+001	7.21399E+001	1.64261E-002	1.64261E-002	5.35860E+004	1.60000E+001	1.10000E+001	0.00000E+000	7.36059E+001	1.12051E+002	1.44142E+002	1.00000E+002	3.85241E-001	7.73015E-002	0.00000E+000	3.84027E+000	6.64123E+000	6.10580E-001	7.20132E+001	1.16868E+002	1.54796E+002	4.02679E+000	1.55169E+000	6.68159E-001	-4.33713E-003	3.84027E+000	-1.17231E+002	6.29023E-003	4.02679E+000	-1.27122E+002
1.34293E+002	3.43818E+002	9.11463E+001	7.21171E+001	1.29465E+000	1.28953E+000	3.53900E+003	2.97679E+002	1.00000E+000	1.73100E+003	4.40000E+001	2.42682E+005	1.66949E+000	1.85423E+001	2.17626E-002	2.16767E-002	6.61511E-002	6.56611E-002	5.12610E+004	9.12040E+001	7.21402E+001	1.64261E-002	1.64261E-002	5.35860E+004	1.60000E+001	1.20000E+001	0.00000E+000	8.29293E+001	1.27268E+002	1.52393E+002	1.00000E+002	4.23849E-001	5.90873E-002	0.00000E+000	6.82806E+000	7.25897E+000	5.55771E-001	7.20132E+001	1.16868E+002	1.54796E+002	4.01605E+000	1.55169E+000	6.68159E-001	1.97858E-003	6.82806E+000	-1.20224E+002	6.29023E-003	4.01605E+000	-1.27125E+002
1.31482E+002	3.33737E+002	9.12201E+001	7.21673E+001	1.22118E+000	1.30600E+000	3.28600E+003	2.87265E+002	1.00000E+000	1.73200E+003	5.10000E+001	2.42828E+005	1.59486E+000	1.82685E+001	2.13032E-002	2.27830E-002	6.41733E-002	7.28286E-002	5.12610E+004	9.12044E+001	7.21409E+001	1.64261E-002	1.64261E-002	5.35860E+004	1.60000E+001	1.30000E+001	0.00000E+000	5.60557E+001	1.09488E+002	1.67944E+002	1.00000E+002	3.88230E-001	5.92725E-002	0.00000E+000	2.14105E+000	4.75403E+000	8.80674E-001	7.20132E+001	1.16868E+002	1.54796E+002	3.94598E+000	1.55169E+000	6.68159E-001	-3.35647E-002	2.14105E+000	-9.09623E+001	6.29023E-003	3.94598E+000	-1.27206E+002
1.33370E+002	3.35310E+002	9.11530E+001	7.21139E+001	1.35500E+000	1.27232E+000	3.55700E+003	2.55554E+002	1.00000E+000	1.73300E+003	4.70000E+001	2.42958E+005	1.72400E+000	1.83115E+001	2.27194E-002	2.13331E-002	7.33333E-002	6.51170E-002	5.12610E+004	9.12041E+001	7.21409E+001	1.64261E-002	1.64261E-002	5.35860E+004	1.60000E+001	1.40000E+001	0.00000E+000	6.68286E+001	1.17141E+002	1.56227E+002	1.00000E+002	3.96883E-001	5.09518E-002	0.00000E+000	4.90741E+000	5.65044E+000	7.12175E-001	7.20132E+001	1.16868E+002	1.54796E+002	3.91400E+000	1.55169E+000	6.68159E-001	3.14693E-002	2.96153E+002	1.40924E+002	6.29023E-003	3.91400E+000	-1.27229E+002
1.34954E+002	3.67966E+002	9.11913E+001	7.22093E+001	1.26279E+000	1.29661E+000	3.73700E+003	2.24357E+002	1.00000E+000	1.73400E+003	4.00000E+001	2.43081E+005	1.63734E+000	1.91824E+001	2.06571E-002	2.12103E-002	4.80034E-002	5.03396E-002	5.12610E+004	9.12043E+001	7.21422E+001	1.64261E-002	1.64261E-002	5.35860E+004	1.60000E+001	1.50000E+001	0.00000E+000	7.70755E+001	1.36805E+002	1.62039E+002	1.00000E+002	4.39082E-001	3.71587E-002	0.00000E+000	9.68085E+000	6.29279E+000	6.23888E-001	7.20132E+001	1.16868E+002	1.54796E+002	3.88275E+000	1.55169E+000	6.68159E-001	-1.32114E-002	9.68085E+000	-1.02961E+002	6.29023E-003	3.88275E+000	-1.27264E+002
1.25109E+002	3.34485E+002	9.13165E+001	7.21492E+001	1.45276E+000	1.34708E+000	3.98900E+003	4.95135E+002	1.00000E+000	1.73500E+003	4.60000E+001	2.43217E+005	1.95699E+000	1.82889E+001	2.30019E-002	2.13286E-002	7.96177E-002	6.89648E-002	5.12610E+004	9.12063E+001	7.21443E+001	1.64261E-002	1.64261E-002	5.35860E+004	1.60000E+001	1.60000E+001	0.00000E+000	8.40445E+001	1.16022E+002	1.54815E+002	1.00000E+002	4.14647E-001	7.87768E-002	0.00000E+000	2.92175E-001	6.43286E+000	5.90711E-001	7.20132E+001	1.16868E+002	1.54796E+002	3.84857E+000	1.55169E+000	6.68159E-001	3.77452E-002	2.91538E+002	1.30176E+002	6.29023E-003	3.84857E+000	-1.27319E+002
1.44789E+002	6.75503E+002	9.11696E+001	7.25916E+001	1.21710E+000	1.35835E+000	6.92700E+003	7.61994E+002	1.00000E+000	1.73600E+003	6.00000E+000	2.43312E+005	1.65325E+000	2.59904E+001	1.46236E-002	1.63207E-002	5.32813E-002	6.58176E-002	5.17070E+004	9.11719E+001	7.26907E+001	1.47144E-002	1.47144E-002	2.00380E+005	2.30000E+001	1.00000E+000	0.00000E+000	2.52633E+002	1.36372E+002	3.01114E+002	1.00000E+002	8.08059E-001	5.07236E-002	0.00000E+000	2.54964E+002	4.60030E+000	6.26834E-001	3.50379E+002	1.32218E+002	3.29129E+002	2.39122E+002	8.42741E-001	6.36195E-001	-5.48428E-002	-3.62817E+001	-1.08309E+002	-9.83857E-002	-5.21237E+001	-7.73637E+001
1.54791E+002	8.87743E+002	9.11529E+001	7.27466E+001	1.23766E+000	1.48809E+000	1.00370E+004	9.38741E+002	1.00000E+000	1.73700E+003	0.00000E+000	2.43442E+005	1.84175E+000	2.97950E+001	1.23538E-002	1.48535E-002	5.25941E-002	7.53151E-002	5.17070E+004	9.11711E+001	7.26900E+001	1.47144E-002	1.47144E-002	2.00380E+005	2.30000E+001	2.00000E+000	0.00000E+000	3.95716E+002	1.52949E+002	3.59947E+002	1.00000E+002	1.06670E+000	2.71819E-002	0.00000E+000	2.37259E+002	3.93391E+000	6.08955E-001	3.50379E+002	1.32218E+002	3.29129E+002	2.39057E+002	8.42741E-001	6.36195E-001	-9.18766E-002	-5.39863E+001	-8.66284E+001	-9.83857E-002	-5.21889E+001	-7.74236E+001
1.54157E+002	7.82826E+002	9.11754E+001	7.27372E+001	1.23365E+000	1.45979E+000	8.67700E+003	8.35358E+002	1.00000E+000	1.73800E+003	1.00000E+000	2.43573E+005	1.80087E+000	2.79790E+001	1.32437E-002	1.56713E-002	4.79659E-002	6.63517E-002	5.17070E+004	9.11718E+001	7.26908E+001	1.47144E-002	1.47144E-002	2.00380E+005	2.30000E+001	3.00000E+000	0.00000E+000	3.62353E+002	1.26772E+002	3.12440E+002	1.00000E+002	9.41503E-001	2.20582E-002	0.00000E+000	2.33546E+002	4.08902E+000	6.30097E-001	3.50379E+002	1.32218E+002	3.29129E+002	2.39021E+002	8.42741E-001	6.36195E-001	-8.39575E-002	-5.76997E+001	-9.91383E+001	-9.83857E-002	-5.22246E+001	-7.74630E+001
1.49121E+002	9.26013E+002	9.12132E+001	7.27163E+001	1.19113E+000	1.47101E+000	9.99600E+003	7.33144E+002	1.00000E+000	1.73900E+003	0.00000E+000	2.43707E+005	1.75216E+000	3.04305E+001	1.19137E-002	1.47130E-002	4.53024E-002	6.81742E-002	5.17070E+004	9.11721E+001	7.26904E+001	1.47144E-002	1.47144E-002	2.00380E+005	2.30000E+001	4.00000E+000	0.00000E+000	4.13242E+002	1.49595E+002	3.86935E+002	1.00000E+002	1.11455E+000	1.77084E-002	0.00000E+000	2.38563E+002	3.67600E+000	6.53015E-001	3.50379E+002	1.32218E+002	3.29129E+002	2.38974E+002	8.42741E-001	6.36195E-001	-1.05132E-001	-5.26826E+001	-7.00653E+001	-9.83857E-002	-5.22719E+001	-7.75167E+001
1.45948E+002	8.60919E+002	9.12301E+001	7.27152E+001	1.22122E+000	1.53661E+000	9.89200E+003	6.01307E+002	1.00000E+000	1.74000E+003	0.00000E+000	2.43831E+005	1.87655E+000	2.93414E+001	1.22787E-002	1.54498E-002	4.68596E-002	7.31478E-002	5.17070E+004	9.11722E+001	7.26912E+001	1.47144E-002	1.47144E-002	2.00380E+005	2.30000E+001	5.00000E+000	0.00000E+000	3.94400E+002	1.31740E+002	3.63741E+002	1.00000E+002	1.04435E+000	1.55103E-002	0.00000E+000	2.37321E+002	3.54869E+000	6.79988E-001	3.50379E+002	1.32218E+002	3.29129E+002	2.38957E+002	8.42741E-001	6.36195E-001	-1.14360E-001	-5.39240E+001	-6.02271E+001	-9.83857E-002	-5.22883E+001	-7.75358E+001
1.45877E+002	8.61903E+002	9.12001E+001	7.26520E+001	1.27749E+000	1.53726E+000	1.03470E+004	9.25148E+002	1.00000E+000	1.74100E+003	0.00000E+000	2.43960E+005	1.96383E+000	2.93582E+001	1.25589E-002	1.51126E-002	5.35971E-002	7.68838E-002	5.17070E+004	9.11725E+001	7.26920E+001	1.47144E-002	1.47144E-002	2.00380E+005	2.30000E+001	6.00000E+000	0.00000E+000	3.78756E+002	1.38423E+002	3.73660E+002	1.00000E+002	1.04475E+000	2.81894E-002	0.00000E+000	2.41441E+002	3.48483E+000	6.77052E-001	3.50379E+002	1.32218E+002	3.29129E+002	2.38902E+002	8.42741E-001	6.36195E-001	-9.22873E-002	-4.98047E+001	-8.19934E+001	-9.83857E-002	-5.23435E+001	-7.75872E+001
1.53598E+002	9.03093E+002	9.12212E+001	7.26832E+001	1.24324E+000	1.51317E+000	1.04190E+004	5.78736E+002	1.00000E+000	1.74200E+003	0.00000E+000	2.44090E+005	1.88123E+000	3.00515E+001	1.21798E-002	1.48243E-002	4.48311E-002	6.55284E-002	5.17070E+004	9.11731E+001	7.26905E+001	1.47144E-002	1.47144E-002	2.00380E+005	2.30000E+001	7.00000E+000	0.00000E+000	4.06162E+002	1.50753E+002	3.78378E+002	1.00000E+002	1.09766E+000	1.48876E-002	0.00000E+000	2.38310E+002	3.67759E+000	6.39344E-001	3.50379E+002	1.32218E+002	3.29129E+002	2.38881E+002	8.42741E-001	6.36195E-001	-9.79275E-002	-5.29355E+001	-7.87090E+001	-9.83857E-002	-5.23647E+001	-7.76113E+001
1.45735E+002	7.79881E+002	9.12323E+001	7.27032E+001	1.19867E+000	1.51261E+000	8.68300E+003	6.54315E+002	1.00000E+000	1.74300E+003	1.00000E+000	2.44221E+005	1.81313E+000	2.79264E+001	1.28637E-002	1.62328E-002	4.52310E-002	7.08220E-002	5.17070E+004	9.11727E+001	7.26914E+001	1.47144E-002	1.47144E-002	2.00380E+005	2.30000E+001	8.00000E+000	0.00000E+000	3.64851E+002	1.13744E+002	3.18129E+002	1.00000E+002	9.35577E-001	1.95643E-002	0.00000E+000	2.33764E+002	3.76761E+000	6.83613E-001	3.50379E+002	1.32218E+002	3.29129E+002	2.38841E+002	8.42741E-001	6.36195E-001	-1.15790E-001	-5.74814E+001	-6.20316E+001	-9.83857E-002	-5.24040E+001	-7.76521E+001
1.41662E+002	7.17659E+002	9.12360E+001	7.27227E+001	1.25586E+000	1.48931E+000	8.24200E+003	2.95225E+002	1.00000E+000	1.74400E+003	2.00000E+000	2.44352E+005	1.87036E+000	2.67892E+001	1.38333E-002	1.64047E-002	4.30414E-002	5.95323E-002	5.17070E+004	9.11729E+001	7.26924E+001	1.47144E-002	1.47144E-002	2.00380E+005	2.30000E+001	9.00000E+000	0.00000E+000	3.07217E+002	1.20910E+002	3.20421E+002	1.00000E+002	8.77382E-001	1.53041E-002	0.00000E+000	2.44772E+002	3.89817E+000	6.78163E-001	3.50379E+002	1.32218E+002	3.29129E+002	2.38837E+002	8.42741E-001	6.36195E-001	-8.50393E-002	-4.64738E+001	-8.67346E+001	-9.83857E-002	-5.24084E+001	-7.76567E+001
1.55487E+002	8.39639E+002	9.11522E+001	7.26646E+001	1.20305E+000	1.46021E+000	9.09200E+003	8.49142E+002	1.00000E+000	1.74500E+003	0.00000E+000	2.44474E+005	1.75672E+000	2.89765E+001	1.26170E-002	1.53139E-002	4.56788E-002	6.63758E-002	5.17070E+004	9.11704E+001	7.26933E+001	1.47144E-002	1.47144E-002	2.00380E+005	2.30000E+001	1.00000E+001	0.00000E+000	3.73164E+002	1.28627E+002	3.59541E+002	1.00000E+002	1.01036E+000	2.42678E-002	0.00000E+000	2.39721E+002	3.65327E+000	6.88969E-001	3.50379E+002	1.32218E+002	3.29129E+002	2.38787E+002	8.42741E-001	6.36195E-001	-9.65584E-002	-5.15244E+001	-7.88569E+001	-9.83857E-002	-5.24587E+001	-7.76947E+001
1.41458E+002	7.14407E+002	9.11649E+001	7.26510E+001	1.20541E+000	1.50196E+000	7.94800E+003	6.87229E+002	1.00000E+000	1.74600E+003	5.00000E+000	2.44617E+005	1.81048E+000	2.67284E+001	1.35209E-002	1.68473E-002	5.13893E-002	7.86963E-002	5.17070E+004	9.11706E+001	7.26928E+001	1.47144E-002	1.47144E-002	2.00380E+005	2.30000E+001	1.10000E+001	0.00000E+000	3.00961E+002	1.28880E+002	3.06582E+002	1.00000E+002	8.63522E-001	3.20205E-002	0.00000E+000	2.44233E+002	4.30897E+000	6.24754E-001	3.50379E+002	1.32218E+002	3.29129E+002	2.38763E+002	8.42741E-001	6.36195E-001	-1.09533E-001	-4.70129E+001	-5.91521E+001	-9.83857E-002	-5.24826E+001	-7.77208E+001
1.49188E+002	7.28017E+002	9.11675E+001	7.26313E+001	1.19604E+000	1.48495E+000	7.95900E+003	5.60438E+002	1.00000E+000	1.74700E+003	4.00000E+000	2.44756E+005	1.77605E+000	2.69818E+001	1.34065E-002	1.66449E-002	4.53894E-002	6.87743E-002	5.17070E+004	9.11707E+001	7.26928E+001	1.47144E-002	1.47144E-002	2.00380E+005	2.30000E+001	1.20000E+001	0.00000E+000	3.03871E+002	1.30876E+002	3.01761E+002	1.00000E+002	8.63890E-001	2.19221E-002	0.00000E+000	2.42884E+002	4.43751E+000	6.06237E-001	3.50379E+002	1.32218E+002	3.29129E+002	2.38750E+002	8.42741E-001	6.36195E-001	-1.07761E-001	-4.83611E+001	-6.26198E+001	-9.83857E-002	-5.24956E+001	-7.77345E+001
1.46444E+002	7.07967E+002	9.11429E+001	7.27907E+001	1.21366E+000	1.49765E+000	7.89500E+003	6.26641E+002	1.00000E+000	1.74800E+003	5.00000E+000	2.44896E+005	1.81763E+000	2.66077E+001	1.36590E-002	1.68552E-002	5.29330E-002	7.95847E-002	5.17070E+004	9.11709E+001	7.26930E+001	1.47144E-002	1.47144E-002	2.00380E+005	2.30000E+001	1.30000E+001	0.00000E+000	3.21285E+002	1.07665E+002	2.97438E+002	1.00000E+002	8.52442E-001	2.70204E-002	0.00000E+000	2.37312E+002	3.96942E+000	6.80469E-001	3.50379E+002	1.32218E+002	3.29129E+002	2.38730E+002	8.42741E-001	6.36195E-001	-1.04744E-001	-5.39333E+001	-7.17610E+001	-9.83857E-002	-5.25156E+001	-7.77480E+001
1.41919E+002	7.73239E+002	9.11245E+001	7.27004E+001	1.24046E+000	1.61376E+000	9.39600E+003	8.10720E+002	1.00000E+000	1.74900E+003	1.00000E+000	2.45029E+005	2.00181E+000	2.78072E+001	1.27971E-002	1.66482E-002	5.33829E-002	8.91771E-002	5.17070E+004	9.11707E+001	7.26924E+001	1.47144E-002	1.47144E-002	2.00380E+005	2.30000E+001	1.40000E+001	0.00000E+000	3.76224E+002	1.22456E+002	3.11047E+002	1.00000E+002	9.51487E-001	2.44673E-002	0.00000E+000	2.30469E+002	3.83498E+000	6.45620E-001	3.50379E+002	1.32218E+002	3.29129E+002	2.38686E+002	8.42741E-001	6.36195E-001	-1.30786E-001	-6.07768E+001	-4.63043E+001	-9.83857E-002	-5.25598E+001	-7.77907E+001
1.46126E+002	8.31094E+002	9.11647E+001	7.27973E+001	1.22856E+000	1.52375E+000	9.52100E+003	6.74385E+002	1.00000E+000	1.75000E+003	2.00000E+000	2.45166E+005	1.87201E+000	2.88287E+001	1.25908E-002	1.56161E-002	5.00478E-002	7.60439E-002	5.17070E+004	9.11700E+001	7.26920E+001	1.47144E-002	1.47144E-002	2.00380E+005	2.30000E+001	1.50000E+001	0.00000E+000	4.06285E+002	1.31882E+002	3.20651E+002	1.00000E+002	1.00971E+000	2.71121E-002	0.00000E+000	2.27506E+002	3.89134E+000	6.32077E-001	3.50379E+002	1.32218E+002	3.29129E+002	2.38688E+002	8.42741E-001	6.36195E-001	-1.07253E-001	-6.37392E+001	-7.86004E+001	-9.83857E-002	-5.25578E+001	-7.77936E+001
1.42351E+002	6.94493E+002	9.11251E+001	7.27707E+001	1.24330E+000	1.50915E+000	7.98000E+003	4.79114E+002	1.00000E+000	1.75100E+003	6.00000E+000	2.45302E+005	1.87633E+000	2.63532E+001	1.39179E-002	1.68939E-002	4.93401E-002	7.16704E-002	5.17070E+004	9.11707E+001	7.26922E+001	1.47144E-002	1.47144E-002	2.00380E+005	2.30000E+001	1.60000E+001	0.00000E+000	2.99027E+002	1.22061E+002	2.91626E+002	1.00000E+002	8.36092E-001	2.42204E-002	0.00000E+000	2.41334E+002	4.32758E+000	6.20819E-001	3.50379E+002	1.32218E+002	3.29129E+002	2.38680E+002	8.42741E-001	6.36195E-001	-9.65854E-002	-4.99113E+001	-7.72069E+001	-9.83857E-002	-5.25656E+001	-7.77955E+001
1.36694E+002	6.39677E+002	9.11917E+001	7.25931E+001	1.26267E+000	1.49427E+000	7.41000E+003	4.13640E+002	1.00000E+000	1.75200E+003	8.00000E+000	2.45441E+005	1.88677E+000	2.52918E+001	1.46683E-002	1.73589E-002	4.73174E-002	6.52628E-002	5.17070E+004	9.11703E+001	7.26930E+001	1.47144E-002	1.47144E-002	2.00380E+005	2.30000E+001	1.70000E+001	0.00000E+000	2.47165E+002	1.27074E+002	2.78691E+002	1.00000E+002	7.64940E-001	1.93741E-002	0.00000E+000	2.51377E+002	4.59072E+000	6.07326E-001	3.50379E+002	1.32218E+002	3.29129E+002	2.38651E+002	8.42741E-001	6.36195E-001	-8.40089E-002	-3.98684E+001	-8.12556E+001	-9.83857E-002	-5.25949E+001	-7.78383E+001
1.42146E+002	7.49786E+002	9.11078E+001	7.27095E+001	1.24619E+000	1.53491E+000	8.76800E+003	4.90600E+002	1.00000E+000	1.75300E+003	3.00000E+000	2.45575E+005	1.91278E+000	2.73822E+001	1.33086E-002	1.63920E-002	5.05216E-002	7.56443E-002	5.17070E+004	9.11709E+001	7.26930E+001	1.47144E-002	1.47144E-002	2.00380E+005	2.30000E+001	1.80000E+001	0.00000E+000	3.28181E+002	1.30207E+002	3.20256E+002	1.00000E+002	9.13391E-001	2.40730E-002	0.00000E+000	2.41102E+002	4.04075E+000	6.34306E-001	3.50379E+002	1.32218E+002	3.29129E+002	2.38614E+002	8.42741E-001	6.36195E-001	-1.03816E-001	-5.01435E+001	-6.90585E+001	-9.83857E-002	-5.26316E+001	-7.78597E+001
1.53773E+002	8.63072E+002	9.11735E+001	7.27186E+001	1.19687E+000	1.46712E+000	9.33600E+003	6.34903E+002	1.00000E+000	1.75400E+003	0.00000E+000	2.45700E+005	1.75596E+000	2.93781E+001	1.23870E-002	1.51840E-002	4.40475E-002	6.52085E-002	5.17070E+004	9.11707E+001	7.26922E+001	1.47144E-002	1.47144E-002	2.00380E+005	2.30000E+001	1.90000E+001	0.00000E+000	3.91869E+002	1.36074E+002	3.56800E+002	1.00000E+002	1.03853E+000	1.78538E-002	0.00000E+000	2.36373E+002	3.77843E+000	6.57384E-001	3.50379E+002	1.32218E+002	3.29129E+002	2.38589E+002	8.42741E-001	6.36195E-001	-1.01446E-001	-5.48723E+001	-7.65679E+001	-9.83857E-002	-5.26570E+001	-7.78954E+001
1.48285E+002	7.89553E+002	9.11248E+001	7.26082E+001	1.20513E+000	1.42791E+000	8.39300E+003	6.98049E+002	1.00000E+000	1.75500E+003	5.00000E+000	2.45831E+005	1.72081E+000	2.80990E+001	1.31545E-002	1.55862E-002	4.47053E-002	6.18908E-002	5.17070E+004	9.11707E+001	7.26926E+001	1.47144E-002	1.47144E-002	2.00380E+005	2.30000E+001	2.00000E+001	0.00000E+000	3.44208E+002	1.46868E+002	3.14457E+002	1.00000E+002	9.45758E-001	2.53685E-002	0.00000E+000	2.37626E+002	4.64600E+000	5.63862E-001	3.50379E+002	1.32218E+002	3.29129E+002	2.38570E+002	8.42741E-001	6.36195E-001	-8.46090E-002	-5.36196E+001	-9.43376E+001	-9.83857E-002	-5.26755E+001	-7.79080E+001
1.45798E+002	8.80679E+002	9.11431E+001	7.26866E+001	1.25089E+000	1.46249E+000	9.91100E+003	9.52821E+002	1.00000E+000	1.75600E+003	3.00000E+000	2.45959E+005	1.82941E+000	2.96762E+001	1.25649E-002	1.46904E-002	5.11617E-002	6.93076E-002	5.17070E+004	9.11710E+001	7.26919E+001	1.47144E-002	1.47144E-002	2.00380E+005	2.30000E+001	2.10000E+001	0.00000E+000	3.91738E+002	1.47119E+002	3.63447E+002	1.00000E+002	1.05901E+000	3.31775E-002	0.00000E+000	2.37821E+002	3.81462E+000	6.31976E-001	3.50379E+002	1.32218E+002	3.29129E+002	2.38570E+002	8.42741E-001	6.36195E-001	-7.79849E-002	-5.34245E+001	-1.01343E+002	-9.83857E-002	-5.26760E+001	-7.79101E+001
1.36772E+002	7.59240E+002	9.11133E+001	7.27431E+001	1.20425E+000	1.53178E+000	8.57400E+003	6.11274E+002	1.00000E+000	1.75700E+003	8.00000E+000	2.46096E+005	1.84464E+000	2.75543E+001	1.30054E-002	1.65426E-002	4.71960E-002	7.51318E-002	5.17070E+004	9.11708E+001	7.26920E+001	1.47144E-002	1.47144E-002	2.00380E+005	2.30000E+001	2.20000E+001	0.00000E+000	3.58716E+002	1.21335E+002	3.06177E+002	1.00000E+002	9.23564E-001	1.66435E-002	0.00000E+000	2.32381E+002	4.04465E+000	6.40824E-001	3.50379E+002	1.32218E+002	3.29129E+002	2.38564E+002	8.42741E-001	6.36195E-001	-1.19709E-001	-5.88650E+001	-5.85399E+001	-9.83857E-002	-5.26816E+001	-7.79101E+001
1.39627E+002	4.60432E+002	9.12079E+001	7.24171E+001	1.23507E+000	1.41641E+000	4.97700E+003	3.46605E+002	1.00000E+000	1.75800E+003	3.20000E+001	2.46257E+005	1.74936E+000	2.14577E+001	1.75068E-002	2.00773E-002	4.48099E-002	5.77319E-002	5.17070E+004	9.11706E+001	7.26911E+001	1.47144E-002	1.47144E-002	2.00380E+005	2.30000E+001	2.30000E+001	0.00000E+000	1.43884E+002	1.16125E+002	2.07831E+002	1.00000E+002	5.47103E-001	2.79505E-002	0.00000E+000	2.69430E+002	5.69607E+000	5.97244E-001	3.50379E+002	1.32218E+002	3.29129E+002	2.38576E+002	8.42741E-001	6.36195E-001	-6.83947E-002	-2.18159E+001	-7.99204E+001	-9.83857E-002	-5.26692E+001	-7.79180E+001
1.35227E+002	3.86235E+002	9.12438E+001	7.21223E+001	1.28429E+000	1.11299E+000	3.44000E+003	4.38866E+002	1.00000E+000	1.75900E+003	5.40000E+001	2.46418E+005	1.42940E+000	1.96529E+001	2.18969E-002	1.89763E-002	5.95653E-002	4.58520E-002	5.23550E+004	9.12338E+001	7.21086E+001	6.40986E-003	6.40986E-003	3.82030E+005	1.17000E+002	1.00000E+000	0.00000E+000	7.29019E+001	1.46675E+002	1.80048E+002	1.00000E+002	4.66257E-001	6.23070E-002	0.00000E+000	9.13959E+000	5.74177E+000	7.12666E-001	7.05140E+001	1.13593E+002	1.57037E+002	1.74530E+000	5.53911E-001	7.01008E-001	7.14540E-002	3.00385E+002	1.04902E+002	1.91579E-002	1.74530E+000	-1.41658E+002
1.32127E+002	3.66339E+002	9.12333E+001	7.21063E+001	1.19995E+000	1.23071E+000	3.36100E+003	3.55636E+002	1.00000E+000	1.76000E+003	6.30000E+001	2.46559E+005	1.47679E+000	1.91400E+001	2.06980E-002	2.12285E-002	6.32283E-002	6.63130E-002	5.23550E+004	9.12339E+001	7.21089E+001	6.40986E-003	6.40986E-003	3.82030E+005	1.17000E+002	2.00000E+000	0.00000E+000	7.41295E+001	1.25314E+002	1.76134E+002	1.00000E+002	4.38007E-001	5.67117E-002	0.00000E+000	2.00580E+000	5.60225E+000	7.38950E-001	7.05140E+001	1.13593E+002	1.57037E+002	1.73334E+000	5.53911E-001	7.01008E-001	-1.26524E-002	2.00580E+000	-1.11176E+002	1.91579E-002	1.73334E+000	-1.41668E+002
1.35584E+002	3.30548E+002	9.11408E+001	7.20012E+001	1.36344E+000	1.21270E+000	3.37600E+003	4.16890E+002	1.00000E+000	1.76100E+003	6.50000E+001	2.46688E+005	1.65344E+000	1.81810E+001	2.34658E-002	2.08714E-002	7.60367E-002	6.09887E-002	5.23550E+004	9.12344E+001	7.21081E+001	6.40986E-003	6.40986E-003	3.82030E+005	1.17000E+002	3.00000E+000	0.00000E+000	6.90101E+001	1.12931E+002	1.59029E+002	1.00000E+002	3.97718E-001	7.58402E-002	0.00000E+000	1.44574E+000	5.69940E+000	7.24738E-001	7.05140E+001	1.13593E+002	1.57037E+002	1.72260E+000	5.53911E-001	7.01008E-001	5.85167E-002	2.92691E+002	1.10638E+002	1.91579E-002	1.72260E+000	-1.41666E+002
1.33584E+002	3.86920E+002	9.12252E+001	7.20688E+001	1.18712E+000	1.06614E+000	3.06000E+003	3.39081E+002	1.00000E+000	1.76200E+003	6.10000E+001	2.46825E+005	1.26563E+000	1.96703E+001	2.14602E-002	1.92732E-002	5.82836E-002	4.78750E-002	5.23550E+004	9.12344E+001	7.21085E+001	6.40986E-003	6.40986E-003	3.82030E+005	1.17000E+002	4.00000E+000	0.00000E+000	7.72137E+001	1.40239E+002	1.81377E+002	1.00000E+002	4.65341E-001	5.45184E-002	0.00000E+000	5.82758E+000	6.15987E+000	7.04335E-001	7.05140E+001	1.13593E+002	1.57037E+002	1.73895E+000	5.53911E-001	7.01008E-001	5.36897E-002	2.97073E+002	1.19902E+002	1.91579E-002	1.73895E+000	-1.41662E+002
1.28553E+002	3.22786E+002	9.11253E+001	7.21373E+001	1.36499E+000	1.38288E+000	3.71600E+003	2.90871E+002	1.00000E+000	1.76300E+003	6.90000E+001	2.46970E+005	1.88762E+000	1.79663E+001	2.23919E-002	2.26855E-002	7.53263E-002	7.72177E-002	5.23550E+004	9.12348E+001	7.21086E+001	6.40986E-003	6.40986E-003	3.82030E+005	1.17000E+002	5.00000E+000	0.00000E+000	7.60778E+001	9.79965E+001	1.57632E+002	1.00000E+002	3.86957E-001	4.74236E-002	0.00000E+000	2.85011E+002	5.42026E+000	7.26363E-001	7.05140E+001	1.13593E+002	1.57037E+002	1.71356E+000	5.53911E-001	7.01008E-001	-6.51344E-003	-6.23434E+000	-1.25231E+002	1.91579E-002	1.71356E+000	-1.41670E+002
1.23935E+002	2.73072E+002	9.12544E+001	7.21100E+001	1.24897E+000	1.25116E+000	2.65100E+003	3.05343E+002	1.00000E+000	1.76400E+003	1.01000E+002	2.47123E+005	1.56267E+000	1.65249E+001	2.42575E-002	2.43002E-002	6.68962E-002	6.71143E-002	5.23550E+004	9.12342E+001	7.21083E+001	6.40986E-003	6.40986E-003	3.82030E+005	1.17000E+002	6.00000E+000	0.00000E+000	5.56242E+001	9.49935E+001	1.25733E+002	1.00000E+002	3.22476E-001	9.43147E-002	0.00000E+000	4.06268E+000	6.72556E+000	6.93071E-001	7.05140E+001	1.13593E+002	1.57037E+002	1.70404E+000	5.53911E-001	7.01008E-001	-8.77906E-004	4.06268E+000	-1.20299E+002	1.91579E-002	1.70404E+000	-1.41701E+002
1.23035E+002	2.40901E+002	9.11732E+001	7.22154E+001	1.39848E+000	1.31002E+000	2.69400E+003	2.02825E+002	1.00000E+000	1.76600E+003	5.49000E+002	2.47429E+005	1.83204E+000	1.55210E+001	2.69438E-002	2.52394E-002	8.36715E-002	7.40001E-002	5.23550E+004	9.12336E+001	7.21077E+001	6.40986E-003	6.40986E-003	3.82030E+005	1.17000E+002	7.00000E+000	0.00000E+000	4.71693E+001	8.16288E+001	1.14897E+002	1.00000E+002	2.84158E-001	6.96330E-002	0.00000E+000	2.27386E+000	6.15322E+000	7.51468E-001	7.05140E+001	1.13593E+002	1.57037E+002	1.71063E+000	5.53911E-001	7.01008E-001	3.26608E-002	2.93519E+002	1.37134E+002	1.91579E-002	1.71063E+000	-1.41680E+002
1.25975E+002	2.72329E+002	9.11844E+001	7.21976E+001	1.19939E+000	1.24987E+000	2.54200E+003	3.29734E+002	1.00000E+000	1.76700E+003	1.15000E+002	2.47521E+005	1.49908E+000	1.65024E+001	2.37887E-002	2.47901E-002	6.17830E-002	6.66495E-002	5.23550E+004	9.12338E+001	7.21075E+001	6.40986E-003	6.40986E-003	3.82030E+005	1.17000E+002	8.00000E+000	0.00000E+000	5.79383E+001	1.00602E+002	1.14924E+002	1.00000E+002	3.19577E-001	8.14275E-002	0.00000E+000	1.03491E+001	8.13159E+000	5.85394E-001	7.05140E+001	1.13593E+002	1.57037E+002	1.69501E+000	5.53911E-001	7.01008E-001	-2.06143E-002	1.03491E+001	-9.52284E+001	1.91579E-002	1.69501E+000	-1.41697E+002
1.22151E+002	2.43910E+002	9.10259E+001	7.22461E+001	1.37505E+000	1.19550E+000	2.47300E+003	2.02776E+002	1.00000E+000	1.77000E+003	3.27000E+002	2.47952E+005	1.64387E+000	1.56176E+001	2.76507E-002	2.40402E-002	8.35804E-002	6.44144E-002	5.23550E+004	9.12326E+001	7.21064E+001	6.40986E-003	6.40986E-003	3.82030E+005	1.17000E+002	9.00000E+000	0.00000E+000	4.97585E+001	1.03190E+002	1.04057E+002	1.00000E+002	3.00424E-001	9.02648E-002	0.00000E+000	1.91320E+001	8.10894E+000	5.95161E-001	7.05140E+001	1.13593E+002	1.57037E+002	1.67865E+000	5.53911E-001	7.01008E-001	6.98481E-002	3.10378E+002	1.16622E+002	1.91579E-002	1.67865E+000	-1.41688E+002
1.18746E+002	2.60071E+002	9.11442E+001	7.22721E+001	1.29229E+000	1.26171E+000	2.63000E+003	2.14611E+002	1.00000E+000	1.77200E+003	1.59000E+002	2.48191E+005	1.63049E+000	1.61267E+001	2.51989E-002	2.46026E-002	6.26274E-002	5.99627E-002	5.23550E+004	9.12317E+001	7.21068E+001	6.40986E-003	6.40986E-003	3.82030E+005	1.17000E+002	1.00000E+001	0.00000E+000	5.31377E+001	1.09123E+002	1.08048E+002	1.00000E+002	3.16051E-001	6.56648E-002	0.00000E+000	2.01530E+001	8.07237E+000	5.79739E-001	7.05140E+001	1.13593E+002	1.57037E+002	1.68353E+000	5.53911E-001	7.01008E-001	1.19740E-002	2.01530E+001	-1.16384E+002	1.91579E-002	1.68353E+000	-1.41701E+002
1.17478E+002	2.45276E+002	9.11531E+001	7.22123E+001	1.41909E+000	1.36313E+000	2.88500E+003	1.84918E+002	1.00000E+000	1.77300E+003	2.34000E+002	2.48347E+005	1.93440E+000	1.56613E+001	2.64202E-002	2.53784E-002	8.56552E-002	7.93785E-002	5.23550E+004	9.12318E+001	7.21066E+001	6.40986E-003	6.40986E-003	3.82030E+005	1.17000E+002	1.10000E+001	0.00000E+000	4.63988E+001	9.68283E+001	9.91406E+001	1.00000E+002	2.83260E-001	6.40189E-002	0.00000E+000	1.83173E+001	7.35801E+000	6.07265E-001	7.05140E+001	1.13593E+002	1.57037E+002	1.69525E+000	5.53911E-001	7.01008E-001	2.01133E-002	1.83173E+001	-1.25983E+002	1.91579E-002	1.69525E+000	-1.41692E+002
1.30458E+002	2.66298E+002	9.11133E+001	7.22076E+001	1.11091E+000	1.14037E+000	2.11000E+003	1.68458E+002	1.00000E+000	1.77400E+003	1.36000E+002	2.48466E+005	1.26685E+000	1.63186E+001	2.41845E-002	2.48259E-002	5.22084E-002	5.46679E-002	5.23550E+004	9.12314E+001	7.21082E+001	6.40986E-003	6.40986E-003	3.82030E+005	1.17000E+002	1.20000E+001	0.00000E+000	4.25054E+001	1.06101E+002	1.19086E+002	1.00000E+002	3.12271E-001	6.38436E-002	0.00000E+000	1.49431E+001	6.98410E+000	7.48100E-001	7.05140E+001	1.13593E+002	1.57037E+002	1.67548E+000	5.53911E-001	7.01008E-001	-1.30863E-002	1.49431E+001	-9.78052E+001	1.91579E-002	1.67548E+000	-1.41705E+002
1.29624E+002	2.54446E+002	9.12195E+001	7.20106E+001	1.25696E+000	1.15738E+000	2.28900E+003	2.73177E+002	1.00000E+000	1.77500E+003	1.64000E+002	2.48606E+005	1.45478E+000	1.59514E+001	2.62724E-002	2.41909E-002	8.36348E-002	7.16135E-002	5.23550E+004	9.12313E+001	7.21075E+001	6.40986E-003	6.40986E-003	3.82030E+005	1.17000E+002	1.30000E+001	0.00000E+000	4.91228E+001	8.18933E+001	1.22599E+002	1.00000E+002	2.95594E-001	8.89243E-002	0.00000E+000	2.91228E+002	6.37146E+000	7.87316E-001	7.05140E+001	1.13593E+002	1.57037E+002	1.66327E+000	5.53911E-001	7.01008E-001	4.12476E-002	2.91228E+002	1.26444E+002	1.91579E-002	1.66327E+000	-1.41738E+002
1.29535E+002	2.66146E+002	9.12859E+001	7.22598E+001	1.26449E+000	1.33526E+000	2.78500E+003	2.86332E+002	1.00000E+000	1.77800E+003	1.01000E+002	2.48984E+005	1.68841E+000	1.63140E+001	2.39608E-002	2.53019E-002	5.98497E-002	6.61193E-002	5.23550E+004	9.12307E+001	7.21132E+001	6.40986E-003	6.40986E-003	3.82030E+005	1.17000E+002	1.40000E+001	0.00000E+000	6.16416E+001	8.00103E+001	1.30892E+002	1.00000E+002	3.17864E-001	8.05642E-002	0.00000E+000	2.84849E+002	6.09499E+000	7.46150E-001	7.05140E+001	1.13593E+002	1.57037E+002	1.68231E+000	5.53911E-001	7.01008E-001	-2.72230E-002	-6.39670E+000	-1.05644E+002	1.91579E-002	1.68231E+000	-1.41725E+002
1.26025E+002	2.90120E+002	9.12183E+001	7.22659E+001	1.34797E+000	1.25947E+000	3.05000E+003	2.55120E+002	1.00000E+000	1.78000E+003	8.40000E+001	2.49236E+005	1.69772E+000	1.70329E+001	2.44078E-002	2.28054E-002	5.67570E-002	5.02849E-002	5.23550E+004	9.12303E+001	7.21126E+001	6.40986E-003	6.40986E-003	3.82030E+005	1.17000E+002	1.50000E+001	0.00000E+000	5.90438E+001	1.09834E+002	1.26675E+002	1.00000E+002	3.45214E-001	5.80150E-002	0.00000E+000	1.08539E+001	6.91984E+000	6.28008E-001	7.05140E+001	1.13593E+002	1.57037E+002	1.69916E+000	5.53911E-001	7.01008E-001	3.39393E-002	3.02099E+002	1.44466E+002	1.91579E-002	1.69916E+000	-1.41697E+002
1.29053E+002	3.66560E+002	9.11106E+001	7.21218E+001	1.30665E+000	1.26982E+000	3.75100E+003	2.60064E+002	1.00000E+000	1.78100E+003	5.80000E+001	2.49349E+005	1.65922E+000	1.91458E+001	2.13347E-002	2.07334E-002	6.48739E-002	6.14847E-002	5.23550E+004	9.12304E+001	7.21119E+001	6.40986E-003	6.40986E-003	3.82030E+005	1.17000E+002	1.60000E+001	0.00000E+000	6.64990E+001	1.32504E+002	1.69319E+002	1.00000E+002	4.29574E-001	3.60714E-002	0.00000E+000	7.39764E+000	5.30308E+000	7.38940E-001	7.05140E+001	1.13593E+002	1.57037E+002	1.69281E+000	5.53911E-001	7.01008E-001	1.42934E-002	7.39764E+000	-1.31344E+002	1.91579E-002	1.69281E+000	-1.41689E+002
1.35242E+002	3.58441E+002	9.12687E+001	7.22014E+001	1.23103E+000	1.24560E+000	3.42100E+003	3.30394E+002	1.00000E+000	1.78200E+003	5.50000E+001	2.49486E+005	1.53337E+000	1.89325E+001	2.10470E-002	2.12962E-002	5.90873E-002	6.03948E-002	5.23550E+004	9.12303E+001	7.21122E+001	6.40986E-003	6.40986E-003	3.82030E+005	1.17000E+002	1.70000E+001	0.00000E+000	7.29231E+001	1.39120E+002	1.52501E+002	1.00000E+002	4.25963E-001	6.00982E-002	0.00000E+000	1.36738E+001	6.78136E+000	6.05087E-001	7.05140E+001	1.13593E+002	1.57037E+002	1.68329E+000	5.53911E-001	7.01008E-001	-5.88550E-003	1.36738E+001	-1.05940E+002	1.91579E-002	1.68329E+000	-1.41722E+002
1.27234E+002	3.36992E+002	9.12486E+001	7.21888E+001	1.30916E+000	1.32203E+000	3.60700E+003	2.66094E+002	1.00000E+000	1.78300E+003	6.00000E+001	2.49629E+005	1.73076E+000	1.83573E+001	2.17982E-002	2.20125E-002	5.51337E-002	5.61288E-002	5.23550E+004	9.12306E+001	7.21124E+001	6.40986E-003	6.40986E-003	3.82030E+005	1.17000E+002	1.80000E+001	0.00000E+000	7.97677E+001	1.17040E+002	1.43085E+002	1.00000E+002	3.97345E-001	4.17631E-002	0.00000E+000	4.14423E+000	7.28696E+000	5.48393E-001	7.05140E+001	1.13593E+002	1.57037E+002	1.68182E+000	5.53911E-001	7.01008E-001	-4.89161E-003	4.14423E+000	-1.16409E+002	1.91579E-002	1.68182E+000	-1.41721E+002
1.34968E+002	3.30357E+002	9.12165E+001	7.21265E+001	1.22669E+000	1.25896E+000	3.17100E+003	3.39051E+002	1.00000E+000	1.78400E+003	6.70000E+001	2.49771E+005	1.54435E+000	1.81757E+001	2.17840E-002	2.23569E-002	6.24009E-002	6.54994E-002	5.23550E+004	9.12301E+001	7.21122E+001	6.40986E-003	6.40986E-003	3.82030E+005	1.17000E+002	1.90000E+001	0.00000E+000	7.70212E+001	9.02128E+001	1.69170E+002	1.00000E+002	3.92029E-001	8.92696E-002	0.00000E+000	2.80991E+002	5.16070E+000	8.25857E-001	7.05140E+001	1.13593E+002	1.57037E+002	1.67084E+000	5.53911E-001	7.01008E-001	-1.29800E-002	-1.02549E+001	-1.23122E+002	1.91579E-002	1.67084E+000	-1.41728E+002
1.27661E+002	3.39163E+002	9.13336E+001	7.21372E+001	1.31999E+000	1.32535E+000	3.66700E+003	2.67550E+002	1.00000E+000	1.78500E+003	5.80000E+001	2.49897E+005	1.74945E+000	1.84164E+001	2.17980E-002	2.18864E-002	6.36256E-002	6.41097E-002	5.23550E+004	9.12304E+001	7.21125E+001	6.40986E-003	6.40986E-003	3.82030E+005	1.17000E+002	2.00000E+001	0.00000E+000	7.78271E+001	1.26246E+002	1.51061E+002	1.00000E+002	4.14989E-001	5.48475E-002	0.00000E+000	7.05609E+000	6.77665E+000	5.84845E-001	7.05140E+001	1.13593E+002	1.57037E+002	1.65546E+000	5.53911E-001	7.01008E-001	-2.02544E-003	7.05609E+000	-1.16230E+002	1.91579E-002	1.65546E+000	-1.41762E+002
1.35456E+002	3.62729E+002	9.12744E+001	7.21093E+001	1.30570E+000	1.27604E+000	3.73300E+003	2.47514E+002	1.00000E+000	1.78600E+003	5.50000E+001	2.50029E+005	1.66613E+000	1.90454E+001	2.13705E-002	2.08851E-002	5.63535E-002	5.40244E-002	5.23550E+004	9.12303E+001	7.21129E+001	6.40986E-003	6.40986E-003	3.82030E+005	1.17000E+002	2.10000E+001	0.00000E+000	8.76602E+001	1.24678E+002	1.58934E+002	1.00000E+002	4.33924E-001	3.09776E-002	0.00000E+000	1.80609E+000	6.92976E+000	5.66844E-001	7.05140E+001	1.13593E+002	1.57037E+002	1.63983E+000	5.53911E-001	7.01008E-001	1.14883E-002	1.80609E+000	-1.34293E+002	1.91579E-002	1.63983E+000	-1.41768E+002
1.26486E+002	3.70470E+002	9.12535E+001	7.20820E+001	1.23649E+000	1.35516E+000	3.82800E+003	3.76524E+002	1.00000E+000	1.78700E+003	5.50000E+001	2.50166E+005	1.67564E+000	1.92476E+001	1.99851E-002	2.19030E-002	6.83732E-002	8.14719E-002	5.23550E+004	9.12305E+001	7.21124E+001	6.40986E-003	6.40986E-003	3.82030E+005	1.17000E+002	2.20000E+001	0.00000E+000	8.50681E+001	1.29136E+002	1.67014E+002	1.00000E+002	4.45286E-001	5.56463E-002	0.00000E+000	2.73480E+000	6.32126E+000	6.13651E-001	7.05140E+001	1.13593E+002	1.57037E+002	1.64838E+000	5.53911E-001	7.01008E-001	-4.57882E-002	2.73480E+000	-7.83802E+001	1.91579E-002	1.64838E+000	-1.41757E+002
1.27149E+002	3.03847E+002	9.11299E+001	7.21522E+001	1.33227E+000	1.36116E+000	3.37300E+003	2.91493E+002	1.00000E+000	1.78800E+003	7.50000E+001	2.50316E+005	1.81343E+000	1.74312E+001	2.29395E-002	2.34369E-002	7.32676E-002	7.63055E-002	5.23550E+004	9.12310E+001	7.21117E+001	6.40986E-003	6.40986E-003	3.82030E+005	1.17000E+002	2.30000E+001	0.00000E+000	7.06416E+001	9.62267E+001	1.41711E+002	1.00000E+002	3.60190E-001	7.65916E-002	0.00000E+000	2.87915E+002	6.14398E+000	6.72594E-001	7.05140E+001	1.13593E+002	1.57037E+002	1.64178E+000	5.53911E-001	7.01008E-001	-1.07269E-002	-3.33014E+000	-1.18326E+002	1.91579E-002	1.64178E+000	-1.41743E+002
1.26663E+002	3.64966E+002	9.11090E+001	7.21403E+001	1.32405E+000	1.32107E+000	3.92000E+003	3.14227E+002	1.00000E+000	1.78900E+003	5.70000E+001	2.50440E+005	1.74916E+000	1.91041E+001	2.11476E-002	2.11000E-002	6.87234E-002	6.84305E-002	5.23550E+004	9.12317E+001	7.21117E+001	6.40986E-003	6.40986E-003	3.82030E+005	1.17000E+002	2.40000E+001	0.00000E+000	7.17659E+001	1.18446E+002	1.74454E+002	1.00000E+002	4.25128E-001	4.26537E-002	0.00000E+000	2.20642E-001	4.99035E+000	7.68135E-001	7.05140E+001	1.13593E+002	1.57037E+002	1.64056E+000	5.53911E-001	7.01008E-001	1.12629E-003	2.20642E-001	-1.26017E+002	1.91579E-002	1.64056E+000	-1.41741E+002
1.39812E+002	3.23056E+002	9.12864E+001	7.21141E+001	1.37632E+000	1.31899E+000	3.61300E+003	3.46397E+002	1.00000E+000	1.79000E+003	6.40000E+001	2.50585E+005	1.81534E+000	1.79738E+001	2.28973E-002	2.19435E-002	6.44436E-002	5.95519E-002	5.23550E+004	9.12319E+001	7.21123E+001	6.40986E-003	6.40986E-003	3.82030E+005	1.17000E+002	2.50000E+001	0.00000E+000	7.30139E+001	1.22122E+002	1.51796E+002	1.00000E+002	4.05162E-001	6.74702E-002	0.00000E+000	5.97772E+000	6.32645E+000	6.31128E-001	7.05140E+001	1.13593E+002	1.57037E+002	1.62860E+000	5.53911E-001	7.01008E-001	2.12707E-002	5.97772E+000	-1.39453E+002	1.91579E-002	1.62860E+000	-1.41781E+002
1.31049E+002	3.25290E+002	9.11815E+001	7.21689E+001	1.40793E+000	1.34702E+000	3.78600E+003	2.62057E+002	1.00000E+000	1.79100E+003	6.30000E+001	2.50716E+005	1.89652E+000	1.80358E+001	2.28819E-002	2.18920E-002	6.49707E-002	5.98446E-002	5.23550E+004	9.12323E+001	7.21120E+001	6.40986E-003	6.40986E-003	3.82030E+005	1.17000E+002	2.60000E+001	0.00000E+000	7.15428E+001	1.07135E+002	1.57422E+002	1.00000E+002	3.92075E-001	3.17878E-002	0.00000E+000	2.89865E+002	5.42928E+000	7.18421E-001	7.05140E+001	1.13593E+002	1.57037E+002	1.61981E+000	5.53911E-001	7.01008E-001	2.21095E-002	2.89865E+002	1.43648E+002	1.91579E-002	1.61981E+000	-1.41773E+002
1.35509E+002	3.54129E+002	9.12590E+001	7.21639E+001	1.20536E+000	1.12830E+000	3.00900E+003	2.08397E+002	1.00000E+000	1.79200E+003	6.10000E+001	2.50836E+005	1.36001E+000	1.88183E+001	2.19739E-002	2.05690E-002	4.63052E-002	4.12990E-002	5.23550E+004	9.12320E+001	7.21124E+001	6.40986E-003	6.40986E-003	3.82030E+005	1.17000E+002	2.70000E+001	0.00000E+000	7.12392E+001	1.16928E+002	1.77367E+002	1.00000E+002	4.26018E-001	2.88810E-002	0.00000E+000	2.90610E+002	5.52713E+000	7.91591E-001	7.05140E+001	1.13593E+002	1.57037E+002	1.63397E+000	5.53911E-001	7.01008E-001	3.30224E-002	2.90610E+002	1.33859E+002	1.91579E-002	1.63397E+000	-1.41771E+002
1.38070E+002	3.65731E+002	9.11319E+001	7.21026E+001	1.22798E+000	1.18459E+000	3.31200E+003	2.21238E+002	1.00000E+000	1.79300E+003	5.70000E+001	2.50968E+005	1.45466E+000	1.91241E+001	2.13377E-002	2.05836E-002	4.95970E-002	4.65108E-002	5.23550E+004	9.12320E+001	7.21123E+001	6.40986E-003	6.40986E-003	3.82030E+005	1.17000E+002	2.80000E+001	0.00000E+000	7.88599E+001	1.19867E+002	1.71788E+002	1.00000E+002	4.32299E-001	3.60097E-002	0.00000E+000	2.90836E+002	5.92734E+000	7.03568E-001	7.05140E+001	1.13593E+002	1.57037E+002	1.65228E+000	5.53911E-001	7.01008E-001	1.79873E-002	-4.09241E-001	-1.42677E+002	1.91579E-002	1.65228E+000	-1.41733E+002
1.35026E+002	3.41276E+002	9.11896E+001	7.21345E+001	1.29677E+000	1.17461E+000	3.23100E+003	2.46000E+002	1.00000E+000	1.79400E+003	6.20000E+001	2.51108E+005	1.52319E+000	1.84736E+001	2.28136E-002	2.06645E-002	6.23238E-002	5.19684E-002	5.23550E+004	9.12322E+001	7.21124E+001	6.40986E-003	6.40986E-003	3.82030E+005	1.17000E+002	2.90000E+001	0.00000E+000	7.08728E+001	1.12787E+002	1.64529E+002	1.00000E+002	4.06054E-001	5.56928E-002	0.00000E+000	2.91180E+002	5.69044E+000	7.41988E-001	7.05140E+001	1.13593E+002	1.57037E+002	1.67719E+000	5.53911E-001	7.01008E-001	4.94308E-002	2.91180E+002	1.18291E+002	1.91579E-002	1.67719E+000	-1.41717E+002
1.38401E+002	3.13122E+002	9.13170E+001	7.21193E+001	1.30230E+000	1.32790E+000	3.34700E+003	2.93432E+002	1.00000E+000	1.79500E+003	6.40000E+001	2.51243E+005	1.72933E+000	1.76952E+001	2.25104E-002	2.29530E-002	6.16931E-002	6.39616E-002	5.23550E+004	9.12325E+001	7.21128E+001	6.40986E-003	6.40986E-003	3.82030E+005	1.17000E+002	3.00000E+001	0.00000E+000	5.23282E+001	1.23693E+002	1.45997E+002	1.00000E+002	3.75547E-001	6.92603E-002	0.00000E+000	1.22995E+001	5.47371E+000	7.57882E-001	7.05140E+001	1.13593E+002	1.57037E+002	1.69305E+000	5.53911E-001	7.01008E-001	-9.73388E-003	1.22995E+001	-1.03670E+002	1.91579E-002	1.69305E+000	-1.41722E+002
1.39451E+002	3.06510E+002	9.12643E+001	7.20844E+001	1.28424E+000	1.24048E+000	3.03000E+003	5.03372E+002	1.00000E+000	1.79600E+003	7.10000E+001	2.51372E+005	1.59307E+000	1.75074E+001	2.33306E-002	2.25355E-002	7.13770E-002	6.68798E-002	5.23550E+004	9.12325E+001	7.21126E+001	6.40986E-003	6.40986E-003	3.82030E+005	1.17000E+002	3.10000E+001	0.00000E+000	6.82185E+001	1.12838E+002	1.38800E+002	1.00000E+002	3.73610E-001	1.02422E-001	0.00000E+000	6.30682E+000	7.06639E+000	6.17010E-001	7.05140E+001	1.13593E+002	1.57037E+002	1.72089E+000	5.53911E-001	7.01008E-001	1.73358E-002	6.30682E+000	-1.35360E+002	1.91579E-002	1.72089E+000	-1.41686E+002
1.41648E+002	3.05031E+002	9.12337E+001	7.20463E+001	1.30686E+000	1.15562E+000	2.86100E+003	2.61593E+002	1.00000E+000	1.79700E+003	7.00000E+001	2.51496E+005	1.51023E+000	1.74651E+001	2.44326E-002	2.16051E-002	6.50307E-002	5.19630E-002	5.23550E+004	9.12325E+001	7.21118E+001	6.40986E-003	6.40986E-003	3.82030E+005	1.17000E+002	3.20000E+001	0.00000E+000	6.38973E+001	1.04240E+002	1.50183E+002	1.00000E+002	3.71214E-001	7.12874E-002	0.00000E+000	7.21863E-001	6.03780E+000	7.43145E-001	7.05140E+001	1.13593E+002	1.57037E+002	1.71039E+000	5.53911E-001	7.01008E-001	6.14168E-002	2.91967E+002	1.06932E+002	1.91579E-002	1.71039E+000	-1.41692E+002
1.45357E+002	3.39533E+002	9.13027E+001	7.20304E+001	1.24243E+000	1.17232E+000	3.08000E+003	3.08157E+002	1.00000E+000	1.79800E+003	5.90000E+001	2.51624E+005	1.45653E+000	1.84264E+001	2.23870E-002	2.11238E-002	5.88297E-002	5.29016E-002	5.23550E+004	9.12322E+001	7.21121E+001	6.40986E-003	6.40986E-003	3.82030E+005	1.17000E+002	3.30000E+001	0.00000E+000	6.59397E+001	1.21196E+002	1.60010E+002	1.00000E+002	4.04921E-001	5.17413E-002	0.00000E+000	5.24774E+000	5.95017E+000	7.26786E-001	7.05140E+001	1.13593E+002	1.57037E+002	1.73041E+000	5.53911E-001	7.01008E-001	2.90316E-002	2.96493E+002	1.43597E+002	1.91579E-002	1.73041E+000	-1.41683E+002
1.35228E+002	3.38732E+002	9.13151E+001	7.20786E+001	1.36324E+000	1.19295E+000	3.40900E+003	3.54300E+002	1.00000E+000	1.79900E+003	6.10000E+001	2.51757E+005	1.62628E+000	1.84047E+001	2.33485E-002	2.04319E-002	7.41067E-002	5.77014E-002	5.23550E+004	9.12329E+001	7.21122E+001	6.40986E-003	6.40986E-003	3.82030E+005	1.17000E+002	3.40000E+001	0.00000E+000	6.73878E+001	9.62940E+001	1.82129E+002	1.00000E+002	4.02405E-001	7.46816E-002	0.00000E+000	2.84473E+002	4.41935E+000	9.30121E-001	7.05140E+001	1.13593E+002	1.57037E+002	1.73334E+000	5.53911E-001	7.01008E-001	6.66192E-002	2.84473E+002	9.40450E+001	1.91579E-002	1.73334E+000	-1.41682E+002
1.38021E+002	3.40158E+002	9.12936E+001	7.20997E+001	1.28118E+000	1.27509E+000	3.44500E+003	3.32812E+002	1.00000E+000	1.80000E+003	5.90000E+001	2.51889E+005	1.63362E+000	1.84434E+001	2.18281E-002	2.17244E-002	6.56810E-002	6.50966E-002	5.23550E+004	9.12326E+001	7.21132E+001	6.40986E-003	6.40986E-003	3.82030E+005	1.17000E+002	3.50000E+001	0.00000E+000	7.65846E+001	9.95275E+001	1.69951E+002	1.00000E+002	4.03412E-001	7.07012E-002	0.00000E+000	2.84274E+002	5.19313E+000	7.87385E-001	7.05140E+001	1.13593E+002	1.57037E+002	1.72186E+000	5.53911E-001	7.01008E-001	2.38207E-003	-6.97189E+000	-1.34430E+002	1.91579E-002	1.72186E+000	-1.41689E+002
1.37050E+002	3.18842E+002	9.13641E+001	7.20988E+001	1.39880E+000	1.31970E+000	3.62200E+003	1.84228E+002	1.00000E+000	1.80100E+003	6.40000E+001	2.52031E+005	1.84600E+000	1.78561E+001	2.32425E-002	2.19281E-002	6.23245E-002	5.59977E-002	5.23550E+004	9.12323E+001	7.21128E+001	6.40986E-003	6.40986E-003	3.82030E+005	1.17000E+002	3.60000E+001	0.00000E+000	7.38220E+001	8.85489E+001	1.63866E+002	1.00000E+002	3.80173E-001	3.84013E-002	0.00000E+000	2.81676E+002	4.83465E+000	8.24844E-001	7.05140E+001	1.13593E+002	1.57037E+002	1.73529E+000	5.53911E-001	7.01008E-001	2.90979E-002	2.81676E+002	1.28707E+002	1.91579E-002	1.73529E+000	-1.41687E+002
1.41304E+002	2.81155E+002	9.13622E+001	7.21690E+001	1.24995E+000	1.20941E+000	2.64700E+003	2.65993E+002	1.00000E+000	1.80200E+003	8.20000E+001	2.52184E+005	1.51170E+000	1.67677E+001	2.42950E-002	2.35069E-002	6.68400E-002	6.28904E-002	5.23550E+004	9.12324E+001	7.21132E+001	6.40986E-003	6.40986E-003	3.82030E+005	1.17000E+002	3.70000E+001	0.00000E+000	5.80058E+001	1.01543E+002	1.31529E+002	1.00000E+002	3.39689E-001	9.53261E-002	0.00000E+000	5.23456E+000	6.78522E+000	6.87496E-001	7.05140E+001	1.13593E+002	1.57037E+002	1.74384E+000	5.53911E-001	7.01008E-001	1.64855E-002	5.23456E+000	-1.35635E+002	1.91579E-002	1.74384E+000	-1.41677E+002
1.39875E+002	3.52058E+002	9.12002E+001	7.21834E+001	1.37288E+000	1.23695E+000	3.69700E+003	3.03639E+002	1.00000E+000	1.80300E+003	5.50000E+001	2.52298E+005	1.69819E+000	1.87632E+001	2.25792E-002	2.03437E-002	6.73482E-002	5.54573E-002	5.23550E+004	9.12318E+001	7.21127E+001	6.40986E-003	6.40986E-003	3.82030E+005	1.17000E+002	3.80000E+001	0.00000E+000	7.65562E+001	1.15254E+002	1.67799E+002	1.00000E+002	4.19529E-001	6.31748E-002	0.00000E+000	2.90354E+002	5.53744E+000	7.12816E-001	7.05140E+001	1.13593E+002	1.57037E+002	1.77704E+000	5.53911E-001	7.01008E-001	5.20819E-002	2.90354E+002	1.14808E+002	1.91579E-002	1.77704E+000	-1.41618E+002
1.43346E+002	3.54330E+002	9.13260E+001	7.21750E+001	1.29587E+000	1.23870E+000	3.53300E+003	3.22168E+002	1.00000E+000	1.80400E+003	5.10000E+001	2.52435E+005	1.60520E+000	1.88236E+001	2.18017E-002	2.08399E-002	6.00061E-002	5.52079E-002	5.23550E+004	9.12319E+001	7.21121E+001	6.40986E-003	6.40986E-003	3.82030E+005	1.17000E+002	3.90000E+001	0.00000E+000	7.17323E+001	1.24805E+002	1.70296E+002	1.00000E+002	4.27872E-001	6.03917E-002	0.00000E+000	3.39862E+000	5.54889E+000	7.27668E-001	7.05140E+001	1.13593E+002	1.57037E+002	1.78290E+000	5.53911E-001	7.01008E-001	2.25569E-002	3.39862E+000	-1.43270E+002	1.91579E-002	1.78290E+000	-1.41632E+002
1.44163E+002	3.32199E+002	9.12622E+001	7.21801E+001	1.29845E+000	1.20270E+000	3.22500E+003	4.62787E+002	1.00000E+000	1.80500E+003	6.00000E+001	2.52576E+005	1.56164E+000	1.82263E+001	2.28643E-002	2.11784E-002	6.95442E-002	6.02606E-002	5.23550E+004	9.12325E+001	7.21123E+001	6.40986E-003	6.40986E-003	3.82030E+005	1.17000E+002	4.00000E+001	0.00000E+000	6.52502E+001	1.22444E+002	1.54101E+002	1.00000E+002	3.98836E-001	1.05028E-001	0.00000E+000	7.33417E+000	6.05050E+000	6.98482E-001	7.05140E+001	1.13593E+002	1.57037E+002	1.79218E+000	5.53911E-001	7.01008E-001	3.82808E-002	2.98580E+002	1.36703E+002	1.91579E-002	1.79218E+000	-1.41613E+002
1.38661E+002	3.07312E+002	9.12530E+001	7.22125E+001	1.31308E+000	1.26683E+000	3.16900E+003	2.93181E+002	1.00000E+000	1.80600E+003	6.90000E+001	2.52719E+005	1.66345E+000	1.75303E+001	2.33255E-002	2.25038E-002	5.81174E-002	5.44545E-002	5.23550E+004	9.12324E+001	7.21116E+001	6.40986E-003	6.40986E-003	3.82030E+005	1.17000E+002	4.10000E+001	0.00000E+000	6.38431E+001	1.17226E+002	1.34257E+002	1.00000E+002	3.68364E-001	8.32177E-002	0.00000E+000	1.11274E+001	6.91783E+000	6.16283E-001	7.05140E+001	1.13593E+002	1.57037E+002	1.80511E+000	5.53911E-001	7.01008E-001	1.79284E-002	1.11274E+001	-1.31101E+002	1.91579E-002	1.80511E+000	-1.41598E+002
1.42700E+002	3.55008E+002	9.12557E+001	7.21389E+001	1.28435E+000	1.30150E+000	3.67500E+003	2.54742E+002	1.00000E+000	1.80700E+003	5.20000E+001	2.52836E+005	1.67158E+000	1.88417E+001	2.11863E-002	2.14691E-002	5.12342E-002	5.24806E-002	5.23550E+004	9.12325E+001	7.21122E+001	6.40986E-003	6.40986E-003	3.82030E+005	1.17000E+002	4.20000E+001	0.00000E+000	7.57343E+001	1.19042E+002	1.69301E+002	1.00000E+002	4.24732E-001	3.83342E-002	0.00000E+000	5.35339E-001	5.54865E+000	7.13502E-001	7.05140E+001	1.13593E+002	1.57037E+002	1.79193E+000	5.53911E-001	7.01008E-001	-6.63182E-003	5.35339E-001	-1.18369E+002	1.91579E-002	1.79193E+000	-1.41613E+002
1.39481E+002	3.29245E+002	9.12911E+001	7.20848E+001	1.37386E+000	1.36404E+000	3.79000E+003	3.40397E+002	1.00000E+000	1.80800E+003	6.10000E+001	2.52974E+005	1.87400E+000	1.81451E+001	2.23163E-002	2.21568E-002	6.73224E-002	6.64218E-002	5.23550E+004	9.12329E+001	7.21117E+001	6.40986E-003	6.40986E-003	3.82030E+005	1.17000E+002	4.30000E+001	0.00000E+000	7.95208E+001	1.08341E+002	1.59920E+002	1.00000E+002	4.05939E-001	5.10050E-002	0.00000E+000	2.88057E+002	5.77719E+000	6.74800E-001	7.05140E+001	1.13593E+002	1.57037E+002	1.82465E+000	5.53911E-001	7.01008E-001	3.58568E-003	-3.18805E+000	-1.31788E+002	1.91579E-002	1.82465E+000	-1.41586E+002
1.39175E+002	3.43113E+002	9.12504E+001	7.21154E+001	1.43399E+000	1.22096E+000	3.70200E+003	3.77687E+002	1.00000E+000	1.80900E+003	5.60000E+001	2.53105E+005	1.75084E+000	1.85233E+001	2.35683E-002	2.00670E-002	7.36940E-002	5.45611E-002	5.23550E+004	9.12335E+001	7.21117E+001	6.40986E-003	6.40986E-003	3.82030E+005	1.17000E+002	4.40000E+001	0.00000E+000	8.13173E+001	1.03170E+002	1.69973E+002	1.00000E+002	4.13436E-001	7.52528E-002	0.00000E+000	2.84416E+002	5.32044E+000	7.41388E-001	7.05140E+001	1.13593E+002	1.57037E+002	1.83221E+000	5.53911E-001	7.01008E-001	8.02386E-002	2.84416E+002	7.95422E+001	1.91579E-002	1.83221E+000	-1.41572E+002
1.36322E+002	3.18366E+002	9.12772E+001	7.21120E+001	1.44154E+000	1.31037E+000	3.69100E+003	2.48046E+002	1.00000E+000	1.81000E+003	6.60000E+001	2.53249E+005	1.88895E+000	1.78428E+001	2.37276E-002	2.15686E-002	7.22426E-002	6.04343E-002	5.23550E+004	9.12330E+001	7.21112E+001	6.40986E-003	6.40986E-003	3.82030E+005	1.17000E+002	4.50000E+001	0.00000E+000	8.02232E+001	9.91234E+001	1.54801E+002	1.00000E+002	3.90048E-001	6.12480E-002	0.00000E+000	2.84658E+002	5.83226E+000	6.77333E-001	7.05140E+001	1.13593E+002	1.57037E+002	1.84320E+000	5.53911E-001	7.01008E-001	4.76642E-002	2.84658E+002	1.13517E+002	1.91579E-002	1.84320E+000	-1.41565E+002
1.43462E+002	3.05683E+002	9.12010E+001	7.21054E+001	1.23258E+000	1.22343E+000	2.86700E+003	3.03739E+002	1.00000E+000	1.81100E+003	6.70000E+001	2.53386E+005	1.50797E+000	1.74838E+001	2.30197E-002	2.28489E-002	5.56039E-002	5.48607E-002	5.23550E+004	9.12327E+001	7.21112E+001	6.40986E-003	6.40986E-003	3.82030E+005	1.17000E+002	4.60000E+001	0.00000E+000	5.10209E+001	1.06152E+002	1.55885E+002	1.00000E+002	3.64492E-001	6.25873E-002	0.00000E+000	3.42523E+000	5.14633E+000	8.70964E-001	7.05140E+001	1.13593E+002	1.57037E+002	1.84760E+000	5.53911E-001	7.01008E-001	3.72495E-003	3.42523E+000	-1.25292E+002	1.91579E-002	1.84760E+000	-1.41549E+002
1.41483E+002	2.91755E+002	9.12511E+001	7.21377E+001	1.28788E+000	1.24824E+000	2.91100E+003	2.50416E+002	1.00000E+000	1.81200E+003	7.50000E+001	2.53528E+005	1.60758E+000	1.70808E+001	2.38701E-002	2.31354E-002	6.01594E-002	5.68326E-002	5.23550E+004	9.12326E+001	7.21105E+001	6.40986E-003	6.40986E-003	3.82030E+005	1.17000E+002	4.70000E+001	0.00000E+000	6.11953E+001	8.72248E+001	1.49115E+002	1.00000E+002	3.46623E-001	6.70426E-002	0.00000E+000	2.86100E+002	5.33609E+000	8.33618E-001	7.05140E+001	1.13593E+002	1.57037E+002	1.87299E+000	5.53911E-001	7.01008E-001	1.56297E-002	-5.14572E+000	-1.45182E+002	1.91579E-002	1.87299E+000	-1.41531E+002
1.40995E+002	3.47276E+002	9.12662E+001	7.21554E+001	1.24400E+000	1.27893E+000	3.43200E+003	2.97848E+002	1.00000E+000	1.81300E+003	5.80000E+001	2.53646E+005	1.59099E+000	1.86353E+001	2.12347E-002	2.18310E-002	6.06399E-002	6.38569E-002	5.23550E+004	9.12331E+001	7.21097E+001	6.40986E-003	6.40986E-003	3.82030E+005	1.17000E+002	4.80000E+001	0.00000E+000	7.33134E+001	1.10774E+002	1.73073E+002	1.00000E+002	4.16340E-001	6.95087E-002	0.00000E+000	2.88851E+002	5.26266E+000	7.78453E-001	7.05140E+001	1.13593E+002	1.57037E+002	1.89374E+000	5.53911E-001	7.01008E-001	-1.38469E-002	-2.39410E+000	-1.14444E+002	1.91579E-002	1.89374E+000	-1.41512E+002
1.42407E+002	3.40615E+002	9.13126E+001	7.21135E+001	1.35692E+000	1.26302E+000	3.61000E+003	3.12380E+002	1.00000E+000	1.81400E+003	5.70000E+001	2.53777E+005	1.71382E+000	1.84557E+001	2.25840E-002	2.10212E-002	6.18551E-002	5.41981E-002	5.23550E+004	9.12332E+001	7.21090E+001	6.40986E-003	6.40986E-003	3.82030E+005	1.17000E+002	4.90000E+001	0.00000E+000	7.96766E+001	1.06172E+002	1.66343E+002	1.00000E+002	4.10878E-001	5.01471E-002	0.00000E+000	2.86412E+002	5.55764E+000	7.18732E-001	7.05140E+001	1.13593E+002	1.57037E+002	1.90594E+000	5.53911E-001	7.01008E-001	3.58397E-002	2.86412E+002	1.26910E+002	1.91579E-002	1.90594E+000	-1.41508E+002
1.42103E+002	2.97139E+002	9.12452E+001	7.21414E+001	1.32882E+000	1.23784E+000	3.02900E+003	2.51470E+002	1.00000E+000	1.81500E+003	7.40000E+001	2.53926E+005	1.64486E+000	1.72377E+001	2.41444E-002	2.24912E-002	6.82884E-002	5.98833E-002	5.23550E+004	9.12325E+001	7.21084E+001	6.40986E-003	6.40986E-003	3.82030E+005	1.17000E+002	5.00000E+001	0.00000E+000	6.09002E+001	9.48867E+001	1.45914E+002	1.00000E+002	3.51684E-001	7.45454E-002	0.00000E+000	2.89749E+002	5.59864E+000	7.78896E-001	7.05140E+001	1.13593E+002	1.57037E+002	1.91718E+000	5.53911E-001	7.01008E-001	3.54476E-002	2.89749E+002	1.30641E+002	1.91579E-002	1.91718E+000	-1.41486E+002
1.33741E+002	3.45550E+002	9.12556E+001	7.20737E+001	1.26598E+000	1.29444E+000	3.50800E+003	3.15624E+002	1.00000E+000	1.81600E+003	5.70000E+001	2.54046E+005	1.63874E+000	1.85890E+001	2.13746E-002	2.18551E-002	5.65876E-002	5.89556E-002	5.23550E+004	9.12329E+001	7.21075E+001	6.40986E-003	6.40986E-003	3.82030E+005	1.17000E+002	5.10000E+001	0.00000E+000	7.42864E+001	1.23464E+002	1.53247E+002	1.00000E+002	4.09932E-001	5.14104E-002	0.00000E+000	6.23187E+000	6.46557E+000	6.26722E-001	7.05140E+001	1.13593E+002	1.57037E+002	1.92694E+000	5.53911E-001	7.01008E-001	-1.11140E-002	6.23187E+000	-1.08417E+002	1.91579E-002	1.92694E+000	-1.41479E+002
1.45637E+002	3.16630E+002	9.12409E+001	7.20136E+001	1.31183E+000	1.23505E+000	3.17800E+003	3.04058E+002	1.00000E+000	1.81700E+003	6.40000E+001	2.54183E+005	1.62018E+000	1.77941E+001	2.32702E-002	2.19083E-002	6.55124E-002	5.85864E-002	5.23550E+004	9.12333E+001	7.21070E+001	6.40986E-003	6.40986E-003	3.82030E+005	1.17000E+002	5.20000E+001	0.00000E+000	6.43431E+001	1.04894E+002	1.50295E+002	1.00000E+002	3.72651E-001	5.82830E-002	0.00000E+000	1.08685E+000	5.76884E+000	7.37982E-001	7.05140E+001	1.13593E+002	1.57037E+002	1.92816E+000	5.53911E-001	7.01008E-001	3.01436E-002	2.92332E+002	1.38371E+002	1.91579E-002	1.92816E+000	-1.41476E+002
1.45549E+002	3.56056E+002	9.12685E+001	7.20898E+001	1.27403E+000	1.21161E+000	3.41700E+003	3.09914E+002	1.00000E+000	1.81800E+003	5.50000E+001	2.54306E+005	1.54362E+000	1.88695E+001	2.17950E-002	2.07271E-002	6.20820E-002	5.65554E-002	5.23550E+004	9.12341E+001	7.21066E+001	6.40986E-003	6.40986E-003	3.82030E+005	1.17000E+002	5.30000E+001	0.00000E+000	7.30435E+001	1.17784E+002	1.69815E+002	1.00000E+002	4.20595E-001	6.77337E-002	0.00000E+000	7.83142E-001	5.56263E+000	7.38088E-001	7.05140E+001	1.13593E+002	1.57037E+002	1.98553E+000	5.53911E-001	7.01008E-001	2.51130E-002	2.92029E+002	1.42914E+002	1.91579E-002	1.98553E+000	-1.41422E+002
1.59711E+002	3.22737E+002	9.12474E+001	7.21275E+001	1.23893E+000	1.31759E+000	3.26500E+003	3.96030E+002	1.00000E+000	1.81900E+003	6.40000E+001	2.54447E+005	1.63240E+000	1.79649E+001	2.16822E-002	2.30590E-002	5.84739E-002	6.55461E-002	5.23550E+004	9.12339E+001	7.21060E+001	6.40986E-003	6.40986E-003	3.82030E+005	1.17000E+002	5.40000E+001	0.00000E+000	7.37722E+001	1.02421E+002	1.49596E+002	1.00000E+002	3.80263E-001	8.18528E-002	0.00000E+000	2.88863E+002	6.22442E+000	6.74793E-001	7.05140E+001	1.13593E+002	1.57037E+002	1.97797E+000	5.53911E-001	7.01008E-001	-3.07715E-002	-2.38287E+000	-9.81998E+001	1.91579E-002	1.97797E+000	-1.41426E+002
1.50975E+002	3.59705E+002	9.11414E+001	7.21810E+001	1.34740E+000	1.26666E+000	3.79400E+003	5.26348E+002	1.00000E+000	1.82000E+003	5.20000E+001	2.54573E+005	1.70669E+000	1.89659E+001	2.18750E-002	2.05641E-002	7.61211E-002	6.76755E-002	5.23550E+004	9.12340E+001	7.21039E+001	6.40986E-003	6.40986E-003	3.82030E+005	1.17000E+002	5.50000E+001	0.00000E+000	8.27059E+001	1.20830E+002	1.68885E+002	1.00000E+002	4.34753E-001	1.04728E-001	0.00000E+000	2.91072E+002	5.89234E+000	6.61264E-001	7.05140E+001	1.13593E+002	1.57037E+002	1.97748E+000	5.53911E-001	7.01008E-001	3.08868E-002	2.91072E+002	1.36410E+002	1.91579E-002	1.97748E+000	-1.41408E+002
1.42564E+002	3.68180E+002	9.12316E+001	7.20442E+001	1.27872E+000	1.19104E+000	3.48300E+003	3.05602E+002	1.00000E+000	1.82100E+003	5.20000E+001	2.54709E+005	1.52301E+000	1.91880E+001	2.16669E-002	2.01814E-002	5.12603E-002	4.51464E-002	5.23550E+004	9.12349E+001	7.21030E+001	6.40986E-003	6.40986E-003	3.82030E+005	1.17000E+002	5.60000E+001	0.00000E+000	7.17694E+001	1.33064E+002	1.71428E+002	1.00000E+002	4.38975E-001	3.40174E-002	0.00000E+000	6.51971E+000	5.71812E+000	7.11183E-001	7.05140E+001	1.13593E+002	1.57037E+002	2.00580E+000	5.53911E-001	7.01008E-001	3.54990E-002	2.97765E+002	1.38608E+002	1.91579E-002	2.00580E+000	-1.41397E+002
1.39407E+002	2.72677E+002	9.12325E+001	7.18790E+001	1.25782E+000	1.28208E+000	2.72900E+003	3.15115E+002	1.00000E+000	1.82200E+003	8.80000E+001	2.54867E+005	1.61263E+000	1.65129E+001	2.40779E-002	2.45422E-002	7.67422E-002	7.95661E-002	5.23550E+004	9.12353E+001	7.21041E+001	6.40986E-003	6.40986E-003	3.82030E+005	1.17000E+002	5.70000E+001	0.00000E+000	5.76203E+001	1.04401E+002	1.21364E+002	1.00000E+002	3.31025E-001	1.18387E-001	0.00000E+000	1.05036E+001	7.40529E+000	6.20394E-001	7.05140E+001	1.13593E+002	1.57037E+002	2.01776E+000	5.53911E-001	7.01008E-001	-9.55043E-003	1.05036E+001	-1.05631E+002	1.91579E-002	2.01776E+000	-1.41387E+002
1.45386E+002	3.55338E+002	9.13595E+001	7.20582E+001	1.23874E+000	1.15993E+000	3.18100E+003	3.68424E+002	1.00000E+000	1.82300E+003	5.60000E+001	2.54975E+005	1.43686E+000	1.88504E+001	2.19633E-002	2.05661E-002	5.77899E-002	5.12472E-002	5.23550E+004	9.12348E+001	7.21037E+001	6.40986E-003	6.40986E-003	3.82030E+005	1.17000E+002	5.80000E+001	0.00000E+000	7.57054E+001	1.35793E+002	1.64049E+002	1.00000E+002	4.38527E-001	5.75189E-002	0.00000E+000	8.62518E+000	6.60422E+000	6.44329E-001	7.05140E+001	1.13593E+002	1.57037E+002	2.01849E+000	5.53911E-001	7.01008E-001	3.28540E-002	2.99871E+002	1.43265E+002	1.91579E-002	2.01849E+000	-1.41404E+002
1.40023E+002	3.58198E+002	9.12869E+001	7.20946E+001	1.21339E+000	1.18762E+000	3.21800E+003	2.52073E+002	1.00000E+000	1.82400E+003	5.80000E+001	2.55111E+005	1.44105E+000	1.89261E+001	2.13899E-002	2.09355E-002	5.30944E-002	5.10663E-002	5.23550E+004	9.12351E+001	7.21034E+001	6.40986E-003	6.40986E-003	3.82030E+005	1.17000E+002	5.90000E+001	0.00000E+000	7.53379E+001	1.17905E+002	1.74447E+002	1.00000E+002	4.28774E-001	4.96233E-002	0.00000E+000	2.90875E+002	5.66830E+000	7.46389E-001	7.05140E+001	1.13593E+002	1.57037E+002	2.01874E+000	5.53911E-001	7.01008E-001	1.07355E-002	-3.70667E-001	-1.35756E+002	1.91579E-002	2.01874E+000	-1.41392E+002
1.37854E+002	2.86637E+002	9.13198E+001	7.21205E+001	1.26497E+000	1.20687E+000	2.72300E+003	4.60815E+002	1.00000E+000	1.82500E+003	8.50000E+001	2.55267E+005	1.52666E+000	1.69304E+001	2.42413E-002	2.31280E-002	7.39504E-002	6.77130E-002	5.23550E+004	9.12347E+001	7.21032E+001	6.40986E-003	6.40986E-003	3.82030E+005	1.17000E+002	6.00000E+001	0.00000E+000	6.16562E+001	1.09132E+002	1.40405E+002	1.00000E+002	3.63166E-001	1.17983E-001	0.00000E+000	5.98236E+000	6.69032E+000	6.87449E-001	7.05140E+001	1.13593E+002	1.57037E+002	2.07538E+000	5.53911E-001	7.01008E-001	2.35036E-002	5.98236E+000	-1.41594E+002	1.91579E-002	2.07538E+000	-1.41340E+002
1.48968E+002	3.07026E+002	9.13041E+001	7.20662E+001	1.27787E+000	1.26530E+000	3.07400E+003	4.37746E+002	1.00000E+000	1.82600E+003	6.90000E+001	2.55382E+005	1.61688E+000	1.75222E+001	2.30481E-002	2.28213E-002	6.16757E-002	6.05622E-002	5.23550E+004	9.12349E+001	7.21028E+001	6.40986E-003	6.40986E-003	3.82030E+005	1.17000E+002	6.10000E+001	0.00000E+000	6.15303E+001	1.22535E+002	1.43401E+002	1.00000E+002	3.82281E-001	5.78230E-002	0.00000E+000	1.14233E+001	6.43700E+000	6.72474E-001	7.05140E+001	1.13593E+002	1.57037E+002	2.08685E+000	5.53911E-001	7.01008E-001	4.94412E-003	1.14233E+001	-1.18467E+002	1.91579E-002	2.08685E+000	-1.41327E+002
1.47157E+002	3.54510E+002	9.12689E+001	7.20837E+001	1.28785E+000	1.15302E+000	3.27600E+003	1.83423E+002	1.00000E+000	1.82700E+003	5.60000E+001	2.55498E+005	1.48492E+000	1.88284E+001	2.25006E-002	2.01449E-002	5.23278E-002	4.30101E-002	5.23550E+004	9.12356E+001	7.21011E+001	6.40986E-003	6.40986E-003	3.82030E+005	1.17000E+002	6.20000E+001	0.00000E+000	7.51926E+001	1.32940E+002	1.56258E+002	1.00000E+002	4.25661E-001	2.88895E-002	0.00000E+000	9.69135E+000	6.80630E+000	6.16068E-001	7.05140E+001	1.13593E+002	1.57037E+002	2.09125E+000	5.53911E-001	7.01008E-001	5.52382E-002	3.00937E+002	1.22195E+002	1.91579E-002	2.09125E+000	-1.41316E+002
1.43769E+002	3.26080E+002	9.11298E+001	7.19924E+001	1.26419E+000	1.35118E+000	3.43400E+003	2.99675E+002	1.00000E+000	1.82800E+003	6.40000E+001	2.55642E+005	1.70815E+000	1.80577E+001	2.15731E-002	2.30575E-002	6.93748E-002	7.87188E-002	5.23550E+004	9.12353E+001	7.21011E+001	6.40986E-003	6.40986E-003	3.82030E+005	1.17000E+002	6.30000E+001	0.00000E+000	7.31510E+001	1.08311E+002	1.51549E+002	1.00000E+002	3.88709E-001	8.30229E-002	0.00000E+000	2.09412E-001	6.12142E+000	6.69051E-001	7.05140E+001	1.13593E+002	1.57037E+002	2.09442E+000	5.53911E-001	7.01008E-001	-3.32594E-002	2.09412E-001	-9.31790E+001	1.91579E-002	2.09442E+000	-1.41293E+002
1.42697E+002	3.31303E+002	9.13527E+001	7.21833E+001	1.29762E+000	1.32432E+000	3.52500E+003	4.01135E+002	1.00000E+000	1.82900E+003	5.70000E+001	2.55768E+005	1.71847E+000	1.82017E+001	2.18559E-002	2.23056E-002	6.48236E-002	6.73488E-002	5.23550E+004	9.12354E+001	7.21010E+001	6.40986E-003	6.40986E-003	3.82030E+005	1.17000E+002	6.40000E+001	0.00000E+000	8.04097E+001	1.16457E+002	1.57734E+002	1.00000E+002	4.14117E-001	9.53956E-002	0.00000E+000	7.19910E-001	6.42653E+000	6.29006E-001	7.05140E+001	1.13593E+002	1.57037E+002	2.13983E+000	5.53911E-001	7.01008E-001	-1.01836E-002	7.19910E-001	-1.14827E+002	1.91579E-002	2.13983E+000	-1.41279E+002
1.45872E+002	3.01425E+002	9.13107E+001	7.21109E+001	1.36157E+000	1.28099E+000	3.24800E+003	3.46188E+002	1.00000E+000	1.83000E+003	6.90000E+001	2.55914E+005	1.74415E+000	1.73616E+001	2.38909E-002	2.24769E-002	6.71571E-002	5.99820E-002	5.23550E+004	9.12365E+001	7.21004E+001	6.40986E-003	6.40986E-003	3.82030E+005	1.17000E+002	6.50000E+001	0.00000E+000	6.23486E+001	1.00652E+002	1.43621E+002	1.00000E+002	3.57632E-001	7.41573E-002	0.00000E+000	1.22992E+000	5.77214E+000	7.29569E-001	7.05140E+001	1.13593E+002	1.57037E+002	2.12811E+000	5.53911E-001	7.01008E-001	3.04941E-002	2.92475E+002	1.38166E+002	1.91579E-002	2.12811E+000	-1.41286E+002
1.50815E+002	3.51434E+002	9.12702E+001	7.20057E+001	1.27618E+000	1.16849E+000	3.26000E+003	3.72690E+002	1.00000E+000	1.83100E+003	5.60000E+001	2.56027E+005	1.49121E+000	1.87466E+001	2.23514E-002	2.04652E-002	6.02867E-002	5.12880E-002	5.23550E+004	9.12360E+001	7.20997E+001	6.40986E-003	6.40986E-003	3.82030E+005	1.17000E+002	6.60000E+001	0.00000E+000	8.09207E+001	1.10834E+002	1.58954E+002	1.00000E+002	4.09471E-001	8.45576E-002	0.00000E+000	2.89188E+002	6.45460E+000	6.51228E-001	7.05140E+001	1.13593E+002	1.57037E+002	2.14374E+000	5.53911E-001	7.01008E-001	4.40535E-002	2.89188E+002	1.21629E+002	1.91579E-002	2.14374E+000	-1.41265E+002
1.45555E+002	3.31365E+002	9.13039E+001	7.20458E+001	1.38523E+000	1.19400E+000	3.39100E+003	2.69294E+002	1.00000E+000	1.83200E+003	6.20000E+001	2.56176E+005	1.65397E+000	1.82034E+001	2.37880E-002	2.05041E-002	6.77065E-002	5.14853E-002	5.23550E+004	9.12369E+001	7.20990E+001	6.40986E-003	6.40986E-003	3.82030E+005	1.17000E+002	6.70000E+001	0.00000E+000	6.22241E+001	1.12953E+002	1.65327E+002	1.00000E+002	3.96761E-001	5.47158E-002	0.00000E+000	2.25653E+000	5.10398E+000	8.07492E-001	7.05140E+001	1.13593E+002	1.57037E+002	2.15350E+000	5.53911E-001	7.01008E-001	7.41433E-002	2.93502E+002	9.51595E+001	1.91579E-002	2.15350E+000	-1.41260E+002
1.52364E+002	3.46578E+002	9.12994E+001	7.20172E+001	1.27923E+000	1.19141E+000	3.28300E+003	4.01621E+002	1.00000E+000	1.83300E+003	5.70000E+001	2.56308E+005	1.52408E+000	1.86166E+001	2.23261E-002	2.07934E-002	5.49534E-002	4.83367E-002	5.23550E+004	9.12360E+001	7.20987E+001	6.40986E-003	6.40986E-003	3.82030E+005	1.17000E+002	6.80000E+001	0.00000E+000	7.46488E+001	1.14506E+002	1.62799E+002	1.00000E+002	4.10654E-001	6.50175E-002	0.00000E+000	5.19958E-001	5.97479E+000	7.01056E-001	7.05140E+001	1.13593E+002	1.57037E+002	2.18671E+000	5.53911E-001	7.01008E-001	3.55452E-002	2.91765E+002	1.32552E+002	1.91579E-002	2.18671E+000	-1.41227E+002
1.49609E+002	3.41011E+002	9.12706E+001	7.19378E+001	1.23490E+000	1.23064E+000	3.22400E+003	3.74333E+002	1.00000E+000	1.83400E+003	5.70000E+001	2.56447E+005	1.51972E+000	1.84665E+001	2.17487E-002	2.16737E-002	6.15727E-002	6.11784E-002	5.23550E+004	9.12365E+001	7.20985E+001	6.40986E-003	6.40986E-003	3.82030E+005	1.17000E+002	6.90000E+001	0.00000E+000	7.86171E+001	1.18629E+002	1.45003E+002	1.00000E+002	4.00027E-001	7.10659E-002	0.00000E+000	5.31512E+000	7.50268E+000	5.63374E-001	7.05140E+001	1.13593E+002	1.57037E+002	2.19818E+000	5.53911E-001	7.01008E-001	1.72726E-003	5.31512E+000	-1.21522E+002	1.91579E-002	2.19818E+000	-1.41212E+002
1.58021E+002	3.53941E+002	9.12521E+001	7.19642E+001	1.27649E+000	1.10809E+000	3.12000E+003	3.42730E+002	1.00000E+000	1.83500E+003	5.70000E+001	2.56570E+005	1.41447E+000	1.88133E+001	2.28529E-002	1.98380E-002	6.22747E-002	4.80811E-002	5.23550E+004	9.12366E+001	7.20993E+001	6.40986E-003	6.40986E-003	3.82030E+005	1.17000E+002	7.00000E+001	0.00000E+000	6.16788E+001	1.38646E+002	1.62571E+002	1.00000E+002	4.23357E-001	6.09915E-002	0.00000E+000	1.26896E+001	5.87914E+000	7.30836E-001	7.05140E+001	1.13593E+002	1.57037E+002	2.20502E+000	5.53911E-001	7.01008E-001	7.06208E-002	3.03935E+002	1.09326E+002	1.91579E-002	2.20502E+000	-1.41202E+002
1.46440E+002	3.69747E+002	9.12233E+001	7.21295E+001	1.17238E+000	1.24648E+000	3.36600E+003	2.11167E+002	1.00000E+000	1.83600E+003	5.70000E+001	2.56704E+005	1.46134E+000	1.92288E+001	2.02074E-002	2.14846E-002	4.50928E-002	5.03046E-002	5.23550E+004	9.12370E+001	7.21006E+001	6.40986E-003	6.40986E-003	3.82030E+005	1.17000E+002	7.10000E+001	0.00000E+000	8.08757E+001	1.08442E+002	1.80085E+002	1.00000E+002	4.30661E-001	3.33969E-002	0.00000E+000	2.85794E+002	5.32748E+000	7.76484E-001	7.05140E+001	1.13593E+002	1.57037E+002	2.19403E+000	5.53911E-001	7.01008E-001	-3.06347E-002	-5.45139E+000	-1.01397E+002	1.91579E-002	2.19403E+000	-1.41206E+002
1.49397E+002	3.01237E+002	9.12207E+001	7.19907E+001	1.33410E+000	1.18291E+000	2.94700E+003	3.29802E+002	1.00000E+000	1.83700E+003	7.20000E+001	2.56846E+005	1.57812E+000	1.73562E+001	2.45753E-002	2.17902E-002	8.21228E-002	6.54376E-002	5.23550E+004	9.12364E+001	7.21017E+001	6.40986E-003	6.40986E-003	3.82030E+005	1.17000E+002	7.20000E+001	0.00000E+000	6.05947E+001	9.97371E+001	1.50238E+002	1.00000E+002	3.61980E-001	9.95654E-002	0.00000E+000	1.32996E-001	5.61951E+000	7.86724E-001	7.05140E+001	1.13593E+002	1.57037E+002	2.16107E+000	5.53911E-001	7.01008E-001	6.00697E-002	2.91379E+002	1.07725E+002	1.91579E-002	2.16107E+000	-1.41240E+002
1.37363E+002	3.21458E+002	9.11828E+001	7.21807E+001	1.32418E+000	1.38227E+000	3.62200E+003	3.64274E+002	1.00000E+000	1.83800E+003	6.40000E+001	2.56969E+005	1.83037E+000	1.79293E+001	2.20025E-002	2.29678E-002	7.31805E-002	7.94145E-002	5.23550E+004	9.12366E+001	7.21006E+001	6.40986E-003	6.40986E-003	3.82030E+005	1.17000E+002	7.30000E+001	0.00000E+000	7.67199E+001	9.95819E+001	1.53442E+002	1.00000E+002	3.84830E-001	1.06488E-001	0.00000E+000	2.86401E+002	5.78063E+000	6.89861E-001	7.05140E+001	1.13593E+002	1.57037E+002	2.17279E+000	5.53911E-001	7.01008E-001	-2.14644E-002	-4.84494E+000	-1.09609E+002	1.91579E-002	2.17279E+000	-1.41220E+002
1.41102E+002	2.96049E+002	9.12579E+001	7.20759E+001	1.20380E+000	1.22919E+000	2.72200E+003	2.44891E+002	1.00000E+000	1.83900E+003	7.40000E+001	2.57115E+005	1.47970E+000	1.72061E+001	2.30734E-002	2.35600E-002	6.62455E-002	6.88760E-002	5.23550E+004	9.12362E+001	7.20999E+001	6.40986E-003	6.40986E-003	3.82030E+005	1.17000E+002	7.40000E+001	0.00000E+000	6.76693E+001	1.00230E+002	1.31237E+002	1.00000E+002	3.49420E-001	7.09203E-002	0.00000E+000	2.32831E+000	7.52498E+000	6.11311E-001	7.05140E+001	1.13593E+002	1.57037E+002	2.17352E+000	5.53911E-001	7.01008E-001	-1.04339E-002	2.32831E+000	-1.12967E+002	1.91579E-002	2.17352E+000	-1.41232E+002
1.50420E+002	3.05325E+002	9.12553E+001	7.21460E+001	1.26955E+000	1.24243E+000	2.99200E+003	3.00770E+002	1.00000E+000	1.84000E+003	7.30000E+001	2.57253E+005	1.57733E+000	1.74735E+001	2.32096E-002	2.27139E-002	6.53049E-002	6.27397E-002	5.23550E+004	9.12368E+001	7.21004E+001	6.40986E-003	6.40986E-003	3.82030E+005	1.17000E+002	7.50000E+001	0.00000E+000	6.56317E+001	9.54707E+001	1.50301E+002	1.00000E+002	3.63061E-001	8.53596E-002	0.00000E+000	2.88299E+002	5.72153E+000	7.66864E-001	7.05140E+001	1.13593E+002	1.57037E+002	2.16937E+000	5.53911E-001	7.01008E-001	1.07951E-002	-2.94635E+000	-1.38382E+002	1.91579E-002	2.16937E+000	-1.41235E+002
1.42058E+002	3.04522E+002	9.13344E+001	7.21133E+001	1.38649E+000	1.27016E+000	3.31100E+003	4.49408E+002	1.00000E+000	1.84100E+003	6.80000E+001	2.57377E+005	1.76107E+000	1.74506E+001	2.40956E-002	2.20739E-002	7.48226E-002	6.34813E-002	5.23550E+004	9.12373E+001	7.20993E+001	6.40986E-003	6.40986E-003	3.82030E+005	1.17000E+002	7.60000E+001	0.00000E+000	6.99039E+001	1.06108E+002	1.42504E+002	1.00000E+002	3.71895E-001	9.97578E-002	0.00000E+000	1.97699E+000	6.45755E+000	6.45898E-001	7.05140E+001	1.13593E+002	1.57037E+002	2.15985E+000	5.53911E-001	7.01008E-001	4.37867E-002	2.93223E+002	1.25919E+002	1.91579E-002	2.15985E+000	-1.41258E+002
1.44689E+002	3.12729E+002	9.12297E+001	7.21063E+001	1.35008E+000	1.41596E+000	3.64700E+003	2.90324E+002	1.00000E+000	1.84200E+003	6.20000E+001	2.57502E+005	1.91166E+000	1.76842E+001	2.23559E-002	2.34467E-002	8.06453E-002	8.83664E-002	5.23550E+004	9.12368E+001	7.20985E+001	6.40986E-003	6.40986E-003	3.82030E+005	1.17000E+002	7.70000E+001	0.00000E+000	7.21306E+001	1.04496E+002	1.54650E+002	1.00000E+002	3.86502E-001	5.70335E-002	0.00000E+000	2.89589E+002	5.61063E+000	7.08324E-001	7.05140E+001	1.13593E+002	1.57037E+002	2.14325E+000	5.53911E-001	7.01008E-001	-2.38154E-002	-1.65656E+000	-1.04175E+002	1.91579E-002	2.14325E+000	-1.41258E+002
1.42247E+002	3.43495E+002	9.13019E+001	7.20232E+001	1.33810E+000	1.28479E+000	3.64600E+003	3.44262E+002	1.00000E+000	1.84300E+003	5.50000E+001	2.57627E+005	1.71918E+000	1.85336E+001	2.21606E-002	2.12776E-002	6.06506E-002	5.62633E-002	5.23550E+004	9.12372E+001	7.20987E+001	6.40986E-003	6.40986E-003	3.82030E+005	1.17000E+002	7.80000E+001	0.00000E+000	7.50233E+001	1.11611E+002	1.69146E+002	1.00000E+002	4.14911E-001	4.94970E-002	0.00000E+000	2.89526E+002	5.34888E+000	7.43088E-001	7.05140E+001	1.13593E+002	1.57037E+002	2.13300E+000	5.53911E-001	7.01008E-001	2.03269E-002	2.89526E+002	1.44994E+002	1.91579E-002	2.13300E+000	-1.41281E+002
1.55496E+002	3.46184E+002	9.11830E+001	7.20586E+001	1.27448E+000	1.09732E+000	3.01400E+003	3.49763E+002	1.00000E+000	1.84400E+003	5.60000E+001	2.57767E+005	1.39852E+000	1.86060E+001	2.32146E-002	1.99877E-002	6.06976E-002	4.62774E-002	5.23550E+004	9.12374E+001	7.20984E+001	6.40986E-003	6.40986E-003	3.82030E+005	1.17000E+002	7.90000E+001	0.00000E+000	8.22134E+001	1.04630E+002	1.69259E+002	1.00000E+002	4.15426E-001	4.46908E-002	0.00000E+000	2.85087E+002	6.02447E+000	7.25639E-001	7.05140E+001	1.13593E+002	1.57037E+002	2.14154E+000	5.53911E-001	7.01008E-001	7.46947E-002	2.85087E+002	8.61775E+001	1.91579E-002	2.14154E+000	-1.41253E+002
1.37108E+002	3.22369E+002	9.13567E+001	7.22237E+001	1.32252E+000	1.41925E+000	3.72300E+003	3.37002E+002	1.00000E+000	1.84500E+003	5.60000E+001	2.57901E+005	1.87698E+000	1.79546E+001	2.16748E-002	2.32601E-002	5.98332E-002	6.82475E-002	5.23550E+004	9.12377E+001	7.20977E+001	6.40986E-003	6.40986E-003	3.82030E+005	1.17000E+002	8.00000E+001	0.00000E+000	6.56144E+001	1.12825E+002	1.49674E+002	1.00000E+002	3.82853E-001	5.25819E-002	0.00000E+000	4.50922E+000	5.63246E+000	6.98339E-001	7.05140E+001	1.13593E+002	1.57037E+002	2.14130E+000	5.53911E-001	7.01008E-001	-3.52810E-002	4.50922E+000	-8.69451E+001	1.91579E-002	2.14130E+000	-1.41278E+002
1.49924E+002	3.84013E+002	9.12531E+001	7.21328E+001	1.19984E+000	1.22814E+000	3.52500E+003	4.18013E+002	1.00000E+000	1.84600E+003	5.10000E+001	2.58018E+005	1.47356E+000	1.95962E+001	2.02089E-002	2.06855E-002	4.98319E-002	5.19911E-002	5.23550E+004	9.12363E+001	7.20969E+001	6.40986E-003	6.40986E-003	3.82030E+005	1.17000E+002	8.10000E+001	0.00000E+000	8.60787E+001	1.28030E+002	1.78099E+002	1.00000E+002	4.57822E-001	6.46791E-002	0.00000E+000	4.70154E-001	6.06768E+000	6.66207E-001	7.05140E+001	1.13593E+002	1.57037E+002	2.12128E+000	5.53911E-001	7.01008E-001	-1.16550E-002	4.70154E-001	-1.13663E+002	1.91579E-002	2.12128E+000	-1.41283E+002
1.41333E+002	3.61212E+002	9.13351E+001	7.21080E+001	1.43361E+000	1.28023E+000	4.07900E+003	2.49917E+002	1.00000E+000	1.84700E+003	5.20000E+001	2.58154E+005	1.83536E+000	1.90056E+001	2.24468E-002	2.00453E-002	6.39148E-002	5.18427E-002	5.23550E+004	9.12365E+001	7.20975E+001	6.40986E-003	6.40986E-003	3.82030E+005	1.17000E+002	8.20000E+001	0.00000E+000	8.68923E+001	1.08909E+002	1.80380E+002	1.00000E+002	4.38782E-001	4.84338E-002	0.00000E+000	2.84360E+002	5.07609E+000	7.40296E-001	7.05140E+001	1.13593E+002	1.57037E+002	2.12714E+000	5.53911E-001	7.01008E-001	5.65165E-002	2.84360E+002	1.04313E+002	1.91579E-002	2.12714E+000	-1.41291E+002
1.22018E+002	3.17671E+002	9.12672E+001	7.20950E+001	1.45099E+000	1.43499E+000	4.02400E+003	2.68111E+002	1.00000E+000	1.84800E+003	6.60000E+001	2.58297E+005	2.08216E+000	1.78233E+001	2.28737E-002	2.26215E-002	7.30334E-002	7.15178E-002	5.23550E+004	9.12367E+001	7.20975E+001	6.40986E-003	6.40986E-003	3.82030E+005	1.17000E+002	8.30000E+001	0.00000E+000	7.17288E+001	9.89858E+001	1.61244E+002	1.00000E+002	3.87014E-001	6.00426E-002	0.00000E+000	2.86633E+002	4.89694E+000	7.72604E-001	7.05140E+001	1.13593E+002	1.57037E+002	2.13837E+000	5.53911E-001	7.01008E-001	5.54297E-003	-4.61301E+000	-1.35065E+002	1.91579E-002	2.13837E+000	-1.41269E+002
1.42967E+002	3.59922E+002	9.12620E+001	7.21303E+001	1.18144E+000	1.18051E+000	3.13400E+003	3.93084E+002	1.00000E+000	1.84900E+003	5.50000E+001	2.58415E+005	1.39471E+000	1.89716E+001	2.11039E-002	2.10873E-002	5.90550E-002	5.89686E-002	5.23550E+004	9.12367E+001	7.20964E+001	6.40986E-003	6.40986E-003	3.82030E+005	1.17000E+002	8.40000E+001	0.00000E+000	6.84903E+001	1.19739E+002	1.76341E+002	1.00000E+002	4.24869E-001	7.28556E-002	0.00000E+000	1.54706E+000	5.39022E+000	7.95344E-001	7.05140E+001	1.13593E+002	1.57037E+002	2.12958E+000	5.53911E-001	7.01008E-001	3.94933E-004	1.54706E+000	-1.24022E+002	1.91579E-002	2.12958E+000	-1.41276E+002
1.30692E+002	3.50073E+002	9.11708E+001	7.21241E+001	1.36744E+000	1.32530E+000	3.90500E+003	3.58361E+002	1.00000E+000	1.85000E+003	6.00000E+001	2.58558E+005	1.81227E+000	1.87102E+001	2.18826E-002	2.12081E-002	6.71992E-002	6.33587E-002	5.23550E+004	9.12370E+001	7.20971E+001	6.40986E-003	6.40986E-003	3.82030E+005	1.17000E+002	8.50000E+001	0.00000E+000	8.33015E+001	1.21505E+002	1.53765E+002	1.00000E+002	4.19043E-001	6.01967E-002	0.00000E+000	3.08734E+000	6.68943E+000	5.74132E-001	7.05140E+001	1.13593E+002	1.57037E+002	2.07880E+000	5.53911E-001	7.01008E-001	1.56522E-002	3.08734E+000	-1.36958E+002	1.91579E-002	2.07880E+000	-1.41313E+002
1.50403E+002	3.43370E+002	9.11579E+001	7.20472E+001	1.20894E+000	1.27336E+000	3.27700E+003	4.05535E+002	1.00000E+000	1.85100E+003	6.00000E+001	2.58692E+005	1.53942E+000	1.85302E+001	2.11187E-002	2.22440E-002	6.00007E-002	6.61082E-002	5.23550E+004	9.12364E+001	7.20944E+001	6.40986E-003	6.40986E-003	3.82030E+005	1.17000E+002	8.60000E+001	0.00000E+000	8.03445E+001	1.22371E+002	1.68877E+002	1.00000E+002	4.33730E-001	7.27138E-002	0.00000E+000	1.11859E+000	6.24539E+000	6.71295E-001	7.05140E+001	1.13593E+002	1.57037E+002	2.06366E+000	5.53911E-001	7.01008E-001	-2.59497E-002	1.11859E+000	-9.93382E+001	1.91579E-002	2.06366E+000	-1.41327E+002
1.38503E+002	3.37179E+002	9.13022E+001	7.21301E+001	1.26940E+000	1.27280E+000	3.38200E+003	3.37936E+002	1.00000E+000	1.85200E+003	5.70000E+001	2.58833E+005	1.61569E+000	1.83624E+001	2.18278E-002	2.18864E-002	6.27541E-002	6.30684E-002	5.23550E+004	9.12366E+001	7.20939E+001	6.40986E-003	6.40986E-003	3.82030E+005	1.17000E+002	8.70000E+001	0.00000E+000	6.70329E+001	1.16160E+002	1.60843E+002	1.00000E+002	4.01226E-001	7.94561E-002	0.00000E+000	3.14471E+000	5.59100E+000	7.38134E-001	7.05140E+001	1.13593E+002	1.57037E+002	2.05048E+000	5.53911E-001	7.01008E-001	-1.33896E-003	3.14471E+000	-1.20787E+002	1.91579E-002	2.05048E+000	-1.41362E+002
1.41880E+002	3.46894E+002	9.11074E+001	7.20661E+001	1.24242E+000	1.23467E+000	3.30400E+003	4.41419E+002	1.00000E+000	1.85300E+003	5.80000E+001	2.58968E+005	1.53398E+000	1.86251E+001	2.16147E-002	2.14798E-002	6.78881E-002	6.70914E-002	5.23550E+004	9.12358E+001	7.20934E+001	6.40986E-003	6.40986E-003	3.82030E+005	1.17000E+002	8.80000E+001	0.00000E+000	6.43551E+001	1.17664E+002	1.71761E+002	1.00000E+002	4.12225E-001	8.12184E-002	0.00000E+000	2.29437E+000	5.16433E+000	8.08495E-001	7.05140E+001	1.13593E+002	1.57037E+002	2.02460E+000	5.53911E-001	7.01008E-001	3.12888E-003	2.29437E+000	-1.25843E+002	1.91579E-002	2.02460E+000	-1.41358E+002
1.34396E+002	3.72695E+002	9.10857E+001	7.21685E+001	1.33432E+000	1.29554E+000	3.96300E+003	2.77811E+002	1.00000E+000	1.85400E+003	5.40000E+001	2.59096E+005	1.72867E+000	1.93053E+001	2.11958E-002	2.05796E-002	4.81809E-002	4.57150E-002	5.23550E+004	9.12358E+001	7.20930E+001	6.40986E-003	6.40986E-003	3.82030E+005	1.17000E+002	8.90000E+001	0.00000E+000	7.89815E+001	1.27956E+002	1.73612E+002	1.00000E+002	4.44092E-001	3.41901E-002	0.00000E+000	2.69720E+000	5.54334E+000	6.87745E-001	7.05140E+001	1.13593E+002	1.57037E+002	2.02509E+000	5.53911E-001	7.01008E-001	1.47486E-002	2.69720E+000	-1.36473E+002	1.91579E-002	2.02509E+000	-1.41352E+002
1.43013E+002	3.69091E+002	9.12686E+001	7.21967E+001	1.25378E+000	1.15073E+000	3.32100E+003	3.17630E+002	1.00000E+000	1.85500E+003	5.30000E+001	2.59217E+005	1.44275E+000	1.92117E+001	2.17563E-002	1.99681E-002	5.83635E-002	4.98787E-002	5.23550E+004	9.12360E+001	7.20933E+001	6.40986E-003	6.40986E-003	3.82030E+005	1.17000E+002	9.00000E+001	0.00000E+000	7.47189E+001	1.40060E+002	1.56753E+002	1.00000E+002	4.34077E-001	5.76166E-002	0.00000E+000	1.27402E+001	6.82267E+000	6.10411E-001	7.05140E+001	1.13593E+002	1.57037E+002	2.02386E+000	5.53911E-001	7.01008E-001	4.28573E-002	3.03986E+002	1.37611E+002	1.91579E-002	2.02386E+000	-1.41382E+002
1.39553E+002	3.50451E+002	9.11893E+001	7.20774E+001	1.26552E+000	1.17239E+000	3.23500E+003	2.96135E+002	1.00000E+000	1.85600E+003	5.60000E+001	2.59341E+005	1.48368E+000	1.87203E+001	2.22501E-002	2.06128E-002	5.82177E-002	5.06378E-002	5.23550E+004	9.12354E+001	7.20932E+001	6.40986E-003	6.40986E-003	3.82030E+005	1.17000E+002	9.10000E+001	0.00000E+000	7.07093E+001	1.26941E+002	1.70856E+002	1.00000E+002	4.29808E-001	6.18188E-002	0.00000E+000	4.52484E+000	5.76965E+000	7.31349E-001	7.05140E+001	1.13593E+002	1.57037E+002	1.99823E+000	5.53911E-001	7.01008E-001	3.81985E-002	2.95770E+002	1.33984E+002	1.91579E-002	1.99823E+000	-1.41397E+002
1.42322E+002	3.32356E+002	9.11780E+001	7.20475E+001	1.27011E+000	1.30599E+000	3.40500E+003	3.96936E+002	1.00000E+000	1.85700E+003	6.00000E+001	2.59483E+005	1.65874E+000	1.82306E+001	2.17662E-002	2.23810E-002	7.16154E-002	7.55078E-002	5.23550E+004	9.12357E+001	7.20926E+001	6.40986E-003	6.40986E-003	3.82030E+005	1.17000E+002	9.20000E+001	0.00000E+000	7.32706E+001	1.11943E+002	1.64633E+002	1.00000E+002	4.08056E-001	7.60406E-002	0.00000E+000	2.90568E+002	5.64058E+000	7.29170E-001	7.05140E+001	1.13593E+002	1.57037E+002	1.96747E+000	5.53911E-001	7.01008E-001	-1.39279E-002	-6.77795E-001	-1.12638E+002	1.91579E-002	1.96747E+000	-1.41426E+002
1.29849E+002	3.62261E+002	9.12247E+001	7.20708E+001	1.34545E+000	1.22389E+000	3.69300E+003	4.02913E+002	1.00000E+000	1.85800E+003	5.40000E+001	2.59613E+005	1.64669E+000	1.90331E+001	2.21401E-002	2.01397E-002	6.36580E-002	5.34082E-002	5.23550E+004	9.12355E+001	7.20920E+001	6.40986E-003	6.40986E-003	3.82030E+005	1.17000E+002	9.30000E+001	0.00000E+000	8.38169E+001	1.08668E+002	1.78249E+002	1.00000E+002	4.32373E-001	5.48267E-002	0.00000E+000	2.85043E+002	5.27917E+000	7.48094E-001	7.05140E+001	1.13593E+002	1.57037E+002	1.91962E+000	5.53911E-001	7.01008E-001	4.73140E-002	2.85043E+002	1.14258E+002	1.91579E-002	1.91962E+000	-1.41481E+002
1.50530E+002	2.81398E+002	9.10883E+001	7.20555E+001	1.31967E+000	1.14784E+000	2.63300E+003	4.59782E+002	1.00000E+000	1.85900E+003	9.30000E+001	2.59779E+005	1.51477E+000	1.67749E+001	2.57183E-002	2.23694E-002	8.96858E-002	6.88523E-002	5.23550E+004	9.12354E+001	7.20926E+001	6.40986E-003	6.40986E-003	3.82030E+005	1.17000E+002	9.40000E+001	0.00000E+000	6.39791E+001	9.35319E+001	1.44358E+002	1.00000E+002	3.52010E-001	1.49857E-001	0.00000E+000	2.88575E+002	6.22705E+000	7.51109E-001	7.05140E+001	1.13593E+002	1.57037E+002	1.91669E+000	5.53911E-001	7.01008E-001	6.96409E-002	2.88575E+002	9.50238E+001	1.91579E-002	1.91669E+000	-1.41463E+002
1.44621E+002	3.83406E+002	9.11479E+001	7.20063E+001	1.30182E+000	1.19212E+000	3.69000E+003	3.65562E+002	1.00000E+000	1.86000E+003	5.20000E+001	2.59884E+005	1.55193E+000	1.95808E+001	2.14307E-002	1.96249E-002	6.63634E-002	5.62715E-002	5.23550E+004	9.12348E+001	7.20918E+001	6.40986E-003	6.40986E-003	3.82030E+005	1.17000E+002	9.50000E+001	0.00000E+000	8.10098E+001	1.37338E+002	1.77834E+002	1.00000E+002	4.62437E-001	7.31465E-002	0.00000E+000	4.93109E+000	5.88588E+000	6.71254E-001	7.05140E+001	1.13593E+002	1.57037E+002	1.89886E+000	5.53911E-001	7.01008E-001	4.39854E-002	2.96177E+002	1.28704E+002	1.91579E-002	1.89886E+000	-1.41491E+002
1.43009E+002	3.53608E+002	9.11965E+001	7.20721E+001	1.24029E+000	1.22709E+000	3.34600E+003	3.82194E+002	1.00000E+000	1.86100E+003	6.00000E+001	2.60021E+005	1.52195E+000	1.88045E+001	2.14418E-002	2.12135E-002	6.80375E-002	6.66766E-002	5.23550E+004	9.12346E+001	7.20918E+001	6.40986E-003	6.40986E-003	3.82030E+005	1.17000E+002	9.60000E+001	0.00000E+000	7.74300E+001	1.12441E+002	1.81001E+002	1.00000E+002	4.32293E-001	8.66695E-002	0.00000E+000	2.87539E+002	5.27482E+000	7.86577E-001	7.05140E+001	1.13593E+002	1.57037E+002	1.88202E+000	5.53911E-001	7.01008E-001	5.35243E-003	-3.70676E+000	-1.33967E+002	1.91579E-002	1.88202E+000	-1.41514E+002
1.43009E+002	3.50991E+002	9.11475E+001	7.20999E+001	1.30876E+000	1.16939E+000	3.33600E+003	2.22284E+002	1.00000E+000	1.86200E+003	6.00000E+001	2.60150E+005	1.53045E+000	1.87347E+001	2.26593E-002	2.02463E-002	6.53279E-002	5.30357E-002	5.23550E+004	9.12344E+001	7.20950E+001	6.40986E-003	6.40986E-003	3.82030E+005	1.17000E+002	9.70000E+001	0.00000E+000	6.95799E+001	1.23143E+002	1.63313E+002	1.00000E+002	4.15363E-001	4.80158E-002	0.00000E+000	4.67963E+000	5.83424E+000	7.12219E-001	7.05140E+001	1.13593E+002	1.57037E+002	1.85516E+000	5.53911E-001	7.01008E-001	5.62401E-002	2.95925E+002	1.16188E+002	1.91579E-002	1.85516E+000	-1.41533E+002
1.43379E+002	3.32644E+002	9.11479E+001	7.21364E+001	1.25090E+000	1.05272E+000	2.73300E+003	4.05885E+002	1.00000E+000	1.86300E+003	7.30000E+001	2.60291E+005	1.31685E+000	1.82385E+001	2.39277E-002	2.01370E-002	5.83396E-002	4.29204E-002	5.23550E+004	9.12346E+001	7.20951E+001	6.40986E-003	6.40986E-003	3.82030E+005	1.17000E+002	9.80000E+001	0.00000E+000	5.63217E+001	1.38057E+002	1.49849E+002	1.00000E+002	4.01727E-001	6.41859E-002	0.00000E+000	1.66035E+001	6.38486E+000	7.19018E-001	7.05140E+001	1.13593E+002	1.57037E+002	1.85199E+000	5.53911E-001	7.01008E-001	8.60270E-002	3.07849E+002	9.66644E+001	1.91579E-002	1.85199E+000	-1.41536E+002
1.51132E+002	2.88444E+002	9.10790E+001	7.20260E+001	1.19187E+000	1.11121E+000	2.37800E+003	3.20543E+002	1.00000E+000	1.86500E+003	8.50000E+001	2.60559E+005	1.32441E+000	1.69836E+001	2.44412E-002	2.27871E-002	6.78099E-002	5.95950E-002	5.23550E+004	9.12354E+001	7.20954E+001	6.40986E-003	6.40986E-003	3.82030E+005	1.17000E+002	9.90000E+001	0.00000E+000	4.73507E+001	1.11580E+002	1.31967E+002	1.00000E+002	3.39251E-001	7.09710E-002	0.00000E+000	1.23066E+001	6.49355E+000	7.57920E-001	7.05140E+001	1.13593E+002	1.57037E+002	1.79950E+000	5.53911E-001	7.01008E-001	3.50238E-002	3.03552E+002	1.44881E+002	1.91579E-002	1.79950E+000	-1.41579E+002
1.46938E+002	3.35581E+002	9.10747E+001	7.20547E+001	1.21960E+000	1.20855E+000	3.06600E+003	3.01758E+002	1.00000E+000	1.86600E+003	6.40000E+001	2.60683E+005	1.47394E+000	1.83189E+001	2.20257E-002	2.18262E-002	6.93105E-002	6.81313E-002	5.23550E+004	9.12355E+001	7.20954E+001	6.40986E-003	6.40986E-003	3.82030E+005	1.17000E+002	1.00000E+002	0.00000E+000	7.44177E+001	1.15213E+002	1.60324E+002	1.00000E+002	4.08394E-001	6.32442E-002	0.00000E+000	9.04968E-001	6.31072E+000	6.86825E-001	7.05140E+001	1.13593E+002	1.57037E+002	1.79193E+000	5.53911E-001	7.01008E-001	4.55016E-003	9.04968E-001	-1.28576E+002	1.91579E-002	1.79193E+000	-1.41585E+002
1.39037E+002	3.20620E+002	9.12420E+001	7.20769E+001	1.32670E+000	1.29894E+000	3.41400E+003	4.27924E+002	1.00000E+000	1.86700E+003	6.60000E+001	2.60815E+005	1.72330E+000	1.79059E+001	2.27060E-002	2.22309E-002	6.92273E-002	6.65311E-002	5.23550E+004	9.12361E+001	7.20954E+001	6.40986E-003	6.40986E-003	3.82030E+005	1.17000E+002	1.01000E+002	0.00000E+000	5.60998E+001	1.00540E+002	1.76176E+002	1.00000E+002	3.87076E-001	7.81278E-002	0.00000E+000	2.88724E+002	4.27329E+000	9.61207E-001	7.05140E+001	1.13593E+002	1.57037E+002	1.76654E+000	5.53911E-001	7.01008E-001	1.05740E-002	-2.52130E+000	-1.37746E+002	1.91579E-002	1.76654E+000	-1.41637E+002
1.37045E+002	2.93338E+002	9.10627E+001	7.21658E+001	1.21698E+000	1.23859E+000	2.74900E+003	4.74262E+002	1.00000E+000	1.86800E+003	8.50000E+001	2.60961E+005	1.50734E+000	1.71271E+001	2.32111E-002	2.36233E-002	7.86187E-002	8.12974E-002	5.23550E+004	9.12364E+001	7.20963E+001	6.40986E-003	6.40986E-003	3.82030E+005	1.17000E+002	1.02000E+002	0.00000E+000	6.69323E+001	1.03704E+002	1.27643E+002	1.00000E+002	3.48548E-001	1.18467E-001	0.00000E+000	5.08929E+000	7.84906E+000	5.83185E-001	7.05140E+001	1.13593E+002	1.57037E+002	1.74213E+000	5.53911E-001	7.01008E-001	-8.80064E-003	5.08929E+000	-1.11725E+002	1.91579E-002	1.74213E+000	-1.41631E+002
1.47300E+002	3.50799E+002	9.12492E+001	7.21211E+001	1.23726E+000	1.12813E+000	3.05500E+003	3.30767E+002	1.00000E+000	1.86900E+003	6.20000E+001	2.61075E+005	1.39579E+000	1.87296E+001	2.23849E-002	2.04105E-002	5.83180E-002	4.92966E-002	5.23550E+004	9.12357E+001	7.20970E+001	6.40986E-003	6.40986E-003	3.82030E+005	1.17000E+002	1.03000E+002	0.00000E+000	6.71660E+001	1.19806E+002	1.66936E+002	1.00000E+002	4.12641E-001	6.00837E-002	0.00000E+000	3.02094E+000	5.73382E+000	7.57289E-001	7.05140E+001	1.13593E+002	1.57037E+002	1.70795E+000	5.53911E-001	7.01008E-001	4.61370E-002	2.94266E+002	1.24648E+002	1.91579E-002	1.70795E+000	-1.41696E+002
1.61021E+002	2.98049E+002	9.11876E+001	7.21725E+001	1.24661E+000	1.17154E+000	2.71200E+003	5.34543E+002	1.00000E+000	1.87000E+003	7.70000E+001	2.61212E+005	1.46045E+000	1.72641E+001	2.39378E-002	2.24963E-002	8.92930E-002	7.92842E-002	5.23550E+004	9.12361E+001	7.20965E+001	6.40986E-003	6.40986E-003	3.82030E+005	1.17000E+002	1.04000E+002	0.00000E+000	4.52934E+001	1.10500E+002	1.47089E+002	1.00000E+002	3.52729E-001	2.02348E-001	0.00000E+000	7.80365E+000	5.36551E+000	8.58925E-001	7.05140E+001	1.13593E+002	1.57037E+002	1.63129E+000	5.53911E-001	7.01008E-001	3.10435E-002	2.99049E+002	1.44228E+002	1.91579E-002	1.63129E+000	-1.41762E+002
1.33499E+002	3.01905E+002	9.11980E+001	7.21245E+001	1.28975E+000	1.37943E+000	3.31000E+003	3.10050E+002	1.00000E+000	1.87100E+003	7.40000E+001	2.61337E+005	1.77912E+000	1.73754E+001	2.24177E-002	2.39764E-002	6.75751E-002	7.67046E-002	5.23550E+004	9.12362E+001	7.20963E+001	6.40986E-003	6.40986E-003	3.82030E+005	1.17000E+002	1.05000E+002	0.00000E+000	7.00820E+001	1.06927E+002	1.29941E+002	1.00000E+002	3.58765E-001	7.17556E-002	0.00000E+000	5.18524E+000	7.38895E+000	5.64566E-001	7.05140E+001	1.13593E+002	1.57037E+002	1.62323E+000	5.53911E-001	7.01008E-001	-3.35974E-002	5.18524E+000	-8.78835E+001	1.91579E-002	1.62323E+000	-1.41772E+002
1.42462E+002	3.59175E+002	9.11239E+001	7.20535E+001	1.21829E+000	1.26689E+000	3.43500E+003	3.77196E+002	1.00000E+000	1.87200E+003	6.20000E+001	2.61455E+005	1.54344E+000	1.89519E+001	2.07868E-002	2.16161E-002	5.78438E-002	6.22103E-002	5.23550E+004	9.12363E+001	7.20962E+001	6.40986E-003	6.40986E-003	3.82030E+005	1.17000E+002	1.06000E+002	0.00000E+000	7.51953E+001	1.37915E+002	1.62079E+002	1.00000E+002	4.38180E-001	7.09274E-002	0.00000E+000	9.73090E+000	6.45191E+000	6.34687E-001	7.05140E+001	1.13593E+002	1.57037E+002	1.60126E+000	5.53911E-001	7.01008E-001	-1.95573E-002	9.73090E+000	-9.68503E+001	1.91579E-002	1.60126E+000	-1.41784E+002
1.43076E+002	3.49218E+002	9.12510E+001	7.20813E+001	1.28603E+000	1.26839E+000	3.53100E+003	3.39172E+002	1.00000E+000	1.87300E+003	6.70000E+001	2.61597E+005	1.63120E+000	1.86874E+001	2.16423E-002	2.13455E-002	6.11396E-002	5.95900E-002	5.23550E+004	9.12357E+001	7.20966E+001	6.40986E-003	6.40986E-003	3.82030E+005	1.17000E+002	1.07000E+002	0.00000E+000	7.71848E+001	1.21536E+002	1.65620E+002	1.00000E+002	4.25233E-001	6.24698E-002	0.00000E+000	1.61615E+000	5.96434E+000	6.77174E-001	7.05140E+001	1.13593E+002	1.57037E+002	1.56708E+000	5.53911E-001	7.01008E-001	6.90547E-003	1.61615E+000	-1.30126E+002	1.91579E-002	1.56708E+000	-1.41838E+002
1.56672E+002	3.80132E+002	9.13039E+001	7.19352E+001	1.23872E+000	1.22525E+000	3.59000E+003	4.80199E+002	1.00000E+000	1.87400E+003	5.20000E+001	2.61714E+005	1.51774E+000	1.94970E+001	2.06741E-002	2.04493E-002	5.04588E-002	4.94702E-002	5.23550E+004	9.12357E+001	7.20956E+001	6.40986E-003	6.40986E-003	3.82030E+005	1.17000E+002	1.08000E+002	0.00000E+000	7.42207E+001	1.27989E+002	1.84823E+002	1.00000E+002	4.51180E-001	5.15517E-002	0.00000E+000	1.34564E+000	5.18976E+000	7.71821E-001	7.05140E+001	1.13593E+002	1.57037E+002	1.54608E+000	5.53911E-001	7.01008E-001	5.46531E-003	1.34564E+000	-1.29041E+002	1.91579E-002	1.54608E+000	-1.41870E+002
1.55060E+002	3.76016E+002	9.13222E+001	7.20495E+001	1.22951E+000	1.27848E+000	3.66400E+003	2.84271E+002	1.00000E+000	1.87500E+003	5.40000E+001	2.61841E+005	1.57190E+000	1.93911E+001	2.03120E-002	2.11210E-002	5.04084E-002	5.41330E-002	5.23550E+004	9.12370E+001	7.20949E+001	6.40986E-003	6.40986E-003	3.82030E+005	1.17000E+002	1.09000E+002	0.00000E+000	8.24026E+001	1.26706E+002	1.69226E+002	1.00000E+002	4.41729E-001	3.61001E-002	0.00000E+000	1.75189E+000	6.12102E+000	6.47754E-001	7.05140E+001	1.13593E+002	1.57037E+002	1.49774E+000	5.53911E-001	7.01008E-001	-1.95244E-002	1.75189E+000	-1.04892E+002	1.91579E-002	1.49774E+000	-1.41919E+002
1.45369E+002	3.45249E+002	9.11510E+001	7.20722E+001	1.31579E+000	1.26977E+000	3.55900E+003	4.05783E+002	1.00000E+000	1.87600E+003	6.60000E+001	2.61978E+005	1.67075E+000	1.85809E+001	2.20558E-002	2.12844E-002	7.34886E-002	6.86909E-002	5.23550E+004	9.12370E+001	7.20943E+001	6.40986E-003	6.40986E-003	3.82030E+005	1.17000E+002	1.10000E+002	0.00000E+000	6.60307E+001	1.09251E+002	1.89221E+002	1.00000E+002	4.24181E-001	6.82079E-002	0.00000E+000	2.87906E+002	4.39516E+000	9.15319E-001	7.05140E+001	1.13593E+002	1.57037E+002	1.69183E+000	5.53911E-001	7.01008E-001	1.77969E-002	-3.33966E+000	-1.45429E+002	1.91579E-002	1.69183E+000	-1.41697E+002
1.44610E+002	3.65815E+002	9.12476E+001	7.20992E+001	1.35840E+000	1.15244E+000	3.55200E+003	3.34104E+002	1.00000E+000	1.87700E+003	5.80000E+001	2.62110E+005	1.56547E+000	1.91263E+001	2.27924E-002	1.93367E-002	6.92550E-002	5.10087E-002	5.23550E+004	9.12383E+001	7.20943E+001	6.40986E-003	6.40986E-003	3.82030E+005	1.17000E+002	1.11000E+002	0.00000E+000	6.98505E+001	1.44452E+002	1.61918E+002	1.00000E+002	4.39304E-001	6.47680E-002	0.00000E+000	1.34340E+001	6.09617E+000	6.60568E-001	7.05140E+001	1.13593E+002	1.57037E+002	1.67670E+000	5.53911E-001	7.01008E-001	8.20272E-002	3.04680E+002	9.78632E+001	1.91579E-002	1.67670E+000	-1.41727E+002
1.51799E+002	3.34775E+002	9.12078E+001	7.20413E+001	1.25363E+000	1.11031E+000	2.90300E+003	3.01991E+002	1.00000E+000	1.87800E+003	7.10000E+001	2.62243E+005	1.39192E+000	1.82969E+001	2.32672E-002	2.06074E-002	6.22678E-002	4.98948E-002	5.23550E+004	9.12385E+001	7.20943E+001	6.40986E-003	6.40986E-003	3.82030E+005	1.17000E+002	1.12000E+002	0.00000E+000	6.94714E+001	1.07182E+002	1.65576E+002	1.00000E+002	3.98931E-001	6.12463E-002	0.00000E+000	2.89240E+002	5.72342E+000	7.78273E-001	7.05140E+001	1.13593E+002	1.57037E+002	1.66302E+000	5.53911E-001	7.01008E-001	6.06241E-002	2.89240E+002	1.05021E+002	1.91579E-002	1.66302E+000	-1.41736E+002
1.48656E+002	3.39988E+002	9.13155E+001	7.20157E+001	1.43282E+000	1.19785E+000	3.59700E+003	3.40768E+002	1.00000E+000	1.87900E+003	6.10000E+001	2.62360E+005	1.71631E+000	1.84388E+001	2.38903E-002	1.99725E-002	7.93795E-002	5.66679E-002	5.23550E+004	9.12385E+001	7.20947E+001	6.40986E-003	6.40986E-003	3.82030E+005	1.17000E+002	1.13000E+002	0.00000E+000	7.10339E+001	1.23473E+002	1.58456E+002	1.00000E+002	4.11968E-001	8.52026E-002	0.00000E+000	5.38715E+000	5.91592E+000	6.76424E-001	7.05140E+001	1.13593E+002	1.57037E+002	1.64252E+000	5.53911E-001	7.01008E-001	8.93202E-002	2.96633E+002	8.17662E+001	1.91579E-002	1.64252E+000	-1.41774E+002
1.54914E+002	2.75112E+002	9.13460E+001	7.19647E+001	1.22305E+000	1.20403E+000	2.52300E+003	3.19656E+002	1.00000E+000	1.88000E+003	1.05000E+002	2.62518E+005	1.47259E+000	1.65865E+001	2.43493E-002	2.39706E-002	6.49268E-002	6.30818E-002	5.23550E+004	9.12386E+001	7.20946E+001	6.40986E-003	6.40986E-003	3.82030E+005	1.17000E+002	1.14000E+002	0.00000E+000	5.87697E+001	8.38231E+001	1.36496E+002	1.00000E+002	3.25306E-001	7.94659E-002	0.00000E+000	2.86734E+002	6.05981E+000	7.88486E-001	7.05140E+001	1.13593E+002	1.57037E+002	1.60590E+000	5.53911E-001	7.01008E-001	7.83690E-003	-4.51144E+000	-1.37155E+002	1.91579E-002	1.60590E+000	-1.41816E+002
1.41600E+002	3.48572E+002	9.13068E+001	7.20709E+001	1.39482E+000	1.26598E+000	3.79600E+003	3.50935E+002	1.00000E+000	1.88100E+003	6.70000E+001	2.62633E+005	1.76581E+000	1.86701E+001	2.26389E-002	2.05477E-002	7.31494E-002	6.09383E-002	5.23550E+004	9.12387E+001	7.20946E+001	6.40986E-003	6.40986E-003	3.82030E+005	1.17000E+002	1.15000E+002	0.00000E+000	8.46603E+001	1.33180E+002	1.53991E+002	1.00000E+002	4.34742E-001	6.09037E-002	0.00000E+000	8.01068E+000	7.19203E+000	5.41623E-001	7.05140E+001	1.13593E+002	1.57037E+002	1.61517E+000	5.53911E-001	7.01008E-001	4.84236E-002	2.99256E+002	1.27353E+002	1.91579E-002	1.61517E+000	-1.41799E+002
1.33554E+002	2.53861E+002	9.13008E+001	7.20625E+001	1.23926E+000	1.15890E+000	2.27000E+003	2.50239E+002	1.00000E+000	1.88400E+003	5.31000E+002	2.63077E+005	1.43618E+000	1.59330E+001	2.60106E-002	2.43239E-002	6.66937E-002	5.90407E-002	5.23550E+004	9.12382E+001	7.20939E+001	6.40986E-003	6.40986E-003	3.82030E+005	1.17000E+002	1.16000E+002	0.00000E+000	5.43359E+001	8.38922E+001	1.17619E+002	1.00000E+002	2.98552E-001	9.42468E-002	0.00000E+000	3.87878E-001	7.27912E+000	6.92022E-001	7.05140E+001	1.13593E+002	1.57037E+002	1.54730E+000	5.53911E-001	7.01008E-001	3.35091E-002	2.91633E+002	1.34401E+002	1.91579E-002	1.54730E+000	-1.41866E+002
1.37287E+002	2.61148E+002	9.12812E+001	7.20615E+001	1.27011E+000	1.14561E+000	2.36400E+003	2.27063E+002	1.00000E+000	1.88500E+003	3.21000E+002	2.63199E+005	1.45505E+000	1.61601E+001	2.61227E-002	2.35620E-002	6.43181E-002	5.34327E-002	5.23550E+004	9.12385E+001	7.20946E+001	6.40986E-003	6.40986E-003	3.82030E+005	1.17000E+002	1.17000E+002	0.00000E+000	5.71715E+001	8.58723E+001	1.24378E+002	1.00000E+002	3.12003E-001	6.69800E-002	0.00000E+000	2.90214E+002	6.98138E+000	7.07044E-001	7.05140E+001	1.13593E+002	1.57037E+002	1.53143E+000	5.53911E-001	7.01008E-001	5.15392E-002	2.90214E+002	1.15198E+002	1.91579E-002	1.53143E+000	-1.41879E+002
1.51556E+002	2.55278E+002	9.11433E+001	7.21109E+001	1.23419E+000	1.24840E+000	2.42700E+003	3.02070E+002	1.00000E+000	1.89300E+003	2.37000E+002	2.64256E+005	1.54076E+000	1.59774E+001	2.50522E-002	2.53407E-002	8.38667E-002	8.57123E-002	5.60290E+004	9.11433E+001	7.21109E+001	8.38667E-002	8.57123E-002	2.42700E+003	1.00000E+000	1.00000E+000	0.00000E+000	5.00257E+001	8.44463E+001	1.35774E+002	1.00000E+002	3.14709E-001	1.10310E-001	0.00000E+000	2.89512E+002	5.68555E+000	8.56847E-001	5.00257E+001	8.44463E+001	1.35774E+002	2.89512E+002	5.68555E+000	8.56847E-001	-5.72593E-003	-1.73346E+000	-1.21480E+002	-5.72593E-003	-1.73346E+000	-1.21480E+002
1.45764E+002	2.51195E+002	9.13358E+001	7.19732E+001	1.25655E+000	1.22672E+000	2.40700E+003	3.40512E+002	1.00000E+000	1.89800E+003	3.49000E+002	2.64920E+005	1.54144E+000	1.58491E+001	2.56120E-002	2.50039E-002	7.99222E-002	7.63882E-002	5.61600E+004	9.13358E+001	7.19732E+001	7.99222E-002	7.63882E-002	2.40700E+003	1.00000E+000	1.00000E+000	0.00000E+000	6.02898E+001	9.21052E+001	1.14537E+002	1.00000E+002	3.11912E-001	1.55640E-001	0.00000E+000	4.17694E+000	8.37451E+000	5.84136E-001	6.02898E+001	9.21052E+001	1.14537E+002	4.17694E+000	8.37451E+000	5.84136E-001	1.20143E-002	4.17694E+000	-1.32434E+002	1.20143E-002	4.17694E+000	-1.32434E+002
1.34897E+002	2.49188E+002	9.14612E+001	7.20586E+001	1.38678E+000	1.33539E+000	2.76100E+003	3.45896E+002	1.00000E+000	1.90200E+003	1.76000E+002	2.65439E+005	1.85189E+000	1.57857E+001	2.63920E-002	2.54142E-002	1.17538E-001	1.09226E-001	5.62550E+004	9.14612E+001	7.20586E+001	1.17538E-001	1.09226E-001	2.76100E+003	1.00000E+000	1.00000E+000	0.00000E+000	5.31587E+001	1.00008E+002	1.07802E+002	1.00000E+002	3.05014E-001	1.22223E-001	0.00000E+000	1.42680E+001	7.78705E+000	5.86550E-001	5.31587E+001	1.00008E+002	1.07802E+002	1.42680E+001	7.78705E+000	5.86550E-001	1.88748E-002	1.42680E+001	-1.28900E+002	1.88748E-002	1.42680E+001	-1.28900E+002
1.30095E+002	2.57476E+002	9.12769E+001	7.20883E+001	1.35383E+000	1.25264E+000	2.70100E+003	2.45442E+002	1.00000E+000	1.90700E+003	3.31000E+002	2.66095E+005	1.69585E+000	1.60461E+001	2.60496E-002	2.41026E-002	7.11324E-002	6.16564E-002	5.63890E+004	9.12248E+001	7.20621E+001	4.51882E-002	4.51882E-002	7.47100E+003	3.00000E+000	1.00000E+000	0.00000E+000	5.41698E+001	9.41543E+001	1.17661E+002	1.00000E+002	3.10539E-001	6.07482E-002	0.00000E+000	6.29999E+000	7.05047E+000	6.54984E-001	5.20620E+001	1.01633E+002	1.13783E+002	1.27538E+001	4.39877E+000	6.31234E-001	3.88216E-002	2.97546E+002	1.35135E+002	5.73817E-003	1.27538E+001	-1.17885E+002
1.42148E+002	2.61016E+002	9.12214E+001	7.21468E+001	1.18152E+000	1.26868E+000	2.43500E+003	2.81849E+002	1.00000E+000	1.90900E+003	2.51000E+002	2.66349E+005	1.49897E+000	1.61560E+001	2.39437E-002	2.57101E-002	7.58589E-002	8.68107E-002	5.63890E+004	9.12252E+001	7.20620E+001	4.51882E-002	4.51882E-002	7.47100E+003	3.00000E+000	2.00000E+000	0.00000E+000	5.01146E+001	1.16861E+002	1.07989E+002	1.00000E+002	3.21503E-001	1.30600E-001	0.00000E+000	2.50209E+001	7.98912E+000	6.08783E-001	5.20620E+001	1.01633E+002	1.13783E+002	1.27243E+001	4.39877E+000	6.31234E-001	-3.55740E-002	2.50209E+001	-6.61277E+001	5.73817E-003	1.27243E+001	-1.17905E+002
1.48592E+002	2.58932E+002	9.11694E+001	7.19422E+001	1.21316E+000	1.19353E+000	2.33500E+003	3.47277E+002	1.00000E+000	1.91000E+003	3.14000E+002	2.66481E+005	1.44794E+000	1.60914E+001	2.51057E-002	2.46997E-002	6.93454E-002	6.72851E-002	5.63890E+004	9.12256E+001	7.20610E+001	4.51882E-002	4.51882E-002	7.47100E+003	3.00000E+000	3.00000E+000	0.00000E+000	5.16545E+001	9.44030E+001	1.15338E+002	1.00000E+002	3.05162E-001	1.38371E-001	0.00000E+000	7.93719E+000	7.49807E+000	6.62397E-001	5.20620E+001	1.01633E+002	1.13783E+002	1.27285E+001	4.39877E+000	6.31234E-001	8.15280E-003	7.93719E+000	-1.24979E+002	5.73817E-003	1.27285E+001	-1.17896E+002
1.30099E+002	2.46881E+002	9.13234E+001	7.19958E+001	1.36429E+000	1.37324E+000	2.83800E+003	2.15293E+002	1.00000E+000	1.91400E+003	3.76000E+002	2.67004E+005	1.87349E+000	1.57124E+001	2.56094E-002	2.57774E-002	6.68564E-002	6.76657E-002	5.65730E+004	9.13234E+001	7.19958E+001	6.68564E-002	6.76657E-002	2.83800E+003	1.00000E+000	1.00000E+000	0.00000E+000	5.81501E+001	9.80658E+001	1.06492E+002	1.00000E+002	3.07225E-001	5.71147E-002	0.00000E+000	1.23271E+001	8.44886E+000	5.33220E-001	5.81501E+001	9.80658E+001	1.06492E+002	1.23271E+001	8.44886E+000	5.33220E-001	-3.26986E-003	1.23271E+001	-1.09780E+002	-3.26986E-003	1.23271E+001	-1.09780E+002
1.20095E+002	2.45247E+002	9.13452E+001	7.20661E+001	1.36753E+000	1.17720E+000	2.44700E+003	3.02343E+002	1.00000E+000	1.91800E+003	6.55000E+002	2.67526E+005	1.60985E+000	1.56604E+001	2.76451E-002	2.37977E-002	7.95048E-002	6.02936E-002	5.66810E+004	9.11723E+001	7.20732E+001	3.52707E-002	3.52707E-002	1.55790E+004	6.00000E+000	1.00000E+000	0.00000E+000	5.02122E+001	7.63154E+001	1.21658E+002	1.00000E+002	2.89234E-001	8.50223E-002	0.00000E+000	2.88029E+002	6.06697E+000	7.99692E-001	6.10280E+001	8.56671E+001	1.19393E+002	2.89731E+002	3.01330E+000	6.38116E-001	7.47911E-002	2.88029E+002	8.89904E+001	6.32508E-003	-1.51447E+000	-1.32721E+002
1.25191E+002	2.50849E+002	9.10237E+001	7.19154E+001	1.30955E+000	1.34515E+000	2.71600E+003	3.20648E+002	1.00000E+000	1.92100E+003	1.23000E+002	2.67893E+005	1.76155E+000	1.58382E+001	2.51280E-002	2.58111E-002	9.38980E-002	9.88668E-002	5.66810E+004	9.11738E+001	7.20744E+001	3.52707E-002	3.52707E-002	1.55790E+004	6.00000E+000	2.00000E+000	0.00000E+000	6.70015E+001	5.95705E+001	1.23735E+002	1.00000E+002	2.91976E-001	1.30437E-001	0.00000E+000	2.73618E+002	5.84456E+000	7.87942E-001	6.10280E+001	8.56671E+001	1.19393E+002	2.89699E+002	3.01330E+000	6.38116E-001	-1.34107E-002	-1.76274E+001	-1.30058E+002	6.32508E-003	-1.54669E+000	-1.32705E+002
1.32675E+002	2.96524E+002	9.12126E+001	7.21436E+001	1.21777E+000	1.18860E+000	2.67600E+003	3.57827E+002	1.00000E+000	1.92200E+003	9.20000E+001	2.68011E+005	1.44744E+000	1.72199E+001	2.35408E-002	2.29770E-002	5.30760E-002	5.08421E-002	5.66810E+004	9.11742E+001	7.20743E+001	3.52707E-002	3.52707E-002	1.55790E+004	6.00000E+000	3.00000E+000	0.00000E+000	7.66118E+001	1.06235E+002	1.24165E+002	1.00000E+002	3.59216E-001	4.60716E-002	0.00000E+000	4.31635E+000	9.65942E+000	4.80305E-001	6.10280E+001	8.56671E+001	1.19393E+002	2.89658E+002	3.01330E+000	6.38116E-001	1.21211E-002	4.31635E+000	-1.32374E+002	6.32508E-003	-1.58746E+000	-1.32772E+002
1.25411E+002	2.57103E+002	9.11482E+001	7.21323E+001	1.38150E+000	1.27973E+000	2.78300E+003	2.53619E+002	1.00000E+000	1.92500E+003	4.23000E+002	2.68438E+005	1.76795E+000	1.60344E+001	2.61875E-002	2.42585E-002	8.58574E-002	7.42999E-002	5.66810E+004	9.11742E+001	7.20752E+001	3.52707E-002	3.52707E-002	1.55790E+004	6.00000E+000	4.00000E+000	0.00000E+000	5.28002E+001	7.98085E+001	1.31771E+002	1.00000E+002	3.07998E-001	8.52287E-002	0.00000E+000	2.87089E+002	5.48552E+000	8.29348E-001	6.10280E+001	8.56671E+001	1.19393E+002	2.89599E+002	3.01330E+000	6.38116E-001	3.82394E-002	2.87089E+002	1.25270E+002	6.32508E-003	-1.64655E+000	-1.32821E+002
1.27840E+002	2.45335E+002	9.11805E+001	7.21466E+001	1.25649E+000	1.25626E+000	2.40500E+003	3.21950E+002	1.00000E+000	1.92800E+003	8.24000E+002	2.68857E+005	1.57848E+000	1.56632E+001	2.56214E-002	2.56166E-002	6.81067E-002	6.80835E-002	5.66810E+004	9.11765E+001	7.20735E+001	3.52707E-002	3.52707E-002	1.55790E+004	6.00000E+000	5.00000E+000	0.00000E+000	6.37716E+001	7.83794E+001	1.02511E+002	1.00000E+002	2.86161E-001	8.12793E-002	0.00000E+000	2.87733E+002	9.58363E+000	5.10650E-001	6.10280E+001	8.56671E+001	1.19393E+002	2.89593E+002	3.01330E+000	6.38116E-001	9.38398E-005	-3.51227E+000	-1.28783E+002	6.32508E-003	-1.65265E+000	-1.32832E+002
1.29207E+002	2.67166E+002	9.11543E+001	7.20450E+001	1.15239E+000	1.34041E+000	2.55200E+003	3.01443E+002	1.00000E+000	1.93100E+003	1.43000E+002	2.69235E+005	1.54468E+000	1.63452E+001	2.28118E-002	2.65337E-002	6.99958E-002	9.32141E-002	5.66810E+004	9.11761E+001	7.20728E+001	3.52707E-002	3.52707E-002	1.55790E+004	6.00000E+000	6.00000E+000	0.00000E+000	5.50875E+001	1.14098E+002	1.10010E+002	1.00000E+002	3.26514E-001	9.85665E-002	0.00000E+000	2.15121E+001	8.33915E+000	5.69704E-001	6.10280E+001	8.56671E+001	1.19393E+002	2.89626E+002	3.01330E+000	6.38116E-001	-7.54254E-002	2.15121E+001	-2.91613E+001	6.32508E-003	-1.61993E+000	-1.32797E+002
1.14388E+002	2.46905E+002	9.11051E+001	7.19243E+001	1.42036E+000	1.34567E+000	2.87300E+003	2.42120E+002	1.00000E+000	1.93500E+003	6.13000E+002	2.69804E+005	1.91133E+000	1.57132E+001	2.64990E-002	2.51056E-002	7.58699E-002	6.86206E-002	5.71430E+004	9.12850E+001	7.23008E+001	4.87490E-003	4.87490E-003	8.34465E+005	1.28000E+002	1.00000E+000	0.00000E+000	4.43581E+001	8.16578E+001	1.23256E+002	1.00000E+002	2.90336E-001	8.21637E-002	0.00000E+000	7.08435E-001	5.32740E+000	8.40481E-001	1.83735E+002	1.77798E+002	3.40251E+002	2.75770E+002	3.50274E-001	7.50066E-001	2.70022E-002	2.91954E+002	1.41045E+002	-2.50653E-002	-1.54753E+001	-1.16776E+002
1.34610E+002	2.59900E+002	9.12372E+001	7.20693E+001	1.29458E+000	1.19728E+000	2.49800E+003	3.14481E+002	1.00000E+000	1.93600E+003	2.22000E+002	2.69919E+005	1.54997E+000	1.61214E+001	2.59019E-002	2.39551E-002	7.59252E-002	6.56553E-002	5.71430E+004	9.12844E+001	7.23016E+001	4.87490E-003	4.87490E-003	8.34465E+005	1.28000E+002	2.00000E+000	0.00000E+000	5.70239E+001	1.02095E+002	1.17172E+002	1.00000E+002	3.22806E-001	9.80300E-002	0.00000E+000	1.01713E+001	7.93958E+000	6.04808E-001	1.83735E+002	1.77798E+002	3.40251E+002	2.75797E+002	3.50274E-001	7.50066E-001	3.90463E-002	3.01417E+002	1.38792E+002	-2.50653E-002	-1.54485E+001	-1.16768E+002
1.29050E+002	2.46680E+002	9.10930E+001	7.20366E+001	1.31397E+000	1.25212E+000	2.49800E+003	2.44930E+002	1.00000E+000	1.93900E+003	4.13000E+002	2.70335E+005	1.64525E+000	1.57061E+001	2.62899E-002	2.50524E-002	8.32046E-002	7.59811E-002	5.71430E+004	9.12830E+001	7.23008E+001	4.87490E-003	4.87490E-003	8.34465E+005	1.28000E+002	3.00000E+000	0.00000E+000	4.28674E+001	8.52771E+001	1.20293E+002	1.00000E+002	2.89449E-001	7.03792E-002	0.00000E+000	3.65082E+000	5.87133E+000	8.17859E-001	1.83735E+002	1.77798E+002	3.40251E+002	2.75863E+002	3.50274E-001	7.50066E-001	2.41024E-002	3.65082E+000	-1.44466E+002	-2.50653E-002	-1.53825E+001	-1.16680E+002
1.34958E+002	3.07501E+002	9.12760E+001	7.21862E+001	1.33604E+000	1.37834E+000	3.48800E+003	2.68362E+002	1.00000E+000	1.94100E+003	7.70000E+001	2.70548E+005	1.84152E+000	1.75357E+001	2.26220E-002	2.33382E-002	6.71105E-002	7.11562E-002	5.71430E+004	9.12828E+001	7.23013E+001	4.87490E-003	4.87490E-003	8.34465E+005	1.28000E+002	4.00000E+000	0.00000E+000	8.45797E+001	8.63963E+001	1.44881E+002	1.00000E+002	3.68929E-001	7.07730E-002	0.00000E+000	2.77925E+002	6.26517E+000	6.48620E-001	1.83735E+002	1.77798E+002	3.40251E+002	2.75881E+002	3.50274E-001	7.50066E-001	-1.55832E-002	-1.33200E+001	-1.23717E+002	-2.50653E-002	-1.53645E+001	-1.16688E+002
1.40867E+002	5.67680E+002	9.13149E+001	7.22699E+001	1.22184E+000	1.31590E+000	5.67200E+003	5.46930E+002	1.00000E+000	1.94200E+003	2.30000E+001	2.70643E+005	1.60782E+000	2.38260E+001	1.62236E-002	1.74726E-002	4.55211E-002	5.22839E-002	5.71430E+004	9.12824E+001	7.23012E+001	4.87490E-003	4.87490E-003	8.34465E+005	1.28000E+002	5.00000E+000	0.00000E+000	1.41046E+002	1.61186E+002	2.73087E+002	1.00000E+002	6.71337E-001	3.29189E-002	0.00000E+000	2.81076E+002	4.45465E+000	7.15369E-001	1.83735E+002	1.77798E+002	3.40251E+002	2.75882E+002	3.50274E-001	7.50066E-001	-3.70666E-002	-1.01699E+001	-9.98750E+001	-2.50653E-002	-1.53633E+001	-1.16692E+002
1.47831E+002	5.32180E+002	9.13330E+001	7.22824E+001	1.20497E+000	1.25816E+000	5.02800E+003	5.21340E+002	1.00000E+000	1.94300E+003	2.70000E+001	2.70787E+005	1.51604E+000	2.30690E+001	1.69933E-002	1.77435E-002	5.31546E-002	5.76765E-002	5.71430E+004	9.12822E+001	7.23013E+001	4.87490E-003	4.87490E-003	8.34465E+005	1.28000E+002	6.00000E+000	0.00000E+000	1.24049E+002	1.48020E+002	2.71640E+002	1.00000E+002	6.33683E-001	5.22541E-002	0.00000E+000	2.81277E+002	4.15717E+000	8.14171E-001	1.83735E+002	1.77798E+002	3.40251E+002	2.75909E+002	3.50274E-001	7.50066E-001	-2.15955E-002	-9.96823E+000	-1.14629E+002	-2.50653E-002	-1.53364E+001	-1.16668E+002
1.45038E+002	4.64479E+002	9.13147E+001	7.22788E+001	1.28867E+000	1.39363E+000	5.15100E+003	6.97480E+002	1.00000E+000	1.94400E+003	3.60000E+001	2.70925E+005	1.79593E+000	2.15518E+001	1.79555E-002	1.94179E-002	6.40464E-002	7.44324E-002	5.71430E+004	9.12832E+001	7.23010E+001	4.87490E-003	4.87490E-003	8.34465E+005	1.28000E+002	7.00000E+000	0.00000E+000	1.11241E+002	1.25792E+002	2.38159E+002	1.00000E+002	5.53850E-001	9.44263E-002	0.00000E+000	2.79847E+002	4.08969E+000	8.17664E-001	1.83735E+002	1.77798E+002	3.40251E+002	2.75904E+002	3.50274E-001	7.50066E-001	-3.91291E-002	-1.13989E+001	-9.90858E+001	-2.50653E-002	-1.53410E+001	-1.16669E+002
1.38269E+002	5.09053E+002	9.12133E+001	7.22169E+001	1.19415E+000	1.30619E+000	4.93500E+003	3.97698E+002	1.00000E+000	1.94500E+003	3.10000E+001	2.71055E+005	1.55978E+000	2.25622E+001	1.69987E-002	1.85935E-002	4.79482E-002	5.67037E-002	5.71430E+004	9.12825E+001	7.23019E+001	4.87490E-003	4.87490E-003	8.34465E+005	1.28000E+002	8.00000E+000	0.00000E+000	1.22673E+002	1.54206E+002	2.44326E+002	1.00000E+002	6.08226E-001	4.19802E-002	0.00000E+000	2.84372E+002	4.88236E+000	6.99742E-001	1.83735E+002	1.77798E+002	3.40251E+002	2.75914E+002	3.50274E-001	7.50066E-001	-4.48090E-002	-6.87375E+000	-8.89506E+001	-2.50653E-002	-1.53315E+001	-1.16645E+002
1.32674E+002	4.95721E+002	9.11673E+001	7.23209E+001	1.25813E+000	1.43139E+000	5.50200E+003	4.97783E+002	1.00000E+000	1.94600E+003	3.30000E+001	2.71186E+005	1.80086E+000	2.22648E+001	1.69615E-002	1.92973E-002	5.27635E-002	6.74072E-002	5.71430E+004	9.12822E+001	7.23018E+001	4.87490E-003	4.87490E-003	8.34465E+005	1.28000E+002	9.00000E+000	0.00000E+000	1.29399E+002	1.29492E+002	2.51499E+002	1.00000E+002	5.95251E-001	4.07666E-002	0.00000E+000	2.76794E+002	4.14090E+000	7.81369E-001	1.83735E+002	1.77798E+002	3.40251E+002	2.75911E+002	3.50274E-001	7.50066E-001	-6.44211E-002	-1.44514E+001	-7.66859E+001	-2.50653E-002	-1.53344E+001	-1.16639E+002
1.41335E+002	5.62888E+002	9.12624E+001	7.22161E+001	1.22177E+000	1.30024E+000	5.55700E+003	7.65738E+002	1.00000E+000	1.94700E+003	2.30000E+001	2.71310E+005	1.58860E+000	2.37253E+001	1.63897E-002	1.74423E-002	4.48540E-002	5.03572E-002	5.71430E+004	9.12822E+001	7.23019E+001	4.87490E-003	4.87490E-003	8.34465E+005	1.28000E+002	1.00000E+001	0.00000E+000	1.42113E+002	1.44520E+002	2.87719E+002	1.00000E+002	6.69577E-001	3.69394E-002	0.00000E+000	2.77175E+002	3.95683E+000	8.13661E-001	1.83735E+002	1.77798E+002	3.40251E+002	2.75945E+002	3.50274E-001	7.50066E-001	-3.11138E-002	-1.40703E+001	-1.09557E+002	-2.50653E-002	-1.53010E+001	-1.16622E+002
1.41675E+002	4.44205E+002	9.12636E+001	7.22344E+001	1.28838E+000	1.37626E+000	4.86500E+003	3.58605E+002	1.00000E+000	1.94800E+003	3.60000E+001	2.71468E+005	1.77314E+000	2.10762E+001	1.84715E-002	1.97315E-002	5.10528E-002	5.77332E-002	5.71430E+004	9.12819E+001	7.23017E+001	4.87490E-003	4.87490E-003	8.34465E+005	1.28000E+002	1.10000E+001	0.00000E+000	1.09816E+002	1.13551E+002	2.26329E+002	1.00000E+002	5.24178E-001	4.84267E-002	0.00000E+000	2.77594E+002	4.18012E+000	8.23153E-001	1.83735E+002	1.77798E+002	3.40251E+002	2.75971E+002	3.50274E-001	7.50066E-001	-3.29824E-002	-1.36518E+001	-1.07327E+002	-2.50653E-002	-1.52741E+001	-1.16595E+002
1.44447E+002	4.85169E+002	9.13396E+001	7.22076E+001	1.12494E+000	1.32755E+000	4.50700E+003	4.55700E+002	1.00000E+000	1.94900E+003	3.10000E+001	2.71585E+005	1.49341E+000	2.20266E+001	1.67565E-002	1.97746E-002	4.48135E-002	6.10152E-002	5.71430E+004	9.12822E+001	7.23017E+001	4.87490E-003	4.87490E-003	8.34465E+005	1.28000E+002	1.20000E+001	0.00000E+000	1.22823E+002	1.38661E+002	2.31222E+002	1.00000E+002	5.75091E-001	4.01676E-002	0.00000E+000	2.81018E+002	5.15205E+000	6.93885E-001	1.83735E+002	1.77798E+002	3.40251E+002	2.75969E+002	3.50274E-001	7.50066E-001	-8.26153E-002	-1.02278E+001	-5.31689E+001	-2.50653E-002	-1.52763E+001	-1.16610E+002
1.45547E+002	5.41898E+002	9.13046E+001	7.22553E+001	1.22347E+000	1.27228E+000	5.25000E+003	5.01821E+002	1.00000E+000	1.95000E+003	2.30000E+001	2.71703E+005	1.55660E+000	2.32787E+001	1.68855E-002	1.75592E-002	4.82835E-002	5.19447E-002	5.71430E+004	9.12817E+001	7.23021E+001	4.87490E-003	4.87490E-003	8.34465E+005	1.28000E+002	1.30000E+001	0.00000E+000	1.37473E+002	1.43135E+002	2.79855E+002	1.00000E+002	6.53401E-001	3.89760E-002	0.00000E+000	2.77840E+002	4.10056E+000	8.07770E-001	1.83735E+002	1.77798E+002	3.40251E+002	2.75981E+002	3.50274E-001	7.50066E-001	-1.95584E-002	-1.34052E+001	-1.20011E+002	-2.50653E-002	-1.52649E+001	-1.16592E+002
1.33774E+002	4.80016E+002	9.12064E+001	7.23462E+001	1.33369E+000	1.38877E+000	5.47900E+003	5.07807E+002	1.00000E+000	1.95100E+003	3.50000E+001	2.71848E+005	1.85218E+000	2.19093E+001	1.80179E-002	1.87620E-002	5.69068E-002	6.14395E-002	5.71430E+004	9.12813E+001	7.23017E+001	4.87490E-003	4.87490E-003	8.34465E+005	1.28000E+002	1.40000E+001	0.00000E+000	1.14584E+002	1.43182E+002	2.28504E+002	1.00000E+002	5.67437E-001	5.09213E-002	0.00000E+000	2.84170E+002	4.60859E+000	7.03547E-001	1.83735E+002	1.77798E+002	3.40251E+002	2.75989E+002	3.50274E-001	7.50066E-001	-2.02311E-002	-7.07516E+000	-1.13020E+002	-2.50653E-002	-1.52561E+001	-1.16566E+002
1.39089E+002	5.22581E+002	9.12428E+001	7.22954E+001	1.27999E+000	1.39069E+000	5.74600E+003	5.26378E+002	1.00000E+000	1.95200E+003	2.80000E+001	2.71972E+005	1.78007E+000	2.28600E+001	1.68859E-002	1.83463E-002	5.08584E-002	5.94760E-002	5.71430E+004	9.12806E+001	7.23014E+001	4.87490E-003	4.87490E-003	8.34465E+005	1.28000E+002	1.50000E+001	0.00000E+000	1.41986E+002	1.38676E+002	2.51363E+002	1.00000E+002	6.21091E-001	4.46353E-002	0.00000E+000	2.76306E+002	4.51212E+000	7.01694E-001	1.83735E+002	1.77798E+002	3.40251E+002	2.75955E+002	3.50274E-001	7.50066E-001	-4.14498E-002	-1.49397E+001	-1.00336E+002	-2.50653E-002	-1.52905E+001	-1.16607E+002
1.41013E+002	5.26206E+002	9.12481E+001	7.22904E+001	1.27831E+000	1.33710E+000	5.57200E+003	3.27152E+002	1.00000E+000	1.95300E+003	2.80000E+001	2.72102E+005	1.70923E+000	2.29392E+001	1.71250E-002	1.79125E-002	5.14183E-002	5.59588E-002	5.71430E+004	9.12809E+001	7.23020E+001	4.87490E-003	4.87490E-003	8.34465E+005	1.28000E+002	1.60000E+001	0.00000E+000	1.58714E+002	1.08689E+002	2.75604E+002	1.00000E+002	6.33347E-001	3.58410E-002	0.00000E+000	2.67511E+002	3.77408E+000	8.51912E-001	1.83735E+002	1.77798E+002	3.40251E+002	2.75946E+002	3.50274E-001	7.50066E-001	-2.24762E-002	-2.37346E+001	-1.27537E+002	-2.50653E-002	-1.52990E+001	-1.16617E+002
1.40467E+002	5.26907E+002	9.13011E+001	7.22591E+001	1.25158E+000	1.31814E+000	5.39600E+003	3.45245E+002	1.00000E+000	1.95400E+003	2.30000E+001	2.72242E+005	1.64975E+000	2.29544E+001	1.70381E-002	1.79442E-002	4.40066E-002	4.84108E-002	5.71430E+004	9.12808E+001	7.23016E+001	4.87490E-003	4.87490E-003	8.34465E+005	1.28000E+002	1.70000E+001	0.00000E+000	1.46125E+002	1.47876E+002	2.40678E+002	1.00000E+002	6.24776E-001	2.65793E-002	0.00000E+000	2.77813E+002	5.31207E+000	6.15052E-001	1.83735E+002	1.77798E+002	3.40251E+002	2.75944E+002	3.50274E-001	7.50066E-001	-2.59017E-002	-1.34326E+001	-1.13955E+002	-2.50653E-002	-1.53017E+001	-1.16628E+002
1.39179E+002	5.57811E+002	9.13483E+001	7.22946E+001	1.23430E+000	1.32650E+000	5.67200E+003	4.87794E+002	1.00000E+000	1.95500E+003	2.10000E+001	2.72379E+005	1.63730E+000	2.36180E+001	1.63890E-002	1.76132E-002	4.80532E-002	5.50175E-002	5.71430E+004	9.12801E+001	7.23012E+001	4.87490E-003	4.87490E-003	8.34465E+005	1.28000E+002	1.80000E+001	0.00000E+000	1.56540E+002	1.35053E+002	2.70210E+002	1.00000E+002	6.55773E-001	3.89410E-002	0.00000E+000	2.72527E+002	4.32709E+000	7.36458E-001	1.83735E+002	1.77798E+002	3.40251E+002	2.75908E+002	3.50274E-001	7.50066E-001	-3.60030E-002	-1.87182E+001	-1.09466E+002	-2.50653E-002	-1.53371E+001	-1.16671E+002
[truncated: 6,046 more rows]
