# Supplementary material for: Super-resolution visualization of chromatin loop folding in human lymphoblastoid cells using interferometric photoactivated localization microscopy
Source: Sci Rep. 2022 May 20;12:8582. doi: 10.1038/s41598-022-12568-9 (PMC9122977; doi:10.1038/s41598-022-12568-9)
Supplement: Supplementary file 2 — Supplementary Information 2. [file 41598_2022_12568_MOESM2_ESM.zip › ChromoLooping-main/data/ascii_files/Run1-647_c123_sum_X5_processed_jsa_IDL_ASCII_image24.txt]

Offset	Amplitude	X Position	Y Position	X Peak Width	Y Peak Width	6 N Photons	ChiSquared	FitOK	Frame Number	Peak Index of Frame	Peak Global Index	12 X PkW * Y PkW	Sigma Amplitude	Sigma X Pos rtNph	Sigma Y Pos rtNph	Sigma X Pos Full	Sigma Y Pos Full	18 Grouped Index	Group X Position	Group Y Position	Group Sigma X Pos	Group Sigma Y Pos	Group N Photons	24 Group Size	Frame Index in Grp	Label Set	Amplitude L1	Amplitude L2	Amplitude L3	30 FitOK Labels	Zeta0	Sigma Amp L2	Sigma Amp L3	Z Position	Sigma Z	36 Coherence	Group A1	Group A2	Group A3	Group Z Position	Group Sigma Z	42 Group Coherence	XY Ellipticity	Unwrapped Z	Unwrapped Z Error	XY Group Ellipticity	Unwrapped Group Z	Unwrapped Group Z Error
3.83461E+002	2.26728E+003	8.82476E+001	6.53256E+001	1.54051E+000	1.39704E+000	2.96270E+004	1.30894E+004	1.00000E+000	6.30000E+001	3.00000E+000	1.07020E+004	2.15216E+000	4.76159E+001	8.94995E-003	8.11644E-003	6.57236E-002	5.41715E-002	2.32100E+003	8.81340E+001	6.52439E+001	2.86503E-002	2.86503E-002	1.89140E+005	8.00000E+000	1.00000E+000	0.00000E+000	6.31217E+002	7.84470E+002	8.27977E+002	1.00000E+002	2.63001E+000	5.60040E-002	0.00000E+000	2.74543E+002	4.15849E+000	3.35299E-001	4.53587E+002	6.18299E+002	7.50945E+002	2.70618E+002	1.09795E+000	5.02615E-001	4.88392E-002	2.74543E+002	1.02599E+002	3.80311E-002	2.70618E+002	1.09351E+002
3.76649E+002	1.84745E+003	8.82160E+001	6.52731E+001	1.50869E+000	1.35435E+000	2.30170E+004	1.26214E+004	1.00000E+000	6.50000E+001	3.20000E+001	1.10510E+004	2.04330E+000	4.29820E+001	9.94435E-003	8.92704E-003	7.40121E-002	5.97869E-002	2.32100E+003	8.81366E+001	6.52447E+001	2.86503E-002	2.86503E-002	1.89140E+005	8.00000E+000	2.00000E+000	0.00000E+000	4.32975E+002	6.20094E+002	7.56284E+002	1.00000E+002	2.11559E+000	8.02745E-002	0.00000E+000	2.71163E+002	2.96653E+000	5.33258E-001	4.53587E+002	6.18299E+002	7.50945E+002	2.70060E+002	1.09795E+000	5.02615E-001	5.39074E-002	2.71163E+002	9.41384E+001	3.80311E-002	2.70060E+002	1.08798E+002
3.88193E+002	1.84850E+003	8.81767E+001	6.52294E+001	1.44283E+000	1.29400E+000	2.11920E+004	9.93033E+003	1.00000E+000	6.60000E+001	3.90000E+001	1.12060E+004	1.86702E+000	4.29942E+001	9.91125E-003	8.88889E-003	6.43908E-002	5.19577E-002	2.32100E+003	8.81376E+001	6.52457E+001	2.86503E-002	2.86503E-002	1.89140E+005	8.00000E+000	3.00000E+000	0.00000E+000	4.37214E+002	6.28755E+002	7.57642E+002	1.00000E+002	2.13248E+000	7.12776E-002	0.00000E+000	2.71467E+002	3.13717E+000	5.25518E-001	4.53587E+002	6.18299E+002	7.50945E+002	2.69762E+002	1.09795E+000	5.02615E-001	5.43803E-002	2.71467E+002	9.39704E+001	3.80311E-002	2.69762E+002	1.08504E+002
2.55876E+002	1.60321E+003	8.79769E+001	6.51171E+001	1.51136E+000	1.46042E+000	2.11800E+004	7.39038E+003	1.00000E+000	6.70000E+001	1.55000E+002	1.14330E+004	2.20722E+000	4.00402E+001	1.03850E-002	1.00349E-002	9.42326E-002	8.80287E-002	2.32100E+003	8.81386E+001	6.52467E+001	2.86503E-002	2.86503E-002	1.89140E+005	8.00000E+000	4.00000E+000	0.00000E+000	4.10228E+002	4.87897E+002	7.21001E+002	1.00000E+002	1.89168E+000	6.56448E-002	0.00000E+000	2.60086E+002	2.72279E+000	6.05667E-001	4.53587E+002	6.18299E+002	7.50945E+002	2.69484E+002	1.09795E+000	5.02615E-001	1.71422E-002	2.60086E+002	1.19011E+002	3.80311E-002	2.69484E+002	1.08256E+002
2.66489E+002	1.74031E+003	8.81157E+001	6.52482E+001	1.54678E+000	1.46468E+000	2.36050E+004	1.01662E+004	1.00000E+000	6.80000E+001	6.40000E+001	1.15410E+004	2.26554E+000	4.17170E+001	1.00676E-002	9.53326E-003	8.82330E-002	7.91806E-002	2.32100E+003	8.81396E+001	6.52481E+001	2.86503E-002	2.86503E-002	1.89140E+005	8.00000E+000	5.00000E+000	0.00000E+000	3.99597E+002	5.75369E+002	7.26800E+002	1.00000E+002	1.98897E+000	6.21155E-002	0.00000E+000	2.69138E+002	2.76156E+000	5.65659E-001	4.53587E+002	6.18299E+002	7.50945E+002	2.69250E+002	1.09795E+000	5.02615E-001	2.72608E-002	2.69138E+002	1.18344E+002	3.80311E-002	2.69250E+002	1.08003E+002
2.79402E+002	1.75558E+003	8.80913E+001	6.52443E+001	1.52998E+000	1.43920E+000	2.32450E+004	1.05843E+004	1.00000E+000	6.90000E+001	6.20000E+001	1.17020E+004	2.20196E+000	4.18996E+001	1.00351E-002	9.43968E-003	8.89629E-002	7.87904E-002	2.32100E+003	8.81400E+001	6.52485E+001	2.86503E-002	2.86503E-002	1.89140E+005	8.00000E+000	6.00000E+000	0.00000E+000	4.36468E+002	5.83227E+002	7.12934E+002	1.00000E+002	2.02679E+000	7.49744E-002	0.00000E+000	2.68160E+002	3.16686E+000	4.97070E-001	4.53587E+002	6.18299E+002	7.50945E+002	2.68975E+002	1.09795E+000	5.02615E-001	3.05744E-002	2.68160E+002	1.14170E+002	3.80311E-002	2.68975E+002	1.07731E+002
2.83184E+002	1.85645E+003	8.81186E+001	6.52770E+001	1.53236E+000	1.42899E+000	2.44410E+004	1.32535E+004	1.00000E+000	7.00000E+001	4.00000E+001	1.18300E+004	2.18972E+000	4.30865E+001	9.80167E-003	9.14049E-003	9.14881E-002	7.96368E-002	2.32100E+003	8.81398E+001	6.52486E+001	2.86503E-002	2.86503E-002	1.89140E+005	8.00000E+000	7.00000E+000	0.00000E+000	4.35132E+002	6.11075E+002	7.64574E+002	1.00000E+002	2.11696E+000	8.01484E-002	0.00000E+000	2.68322E+002	2.82154E+000	5.44083E-001	4.53587E+002	6.18299E+002	7.50945E+002	2.68688E+002	1.09795E+000	5.02615E-001	3.49051E-002	2.68322E+002	1.10125E+002	3.80311E-002	2.68688E+002	1.07440E+002
2.81290E+002	1.72646E+003	8.81234E+001	6.52232E+001	1.53936E+000	1.43136E+000	2.28330E+004	9.17147E+003	1.00000E+000	7.10000E+001	7.50000E+001	1.20170E+004	2.20338E+000	4.15507E+001	1.01873E-002	9.47258E-003	8.91915E-002	7.72020E-002	2.32100E+003	8.81402E+001	6.52489E+001	2.86503E-002	2.86503E-002	1.89140E+005	8.00000E+000	8.00000E+000	0.00000E+000	3.92291E+002	5.99948E+002	7.16241E+002	1.00000E+002	1.99723E+000	6.30706E-002	0.00000E+000	2.71883E+002	2.87999E+000	5.51492E-001	4.53587E+002	6.18299E+002	7.50945E+002	2.68404E+002	1.09795E+000	5.02615E-001	3.63539E-002	2.71883E+002	1.12273E+002	3.80311E-002	2.68404E+002	1.07155E+002
2.58404E+002	1.72073E+003	8.80300E+001	6.51980E+001	1.48284E+000	1.32018E+000	2.05200E+004	7.77491E+003	1.00000E+000	8.60000E+001	8.00000E+001	1.43210E+004	1.95761E+000	4.14817E+001	1.03515E-002	9.21601E-003	7.77798E-002	6.18094E-002	3.09000E+003	8.80587E+001	6.52018E+001	3.09429E-002	3.09429E-002	1.01366E+005	5.00000E+000	1.00000E+000	0.00000E+000	4.43743E+002	7.51549E+002	5.46247E+002	1.00000E+002	2.04473E+000	3.96119E-002	0.00000E+000	1.65182E+001	4.63349E+000	3.61588E-001	4.18739E+002	7.27959E+002	5.31943E+002	1.54106E+001	1.99665E+000	3.77541E-001	5.80309E-002	3.07764E+002	1.26587E+002	4.21684E-002	3.06656E+002	1.41360E+002
2.55606E+002	1.55272E+003	8.81777E+001	6.53202E+001	1.50983E+000	1.35607E+000	1.93700E+004	5.23800E+003	1.00000E+000	8.70000E+001	6.69000E+002	1.45430E+004	2.04744E+000	3.94046E+001	1.08484E-002	9.74358E-003	5.88605E-002	4.76947E-002	3.09000E+003	8.80590E+001	6.52014E+001	3.09429E-002	3.09429E-002	1.01366E+005	5.00000E+000	2.00000E+000	0.00000E+000	3.81883E+002	6.83560E+002	5.01022E+002	1.00000E+002	1.83843E+000	3.36450E-002	0.00000E+000	1.41401E+001	4.36565E+000	3.95000E-001	4.18739E+002	7.27959E+002	5.31943E+002	1.49997E+001	1.99665E+000	3.77541E-001	5.36509E-002	3.05386E+002	1.28626E+002	4.21684E-002	3.06245E+002	1.40927E+002
2.44493E+002	1.69089E+003	8.80312E+001	6.51255E+001	1.48600E+000	1.35637E+000	2.06970E+004	4.75767E+003	1.00000E+000	8.80000E+001	9.80000E+001	1.46310E+004	2.01556E+000	4.11204E+001	1.03292E-002	9.42811E-003	7.04346E-002	5.88214E-002	3.09000E+003	8.80586E+001	6.52009E+001	3.09429E-002	3.09429E-002	1.01366E+005	5.00000E+000	3.00000E+000	0.00000E+000	4.15485E+002	7.45537E+002	5.60044E+002	1.00000E+002	2.01937E+000	3.35863E-002	0.00000E+000	1.14013E+001	4.17337E+000	3.99734E-001	4.18739E+002	7.27959E+002	5.31943E+002	1.46882E+001	1.99665E+000	3.77541E-001	4.56057E-002	3.02647E+002	1.33951E+002	4.21684E-002	3.05934E+002	1.40636E+002
2.47177E+002	1.69250E+003	8.80246E+001	6.51848E+001	1.49384E+000	1.39370E+000	2.11770E+004	6.91927E+003	1.00000E+000	8.90000E+001	8.80000E+001	1.47670E+004	2.08197E+000	4.11400E+001	1.02653E-002	9.57718E-003	9.49410E-002	8.27177E-002	3.09000E+003	8.80588E+001	6.52002E+001	3.09429E-002	3.09429E-002	1.01366E+005	5.00000E+000	4.00000E+000	0.00000E+000	4.55925E+002	7.47261E+002	5.19734E+002	1.00000E+002	2.02410E+000	4.78023E-002	0.00000E+000	2.11669E+001	4.84172E+000	3.40627E-001	4.18739E+002	7.27959E+002	5.31943E+002	1.43342E+001	1.99665E+000	3.77541E-001	3.46809E-002	2.11669E+001	-1.36798E+002	4.21684E-002	3.05580E+002	1.40284E+002
2.52907E+002	1.63648E+003	8.80379E+001	6.51830E+001	1.43437E+000	1.38164E+000	1.96020E+004	5.58796E+003	1.00000E+000	9.10000E+001	1.08000E+002	1.50750E+004	1.98178E+000	4.04534E+001	1.02450E-002	9.86837E-003	8.64692E-002	8.02775E-002	3.09000E+003	8.80594E+001	6.52000E+001	3.09429E-002	3.09429E-002	1.01366E+005	5.00000E+000	5.00000E+000	0.00000E+000	3.92246E+002	7.07724E+002	5.31041E+002	1.00000E+002	1.91366E+000	5.00973E-002	0.00000E+000	1.05034E+001	4.25589E+000	4.02783E-001	4.18739E+002	7.27959E+002	5.31943E+002	1.37643E+001	1.99665E+000	3.77541E-001	1.87231E-002	1.05034E+001	-1.32090E+002	4.21684E-002	3.05010E+002	1.39712E+002
2.33039E+002	1.45903E+003	8.78027E+001	6.50306E+001	1.44246E+000	1.34500E+000	1.72890E+004	6.10879E+003	1.00000E+000	9.70000E+001	3.82000E+002	1.60620E+004	1.94010E+000	3.81972E+001	1.09703E-002	1.02291E-002	7.60494E-002	6.62338E-002	3.48000E+003	8.78126E+001	6.49992E+001	2.78027E-002	2.78027E-002	7.05430E+004	4.00000E+000	1.00000E+000	0.00000E+000	3.39628E+002	6.28270E+002	5.04555E+002	1.00000E+002	1.72625E+000	5.39651E-002	0.00000E+000	2.27435E+000	4.22437E+000	4.32080E-001	3.49272E+002	6.45673E+002	5.08871E+002	3.98822E+000	2.11728E+000	4.26783E-001	3.49643E-002	2.93520E+002	1.35312E+002	4.57744E-002	2.95234E+002	1.26406E+002
2.57451E+002	1.50406E+003	8.77855E+001	6.49882E+001	1.42757E+000	1.29485E+000	1.70660E+004	5.15318E+003	1.00000E+000	9.90000E+001	2.41000E+002	1.63620E+004	1.84849E+000	3.87822E+001	1.09277E-002	9.91185E-003	7.09329E-002	5.85227E-002	3.48000E+003	8.78137E+001	6.49979E+001	2.78027E-002	2.78027E-002	7.05430E+004	4.00000E+000	2.00000E+000	0.00000E+000	3.45945E+002	6.34652E+002	5.32228E+002	1.00000E+002	1.77293E+000	4.64110E-002	0.00000E+000	2.89185E+002	4.16733E+000	4.40847E-001	3.49272E+002	6.45673E+002	5.08871E+002	3.44550E+000	2.11728E+000	4.26783E-001	4.87481E-002	2.89185E+002	1.17401E+002	4.57744E-002	2.94691E+002	1.25865E+002
2.35665E+002	1.52985E+003	8.78126E+001	6.49791E+001	1.45742E+000	1.29649E+000	1.77010E+004	5.51939E+003	1.00000E+000	1.01000E+002	1.42000E+002	1.66490E+004	1.88953E+000	3.91133E+001	1.09543E-002	9.74474E-003	7.23630E-002	5.74560E-002	3.48000E+003	8.78143E+001	6.49959E+001	2.78027E-002	2.78027E-002	7.05430E+004	4.00000E+000	3.00000E+000	0.00000E+000	3.54619E+002	6.93006E+002	5.04709E+002	1.00000E+002	1.82102E+000	4.41599E-002	0.00000E+000	9.48114E+000	4.05787E+000	4.44543E-001	3.49272E+002	6.45673E+002	5.08871E+002	2.90863E+000	2.11728E+000	4.26783E-001	5.84359E-002	3.00727E+002	1.19168E+002	4.57744E-002	2.94154E+002	1.25324E+002
2.22102E+002	1.44469E+003	8.78517E+001	6.49915E+001	1.51558E+000	1.39503E+000	1.84870E+004	6.29410E+003	1.00000E+000	1.02000E+002	3.18000E+002	1.68350E+004	2.11427E+000	3.80091E+001	1.11467E-002	1.02601E-002	7.96210E-002	6.75889E-002	3.48000E+003	8.78147E+001	6.49959E+001	2.78027E-002	2.78027E-002	7.05430E+004	4.00000E+000	4.00000E+000	0.00000E+000	3.56244E+002	6.26801E+002	4.95329E+002	1.00000E+002	1.73398E+000	5.39000E-002	0.00000E+000	2.79120E+000	4.43048E+000	3.98407E-001	3.49272E+002	6.45673E+002	5.08871E+002	2.67230E+000	2.11728E+000	4.26783E-001	4.14181E-002	2.94037E+002	1.29504E+002	4.57744E-002	2.93918E+002	1.25081E+002
2.52549E+002	1.38548E+003	8.74837E+001	6.47495E+001	1.27369E+000	1.18947E+000	1.30840E+004	2.36743E+003	1.00000E+000	1.06000E+002	6.63000E+002	1.74360E+004	1.51502E+000	3.72220E+001	1.11351E-002	1.03988E-002	4.82747E-002	4.22862E-002	3.76700E+003	8.74837E+001	6.47495E+001	4.82747E-002	4.22862E-002	1.30840E+004	1.00000E+000	1.00000E+000	0.00000E+000	2.67292E+002	6.82370E+002	4.81369E+002	1.00000E+002	1.67687E+000	3.77239E-002	0.00000E+000	7.94403E+000	3.60834E+000	5.81478E-001	2.67292E+002	6.82370E+002	4.81369E+002	7.94403E+000	3.60834E+000	5.81478E-001	3.41933E-002	2.99190E+002	1.41778E+002	3.41933E-002	2.99190E+002	1.41778E+002
2.36508E+002	1.21440E+003	8.74962E+001	6.47873E+001	1.27461E+000	1.23169E+000	1.18660E+004	2.80858E+003	1.00000E+000	1.17000E+002	3.00000E+000	1.89380E+004	1.56993E+000	3.48483E+001	1.17011E-002	1.13070E-002	5.36623E-002	5.02035E-002	4.10300E+003	8.75078E+001	6.47951E+001	6.94155E-003	6.94155E-003	6.66685E+005	7.80000E+001	1.00000E+000	0.00000E+000	2.40317E+002	6.08754E+002	4.11913E+002	1.00000E+002	1.47824E+000	5.02279E-002	0.00000E+000	8.12616E+000	3.82711E+000	5.75689E-001	2.11215E+002	4.68956E+002	2.83674E+002	1.81965E+001	5.68922E-001	5.16653E-001	1.71266E-002	8.12616E+000	-1.32863E+002	3.02583E-002	1.81965E+001	-1.35400E+002
2.39032E+002	8.47428E+002	8.76113E+001	6.48303E+001	1.30850E+000	1.21753E+000	8.39300E+003	2.13295E+003	1.00000E+000	1.18000E+002	2.10000E+001	1.91160E+004	1.59314E+000	2.91106E+001	1.42829E-002	1.32899E-002	6.96332E-002	6.05064E-002	4.10300E+003	8.75078E+001	6.47952E+001	6.94155E-003	6.94155E-003	6.66685E+005	7.80000E+001	2.00000E+000	0.00000E+000	1.74832E+002	3.91245E+002	2.90001E+002	1.00000E+002	1.00335E+000	9.44160E-002	0.00000E+000	2.44208E+000	5.03389E+000	5.20414E-001	2.11215E+002	4.68956E+002	2.83674E+002	1.80912E+001	5.68922E-001	5.16653E-001	3.60135E-002	2.93688E+002	1.34484E+002	3.02583E-002	1.80912E+001	-1.35523E+002
2.79430E+002	1.10694E+003	8.75761E+001	6.48295E+001	1.28259E+000	1.18489E+000	1.04790E+004	4.04223E+003	1.00000E+000	1.19000E+002	4.00000E+000	1.92470E+004	1.51972E+000	3.32707E+001	1.25293E-002	1.15749E-002	7.24298E-002	6.19940E-002	4.10300E+003	8.75082E+001	6.47946E+001	6.94155E-003	6.94155E-003	6.66685E+005	7.80000E+001	3.00000E+000	0.00000E+000	2.21327E+002	5.48205E+002	3.46200E+002	1.00000E+002	1.30893E+000	1.19992E-001	0.00000E+000	1.29863E+001	4.13863E+000	5.66494E-001	2.11215E+002	4.68956E+002	2.83674E+002	1.79733E+001	5.68922E-001	5.16653E-001	3.95939E-002	3.04232E+002	1.41532E+002	3.02583E-002	1.79733E+001	-1.35635E+002
2.84583E+002	1.18986E+003	8.75484E+001	6.48149E+001	1.23248E+000	1.19453E+000	1.09280E+004	3.85908E+003	1.00000E+000	1.20000E+002	3.00000E+000	1.93900E+004	1.47224E+000	3.44943E+001	1.17899E-002	1.14268E-002	6.45962E-002	6.07524E-002	4.10300E+003	8.75086E+001	6.47947E+001	6.94155E-003	6.94155E-003	6.66685E+005	7.80000E+001	4.00000E+000	0.00000E+000	2.23259E+002	6.18810E+002	3.70511E+002	1.00000E+002	1.42246E+000	9.69095E-002	0.00000E+000	1.46464E+001	3.67542E+000	6.24646E-001	2.11215E+002	4.68956E+002	2.83674E+002	1.77150E+001	5.68922E-001	5.16653E-001	1.56390E-002	1.46464E+001	-1.24932E+002	3.02583E-002	1.77150E+001	-1.35889E+002
2.74201E+002	1.21770E+003	8.75693E+001	6.48566E+001	1.29141E+000	1.23682E+000	1.20890E+004	2.53549E+003	1.00000E+000	1.21000E+002	4.00000E+000	1.95340E+004	1.59724E+000	3.48956E+001	1.17455E-002	1.12489E-002	5.52849E-002	5.08249E-002	4.10300E+003	8.75096E+001	6.47935E+001	6.94155E-003	6.94155E-003	6.66685E+005	7.80000E+001	5.00000E+000	0.00000E+000	2.46023E+002	5.82969E+002	4.09812E+002	1.00000E+002	1.45221E+000	5.61405E-002	0.00000E+000	5.28583E+000	4.01085E+000	5.44226E-001	2.11215E+002	4.68956E+002	2.83674E+002	1.74333E+001	5.68922E-001	5.16653E-001	2.15936E-002	5.28583E+000	-1.39984E+002	3.02583E-002	1.74333E+001	-1.36174E+002
2.53812E+002	1.20258E+003	8.75874E+001	6.48050E+001	1.31102E+000	1.20547E+000	1.18210E+004	2.96791E+003	1.00000E+000	1.22000E+002	4.00000E+000	1.96940E+004	1.58039E+000	3.46782E+001	1.20582E-002	1.10873E-002	6.11228E-002	5.18823E-002	4.10300E+003	8.75088E+001	6.47930E+001	6.94155E-003	6.94155E-003	6.66685E+005	7.80000E+001	6.00000E+000	0.00000E+000	2.47298E+002	6.09392E+002	3.62362E+002	1.00000E+002	1.43093E+000	6.85687E-002	0.00000E+000	1.63566E+001	3.87012E+000	5.70373E-001	2.11215E+002	4.68956E+002	2.83674E+002	1.71923E+001	5.68922E-001	5.16653E-001	4.19451E-002	3.07602E+002	1.42590E+002	3.02583E-002	1.71923E+001	-1.36419E+002
2.76201E+002	1.15362E+003	8.75798E+001	6.47945E+001	1.28419E+000	1.16970E+000	1.08000E+004	3.90143E+003	1.00000E+000	1.23000E+002	4.00000E+000	1.98430E+004	1.50211E+000	3.39650E+001	1.23571E-002	1.12554E-002	6.76734E-002	5.63606E-002	4.10300E+003	8.75084E+001	6.47931E+001	6.94155E-003	6.94155E-003	6.66685E+005	7.80000E+001	7.00000E+000	0.00000E+000	2.55891E+002	5.89426E+002	3.29432E+002	1.00000E+002	1.38013E+000	9.08979E-002	0.00000E+000	2.15085E+001	4.20737E+000	5.48894E-001	2.11215E+002	4.68956E+002	2.83674E+002	1.69291E+001	5.68922E-001	5.16653E-001	4.66566E-002	3.12754E+002	1.43082E+002	3.02583E-002	1.69291E+001	-1.36681E+002
2.72569E+002	1.07773E+003	8.75634E+001	6.48517E+001	1.25235E+000	1.16729E+000	9.82700E+003	3.97638E+003	1.00000E+000	1.24000E+002	8.00000E+000	1.99990E+004	1.46186E+000	3.28288E+001	1.26332E-002	1.17752E-002	7.61968E-002	6.63532E-002	4.10300E+003	8.75080E+001	6.47937E+001	6.94155E-003	6.94155E-003	6.66685E+005	7.80000E+001	8.00000E+000	0.00000E+000	2.34749E+002	5.21638E+002	3.18389E+002	1.00000E+002	1.26195E+000	1.25276E-001	0.00000E+000	1.59894E+001	4.69305E+000	5.15876E-001	2.11215E+002	4.68956E+002	2.83674E+002	1.66664E+001	5.68922E-001	5.16653E-001	3.51515E-002	1.59894E+001	-1.42366E+002	3.02583E-002	1.66664E+001	-1.36940E+002
2.50708E+002	8.77343E+002	8.75260E+001	6.48622E+001	1.26331E+000	1.22342E+000	8.44000E+003	3.54147E+003	1.00000E+000	1.25000E+002	2.00000E+001	2.01640E+004	1.54556E+000	2.96200E+001	1.37512E-002	1.33169E-002	7.97524E-002	7.48774E-002	4.10300E+003	8.75074E+001	6.47924E+001	6.94155E-003	6.94155E-003	6.66685E+005	7.80000E+001	9.00000E+000	0.00000E+000	1.98945E+002	4.49361E+002	2.51154E+002	1.00000E+002	1.05682E+000	1.55856E-001	0.00000E+000	2.14243E+001	4.84301E+000	5.39417E-001	2.11215E+002	4.68956E+002	2.83674E+002	1.63908E+001	5.68922E-001	5.16653E-001	1.60428E-002	2.14243E+001	-1.18535E+002	3.02583E-002	1.63908E+001	-1.37209E+002
2.47238E+002	1.11177E+003	8.75527E+001	6.47718E+001	1.25741E+000	1.21040E+000	1.05460E+004	2.94903E+003	1.00000E+000	1.26000E+002	6.00000E+000	2.02970E+004	1.52197E+000	3.33433E+001	1.22442E-002	1.17866E-002	5.71344E-002	5.30510E-002	4.10300E+003	8.75068E+001	6.47923E+001	6.94155E-003	6.94155E-003	6.66685E+005	7.80000E+001	1.00000E+001	0.00000E+000	2.40158E+002	5.39201E+002	3.40070E+002	1.00000E+002	1.31393E+000	7.21315E-002	0.00000E+000	1.28298E+001	4.51478E+000	5.17643E-001	2.11215E+002	4.68956E+002	2.83674E+002	1.61054E+001	5.68922E-001	5.16653E-001	1.90458E-002	1.28298E+001	-1.30001E+002	3.02583E-002	1.61054E+001	-1.37500E+002
2.37143E+002	9.98509E+002	8.75221E+001	6.47842E+001	1.26661E+000	1.20749E+000	9.51500E+003	1.72821E+003	1.00000E+000	1.27000E+002	1.00000E+001	2.04480E+004	1.52942E+000	3.15992E+001	1.29849E-002	1.23788E-002	5.14797E-002	4.69532E-002	4.10300E+003	8.75069E+001	6.47916E+001	6.94155E-003	6.94155E-003	6.66685E+005	7.80000E+001	1.10000E+001	0.00000E+000	1.99727E+002	4.97929E+002	3.11420E+002	1.00000E+002	1.18387E+000	5.33286E-002	0.00000E+000	1.14238E+001	4.31359E+000	5.70385E-001	2.11215E+002	4.68956E+002	2.83674E+002	1.58356E+001	5.68922E-001	5.16653E-001	2.38956E-002	1.14238E+001	-1.36047E+002	3.02583E-002	1.58356E+001	-1.37765E+002
2.39839E+002	1.09774E+003	8.74870E+001	6.48070E+001	1.29855E+000	1.20442E+000	1.06830E+004	2.55344E+003	1.00000E+000	1.28000E+002	6.00000E+000	2.06030E+004	1.56399E+000	3.31321E+001	1.25635E-002	1.16528E-002	5.63366E-002	4.86841E-002	4.10300E+003	8.75067E+001	6.47914E+001	6.94155E-003	6.94155E-003	6.66685E+005	7.80000E+001	1.20000E+001	0.00000E+000	2.41036E+002	5.75265E+002	3.08926E+002	1.00000E+002	1.32216E+000	6.19281E-002	0.00000E+000	2.18818E+001	4.03824E+000	5.75006E-001	2.11215E+002	4.68956E+002	2.83674E+002	1.56335E+001	5.68922E-001	5.16653E-001	3.76067E-002	2.18818E+001	-1.38858E+002	3.02583E-002	1.56335E+001	-1.37961E+002
2.47124E+002	1.05598E+003	8.75358E+001	6.48025E+001	1.29115E+000	1.24683E+000	1.05680E+004	3.22231E+003	1.00000E+000	1.29000E+002	5.00000E+000	2.07560E+004	1.60984E+000	3.24959E+001	1.25597E-002	1.21286E-002	6.56448E-002	6.13057E-002	4.10300E+003	8.75065E+001	6.47917E+001	6.94155E-003	6.94155E-003	6.66685E+005	7.80000E+001	1.30000E+001	0.00000E+000	2.32735E+002	5.38880E+002	3.02720E+002	1.00000E+002	1.26207E+000	8.24401E-002	0.00000E+000	1.95720E+001	4.24233E+000	5.50314E-001	2.11215E+002	4.68956E+002	2.83674E+002	1.54411E+001	5.68922E-001	5.16653E-001	1.74636E-002	1.95720E+001	-1.21745E+002	3.02583E-002	1.54411E+001	-1.38162E+002
2.64628E+002	8.85697E+002	8.74597E+001	6.48353E+001	1.30377E+000	1.17479E+000	8.44500E+003	3.45318E+003	1.00000E+000	1.30000E+002	2.00000E+001	2.09130E+004	1.53166E+000	2.97607E+001	1.41873E-002	1.27839E-002	8.07246E-002	6.58055E-002	4.10300E+003	8.75061E+001	6.47914E+001	6.94155E-003	6.94155E-003	6.66685E+005	7.80000E+001	1.40000E+001	0.00000E+000	2.17293E+002	4.26176E+002	2.47291E+002	1.00000E+002	1.04705E+000	1.45006E-001	0.00000E+000	2.15949E+001	5.66230E+000	4.61231E-001	2.11215E+002	4.68956E+002	2.83674E+002	1.52331E+001	5.68922E-001	5.16653E-001	5.20361E-002	3.12840E+002	1.37813E+002	3.02583E-002	1.52331E+001	-1.38357E+002
2.56713E+002	9.20757E+002	8.75056E+001	6.48839E+001	1.33199E+000	1.24775E+000	9.48900E+003	2.50748E+003	1.00000E+000	1.31000E+002	1.70000E+001	2.10520E+004	1.66199E+000	3.03440E+001	1.36739E-002	1.28090E-002	7.17232E-002	6.31146E-002	4.10300E+003	8.75057E+001	6.47907E+001	6.94155E-003	6.94155E-003	6.66685E+005	7.80000E+001	1.50000E+001	0.00000E+000	1.91908E+002	4.57290E+002	2.81052E+002	1.00000E+002	1.09180E+000	1.00872E-001	0.00000E+000	1.25278E+001	4.48022E+000	5.49923E-001	2.11215E+002	4.68956E+002	2.83674E+002	1.50287E+001	5.68922E-001	5.16653E-001	3.26571E-002	1.25278E+001	-1.43393E+002	3.02583E-002	1.50287E+001	-1.38568E+002
2.76714E+002	9.70558E+002	8.75314E+001	6.48176E+001	1.26807E+000	1.18475E+000	9.08800E+003	4.65000E+003	1.00000E+000	1.32000E+002	1.10000E+001	2.11940E+004	1.50234E+000	3.11538E+001	1.33017E-002	1.24277E-002	8.52249E-002	7.45411E-002	4.10300E+003	8.75057E+001	6.47895E+001	6.94155E-003	6.94155E-003	6.66685E+005	7.80000E+001	1.60000E+001	0.00000E+000	2.03427E+002	4.99099E+002	2.80920E+002	1.00000E+002	1.15495E+000	1.76003E-001	0.00000E+000	1.76288E+001	4.35854E+000	5.77611E-001	2.11215E+002	4.68956E+002	2.83674E+002	1.48520E+001	5.68922E-001	5.16653E-001	3.39698E-002	1.76288E+001	-1.39572E+002	3.02583E-002	1.48520E+001	-1.38750E+002
2.59452E+002	1.27100E+003	8.74947E+001	6.48121E+001	1.28364E+000	1.19495E+000	1.21410E+004	2.02922E+003	1.00000E+000	1.33000E+002	2.00000E+000	2.13270E+004	1.53389E+000	3.56510E+001	1.16498E-002	1.08448E-002	5.31072E-002	4.62129E-002	4.10300E+003	8.75059E+001	6.47897E+001	6.94155E-003	6.94155E-003	6.66685E+005	7.80000E+001	1.70000E+001	0.00000E+000	2.72532E+002	6.34332E+002	3.77039E+002	1.00000E+002	1.50749E+000	4.58501E-002	0.00000E+000	1.49702E+001	4.01379E+000	5.42662E-001	2.11215E+002	4.68956E+002	2.83674E+002	1.47148E+001	5.68922E-001	5.16653E-001	3.57855E-002	1.49702E+001	-1.43992E+002	3.02583E-002	1.47148E+001	-1.38881E+002
2.00273E+002	7.87605E+002	8.75868E+001	6.47976E+001	1.31055E+000	1.13794E+000	7.31800E+003	1.47009E+003	1.00000E+000	1.34000E+002	3.20000E+001	2.14960E+004	1.49133E+000	2.80643E+001	1.53200E-002	1.33022E-002	6.32896E-002	4.82241E-002	4.10300E+003	8.75058E+001	6.47891E+001	6.94155E-003	6.94155E-003	6.66685E+005	7.80000E+001	1.80000E+001	0.00000E+000	1.80072E+002	3.97710E+002	2.28678E+002	1.00000E+002	9.47429E-001	7.14542E-002	0.00000E+000	1.82795E+001	5.36901E+000	5.22542E-001	2.11215E+002	4.68956E+002	2.83674E+002	1.45898E+001	5.68922E-001	5.16653E-001	7.04987E-002	3.09525E+002	1.15509E+002	3.02583E-002	1.45898E+001	-1.39021E+002
2.32814E+002	1.21238E+003	8.75132E+001	6.47777E+001	1.30089E+000	1.20179E+000	1.17970E+004	1.92045E+003	1.00000E+000	1.35000E+002	1.00000E+000	2.16000E+004	1.56339E+000	3.48192E+001	1.19772E-002	1.10648E-002	4.86690E-002	4.17779E-002	4.10300E+003	8.75063E+001	6.47894E+001	6.94155E-003	6.94155E-003	6.66685E+005	7.80000E+001	1.90000E+001	0.00000E+000	2.76035E+002	5.69839E+002	3.70546E+002	1.00000E+002	1.42802E+000	3.54287E-002	0.00000E+000	1.04340E+001	4.68329E+000	4.71818E-001	2.11215E+002	4.68956E+002	2.83674E+002	1.44367E+001	5.68922E-001	5.16653E-001	3.95984E-002	3.01680E+002	1.38985E+002	3.02583E-002	1.44367E+001	-1.39163E+002
2.25907E+002	1.20030E+003	8.74460E+001	6.48017E+001	1.34907E+000	1.20120E+000	1.20770E+004	2.19819E+003	1.00000E+000	1.36000E+002	1.00000E+000	2.17480E+004	1.62050E+000	3.46454E+001	1.22759E-002	1.09304E-002	5.52335E-002	4.41039E-002	4.10300E+003	8.75055E+001	6.47900E+001	6.94155E-003	6.94155E-003	6.66685E+005	7.80000E+001	2.00000E+001	0.00000E+000	2.59473E+002	5.80719E+002	3.74619E+002	1.00000E+002	1.42562E+000	4.41637E-002	0.00000E+000	9.34418E+000	4.24516E+000	5.14444E-001	2.11215E+002	4.68956E+002	2.83674E+002	1.42553E+001	5.68922E-001	5.16653E-001	5.79826E-002	3.00590E+002	1.19548E+002	3.02583E-002	1.42553E+001	-1.39333E+002
2.25493E+002	1.45002E+003	8.74392E+001	6.47859E+001	1.31848E+000	1.21063E+000	1.43880E+004	1.96642E+003	1.00000E+000	1.37000E+002	1.00000E+000	2.18920E+004	1.59619E+000	3.80792E+001	1.09919E-002	1.00928E-002	4.20959E-002	3.57425E-002	4.10300E+003	8.75053E+001	6.47902E+001	6.94155E-003	6.94155E-003	6.66685E+005	7.80000E+001	2.10000E+001	0.00000E+000	3.35151E+002	7.23694E+002	4.09000E+002	1.00000E+002	1.72488E+000	1.96363E-002	0.00000E+000	1.95280E+001	3.88510E+000	5.15002E-001	2.11215E+002	4.68956E+002	2.83674E+002	1.40837E+001	5.68922E-001	5.16653E-001	4.26454E-002	3.10774E+002	1.45094E+002	3.02583E-002	1.40837E+001	-1.39504E+002
2.20589E+002	1.50384E+003	8.74891E+001	6.47514E+001	1.36488E+000	1.21839E+000	1.55140E+004	2.76306E+003	1.00000E+000	1.38000E+002	1.00000E+000	2.20310E+004	1.66296E+000	3.87794E+001	1.09580E-002	9.78196E-003	4.99454E-002	4.00725E-002	4.10300E+003	8.75055E+001	6.47905E+001	6.94155E-003	6.94155E-003	6.66685E+005	7.80000E+001	2.20000E+001	0.00000E+000	3.39800E+002	7.30794E+002	4.54383E+002	1.00000E+002	1.79057E+000	3.18774E-002	0.00000E+000	1.25134E+001	3.87684E+000	4.97017E-001	2.11215E+002	4.68956E+002	2.83674E+002	1.38569E+001	5.68922E-001	5.16653E-001	5.67043E-002	3.03759E+002	1.24010E+002	3.02583E-002	1.38569E+001	-1.39739E+002
2.06877E+002	1.18696E+003	8.74310E+001	6.48145E+001	1.30479E+000	1.22658E+000	1.18070E+004	1.45971E+003	1.00000E+000	1.39000E+002	3.00000E+000	2.21790E+004	1.60043E+000	3.44523E+001	1.20080E-002	1.12882E-002	4.81735E-002	4.27658E-002	4.10300E+003	8.75053E+001	6.47903E+001	6.94155E-003	6.94155E-003	6.66685E+005	7.80000E+001	2.30000E+001	0.00000E+000	2.51145E+002	5.95785E+002	3.62797E+002	1.00000E+002	1.41996E+000	2.67868E-002	0.00000E+000	1.18227E+001	4.02479E+000	5.48780E-001	2.11215E+002	4.68956E+002	2.83674E+002	1.35930E+001	5.68922E-001	5.16653E-001	3.08963E-002	1.18227E+001	-1.42381E+002	3.02583E-002	1.35930E+001	-1.39993E+002
2.03449E+002	1.31683E+003	8.75334E+001	6.47486E+001	1.36552E+000	1.25857E+000	1.40210E+004	2.01468E+003	1.00000E+000	1.40000E+002	1.00000E+000	2.23290E+004	1.71860E+000	3.62881E+001	1.15321E-002	1.06289E-002	5.40540E-002	4.61245E-002	4.10300E+003	8.75056E+001	6.47902E+001	6.94155E-003	6.94155E-003	6.66685E+005	7.80000E+001	2.40000E+001	0.00000E+000	3.00766E+002	6.42953E+002	3.90212E+002	1.00000E+002	1.56664E+000	3.55468E-002	0.00000E+000	1.39633E+001	4.07830E+000	4.96984E-001	2.11215E+002	4.68956E+002	2.83674E+002	1.33517E+001	5.68922E-001	5.16653E-001	4.07552E-002	3.05209E+002	1.41375E+002	3.02583E-002	1.33517E+001	-1.40251E+002
1.97792E+002	9.43778E+002	8.74961E+001	6.47797E+001	1.32241E+000	1.22473E+000	9.49800E+003	1.03244E+003	1.00000E+000	1.41000E+002	9.00000E+000	2.24910E+004	1.61960E+000	3.07210E+001	1.35691E-002	1.25668E-002	5.11205E-002	4.41321E-002	4.10300E+003	8.75054E+001	6.47898E+001	6.94155E-003	6.94155E-003	6.66685E+005	7.80000E+001	2.50000E+001	0.00000E+000	2.39697E+002	4.40817E+002	2.77286E+002	1.00000E+002	1.12547E+000	3.74220E-002	0.00000E+000	1.49350E+001	5.96084E+000	4.13131E-001	2.11215E+002	4.68956E+002	2.83674E+002	1.30849E+001	5.68922E-001	5.16653E-001	3.83486E-002	3.06181E+002	1.44713E+002	3.02583E-002	1.30849E+001	-1.40512E+002
1.86416E+002	6.86891E+002	8.74252E+001	6.47934E+001	1.31091E+000	1.16176E+000	6.51300E+003	8.35190E+002	1.00000E+000	1.42000E+002	4.60000E+001	2.26750E+004	1.52296E+000	2.62086E+001	1.62435E-002	1.43955E-002	5.40469E-002	4.30293E-002	4.10300E+003	8.75050E+001	6.47903E+001	6.94155E-003	6.94155E-003	6.66685E+005	7.80000E+001	2.60000E+001	0.00000E+000	1.51080E+002	3.56383E+002	1.86952E+002	1.00000E+002	8.16155E-001	4.85764E-002	0.00000E+000	2.06857E+001	5.16719E+000	5.75528E-001	2.11215E+002	4.68956E+002	2.83674E+002	1.27744E+001	5.68922E-001	5.16653E-001	6.03160E-002	3.11931E+002	1.28510E+002	3.02583E-002	1.27744E+001	-1.40811E+002
1.91039E+002	8.45719E+002	8.74229E+001	6.47648E+001	1.25694E+000	1.18332E+000	7.84400E+003	8.37375E+002	1.00000E+000	1.43000E+002	2.20000E+001	2.28100E+004	1.48737E+000	2.90813E+001	1.41921E-002	1.33609E-002	4.22861E-002	3.77807E-002	4.10300E+003	8.75047E+001	6.47905E+001	6.94155E-003	6.94155E-003	6.66685E+005	7.80000E+001	2.70000E+001	0.00000E+000	1.76174E+002	4.09957E+002	2.82646E+002	1.00000E+002	1.01871E+000	2.69200E-002	0.00000E+000	1.99945E+000	5.07527E+000	5.33929E-001	2.11215E+002	4.68956E+002	2.83674E+002	1.24850E+001	5.68922E-001	5.16653E-001	3.01681E-002	2.93245E+002	1.39747E+002	3.02583E-002	1.24850E+001	-1.41100E+002
1.88652E+002	6.40831E+002	8.73568E+001	6.47346E+001	1.21378E+000	1.21355E+000	5.88900E+003	7.69039E+002	1.00000E+000	1.44000E+002	6.40000E+001	2.29890E+004	1.47299E+000	2.53146E+001	1.58169E-002	1.58139E-002	5.06305E-002	5.06124E-002	4.10300E+003	8.75047E+001	6.47897E+001	6.94155E-003	6.94155E-003	6.66685E+005	7.80000E+001	2.80000E+001	0.00000E+000	1.39391E+002	3.03855E+002	1.98923E+002	1.00000E+002	7.53609E-001	4.82689E-002	0.00000E+000	6.63153E+000	6.25326E+000	5.00131E-001	2.11215E+002	4.68956E+002	2.83674E+002	1.22026E+001	5.68922E-001	5.16653E-001	9.41461E-005	6.63153E+000	-1.18154E+002	3.02583E-002	1.22026E+001	-1.41373E+002
1.73959E+002	5.10650E+002	8.74497E+001	6.47234E+001	1.27081E+000	1.21843E+000	4.92500E+003	5.82903E+002	1.00000E+000	1.45000E+002	1.43000E+002	2.31730E+004	1.54839E+000	2.25976E+001	1.81083E-002	1.73618E-002	5.99656E-002	5.53696E-002	4.10300E+003	8.75053E+001	6.47911E+001	6.94155E-003	6.94155E-003	6.66685E+005	7.80000E+001	2.90000E+001	0.00000E+000	1.05689E+002	2.82809E+002	1.46050E+002	1.00000E+002	6.27963E-001	6.46924E-002	0.00000E+000	1.79501E+001	5.36617E+000	6.37299E-001	2.11215E+002	4.68956E+002	2.83674E+002	1.18371E+001	5.68922E-001	5.16653E-001	2.10440E-002	1.79501E+001	-1.26776E+002	3.02583E-002	1.18371E+001	-1.41753E+002
1.74184E+002	5.75786E+002	8.76989E+001	6.47702E+001	1.32248E+000	1.28614E+000	6.07000E+003	5.04089E+002	1.00000E+000	1.47000E+002	8.50000E+001	2.34310E+004	1.70089E+000	2.39955E+001	1.69744E-002	1.65079E-002	5.54046E-002	5.25568E-002	4.10300E+003	8.75056E+001	6.47908E+001	6.94155E-003	6.94155E-003	6.66685E+005	7.80000E+001	3.00000E+001	0.00000E+000	1.27240E+002	2.70167E+002	2.02330E+002	1.00000E+002	7.03036E-001	3.68875E-002	0.00000E+000	2.86358E+002	6.23516E+000	4.94048E-001	2.11215E+002	4.68956E+002	2.83674E+002	1.11379E+001	5.68922E-001	5.16653E-001	1.39320E-002	-4.88776E+000	-1.42865E+002	3.02583E-002	1.11379E+001	-1.42491E+002
1.94500E+002	8.34516E+002	8.76306E+001	6.47403E+001	1.25773E+000	1.17398E+000	7.68700E+003	1.10324E+003	1.00000E+000	1.48000E+002	1.90000E+001	2.35210E+004	1.47656E+000	2.88880E+001	1.43453E-002	1.33901E-002	5.52657E-002	4.84197E-002	4.10300E+003	8.75061E+001	6.47901E+001	6.94155E-003	6.94155E-003	6.66685E+005	7.80000E+001	3.10000E+001	0.00000E+000	1.84504E+002	4.15867E+002	2.50720E+002	1.00000E+002	9.99346E-001	5.01804E-002	0.00000E+000	1.06984E+001	5.21726E+000	5.24675E-001	2.11215E+002	4.68956E+002	2.83674E+002	1.07712E+001	5.68922E-001	5.16653E-001	3.44386E-002	3.01944E+002	1.44270E+002	3.02583E-002	1.07712E+001	-1.42848E+002
1.73301E+002	5.97150E+002	8.77065E+001	6.48090E+001	1.34665E+000	1.24213E+000	6.19200E+003	4.77335E+002	1.00000E+000	1.49000E+002	7.20000E+001	2.37040E+004	1.67272E+000	2.44366E+001	1.71135E-002	1.57853E-002	5.37212E-002	4.61537E-002	4.10300E+003	8.75056E+001	6.47897E+001	6.94155E-003	6.94155E-003	6.66685E+005	7.80000E+001	3.20000E+001	0.00000E+000	1.46992E+002	2.77586E+002	1.81581E+002	1.00000E+002	7.11918E-001	3.12114E-002	0.00000E+000	7.96576E+000	7.20345E+000	4.23404E-001	2.11215E+002	4.68956E+002	2.83674E+002	1.03932E+001	5.68922E-001	5.16653E-001	4.03733E-002	2.99211E+002	1.35726E+002	3.02583E-002	1.03932E+001	-1.43236E+002
1.80169E+002	9.16204E+002	8.76017E+001	6.47654E+001	1.33741E+000	1.24475E+000	9.46500E+003	1.05914E+003	1.00000E+000	1.50000E+002	9.00000E+000	2.37990E+004	1.66474E+000	3.02689E+001	1.37469E-002	1.27944E-002	5.39676E-002	4.70079E-002	4.10300E+003	8.75059E+001	6.47884E+001	6.94155E-003	6.94155E-003	6.66685E+005	7.80000E+001	3.30000E+001	0.00000E+000	2.08124E+002	4.23329E+002	2.96184E+002	1.00000E+002	1.08836E+000	3.93973E-002	0.00000E+000	2.13074E-001	5.32257E+000	4.63479E-001	2.11215E+002	4.68956E+002	2.83674E+002	1.00578E+001	5.68922E-001	5.16653E-001	3.58865E-002	2.91459E+002	1.32380E+002	3.02583E-002	1.00578E+001	-1.43556E+002
2.10245E+002	1.20320E+003	8.75364E+001	6.47532E+001	1.33155E+000	1.22060E+000	1.21500E+004	1.54529E+003	1.00000E+000	1.51000E+002	2.00000E+000	2.39370E+004	1.62529E+000	3.46871E+001	1.20801E-002	1.10735E-002	4.55278E-002	3.85418E-002	4.10300E+003	8.75064E+001	6.47873E+001	6.94155E-003	6.94155E-003	6.66685E+005	7.80000E+001	3.40000E+001	0.00000E+000	2.55868E+002	5.94947E+002	3.77262E+002	1.00000E+002	1.44113E+000	2.58397E-002	0.00000E+000	5.42303E+000	4.07033E+000	5.34926E-001	2.11215E+002	4.68956E+002	2.83674E+002	9.70697E+000	5.68922E-001	5.16653E-001	4.34735E-002	2.96669E+002	1.30156E+002	3.02583E-002	9.70697E+000	-1.43897E+002
2.28967E+002	1.61701E+003	8.74916E+001	6.47492E+001	1.28694E+000	1.24399E+000	1.61020E+004	2.69537E+003	1.00000E+000	1.52000E+002	0.00000E+000	2.40720E+004	1.60094E+000	4.02121E+001	1.01419E-002	9.80343E-003	4.88198E-002	4.56936E-002	4.10300E+003	8.75059E+001	6.47875E+001	6.94155E-003	6.94155E-003	6.66685E+005	7.80000E+001	3.50000E+001	0.00000E+000	3.51461E+002	7.66483E+002	5.15280E+002	1.00000E+002	1.91618E+000	3.28148E-002	0.00000E+000	1.65204E+000	3.78399E+000	4.99828E-001	2.11215E+002	4.68956E+002	2.83674E+002	9.31219E+000	5.68922E-001	5.16653E-001	1.69680E-002	1.65204E+000	-1.39186E+002	3.02583E-002	9.31219E+000	-1.44284E+002
2.23424E+002	1.57164E+003	8.75310E+001	6.47439E+001	1.29513E+000	1.25100E+000	1.58310E+004	2.45436E+003	1.00000E+000	1.53000E+002	0.00000E+000	2.42140E+004	1.62021E+000	3.96440E+001	1.02934E-002	9.94267E-003	4.70717E-002	4.40028E-002	4.10300E+003	8.75066E+001	6.47885E+001	6.94155E-003	6.94155E-003	6.66685E+005	7.80000E+001	3.60000E+001	0.00000E+000	3.25393E+002	7.71267E+002	4.92015E+002	1.00000E+002	1.86400E+000	2.84909E-002	0.00000E+000	3.91986E+000	3.50555E+000	5.44128E-001	2.11215E+002	4.68956E+002	2.83674E+002	8.94403E+000	5.68922E-001	5.16653E-001	1.73337E-002	3.91986E+000	-1.37273E+002	3.02583E-002	8.94403E+000	-1.44659E+002
2.11327E+002	1.26277E+003	8.74633E+001	6.47452E+001	1.26465E+000	1.22239E+000	1.21600E+004	1.52165E+003	1.00000E+000	1.54000E+002	2.00000E+000	2.43600E+004	1.54591E+000	3.55354E+001	1.14685E-002	1.10852E-002	4.05972E-002	3.80487E-002	4.10300E+003	8.75073E+001	6.47870E+001	6.94155E-003	6.94155E-003	6.66685E+005	7.80000E+001	3.70000E+001	0.00000E+000	2.70128E+002	5.77710E+002	4.23291E+002	1.00000E+002	1.49032E+000	2.03464E-002	0.00000E+000	2.85491E+002	4.39877E+000	4.94782E-001	2.11215E+002	4.68956E+002	2.83674E+002	8.55804E+000	5.68922E-001	5.16653E-001	1.69920E-002	2.85491E+002	1.44635E+002	3.02583E-002	8.55804E+000	-1.45034E+002
1.72691E+002	9.43414E+002	8.75408E+001	6.47487E+001	1.29273E+000	1.21356E+000	9.21300E+003	1.43036E+003	1.00000E+000	1.55000E+002	1.60000E+001	2.45190E+004	1.56880E+000	3.07150E+001	1.34681E-002	1.26433E-002	5.17325E-002	4.58228E-002	4.10300E+003	8.75085E+001	6.47876E+001	6.94155E-003	6.94155E-003	6.66685E+005	7.80000E+001	3.80000E+001	0.00000E+000	2.20648E+002	4.38916E+002	3.05798E+002	1.00000E+002	1.13281E+000	3.79493E-002	0.00000E+000	2.90287E+002	5.54334E+000	4.51065E-001	2.11215E+002	4.68956E+002	2.83674E+002	8.15839E+000	5.68922E-001	5.16653E-001	3.15854E-002	2.90287E+002	1.35398E+002	3.02583E-002	8.15839E+000	-1.45446E+002
1.60155E+002	7.54130E+002	8.75170E+001	6.47152E+001	1.31990E+000	1.20553E+000	7.46400E+003	9.99464E+002	1.00000E+000	1.56000E+002	3.80000E+001	2.46910E+004	1.59118E+000	2.74614E+001	1.52776E-002	1.39538E-002	5.22212E-002	4.39725E-002	4.10300E+003	8.75077E+001	6.47875E+001	6.94155E-003	6.94155E-003	6.66685E+005	7.80000E+001	3.90000E+001	0.00000E+000	1.82841E+002	3.43175E+002	2.34491E+002	1.00000E+002	8.92875E-001	3.41223E-002	0.00000E+000	1.59540E+000	6.63958E+000	4.18393E-001	2.11215E+002	4.68956E+002	2.83674E+002	7.82513E+000	5.68922E-001	5.16653E-001	4.52891E-002	2.92841E+002	1.24534E+002	3.02583E-002	2.99071E+002	1.45469E+002
1.58703E+002	7.38355E+002	8.75115E+001	6.47789E+001	1.33383E+000	1.24589E+000	7.61500E+003	8.34273E+002	1.00000E+000	1.57000E+002	4.30000E+001	2.48510E+004	1.66181E+000	2.71727E+001	1.52850E-002	1.42773E-002	4.93696E-002	4.34070E-002	4.10300E+003	8.75070E+001	6.47882E+001	6.94155E-003	6.94155E-003	6.66685E+005	7.80000E+001	4.00000E+001	0.00000E+000	1.62266E+002	3.43293E+002	2.38224E+002	1.00000E+002	8.72531E-001	3.00106E-002	0.00000E+000	2.88966E+002	5.67800E+000	4.84374E-001	2.11215E+002	4.68956E+002	2.83674E+002	7.47284E+000	5.68922E-001	5.16653E-001	3.40868E-002	2.88966E+002	1.31654E+002	3.02583E-002	2.98718E+002	1.45119E+002
1.47277E+002	5.73905E+002	8.74370E+001	6.47383E+001	1.32353E+000	1.27259E+000	5.99700E+003	4.11807E+002	1.00000E+000	1.58000E+002	7.80000E+001	2.50400E+004	1.68430E+000	2.39563E+001	1.70909E-002	1.64331E-002	4.66666E-002	4.34039E-002	4.10300E+003	8.75064E+001	6.47875E+001	6.94155E-003	6.94155E-003	6.66685E+005	7.80000E+001	4.10000E+001	0.00000E+000	1.49496E+002	2.78845E+002	1.60365E+002	1.00000E+002	6.92245E-001	2.10695E-002	0.00000E+000	1.58886E+001	7.07580E+000	4.37995E-001	2.11215E+002	4.68956E+002	2.83674E+002	7.07587E+000	5.68922E-001	5.16653E-001	1.96226E-002	1.58886E+001	-1.27476E+002	3.02583E-002	2.98321E+002	1.44733E+002
1.55771E+002	7.29415E+002	8.73794E+001	6.47343E+001	1.31222E+000	1.20509E+000	7.17400E+003	6.50422E+002	1.00000E+000	1.59000E+002	4.90000E+001	2.51650E+004	1.58134E+000	2.70077E+001	1.54926E-002	1.42278E-002	4.77326E-002	4.06921E-002	4.10300E+003	8.75063E+001	6.47870E+001	6.94155E-003	6.94155E-003	6.66685E+005	7.80000E+001	4.20000E+001	0.00000E+000	1.69870E+002	3.53038E+002	2.11390E+002	1.00000E+002	8.62629E-001	3.01561E-002	0.00000E+000	9.01508E+000	5.84638E+000	4.84667E-001	2.11215E+002	4.68956E+002	2.83674E+002	6.69427E+000	5.68922E-001	5.16653E-001	4.25572E-002	3.00261E+002	1.34677E+002	3.02583E-002	2.97940E+002	1.44361E+002
1.57844E+002	7.59233E+002	8.76052E+001	6.48784E+001	1.34418E+000	1.32252E+000	8.33500E+003	1.22173E+003	1.00000E+000	1.61000E+002	3.80000E+001	2.54620E+004	1.77771E+000	2.75542E+001	1.47233E-002	1.44860E-002	5.64506E-002	5.47130E-002	4.10300E+003	8.75066E+001	6.47864E+001	6.94155E-003	6.94155E-003	6.66685E+005	7.80000E+001	4.30000E+001	0.00000E+000	1.68057E+002	3.67822E+002	2.32427E+002	1.00000E+002	9.01902E-001	3.85174E-002	0.00000E+000	2.91180E+000	5.21134E+000	5.04439E-001	2.11215E+002	4.68956E+002	2.83674E+002	5.86176E+000	5.68922E-001	5.16653E-001	8.12475E-003	2.91180E+000	-1.29528E+002	3.02583E-002	2.97107E+002	1.43495E+002
1.80980E+002	7.74571E+002	8.74927E+001	6.47950E+001	1.30357E+000	1.24957E+000	7.83800E+003	1.08802E+003	1.00000E+000	1.62000E+002	3.40000E+001	2.56100E+004	1.62890E+000	2.78311E+001	1.47242E-002	1.41142E-002	5.56332E-002	5.12944E-002	4.10300E+003	8.75059E+001	6.47863E+001	6.94155E-003	6.94155E-003	6.66685E+005	7.80000E+001	4.40000E+001	0.00000E+000	1.75138E+002	3.73580E+002	2.36130E+002	1.00000E+002	9.21445E-001	5.41206E-002	0.00000E+000	3.03827E+000	5.51982E+000	4.91116E-001	2.11215E+002	4.68956E+002	2.83674E+002	5.47455E+000	5.68922E-001	5.16653E-001	2.11498E-002	3.03827E+000	-1.41795E+002	3.02583E-002	2.96720E+002	1.43124E+002
1.79724E+002	8.09955E+002	8.74997E+001	6.48824E+001	1.31936E+000	1.27830E+000	8.46400E+003	9.72656E+002	1.00000E+000	1.63000E+002	2.90000E+001	2.57550E+004	1.68654E+000	2.84597E+001	1.43408E-002	1.38946E-002	5.74638E-002	5.40649E-002	4.10300E+003	8.75055E+001	6.47869E+001	6.94155E-003	6.94155E-003	6.66685E+005	7.80000E+001	4.50000E+001	0.00000E+000	1.89390E+002	4.13806E+002	2.52617E+002	1.00000E+002	1.00494E+000	3.98269E-002	0.00000E+000	4.71039E+000	5.14222E+000	5.07309E-001	2.11215E+002	4.68956E+002	2.83674E+002	5.04510E+000	5.68922E-001	5.16653E-001	1.58034E-002	4.71039E+000	-1.35016E+002	3.02583E-002	2.96291E+002	1.42695E+002
1.81764E+002	7.74972E+002	8.75220E+001	6.48216E+001	1.31233E+000	1.21967E+000	7.71000E+003	9.60447E+002	1.00000E+000	1.64000E+002	3.50000E+001	2.59140E+004	1.60061E+000	2.78383E+001	1.49457E-002	1.38904E-002	5.51294E-002	4.79244E-002	4.10300E+003	8.75051E+001	6.47858E+001	6.94155E-003	6.94155E-003	6.66685E+005	7.80000E+001	4.60000E+001	0.00000E+000	1.79624E+002	3.85203E+002	2.23685E+002	1.00000E+002	9.26409E-001	4.81001E-002	0.00000E+000	8.28729E+000	5.40178E+000	5.05996E-001	2.11215E+002	4.68956E+002	2.83674E+002	4.55389E+000	5.68922E-001	5.16653E-001	3.65966E-002	2.99533E+002	1.39775E+002	3.02583E-002	2.95799E+002	1.42199E+002
1.86701E+002	8.17987E+002	8.75656E+001	6.48540E+001	1.28613E+000	1.20806E+000	7.90800E+003	8.95549E+002	1.00000E+000	1.65000E+002	3.10000E+001	2.60600E+004	1.55372E+000	2.86005E+001	1.44628E-002	1.35848E-002	5.28107E-002	4.68533E-002	4.10300E+003	8.75042E+001	6.47857E+001	6.94155E-003	6.94155E-003	6.66685E+005	7.80000E+001	4.70000E+001	0.00000E+000	1.79608E+002	4.16981E+002	2.33111E+002	1.00000E+002	9.74716E-001	4.18531E-002	0.00000E+000	8.46356E+000	4.88367E+000	5.52627E-001	2.11215E+002	4.68956E+002	2.83674E+002	4.09003E+000	5.68922E-001	5.16653E-001	3.13025E-002	2.99709E+002	1.45092E+002	3.02583E-002	2.95336E+002	1.41729E+002
1.81036E+002	6.67867E+002	8.75603E+001	6.48234E+001	1.26391E+000	1.20883E+000	6.35600E+003	9.72762E+002	1.00000E+000	1.66000E+002	4.70000E+001	2.62200E+004	1.52786E+000	2.58431E+001	1.58535E-002	1.51626E-002	5.63932E-002	5.17962E-002	4.10300E+003	8.75038E+001	6.47853E+001	6.94155E-003	6.94155E-003	6.66685E+005	7.80000E+001	4.80000E+001	0.00000E+000	1.35295E+002	3.14071E+002	2.25153E+002	1.00000E+002	7.90653E-001	6.18617E-002	0.00000E+000	2.81496E+002	5.62290E+000	5.35376E-001	2.11215E+002	4.68956E+002	2.83674E+002	3.66278E+000	5.68922E-001	5.16653E-001	2.22770E-002	2.81496E+002	1.35573E+002	3.02583E-002	2.94908E+002	1.41302E+002
1.93450E+002	8.22165E+002	8.75365E+001	6.48162E+001	1.29224E+000	1.19469E+000	7.90200E+003	1.38980E+003	1.00000E+000	1.67000E+002	2.30000E+001	2.63530E+004	1.54383E+000	2.86734E+001	1.45370E-002	1.34397E-002	5.83763E-002	5.01887E-002	4.10300E+003	8.75030E+001	6.47849E+001	6.94155E-003	6.94155E-003	6.66685E+005	7.80000E+001	4.90000E+001	0.00000E+000	2.07277E+002	4.05550E+002	2.19214E+002	1.00000E+002	9.78624E-001	5.08435E-002	0.00000E+000	1.47766E+001	5.64557E+000	4.78228E-001	2.11215E+002	4.68956E+002	2.83674E+002	3.24701E+000	5.68922E-001	5.16653E-001	3.92244E-002	3.06022E+002	1.43691E+002	3.02583E-002	2.94493E+002	1.40890E+002
1.62171E+002	7.95384E+002	8.75143E+001	6.47719E+001	1.29076E+000	1.23805E+000	7.90500E+003	8.42089E+002	1.00000E+000	1.68000E+002	3.20000E+001	2.65170E+004	1.59802E+000	2.82026E+001	1.45176E-002	1.39247E-002	5.02850E-002	4.64480E-002	4.10300E+003	8.75028E+001	6.47832E+001	6.94155E-003	6.94155E-003	6.66685E+005	7.80000E+001	5.00000E+001	0.00000E+000	1.74352E+002	4.00700E+002	2.32871E+002	1.00000E+002	9.48865E-001	3.86577E-002	0.00000E+000	4.86835E+000	4.99776E+000	5.40114E-001	2.11215E+002	4.68956E+002	2.83674E+002	2.81342E+000	5.68922E-001	5.16653E-001	2.08437E-002	4.86835E+000	-1.39676E+002	3.02583E-002	2.94059E+002	1.40459E+002
1.60518E+002	7.21977E+002	8.74652E+001	6.47724E+001	1.29896E+000	1.23385E+000	7.19500E+003	4.93091E+002	1.00000E+000	1.69000E+002	3.90000E+001	2.66730E+004	1.60273E+000	2.68696E+001	1.53137E-002	1.45461E-002	4.03647E-002	3.67331E-002	4.10300E+003	8.75025E+001	6.47819E+001	6.94155E-003	6.94155E-003	6.66685E+005	7.80000E+001	5.10000E+001	0.00000E+000	1.56979E+002	3.62497E+002	2.11126E+002	1.00000E+002	8.58019E-001	1.89688E-002	0.00000E+000	4.21844E+000	5.21963E+000	5.42071E-001	2.11215E+002	4.68956E+002	2.83674E+002	2.41156E+000	5.68922E-001	5.16653E-001	2.57076E-002	4.21844E+000	-1.44984E+002	3.02583E-002	2.93657E+002	1.40065E+002
1.57910E+002	6.93445E+002	8.74518E+001	6.47797E+001	1.25828E+000	1.23846E+000	6.72700E+003	5.95016E+002	1.00000E+000	1.70000E+002	4.30000E+001	2.68170E+004	1.55833E+000	2.63333E+001	1.53415E-002	1.50998E-002	4.92516E-002	4.77953E-002	4.10300E+003	8.75018E+001	6.47817E+001	6.94155E-003	6.94155E-003	6.66685E+005	7.80000E+001	5.20000E+001	0.00000E+000	1.57067E+002	3.76533E+002	1.82874E+002	1.00000E+002	8.42541E-001	3.25837E-002	0.00000E+000	1.37404E+001	4.83272E+000	6.05493E-001	2.11215E+002	4.68956E+002	2.83674E+002	1.98212E+000	5.68922E-001	5.16653E-001	7.93838E-003	1.37404E+001	-1.18500E+002	3.02583E-002	2.93228E+002	1.39638E+002
1.79456E+002	8.41262E+002	8.75052E+001	6.47355E+001	1.26410E+000	1.18048E+000	7.82900E+003	7.60490E+002	1.00000E+000	1.71000E+002	2.10000E+001	2.69480E+004	1.49225E+000	2.90045E+001	1.42866E-002	1.33415E-002	4.23728E-002	3.72964E-002	4.10300E+003	8.75012E+001	6.47812E+001	6.94155E-003	6.94155E-003	6.66685E+005	7.80000E+001	5.30000E+001	0.00000E+000	1.90185E+002	4.12833E+002	2.43870E+002	1.00000E+002	9.94783E-001	2.67823E-002	0.00000E+000	3.73871E+000	5.32933E+000	5.08962E-001	2.11215E+002	4.68956E+002	2.83674E+002	1.51434E+000	5.68922E-001	5.16653E-001	3.42072E-002	2.94984E+002	1.37555E+002	3.02583E-002	2.92760E+002	1.39161E+002
1.82074E+002	7.75170E+002	8.75634E+001	6.47939E+001	1.28185E+000	1.24074E+000	7.66800E+003	1.27893E+003	1.00000E+000	1.72000E+002	3.20000E+001	2.71170E+004	1.59044E+000	2.78419E+001	1.46385E-002	1.41690E-002	5.72459E-002	5.37634E-002	4.10300E+003	8.75003E+001	6.47803E+001	6.94155E-003	6.94155E-003	6.66685E+005	7.80000E+001	5.40000E+001	0.00000E+000	1.98982E+002	3.90932E+002	2.05360E+002	1.00000E+002	9.35578E-001	5.20198E-002	0.00000E+000	1.44194E+001	5.60671E+000	4.88835E-001	2.11215E+002	4.68956E+002	2.83674E+002	1.15204E+000	5.68922E-001	5.16653E-001	1.62990E-002	1.44194E+001	-1.25791E+002	3.02583E-002	2.92398E+002	1.38790E+002
1.67991E+002	6.48960E+002	8.75378E+001	6.47940E+001	1.30275E+000	1.31494E+000	6.88800E+003	1.00235E+003	1.00000E+000	1.73000E+002	4.90000E+001	2.72750E+004	1.71304E+000	2.54747E+001	1.56969E-002	1.58438E-002	6.26553E-002	6.37927E-002	4.10300E+003	8.74994E+001	6.47804E+001	6.94155E-003	6.94155E-003	6.66685E+005	7.80000E+001	5.50000E+001	0.00000E+000	1.49854E+002	3.19819E+002	1.84788E+002	1.00000E+002	7.68966E-001	6.92614E-002	0.00000E+000	4.99579E+000	5.73107E+000	5.04578E-001	2.11215E+002	4.68956E+002	2.83674E+002	7.80212E-001	5.68922E-001	5.16653E-001	-4.65732E-003	4.99579E+000	-1.15313E+002	3.02583E-002	2.92026E+002	1.38423E+002
1.85158E+002	6.84538E+002	8.75005E+001	6.47153E+001	1.18454E+000	1.12968E+000	5.73100E+003	8.70576E+002	1.00000E+000	1.74000E+002	5.00000E+001	2.74200E+004	1.33816E+000	2.61637E+001	1.56472E-002	1.49225E-002	5.09454E-002	4.65808E-002	4.10300E+003	8.74985E+001	6.47797E+001	6.94155E-003	6.94155E-003	6.66685E+005	7.80000E+001	5.60000E+001	0.00000E+000	1.75250E+002	3.36187E+002	1.75882E+002	1.00000E+002	8.08711E-001	5.43222E-002	0.00000E+000	1.48076E+001	6.61961E+000	4.78921E-001	2.11215E+002	4.68956E+002	2.83674E+002	3.64929E-001	5.68922E-001	5.16653E-001	2.37063E-002	1.48076E+001	-1.32479E+002	3.02583E-002	2.91610E+002	1.38012E+002
1.64011E+002	6.42956E+002	8.75431E+001	6.47972E+001	1.32422E+000	1.28997E+000	6.80600E+003	6.87712E+002	1.00000E+000	1.75000E+002	5.00000E+001	2.75650E+004	1.70821E+000	2.53566E+001	1.60514E-002	1.56363E-002	5.20029E-002	4.94875E-002	4.10300E+003	8.74983E+001	6.47794E+001	6.94155E-003	6.94155E-003	6.66685E+005	7.80000E+001	5.70000E+001	0.00000E+000	1.58254E+002	3.14473E+002	1.82563E+002	1.00000E+002	7.70206E-001	3.64144E-002	0.00000E+000	5.89325E+000	6.21953E+000	4.67743E-001	2.11215E+002	4.68956E+002	2.83674E+002	2.91226E+002	5.68922E-001	5.16653E-001	1.30988E-002	5.89325E+000	-1.31265E+002	3.02583E-002	2.91226E+002	1.37622E+002
1.73736E+002	7.93284E+002	8.75165E+001	6.48219E+001	1.23075E+000	1.20763E+000	7.35200E+003	9.18413E+002	1.00000E+000	1.76000E+002	3.00000E+001	2.76890E+004	1.48629E+000	2.81653E+001	1.43538E-002	1.40842E-002	4.96152E-002	4.78549E-002	4.10300E+003	8.74974E+001	6.47807E+001	6.94155E-003	6.94155E-003	6.66685E+005	7.80000E+001	5.80000E+001	0.00000E+000	1.72000E+002	4.14693E+002	2.11266E+002	1.00000E+002	9.37977E-001	4.00709E-002	0.00000E+000	8.65546E+000	4.71452E+000	5.93705E-001	2.11215E+002	4.68956E+002	2.83674E+002	2.90852E+002	5.68922E-001	5.16653E-001	9.48202E-003	8.65546E+000	-1.25060E+002	3.02583E-002	2.90852E+002	1.37252E+002
1.77338E+002	7.88783E+002	8.75277E+001	6.47816E+001	1.34413E+000	1.20022E+000	7.90500E+003	9.70138E+002	1.00000E+000	1.77000E+002	2.70000E+001	2.78240E+004	1.61326E+000	2.80853E+001	1.51179E-002	1.34993E-002	5.57315E-002	4.48960E-002	4.10300E+003	8.74963E+001	6.47802E+001	6.94155E-003	6.94155E-003	6.66685E+005	7.80000E+001	5.90000E+001	0.00000E+000	1.82841E+002	4.01527E+002	2.17167E+002	1.00000E+002	9.42158E-001	4.27958E-002	0.00000E+000	7.11908E+000	5.05797E+000	5.33683E-001	2.11215E+002	4.68956E+002	2.83674E+002	2.90485E+002	5.68922E-001	5.16653E-001	5.65604E-002	2.98365E+002	1.18756E+002	3.02583E-002	2.90485E+002	1.36883E+002
1.81288E+002	6.69212E+002	8.75005E+001	6.48260E+001	1.26846E+000	1.21609E+000	6.42700E+003	1.20643E+003	1.00000E+000	1.78000E+002	4.90000E+001	2.79860E+004	1.54255E+000	2.58691E+001	1.58223E-002	1.51691E-002	6.39505E-002	5.89552E-002	4.10300E+003	8.74957E+001	6.47797E+001	6.94155E-003	6.94155E-003	6.66685E+005	7.80000E+001	6.00000E+001	0.00000E+000	1.55073E+002	3.57448E+002	1.89306E+002	1.00000E+002	8.24897E-001	7.67320E-002	0.00000E+000	6.75189E+000	5.32520E+000	5.62175E-001	2.11215E+002	4.68956E+002	2.83674E+002	2.90090E+002	5.68922E-001	5.16653E-001	2.10779E-002	6.75189E+000	-1.38013E+002	3.02583E-002	2.90090E+002	1.36494E+002
1.60493E+002	6.68493E+002	8.74917E+001	6.47889E+001	1.31251E+000	1.24913E+000	6.80700E+003	6.52190E+002	1.00000E+000	1.79000E+002	5.00000E+001	2.81320E+004	1.63950E+000	2.58552E+001	1.59083E-002	1.51402E-002	5.01897E-002	4.57221E-002	4.10300E+003	8.74954E+001	6.47799E+001	6.94155E-003	6.94155E-003	6.66685E+005	7.80000E+001	6.10000E+001	0.00000E+000	1.65975E+002	3.20537E+002	1.91916E+002	1.00000E+002	7.97315E-001	3.29716E-002	0.00000E+000	2.88031E+000	6.50830E+000	4.46957E-001	2.11215E+002	4.68956E+002	2.83674E+002	2.89699E+002	5.68922E-001	5.16653E-001	2.47410E-002	2.88031E+000	-1.45397E+002	3.02583E-002	2.89699E+002	1.36103E+002
1.66377E+002	8.04164E+002	8.75463E+001	6.48060E+001	1.19342E+000	1.25140E+000	7.48500E+003	6.51512E+002	1.00000E+000	1.80000E+002	3.10000E+001	2.82580E+004	1.49345E+000	2.83578E+001	1.37942E-002	1.44644E-002	4.29014E-002	4.69234E-002	4.10300E+003	8.74955E+001	6.47799E+001	6.94155E-003	6.94155E-003	6.66685E+005	7.80000E+001	6.20000E+001	0.00000E+000	1.85054E+002	4.13887E+002	2.10534E+002	1.00000E+002	9.51881E-001	2.54914E-002	0.00000E+000	9.16498E+000	4.95835E+000	5.59472E-001	2.11215E+002	4.68956E+002	2.83674E+002	2.89338E+002	5.68922E-001	5.16653E-001	-2.37158E-002	9.16498E+000	-9.29844E+001	3.02583E-002	2.89338E+002	1.35734E+002
1.61034E+002	6.54336E+002	8.74416E+001	6.47666E+001	1.26739E+000	1.20382E+000	6.22000E+003	5.30701E+002	1.00000E+000	1.81000E+002	5.60000E+001	2.84390E+004	1.52571E+000	2.55800E+001	1.60700E-002	1.52639E-002	4.81137E-002	4.36997E-002	4.10300E+003	8.74956E+001	6.47798E+001	6.94155E-003	6.94155E-003	6.66685E+005	7.80000E+001	6.30000E+001	0.00000E+000	1.44852E+002	3.42994E+002	1.87130E+002	1.00000E+002	7.93033E-001	3.87595E-002	0.00000E+000	3.20062E+000	5.36225E+000	5.67504E-001	2.11215E+002	4.68956E+002	2.83674E+002	2.88976E+002	5.68922E-001	5.16653E-001	2.57261E-002	2.94446E+002	1.45229E+002	3.02583E-002	2.88976E+002	1.35387E+002
1.48280E+002	6.99590E+002	8.74956E+001	6.47306E+001	1.30359E+000	1.26622E+000	7.17300E+003	7.37750E+002	1.00000E+000	1.82000E+002	4.90000E+001	2.85730E+004	1.65063E+000	2.64498E+001	1.53919E-002	1.49506E-002	5.02185E-002	4.75278E-002	4.10300E+003	8.74960E+001	6.47797E+001	6.94155E-003	6.94155E-003	6.66685E+005	7.80000E+001	6.40000E+001	0.00000E+000	1.60391E+002	3.44188E+002	2.02021E+002	1.00000E+002	8.30091E-001	3.29706E-002	0.00000E+000	3.11707E-001	5.61881E+000	5.04332E-001	2.11215E+002	4.68956E+002	2.83674E+002	2.88592E+002	5.68922E-001	5.16653E-001	1.45422E-002	3.11707E-001	-1.38215E+002	3.02583E-002	2.88592E+002	1.34994E+002
1.57466E+002	7.49335E+002	8.74875E+001	6.47632E+001	1.29941E+000	1.19551E+000	7.24700E+003	7.96640E+002	1.00000E+000	1.83000E+002	4.20000E+001	2.87140E+004	1.55347E+000	2.73740E+001	1.52640E-002	1.40435E-002	5.00155E-002	4.27330E-002	4.10300E+003	8.74962E+001	6.47795E+001	6.94155E-003	6.94155E-003	6.66685E+005	7.80000E+001	6.50000E+001	0.00000E+000	1.82762E+002	3.73433E+002	1.98749E+002	1.00000E+002	8.87850E-001	3.60367E-002	0.00000E+000	8.03729E+000	5.59899E+000	5.03526E-001	2.11215E+002	4.68956E+002	2.83674E+002	2.88213E+002	5.68922E-001	5.16653E-001	4.16443E-002	2.99283E+002	1.34582E+002	3.02583E-002	2.88213E+002	1.34617E+002
1.65881E+002	6.91037E+002	8.74617E+001	6.47379E+001	1.28695E+000	1.16575E+000	6.46200E+003	9.20548E+002	1.00000E+000	1.84000E+002	4.70000E+001	2.88870E+004	1.50027E+000	2.62876E+001	1.60095E-002	1.45019E-002	5.66326E-002	4.69201E-002	4.10300E+003	8.74962E+001	6.47791E+001	6.94155E-003	6.94155E-003	6.66685E+005	7.80000E+001	6.60000E+001	0.00000E+000	1.46251E+002	3.62498E+002	1.88506E+002	1.00000E+002	8.19354E-001	6.02201E-002	0.00000E+000	3.90253E+000	4.96961E+000	6.00767E-001	2.11215E+002	4.68956E+002	2.83674E+002	2.87865E+002	5.68922E-001	5.16653E-001	4.94123E-002	2.95148E+002	1.22748E+002	3.02583E-002	2.87865E+002	1.34273E+002
1.51872E+002	4.96805E+002	8.74652E+001	6.47319E+001	1.25179E+000	1.24004E+000	4.80300E+003	4.60002E+002	1.00000E+000	1.85000E+002	1.69000E+002	2.90980E+004	1.55227E+000	2.22891E+001	1.80624E-002	1.78928E-002	5.25999E-002	5.16816E-002	4.10300E+003	8.74967E+001	6.47788E+001	6.94155E-003	6.94155E-003	6.66685E+005	7.80000E+001	6.70000E+001	0.00000E+000	1.16653E+002	2.53458E+002	1.29166E+002	1.00000E+002	5.87190E-001	4.64128E-002	0.00000E+000	8.10297E+000	6.34886E+000	5.45455E-001	2.11215E+002	4.68956E+002	2.83674E+002	2.87537E+002	5.68922E-001	5.16653E-001	4.71560E-003	8.10297E+000	-1.21082E+002	3.02583E-002	2.87537E+002	1.33945E+002
1.57541E+002	5.61743E+002	8.74295E+001	6.47471E+001	1.25980E+000	1.30709E+000	5.74400E+003	2.87817E+002	1.00000E+000	1.86000E+002	8.50000E+001	2.91990E+004	1.64667E+000	2.37011E+001	1.66224E-002	1.72464E-002	4.35951E-002	4.66600E-002	4.10300E+003	8.74968E+001	6.47792E+001	6.94155E-003	6.94155E-003	6.66685E+005	7.80000E+001	6.80000E+001	0.00000E+000	1.48967E+002	2.81075E+002	1.39145E+002	1.00000E+002	6.70072E-001	2.13911E-002	0.00000E+000	1.44528E+001	6.45567E+000	4.90527E-001	2.11215E+002	4.68956E+002	2.83674E+002	2.87198E+002	5.68922E-001	5.16653E-001	-1.84225E-002	1.44528E+001	-9.27466E+001	3.02583E-002	2.87198E+002	1.33611E+002
1.72407E+002	6.01674E+002	8.74306E+001	6.48309E+001	1.32900E+000	1.15419E+000	5.74100E+003	5.66829E+002	1.00000E+000	1.87000E+002	6.80000E+001	2.93190E+004	1.53391E+000	2.45291E+001	1.75400E-002	1.52329E-002	5.37282E-002	4.13015E-002	4.10300E+003	8.74968E+001	6.47793E+001	6.94155E-003	6.94155E-003	6.66685E+005	7.80000E+001	6.90000E+001	0.00000E+000	1.47938E+002	3.23705E+002	1.37637E+002	1.00000E+002	7.17542E-001	3.70012E-002	0.00000E+000	1.62497E+001	5.16697E+000	6.13030E-001	2.11215E+002	4.68956E+002	2.83674E+002	2.86870E+002	5.68922E-001	5.16653E-001	7.03973E-002	3.07495E+002	1.13611E+002	3.02583E-002	2.86870E+002	1.33284E+002
1.69239E+002	6.23035E+002	8.73712E+001	6.47632E+001	1.33461E+000	1.23902E+000	6.39300E+003	7.30110E+002	1.00000E+000	1.88000E+002	5.80000E+001	2.94510E+004	1.65362E+000	2.49607E+001	1.66918E-002	1.54963E-002	4.93339E-002	4.29498E-002	4.10300E+003	8.74972E+001	6.47797E+001	6.94155E-003	6.94155E-003	6.66685E+005	7.80000E+001	7.00000E+001	0.00000E+000	1.63853E+002	3.01165E+002	1.62772E+002	1.00000E+002	7.38647E-001	4.54203E-002	0.00000E+000	9.24506E+000	6.69498E+000	4.48342E-001	2.11215E+002	4.68956E+002	2.83674E+002	2.86510E+002	5.68922E-001	5.16653E-001	3.71419E-002	3.00491E+002	1.40223E+002	3.02583E-002	2.86510E+002	1.32933E+002
1.58809E+002	5.69793E+002	8.73622E+001	6.48117E+001	1.34171E+000	1.21658E+000	5.77100E+003	5.96273E+002	1.00000E+000	1.89000E+002	8.80000E+001	2.96040E+004	1.63230E+000	2.38703E+001	1.76617E-002	1.60146E-002	5.72405E-002	4.75965E-002	4.10300E+003	8.74973E+001	6.47802E+001	6.94155E-003	6.94155E-003	6.66685E+005	7.80000E+001	7.10000E+001	0.00000E+000	1.46537E+002	2.92598E+002	1.41142E+002	1.00000E+002	6.83057E-001	3.56175E-002	0.00000E+000	1.26840E+001	6.01438E+000	5.25285E-001	2.11215E+002	4.68956E+002	2.83674E+002	2.86204E+002	5.68922E-001	5.16653E-001	4.89098E-002	3.03930E+002	1.32048E+002	3.02583E-002	2.86204E+002	1.32629E+002
1.50514E+002	4.99567E+002	8.73378E+001	6.47343E+001	1.39178E+000	1.30426E+000	5.51800E+003	3.63898E+002	1.00000E+000	1.91000E+002	1.94000E+002	2.98860E+004	1.81525E+000	2.23510E+001	1.87362E-002	1.75579E-002	8.45798E-002	7.45537E-002	4.10300E+003	8.74973E+001	6.47799E+001	6.94155E-003	6.94155E-003	6.66685E+005	7.80000E+001	7.20000E+001	0.00000E+000	1.16386E+002	2.53643E+002	1.31041E+002	1.00000E+002	5.89224E-001	4.22546E-002	0.00000E+000	5.18500E+000	5.95285E+000	5.42745E-001	2.11215E+002	4.68956E+002	2.83674E+002	2.85512E+002	5.68922E-001	5.16653E-001	3.24636E-002	2.96431E+002	1.40722E+002	3.02583E-002	2.85512E+002	1.31939E+002
1.77024E+002	6.50044E+002	8.73671E+001	6.47121E+001	1.26761E+000	1.21879E+000	6.25500E+003	5.96470E+002	1.00000E+000	1.92000E+002	4.70000E+001	2.99550E+004	1.54495E+000	2.54960E+001	1.60277E-002	1.54104E-002	4.46879E-002	4.15531E-002	4.10300E+003	8.74974E+001	6.47802E+001	6.94155E-003	6.94155E-003	6.66685E+005	7.80000E+001	7.30000E+001	0.00000E+000	1.62495E+002	3.20214E+002	1.72078E+002	1.00000E+002	7.70150E-001	3.02565E-002	0.00000E+000	5.60077E+000	6.27789E+000	4.83375E-001	2.11215E+002	4.68956E+002	2.83674E+002	2.85164E+002	5.68922E-001	5.16653E-001	1.96358E-002	5.60077E+000	-1.37766E+002	3.02583E-002	2.85164E+002	1.31586E+002
1.88537E+002	5.46996E+002	8.74347E+001	6.48533E+001	1.32205E+000	1.22504E+000	5.50000E+003	7.95107E+002	1.00000E+000	1.93000E+002	8.20000E+001	3.00960E+004	1.61957E+000	2.33879E+001	1.78266E-002	1.65184E-002	6.58013E-002	5.68761E-002	4.10300E+003	8.74973E+001	6.47804E+001	6.94155E-003	6.94155E-003	6.66685E+005	7.80000E+001	7.40000E+001	0.00000E+000	1.34115E+002	2.82209E+002	1.38236E+002	1.00000E+002	6.52523E-001	7.05246E-002	0.00000E+000	8.70551E+000	5.95401E+000	5.43526E-001	2.11215E+002	4.68956E+002	2.83674E+002	2.84908E+002	5.68922E-001	5.16653E-001	3.80891E-002	2.99951E+002	1.38749E+002	3.02583E-002	2.84908E+002	1.31322E+002
1.81970E+002	6.36029E+002	8.74131E+001	6.47541E+001	1.39479E+000	1.23594E+000	6.78500E+003	7.39961E+002	1.00000E+000	1.94000E+002	4.30000E+001	3.01930E+004	1.72388E+000	2.52196E+001	1.69329E-002	1.50046E-002	5.92116E-002	4.70637E-002	4.10300E+003	8.74966E+001	6.47811E+001	6.94155E-003	6.94155E-003	6.66685E+005	7.80000E+001	7.50000E+001	0.00000E+000	1.53670E+002	3.30236E+002	1.63104E+002	1.00000E+002	7.61171E-001	4.98306E-002	0.00000E+000	7.31952E+000	5.29410E+000	5.50356E-001	2.11215E+002	4.68956E+002	2.83674E+002	2.84639E+002	5.68922E-001	5.16653E-001	6.03790E-002	2.98565E+002	1.15080E+002	3.02583E-002	2.84639E+002	1.31055E+002
1.96142E+002	7.45561E+002	8.74022E+001	6.48047E+001	1.30567E+000	1.19973E+000	7.26400E+003	1.03449E+003	1.00000E+000	1.95000E+002	2.30000E+001	3.03090E+004	1.56645E+000	2.73050E+001	1.53195E-002	1.40765E-002	5.64649E-002	4.80324E-002	4.10300E+003	8.74975E+001	6.47811E+001	6.94155E-003	6.94155E-003	6.66685E+005	7.80000E+001	7.60000E+001	0.00000E+000	1.77575E+002	3.64675E+002	2.05475E+002	1.00000E+002	8.78917E-001	5.17370E-002	0.00000E+000	1.94031E-001	5.73590E+000	4.90932E-001	2.11215E+002	4.68956E+002	2.83674E+002	2.84372E+002	5.68922E-001	5.16653E-001	4.22833E-002	2.91440E+002	1.26123E+002	3.02583E-002	2.84372E+002	1.30790E+002
1.89314E+002	6.48005E+002	8.74300E+001	6.47605E+001	1.26456E+000	1.23666E+000	6.30800E+003	7.63357E+002	1.00000E+000	1.96000E+002	4.50000E+001	3.04630E+004	1.56383E+000	2.54559E+001	1.59219E-002	1.55705E-002	5.46553E-002	5.23820E-002	4.10300E+003	8.74974E+001	6.47816E+001	6.94155E-003	6.94155E-003	6.66685E+005	7.80000E+001	7.70000E+001	0.00000E+000	1.57223E+002	3.30346E+002	1.71907E+002	1.00000E+002	7.75602E-001	5.39281E-002	0.00000E+000	4.40887E+000	5.77329E+000	5.23410E-001	2.11215E+002	4.68956E+002	2.83674E+002	2.84069E+002	5.68922E-001	5.16653E-001	1.11578E-002	4.40887E+000	-1.30886E+002	3.02583E-002	2.84069E+002	1.30483E+002
1.77548E+002	6.15475E+002	8.73328E+001	6.47395E+001	1.31496E+000	1.28211E+000	6.43400E+003	6.65336E+002	1.00000E+000	1.97000E+002	5.10000E+001	3.06020E+004	1.68593E+000	2.48088E+001	1.63935E-002	1.59840E-002	4.74188E-002	4.52337E-002	4.10300E+003	8.74976E+001	6.47820E+001	6.94155E-003	6.94155E-003	6.66685E+005	7.80000E+001	7.80000E+001	0.00000E+000	1.58979E+002	3.19623E+002	1.49732E+002	1.00000E+002	7.39766E-001	3.51790E-002	0.00000E+000	1.16284E+001	5.54957E+000	5.39153E-001	2.11215E+002	4.68956E+002	2.83674E+002	2.83842E+002	5.68922E-001	5.16653E-001	1.26474E-002	1.16284E+001	-1.25068E+002	3.02583E-002	2.83842E+002	1.30270E+002
1.56189E+002	5.01618E+002	8.74516E+001	6.47206E+001	1.26120E+000	1.12458E+000	4.44200E+003	2.77662E+002	1.00000E+000	2.01000E+002	1.66000E+002	3.12520E+004	1.41832E+000	2.23968E+001	1.89233E-002	1.68733E-002	4.35032E-002	3.55255E-002	6.75800E+003	8.74757E+001	6.47913E+001	2.70809E-002	2.70809E-002	1.80340E+004	4.00000E+000	1.00000E+000	0.00000E+000	1.45400E+002	2.50097E+002	1.14122E+002	1.00000E+002	6.00633E-001	3.19923E-002	0.00000E+000	1.87934E+001	7.42961E+000	4.84681E-001	1.17093E+002	2.53757E+002	1.17083E+002	8.80511E+000	3.09283E+000	5.77843E-001	5.72669E-002	3.10039E+002	1.29724E+002	4.91650E-002	3.00051E+002	1.27899E+002
1.62792E+002	4.72849E+002	8.74731E+001	6.47778E+001	1.28078E+000	1.17593E+000	4.43800E+003	7.99251E+002	1.00000E+000	2.02000E+002	2.11000E+002	3.14000E+004	1.50610E+000	2.17451E+001	1.92256E-002	1.76517E-002	7.12394E-002	6.05073E-002	6.75800E+003	8.74759E+001	6.47918E+001	2.70809E-002	2.70809E-002	1.80340E+004	4.00000E+000	2.00000E+000	0.00000E+000	9.67260E+001	2.73084E+002	1.21862E+002	1.00000E+002	5.78130E-001	1.00554E-001	0.00000E+000	3.50287E+000	5.11338E+000	7.04547E-001	1.17093E+002	2.53757E+002	1.17083E+002	8.58124E+000	3.09283E+000	5.77843E-001	4.26790E-002	2.94748E+002	1.29030E+002	4.91650E-002	2.99827E+002	1.27672E+002
1.56077E+002	4.65123E+002	8.75476E+001	6.48334E+001	1.32834E+000	1.20243E+000	4.60000E+003	6.53631E+002	1.00000E+000	2.05000E+002	3.86000E+002	3.18360E+004	1.59723E+000	2.15667E+001	1.95853E-002	1.77288E-002	7.03855E-002	5.82192E-002	6.75800E+003	8.74756E+001	6.47918E+001	2.70809E-002	2.70809E-002	1.80340E+004	4.00000E+000	3.00000E+000	0.00000E+000	1.11005E+002	2.48826E+002	1.11868E+002	1.00000E+002	5.55213E-001	8.11287E-002	0.00000E+000	8.19330E+000	5.87629E+000	6.02184E-001	1.17093E+002	2.53757E+002	1.17083E+002	8.00433E+000	3.09283E+000	5.77843E-001	4.97547E-002	2.99439E+002	1.26684E+002	4.91650E-002	2.99250E+002	1.27084E+002
1.51687E+002	4.70053E+002	8.74290E+001	6.48315E+001	1.30845E+000	1.19043E+000	4.55400E+003	5.00959E+002	1.00000E+000	2.06000E+002	3.88000E+002	3.19840E+004	1.55762E+000	2.16807E+001	1.93893E-002	1.76403E-002	5.87854E-002	4.92694E-002	6.75800E+003	8.74755E+001	6.47909E+001	2.70809E-002	2.70809E-002	1.80340E+004	4.00000E+000	4.00000E+000	0.00000E+000	1.15481E+002	2.43475E+002	1.20581E+002	1.00000E+002	5.64192E-001	6.67706E-002	0.00000E+000	5.01459E+000	6.57726E+000	5.40717E-001	1.17093E+002	2.53757E+002	1.17083E+002	7.85663E+000	3.09283E+000	5.77843E-001	4.72309E-002	2.96260E+002	1.26041E+002	4.91650E-002	2.99102E+002	1.26956E+002
1.42824E+002	3.84622E+002	8.74064E+001	6.48202E+001	1.34830E+000	1.14974E+000	3.70500E+003	3.23916E+002	1.00000E+000	2.34000E+002	5.70000E+001	3.56120E+004	1.55018E+000	1.96118E+001	2.21509E-002	1.88888E-002	7.14652E-002	5.30039E-002	7.60600E+003	8.75215E+001	6.48516E+001	1.23112E-002	1.23112E-002	3.59274E+005	8.20000E+001	1.00000E+000	0.00000E+000	9.90279E+001	2.09845E+002	8.53895E+001	1.00000E+002	4.64542E-001	6.73555E-002	0.00000E+000	1.23898E+001	6.38817E+000	6.17221E-001	1.33594E+002	2.62439E+002	1.19719E+002	1.01498E+001	7.42363E-001	5.39364E-001	7.94869E-002	3.03635E+002	1.00065E+002	3.10994E-002	1.01498E+001	-1.44246E+002
1.31787E+002	3.39351E+002	8.72957E+001	6.47955E+001	1.34315E+000	1.32660E+000	3.69300E+003	3.50981E+002	1.00000E+000	2.35000E+002	6.40000E+001	3.57600E+004	1.78183E+000	1.84215E+001	2.21022E-002	2.18298E-002	8.09816E-002	7.90789E-002	7.60600E+003	8.75216E+001	6.48525E+001	1.23112E-002	1.23112E-002	3.59274E+005	8.20000E+001	2.00000E+000	0.00000E+000	8.95372E+001	1.82225E+002	6.67868E+001	1.00000E+002	3.99268E-001	8.23401E-002	0.00000E+000	1.74653E+001	6.12285E+000	6.45012E-001	1.33594E+002	2.62439E+002	1.19719E+002	1.01118E+001	7.42363E-001	5.39364E-001	6.20053E-003	1.74653E+001	-1.13100E+002	3.10994E-002	1.01118E+001	-1.44267E+002
1.41796E+002	3.56641E+002	8.73239E+001	6.46997E+001	1.23967E+000	1.14194E+000	3.15200E+003	3.23075E+002	1.00000E+000	2.36000E+002	6.10000E+001	3.59020E+004	1.41563E+000	1.88849E+001	2.20808E-002	2.03400E-002	5.59416E-002	4.82082E-002	7.60600E+003	8.75216E+001	6.48517E+001	1.23112E-002	1.23112E-002	3.59274E+005	8.20000E+001	3.00000E+000	0.00000E+000	8.86326E+001	1.84678E+002	8.67212E+001	1.00000E+002	4.23794E-001	5.77125E-002	0.00000E+000	6.50555E+000	7.71573E+000	5.54040E-001	1.33594E+002	2.62439E+002	1.19719E+002	1.00930E+001	7.42363E-001	5.39364E-001	4.10368E-002	2.97751E+002	1.33673E+002	3.10994E-002	1.00930E+001	-1.44292E+002
1.42150E+002	3.53237E+002	8.73652E+001	6.47895E+001	1.22983E+000	1.21677E+000	3.29400E+003	3.68607E+002	1.00000E+000	2.37000E+002	6.20000E+001	3.60500E+004	1.49641E+000	1.87946E+001	2.14281E-002	2.12005E-002	5.62469E-002	5.51551E-002	7.60600E+003	8.75214E+001	6.48515E+001	1.23112E-002	1.23112E-002	3.59274E+005	8.20000E+001	4.00000E+000	0.00000E+000	9.77489E+001	1.76319E+002	8.00668E+001	1.00000E+002	4.17284E-001	5.68150E-002	0.00000E+000	1.39926E+001	8.27027E+000	5.05627E-001	1.33594E+002	2.62439E+002	1.19719E+002	1.01164E+001	7.42363E-001	5.39364E-001	5.33894E-003	1.39926E+001	-1.15767E+002	3.10994E-002	1.01164E+001	-1.44273E+002
1.56679E+002	3.80515E+002	8.73867E+001	6.47709E+001	1.12814E+000	1.14142E+000	3.06700E+003	7.24698E+002	1.00000E+000	2.38000E+002	5.70000E+001	3.62010E+004	1.28768E+000	1.95068E+001	2.03707E-002	2.06106E-002	6.82739E-002	6.98093E-002	7.60600E+003	8.75211E+001	6.48506E+001	1.23112E-002	1.23112E-002	3.59274E+005	8.20000E+001	5.00000E+000	0.00000E+000	7.76679E+001	2.11832E+002	1.02570E+002	1.00000E+002	4.60788E-001	1.28845E-001	0.00000E+000	2.89193E+002	6.52941E+000	6.63713E-001	1.33594E+002	2.62439E+002	1.19719E+002	1.01245E+001	7.42363E-001	5.39364E-001	-5.85378E-003	-2.05206E+000	-1.21202E+002	3.10994E-002	1.01245E+001	-1.44269E+002
1.41517E+002	3.26291E+002	8.73567E+001	6.48191E+001	1.29867E+000	1.10644E+000	2.92200E+003	2.53909E+002	1.00000E+000	2.39000E+002	7.00000E+001	3.63530E+004	1.43691E+000	1.80635E+001	2.40248E-002	2.04686E-002	7.06716E-002	5.25476E-002	7.60600E+003	8.75213E+001	6.48510E+001	1.23112E-002	1.23112E-002	3.59274E+005	8.20000E+001	6.00000E+000	0.00000E+000	8.47771E+001	1.70644E+002	7.29343E+001	1.00000E+002	3.86852E-001	7.73047E-002	0.00000E+000	1.21938E+001	7.71047E+000	5.75825E-001	1.33594E+002	2.62439E+002	1.19719E+002	1.01281E+001	7.42363E-001	5.39364E-001	7.99260E-002	3.03439E+002	9.94020E+001	3.10994E-002	1.01281E+001	-1.44260E+002
1.34862E+002	3.33420E+002	8.73744E+001	6.48003E+001	1.36717E+000	1.25283E+000	3.53500E+003	5.01848E+002	1.00000E+000	2.40000E+002	6.40000E+001	3.64990E+004	1.71283E+000	1.82598E+001	2.29946E-002	2.10716E-002	7.65595E-002	6.49008E-002	7.60600E+003	8.75216E+001	6.48505E+001	1.23112E-002	1.23112E-002	3.59274E+005	8.20000E+001	7.00000E+000	0.00000E+000	9.10843E+001	1.64725E+002	8.85358E+001	1.00000E+002	4.05207E-001	1.08943E-001	0.00000E+000	3.93817E+000	9.12285E+000	4.42472E-001	1.33594E+002	2.62439E+002	1.19719E+002	1.01044E+001	7.42363E-001	5.39364E-001	4.36395E-002	2.95184E+002	1.28533E+002	3.10994E-002	1.01044E+001	-1.44287E+002
1.28408E+002	3.04998E+002	8.73597E+001	6.47651E+001	1.26011E+000	1.30095E+000	3.07200E+003	2.67549E+002	1.00000E+000	2.41000E+002	8.10000E+001	3.66670E+004	1.63934E+000	1.74642E+001	2.27351E-002	2.34720E-002	8.03722E-002	8.54299E-002	7.60600E+003	8.75217E+001	6.48508E+001	1.23112E-002	1.23112E-002	3.59274E+005	8.20000E+001	8.00000E+000	0.00000E+000	7.69007E+001	1.57401E+002	6.52002E+001	1.00000E+002	3.52907E-001	7.22045E-002	0.00000E+000	1.28618E+001	7.27015E+000	5.95603E-001	1.33594E+002	2.62439E+002	1.19719E+002	1.01013E+001	7.42363E-001	5.39364E-001	-1.59476E-002	1.28618E+001	-9.66878E+001	3.10994E-002	1.01013E+001	-1.44288E+002
1.46580E+002	2.74132E+002	8.73696E+001	6.48302E+001	1.28684E+000	1.13610E+000	2.49700E+003	3.66702E+002	1.00000E+000	2.42000E+002	9.90000E+001	3.68190E+004	1.46198E+000	1.65569E+001	2.57523E-002	2.27357E-002	9.05469E-002	7.14824E-002	7.60600E+003	8.75225E+001	6.48518E+001	1.23112E-002	1.23112E-002	3.59274E+005	8.20000E+001	9.00000E+000	0.00000E+000	7.94525E+001	1.36567E+002	6.16765E+001	1.00000E+002	3.27316E-001	1.49311E-001	0.00000E+000	1.66347E+001	9.82320E+000	4.88933E-001	1.33594E+002	2.62439E+002	1.19719E+002	1.01430E+001	7.42363E-001	5.39364E-001	6.22139E-002	3.07880E+002	1.22519E+002	3.10994E-002	1.01430E+001	-1.44247E+002
1.40499E+002	3.33239E+002	8.72948E+001	6.48451E+001	1.21997E+000	1.20037E+000	3.02000E+003	3.37693E+002	1.00000E+000	2.43000E+002	6.80000E+001	3.69470E+004	1.46442E+000	1.82548E+001	2.21997E-002	2.18429E-002	7.74104E-002	7.50562E-002	7.60600E+003	8.75229E+001	6.48522E+001	1.23112E-002	1.23112E-002	3.59274E+005	8.20000E+001	1.00000E+001	0.00000E+000	8.31038E+001	1.68579E+002	7.98523E+001	1.00000E+002	3.90279E-001	7.58183E-002	0.00000E+000	7.06122E+000	8.10292E+000	5.38972E-001	1.33594E+002	2.62439E+002	1.19719E+002	1.01755E+001	7.42363E-001	5.39364E-001	8.10096E-003	7.06122E+000	-1.25307E+002	3.10994E-002	1.01755E+001	-1.44202E+002
1.36736E+002	3.10015E+002	8.74086E+001	6.48564E+001	1.25622E+000	1.22124E+000	2.96000E+003	4.49503E+002	1.00000E+000	2.44000E+002	7.30000E+001	3.70920E+004	1.53415E+000	1.76073E+001	2.30899E-002	2.24469E-002	7.36570E-002	6.98343E-002	7.60600E+003	8.75229E+001	6.48527E+001	1.23112E-002	1.23112E-002	3.59274E+005	8.20000E+001	1.10000E+001	0.00000E+000	7.08352E+001	1.77659E+002	6.60500E+001	1.00000E+002	3.70546E-001	1.28728E-001	0.00000E+000	1.06813E+001	6.09945E+000	7.23227E-001	1.33594E+002	2.62439E+002	1.19719E+002	1.01796E+001	7.42363E-001	5.39364E-001	1.41206E-002	1.06813E+001	-1.27428E+002	3.10994E-002	1.01796E+001	-1.44216E+002
1.38087E+002	2.86542E+002	8.74580E+001	6.48462E+001	1.36913E+000	1.20794E+000	2.93700E+003	2.75923E+002	1.00000E+000	2.45000E+002	7.60000E+001	3.72240E+004	1.65383E+000	1.69276E+001	2.52635E-002	2.22891E-002	6.77869E-002	5.39157E-002	7.60600E+003	8.75227E+001	6.48522E+001	1.23112E-002	1.23112E-002	3.59274E+005	8.20000E+001	1.20000E+001	0.00000E+000	7.57967E+001	1.57783E+002	6.10954E+001	1.00000E+002	3.47356E-001	8.63228E-002	0.00000E+000	1.49413E+001	7.02286E+000	6.30588E-001	1.33594E+002	2.62439E+002	1.19719E+002	1.02448E+001	7.42363E-001	5.39364E-001	6.25499E-002	3.06187E+002	1.20466E+002	3.10994E-002	1.02448E+001	-1.44159E+002
1.23925E+002	2.92669E+002	8.74188E+001	6.48596E+001	1.37862E+000	1.25693E+000	3.08000E+003	3.19595E+002	1.00000E+000	2.46000E+002	7.70000E+001	3.73640E+004	1.73283E+000	1.71076E+001	2.48409E-002	2.26484E-002	1.04864E-001	8.77174E-002	7.60600E+003	8.75228E+001	6.48518E+001	1.23112E-002	1.23112E-002	3.59274E+005	8.20000E+001	1.30000E+001	0.00000E+000	8.31922E+001	1.45334E+002	6.35344E+001	1.00000E+002	3.44300E-001	9.18505E-002	0.00000E+000	1.74196E+001	8.48790E+000	5.09490E-001	1.33594E+002	2.62439E+002	1.19719E+002	1.02492E+001	7.42363E-001	5.39364E-001	4.61698E-002	3.08665E+002	1.39503E+002	3.10994E-002	1.02492E+001	-1.44148E+002
1.19839E+002	3.02391E+002	8.74663E+001	6.48390E+001	1.38982E+000	1.34446E+000	3.40700E+003	3.74017E+002	1.00000E+000	2.47000E+002	7.70000E+001	3.75010E+004	1.86856E+000	1.73894E+001	2.38108E-002	2.30336E-002	1.07415E-001	1.00703E-001	7.60600E+003	8.75230E+001	6.48517E+001	1.23112E-002	1.23112E-002	3.59274E+005	8.20000E+001	1.40000E+001	0.00000E+000	7.85012E+001	1.45802E+002	7.41862E+001	1.00000E+002	3.51349E-001	6.12134E-002	0.00000E+000	6.50848E+000	8.68357E+000	4.73507E-001	1.33594E+002	2.62439E+002	1.19719E+002	1.02338E+001	7.42363E-001	5.39364E-001	1.65891E-002	6.50848E+000	-1.33962E+002	3.10994E-002	1.02338E+001	-1.44171E+002
1.42707E+002	2.60737E+002	8.74901E+001	6.47616E+001	1.25351E+000	1.21777E+000	2.48000E+003	3.90277E+002	1.00000E+000	2.48000E+002	1.14000E+002	3.76730E+004	1.52648E+000	1.61474E+001	2.51710E-002	2.44534E-002	8.17419E-002	7.73918E-002	7.60600E+003	8.75224E+001	6.48514E+001	1.23112E-002	1.23112E-002	3.59274E+005	8.20000E+001	1.50000E+001	0.00000E+000	6.88082E+001	1.39278E+002	5.78454E+001	1.00000E+002	3.13363E-001	1.78140E-001	0.00000E+000	1.33459E+001	8.16914E+000	5.89942E-001	1.33594E+002	2.62439E+002	1.19719E+002	1.02849E+001	7.42363E-001	5.39364E-001	1.44620E-002	1.33459E+001	-1.25103E+002	3.10994E-002	1.02849E+001	-1.44125E+002
1.29840E+002	2.79747E+002	8.72706E+001	6.48313E+001	1.28747E+000	1.32122E+000	2.92000E+003	2.52276E+002	1.00000E+000	2.50000E+002	9.00000E+001	3.79350E+004	1.70103E+000	1.67256E+001	2.38256E-002	2.44503E-002	8.11162E-002	8.52181E-002	7.60600E+003	8.75226E+001	6.48531E+001	1.23112E-002	1.23112E-002	3.59274E+005	8.20000E+001	1.60000E+001	0.00000E+000	7.75871E+001	1.26859E+002	7.36006E+001	1.00000E+002	3.27176E-001	9.19453E-002	0.00000E+000	3.12225E+000	1.19950E+001	3.70272E-001	1.33594E+002	2.62439E+002	1.19719E+002	1.02785E+001	7.42363E-001	5.39364E-001	-1.29395E-002	3.12225E+000	-1.09277E+002	3.10994E-002	1.02785E+001	-1.44096E+002
1.40391E+002	2.70189E+002	8.73889E+001	6.48054E+001	1.26374E+000	1.25126E+000	2.65700E+003	2.65446E+002	1.00000E+000	2.51000E+002	1.08000E+002	3.80840E+004	1.58127E+000	1.64374E+001	2.45166E-002	2.42746E-002	6.72901E-002	6.60663E-002	7.60600E+003	8.75222E+001	6.48553E+001	1.23112E-002	1.23112E-002	3.59274E+005	8.20000E+001	1.70000E+001	0.00000E+000	6.85868E+001	1.37748E+002	7.08242E+001	1.00000E+002	3.26074E-001	1.12395E-001	0.00000E+000	2.81390E+000	9.20201E+000	5.05979E-001	1.33594E+002	2.62439E+002	1.19719E+002	1.02204E+001	7.42363E-001	5.39364E-001	4.96072E-003	2.81390E+000	-1.26590E+002	3.10994E-002	1.02204E+001	-1.44173E+002
1.40150E+002	3.17615E+002	8.74422E+001	6.47198E+001	1.19115E+000	1.16805E+000	2.76200E+003	3.35238E+002	1.00000E+000	2.52000E+002	7.50000E+001	3.82010E+004	1.39133E+000	1.78218E+001	2.26650E-002	2.22255E-002	5.99178E-002	5.78027E-002	7.60600E+003	8.75225E+001	6.48548E+001	1.23112E-002	1.23112E-002	3.59274E+005	8.20000E+001	1.80000E+001	0.00000E+000	8.47745E+001	1.72740E+002	6.30581E+001	1.00000E+002	3.78076E-001	8.87980E-002	0.00000E+000	1.76196E+001	7.05613E+000	6.47191E-001	1.33594E+002	2.62439E+002	1.19719E+002	1.01738E+001	7.42363E-001	5.39364E-001	9.79023E-003	1.76196E+001	-1.16379E+002	3.10994E-002	1.01738E+001	-1.44229E+002
1.19669E+002	2.74051E+002	8.73471E+001	6.47985E+001	1.42133E+000	1.51543E+000	3.52700E+003	2.44983E+002	1.00000E+000	2.54000E+002	8.40000E+001	3.84930E+004	2.15394E+000	1.65545E+001	2.39328E-002	2.55173E-002	9.13770E-002	1.03406E-001	7.60600E+003	8.75216E+001	6.48541E+001	1.23112E-002	1.23112E-002	3.59274E+005	8.20000E+001	1.90000E+001	0.00000E+000	8.02710E+001	1.48552E+002	4.53428E+001	1.00000E+002	3.23869E-001	6.66611E-002	0.00000E+000	2.59848E+001	5.86146E+000	6.89449E-001	1.33594E+002	2.62439E+002	1.19719E+002	1.02070E+001	7.42363E-001	5.39364E-001	-3.20415E-002	2.59848E+001	-6.81033E+001	3.10994E-002	1.02070E+001	-1.44180E+002
1.34854E+002	2.94155E+002	8.74601E+001	6.48690E+001	1.26850E+000	1.16487E+000	2.70900E+003	2.50749E+002	1.00000E+000	2.55000E+002	8.30000E+001	3.86250E+004	1.47763E+000	1.71510E+001	2.43717E-002	2.23807E-002	6.50815E-002	5.56823E-002	7.60600E+003	8.75209E+001	6.48538E+001	1.23112E-002	1.23112E-002	3.59274E+005	8.20000E+001	2.00000E+001	0.00000E+000	9.00589E+001	1.43307E+002	6.13986E+001	1.00000E+002	3.47723E-001	7.95159E-002	0.00000E+000	2.32639E+001	9.49535E+000	4.85619E-001	1.33594E+002	2.62439E+002	1.19719E+002	1.02338E+001	7.42363E-001	5.39364E-001	4.25861E-002	2.32639E+001	-1.42359E+002	3.10994E-002	1.02338E+001	-1.44170E+002
1.32201E+002	3.01288E+002	8.72235E+001	6.47297E+001	1.24988E+000	1.23519E+000	2.87700E+003	2.95765E+002	1.00000E+000	2.56000E+002	7.70000E+001	3.87520E+004	1.54384E+000	1.73577E+001	2.33023E-002	2.30283E-002	7.46113E-002	7.29621E-002	7.60600E+003	8.75201E+001	6.48533E+001	1.23112E-002	1.23112E-002	3.59274E+005	8.20000E+001	2.10000E+001	0.00000E+000	7.80357E+001	1.60486E+002	6.40265E+001	1.00000E+002	3.56583E-001	8.00343E-002	0.00000E+000	1.42639E+001	7.29733E+000	6.13165E-001	1.33594E+002	2.62439E+002	1.19719E+002	1.02065E+001	7.42363E-001	5.39364E-001	5.91396E-003	1.42639E+001	-1.16019E+002	3.10994E-002	1.02065E+001	-1.44162E+002
1.27476E+002	2.50250E+002	8.74479E+001	6.49505E+001	1.42369E+000	1.27858E+000	2.74200E+003	4.14735E+002	1.00000E+000	2.58000E+002	1.54000E+002	3.90890E+004	1.82030E+000	1.58193E+001	2.71883E-002	2.44170E-002	1.29419E-001	1.04989E-001	7.60600E+003	8.75204E+001	6.48529E+001	1.23112E-002	1.23112E-002	3.59274E+005	8.20000E+001	2.20000E+001	0.00000E+000	6.28222E+001	1.19157E+002	6.66022E+001	1.00000E+002	2.92343E-001	2.03791E-001	0.00000E+000	2.90550E+002	1.01019E+001	4.53706E-001	1.33594E+002	2.62439E+002	1.19719E+002	1.02385E+001	7.42363E-001	5.39364E-001	5.37018E-002	2.90550E+002	1.13849E+002	3.10994E-002	1.02385E+001	-1.44162E+002
1.42288E+002	2.71225E+002	8.74879E+001	6.46842E+001	1.27159E+000	1.10273E+000	2.37500E+003	3.88772E+002	1.00000E+000	2.59000E+002	1.00000E+002	3.92090E+004	1.40222E+000	1.64689E+001	2.60925E-002	2.26275E-002	8.32902E-002	6.37771E-002	7.60600E+003	8.75197E+001	6.48533E+001	1.23112E-002	1.23112E-002	3.59274E+005	8.20000E+001	2.30000E+001	0.00000E+000	6.15568E+001	1.64913E+002	4.62830E+001	1.00000E+002	3.21796E-001	1.54347E-001	0.00000E+000	1.66249E+001	5.70954E+000	8.62538E-001	1.33594E+002	2.62439E+002	1.19719E+002	1.03176E+001	7.42363E-001	5.39364E-001	7.11213E-002	3.07870E+002	1.13212E+002	3.10994E-002	1.03176E+001	-1.44094E+002
1.26619E+002	2.47823E+002	8.74678E+001	6.48473E+001	1.47852E+000	1.36986E+000	2.99200E+003	3.90445E+002	1.00000E+000	2.60000E+002	1.68000E+002	3.93820E+004	2.02537E+000	1.57424E+001	2.70300E-002	2.50436E-002	1.24971E-001	1.07729E-001	7.60600E+003	8.75200E+001	6.48536E+001	1.23112E-002	1.23112E-002	3.59274E+005	8.20000E+001	2.40000E+001	0.00000E+000	6.39858E+001	1.27512E+002	5.38896E+001	1.00000E+002	2.89142E-001	1.56734E-001	0.00000E+000	1.32553E+001	7.61318E+000	5.76321E-001	1.33594E+002	2.62439E+002	1.19719E+002	1.03386E+001	7.42363E-001	5.39364E-001	3.81456E-002	3.04501E+002	1.43238E+002	3.10994E-002	1.03386E+001	-1.44067E+002
1.47617E+002	2.96790E+002	8.73772E+001	6.47522E+001	1.20697E+000	1.07750E+000	2.41500E+003	5.04360E+002	1.00000E+000	2.61000E+002	8.20000E+001	3.94760E+004	1.30050E+000	1.72276E+001	2.45605E-002	2.19259E-002	7.57697E-002	6.13025E-002	7.60600E+003	8.75204E+001	6.48540E+001	1.23112E-002	1.23112E-002	3.59274E+005	8.20000E+001	2.50000E+001	0.00000E+000	7.18634E+001	1.71671E+002	5.72081E+001	1.00000E+002	3.54626E-001	1.24735E-001	0.00000E+000	1.54838E+001	6.52876E+000	7.48035E-001	1.33594E+002	2.62439E+002	1.19719E+002	1.03906E+001	7.42363E-001	5.39364E-001	5.66739E-002	3.06729E+002	1.27029E+002	3.10994E-002	1.03906E+001	-1.44002E+002
1.26681E+002	2.90448E+002	8.73335E+001	6.48860E+001	1.39660E+000	1.44511E+000	3.52700E+003	2.77310E+002	1.00000E+000	2.62000E+002	8.10000E+001	3.96170E+004	2.01823E+000	1.70425E+001	2.35163E-002	2.43331E-002	8.50096E-002	9.07642E-002	7.60600E+003	8.75208E+001	6.48536E+001	1.23112E-002	1.23112E-002	3.59274E+005	8.20000E+001	2.60000E+001	0.00000E+000	7.05792E+001	1.36970E+002	7.87334E+001	1.00000E+002	3.36559E-001	5.87891E-002	0.00000E+000	2.87895E+002	8.82306E+000	4.58025E-001	1.33594E+002	2.62439E+002	1.19719E+002	1.04655E+001	7.42363E-001	5.39364E-001	-1.70695E-002	-3.35065E+000	-1.11824E+002	3.10994E-002	1.04655E+001	-1.43918E+002
1.44059E+002	2.91433E+002	8.73428E+001	6.48836E+001	1.26670E+000	1.14110E+000	2.59900E+003	4.59214E+002	1.00000E+000	2.63000E+002	9.30000E+001	3.97730E+004	1.44543E+000	1.70714E+001	2.48467E-002	2.23831E-002	9.14219E-002	7.49061E-002	7.60600E+003	8.75208E+001	6.48535E+001	1.23112E-002	1.23112E-002	3.59274E+005	8.20000E+001	2.70000E+001	0.00000E+000	6.74295E+001	1.47227E+002	7.33894E+001	1.00000E+002	3.38817E-001	1.39854E-001	0.00000E+000	2.18719E+000	8.48773E+000	5.54647E-001	1.33594E+002	2.62439E+002	1.19719E+002	1.05097E+001	7.42363E-001	5.39364E-001	5.21622E-002	2.93433E+002	1.18298E+002	3.10994E-002	1.05097E+001	-1.43875E+002
1.48829E+002	3.42392E+002	8.74436E+001	6.46564E+001	1.29387E+000	1.14428E+000	3.16100E+003	3.13830E+002	1.00000E+000	2.64000E+002	6.60000E+001	3.98970E+004	1.48055E+000	1.85038E+001	2.30133E-002	2.03525E-002	6.48510E-002	5.17132E-002	7.60600E+003	8.75205E+001	6.48551E+001	1.23112E-002	1.23112E-002	3.59274E+005	8.20000E+001	2.80000E+001	0.00000E+000	7.47576E+001	1.93164E+002	7.72642E+001	1.00000E+002	4.06377E-001	6.58364E-002	0.00000E+000	7.76215E+000	6.03891E+000	7.06871E-001	1.33594E+002	2.62439E+002	1.19719E+002	1.05253E+001	7.42363E-001	5.39364E-001	6.13554E-002	2.99008E+002	1.14515E+002	3.10994E-002	1.05253E+001	-1.43879E+002
1.59010E+002	3.80234E+002	8.74149E+001	6.47192E+001	1.22526E+000	1.08335E+000	3.15600E+003	4.51381E+002	1.00000E+000	2.65000E+002	6.50000E+001	4.00410E+004	1.32738E+000	1.94996E+001	2.18101E-002	1.92842E-002	5.53641E-002	4.43356E-002	7.60600E+003	8.75202E+001	6.48552E+001	1.23112E-002	1.23112E-002	3.59274E+005	8.20000E+001	2.90000E+001	0.00000E+000	9.74308E+001	2.04583E+002	8.60984E+001	1.00000E+002	4.57206E-001	6.11649E-002	0.00000E+000	1.17819E+001	7.12330E+000	5.99738E-001	1.33594E+002	2.62439E+002	1.19719E+002	1.05695E+001	7.42363E-001	5.39364E-001	6.14679E-002	3.03027E+002	1.18425E+002	3.10994E-002	1.05695E+001	-1.43829E+002
1.42009E+002	3.36302E+002	8.73974E+001	6.46644E+001	1.22402E+000	1.24494E+000	3.19400E+003	3.98066E+002	1.00000E+000	2.66000E+002	6.70000E+001	4.01920E+004	1.52384E+000	1.83385E+001	2.16582E-002	2.20284E-002	6.32541E-002	6.52914E-002	7.60600E+003	8.75199E+001	6.48548E+001	1.23112E-002	1.23112E-002	3.59274E+005	8.20000E+001	3.00000E+001	0.00000E+000	8.82307E+001	1.73866E+002	7.96660E+001	1.00000E+002	4.02484E-001	8.69108E-002	0.00000E+000	1.03295E+001	7.87926E+000	5.38962E-001	1.33594E+002	2.62439E+002	1.19719E+002	1.06406E+001	7.42363E-001	5.39364E-001	-8.47397E-003	1.03295E+001	-1.06337E+002	3.10994E-002	1.06406E+001	-1.43756E+002
1.44742E+002	3.26150E+002	8.73936E+001	6.47990E+001	1.30032E+000	1.30453E+000	3.42800E+003	5.04013E+002	1.00000E+000	2.67000E+002	7.20000E+001	4.03500E+004	1.69630E+000	1.80596E+001	2.22091E-002	2.22809E-002	6.93598E-002	6.97836E-002	7.60600E+003	8.75200E+001	6.48546E+001	1.23112E-002	1.23112E-002	3.59274E+005	8.20000E+001	3.10000E+001	0.00000E+000	8.75190E+001	1.58954E+002	8.19294E+001	1.00000E+002	3.86568E-001	1.15563E-001	0.00000E+000	7.11542E+000	8.93518E+000	4.58762E-001	1.33594E+002	2.62439E+002	1.19719E+002	1.06674E+001	7.42363E-001	5.39364E-001	-1.61402E-003	7.11542E+000	-1.16056E+002	3.10994E-002	1.06674E+001	-1.43727E+002
1.51372E+002	3.51948E+002	8.74095E+001	6.47648E+001	1.25368E+000	1.23744E+000	3.39900E+003	5.52619E+002	1.00000E+000	2.68000E+002	6.40000E+001	4.04890E+004	1.55135E+000	1.87603E+001	2.15035E-002	2.12251E-002	7.08932E-002	6.91626E-002	7.60600E+003	8.75204E+001	6.48543E+001	1.23112E-002	1.23112E-002	3.59274E+005	8.20000E+001	3.20000E+001	0.00000E+000	8.16474E+001	1.87671E+002	8.55977E+001	1.00000E+002	4.17657E-001	1.21365E-001	0.00000E+000	5.46918E+000	6.77099E+000	6.07972E-001	1.33594E+002	2.62439E+002	1.19719E+002	1.06962E+001	7.42363E-001	5.39364E-001	6.51754E-003	5.46918E+000	-1.25416E+002	3.10994E-002	1.06962E+001	-1.43701E+002
1.55611E+002	3.72927E+002	8.73124E+001	6.47687E+001	1.19042E+000	1.11582E+000	3.09800E+003	5.94236E+002	1.00000E+000	2.69000E+002	6.00000E+001	4.06410E+004	1.32829E+000	1.93113E+001	2.13875E-002	2.00471E-002	6.51006E-002	5.76796E-002	7.60600E+003	8.75203E+001	6.48533E+001	1.23112E-002	1.23112E-002	3.59274E+005	8.20000E+001	3.30000E+001	0.00000E+000	9.80635E+001	1.87665E+002	8.83623E+001	1.00000E+002	4.40533E-001	9.92365E-002	0.00000E+000	1.02175E+001	8.36100E+000	5.15718E-001	1.33594E+002	2.62439E+002	1.19719E+002	1.07614E+001	7.42363E-001	5.39364E-001	3.23475E-002	1.02175E+001	-1.45374E+002	3.10994E-002	1.07614E+001	-1.43620E+002
1.49931E+002	3.81758E+002	8.73240E+001	6.48585E+001	1.25220E+000	1.20938E+000	3.59900E+003	6.15011E+002	1.00000E+000	2.70000E+002	6.30000E+001	4.07810E+004	1.51438E+000	1.95386E+001	2.08728E-002	2.01591E-002	6.79321E-002	6.36070E-002	7.60600E+003	8.75205E+001	6.48528E+001	1.23112E-002	1.23112E-002	3.59274E+005	8.20000E+001	3.40000E+001	0.00000E+000	1.02712E+002	2.07049E+002	7.65480E+001	1.00000E+002	4.55590E-001	1.11836E-001	0.00000E+000	1.82255E+001	6.27460E+000	6.37579E-001	1.33594E+002	2.62439E+002	1.19719E+002	1.08102E+001	7.42363E-001	5.39364E-001	1.73937E-002	1.82255E+001	-1.22990E+002	3.10994E-002	1.08102E+001	-1.43572E+002
1.45603E+002	3.64050E+002	8.74127E+001	6.47469E+001	1.27307E+000	1.15489E+000	3.33800E+003	5.61346E+002	1.00000E+000	2.71000E+002	6.40000E+001	4.09280E+004	1.47025E+000	1.90801E+001	2.20347E-002	1.99892E-002	6.54225E-002	5.45737E-002	7.60600E+003	8.75206E+001	6.48527E+001	1.23112E-002	1.23112E-002	3.59274E+005	8.20000E+001	3.50000E+001	0.00000E+000	9.76956E+001	1.91228E+002	8.03650E+001	1.00000E+002	4.35195E-001	8.56156E-002	0.00000E+000	1.47409E+001	7.27069E+000	5.71337E-001	1.33594E+002	2.62439E+002	1.19719E+002	1.08791E+001	7.42363E-001	5.39364E-001	4.86750E-002	3.05986E+002	1.34330E+002	3.10994E-002	1.08791E+001	-1.43519E+002
1.52131E+002	3.26019E+002	8.74108E+001	6.47563E+001	1.29825E+000	1.20574E+000	3.17500E+003	6.56449E+002	1.00000E+000	2.72000E+002	6.80000E+001	4.10770E+004	1.56535E+000	1.80560E+001	2.30403E-002	2.13983E-002	7.95199E-002	6.91013E-002	7.60600E+003	8.75211E+001	6.48519E+001	1.23112E-002	1.23112E-002	3.59274E+005	8.20000E+001	3.60000E+001	0.00000E+000	8.17719E+001	1.80472E+002	7.06191E+001	1.00000E+002	3.92226E-001	1.61582E-001	0.00000E+000	1.33227E+001	6.55289E+000	6.49990E-001	1.33594E+002	2.62439E+002	1.19719E+002	1.09391E+001	7.42363E-001	5.39364E-001	3.69486E-002	3.04568E+002	1.44483E+002	3.10994E-002	1.09391E+001	-1.43458E+002
1.53902E+002	3.61903E+002	8.74291E+001	6.47174E+001	1.30512E+000	1.10726E+000	3.26100E+003	4.60549E+002	1.00000E+000	2.73000E+002	5.70000E+001	4.12200E+004	1.44511E+000	1.90238E+001	2.28547E-002	1.93899E-002	6.92296E-002	5.10085E-002	7.60600E+003	8.75212E+001	6.48514E+001	1.23112E-002	1.23112E-002	3.59274E+005	8.20000E+001	3.70000E+001	0.00000E+000	8.68168E+001	2.04865E+002	7.46162E+001	1.00000E+002	4.31698E-001	1.01116E-001	0.00000E+000	1.37961E+001	5.94751E+000	7.06644E-001	1.33594E+002	2.62439E+002	1.19719E+002	1.09745E+001	7.42363E-001	5.39364E-001	8.20176E-002	3.05042E+002	9.87204E+001	3.10994E-002	1.09745E+001	-1.43427E+002
1.39059E+002	3.15510E+002	8.75756E+001	6.48285E+001	1.37173E+000	1.26772E+000	3.39400E+003	2.80784E+002	1.00000E+000	2.74000E+002	7.10000E+001	4.13860E+004	1.73896E+000	1.77626E+001	2.35457E-002	2.17604E-002	6.36861E-002	5.50943E-002	7.60600E+003	8.75217E+001	6.48512E+001	1.23112E-002	1.23112E-002	3.59274E+005	8.20000E+001	3.80000E+001	0.00000E+000	8.26789E+001	1.60171E+002	7.90100E+001	1.00000E+002	3.78863E-001	8.00879E-002	0.00000E+000	7.44281E+000	8.17970E+000	5.03637E-001	1.33594E+002	2.62439E+002	1.19719E+002	1.10478E+001	7.42363E-001	5.39364E-001	3.94039E-002	2.98688E+002	1.36175E+002	3.10994E-002	1.10478E+001	-1.43375E+002
1.54127E+002	3.80143E+002	8.73994E+001	6.47880E+001	1.19418E+000	1.18127E+000	3.34900E+003	5.35408E+002	1.00000E+000	2.75000E+002	5.70000E+001	4.15100E+004	1.41066E+000	1.94972E+001	2.06354E-002	2.04124E-002	6.59408E-002	6.46010E-002	7.60600E+003	8.75220E+001	6.48521E+001	1.23112E-002	1.23112E-002	3.59274E+005	8.20000E+001	3.90000E+001	0.00000E+000	9.58959E+001	2.10050E+002	8.05526E+001	1.00000E+002	4.55509E-001	1.09431E-001	0.00000E+000	1.44411E+001	6.32975E+000	6.55190E-001	1.33594E+002	2.62439E+002	1.19719E+002	1.11044E+001	7.42363E-001	5.39364E-001	5.43500E-003	1.44411E+001	-1.15415E+002	3.10994E-002	1.11044E+001	-1.43291E+002
1.32895E+002	3.12068E+002	8.74626E+001	6.49244E+001	1.47191E+000	1.31953E+000	3.62300E+003	5.85769E+002	1.00000E+000	2.76000E+002	7.30000E+001	4.16680E+004	1.94222E+000	1.76655E+001	2.44538E-002	2.19222E-002	1.30396E-001	1.05287E-001	7.60600E+003	8.75216E+001	6.48509E+001	1.23112E-002	1.23112E-002	3.59274E+005	8.20000E+001	4.00000E+001	0.00000E+000	8.70211E+001	1.75686E+002	5.90635E+001	1.00000E+002	3.79710E-001	1.43518E-001	0.00000E+000	2.13168E+001	5.87230E+000	6.78999E-001	1.33594E+002	2.62439E+002	1.19719E+002	1.11733E+001	7.42363E-001	5.39364E-001	5.45883E-002	3.12562E+002	1.34964E+002	3.10994E-002	1.11733E+001	-1.43230E+002
1.51982E+002	3.39231E+002	8.74314E+001	6.47968E+001	1.23654E+000	1.24966E+000	3.26300E+003	4.95254E+002	1.00000E+000	2.77000E+002	6.30000E+001	4.18070E+004	1.54526E+000	1.84182E+001	2.16471E-002	2.18769E-002	6.66604E-002	6.79987E-002	7.60600E+003	8.75211E+001	6.48509E+001	1.23112E-002	1.23112E-002	3.59274E+005	8.20000E+001	4.10000E+001	0.00000E+000	9.45585E+001	1.82409E+002	6.73785E+001	1.00000E+002	4.06196E-001	1.11972E-001	0.00000E+000	2.04047E+001	6.76380E+000	6.21172E-001	1.33594E+002	2.62439E+002	1.19719E+002	1.12734E+001	7.42363E-001	5.39364E-001	-5.27795E-003	2.04047E+001	-9.92980E+001	3.10994E-002	1.12734E+001	-1.43127E+002
1.53243E+002	3.42406E+002	8.73592E+001	6.46861E+001	1.24730E+000	1.16355E+000	3.10100E+003	5.50845E+002	1.00000E+000	2.78000E+002	6.20000E+001	4.19560E+004	1.45129E+000	1.85042E+001	2.23985E-002	2.08946E-002	7.78082E-002	6.81800E-002	7.60600E+003	8.75214E+001	6.48503E+001	1.23112E-002	1.23112E-002	3.59274E+005	8.20000E+001	4.20000E+001	0.00000E+000	8.58904E+001	1.77656E+002	7.84693E+001	1.00000E+002	4.02790E-001	1.50471E-001	0.00000E+000	1.09518E+001	7.50697E+000	5.74111E-001	1.33594E+002	2.62439E+002	1.19719E+002	1.13163E+001	7.42363E-001	5.39364E-001	3.47383E-002	3.02197E+002	1.44274E+002	3.10994E-002	1.13163E+001	-1.43074E+002
1.52216E+002	3.41330E+002	8.74344E+001	6.47774E+001	1.30003E+000	1.13366E+000	3.13500E+003	6.11644E+002	1.00000E+000	2.79000E+002	6.40000E+001	4.20880E+004	1.47379E+000	1.84751E+001	2.32186E-002	2.02471E-002	8.01473E-002	6.18460E-002	7.60600E+003	8.75210E+001	6.48500E+001	1.23112E-002	1.23112E-002	3.59274E+005	8.20000E+001	4.30000E+001	0.00000E+000	8.72292E+001	1.89800E+002	6.85131E+001	1.00000E+002	4.07421E-001	1.45643E-001	0.00000E+000	1.69228E+001	6.32469E+000	6.77725E-001	1.33594E+002	2.62439E+002	1.19719E+002	1.13762E+001	7.42363E-001	5.39364E-001	6.83645E-002	3.08168E+002	1.16415E+002	3.10994E-002	1.13762E+001	-1.43025E+002
1.39082E+002	3.41768E+002	8.73087E+001	6.48109E+001	1.30995E+000	1.22572E+000	3.37200E+003	4.52573E+002	1.00000E+000	2.80000E+002	6.80000E+001	4.22360E+004	1.60562E+000	1.84870E+001	2.25585E-002	2.11080E-002	9.21887E-002	8.10963E-002	7.60600E+003	8.75203E+001	6.48497E+001	1.23112E-002	1.23112E-002	3.59274E+005	8.20000E+001	4.40000E+001	0.00000E+000	7.31275E+001	1.96683E+002	7.22951E+001	1.00000E+002	4.02919E-001	1.06676E-001	0.00000E+000	1.06442E+001	5.46488E+000	7.56288E-001	1.33594E+002	2.62439E+002	1.19719E+002	1.14479E+001	7.42363E-001	5.39364E-001	3.32178E-002	3.01890E+002	1.45455E+002	3.10994E-002	1.14479E+001	-1.42933E+002
1.42930E+002	3.94526E+002	8.73066E+001	6.47405E+001	1.27125E+000	1.22759E+000	3.79600E+003	5.04649E+002	1.00000E+000	2.81000E+002	5.60000E+001	4.23830E+004	1.56059E+000	1.98627E+001	2.06333E-002	1.99247E-002	8.33362E-002	7.79024E-002	7.60600E+003	8.75193E+001	6.48500E+001	1.23112E-002	1.23112E-002	3.59274E+005	8.20000E+001	4.50000E+001	0.00000E+000	1.01837E+002	2.02262E+002	9.01229E+001	1.00000E+002	4.64342E-001	8.45017E-002	0.00000E+000	1.22145E+001	7.03929E+000	5.53375E-001	1.33594E+002	2.62439E+002	1.19719E+002	1.14960E+001	7.42363E-001	5.39364E-001	1.74721E-002	1.22145E+001	-1.29075E+002	3.10994E-002	1.14960E+001	-1.42885E+002
1.62510E+002	4.37341E+002	8.73873E+001	6.48584E+001	1.26572E+000	1.08408E+000	3.74600E+003	8.53007E+002	1.00000E+000	2.82000E+002	4.50000E+001	4.25210E+004	1.37215E+000	2.09127E+001	2.06802E-002	1.77125E-002	7.01112E-002	5.23440E-002	7.60600E+003	8.75188E+001	6.48489E+001	1.23112E-002	1.23112E-002	3.59274E+005	8.20000E+001	4.60000E+001	0.00000E+000	1.27486E+002	2.20931E+002	9.49352E+001	1.00000E+002	5.22741E-001	1.12657E-001	0.00000E+000	1.98752E+001	7.62715E+000	5.14121E-001	1.33594E+002	2.62439E+002	1.19719E+002	1.15585E+001	7.42363E-001	5.39364E-001	7.72999E-002	3.11121E+002	1.09909E+002	3.10994E-002	1.15585E+001	-1.42834E+002
1.41160E+002	3.86796E+002	8.73664E+001	6.48024E+001	1.38317E+000	1.27715E+000	4.15600E+003	6.71223E+002	1.00000E+000	2.83000E+002	5.80000E+001	4.26800E+004	1.76651E+000	1.96671E+001	2.14554E-002	1.98108E-002	1.08293E-001	9.26728E-002	7.60600E+003	8.75177E+001	6.48494E+001	1.23112E-002	1.23112E-002	3.59274E+005	8.20000E+001	4.70000E+001	0.00000E+000	1.04712E+002	1.99618E+002	8.49437E+001	1.00000E+002	4.58770E-001	1.10911E-001	0.00000E+000	1.60041E+001	6.70290E+000	5.55406E-001	1.33594E+002	2.62439E+002	1.19719E+002	1.16047E+001	7.42363E-001	5.39364E-001	3.98525E-002	3.07250E+002	1.44329E+002	3.10994E-002	1.16047E+001	-1.42785E+002
1.62863E+002	3.88679E+002	8.73153E+001	6.47050E+001	1.27749E+000	1.18805E+000	3.67500E+003	5.12296E+002	1.00000E+000	2.84000E+002	5.30000E+001	4.28210E+004	1.51772E+000	1.97149E+001	2.10732E-002	1.95977E-002	6.39254E-002	5.58105E-002	7.60600E+003	8.75168E+001	6.48482E+001	1.23112E-002	1.23112E-002	3.59274E+005	8.20000E+001	4.80000E+001	0.00000E+000	9.46214E+001	2.16406E+002	8.83683E+001	1.00000E+002	4.70399E-001	8.36360E-002	0.00000E+000	1.13986E+001	6.11289E+000	6.47643E-001	1.33594E+002	2.62439E+002	1.19719E+002	1.17031E+001	7.42363E-001	5.39364E-001	3.62782E-002	3.02644E+002	1.43228E+002	3.10994E-002	1.17031E+001	-1.42680E+002
1.61376E+002	4.55905E+002	8.73872E+001	6.47926E+001	1.29504E+000	1.24946E+000	4.58300E+003	5.51610E+002	1.00000E+000	2.85000E+002	3.90000E+001	4.29460E+004	1.61810E+000	2.13519E+001	1.91296E-002	1.84564E-002	5.90327E-002	5.51885E-002	7.60600E+003	8.75161E+001	6.48481E+001	1.23112E-002	1.23112E-002	3.59274E+005	8.20000E+001	4.90000E+001	0.00000E+000	1.14320E+002	2.49189E+002	1.08930E+002	1.00000E+002	5.56283E-001	6.57707E-002	0.00000E+000	1.01066E+001	5.90246E+000	6.00625E-001	1.33594E+002	2.62439E+002	1.19719E+002	1.17841E+001	7.42363E-001	5.39364E-001	1.79118E-002	1.01066E+001	-1.31614E+002	3.10994E-002	1.17841E+001	-1.42609E+002
1.55496E+002	4.52853E+002	8.75329E+001	6.49000E+001	1.34922E+000	1.13965E+000	4.32700E+003	5.02962E+002	1.00000E+000	2.86000E+002	4.40000E+001	4.30880E+004	1.53764E+000	2.12803E+001	2.05111E-002	1.73252E-002	7.46782E-002	5.41763E-002	7.60600E+003	8.75159E+001	6.48475E+001	1.23112E-002	1.23112E-002	3.59274E+005	8.20000E+001	5.00000E+001	0.00000E+000	1.36740E+002	2.44555E+002	8.05881E+001	1.00000E+002	5.45463E-001	8.47492E-002	0.00000E+000	2.72939E+001	5.65934E+000	6.44691E-001	1.33594E+002	2.62439E+002	1.19719E+002	1.18669E+001	7.42363E-001	5.39364E-001	8.42024E-002	3.18539E+002	1.09817E+002	3.10994E-002	1.18669E+001	-1.42548E+002
1.54974E+002	5.60668E+002	8.76015E+001	6.49379E+001	1.31174E+000	1.30411E+000	5.93000E+003	5.66944E+002	1.00000E+000	2.87000E+002	2.60000E+001	4.32220E+004	1.71065E+000	2.36784E+001	1.70342E-002	1.69350E-002	6.47259E-002	6.40033E-002	7.60600E+003	8.75151E+001	6.48469E+001	1.23112E-002	1.23112E-002	3.59274E+005	8.20000E+001	5.10000E+001	0.00000E+000	1.56249E+002	2.91154E+002	1.22371E+002	1.00000E+002	6.71638E-001	5.87866E-002	0.00000E+000	1.78400E+001	5.64978E+000	5.51635E-001	1.33594E+002	2.62439E+002	1.19719E+002	1.19782E+001	7.42363E-001	5.39364E-001	2.91920E-003	1.78400E+001	-1.09660E+002	3.10994E-002	1.19782E+001	-1.42447E+002
1.55420E+002	5.23294E+002	8.75627E+001	6.48472E+001	1.33715E+000	1.17574E+000	5.11300E+003	3.98135E+002	1.00000E+000	2.88000E+002	2.90000E+001	4.33670E+004	1.57214E+000	2.28756E+001	1.87000E-002	1.64427E-002	5.68464E-002	4.47214E-002	7.60600E+003	8.75146E+001	6.48463E+001	1.23112E-002	1.23112E-002	3.59274E+005	8.20000E+001	5.20000E+001	0.00000E+000	1.52674E+002	2.69380E+002	1.05933E+002	1.00000E+002	6.22856E-001	3.64208E-002	0.00000E+000	2.29780E+001	5.98679E+000	5.60633E-001	1.33594E+002	2.62439E+002	1.19719E+002	1.21032E+001	7.42363E-001	5.39364E-001	6.42332E-002	3.14223E+002	1.26749E+002	3.10994E-002	1.21032E+001	-1.42317E+002
1.59654E+002	5.65358E+002	8.75714E+001	6.48642E+001	1.30310E+000	1.23567E+000	5.65400E+003	7.23730E+002	1.00000E+000	2.89000E+002	2.30000E+001	4.35090E+004	1.61020E+000	2.37773E+001	1.73300E-002	1.64333E-002	6.12287E-002	5.53304E-002	7.60600E+003	8.75137E+001	6.48456E+001	1.23112E-002	1.23112E-002	3.59274E+005	8.20000E+001	5.30000E+001	0.00000E+000	1.51101E+002	2.91877E+002	1.32980E+002	1.00000E+002	6.78390E-001	6.39370E-002	0.00000E+000	1.29050E+001	5.99167E+000	5.32703E-001	1.33594E+002	2.62439E+002	1.19719E+002	1.21774E+001	7.42363E-001	5.39364E-001	2.65578E-002	1.29050E+001	-1.37132E+002	3.10994E-002	1.21774E+001	-1.42244E+002
1.67703E+002	5.24160E+002	8.75328E+001	6.49177E+001	1.26623E+000	1.20910E+000	4.99300E+003	7.74636E+002	1.00000E+000	2.90000E+002	3.30000E+001	4.36720E+004	1.53100E+000	2.28945E+001	1.79197E-002	1.71112E-002	6.22514E-002	5.70143E-002	7.60600E+003	8.75132E+001	6.48456E+001	1.23112E-002	1.23112E-002	3.59274E+005	8.20000E+001	5.40000E+001	0.00000E+000	1.23351E+002	2.93441E+002	1.19766E+002	1.00000E+002	6.31827E-001	7.56948E-002	0.00000E+000	1.08312E+001	5.11204E+000	6.64409E-001	1.33594E+002	2.62439E+002	1.19719E+002	1.22746E+001	7.42363E-001	5.39364E-001	2.30795E-002	1.08312E+001	-1.35856E+002	3.10994E-002	1.22746E+001	-1.42140E+002
1.51286E+002	6.42539E+002	8.77499E+001	6.49533E+001	1.35522E+000	1.40181E+000	7.47800E+003	8.49932E+002	1.00000E+000	2.91000E+002	1.70000E+001	4.38060E+004	1.89976E+000	2.53483E+001	1.56717E-002	1.62105E-002	6.25688E-002	6.67946E-002	7.60600E+003	8.75122E+001	6.48462E+001	1.23112E-002	1.23112E-002	3.59274E+005	8.20000E+001	5.50000E+001	0.00000E+000	1.68319E+002	3.28509E+002	1.52603E+002	1.00000E+002	7.64775E-001	5.69318E-002	0.00000E+000	1.17001E+001	5.24183E+000	5.29463E-001	1.33594E+002	2.62439E+002	1.19719E+002	1.23683E+001	7.42363E-001	5.39364E-001	-1.68991E-002	1.17001E+001	-9.70009E+001	3.10994E-002	1.23683E+001	-1.42080E+002
1.72895E+002	6.60042E+002	8.76684E+001	6.49667E+001	1.25085E+000	1.18654E+000	6.09800E+003	7.08628E+002	1.00000E+000	2.92000E+002	1.90000E+001	4.39510E+004	1.48418E+000	2.56913E+001	1.60181E-002	1.51946E-002	4.68310E-002	4.24451E-002	7.60600E+003	8.75115E+001	6.48468E+001	1.23112E-002	1.23112E-002	3.59274E+005	8.20000E+001	5.60000E+001	0.00000E+000	1.65415E+002	3.37455E+002	1.63664E+002	1.00000E+002	7.84467E-001	4.01165E-002	0.00000E+000	7.84247E+000	5.76667E+000	5.32957E-001	1.33594E+002	2.62439E+002	1.19719E+002	1.24465E+001	7.42363E-001	5.39364E-001	2.63851E-002	7.84247E+000	-1.42042E+002	3.10994E-002	1.24465E+001	-1.41989E+002
1.46704E+002	3.62463E+002	8.75222E+001	6.49311E+001	1.35135E+000	1.27577E+000	3.86300E+003	4.06024E+002	1.00000E+000	2.93000E+002	6.40000E+001	4.41390E+004	1.72401E+000	1.90385E+001	2.17423E-002	2.05262E-002	5.73678E-002	5.16239E-002	7.60600E+003	8.75104E+001	6.48467E+001	1.23112E-002	1.23112E-002	3.59274E+005	8.20000E+001	5.70000E+001	0.00000E+000	1.01759E+002	1.96684E+002	6.94893E+001	1.00000E+002	4.34143E-001	5.54527E-002	0.00000E+000	2.28911E+001	6.02096E+000	6.41332E-001	1.33594E+002	2.62439E+002	1.19719E+002	1.25046E+001	7.42363E-001	5.39364E-001	2.87701E-002	2.28911E+001	-1.29269E+002	3.10994E-002	1.25046E+001	-1.41908E+002
1.45785E+002	3.68919E+002	8.73881E+001	6.47928E+001	1.29137E+000	1.26565E+000	3.74400E+003	3.21168E+002	1.00000E+000	2.94000E+002	5.70000E+001	4.42780E+004	1.63441E+000	1.92073E+001	2.11048E-002	2.06845E-002	5.14909E-002	4.96496E-002	7.60600E+003	8.75098E+001	6.48466E+001	1.23112E-002	1.23112E-002	3.59274E+005	8.20000E+001	5.80000E+001	0.00000E+000	1.19351E+002	1.65467E+002	8.68816E+001	1.00000E+002	4.38180E-001	5.31042E-002	0.00000E+000	2.49484E+001	1.14172E+001	3.43546E-001	1.33594E+002	2.62439E+002	1.19719E+002	1.26103E+001	7.42363E-001	5.39364E-001	1.00590E-002	2.49484E+001	-1.09295E+002	3.10994E-002	1.26103E+001	-1.41783E+002
1.52408E+002	5.45570E+002	8.76618E+001	6.49023E+001	1.38210E+000	1.26139E+000	5.87400E+003	5.04271E+002	1.00000E+000	2.95000E+002	2.70000E+001	4.43950E+004	1.74337E+000	2.33574E+001	1.80332E-002	1.64582E-002	6.56876E-002	5.51694E-002	7.60600E+003	8.75099E+001	6.48463E+001	1.23112E-002	1.23112E-002	3.59274E+005	8.20000E+001	5.90000E+001	0.00000E+000	1.43859E+002	2.93169E+002	1.23715E+002	1.00000E+002	6.60657E-001	4.54484E-002	0.00000E+000	1.48046E+001	5.34220E+000	5.86170E-001	1.33594E+002	2.62439E+002	1.19719E+002	1.26716E+001	7.42363E-001	5.39364E-001	4.56610E-002	3.06050E+002	1.37355E+002	3.10994E-002	1.26716E+001	-1.41764E+002
1.46284E+002	3.79797E+002	8.77087E+001	6.48868E+001	1.41155E+000	1.32930E+000	4.37800E+003	4.85856E+002	1.00000E+000	2.96000E+002	5.50000E+001	4.45660E+004	1.87638E+000	1.94884E+001	2.13333E-002	2.00903E-002	6.47779E-002	5.78842E-002	7.60600E+003	8.75096E+001	6.48473E+001	1.23112E-002	1.23112E-002	3.59274E+005	8.20000E+001	6.00000E+001	0.00000E+000	9.89230E+001	2.05294E+002	7.90823E+001	1.00000E+002	4.51847E-001	6.89306E-002	0.00000E+000	1.76987E+001	5.74350E+000	6.31534E-001	1.33594E+002	2.62439E+002	1.19719E+002	1.27214E+001	7.42363E-001	5.39364E-001	3.00080E-002	1.76987E+001	-1.35688E+002	3.10994E-002	1.27214E+001	-1.41721E+002
1.64364E+002	4.46061E+002	8.75856E+001	6.49400E+001	1.24661E+000	1.15097E+000	3.98900E+003	4.97508E+002	1.00000E+000	2.97000E+002	4.50000E+001	4.47000E+004	1.43481E+000	2.11202E+001	1.97378E-002	1.82235E-002	4.96531E-002	4.29729E-002	7.60600E+003	8.75091E+001	6.48466E+001	1.23112E-002	1.23112E-002	3.59274E+005	8.20000E+001	6.10000E+001	0.00000E+000	1.29102E+002	2.32163E+002	9.49701E+001	1.00000E+002	5.38008E-001	5.37499E-002	0.00000E+000	2.12863E+001	6.91058E+000	5.49876E-001	1.33594E+002	2.62439E+002	1.19719E+002	1.27578E+001	7.42363E-001	5.39364E-001	3.98914E-002	2.12863E+001	-1.41705E+002	3.10994E-002	1.27578E+001	-1.41665E+002
1.47114E+002	4.12926E+002	8.75580E+001	6.48658E+001	1.34035E+000	1.28651E+000	4.40600E+003	5.04422E+002	1.00000E+000	2.98000E+002	4.60000E+001	4.48430E+004	1.72438E+000	2.03206E+001	2.01927E-002	1.93817E-002	6.58262E-002	6.09140E-002	7.60600E+003	8.75085E+001	6.48476E+001	1.23112E-002	1.23112E-002	3.59274E+005	8.20000E+001	6.20000E+001	0.00000E+000	1.30212E+002	2.09085E+002	8.22820E+001	1.00000E+002	4.97590E-001	5.97386E-002	0.00000E+000	2.84741E+001	6.83675E+000	5.28858E-001	1.33594E+002	2.62439E+002	1.19719E+002	1.28535E+001	7.42363E-001	5.39364E-001	2.04927E-002	2.84741E+001	-1.15740E+002	3.10994E-002	1.28535E+001	-1.41566E+002
1.54523E+002	3.76793E+002	8.75923E+001	6.49543E+001	1.22480E+000	1.24217E+000	3.56300E+003	4.05189E+002	1.00000E+000	2.99000E+002	5.10000E+001	4.49970E+004	1.52142E+000	1.94111E+001	2.05191E-002	2.08101E-002	5.96026E-002	6.11921E-002	7.60600E+003	8.75077E+001	6.48481E+001	1.23112E-002	1.23112E-002	3.59274E+005	8.20000E+001	6.30000E+001	0.00000E+000	8.70562E+001	1.96384E+002	9.91524E+001	1.00000E+002	4.49907E-001	7.78389E-002	0.00000E+000	2.95599E+000	7.10752E+000	5.65699E-001	1.33594E+002	2.62439E+002	1.19719E+002	1.29492E+001	7.42363E-001	5.39364E-001	-7.04114E-003	2.95599E+000	-1.15097E+002	3.10994E-002	1.29492E+001	-1.41474E+002
1.40356E+002	4.87464E+002	8.75328E+001	6.48028E+001	1.31826E+000	1.24243E+000	4.95700E+003	3.98782E+002	1.00000E+000	3.00000E+002	3.10000E+001	4.51150E+004	1.63785E+000	2.20786E+001	1.87237E-002	1.76467E-002	4.82433E-002	4.33014E-002	7.60600E+003	8.75074E+001	6.48486E+001	1.23112E-002	1.23112E-002	3.59274E+005	8.20000E+001	6.40000E+001	0.00000E+000	1.22026E+002	2.49016E+002	1.20650E+002	1.00000E+002	5.78693E-001	3.92478E-002	0.00000E+000	8.48309E+000	6.39008E+000	5.33452E-001	1.33594E+002	2.62439E+002	1.19719E+002	1.30180E+001	7.42363E-001	5.39364E-001	2.96113E-002	8.48309E+000	-1.44494E+002	3.10994E-002	1.30180E+001	-1.41398E+002
1.45532E+002	4.44469E+002	8.75207E+001	6.48947E+001	1.33641E+000	1.20618E+000	4.44700E+003	2.94510E+002	1.00000E+000	3.01000E+002	4.20000E+001	4.52750E+004	1.61195E+000	2.10824E+001	2.00404E-002	1.80875E-002	5.24305E-002	4.34927E-002	7.60600E+003	8.75067E+001	6.48493E+001	1.23112E-002	1.23112E-002	3.59274E+005	8.20000E+001	6.50000E+001	0.00000E+000	1.07736E+002	2.40051E+002	9.94453E+001	1.00000E+002	5.26752E-001	3.34377E-002	0.00000E+000	1.29821E+001	5.70390E+000	6.30966E-001	1.33594E+002	2.62439E+002	1.19719E+002	1.30949E+001	7.42363E-001	5.39364E-001	5.12209E-002	3.04228E+002	1.30010E+002	3.10994E-002	1.30949E+001	-1.41318E+002
1.38346E+002	4.37543E+002	8.75346E+001	6.47938E+001	1.38538E+000	1.23370E+000	4.63000E+003	2.65675E+002	1.00000E+000	3.02000E+002	4.10000E+001	4.54300E+004	1.70914E+000	2.09175E+001	2.03601E-002	1.81309E-002	4.52376E-002	3.69089E-002	7.60600E+003	8.75058E+001	6.48506E+001	1.23112E-002	1.23112E-002	3.59274E+005	8.20000E+001	6.60000E+001	0.00000E+000	1.07655E+002	2.23234E+002	1.14390E+002	1.00000E+002	5.23790E-001	2.33857E-002	0.00000E+000	4.87030E+000	6.75734E+000	5.21969E-001	1.33594E+002	2.62439E+002	1.19719E+002	1.31625E+001	7.42363E-001	5.39364E-001	5.79150E-002	2.96116E+002	1.15129E+002	3.10994E-002	1.31625E+001	-1.41254E+002
1.56434E+002	7.67540E+002	8.76601E+001	6.49774E+001	1.33110E+000	1.24769E+000	7.89200E+003	9.12736E+002	1.00000E+000	3.03000E+002	7.00000E+000	4.55470E+004	1.66079E+000	2.77045E+001	1.49836E-002	1.40447E-002	5.72614E-002	5.05726E-002	7.60600E+003	8.75056E+001	6.48519E+001	1.23112E-002	1.23112E-002	3.59274E+005	8.20000E+001	6.70000E+001	0.00000E+000	2.02092E+002	4.10764E+002	1.65976E+002	1.00000E+002	9.17906E-001	3.92613E-002	0.00000E+000	1.71718E+001	4.47962E+000	6.03082E-001	1.33594E+002	2.62439E+002	1.19719E+002	1.32111E+001	7.42363E-001	5.39364E-001	3.23435E-002	1.71718E+001	-1.38467E+002	3.10994E-002	1.32111E+001	-1.41222E+002
1.57190E+002	6.71607E+002	8.76401E+001	6.49574E+001	1.30530E+000	1.18157E+000	6.43600E+003	7.68709E+002	1.00000E+000	3.04000E+002	1.70000E+001	4.57000E+004	1.54230E+000	2.59154E+001	1.62706E-002	1.47282E-002	5.16933E-002	4.28698E-002	7.60600E+003	8.75053E+001	6.48517E+001	1.23112E-002	1.23112E-002	3.59274E+005	8.20000E+001	6.80000E+001	0.00000E+000	1.81873E+002	3.56752E+002	1.42420E+002	1.00000E+002	8.02875E-001	2.71627E-002	0.00000E+000	1.91078E+001	5.03660E+000	5.93972E-001	1.33594E+002	2.62439E+002	1.19719E+002	1.33388E+001	7.42363E-001	5.39364E-001	4.97544E-002	3.10353E+002	1.37586E+002	3.10994E-002	1.33388E+001	-1.41092E+002
1.48046E+002	7.36065E+002	8.76831E+001	6.48847E+001	1.39985E+000	1.26905E+000	8.06600E+003	7.82346E+002	1.00000E+000	3.05000E+002	9.00000E+000	4.58410E+004	1.77648E+000	2.71305E+001	1.55866E-002	1.41303E-002	5.50481E-002	4.56722E-002	7.60600E+003	8.75045E+001	6.48505E+001	1.23112E-002	1.23112E-002	3.59274E+005	8.20000E+001	6.90000E+001	0.00000E+000	1.75594E+002	3.86329E+002	1.87194E+002	1.00000E+002	8.81321E-001	2.51020E-002	0.00000E+000	6.40399E+000	4.70943E+000	5.67432E-001	1.33594E+002	2.62439E+002	1.19719E+002	1.34108E+001	7.42363E-001	5.39364E-001	4.90061E-002	2.97650E+002	1.25622E+002	3.10994E-002	1.34108E+001	-1.41028E+002
1.59548E+002	8.64491E+002	8.76321E+001	6.48738E+001	1.32426E+000	1.17504E+000	8.36200E+003	8.46545E+002	1.00000E+000	3.06000E+002	4.00000E+000	4.59830E+004	1.55606E+000	2.94022E+001	1.44816E-002	1.28499E-002	5.26033E-002	4.18885E-002	7.60600E+003	8.75046E+001	6.48503E+001	1.23112E-002	1.23112E-002	3.59274E+005	8.20000E+001	7.00000E+001	0.00000E+000	2.25777E+002	4.42293E+002	2.04801E+002	1.00000E+002	1.02790E+000	3.02492E-002	0.00000E+000	1.28698E+001	4.93043E+000	5.32318E-001	1.33594E+002	2.62439E+002	1.19719E+002	1.35087E+001	7.42363E-001	5.39364E-001	5.97013E-002	3.04115E+002	1.21292E+002	3.10994E-002	1.35087E+001	-1.40922E+002
1.65610E+002	9.92061E+002	8.77138E+001	6.49395E+001	1.34679E+000	1.31726E+000	1.08510E+004	1.15908E+003	1.00000E+000	3.07000E+002	1.00000E+000	4.61240E+004	1.77408E+000	3.14970E+001	1.29290E-002	1.26455E-002	5.43270E-002	5.20446E-002	7.60600E+003	8.75045E+001	6.48502E+001	1.23112E-002	1.23112E-002	3.59274E+005	8.20000E+001	7.10000E+001	0.00000E+000	2.66787E+002	4.69361E+002	2.67116E+002	1.00000E+002	1.18022E+000	3.07177E-002	0.00000E+000	4.39886E+000	5.59609E+000	4.11710E-001	1.33594E+002	2.62439E+002	1.19719E+002	1.36157E+001	7.42363E-001	5.39364E-001	1.10841E-002	4.39886E+000	-1.30868E+002	3.10994E-002	1.36157E+001	-1.40827E+002
1.51985E+002	6.23645E+002	8.75592E+001	6.48411E+001	1.27832E+000	1.28543E+000	6.36000E+003	6.87250E+002	1.00000E+000	3.08000E+002	1.90000E+001	4.62950E+004	1.64320E+000	2.49729E+001	1.60292E-002	1.61184E-002	4.85300E-002	4.90391E-002	7.60600E+003	8.75038E+001	6.48514E+001	1.23112E-002	1.23112E-002	3.59274E+005	8.20000E+001	7.20000E+001	0.00000E+000	1.67001E+002	3.36364E+002	1.37195E+002	1.00000E+002	7.54928E-001	3.34869E-002	0.00000E+000	1.76694E+001	5.05390E+000	5.95465E-001	1.33594E+002	2.62439E+002	1.19719E+002	1.37153E+001	7.42363E-001	5.39364E-001	-2.77574E-003	1.76694E+001	-1.04426E+002	3.10994E-002	1.37153E+001	-1.40705E+002
1.48983E+002	8.56236E+002	8.76844E+001	6.49634E+001	1.36262E+000	1.32396E+000	9.50700E+003	7.05513E+002	1.00000E+000	3.09000E+002	3.00000E+000	4.64170E+004	1.80406E+000	2.92615E+001	1.39751E-002	1.35785E-002	5.19207E-002	4.91319E-002	7.60600E+003	8.75033E+001	6.48513E+001	1.23112E-002	1.23112E-002	3.59274E+005	8.20000E+001	7.30000E+001	0.00000E+000	2.26374E+002	4.13011E+002	2.29844E+002	1.00000E+002	1.02252E+000	2.13300E-002	0.00000E+000	4.74310E+000	5.64646E+000	4.35926E-001	1.33594E+002	2.62439E+002	1.19719E+002	1.38224E+001	7.42363E-001	5.39364E-001	1.43918E-002	4.74310E+000	-1.33666E+002	3.10994E-002	1.38224E+001	-1.40615E+002
1.60654E+002	5.80900E+002	8.75383E+001	6.47642E+001	1.30181E+000	1.17484E+000	5.53300E+003	5.79600E+002	1.00000E+000	3.10000E+002	2.10000E+001	4.65920E+004	1.52942E+000	2.41019E+001	1.75012E-002	1.57942E-002	5.26103E-002	4.34466E-002	7.60600E+003	8.75022E+001	6.48503E+001	1.23112E-002	1.23112E-002	3.59274E+005	8.20000E+001	7.40000E+001	0.00000E+000	1.58252E+002	2.83075E+002	1.44670E+002	1.00000E+002	6.89894E-001	4.47781E-002	0.00000E+000	1.16105E+001	7.09129E+000	4.54994E-001	1.33594E+002	2.62439E+002	1.19719E+002	1.39216E+001	7.42363E-001	5.39364E-001	5.12700E-002	3.02856E+002	1.28584E+002	3.10994E-002	1.39216E+001	-1.40496E+002
1.48837E+002	6.17833E+002	8.74446E+001	6.48403E+001	1.33869E+000	1.22391E+000	6.28100E+003	6.61643E+002	1.00000E+000	3.11000E+002	2.00000E+001	4.67400E+004	1.63843E+000	2.48563E+001	1.68913E-002	1.54432E-002	6.32305E-002	5.32619E-002	7.60600E+003	8.75017E+001	6.48499E+001	1.23112E-002	1.23112E-002	3.59274E+005	8.20000E+001	7.50000E+001	0.00000E+000	1.59876E+002	3.11057E+002	1.51730E+002	1.00000E+002	7.32988E-001	5.57343E-002	0.00000E+000	1.08947E+001	5.94210E+000	5.09632E-001	1.33594E+002	2.62439E+002	1.19719E+002	1.40329E+001	7.42363E-001	5.39364E-001	4.47878E-002	3.02140E+002	1.34344E+002	3.10994E-002	1.40329E+001	-1.40369E+002
1.48864E+002	6.77955E+002	8.75812E+001	6.48916E+001	1.36702E+000	1.27370E+000	7.29600E+003	7.82967E+002	1.00000E+000	3.12000E+002	1.50000E+001	4.68880E+004	1.74117E+000	2.60376E+001	1.60041E-002	1.49116E-002	5.89298E-002	5.14733E-002	7.60600E+003	8.75009E+001	6.48505E+001	1.23112E-002	1.23112E-002	3.59274E+005	8.20000E+001	7.60000E+001	0.00000E+000	1.88428E+002	3.31533E+002	1.63177E+002	1.00000E+002	8.04572E-001	3.38734E-002	0.00000E+000	1.48666E+001	6.07879E+000	4.62223E-001	1.33594E+002	2.62439E+002	1.19719E+002	1.41166E+001	7.42363E-001	5.39364E-001	3.53397E-002	1.48666E+001	-1.43674E+002	3.10994E-002	1.41166E+001	-1.40306E+002
1.44556E+002	4.22413E+002	8.73117E+001	6.47091E+001	1.31163E+000	1.19750E+000	4.12700E+003	3.58212E+002	1.00000E+000	3.13000E+002	4.60000E+001	4.70730E+004	1.57068E+000	2.05527E+001	2.04171E-002	1.86406E-002	6.06317E-002	5.11741E-002	7.60600E+003	8.74999E+001	6.48503E+001	1.23112E-002	1.23112E-002	3.59274E+005	8.20000E+001	7.70000E+001	0.00000E+000	1.04514E+002	2.47259E+002	9.53704E+001	1.00000E+002	5.26763E-001	5.23698E-002	0.00000E+000	1.50388E+001	5.45808E+000	6.84470E-001	1.33594E+002	2.62439E+002	1.19719E+002	1.42057E+001	7.42363E-001	5.39364E-001	4.54842E-002	3.06284E+002	1.37817E+002	3.10994E-002	1.42057E+001	-1.40177E+002
1.64566E+002	7.46843E+002	8.76396E+001	6.49061E+001	1.30659E+000	1.22729E+000	7.43500E+003	6.13862E+002	1.00000E+000	3.14000E+002	1.00000E+001	4.71930E+004	1.60356E+000	2.73284E+001	1.51529E-002	1.42334E-002	4.57856E-002	4.07231E-002	7.60600E+003	8.74994E+001	6.48519E+001	1.23112E-002	1.23112E-002	3.59274E+005	8.20000E+001	7.80000E+001	0.00000E+000	1.84933E+002	3.84381E+002	1.81119E+002	1.00000E+002	8.83323E-001	2.12813E-002	0.00000E+000	1.05663E+001	5.04520E+000	5.51687E-001	1.33594E+002	2.62439E+002	1.19719E+002	1.42780E+001	7.42363E-001	5.39364E-001	3.12930E-002	1.05663E+001	-1.44053E+002	3.10994E-002	1.42780E+001	-1.40154E+002
1.71445E+002	7.92672E+002	8.76270E+001	6.48723E+001	1.36123E+000	1.23521E+000	8.25400E+003	8.94478E+002	1.00000E+000	3.15000E+002	7.00000E+000	4.73410E+004	1.68141E+000	2.81544E+001	1.49830E-002	1.35959E-002	5.84317E-002	4.84877E-002	7.60600E+003	8.75000E+001	6.48517E+001	1.23112E-002	1.23112E-002	3.59274E+005	8.20000E+001	7.90000E+001	0.00000E+000	2.00643E+002	3.92901E+002	2.09910E+002	1.00000E+002	9.45087E-001	3.77954E-002	0.00000E+000	5.38910E+000	5.47963E+000	4.82089E-001	1.33594E+002	2.62439E+002	1.19719E+002	1.43466E+001	7.42363E-001	5.39364E-001	4.85350E-002	2.96635E+002	1.25086E+002	3.10994E-002	1.43466E+001	-1.40083E+002
1.43482E+002	7.53159E+002	8.76012E+001	6.48697E+001	1.41444E+000	1.34318E+000	8.79100E+003	9.75996E+002	1.00000E+000	3.16000E+002	9.00000E+000	4.74850E+004	1.89984E+000	2.74437E+001	1.50857E-002	1.43257E-002	6.12146E-002	5.54015E-002	7.60600E+003	8.75003E+001	6.48522E+001	1.23112E-002	1.23112E-002	3.59274E+005	8.20000E+001	8.00000E+001	0.00000E+000	2.03792E+002	3.72920E+002	1.82387E+002	1.00000E+002	8.93882E-001	2.70944E-002	0.00000E+000	1.37397E+001	5.31499E+000	4.81604E-001	1.33594E+002	2.62439E+002	1.19719E+002	1.44614E+001	7.42363E-001	5.39364E-001	2.58393E-002	1.37397E+001	-1.35610E+002	3.10994E-002	1.44614E+001	-1.39965E+002
1.61572E+002	8.02091E+002	8.76645E+001	6.49074E+001	1.32542E+000	1.19778E+000	7.90600E+003	7.09055E+002	1.00000E+000	3.17000E+002	9.00000E+000	4.76320E+004	1.58756E+000	2.83212E+001	1.49065E-002	1.34709E-002	4.99971E-002	4.12817E-002	7.60600E+003	8.75000E+001	6.48523E+001	1.23112E-002	1.23112E-002	3.59274E+005	8.20000E+001	8.10000E+001	0.00000E+000	2.15554E+002	4.07205E+002	1.89272E+002	1.00000E+002	9.56420E-001	2.59358E-002	0.00000E+000	1.51935E+001	5.23851E+000	5.15258E-001	1.33594E+002	2.62439E+002	1.19719E+002	1.45529E+001	7.42363E-001	5.39364E-001	5.05903E-002	3.06439E+002	1.32831E+002	3.10994E-002	1.45529E+001	-1.39883E+002
1.59420E+002	5.97151E+002	8.77766E+001	6.50114E+001	1.30162E+000	1.20384E+000	5.80800E+003	5.22391E+002	1.00000E+000	3.18000E+002	2.00000E+001	4.77930E+004	1.56693E+000	2.44367E+001	1.70793E-002	1.57962E-002	5.94148E-002	5.12168E-002	7.60600E+003	8.74997E+001	6.48523E+001	1.23112E-002	1.23112E-002	3.59274E+005	8.20000E+001	8.20000E+001	0.00000E+000	1.58380E+002	3.04551E+002	1.42437E+002	1.00000E+002	7.12905E-001	4.70756E-002	0.00000E+000	1.41699E+001	6.05133E+000	5.20411E-001	1.33594E+002	2.62439E+002	1.19719E+002	1.45986E+001	7.42363E-001	5.39364E-001	3.90280E-002	3.05415E+002	1.43242E+002	3.10994E-002	1.45986E+001	-1.39853E+002
1.68770E+002	4.75248E+002	8.80012E+001	6.50945E+001	1.21099E+000	1.18566E+000	4.24600E+003	7.34048E+002	1.00000E+000	3.19000E+002	3.80000E+001	4.79470E+004	1.43583E+000	2.18002E+001	1.85845E-002	1.81958E-002	5.89273E-002	5.66239E-002	1.01800E+004	8.79842E+001	6.51133E+001	1.50967E-002	1.50967E-002	4.01120E+004	1.00000E+001	1.00000E+000	0.00000E+000	1.13819E+002	2.50266E+002	1.36789E+002	1.00000E+002	5.88694E-001	8.04356E-002	0.00000E+000	5.62683E-001	6.92797E+000	5.31637E-001	1.13343E+002	2.32826E+002	1.29588E+002	1.29974E+000	2.42563E+000	4.94026E-001	1.05699E-002	5.62683E-001	-1.34259E+002	2.73041E-002	2.92545E+002	1.41725E+002
1.67669E+002	5.65441E+002	8.79561E+001	6.51427E+001	1.15638E+000	1.11482E+000	4.55100E+003	6.53312E+002	1.00000E+000	3.20000E+002	2.70000E+001	4.80840E+004	1.28915E+000	2.37790E+001	1.71414E-002	1.65253E-002	5.24414E-002	4.89637E-002	1.01800E+004	8.79839E+001	6.51135E+001	1.50967E-002	1.50967E-002	4.01120E+004	1.00000E+001	2.00000E+000	0.00000E+000	1.31713E+002	2.77206E+002	1.57079E+002	1.00000E+002	6.65184E-001	6.38352E-002	0.00000E+000	2.90676E+002	7.09020E+000	5.01764E-001	1.13343E+002	2.32826E+002	1.29588E+002	1.38739E+000	2.42563E+000	4.94026E-001	1.82999E-002	-5.69641E-001	-1.42746E+002	2.73041E-002	2.92633E+002	1.41821E+002
1.65072E+002	5.90817E+002	8.80033E+001	6.51396E+001	1.22819E+000	1.18128E+000	5.33300E+003	6.63856E+002	1.00000E+000	3.21000E+002	2.10000E+001	4.82170E+004	1.45084E+000	2.43067E+001	1.68182E-002	1.61759E-002	5.19297E-002	4.82676E-002	1.01800E+004	8.79836E+001	6.51142E+001	1.50967E-002	1.50967E-002	4.01120E+004	1.00000E+001	3.00000E+000	0.00000E+000	1.48383E+002	2.72995E+002	1.73406E+002	1.00000E+002	6.98845E-001	4.34694E-002	0.00000E+000	2.85820E+002	7.97549E+000	4.12067E-001	1.13343E+002	2.32826E+002	1.29588E+002	1.52655E+000	2.42563E+000	4.94026E-001	1.94665E-002	2.85820E+002	1.42521E+002	2.73041E-002	2.92772E+002	1.41953E+002
1.48316E+002	3.69409E+002	8.80478E+001	6.51522E+001	1.21856E+000	1.21593E+000	3.40500E+003	5.56215E+002	1.00000E+000	3.22000E+002	5.20000E+001	4.84010E+004	1.48169E+000	1.92200E+001	2.08828E-002	2.08377E-002	6.09916E-002	6.07458E-002	1.01800E+004	8.79841E+001	6.51141E+001	1.50967E-002	1.50967E-002	4.01120E+004	1.00000E+001	4.00000E+000	0.00000E+000	7.83968E+001	1.79462E+002	1.13515E+002	1.00000E+002	4.35844E-001	9.90166E-002	0.00000E+000	2.81077E+002	7.80089E+000	5.27240E-001	1.13343E+002	2.32826E+002	1.29588E+002	1.59222E+000	2.42563E+000	4.94026E-001	1.08094E-003	-1.01680E+001	-1.35992E+002	2.73041E-002	2.92838E+002	1.42011E+002
1.59761E+002	5.14431E+002	8.79975E+001	6.51049E+001	1.27716E+000	1.11264E+000	4.54400E+003	6.97937E+002	1.00000E+000	3.23000E+002	2.80000E+001	4.85320E+004	1.42101E+000	2.26811E+001	1.89463E-002	1.65057E-002	5.46111E-002	4.23301E-002	1.01800E+004	8.79834E+001	6.51135E+001	1.50967E-002	1.50967E-002	4.01120E+004	1.00000E+001	5.00000E+000	0.00000E+000	1.22078E+002	2.61819E+002	1.37768E+002	1.00000E+002	6.13401E-001	5.86179E-002	0.00000E+000	4.02264E+000	6.71945E+000	5.29856E-001	1.13343E+002	2.32826E+002	1.29588E+002	1.66327E+000	2.42563E+000	4.94026E-001	6.88438E-002	2.95268E+002	1.02929E+002	2.73041E-002	2.92909E+002	1.42090E+002
1.46584E+002	3.82042E+002	8.79405E+001	6.51215E+001	1.34234E+000	1.27683E+000	4.03100E+003	3.84634E+002	1.00000E+000	3.24000E+002	5.00000E+001	4.86950E+004	1.71394E+000	1.95459E+001	2.11424E-002	2.01107E-002	6.71951E-002	6.11464E-002	1.01800E+004	8.79808E+001	6.51122E+001	1.50967E-002	1.50967E-002	4.01120E+004	1.00000E+001	6.00000E+000	0.00000E+000	1.06842E+002	1.90191E+002	9.51449E+001	1.00000E+002	4.61801E-001	6.18085E-002	0.00000E+000	1.42844E+001	8.20165E+000	4.60897E-001	1.13343E+002	2.32826E+002	1.29588E+002	1.73212E+000	2.42563E+000	4.94026E-001	2.50103E-002	1.42844E+001	-1.34318E+002	2.73041E-002	2.92978E+002	1.42168E+002
1.53015E+002	4.97715E+002	8.79575E+001	6.51082E+001	1.33383E+000	1.19693E+000	4.91000E+003	6.14605E+002	1.00000E+000	3.25000E+002	2.80000E+001	4.88180E+004	1.59650E+000	2.23095E+001	1.90353E-002	1.70816E-002	6.51438E-002	5.30559E-002	1.01800E+004	8.79801E+001	6.51133E+001	1.50967E-002	1.50967E-002	4.01120E+004	1.00000E+001	7.00000E+000	0.00000E+000	1.19033E+002	2.63976E+002	1.37385E+002	1.00000E+002	6.11857E-001	5.10773E-002	0.00000E+000	3.87323E+000	6.24113E+000	5.48791E-001	1.13343E+002	2.32826E+002	1.29588E+002	1.80975E+000	2.42563E+000	4.94026E-001	5.40954E-002	2.95119E+002	1.17943E+002	2.73041E-002	2.93055E+002	1.42243E+002
1.54177E+002	4.30727E+002	8.79332E+001	6.50688E+001	1.25264E+000	1.10892E+000	3.71900E+003	4.45015E+002	1.00000E+000	3.26000E+002	4.70000E+001	4.89810E+004	1.38908E+000	2.07540E+001	2.05405E-002	1.81840E-002	5.93982E-002	4.74107E-002	1.01800E+004	8.79789E+001	6.51124E+001	1.50967E-002	1.50967E-002	4.01120E+004	1.00000E+001	8.00000E+000	0.00000E+000	1.02584E+002	2.26342E+002	1.16328E+002	1.00000E+002	5.23578E-001	5.49338E-002	0.00000E+000	4.88715E+000	7.15459E+000	5.50064E-001	1.13343E+002	2.32826E+002	1.29588E+002	1.93207E+000	2.42563E+000	4.94026E-001	6.08553E-002	2.96133E+002	1.12082E+002	2.73041E-002	2.93178E+002	1.42368E+002
1.42047E+002	2.55074E+002	8.79653E+001	6.50378E+001	1.18850E+000	1.18935E+000	2.24300E+003	2.27119E+002	1.00000E+000	3.27000E+002	1.26000E+002	4.91810E+004	1.41354E+000	1.59710E+001	2.50948E-002	2.51127E-002	6.38685E-002	6.39517E-002	1.01800E+004	8.79778E+001	6.51122E+001	1.50967E-002	1.50967E-002	4.01120E+004	1.00000E+001	9.00000E+000	0.00000E+000	8.28961E+001	1.19788E+002	6.01216E+001	1.00000E+002	3.09839E-001	8.94191E-002	0.00000E+000	2.71086E+001	1.33865E+001	3.78557E-001	1.13343E+002	2.32826E+002	1.29588E+002	2.01410E+000	2.42563E+000	4.94026E-001	-3.56398E-004	2.71086E+001	-9.73417E+001	2.73041E-002	2.93260E+002	1.42445E+002
1.57271E+002	3.79222E+002	8.80223E+001	6.51233E+001	1.12925E+000	1.17045E+000	3.13000E+003	5.77251E+002	1.00000E+000	3.28000E+002	5.40000E+001	4.92830E+004	1.32173E+000	1.94736E+001	2.01846E-002	2.09209E-002	5.26349E-002	5.62174E-002	1.01800E+004	8.79775E+001	6.51113E+001	1.50967E-002	1.50967E-002	4.01120E+004	1.00000E+001	1.00000E+001	0.00000E+000	8.56745E+001	1.86907E+002	1.08457E+002	1.00000E+002	4.47637E-001	8.81154E-002	0.00000E+000	2.88762E+002	8.33496E+000	5.14678E-001	1.13343E+002	2.32826E+002	1.29588E+002	2.07294E+000	2.42563E+000	4.94026E-001	-1.79131E-002	-2.48395E+000	-1.10258E+002	2.73041E-002	2.93318E+002	1.42496E+002
1.34010E+002	3.52942E+002	8.73128E+001	6.47713E+001	1.18712E+000	1.16505E+000	3.05000E+003	4.14650E+002	1.00000E+000	5.54000E+002	3.50000E+001	8.17690E+004	1.38306E+000	1.87868E+001	2.14953E-002	2.10958E-002	6.73041E-002	6.49685E-002	1.73930E+004	8.73246E+001	6.47742E+001	4.58228E-003	4.58228E-003	6.14612E+005	1.70000E+002	1.00000E+000	0.00000E+000	7.56857E+001	1.35177E+002	1.54910E+002	1.00000E+002	4.27364E-001	1.08790E-001	0.00000E+000	2.67695E+002	7.21329E+000	6.02459E-001	7.48404E+001	1.50418E+002	1.57124E+002	2.73933E+002	5.09920E-001	6.00355E-001	9.38000E-003	2.67695E+002	1.34108E+002	1.75295E-002	2.73933E+002	1.32589E+002
1.23677E+002	4.42700E+002	8.72982E+001	6.47156E+001	1.30836E+000	1.28330E+000	4.61100E+003	3.19979E+002	1.00000E+000	5.55000E+002	2.50000E+001	8.18980E+004	1.67903E+000	2.10404E+001	1.92678E-002	1.88987E-002	5.53992E-002	5.34378E-002	1.73930E+004	8.73245E+001	6.47741E+001	4.58228E-003	4.58228E-003	6.14612E+005	1.70000E+002	2.00000E+000	0.00000E+000	9.09369E+001	1.88410E+002	1.68507E+002	1.00000E+002	5.24154E-001	4.44965E-002	0.00000E+000	2.84102E+002	6.62121E+000	5.33798E-001	7.48404E+001	1.50418E+002	1.57124E+002	2.73974E+002	5.09920E-001	6.00355E-001	9.67016E-003	-7.14362E+000	-1.41005E+002	1.75295E-002	2.73974E+002	1.32631E+002
1.25619E+002	3.54578E+002	8.72801E+001	6.46746E+001	1.30092E+000	1.34212E+000	3.83200E+003	4.42551E+002	1.00000E+000	5.56000E+002	3.10000E+001	8.20450E+004	1.74599E+000	1.88302E+001	2.10154E-002	2.16809E-002	5.58678E-002	5.91799E-002	1.73930E+004	8.73248E+001	6.47744E+001	4.58228E-003	4.58228E-003	6.14612E+005	1.70000E+002	3.00000E+000	0.00000E+000	6.62643E+001	1.56505E+002	1.47528E+002	1.00000E+002	4.32856E-001	5.78578E-002	0.00000E+000	2.81222E+002	6.21072E+000	6.24247E-001	7.48404E+001	1.50418E+002	1.57124E+002	2.74054E+002	5.09920E-001	6.00355E-001	-1.55859E-002	-1.00233E+001	-1.19906E+002	1.75295E-002	2.74054E+002	1.32713E+002
1.37835E+002	3.75824E+002	8.72629E+001	6.47359E+001	1.23591E+000	1.19153E+000	3.45200E+003	3.41751E+002	1.00000E+000	5.57000E+002	3.00000E+001	8.21860E+004	1.47263E+000	1.93862E+001	2.10354E-002	2.02801E-002	5.74536E-002	5.37060E-002	1.73930E+004	8.73244E+001	6.47736E+001	4.58228E-003	4.58228E-003	6.14612E+005	1.70000E+002	4.00000E+000	0.00000E+000	7.03848E+001	1.45743E+002	1.62455E+002	1.00000E+002	4.42085E-001	6.74134E-002	0.00000E+000	2.70976E+002	6.21365E+000	6.57399E-001	7.48404E+001	1.50418E+002	1.57124E+002	2.74091E+002	5.09920E-001	6.00355E-001	1.82824E-002	2.70976E+002	1.28920E+002	1.75295E-002	2.74091E+002	1.32754E+002
1.39624E+002	4.97769E+002	8.73498E+001	6.47815E+001	1.17906E+000	1.16812E+000	4.28500E+003	2.47285E+002	1.00000E+000	5.58000E+002	1.70000E+001	8.23190E+004	1.37727E+000	2.23107E+001	1.80119E-002	1.78447E-002	4.06756E-002	4.00073E-002	1.73930E+004	8.73241E+001	6.47738E+001	4.58228E-003	4.58228E-003	6.14612E+005	1.70000E+002	5.00000E+000	0.00000E+000	9.32608E+001	2.15348E+002	1.88989E+002	1.00000E+002	5.82147E-001	2.71670E-002	0.00000E+000	2.85817E+002	6.29785E+000	5.82161E-001	7.48404E+001	1.50418E+002	1.57124E+002	2.74126E+002	5.09920E-001	6.00355E-001	4.66127E-003	-5.42804E+000	-1.34542E+002	1.75295E-002	2.74126E+002	1.32776E+002
1.30125E+002	3.81033E+002	8.73634E+001	6.47561E+001	1.28472E+000	1.27931E+000	3.88900E+003	3.15029E+002	1.00000E+000	5.59000E+002	2.80000E+001	8.24690E+004	1.64354E+000	1.95201E+001	2.06010E-002	2.05142E-002	5.30017E-002	5.25937E-002	1.73930E+004	8.73246E+001	6.47736E+001	4.58228E-003	4.58228E-003	6.14612E+005	1.70000E+002	6.00000E+000	0.00000E+000	7.75035E+001	1.59531E+002	1.56691E+002	1.00000E+002	4.60385E-001	4.49677E-002	0.00000E+000	2.78004E+002	6.67605E+000	5.76465E-001	7.48404E+001	1.50418E+002	1.57124E+002	2.74162E+002	5.09920E-001	6.00355E-001	2.10986E-003	-1.32417E+001	-1.39939E+002	1.75295E-002	2.74162E+002	1.32809E+002
1.39333E+002	4.08055E+002	8.72918E+001	6.47122E+001	1.28918E+000	1.19960E+000	3.92800E+003	3.63944E+002	1.00000E+000	5.60000E+002	2.50000E+001	8.26160E+004	1.54651E+000	2.02004E+001	2.05697E-002	1.91404E-002	5.47269E-002	4.79619E-002	1.73930E+004	8.73248E+001	6.47727E+001	4.58228E-003	4.58228E-003	6.14612E+005	1.70000E+002	7.00000E+000	0.00000E+000	8.49921E+001	1.61936E+002	1.68100E+002	1.00000E+002	4.85231E-001	5.94228E-002	0.00000E+000	2.74053E+002	6.73292E+000	5.68751E-001	7.48404E+001	1.50418E+002	1.57124E+002	2.74224E+002	5.09920E-001	6.00355E-001	3.59924E-002	2.74053E+002	1.14919E+002	1.75295E-002	2.74224E+002	1.32882E+002
1.31030E+002	4.04118E+002	8.73195E+001	6.47611E+001	1.38385E+000	1.28082E+000	4.42600E+003	4.28323E+002	1.00000E+000	5.61000E+002	2.40000E+001	8.27680E+004	1.77247E+000	2.01027E+001	2.08010E-002	1.92523E-002	7.03167E-002	6.07207E-002	1.73930E+004	8.73257E+001	6.47726E+001	4.58228E-003	4.58228E-003	6.14612E+005	1.70000E+002	8.00000E+000	0.00000E+000	8.68968E+001	1.73629E+002	1.60331E+002	1.00000E+002	4.92500E-001	7.22891E-002	0.00000E+000	2.81987E+002	6.82034E+000	5.28932E-001	7.48404E+001	1.50418E+002	1.57124E+002	2.74274E+002	5.09920E-001	6.00355E-001	3.86665E-002	2.81987E+002	1.20236E+002	1.75295E-002	2.74274E+002	1.32928E+002
1.34918E+002	3.22206E+002	8.71657E+001	6.47565E+001	1.26512E+000	1.24520E+000	3.15500E+003	3.56382E+002	1.00000E+000	5.62000E+002	4.10000E+001	8.29370E+004	1.57533E+000	1.79501E+001	2.25233E-002	2.21687E-002	6.98187E-002	6.77642E-002	1.73930E+004	8.73263E+001	6.47738E+001	4.58228E-003	4.58228E-003	6.14612E+005	1.70000E+002	9.00000E+000	0.00000E+000	6.22631E+001	1.28418E+002	1.41661E+002	1.00000E+002	3.88138E-001	8.56270E-002	0.00000E+000	2.71657E+002	6.58889E+000	6.48484E-001	7.48404E+001	1.50418E+002	1.57124E+002	2.74297E+002	5.09920E-001	6.00355E-001	7.93486E-003	2.71657E+002	1.39466E+002	1.75295E-002	2.74297E+002	1.32975E+002
1.28480E+002	3.96386E+002	8.72724E+001	6.47166E+001	1.29820E+000	1.35796E+000	4.32100E+003	4.28516E+002	1.00000E+000	5.63000E+002	2.20000E+001	8.30700E+004	1.76290E+000	1.99094E+001	1.97491E-002	2.06583E-002	5.83106E-002	6.34541E-002	1.73930E+004	8.73259E+001	6.47734E+001	4.58228E-003	4.58228E-003	6.14612E+005	1.70000E+002	1.00000E+001	0.00000E+000	7.35419E+001	1.82397E+002	1.53376E+002	1.00000E+002	4.78894E-001	6.56506E-002	0.00000E+000	2.88992E+002	6.06172E+000	6.02314E-001	7.48404E+001	1.50418E+002	1.57124E+002	2.74359E+002	5.09920E-001	6.00355E-001	-2.25005E-002	-2.25348E+000	-1.05527E+002	1.75295E-002	2.74359E+002	1.33020E+002
1.40270E+002	3.82348E+002	8.72522E+001	6.48374E+001	1.28992E+000	1.25263E+000	3.83500E+003	3.10626E+002	1.00000E+000	5.64000E+002	2.90000E+001	8.32210E+004	1.61580E+000	1.95537E+001	2.08295E-002	2.02275E-002	5.59356E-002	5.29943E-002	1.73930E+004	8.73254E+001	6.47733E+001	4.58228E-003	4.58228E-003	6.14612E+005	1.70000E+002	1.10000E+001	0.00000E+000	6.69202E+001	1.65667E+002	1.53480E+002	1.00000E+002	4.51263E-001	4.47540E-002	0.00000E+000	2.82805E+002	6.06730E+000	6.38753E-001	7.48404E+001	1.50418E+002	1.57124E+002	2.74422E+002	5.09920E-001	6.00355E-001	1.46642E-002	2.82805E+002	1.44203E+002	1.75295E-002	2.74422E+002	1.33088E+002
1.40096E+002	3.94290E+002	8.73268E+001	6.47791E+001	1.17870E+000	1.24163E+000	3.59900E+003	3.48363E+002	1.00000E+000	5.65000E+002	2.80000E+001	8.33670E+004	1.46350E+000	1.98567E+001	1.96477E-002	2.06967E-002	5.13943E-002	5.65643E-002	1.73930E+004	8.73262E+001	6.47719E+001	4.58228E-003	4.58228E-003	6.14612E+005	1.70000E+002	1.20000E+001	0.00000E+000	8.35268E+001	1.71171E+002	1.39692E+002	1.00000E+002	4.62027E-001	4.70708E-002	0.00000E+000	2.90710E-001	8.09147E+000	4.94417E-001	7.48404E+001	1.50418E+002	1.57124E+002	2.74499E+002	5.09920E-001	6.00355E-001	-2.60021E-002	2.90710E-001	-9.96271E+001	1.75295E-002	2.74499E+002	1.33152E+002
1.44704E+002	3.85793E+002	8.73958E+001	6.48870E+001	1.18258E+000	1.21936E+000	3.46900E+003	2.13716E+002	1.00000E+000	5.66000E+002	2.80000E+001	8.35040E+004	1.44199E+000	1.96416E+001	2.00784E-002	2.07029E-002	3.93137E-002	4.14309E-002	1.73930E+004	8.73263E+001	6.47720E+001	4.58228E-003	4.58228E-003	6.14612E+005	1.70000E+002	1.30000E+001	0.00000E+000	7.76153E+001	1.69777E+002	1.41533E+002	1.00000E+002	4.55370E-001	2.35416E-002	0.00000E+000	2.89813E+002	7.60202E+000	5.36019E-001	7.48404E+001	1.50418E+002	1.57124E+002	2.74530E+002	5.09920E-001	6.00355E-001	-1.53126E-002	-1.43219E+000	-1.11591E+002	1.75295E-002	2.74530E+002	1.33174E+002
1.40271E+002	4.00999E+002	8.73115E+001	6.47273E+001	1.22176E+000	1.27669E+000	3.89300E+003	3.57315E+002	1.00000E+000	5.67000E+002	2.20000E+001	8.36420E+004	1.55981E+000	2.00250E+001	1.95814E-002	2.04618E-002	5.29053E-002	5.73963E-002	1.73930E+004	8.73266E+001	6.47722E+001	4.58228E-003	4.58228E-003	6.14612E+005	1.70000E+002	1.40000E+001	0.00000E+000	6.77885E+001	1.74445E+002	1.64261E+002	1.00000E+002	4.74971E-001	5.40534E-002	0.00000E+000	2.82146E+002	5.79161E+000	6.64155E-001	7.48404E+001	1.50418E+002	1.57124E+002	2.74592E+002	5.09920E-001	6.00355E-001	-2.19863E-002	-9.09991E+000	-1.12872E+002	1.75295E-002	2.74592E+002	1.33247E+002
1.44339E+002	4.32823E+002	8.73012E+001	6.46980E+001	1.13393E+000	1.23577E+000	3.78800E+003	5.23149E+002	1.00000E+000	5.68000E+002	2.20000E+001	8.37800E+004	1.40127E+000	2.08044E+001	1.84239E-002	2.00785E-002	4.79544E-002	5.62001E-002	1.73930E+004	8.73269E+001	6.47713E+001	4.58228E-003	4.58228E-003	6.14612E+005	1.70000E+002	1.50000E+001	0.00000E+000	7.75532E+001	1.60781E+002	1.95974E+002	1.00000E+002	5.06679E-001	5.36239E-002	0.00000E+000	2.67509E+002	5.40485E+000	7.21477E-001	7.48404E+001	1.50418E+002	1.57124E+002	2.74648E+002	5.09920E-001	6.00355E-001	-4.29750E-002	-2.37363E+001	-1.07129E+002	1.75295E-002	2.74648E+002	1.33304E+002
1.28831E+002	3.77831E+002	8.73366E+001	6.47116E+001	1.27400E+000	1.31677E+000	3.93200E+003	4.08866E+002	1.00000E+000	5.69000E+002	3.00000E+001	8.39260E+004	1.67757E+000	1.94379E+001	2.03172E-002	2.09992E-002	6.03249E-002	6.41832E-002	1.73930E+004	8.73271E+001	6.47704E+001	4.58228E-003	4.58228E-003	6.14612E+005	1.70000E+002	1.60000E+001	0.00000E+000	8.35271E+001	1.41384E+002	1.56497E+002	1.00000E+002	4.45940E-001	6.43636E-002	0.00000E+000	2.69412E+002	6.97383E+000	5.48824E-001	7.48404E+001	1.50418E+002	1.57124E+002	2.74703E+002	5.09920E-001	6.00355E-001	-1.65075E-002	-2.18340E+001	-1.30847E+002	1.75295E-002	2.74703E+002	1.33354E+002
1.33696E+002	3.90892E+002	8.73056E+001	6.47133E+001	1.23114E+000	1.16601E+000	3.50300E+003	2.99418E+002	1.00000E+000	5.70000E+002	2.80000E+001	8.40700E+004	1.43553E+000	1.97710E+001	2.08012E-002	1.97008E-002	5.37494E-002	4.86777E-002	1.73930E+004	8.73270E+001	6.47701E+001	4.58228E-003	4.58228E-003	6.14612E+005	1.70000E+002	1.70000E+001	0.00000E+000	7.13114E+001	1.67169E+002	1.57103E+002	1.00000E+002	4.62446E-001	4.71101E-002	0.00000E+000	2.82061E+002	6.54906E+000	6.19174E-001	7.48404E+001	1.50418E+002	1.57124E+002	2.74744E+002	5.09920E-001	6.00355E-001	2.71694E-002	2.82061E+002	1.31475E+002	1.75295E-002	2.74744E+002	1.33399E+002
1.35629E+002	3.32639E+002	8.72881E+001	6.47285E+001	1.32294E+000	1.17323E+000	3.21100E+003	3.80056E+002	1.00000E+000	5.71000E+002	3.50000E+001	8.42160E+004	1.55212E+000	1.82384E+001	2.33464E-002	2.07045E-002	6.96197E-002	5.56831E-002	1.73930E+004	8.73276E+001	6.47685E+001	4.58228E-003	4.58228E-003	6.14612E+005	1.70000E+002	1.80000E+001	0.00000E+000	7.96392E+001	1.41735E+002	1.42488E+002	1.00000E+002	4.25721E-001	8.28621E-002	0.00000E+000	2.75830E+002	8.27091E+000	5.12080E-001	7.48404E+001	1.50418E+002	1.57124E+002	2.74803E+002	5.09920E-001	6.00355E-001	5.99729E-002	2.75830E+002	9.27801E+001	1.75295E-002	2.74803E+002	1.33462E+002
1.40485E+002	3.66664E+002	8.73090E+001	6.46429E+001	1.24730E+000	1.15780E+000	3.30500E+003	3.08478E+002	1.00000E+000	5.72000E+002	3.00000E+001	8.43630E+004	1.44412E+000	1.91485E+001	2.16963E-002	2.01394E-002	6.07466E-002	5.29420E-002	1.73930E+004	8.73273E+001	6.47666E+001	4.58228E-003	4.58228E-003	6.14612E+005	1.70000E+002	1.90000E+001	0.00000E+000	6.75197E+001	1.61725E+002	1.46257E+002	1.00000E+002	4.39091E-001	6.43725E-002	0.00000E+000	2.84643E+002	6.81646E+000	6.12444E-001	7.48404E+001	1.50418E+002	1.57124E+002	2.74826E+002	5.09920E-001	6.00355E-001	3.72133E-002	2.84643E+002	1.24314E+002	1.75295E-002	2.74826E+002	1.33480E+002
1.37869E+002	4.02489E+002	8.73742E+001	6.47248E+001	1.31378E+000	1.20054E+000	3.94900E+003	2.41479E+002	1.00000E+000	5.73000E+002	2.60000E+001	8.45000E+004	1.57724E+000	2.00621E+001	2.09064E-002	1.91044E-002	4.74657E-002	4.04711E-002	1.73930E+004	8.73266E+001	6.47664E+001	4.58228E-003	4.58228E-003	6.14612E+005	1.70000E+002	2.00000E+001	0.00000E+000	7.78568E+001	1.62135E+002	1.77409E+002	1.00000E+002	4.87493E-001	2.40002E-002	0.00000E+000	2.72754E+002	5.89533E+000	6.47828E-001	7.48404E+001	1.50418E+002	1.57124E+002	2.74888E+002	5.09920E-001	6.00355E-001	4.50368E-002	2.72754E+002	1.04720E+002	1.75295E-002	2.74888E+002	1.33532E+002
1.31199E+002	4.21155E+002	8.72676E+001	6.48043E+001	1.42824E+000	1.19506E+000	4.43900E+003	2.84356E+002	1.00000E+000	5.74000E+002	2.60000E+001	8.46380E+004	1.70682E+000	2.05221E+001	2.14367E-002	1.79369E-002	6.31753E-002	4.54237E-002	1.73930E+004	8.73263E+001	6.47655E+001	4.58228E-003	4.58228E-003	6.14612E+005	1.70000E+002	2.10000E+001	0.00000E+000	8.86993E+001	1.70389E+002	1.76146E+002	1.00000E+002	5.08852E-001	3.67217E-002	0.00000E+000	2.75076E+002	6.31439E+000	5.70475E-001	7.48404E+001	1.50418E+002	1.57124E+002	2.74935E+002	5.09920E-001	6.00355E-001	8.88874E-002	2.75076E+002	6.12163E+001	1.75295E-002	2.74935E+002	1.33598E+002
1.36945E+002	4.02570E+002	8.73072E+001	6.47680E+001	1.34339E+000	1.20958E+000	4.06000E+003	5.03918E+002	1.00000E+000	5.75000E+002	2.40000E+001	8.47860E+004	1.62493E+000	2.00641E+001	2.10833E-002	1.89832E-002	6.90178E-002	5.66272E-002	1.73930E+004	8.73258E+001	6.47658E+001	4.58228E-003	4.58228E-003	6.14612E+005	1.70000E+002	2.20000E+001	0.00000E+000	7.37535E+001	1.98822E+002	1.34719E+002	1.00000E+002	4.77320E-001	8.68764E-002	0.00000E+000	1.27729E+001	6.22060E+000	6.05502E-001	7.48404E+001	1.50418E+002	1.57124E+002	2.74984E+002	5.09920E-001	6.00355E-001	5.24154E-002	3.04018E+002	1.28633E+002	1.75295E-002	2.74984E+002	1.33640E+002
1.32565E+002	4.27038E+002	8.72946E+001	6.47347E+001	1.25575E+000	1.23823E+000	4.13300E+003	3.51395E+002	1.00000E+000	5.76000E+002	2.10000E+001	8.49190E+004	1.55491E+000	2.06649E+001	1.95331E-002	1.92605E-002	5.56327E-002	5.41968E-002	1.73930E+004	8.73254E+001	6.47672E+001	4.58228E-003	4.58228E-003	6.14612E+005	1.70000E+002	2.30000E+001	0.00000E+000	8.71289E+001	1.82305E+002	1.69251E+002	1.00000E+002	5.13204E-001	4.65289E-002	0.00000E+000	2.82642E+002	6.71461E+000	5.55978E-001	7.48404E+001	1.50418E+002	1.57124E+002	2.75060E+002	5.09920E-001	6.00355E-001	7.02618E-003	-8.60382E+000	-1.39954E+002	1.75295E-002	2.75060E+002	1.33717E+002
1.31281E+002	3.80625E+002	8.72661E+001	6.47604E+001	1.36281E+000	1.32234E+000	4.23400E+003	3.69844E+002	1.00000E+000	5.77000E+002	2.50000E+001	8.50700E+004	1.80210E+000	1.95096E+001	2.09440E-002	2.03221E-002	6.06594E-002	5.73432E-002	1.73930E+004	8.73253E+001	6.47668E+001	4.58228E-003	4.58228E-003	6.14612E+005	1.70000E+002	2.40000E+001	0.00000E+000	8.13412E+001	1.51894E+002	1.55065E+002	1.00000E+002	4.54112E-001	5.82516E-002	0.00000E+000	2.75716E+002	6.73458E+000	5.47678E-001	7.48404E+001	1.50418E+002	1.57124E+002	2.75118E+002	5.09920E-001	6.00355E-001	1.50711E-002	2.75716E+002	1.36723E+002	1.75295E-002	2.75118E+002	1.33780E+002
1.25744E+002	3.74205E+002	8.73024E+001	6.47813E+001	1.36634E+000	1.24060E+000	3.92800E+003	2.45588E+002	1.00000E+000	5.78000E+002	2.60000E+001	8.52050E+004	1.69509E+000	1.93444E+001	2.18009E-002	1.97946E-002	6.19034E-002	5.17765E-002	1.73930E+004	8.73254E+001	6.47666E+001	4.58228E-003	4.58228E-003	6.14612E+005	1.70000E+002	2.50000E+001	0.00000E+000	7.53116E+001	1.64862E+002	1.52397E+002	1.00000E+002	4.59164E-001	4.83565E-002	0.00000E+000	2.83241E+002	6.63331E+000	5.77292E-001	7.48404E+001	1.50418E+002	1.57124E+002	2.75172E+002	5.09920E-001	6.00355E-001	4.82325E-002	2.83241E+002	1.12044E+002	1.75295E-002	2.75172E+002	1.33829E+002
1.37282E+002	3.91789E+002	8.73727E+001	6.47843E+001	1.32569E+000	1.22727E+000	3.95900E+003	2.85528E+002	1.00000E+000	5.79000E+002	2.70000E+001	8.53460E+004	1.62697E+000	1.97936E+001	2.10692E-002	1.95051E-002	5.78348E-002	5.01733E-002	1.73930E+004	8.73254E+001	6.47663E+001	4.58228E-003	4.58228E-003	6.14612E+005	1.70000E+002	2.60000E+001	0.00000E+000	8.86000E+001	1.62752E+002	1.60189E+002	1.00000E+002	4.81520E-001	4.63932E-002	0.00000E+000	2.77944E+002	7.37864E+000	5.16943E-001	7.48404E+001	1.50418E+002	1.57124E+002	2.75209E+002	5.09920E-001	6.00355E-001	3.85500E-002	2.77944E+002	1.16299E+002	1.75295E-002	2.75209E+002	1.33855E+002
1.22047E+002	4.19792E+002	8.73372E+001	6.47209E+001	1.31938E+000	1.42408E+000	4.85500E+003	2.63446E+002	1.00000E+000	5.80000E+002	2.20000E+001	8.54860E+004	1.87891E+000	2.04888E+001	1.89355E-002	2.04381E-002	4.59875E-002	5.28645E-002	1.73930E+004	8.73254E+001	6.47661E+001	4.58228E-003	4.58228E-003	6.14612E+005	1.70000E+002	2.70000E+001	0.00000E+000	1.00615E+002	1.69154E+002	1.56737E+002	1.00000E+002	4.99603E-001	3.00507E-002	0.00000E+000	2.81496E+002	7.94953E+000	4.33286E-001	7.48404E+001	1.50418E+002	1.57124E+002	2.75226E+002	5.09920E-001	6.00355E-001	-3.81621E-002	-9.74908E+000	-9.78759E+001	1.75295E-002	2.75226E+002	1.33877E+002
1.38689E+002	3.98168E+002	8.73152E+001	6.47339E+001	1.23880E+000	1.19960E+000	3.69000E+003	2.52596E+002	1.00000E+000	5.81000E+002	2.60000E+001	8.56270E+004	1.48607E+000	1.99542E+001	2.03934E-002	1.97480E-002	4.87990E-002	4.60563E-002	1.73930E+004	8.73252E+001	6.47668E+001	4.58228E-003	4.58228E-003	6.14612E+005	1.70000E+002	2.80000E+001	0.00000E+000	7.52952E+001	1.54268E+002	1.78173E+002	1.00000E+002	4.75979E-001	3.83568E-002	0.00000E+000	2.70332E+002	5.83754E+000	6.76812E-001	7.48404E+001	1.50418E+002	1.57124E+002	2.75248E+002	5.09920E-001	6.00355E-001	1.60769E-002	2.70332E+002	1.30372E+002	1.75295E-002	2.75248E+002	1.33903E+002
1.32991E+002	3.91869E+002	8.73409E+001	6.47256E+001	1.27008E+000	1.28343E+000	3.96900E+003	4.29828E+002	1.00000E+000	5.82000E+002	2.30000E+001	8.57630E+004	1.63005E+000	1.97957E+001	2.01600E-002	2.03718E-002	5.95282E-002	6.07056E-002	1.73930E+004	8.73249E+001	6.47673E+001	4.58228E-003	4.58228E-003	6.14612E+005	1.70000E+002	2.90000E+001	0.00000E+000	8.85544E+001	1.59869E+002	1.53452E+002	1.00000E+002	4.70379E-001	6.29023E-002	0.00000E+000	2.79597E+002	7.72518E+000	4.93130E-001	7.48404E+001	1.50418E+002	1.57124E+002	2.75313E+002	5.09920E-001	6.00355E-001	-5.22662E-003	-1.16485E+001	-1.31387E+002	1.75295E-002	2.75313E+002	1.33964E+002
1.38788E+002	3.81183E+002	8.72911E+001	6.47518E+001	1.21857E+000	1.12573E+000	3.26700E+003	2.91367E+002	1.00000E+000	5.83000E+002	3.10000E+001	8.59130E+004	1.37178E+000	1.95239E+001	2.13194E-002	1.96952E-002	4.65470E-002	4.05272E-002	1.73930E+004	8.73253E+001	6.47665E+001	4.58228E-003	4.58228E-003	6.14612E+005	1.70000E+002	3.00000E+001	0.00000E+000	7.42164E+001	1.43912E+002	1.61803E+002	1.00000E+002	4.43784E-001	3.10648E-002	0.00000E+000	2.71064E+002	6.65628E+000	6.30819E-001	7.48404E+001	1.50418E+002	1.57124E+002	2.75315E+002	5.09920E-001	6.00355E-001	3.95998E-002	2.71064E+002	1.08403E+002	1.75295E-002	2.75315E+002	1.33974E+002
1.38871E+002	4.10308E+002	8.73112E+001	6.47638E+001	1.18349E+000	1.24312E+000	3.76400E+003	2.88581E+002	1.00000E+000	5.84000E+002	2.70000E+001	8.60590E+004	1.47123E+000	2.02561E+001	1.92904E-002	2.02623E-002	4.60647E-002	5.03528E-002	1.73930E+004	8.73244E+001	6.47657E+001	4.58228E-003	4.58228E-003	6.14612E+005	1.70000E+002	3.10000E+001	0.00000E+000	7.42606E+001	1.81072E+002	1.57526E+002	1.00000E+002	4.82917E-001	3.46261E-002	0.00000E+000	2.87707E+002	6.45760E+000	6.05781E-001	7.48404E+001	1.50418E+002	1.57124E+002	2.75353E+002	5.09920E-001	6.00355E-001	-2.45736E-002	-3.53888E+000	-1.04828E+002	1.75295E-002	2.75353E+002	1.34008E+002
1.38037E+002	3.95207E+002	8.73641E+001	6.48220E+001	1.28724E+000	1.21548E+000	3.84600E+003	3.81890E+002	1.00000E+000	5.85000E+002	5.50000E+001	8.62180E+004	1.56461E+000	1.98798E+001	2.07565E-002	1.95994E-002	5.52043E-002	4.96914E-002	1.73930E+004	8.73245E+001	6.47654E+001	4.58228E-003	4.58228E-003	6.14612E+005	1.70000E+002	3.20000E+001	0.00000E+000	8.08475E+001	1.80417E+002	1.53204E+002	1.00000E+002	4.85138E-001	5.55803E-002	0.00000E+000	2.89371E+002	7.00284E+000	5.52628E-001	7.48404E+001	1.50418E+002	1.57124E+002	2.75429E+002	5.09920E-001	6.00355E-001	2.86702E-002	2.89371E+002	1.37331E+002	1.75295E-002	2.75429E+002	1.34077E+002
1.33474E+002	3.47061E+002	8.73012E+001	6.46917E+001	1.28671E+000	1.16819E+000	3.25100E+003	2.54627E+002	1.00000E+000	5.86000E+002	7.20000E+001	8.63740E+004	1.50313E+000	1.86296E+001	2.25669E-002	2.04883E-002	5.26523E-002	4.43433E-002	1.73930E+004	8.73240E+001	6.47650E+001	4.58228E-003	4.58228E-003	6.14612E+005	1.70000E+002	3.30000E+001	0.00000E+000	6.96722E+001	1.60243E+002	1.37844E+002	1.00000E+002	4.30341E-001	5.06875E-002	0.00000E+000	2.88536E+002	7.35033E+000	5.72659E-001	7.48404E+001	1.50418E+002	1.57124E+002	2.75470E+002	5.09920E-001	6.00355E-001	4.82788E-002	2.88536E+002	1.17291E+002	1.75295E-002	2.75470E+002	1.34126E+002
1.29093E+002	4.03506E+002	8.73279E+001	6.47257E+001	1.34261E+000	1.18670E+000	3.99400E+003	3.11535E+002	1.00000E+000	5.87000E+002	5.30000E+001	8.65010E+004	1.59328E+000	2.00875E+001	2.12445E-002	1.87775E-002	5.59144E-002	4.46562E-002	1.73930E+004	8.73237E+001	6.47651E+001	4.58228E-003	4.58228E-003	6.14612E+005	1.70000E+002	3.40000E+001	0.00000E+000	7.99652E+001	1.70659E+002	1.58409E+002	1.00000E+002	4.78466E-001	3.78080E-002	0.00000E+000	2.83211E+002	6.70735E+000	5.66182E-001	7.48404E+001	1.50418E+002	1.57124E+002	2.75520E+002	5.09920E-001	6.00355E-001	6.16407E-002	2.83211E+002	9.84441E+001	1.75295E-002	2.75520E+002	1.34172E+002
1.25593E+002	3.63650E+002	8.72967E+001	6.47739E+001	1.35914E+000	1.24529E+000	3.81200E+003	3.49643E+002	1.00000E+000	5.88000E+002	6.30000E+001	8.66510E+004	1.69253E+000	1.90696E+001	2.20135E-002	2.01694E-002	6.82678E-002	5.79379E-002	1.73930E+004	8.73237E+001	6.47653E+001	4.58228E-003	4.58228E-003	6.14612E+005	1.70000E+002	3.50000E+001	0.00000E+000	6.80225E+001	1.54506E+002	1.45927E+002	1.00000E+002	4.30780E-001	6.64956E-002	0.00000E+000	2.82441E+002	6.41384E+000	6.06062E-001	7.48404E+001	1.50418E+002	1.57124E+002	2.75581E+002	5.09920E-001	6.00355E-001	4.37163E-002	2.82441E+002	1.15727E+002	1.75295E-002	2.75581E+002	1.34239E+002
1.44333E+002	4.29718E+002	8.73159E+001	6.46704E+001	1.19166E+000	1.19863E+000	3.83400E+003	3.56333E+002	1.00000E+000	5.89000E+002	4.30000E+001	8.67670E+004	1.42836E+000	2.07296E+001	1.92453E-002	1.93580E-002	4.74832E-002	4.79892E-002	1.73930E+004	8.73243E+001	6.47656E+001	4.58228E-003	4.58228E-003	6.14612E+005	1.70000E+002	3.60000E+001	0.00000E+000	8.09468E+001	1.63736E+002	1.93836E+002	1.00000E+002	5.11817E-001	4.26607E-002	0.00000E+000	2.69453E+002	5.63078E+000	6.88362E-001	7.48404E+001	1.50418E+002	1.57124E+002	2.75612E+002	5.09920E-001	6.00355E-001	-2.91853E-003	-2.17922E+001	-1.43716E+002	1.75295E-002	2.75612E+002	1.34265E+002
1.38396E+002	3.86048E+002	8.73168E+001	6.48390E+001	1.21611E+000	1.20423E+000	3.52500E+003	3.47880E+002	1.00000E+000	5.90000E+002	5.90000E+001	8.69200E+004	1.46447E+000	1.96481E+001	2.04829E-002	2.02829E-002	5.69740E-002	5.59469E-002	1.73930E+004	8.73247E+001	6.47655E+001	4.58228E-003	4.58228E-003	6.14612E+005	1.70000E+002	3.70000E+001	0.00000E+000	6.55563E+001	1.60532E+002	1.63146E+002	1.00000E+002	4.54561E-001	5.12884E-002	0.00000E+000	2.78647E+002	5.94418E+000	6.80048E-001	7.48404E+001	1.50418E+002	1.57124E+002	2.75666E+002	5.09920E-001	6.00355E-001	4.90759E-003	-1.25984E+001	-1.41940E+002	1.75295E-002	2.75666E+002	1.34322E+002
1.42195E+002	4.13244E+002	8.72360E+001	6.47794E+001	1.25771E+000	1.24534E+000	4.02500E+003	5.50553E+002	1.00000E+000	5.91000E+002	4.90000E+001	8.70470E+004	1.56627E+000	2.03284E+001	1.98243E-002	1.96293E-002	6.77000E-002	6.64379E-002	1.73930E+004	8.73244E+001	6.47648E+001	4.58228E-003	4.58228E-003	6.14612E+005	1.70000E+002	3.80000E+001	0.00000E+000	7.90763E+001	1.55406E+002	1.81225E+002	1.00000E+002	4.85348E-001	9.19909E-002	0.00000E+000	2.69854E+002	5.70198E+000	6.63441E-001	7.48404E+001	1.50418E+002	1.57124E+002	2.75681E+002	5.09920E-001	6.00355E-001	4.94307E-003	2.69854E+002	1.40491E+002	1.75295E-002	2.75681E+002	1.34348E+002
1.36707E+002	4.32188E+002	8.73459E+001	6.48120E+001	1.23480E+000	1.25920E+000	4.18100E+003	4.23869E+002	1.00000E+000	5.92000E+002	4.40000E+001	8.71970E+004	1.55486E+000	2.07891E+001	1.90966E-002	1.94740E-002	5.78840E-002	6.00541E-002	1.73930E+004	8.73249E+001	6.47643E+001	4.58228E-003	4.58228E-003	6.14612E+005	1.70000E+002	3.90000E+001	0.00000E+000	8.30095E+001	1.82920E+002	1.78615E+002	1.00000E+002	5.19648E-001	5.26875E-002	0.00000E+000	2.80357E+002	6.10564E+000	6.07911E-001	7.48404E+001	1.50418E+002	1.57124E+002	2.75711E+002	5.09920E-001	6.00355E-001	-9.78500E-003	-1.08885E+001	-1.26299E+002	1.75295E-002	2.75711E+002	1.34362E+002
1.35165E+002	3.90988E+002	8.73315E+001	6.47534E+001	1.27680E+000	1.27256E+000	3.94700E+003	3.90701E+002	1.00000E+000	5.93000E+002	5.20000E+001	8.73380E+004	1.62480E+000	1.97734E+001	2.03231E-002	2.02555E-002	6.05919E-002	6.02148E-002	1.73930E+004	8.73253E+001	6.47643E+001	4.58228E-003	4.58228E-003	6.14612E+005	1.70000E+002	4.00000E+001	0.00000E+000	8.56841E+001	1.47134E+002	1.65375E+002	1.00000E+002	4.65449E-001	6.35347E-002	0.00000E+000	2.69885E+002	6.73013E+000	5.67615E-001	7.48404E+001	1.50418E+002	1.57124E+002	2.75749E+002	5.09920E-001	6.00355E-001	1.66505E-003	2.69885E+002	1.43615E+002	1.75295E-002	2.75749E+002	1.34401E+002
1.52575E+002	3.37320E+002	8.72858E+001	6.48039E+001	1.27310E+000	1.25514E+000	3.34900E+003	4.26409E+002	1.00000E+000	5.94000E+002	7.10000E+001	8.74920E+004	1.59792E+000	1.83663E+001	2.19990E-002	2.16888E-002	6.61434E-002	6.44051E-002	1.73930E+004	8.73258E+001	6.47644E+001	4.58228E-003	4.58228E-003	6.14612E+005	1.70000E+002	4.10000E+001	0.00000E+000	6.62870E+001	1.46407E+002	1.42378E+002	1.00000E+002	4.15071E-001	9.94373E-002	0.00000E+000	2.80681E+002	6.83334E+000	6.06905E-001	7.48404E+001	1.50418E+002	1.57124E+002	2.75773E+002	5.09920E-001	6.00355E-001	7.10138E-003	-1.05640E+001	-1.41983E+002	1.75295E-002	2.75773E+002	1.34433E+002
1.50226E+002	4.04058E+002	8.74003E+001	6.48003E+001	1.22281E+000	1.22053E+000	3.75900E+003	6.52366E+002	1.00000E+000	5.95000E+002	5.00000E+001	8.76130E+004	1.49247E+000	2.01012E+001	1.99444E-002	1.99073E-002	6.88915E-002	6.86471E-002	1.73930E+004	8.73259E+001	6.47644E+001	4.58228E-003	4.58228E-003	6.14612E+005	1.70000E+002	4.20000E+001	0.00000E+000	8.08174E+001	1.59010E+002	1.79504E+002	1.00000E+002	4.89743E-001	9.98945E-002	0.00000E+000	2.71527E+002	6.10753E+000	6.40929E-001	7.48404E+001	1.50418E+002	1.57124E+002	2.75818E+002	5.09920E-001	6.00355E-001	9.32369E-004	-1.97185E+001	-1.45305E+002	1.75295E-002	2.75818E+002	1.34460E+002
1.41396E+002	3.95558E+002	8.74022E+001	6.46995E+001	1.29383E+000	1.22334E+000	3.89600E+003	4.49160E+002	1.00000E+000	5.96000E+002	5.40000E+001	8.77710E+004	1.58280E+000	1.98886E+001	2.07285E-002	1.95992E-002	7.11020E-002	6.39218E-002	1.73930E+004	8.73266E+001	6.47653E+001	4.58228E-003	4.58228E-003	6.14612E+005	1.70000E+002	4.30000E+001	0.00000E+000	7.72372E+001	1.51584E+002	1.80110E+002	1.00000E+002	4.77345E-001	9.19278E-002	0.00000E+000	2.69192E+002	5.68416E+000	6.76449E-001	7.48404E+001	1.50418E+002	1.57124E+002	2.75861E+002	5.09920E-001	6.00355E-001	2.80034E-002	2.69192E+002	1.17787E+002	1.75295E-002	2.75861E+002	1.34501E+002
1.42554E+002	3.96431E+002	8.73992E+001	6.47332E+001	1.24159E+000	1.24252E+000	3.81000E+003	3.55864E+002	1.00000E+000	5.97000E+002	5.10000E+001	8.79130E+004	1.54270E+000	1.99106E+001	2.01148E-002	2.01299E-002	4.85852E-002	4.86514E-002	1.73930E+004	8.73271E+001	6.47659E+001	4.58228E-003	4.58228E-003	6.14612E+005	1.70000E+002	4.40000E+001	0.00000E+000	8.38690E+001	1.60992E+002	1.61389E+002	1.00000E+002	4.75118E-001	3.83726E-002	0.00000E+000	2.77884E+002	7.05084E+000	5.51453E-001	7.48404E+001	1.50418E+002	1.57124E+002	2.75890E+002	5.09920E-001	6.00355E-001	-3.77047E-004	-1.33613E+001	-1.37707E+002	1.75295E-002	2.75890E+002	1.34531E+002
1.37769E+002	4.46235E+002	8.73776E+001	6.47283E+001	1.31442E+000	1.23119E+000	4.48800E+003	3.65973E+002	1.00000E+000	5.98000E+002	4.50000E+001	8.80470E+004	1.61829E+000	2.11243E+001	1.96204E-002	1.83779E-002	5.01474E-002	4.45179E-002	1.73930E+004	8.73271E+001	6.47665E+001	4.58228E-003	4.58228E-003	6.14612E+005	1.70000E+002	4.50000E+001	0.00000E+000	8.59288E+001	1.92164E+002	1.79747E+002	1.00000E+002	5.35381E-001	4.01305E-002	0.00000E+000	2.83371E+002	6.03461E+000	5.93657E-001	7.48404E+001	1.50418E+002	1.57124E+002	2.75966E+002	5.09920E-001	6.00355E-001	3.26966E-002	2.83371E+002	1.27430E+002	1.75295E-002	2.75966E+002	1.34611E+002
1.44655E+002	3.86005E+002	8.73489E+001	6.47651E+001	1.22025E+000	1.31272E+000	3.84200E+003	4.02061E+002	1.00000E+000	5.99000E+002	5.10000E+001	8.81830E+004	1.60185E+000	1.96470E+001	1.96865E-002	2.11785E-002	5.76817E-002	6.61643E-002	1.73930E+004	8.73258E+001	6.47676E+001	4.58228E-003	4.58228E-003	6.14612E+005	1.70000E+002	4.60000E+001	0.00000E+000	8.04148E+001	1.69880E+002	1.42425E+002	1.00000E+002	4.59874E-001	6.97916E-002	0.00000E+000	2.90943E+002	7.45454E+000	5.19412E-001	7.48404E+001	1.50418E+002	1.57124E+002	2.76043E+002	5.09920E-001	6.00355E-001	-3.65099E-002	-3.02551E-001	-9.00451E+001	1.75295E-002	2.76043E+002	1.34693E+002
1.48936E+002	4.58356E+002	8.74022E+001	6.47179E+001	1.24756E+000	1.18301E+000	4.22100E+003	5.77076E+002	1.00000E+000	6.00000E+002	4.30000E+001	8.83210E+004	1.47588E+000	2.14093E+001	1.92023E-002	1.82088E-002	6.07806E-002	5.49959E-002	1.73930E+004	8.73262E+001	6.47682E+001	4.58228E-003	4.58228E-003	6.14612E+005	1.70000E+002	4.70000E+001	0.00000E+000	8.72596E+001	1.70542E+002	2.10871E+002	1.00000E+002	5.46864E-001	6.85493E-002	0.00000E+000	2.67679E+002	5.24448E+000	7.04371E-001	7.48404E+001	1.50418E+002	1.57124E+002	2.76076E+002	5.09920E-001	6.00355E-001	2.65559E-002	2.67679E+002	1.17668E+002	1.75295E-002	2.76076E+002	1.34716E+002
1.41892E+002	4.67959E+002	8.73522E+001	6.47794E+001	1.27859E+000	1.24632E+000	4.63700E+003	2.58907E+002	1.00000E+000	6.01000E+002	4.00000E+001	8.84530E+004	1.59352E+000	2.16323E+001	1.87764E-002	1.83025E-002	4.84056E-002	4.61944E-002	1.73930E+004	8.73255E+001	6.47679E+001	4.58228E-003	4.58228E-003	6.14612E+005	1.70000E+002	4.80000E+001	0.00000E+000	8.30456E+001	1.97664E+002	1.97944E+002	1.00000E+002	5.59151E-001	2.87435E-002	0.00000E+000	2.79752E+002	5.35006E+000	6.58770E-001	7.48404E+001	1.50418E+002	1.57124E+002	2.76112E+002	5.09920E-001	6.00355E-001	1.27823E-002	2.79752E+002	1.42924E+002	1.75295E-002	2.76112E+002	1.34761E+002
1.43413E+002	4.20443E+002	8.72813E+001	6.47513E+001	1.28026E+000	1.21846E+000	4.08100E+003	3.75810E+002	1.00000E+000	6.02000E+002	4.60000E+001	8.85970E+004	1.55994E+000	2.05047E+001	2.00409E-002	1.90733E-002	6.07250E-002	5.53499E-002	1.73930E+004	8.73254E+001	6.47676E+001	4.58228E-003	4.58228E-003	6.14612E+005	1.70000E+002	4.90000E+001	0.00000E+000	8.07621E+001	1.69597E+002	1.76666E+002	1.00000E+002	4.98965E-001	5.49383E-002	0.00000E+000	2.76759E+002	6.05206E+000	6.20762E-001	7.48404E+001	1.50418E+002	1.57124E+002	2.76206E+002	5.09920E-001	6.00355E-001	2.47361E-002	2.76759E+002	1.28519E+002	1.75295E-002	2.76206E+002	1.34866E+002
1.38640E+002	4.72599E+002	8.73324E+001	6.47792E+001	1.28790E+000	1.19734E+000	4.53700E+003	4.54825E+002	1.00000E+000	6.03000E+002	4.10000E+001	8.87320E+004	1.54206E+000	2.17393E+001	1.91205E-002	1.77760E-002	5.54677E-002	4.84379E-002	1.73930E+004	8.73254E+001	6.47678E+001	4.58228E-003	4.58228E-003	6.14612E+005	1.70000E+002	5.00000E+001	0.00000E+000	9.39736E+001	1.64847E+002	2.15015E+002	1.00000E+002	5.52920E-001	4.41604E-002	0.00000E+000	2.64329E+002	5.13269E+000	6.94196E-001	7.48404E+001	1.50418E+002	1.57124E+002	2.76217E+002	5.09920E-001	6.00355E-001	3.64405E-002	2.64329E+002	1.04753E+002	1.75295E-002	2.76217E+002	1.34869E+002
1.51035E+002	4.01539E+002	8.72670E+001	6.48244E+001	1.25280E+000	1.24906E+000	3.90700E+003	5.93954E+002	1.00000E+000	6.04000E+002	5.20000E+001	8.88880E+004	1.56481E+000	2.00384E+001	2.00428E-002	1.99830E-002	6.78206E-002	6.74359E-002	1.73930E+004	8.73264E+001	6.47688E+001	4.58228E-003	4.58228E-003	6.14612E+005	1.70000E+002	5.10000E+001	0.00000E+000	8.00674E+001	1.52630E+002	1.83245E+002	1.00000E+002	4.85558E-001	8.84512E-002	0.00000E+000	2.68763E+002	5.73137E+000	6.69932E-001	7.48404E+001	1.50418E+002	1.57124E+002	2.76252E+002	5.09920E-001	6.00355E-001	1.49535E-003	2.68763E+002	1.42665E+002	1.75295E-002	2.76252E+002	1.34916E+002
1.41480E+002	3.52809E+002	8.73321E+001	6.47858E+001	1.24683E+000	1.14195E+000	3.13500E+003	1.39615E+002	1.00000E+000	6.05000E+002	6.80000E+001	8.90490E+004	1.42381E+000	1.87832E+001	2.22683E-002	2.03952E-002	4.46287E-002	3.84339E-002	1.73930E+004	8.73269E+001	6.47691E+001	4.58228E-003	4.58228E-003	6.14612E+005	1.70000E+002	5.20000E+001	0.00000E+000	5.87272E+001	1.48600E+002	1.47903E+002	1.00000E+002	4.14872E-001	2.64801E-002	0.00000E+000	2.80610E+002	6.26870E+000	6.83778E-001	7.48404E+001	1.50418E+002	1.57124E+002	2.76303E+002	5.09920E-001	6.00355E-001	4.39038E-002	2.80610E+002	1.13706E+002	1.75295E-002	2.76303E+002	1.34956E+002
1.35714E+002	4.15251E+002	8.74033E+001	6.47659E+001	1.30032E+000	1.25450E+000	4.20800E+003	3.77072E+002	1.00000E+000	6.06000E+002	4.70000E+001	8.91750E+004	1.63126E+000	2.03777E+001	2.00453E-002	1.93390E-002	5.46815E-002	5.11776E-002	1.73930E+004	8.73275E+001	6.47695E+001	4.58228E-003	4.58228E-003	6.14612E+005	1.70000E+002	5.30000E+001	0.00000E+000	8.52792E+001	1.60734E+002	1.75481E+002	1.00000E+002	4.92563E-001	5.31417E-002	0.00000E+000	2.73280E+002	6.20670E+000	5.96091E-001	7.48404E+001	1.50418E+002	1.57124E+002	2.76374E+002	5.09920E-001	6.00355E-001	1.79352E-002	2.73280E+002	1.31534E+002	1.75295E-002	2.76374E+002	1.35015E+002
1.51821E+002	4.36257E+002	8.74183E+001	6.47888E+001	1.29312E+000	1.26883E+000	4.44500E+003	5.01340E+002	1.00000E+000	6.07000E+002	4.40000E+001	8.93110E+004	1.64075E+000	2.08868E+001	1.93956E-002	1.90312E-002	6.04232E-002	5.83025E-002	1.73930E+004	8.73276E+001	6.47698E+001	4.58228E-003	4.58228E-003	6.14612E+005	1.70000E+002	5.40000E+001	0.00000E+000	8.95926E+001	1.66168E+002	1.95979E+002	1.00000E+002	5.27528E-001	7.26033E-002	0.00000E+000	2.69403E+002	5.59860E+000	6.42978E-001	7.48404E+001	1.50418E+002	1.57124E+002	2.76461E+002	5.09920E-001	6.00355E-001	9.48366E-003	2.69403E+002	1.35701E+002	1.75295E-002	2.76461E+002	1.35099E+002
1.52941E+002	4.48828E+002	8.73282E+001	6.47918E+001	1.17610E+000	1.12715E+000	3.72200E+003	5.17764E+002	1.00000E+000	6.08000E+002	4.60000E+001	8.94440E+004	1.32563E+000	2.11856E+001	1.92777E-002	1.84753E-002	6.16292E-002	5.68841E-002	1.73930E+004	8.73287E+001	6.47707E+001	4.58228E-003	4.58228E-003	6.14612E+005	1.70000E+002	5.50000E+001	0.00000E+000	1.01332E+002	1.69916E+002	1.80191E+002	1.00000E+002	5.28086E-001	8.21941E-002	0.00000E+000	2.73462E+002	7.65875E+000	5.13647E-001	7.48404E+001	1.50418E+002	1.57124E+002	2.76534E+002	5.09920E-001	6.00355E-001	2.12522E-002	2.73462E+002	1.28557E+002	1.75295E-002	2.76534E+002	1.35187E+002
1.55704E+002	3.08169E+002	8.74099E+001	6.48485E+001	1.25903E+000	1.23257E+000	2.97600E+003	3.34630E+002	1.00000E+000	6.09000E+002	8.20000E+001	8.96310E+004	1.55184E+000	1.75547E+001	2.30792E-002	2.25940E-002	6.59973E-002	6.34397E-002	1.73930E+004	8.73293E+001	6.47707E+001	4.58228E-003	4.58228E-003	6.14612E+005	1.70000E+002	5.60000E+001	0.00000E+000	5.80504E+001	1.16681E+002	1.43552E+002	1.00000E+002	3.71345E-001	1.04824E-001	0.00000E+000	2.68684E+002	6.16246E+000	7.13906E-001	7.48404E+001	1.50418E+002	1.57124E+002	2.76569E+002	5.09920E-001	6.00355E-001	1.06220E-002	2.68684E+002	1.33903E+002	1.75295E-002	2.76569E+002	1.35210E+002
1.42120E+002	4.21264E+002	8.74101E+001	6.47972E+001	1.31948E+000	1.15789E+000	4.00600E+003	4.12259E+002	1.00000E+000	6.10000E+002	4.70000E+001	8.97330E+004	1.52782E+000	2.05247E+001	2.08472E-002	1.82941E-002	5.75610E-002	4.52869E-002	1.73930E+004	8.73295E+001	6.47702E+001	4.58228E-003	4.58228E-003	6.14612E+005	1.70000E+002	5.70000E+001	0.00000E+000	8.30841E+001	1.82321E+002	1.66332E+002	1.00000E+002	5.05035E-001	4.48054E-002	0.00000E+000	2.85522E+002	6.62300E+000	5.72534E-001	7.48404E+001	1.50418E+002	1.57124E+002	2.76575E+002	5.09920E-001	6.00355E-001	6.52282E-002	2.85522E+002	9.70393E+001	1.75295E-002	2.76575E+002	1.35215E+002
1.50445E+002	4.04461E+002	8.74090E+001	6.48083E+001	1.29522E+000	1.24541E+000	4.05400E+003	3.69102E+002	1.00000E+000	6.11000E+002	4.70000E+001	8.98750E+004	1.61308E+000	2.01112E+001	2.03423E-002	1.95601E-002	5.71172E-002	5.31125E-002	1.73930E+004	8.73293E+001	6.47711E+001	4.58228E-003	4.58228E-003	6.14612E+005	1.70000E+002	5.80000E+001	0.00000E+000	8.32131E+001	1.70871E+002	1.63257E+002	1.00000E+002	4.88143E-001	5.35178E-002	0.00000E+000	2.82179E+002	6.72559E+000	5.60452E-001	7.48404E+001	1.50418E+002	1.57124E+002	2.76609E+002	5.09920E-001	6.00355E-001	1.96023E-002	2.82179E+002	1.38839E+002	1.75295E-002	2.76609E+002	1.35250E+002
1.36328E+002	4.19306E+002	8.73740E+001	6.47842E+001	1.28937E+000	1.29125E+000	4.33200E+003	5.61236E+002	1.00000E+000	6.12000E+002	5.00000E+001	9.00170E+004	1.66490E+000	2.04770E+001	1.95900E-002	1.96185E-002	6.29104E-002	6.30842E-002	1.73930E+004	8.73295E+001	6.47705E+001	4.58228E-003	4.58228E-003	6.14612E+005	1.70000E+002	5.90000E+001	0.00000E+000	8.10412E+001	1.67085E+002	1.84314E+002	1.00000E+002	5.05043E-001	6.53739E-002	0.00000E+000	2.73983E+002	5.62466E+000	6.48292E-001	7.48404E+001	1.50418E+002	1.57124E+002	2.76633E+002	5.09920E-001	6.00355E-001	-7.28895E-004	-1.72624E+001	-1.41270E+002	1.75295E-002	2.76633E+002	1.35278E+002
1.33192E+002	4.04192E+002	8.73269E+001	6.47096E+001	1.27093E+000	1.18052E+000	3.78000E+003	4.14427E+002	1.00000E+000	6.13000E+002	5.00000E+001	9.01640E+004	1.50036E+000	2.01045E+001	2.06716E-002	1.92012E-002	5.20750E-002	4.55570E-002	1.73930E+004	8.73299E+001	6.47704E+001	4.58228E-003	4.58228E-003	6.14612E+005	1.70000E+002	6.00000E+001	0.00000E+000	7.55979E+001	1.66744E+002	1.66110E+002	1.00000E+002	4.77357E-001	4.43690E-002	0.00000E+000	2.80158E+002	6.30428E+000	6.19199E-001	7.48404E+001	1.50418E+002	1.57124E+002	2.76679E+002	5.09920E-001	6.00355E-001	3.68773E-002	2.80158E+002	1.20155E+002	1.75295E-002	2.76679E+002	1.35331E+002
1.32091E+002	4.25807E+002	8.73131E+001	6.46663E+001	1.34435E+000	1.21526E+000	4.31900E+003	2.95633E+002	1.00000E+000	6.14000E+002	4.50000E+001	9.03050E+004	1.63373E+000	2.06351E+001	2.04560E-002	1.84917E-002	5.10357E-002	4.25297E-002	1.73930E+004	8.73298E+001	6.47713E+001	4.58228E-003	4.58228E-003	6.14612E+005	1.70000E+002	6.10000E+001	0.00000E+000	9.90173E+001	1.60549E+002	1.79380E+002	1.00000E+002	5.13301E-001	3.76363E-002	0.00000E+000	2.70273E+002	6.86144E+000	5.32236E-001	7.48404E+001	1.50418E+002	1.57124E+002	2.76765E+002	5.09920E-001	6.00355E-001	5.04359E-002	2.70273E+002	9.68711E+001	1.75295E-002	2.76765E+002	1.35419E+002
1.27612E+002	3.83193E+002	8.74063E+001	6.47040E+001	1.35163E+000	1.29557E+000	4.15400E+003	3.15653E+002	1.00000E+000	6.15000E+002	5.60000E+001	9.04530E+004	1.75114E+000	1.95753E+001	2.09713E-002	2.01015E-002	5.50480E-002	5.09338E-002	1.73930E+004	8.73297E+001	6.47702E+001	4.58228E-003	4.58228E-003	6.14612E+005	1.70000E+002	6.20000E+001	0.00000E+000	7.72394E+001	1.62590E+002	1.59194E+002	1.00000E+002	4.66537E-001	4.41653E-002	0.00000E+000	2.81015E+002	6.35162E+000	5.86264E-001	7.48404E+001	1.50418E+002	1.57124E+002	2.76813E+002	5.09920E-001	6.00355E-001	2.11766E-002	2.81015E+002	1.36168E+002	1.75295E-002	2.76813E+002	1.35453E+002
1.34638E+002	3.95755E+002	8.72865E+001	6.47324E+001	1.32838E+000	1.30166E+000	4.23700E+003	2.53834E+002	1.00000E+000	6.16000E+002	5.10000E+001	9.05790E+004	1.72910E+000	1.98936E+001	2.04076E-002	1.99972E-002	5.18492E-002	4.99615E-002	1.73930E+004	8.73294E+001	6.47711E+001	4.58228E-003	4.58228E-003	6.14612E+005	1.70000E+002	6.30000E+001	0.00000E+000	8.71321E+001	1.34844E+002	1.77852E+002	1.00000E+002	4.66868E-001	3.94179E-002	0.00000E+000	2.62467E+002	5.75803E+000	6.40336E-001	7.48404E+001	1.50418E+002	1.57124E+002	2.76841E+002	5.09920E-001	6.00355E-001	1.01564E-002	2.62467E+002	1.28146E+002	1.75295E-002	2.76841E+002	1.35500E+002
1.26635E+002	3.53117E+002	8.73175E+001	6.46455E+001	1.31604E+000	1.36021E+000	3.90800E+003	2.95378E+002	1.00000E+000	6.17000E+002	5.80000E+001	9.07210E+004	1.79009E+000	1.87914E+001	2.10519E-002	2.17585E-002	5.69915E-002	6.05881E-002	1.73930E+004	8.73293E+001	6.47704E+001	4.58228E-003	4.58228E-003	6.14612E+005	1.70000E+002	6.40000E+001	0.00000E+000	7.80757E+001	1.43806E+002	1.39240E+002	1.00000E+002	4.22591E-001	4.67686E-002	0.00000E+000	2.80778E+002	7.54085E+000	5.09112E-001	7.48404E+001	1.50418E+002	1.57124E+002	2.76900E+002	5.09920E-001	6.00355E-001	-1.65068E-002	-1.04671E+001	-1.19479E+002	1.75295E-002	2.76900E+002	1.35553E+002
1.29239E+002	3.95156E+002	8.73408E+001	6.47848E+001	1.42527E+000	1.26909E+000	4.40700E+003	3.46440E+002	1.00000E+000	6.18000E+002	5.00000E+001	9.08530E+004	1.80880E+000	1.98785E+001	2.14697E-002	1.91171E-002	6.22225E-002	5.01721E-002	1.73930E+004	8.73301E+001	6.47694E+001	4.58228E-003	4.58228E-003	6.14612E+005	1.70000E+002	6.50000E+001	0.00000E+000	7.79970E+001	1.59115E+002	1.69410E+002	1.00000E+002	4.74976E-001	4.45632E-002	0.00000E+000	2.76050E+002	5.83194E+000	6.19907E-001	7.48404E+001	1.50418E+002	1.57124E+002	2.76959E+002	5.09920E-001	6.00355E-001	5.79639E-002	2.76050E+002	9.50440E+001	1.75295E-002	2.76959E+002	1.35610E+002
1.37937E+002	4.32160E+002	8.73398E+001	6.47563E+001	1.31550E+000	1.12160E+000	3.97200E+003	4.91163E+002	1.00000E+000	6.19000E+002	4.60000E+001	9.09930E+004	1.47546E+000	2.07884E+001	2.08730E-002	1.77964E-002	6.05477E-002	4.51045E-002	1.73930E+004	8.73298E+001	6.47696E+001	4.58228E-003	4.58228E-003	6.14612E+005	1.70000E+002	6.60000E+001	0.00000E+000	9.58802E+001	1.73873E+002	1.74543E+002	1.00000E+002	5.19780E-001	6.16771E-002	0.00000E+000	2.78330E+002	7.30167E+000	5.21536E-001	7.48404E+001	1.50418E+002	1.57124E+002	2.77003E+002	5.09920E-001	6.00355E-001	7.95619E-002	2.78330E+002	7.46881E+001	1.75295E-002	2.77003E+002	1.35654E+002
1.32887E+002	4.23577E+002	8.73786E+001	6.46808E+001	1.34475E+000	1.23044E+000	4.35100E+003	4.03499E+002	1.00000E+000	6.20000E+002	4.50000E+001	9.11320E+004	1.65463E+000	2.05810E+001	2.03867E-002	1.86537E-002	5.27517E-002	4.48708E-002	1.73930E+004	8.73296E+001	6.47694E+001	4.58228E-003	4.58228E-003	6.14612E+005	1.70000E+002	6.70000E+001	0.00000E+000	8.89006E+001	1.65506E+002	1.72181E+002	1.00000E+002	4.98801E-001	4.00704E-002	0.00000E+000	2.76514E+002	6.52207E+000	5.57868E-001	7.48404E+001	1.50418E+002	1.57124E+002	2.77063E+002	5.09920E-001	6.00355E-001	4.43901E-002	2.76514E+002	1.09119E+002	1.75295E-002	2.77063E+002	1.35707E+002
1.36208E+002	4.19275E+002	8.73278E+001	6.47566E+001	1.25723E+000	1.23935E+000	4.06600E+003	2.35708E+002	1.00000E+000	6.21000E+002	5.00000E+001	9.12780E+004	1.55815E+000	2.04762E+001	1.97165E-002	1.94362E-002	4.97929E-002	4.85100E-002	1.73930E+004	8.73291E+001	6.47699E+001	4.58228E-003	4.58228E-003	6.14612E+005	1.70000E+002	6.80000E+001	0.00000E+000	9.03408E+001	1.52898E+002	1.85977E+002	1.00000E+002	5.01336E-001	3.16853E-002	0.00000E+000	2.67416E+002	6.07101E+000	6.19964E-001	7.48404E+001	1.50418E+002	1.57124E+002	2.77152E+002	5.09920E-001	6.00355E-001	7.15958E-003	2.67416E+002	1.35934E+002	1.75295E-002	2.77152E+002	1.35804E+002
1.36059E+002	3.87933E+002	8.72375E+001	6.46925E+001	1.22241E+000	1.15942E+000	3.43300E+003	3.20699E+002	1.00000E+000	6.22000E+002	5.70000E+001	9.14230E+004	1.41728E+000	1.96960E+001	2.08631E-002	1.97880E-002	5.30366E-002	4.81742E-002	1.73930E+004	8.73290E+001	6.47704E+001	4.58228E-003	4.58228E-003	6.14612E+005	1.70000E+002	6.90000E+001	0.00000E+000	7.96778E+001	1.51731E+002	1.59144E+002	1.00000E+002	4.56568E-001	5.12961E-002	0.00000E+000	2.76436E+002	7.12338E+000	5.75027E-001	7.48404E+001	1.50418E+002	1.57124E+002	2.77205E+002	5.09920E-001	6.00355E-001	2.64451E-002	2.76436E+002	1.26559E+002	1.75295E-002	2.77205E+002	1.35871E+002
1.36872E+002	4.09808E+002	8.73323E+001	6.47242E+001	1.30195E+000	1.26581E+000	4.19400E+003	3.84174E+002	1.00000E+000	6.23000E+002	4.80000E+001	9.15680E+004	1.64802E+000	2.02437E+001	2.01039E-002	1.95458E-002	6.26034E-002	5.93719E-002	1.73930E+004	8.73286E+001	6.47704E+001	4.58228E-003	4.58228E-003	6.14612E+005	1.70000E+002	7.00000E+001	0.00000E+000	7.87755E+001	1.59864E+002	1.79696E+002	1.00000E+002	4.88517E-001	6.66313E-002	0.00000E+000	2.73516E+002	5.67297E+000	6.53261E-001	7.48404E+001	1.50418E+002	1.57124E+002	2.77248E+002	5.09920E-001	6.00355E-001	1.40754E-002	2.73516E+002	1.35460E+002	1.75295E-002	2.77248E+002	1.35899E+002
1.26394E+002	3.25263E+002	8.72713E+001	6.46842E+001	1.30398E+000	1.35129E+000	3.54500E+003	3.48746E+002	1.00000E+000	6.24000E+002	7.50000E+001	9.17330E+004	1.76205E+000	1.80351E+001	2.19009E-002	2.26955E-002	6.51447E-002	6.96559E-002	1.73930E+004	8.73281E+001	6.47701E+001	4.58228E-003	4.58228E-003	6.14612E+005	1.70000E+002	7.10000E+001	0.00000E+000	6.44562E+001	1.11590E+002	1.54149E+002	1.00000E+002	3.85098E-001	6.65285E-002	0.00000E+000	2.63309E+002	5.47927E+000	7.35665E-001	7.48404E+001	1.50418E+002	1.57124E+002	2.77301E+002	5.09920E-001	6.00355E-001	-1.78177E-002	-2.79370E+001	-1.35690E+002	1.75295E-002	2.77301E+002	1.35961E+002
1.37178E+002	4.42806E+002	8.73742E+001	6.48149E+001	1.27603E+000	1.18060E+000	4.15600E+003	2.31915E+002	1.00000E+000	6.25000E+002	4.80000E+001	9.18490E+004	1.50648E+000	2.10430E+001	1.97935E-002	1.83132E-002	4.84565E-002	4.21265E-002	1.73930E+004	8.73278E+001	6.47703E+001	4.58228E-003	4.58228E-003	6.14612E+005	1.70000E+002	7.20000E+001	0.00000E+000	8.18296E+001	1.82870E+002	1.84397E+002	1.00000E+002	5.24757E-001	2.79219E-002	0.00000E+000	2.80251E+002	5.88697E+000	6.32385E-001	7.48404E+001	1.50418E+002	1.57124E+002	2.77400E+002	5.09920E-001	6.00355E-001	3.88458E-002	2.80251E+002	1.18317E+002	1.75295E-002	2.77400E+002	1.36047E+002
1.33884E+002	4.00045E+002	8.74021E+001	6.47645E+001	1.26970E+000	1.13337E+000	3.59200E+003	2.18793E+002	1.00000E+000	6.26000E+002	5.20000E+001	9.20050E+004	1.43904E+000	2.00011E+001	2.11852E-002	1.89106E-002	5.11761E-002	4.17684E-002	1.73930E+004	8.73277E+001	6.47706E+001	4.58228E-003	4.58228E-003	6.14612E+005	1.70000E+002	7.30000E+001	0.00000E+000	7.01608E+001	1.72347E+002	1.57463E+002	1.00000E+002	4.67597E-001	3.17835E-002	0.00000E+000	2.86744E+002	6.36673E+000	6.28965E-001	7.48404E+001	1.50418E+002	1.57124E+002	2.77519E+002	5.09920E-001	6.00355E-001	5.67288E-002	2.86744E+002	1.06985E+002	1.75295E-002	2.77519E+002	1.36160E+002
1.26118E+002	3.61653E+002	8.74556E+001	6.49130E+001	1.36003E+000	1.26134E+000	3.83000E+003	3.44914E+002	1.00000E+000	6.27000E+002	6.10000E+001	9.21550E+004	1.71546E+000	1.90172E+001	2.19761E-002	2.03813E-002	6.90614E-002	5.99415E-002	1.73930E+004	8.73274E+001	6.47697E+001	4.58228E-003	4.58228E-003	6.14612E+005	1.70000E+002	7.40000E+001	0.00000E+000	6.29917E+001	1.60771E+002	1.42854E+002	1.00000E+002	4.28643E-001	4.00990E-002	0.00000E+000	2.88634E+002	6.10084E+000	6.35656E-001	7.48404E+001	1.50418E+002	1.57124E+002	2.77597E+002	5.09920E-001	6.00355E-001	3.76495E-002	2.88634E+002	1.27859E+002	1.75295E-002	2.77597E+002	1.36232E+002
1.38964E+002	3.80417E+002	8.73784E+001	6.47388E+001	1.25843E+000	1.19660E+000	3.57100E+003	4.44080E+002	1.00000E+000	6.28000E+002	5.90000E+001	9.22980E+004	1.50583E+000	1.95043E+001	2.10588E-002	2.00241E-002	5.82772E-002	5.30983E-002	1.73930E+004	8.73279E+001	6.47689E+001	4.58228E-003	4.58228E-003	6.14612E+005	1.70000E+002	7.50000E+001	0.00000E+000	6.76984E+001	1.59874E+002	1.57514E+002	1.00000E+002	4.49942E-001	6.47523E-002	0.00000E+000	2.82191E+002	6.21371E+000	6.46347E-001	7.48404E+001	1.50418E+002	1.57124E+002	2.77662E+002	5.09920E-001	6.00355E-001	2.51867E-002	2.82191E+002	1.33502E+002	1.75295E-002	2.77662E+002	1.36307E+002
1.42156E+002	3.96232E+002	8.74464E+001	6.47679E+001	1.30533E+000	1.19306E+000	3.84000E+003	3.17114E+002	1.00000E+000	6.29000E+002	4.80000E+001	9.24280E+004	1.55734E+000	1.99056E+001	2.10647E-002	1.92529E-002	5.70078E-002	4.83333E-002	1.73930E+004	8.73277E+001	6.47693E+001	4.58228E-003	4.58228E-003	6.14612E+005	1.70000E+002	7.60000E+001	0.00000E+000	7.62978E+001	1.66843E+002	1.57911E+002	1.00000E+002	4.68975E-001	4.73971E-002	0.00000E+000	2.84253E+002	6.58595E+000	5.88068E-001	7.48404E+001	1.50418E+002	1.57124E+002	2.77712E+002	5.09920E-001	6.00355E-001	4.49398E-002	2.84253E+002	1.16305E+002	1.75295E-002	2.77712E+002	1.36346E+002
1.38377E+002	3.68269E+002	8.73453E+001	6.49272E+001	1.23762E+000	1.10258E+000	3.13500E+003	2.60721E+002	1.00000E+000	6.30000E+002	6.50000E+001	9.25790E+004	1.36457E+000	1.91903E+001	2.21038E-002	1.96920E-002	5.35930E-002	4.35889E-002	1.73930E+004	8.73280E+001	6.47695E+001	4.58228E-003	4.58228E-003	6.14612E+005	1.70000E+002	7.70000E+001	0.00000E+000	6.54880E+001	1.75628E+002	1.35976E+002	1.00000E+002	4.41382E-001	4.76768E-002	0.00000E+000	6.56976E+000	6.93539E+000	6.18047E-001	7.48404E+001	1.50418E+002	1.57124E+002	2.77795E+002	5.09920E-001	6.00355E-001	5.77037E-002	2.97815E+002	1.17076E+002	1.75295E-002	2.77795E+002	1.36448E+002
1.23557E+002	4.04950E+002	8.74343E+001	6.47839E+001	1.38110E+000	1.31423E+000	4.53700E+003	2.84850E+002	1.00000E+000	6.31000E+002	4.90000E+001	9.27160E+004	1.81509E+000	2.01234E+001	2.05041E-002	1.95114E-002	5.52155E-002	5.03933E-002	1.73930E+004	8.73282E+001	6.47698E+001	4.58228E-003	4.58228E-003	6.14612E+005	1.70000E+002	7.80000E+001	0.00000E+000	9.31969E+001	1.70629E+002	1.59302E+002	1.00000E+002	4.95353E-001	3.74737E-002	0.00000E+000	2.84226E+002	7.32744E+000	4.86267E-001	7.48404E+001	1.50418E+002	1.57124E+002	2.77850E+002	5.09920E-001	6.00355E-001	2.48073E-002	2.84226E+002	1.35894E+002	1.75295E-002	2.77850E+002	1.36486E+002
1.30611E+002	3.36400E+002	8.73006E+001	6.47574E+001	1.22784E+000	1.21577E+000	3.13100E+003	3.28996E+002	1.00000E+000	6.32000E+002	7.50000E+001	9.28770E+004	1.49278E+000	1.83412E+001	2.19433E-002	2.17275E-002	5.79731E-002	5.69301E-002	1.73930E+004	8.73276E+001	6.47699E+001	4.58228E-003	4.58228E-003	6.14612E+005	1.70000E+002	7.90000E+001	0.00000E+000	7.69668E+001	1.36735E+002	1.23647E+002	1.00000E+002	3.95130E-001	6.67930E-002	0.00000E+000	2.86528E+002	9.46070E+000	4.53363E-001	7.48404E+001	1.50418E+002	1.57124E+002	2.77912E+002	5.09920E-001	6.00355E-001	4.93948E-003	-4.71783E+000	-1.34089E+002	1.75295E-002	2.77912E+002	1.36569E+002
1.31109E+002	4.00245E+002	8.73026E+001	6.47813E+001	1.27645E+000	1.24991E+000	3.96900E+003	4.41831E+002	1.00000E+000	6.33000E+002	5.70000E+001	9.30040E+004	1.59544E+000	2.00061E+001	2.02610E-002	1.98398E-002	6.11500E-002	5.87873E-002	1.73930E+004	8.73275E+001	6.47700E+001	4.58228E-003	4.58228E-003	6.14612E+005	1.70000E+002	8.00000E+001	0.00000E+000	8.10977E+001	1.55146E+002	1.68990E+002	1.00000E+002	4.73531E-001	5.93677E-002	0.00000E+000	2.75169E+002	6.32594E+000	6.02206E-001	7.48404E+001	1.50418E+002	1.57124E+002	2.77967E+002	5.09920E-001	6.00355E-001	1.05054E-002	2.75169E+002	1.40514E+002	1.75295E-002	2.77967E+002	1.36625E+002
1.38997E+002	4.06537E+002	8.73119E+001	6.47594E+001	1.25404E+000	1.17799E+000	3.74500E+003	5.32556E+002	1.00000E+000	6.34000E+002	5.30000E+001	9.31540E+004	1.47724E+000	2.01628E+001	2.04920E-002	1.92493E-002	6.65271E-002	5.91182E-002	1.73930E+004	8.73274E+001	6.47694E+001	4.58228E-003	4.58228E-003	6.14612E+005	1.70000E+002	8.10000E+001	0.00000E+000	9.25309E+001	1.59918E+002	1.72489E+002	1.00000E+002	4.96906E-001	8.10876E-002	0.00000E+000	2.74435E+002	7.23769E+000	5.41858E-001	7.48404E+001	1.50418E+002	1.57124E+002	2.78017E+002	5.09920E-001	6.00355E-001	3.12699E-002	2.74435E+002	1.19888E+002	1.75295E-002	2.78017E+002	1.36672E+002
1.40685E+002	4.34152E+002	8.73320E+001	6.47673E+001	1.28778E+000	1.21500E+000	4.22700E+003	3.80129E+002	1.00000E+000	6.35000E+002	4.70000E+001	9.32940E+004	1.56466E+000	2.08363E+001	1.98073E-002	1.86879E-002	4.83179E-002	4.35055E-002	1.73930E+004	8.73267E+001	6.47691E+001	4.58228E-003	4.58228E-003	6.14612E+005	1.70000E+002	8.20000E+001	0.00000E+000	8.95378E+001	1.65786E+002	1.91725E+002	1.00000E+002	5.22164E-001	3.67870E-002	0.00000E+000	2.71879E+002	5.88160E+000	6.27624E-001	7.48404E+001	1.50418E+002	1.57124E+002	2.78056E+002	5.09920E-001	6.00355E-001	2.90796E-002	2.71879E+002	1.19447E+002	1.75295E-002	2.78056E+002	1.36709E+002
1.33734E+002	4.21910E+002	8.72654E+001	6.48842E+001	1.21357E+000	1.23539E+000	3.93800E+003	3.95079E+002	1.00000E+000	6.36000E+002	5.10000E+001	9.34410E+004	1.49923E+000	2.05404E+001	1.93387E-002	1.96864E-002	5.87092E-002	6.07097E-002	1.73930E+004	8.73269E+001	6.47699E+001	4.58228E-003	4.58228E-003	6.14612E+005	1.70000E+002	8.30000E+001	0.00000E+000	8.53327E+001	1.92775E+002	1.55150E+002	1.00000E+002	5.07365E-001	5.32928E-002	0.00000E+000	4.68939E+000	7.05047E+000	5.42444E-001	7.48404E+001	1.50418E+002	1.57124E+002	2.78102E+002	5.09920E-001	6.00355E-001	-8.90979E-003	4.68939E+000	-1.11539E+002	1.75295E-002	2.78102E+002	1.36767E+002
1.39103E+002	4.14392E+002	8.73251E+001	6.47648E+001	1.22268E+000	1.07071E+000	3.39200E+003	3.96550E+002	1.00000E+000	6.37000E+002	5.20000E+001	9.35820E+004	1.30914E+000	2.03566E+001	2.09935E-002	1.83842E-002	6.12165E-002	4.78908E-002	1.73930E+004	8.73278E+001	6.47692E+001	4.58228E-003	4.58228E-003	6.14612E+005	1.70000E+002	8.40000E+001	0.00000E+000	7.60538E+001	1.72694E+002	1.68106E+002	1.00000E+002	4.87218E-001	6.49936E-002	0.00000E+000	2.83144E+002	6.63482E+000	6.21089E-001	7.48404E+001	1.50418E+002	1.57124E+002	2.78128E+002	5.09920E-001	6.00355E-001	6.62611E-002	2.83144E+002	9.36014E+001	1.75295E-002	2.78128E+002	1.36781E+002
1.33489E+002	3.48329E+002	8.73042E+001	6.47406E+001	1.30572E+000	1.27691E+000	3.60300E+003	1.93493E+002	1.00000E+000	6.38000E+002	6.70000E+001	9.37320E+004	1.66728E+000	1.86636E+001	2.17529E-002	2.12730E-002	4.96628E-002	4.77264E-002	1.73930E+004	8.73284E+001	6.47692E+001	4.58228E-003	4.58228E-003	6.14612E+005	1.70000E+002	8.50000E+001	0.00000E+000	6.41036E+001	1.21784E+002	1.71682E+002	1.00000E+002	4.16707E-001	3.58576E-002	0.00000E+000	2.64791E+002	5.01988E+000	7.96500E-001	7.48404E+001	1.50418E+002	1.57124E+002	2.78177E+002	5.09920E-001	6.00355E-001	1.11524E-002	2.64791E+002	1.29521E+002	1.75295E-002	2.78177E+002	1.36833E+002
1.27565E+002	3.07998E+002	8.72922E+001	6.48062E+001	1.37422E+000	1.31069E+000	3.42300E+003	2.30839E+002	1.00000E+000	6.39000E+002	9.20000E+001	9.38970E+004	1.80117E+000	1.75499E+001	2.34883E-002	2.24024E-002	6.54426E-002	5.99509E-002	1.73930E+004	8.73275E+001	6.47681E+001	4.58228E-003	4.58228E-003	6.14612E+005	1.70000E+002	8.60000E+001	0.00000E+000	5.58175E+001	1.19491E+002	1.33830E+002	1.00000E+002	3.60910E-001	4.74538E-002	0.00000E+000	2.75183E+002	6.06218E+000	6.76673E-001	7.48404E+001	1.50418E+002	1.57124E+002	2.78220E+002	5.09920E-001	6.00355E-001	2.36626E-002	2.75183E+002	1.27973E+002	1.75295E-002	2.78220E+002	1.36879E+002
1.37397E+002	4.41648E+002	8.73065E+001	6.48085E+001	1.25549E+000	1.20704E+000	4.16900E+003	4.42956E+002	1.00000E+000	6.40000E+002	4.70000E+001	9.40040E+004	1.51543E+000	2.10154E+001	1.94445E-002	1.86941E-002	6.27072E-002	5.82154E-002	1.73930E+004	8.73283E+001	6.47681E+001	4.58228E-003	4.58228E-003	6.14612E+005	1.70000E+002	8.70000E+001	0.00000E+000	8.57557E+001	1.75383E+002	1.82050E+002	1.00000E+002	5.17946E-001	7.09107E-002	0.00000E+000	2.78781E+002	6.14064E+000	6.05315E-001	7.48404E+001	1.50418E+002	1.57124E+002	2.78270E+002	5.09920E-001	6.00355E-001	1.96760E-002	2.78781E+002	1.35387E+002	1.75295E-002	2.78270E+002	1.36927E+002
1.33670E+002	3.88290E+002	8.73241E+001	6.47571E+001	1.21106E+000	1.20911E+000	3.54700E+003	3.37951E+002	1.00000E+000	6.41000E+002	5.80000E+001	9.41570E+004	1.46431E+000	1.97051E+001	2.03346E-002	2.03018E-002	5.17523E-002	5.15997E-002	1.73930E+004	8.73285E+001	6.47685E+001	4.58228E-003	4.58228E-003	6.14612E+005	1.70000E+002	8.80000E+001	0.00000E+000	7.36642E+001	1.52023E+002	1.70035E+002	1.00000E+002	4.62091E-001	5.07904E-002	0.00000E+000	2.75053E+002	6.12351E+000	6.58083E-001	7.48404E+001	1.50418E+002	1.57124E+002	2.78374E+002	5.09920E-001	6.00355E-001	8.08793E-004	-1.61924E+001	-1.41650E+002	1.75295E-002	2.78374E+002	1.37028E+002
1.28018E+002	3.46366E+002	8.72357E+001	6.48398E+001	1.28737E+000	1.25268E+000	3.46700E+003	3.76955E+002	1.00000E+000	6.42000E+002	7.40000E+001	9.43090E+004	1.61266E+000	1.86109E+001	2.18639E-002	2.12746E-002	6.16139E-002	5.85668E-002	1.73930E+004	8.73297E+001	6.47684E+001	4.58228E-003	4.58228E-003	6.14612E+005	1.70000E+002	8.90000E+001	0.00000E+000	6.61382E+001	1.42406E+002	1.49686E+002	1.00000E+002	4.18485E-001	6.26916E-002	0.00000E+000	2.78672E+002	6.38236E+000	6.38635E-001	7.48404E+001	1.50418E+002	1.57124E+002	2.78413E+002	5.09920E-001	6.00355E-001	1.36604E-002	2.78672E+002	1.41028E+002	1.75295E-002	2.78413E+002	1.37081E+002
1.36281E+002	4.18777E+002	8.73299E+001	6.47717E+001	1.34620E+000	1.10813E+000	3.88600E+003	3.29756E+002	1.00000E+000	6.43000E+002	4.80000E+001	9.44320E+004	1.49177E+000	2.04640E+001	2.15953E-002	1.77762E-002	5.62836E-002	3.96084E-002	1.73930E+004	8.73300E+001	6.47703E+001	4.58228E-003	4.58228E-003	6.14612E+005	1.70000E+002	9.00000E+001	0.00000E+000	8.60823E+001	1.60731E+002	1.74733E+002	1.00000E+002	4.92672E-001	4.37550E-002	0.00000E+000	2.75488E+002	6.54393E+000	5.88330E-001	7.48404E+001	1.50418E+002	1.57124E+002	2.78470E+002	5.09920E-001	6.00355E-001	9.70026E-002	2.75488E+002	5.24518E+001	1.75295E-002	2.78470E+002	1.37123E+002
1.28379E+002	3.72309E+002	8.73668E+001	6.47497E+001	1.32174E+000	1.30377E+000	3.97400E+003	4.44482E+002	1.00000E+000	6.44000E+002	5.70000E+001	9.45800E+004	1.72324E+000	1.92953E+001	2.09668E-002	2.06817E-002	5.65641E-002	5.51521E-002	1.73930E+004	8.73305E+001	6.47714E+001	4.58228E-003	4.58228E-003	6.14612E+005	1.70000E+002	9.10000E+001	0.00000E+000	6.61733E+001	1.36183E+002	1.73364E+002	1.00000E+002	4.38142E-001	4.61817E-002	0.00000E+000	2.69526E+002	5.06961E+000	7.50971E-001	7.48404E+001	1.50418E+002	1.57124E+002	2.78478E+002	5.09920E-001	6.00355E-001	6.84714E-003	2.69526E+002	1.38335E+002	1.75295E-002	2.78478E+002	1.37125E+002
1.31003E+002	4.52726E+002	8.72951E+001	6.47336E+001	1.28353E+000	1.24162E+000	4.48600E+003	3.78705E+002	1.00000E+000	6.45000E+002	4.10000E+001	9.46960E+004	1.59365E+000	2.12774E+001	1.91635E-002	1.85378E-002	4.87782E-002	4.59131E-002	1.73930E+004	8.73306E+001	6.47709E+001	4.58228E-003	4.58228E-003	6.14612E+005	1.70000E+002	9.20000E+001	0.00000E+000	9.41430E+001	1.74412E+002	1.87678E+002	1.00000E+002	5.33292E-001	3.21214E-002	0.00000E+000	2.75993E+002	6.20645E+000	5.77349E-001	7.48404E+001	1.50418E+002	1.57124E+002	2.78514E+002	5.09920E-001	6.00355E-001	1.65977E-002	2.75993E+002	1.35539E+002	1.75295E-002	2.78514E+002	1.37171E+002
1.42618E+002	4.04115E+002	8.73114E+001	6.48712E+001	1.17540E+000	1.24914E+000	3.69600E+003	3.74447E+002	1.00000E+000	6.46000E+002	5.30000E+001	9.48500E+004	1.46823E+000	2.01026E+001	1.93338E-002	2.05468E-002	5.39615E-002	6.04391E-002	1.73930E+004	8.73314E+001	6.47714E+001	4.58228E-003	4.58228E-003	6.14612E+005	1.70000E+002	9.30000E+001	0.00000E+000	6.95490E+001	1.59103E+002	1.76719E+002	1.00000E+002	4.73134E-001	5.60725E-002	0.00000E+000	2.76489E+002	5.62116E+000	7.02295E-001	7.48404E+001	1.50418E+002	1.57124E+002	2.78552E+002	5.09920E-001	6.00355E-001	-3.04148E-002	-1.47566E+001	-1.10413E+002	1.75295E-002	2.78552E+002	1.37209E+002
1.56257E+002	4.25567E+002	8.73095E+001	6.47989E+001	1.20065E+000	1.15675E+000	3.69200E+003	3.76363E+002	1.00000E+000	6.47000E+002	4.70000E+001	9.49820E+004	1.38884E+000	2.06293E+001	1.97599E-002	1.90374E-002	4.85480E-002	4.53876E-002	1.73930E+004	8.73316E+001	6.47719E+001	4.58228E-003	4.58228E-003	6.14612E+005	1.70000E+002	9.40000E+001	0.00000E+000	8.86382E+001	1.65019E+002	1.80793E+002	1.00000E+002	5.07721E-001	4.35784E-002	0.00000E+000	2.75164E+002	6.67094E+000	5.92098E-001	7.48404E+001	1.50418E+002	1.57124E+002	2.78597E+002	5.09920E-001	6.00355E-001	1.86225E-002	2.75164E+002	1.32777E+002	1.75295E-002	2.78597E+002	1.37253E+002
1.47703E+002	4.35791E+002	8.73114E+001	6.48670E+001	1.24246E+000	1.22836E+000	4.14000E+003	4.62110E+002	1.00000E+000	6.48000E+002	4.70000E+001	9.51280E+004	1.52619E+000	2.08756E+001	1.93100E-002	1.90909E-002	6.20761E-002	6.07511E-002	1.73930E+004	8.73318E+001	6.47717E+001	4.58228E-003	4.58228E-003	6.14612E+005	1.70000E+002	9.50000E+001	0.00000E+000	7.75138E+001	1.72729E+002	1.92497E+002	1.00000E+002	5.16802E-001	7.32931E-002	0.00000E+000	2.76244E+002	5.38782E+000	6.92306E-001	7.48404E+001	1.50418E+002	1.57124E+002	2.78688E+002	5.09920E-001	6.00355E-001	5.70605E-003	-1.50012E+001	-1.45099E+002	1.75295E-002	2.78688E+002	1.37345E+002
1.37792E+002	3.94708E+002	8.73032E+001	6.47848E+001	1.32830E+000	1.23639E+000	4.02200E+003	3.68546E+002	1.00000E+000	6.49000E+002	5.60000E+001	9.52750E+004	1.64230E+000	1.98673E+001	2.09447E-002	1.94956E-002	5.67137E-002	4.97082E-002	1.73930E+004	8.73323E+001	6.47728E+001	4.58228E-003	4.58228E-003	6.14612E+005	1.70000E+002	9.60000E+001	0.00000E+000	7.88760E+001	1.66546E+002	1.56176E+002	1.00000E+002	4.69747E-001	5.48904E-002	0.00000E+000	2.85725E+002	6.69128E+000	5.65563E-001	7.48404E+001	1.50418E+002	1.57124E+002	2.78767E+002	5.09920E-001	6.00355E-001	3.58348E-002	2.85725E+002	1.26745E+002	1.75295E-002	2.78767E+002	1.37424E+002
1.48442E+002	4.11616E+002	8.73339E+001	6.46874E+001	1.26293E+000	1.23784E+000	4.00600E+003	3.77624E+002	1.00000E+000	6.50000E+002	5.20000E+001	9.54150E+004	1.56331E+000	2.02883E+001	1.99537E-002	1.95573E-002	5.27584E-002	5.08486E-002	1.73930E+004	8.73323E+001	6.47725E+001	4.58228E-003	4.58228E-003	6.14612E+005	1.70000E+002	9.70000E+001	0.00000E+000	8.42382E+001	1.63762E+002	1.66751E+002	1.00000E+002	4.84948E-001	6.45683E-002	0.00000E+000	2.79987E+002	6.68211E+000	5.67469E-001	7.48404E+001	1.50418E+002	1.57124E+002	2.78815E+002	5.09920E-001	6.00355E-001	1.00315E-002	-1.12584E+001	-1.45469E+002	1.75295E-002	2.78815E+002	1.37466E+002
1.40601E+002	3.20986E+002	8.74072E+001	6.48484E+001	1.33896E+000	1.30027E+000	3.45700E+003	3.84437E+002	1.00000E+000	6.51000E+002	7.90000E+001	9.55820E+004	1.74101E+000	1.79161E+001	2.27728E-002	2.21149E-002	6.03201E-002	5.71558E-002	1.73930E+004	8.73319E+001	6.47718E+001	4.58228E-003	4.58228E-003	6.14612E+005	1.70000E+002	9.80000E+001	0.00000E+000	6.91445E+001	1.31574E+002	1.39222E+002	1.00000E+002	3.97367E-001	6.36513E-002	0.00000E+000	2.77558E+002	7.03415E+000	5.80297E-001	7.48404E+001	1.50418E+002	1.57124E+002	2.78855E+002	5.09920E-001	6.00355E-001	1.46570E-002	2.77558E+002	1.38939E+002	1.75295E-002	2.78855E+002	1.37497E+002
1.44699E+002	4.27057E+002	8.73137E+001	6.47798E+001	1.28412E+000	1.19824E+000	4.09000E+003	4.26110E+002	1.00000E+000	6.52000E+002	5.00000E+001	9.57080E+004	1.53868E+000	2.06653E+001	2.00791E-002	1.87362E-002	5.51307E-002	4.85286E-002	1.73930E+004	8.73309E+001	6.47709E+001	4.58228E-003	4.58228E-003	6.14612E+005	1.70000E+002	9.90000E+001	0.00000E+000	7.36974E+001	1.73603E+002	1.93659E+002	1.00000E+002	5.14571E-001	5.64202E-002	0.00000E+000	2.76860E+002	5.22330E+000	7.18463E-001	7.48404E+001	1.50418E+002	1.57124E+002	2.78885E+002	5.09920E-001	6.00355E-001	3.45968E-002	2.76860E+002	1.19083E+002	1.75295E-002	2.78885E+002	1.37540E+002
1.53477E+002	4.21454E+002	8.73706E+001	6.48933E+001	1.23333E+000	1.16702E+000	3.78400E+003	3.61592E+002	1.00000E+000	6.53000E+002	5.30000E+001	9.58500E+004	1.43932E+000	2.05293E+001	2.00495E-002	1.89716E-002	5.69090E-002	5.13682E-002	1.73930E+004	8.73314E+001	6.47696E+001	4.58228E-003	4.58228E-003	6.14612E+005	1.70000E+002	1.00000E+002	0.00000E+000	7.29939E+001	1.86268E+002	1.78428E+002	1.00000E+002	5.11355E-001	6.07455E-002	0.00000E+000	2.85429E+002	5.83738E+000	6.68371E-001	7.48404E+001	1.50418E+002	1.57124E+002	2.78932E+002	5.09920E-001	6.00355E-001	2.76258E-002	2.85429E+002	1.34396E+002	1.75295E-002	2.78932E+002	1.37580E+002
1.45799E+002	3.34620E+002	8.73925E+001	6.47489E+001	1.28358E+000	1.15992E+000	3.10600E+003	4.35491E+002	1.00000E+000	6.54000E+002	7.70000E+001	9.60140E+004	1.48886E+000	1.82926E+001	2.30315E-002	2.08127E-002	6.82917E-002	5.65624E-002	1.73930E+004	8.73316E+001	6.47707E+001	4.58228E-003	4.58228E-003	6.14612E+005	1.70000E+002	1.01000E+002	0.00000E+000	6.41568E+001	1.33639E+002	1.55670E+002	1.00000E+002	4.12551E-001	8.75642E-002	0.00000E+000	2.73844E+002	6.23414E+000	6.90771E-001	7.48404E+001	1.50418E+002	1.57124E+002	2.78980E+002	5.09920E-001	6.00355E-001	5.06072E-002	2.73844E+002	1.00260E+002	1.75295E-002	2.78980E+002	1.37622E+002
1.51042E+002	4.42266E+002	8.73647E+001	6.48541E+001	1.29521E+000	1.16330E+000	4.14900E+003	3.71405E+002	1.00000E+000	6.55000E+002	4.90000E+001	9.61300E+004	1.50671E+000	2.10301E+001	2.01080E-002	1.80601E-002	5.47122E-002	4.49284E-002	1.73930E+004	8.73315E+001	6.47700E+001	4.58228E-003	4.58228E-003	6.14612E+005	1.70000E+002	1.02000E+002	0.00000E+000	7.94031E+001	1.73138E+002	1.92548E+002	1.00000E+002	5.19615E-001	4.46188E-002	0.00000E+000	2.76479E+002	5.47372E+000	6.80701E-001	7.48404E+001	1.50418E+002	1.57124E+002	2.79011E+002	5.09920E-001	6.00355E-001	5.36551E-002	2.76479E+002	9.98369E+001	1.75295E-002	2.79011E+002	1.37659E+002
1.45475E+002	4.34928E+002	8.74392E+001	6.47426E+001	1.32956E+000	1.26604E+000	4.54200E+003	2.92713E+002	1.00000E+000	6.56000E+002	4.70000E+001	9.62710E+004	1.68327E+000	2.08549E+001	1.97280E-002	1.87855E-002	4.99340E-002	4.56777E-002	1.73930E+004	8.73314E+001	6.47709E+001	4.58228E-003	4.58228E-003	6.14612E+005	1.70000E+002	1.03000E+002	0.00000E+000	8.66758E+001	1.57038E+002	2.02099E+002	1.00000E+002	5.20194E-001	3.08996E-002	0.00000E+000	2.68131E+002	5.09361E+000	6.99136E-001	7.48404E+001	1.50418E+002	1.57124E+002	2.79062E+002	5.09920E-001	6.00355E-001	2.44725E-002	2.68131E+002	1.20119E+002	1.75295E-002	2.79062E+002	1.37697E+002
1.53963E+002	3.61357E+002	8.74351E+001	6.49512E+001	1.27532E+000	1.21096E+000	3.46700E+003	4.01033E+002	1.00000E+000	6.57000E+002	6.20000E+001	9.64260E+004	1.54436E+000	1.90094E+001	2.16592E-002	2.05662E-002	6.33581E-002	5.75311E-002	1.73930E+004	8.73309E+001	6.47709E+001	4.58228E-003	4.58228E-003	6.14612E+005	1.70000E+002	1.04000E+002	0.00000E+000	9.23865E+001	1.30961E+002	1.56651E+002	1.00000E+002	4.44437E-001	8.61439E-002	0.00000E+000	2.66461E+002	7.96806E+000	5.11542E-001	7.48404E+001	1.50418E+002	1.57124E+002	2.79099E+002	5.09920E-001	6.00355E-001	2.58849E-002	2.66461E+002	1.17095E+002	1.75295E-002	2.79099E+002	1.37738E+002
1.44246E+002	4.24573E+002	8.73732E+001	6.48396E+001	1.34102E+000	1.17377E+000	4.15200E+003	5.36582E+002	1.00000E+000	6.58000E+002	4.80000E+001	9.65580E+004	1.57405E+000	2.06052E+001	2.08117E-002	1.82160E-002	6.46538E-002	5.03991E-002	1.73930E+004	8.73314E+001	6.47695E+001	4.58228E-003	4.58228E-003	6.14612E+005	1.70000E+002	1.05000E+002	0.00000E+000	9.52846E+001	1.45688E+002	2.05487E+002	1.00000E+002	5.20979E-001	5.91327E-002	0.00000E+000	2.62472E+002	5.37932E+000	6.92397E-001	7.48404E+001	1.50418E+002	1.57124E+002	2.79161E+002	5.09920E-001	6.00355E-001	6.65072E-002	2.62472E+002	7.26670E+001	1.75295E-002	2.79161E+002	1.37808E+002
1.38233E+002	4.13023E+002	8.72955E+001	6.47926E+001	1.33970E+000	1.22038E+000	4.19000E+003	4.59570E+002	1.00000E+000	6.59000E+002	4.90000E+001	9.66980E+004	1.63495E+000	2.03230E+001	2.06967E-002	1.88534E-002	6.69258E-002	5.61378E-002	1.73930E+004	8.73314E+001	6.47694E+001	4.58228E-003	4.58228E-003	6.14612E+005	1.70000E+002	1.06000E+002	0.00000E+000	8.11244E+001	1.56502E+002	1.89488E+002	1.00000E+002	4.98520E-001	6.26437E-002	0.00000E+000	2.71493E+002	5.43545E+000	6.82132E-001	7.48404E+001	1.50418E+002	1.57124E+002	2.79190E+002	5.09920E-001	6.00355E-001	4.66069E-002	2.71493E+002	1.01915E+002	1.75295E-002	2.79190E+002	1.37848E+002
1.32429E+002	3.66578E+002	8.72455E+001	6.47492E+001	1.31599E+000	1.36910E+000	4.07600E+003	3.06784E+002	1.00000E+000	6.60000E+002	5.70000E+001	9.68480E+004	1.80171E+000	1.91462E+001	2.06127E-002	2.14446E-002	5.21931E-002	5.61201E-002	1.73930E+004	8.73312E+001	6.47701E+001	4.58228E-003	4.58228E-003	6.14612E+005	1.70000E+002	1.07000E+002	0.00000E+000	7.60362E+001	1.53145E+002	1.48476E+002	1.00000E+002	4.41709E-001	4.06284E-002	0.00000E+000	2.83697E+002	6.73639E+000	5.58042E-001	7.48404E+001	1.50418E+002	1.57124E+002	2.79192E+002	5.09920E-001	6.00355E-001	-1.97808E-002	-7.54889E+000	-1.13421E+002	1.75295E-002	2.79192E+002	1.37858E+002
1.38068E+002	3.69683E+002	8.73462E+001	6.47168E+001	1.25114E+000	1.22212E+000	3.52200E+003	3.53304E+002	1.00000E+000	6.61000E+002	5.80000E+001	9.69900E+004	1.52904E+000	1.92271E+001	2.10820E-002	2.05929E-002	4.91973E-002	4.71725E-002	1.73930E+004	8.73311E+001	6.47705E+001	4.58228E-003	4.58228E-003	6.14612E+005	1.70000E+002	1.08000E+002	0.00000E+000	6.45654E+001	1.42395E+002	1.64839E+002	1.00000E+002	4.33846E-001	4.20053E-002	0.00000E+000	2.74916E+002	5.67036E+000	7.13191E-001	7.48404E+001	1.50418E+002	1.57124E+002	2.79209E+002	5.09920E-001	6.00355E-001	1.17362E-002	2.74916E+002	1.39084E+002	1.75295E-002	2.79209E+002	1.37858E+002
1.31094E+002	3.65460E+002	8.73236E+001	6.48701E+001	1.23349E+000	1.32491E+000	3.68700E+003	2.63951E+002	1.00000E+000	6.62000E+002	6.30000E+001	9.71400E+004	1.63427E+000	1.91170E+001	2.03142E-002	2.18198E-002	5.62661E-002	6.42852E-002	1.73930E+004	8.73307E+001	6.47703E+001	4.58228E-003	4.58228E-003	6.14612E+005	1.70000E+002	1.09000E+002	0.00000E+000	6.41979E+001	1.44101E+002	1.61939E+002	1.00000E+002	4.32119E-001	3.82957E-002	0.00000E+000	2.76441E+002	5.63665E+000	7.01218E-001	7.48404E+001	1.50418E+002	1.57124E+002	2.79223E+002	5.09920E-001	6.00355E-001	-3.57322E-002	-1.48049E+001	-1.05300E+002	1.75295E-002	2.79223E+002	1.37878E+002
1.30195E+002	4.56063E+002	8.73630E+001	6.48308E+001	1.30366E+000	1.20696E+000	4.46200E+003	3.75454E+002	1.00000E+000	6.63000E+002	4.40000E+001	9.72620E+004	1.57347E+000	2.13556E+001	1.95164E-002	1.80688E-002	5.38099E-002	4.66836E-002	1.73930E+004	8.73310E+001	6.47693E+001	4.58228E-003	4.58228E-003	6.14612E+005	1.70000E+002	1.10000E+002	0.00000E+000	9.37638E+001	1.82442E+002	1.85069E+002	1.00000E+002	5.39362E-001	4.09680E-002	0.00000E+000	2.80670E+002	6.35176E+000	5.65656E-001	7.48404E+001	1.50418E+002	1.57124E+002	2.79283E+002	5.09920E-001	6.00355E-001	3.85151E-002	2.80670E+002	1.19061E+002	1.75295E-002	2.79283E+002	1.37931E+002
1.35003E+002	4.07144E+002	8.72919E+001	6.48515E+001	1.24430E+000	1.20581E+000	3.80500E+003	3.46452E+002	1.00000E+000	6.64000E+002	5.20000E+001	9.74180E+004	1.50039E+000	2.01778E+001	2.01720E-002	1.95479E-002	5.30540E-002	5.00831E-002	1.73930E+004	8.73307E+001	6.47697E+001	4.58228E-003	4.58228E-003	6.14612E+005	1.70000E+002	1.11000E+002	0.00000E+000	8.13406E+001	1.65668E+002	1.61164E+002	1.00000E+002	4.77352E-001	3.97595E-002	0.00000E+000	2.83705E+002	6.87741E+000	5.65730E-001	7.48404E+001	1.50418E+002	1.57124E+002	2.79352E+002	5.09920E-001	6.00355E-001	1.57123E-002	2.83705E+002	1.44098E+002	1.75295E-002	2.79352E+002	1.38012E+002
1.33919E+002	2.90047E+002	8.73702E+001	6.47306E+001	1.28750E+000	1.12646E+000	2.62300E+003	2.14294E+002	1.00000E+000	6.65000E+002	1.20000E+002	9.75990E+004	1.45032E+000	1.70308E+001	2.51390E-002	2.19946E-002	4.74334E-002	3.80334E-002	1.73930E+004	8.73307E+001	6.47702E+001	4.58228E-003	4.58228E-003	6.14612E+005	1.70000E+002	1.12000E+002	0.00000E+000	5.27676E+001	1.25796E+002	1.15379E+002	1.00000E+002	3.43681E-001	3.07061E-002	0.00000E+000	2.88300E+002	7.60445E+000	6.16232E-001	7.48404E+001	1.50418E+002	1.57124E+002	2.79405E+002	5.09920E-001	6.00355E-001	6.67122E-002	2.88300E+002	9.82807E+001	1.75295E-002	2.79405E+002	1.38050E+002
1.34873E+002	3.18701E+002	8.72820E+001	6.47289E+001	1.21259E+000	1.21888E+000	2.93800E+003	2.53973E+002	1.00000E+000	6.66000E+002	8.10000E+001	9.77100E+004	1.47800E+000	1.78522E+001	2.23712E-002	2.24871E-002	5.07062E-002	5.11753E-002	1.73930E+004	8.73303E+001	6.47700E+001	4.58228E-003	4.58228E-003	6.14612E+005	1.70000E+002	1.13000E+002	0.00000E+000	7.57180E+001	1.18060E+002	1.33088E+002	1.00000E+002	3.82295E-001	4.91698E-002	0.00000E+000	2.71753E+002	8.55851E+000	5.17353E-001	7.48404E+001	1.50418E+002	1.57124E+002	2.79444E+002	5.09920E-001	6.00355E-001	-2.58376E-003	-1.94926E+001	-1.41728E+002	1.75295E-002	2.79444E+002	1.38103E+002
1.18333E+002	3.14826E+002	8.72701E+001	6.48273E+001	1.32479E+000	1.35547E+000	3.45100E+003	3.37841E+002	1.00000E+000	6.67000E+002	8.90000E+001	9.78540E+004	1.79571E+000	1.77433E+001	2.25515E-002	2.30737E-002	8.30121E-002	8.67417E-002	1.73930E+004	8.73293E+001	6.47702E+001	4.58228E-003	4.58228E-003	6.14612E+005	1.70000E+002	1.14000E+002	0.00000E+000	6.26097E+001	1.29863E+002	1.19361E+002	1.00000E+002	3.64859E-001	5.35780E-002	0.00000E+000	2.87691E+002	7.47362E+000	5.46648E-001	7.48404E+001	1.50418E+002	1.57124E+002	2.79483E+002	5.09920E-001	6.00355E-001	-1.14452E-002	-3.55402E+000	-1.17375E+002	1.75295E-002	2.79483E+002	1.38146E+002
1.31323E+002	3.23516E+002	8.73263E+001	6.46730E+001	1.15690E+000	1.26399E+000	2.95100E+003	3.02699E+002	1.00000E+000	6.69000E+002	8.00000E+001	9.81220E+004	1.46232E+000	1.79866E+001	2.12967E-002	2.32681E-002	5.53324E-002	6.51501E-002	1.73930E+004	8.73289E+001	6.47713E+001	4.58228E-003	4.58228E-003	6.14612E+005	1.70000E+002	1.15000E+002	0.00000E+000	6.87764E+001	1.24253E+002	1.32625E+002	1.00000E+002	3.80748E-001	8.20354E-002	0.00000E+000	2.77186E+002	7.90896E+000	5.58608E-001	7.48404E+001	1.50418E+002	1.57124E+002	2.79565E+002	5.09920E-001	6.00355E-001	-4.42369E-002	-1.40595E+001	-9.62096E+001	1.75295E-002	2.79565E+002	1.38217E+002
1.26877E+002	3.36238E+002	8.73840E+001	6.47037E+001	1.22577E+000	1.23365E+000	3.17000E+003	2.58360E+002	1.00000E+000	6.70000E+002	7.90000E+001	9.82570E+004	1.51217E+000	1.83368E+001	2.17711E-002	2.19109E-002	5.41782E-002	5.48131E-002	1.73930E+004	8.73279E+001	6.47720E+001	4.58228E-003	4.58228E-003	6.14612E+005	1.70000E+002	1.16000E+002	0.00000E+000	5.86490E+001	1.49454E+002	1.49286E+002	1.00000E+002	4.17365E-001	4.96919E-002	0.00000E+000	2.83778E+002	6.18805E+000	6.88855E-001	7.48404E+001	1.50418E+002	1.57124E+002	2.79622E+002	5.09920E-001	6.00355E-001	-3.20158E-003	-7.46710E+000	-1.29133E+002	1.75295E-002	2.79622E+002	1.38265E+002
1.24180E+002	3.42524E+002	8.73584E+001	6.48138E+001	1.28701E+000	1.20860E+000	3.31500E+003	2.25879E+002	1.00000E+000	6.71000E+002	7.10000E+001	9.83830E+004	1.55548E+000	1.85074E+001	2.23532E-002	2.09915E-002	4.38486E-002	3.94148E-002	1.73930E+004	8.73266E+001	6.47713E+001	4.58228E-003	4.58228E-003	6.14612E+005	1.70000E+002	1.17000E+002	0.00000E+000	6.68510E+001	1.40713E+002	1.37665E+002	1.00000E+002	4.03644E-001	2.56910E-002	0.00000E+000	2.83879E+002	7.11569E+000	5.85804E-001	7.48404E+001	1.50418E+002	1.57124E+002	2.79645E+002	5.09920E-001	6.00355E-001	3.14158E-002	2.83879E+002	1.29184E+002	1.75295E-002	2.79645E+002	1.38294E+002
1.16226E+002	2.97305E+002	8.73387E+001	6.48706E+001	1.40474E+000	1.44739E+000	3.66900E+003	2.52998E+002	1.00000E+000	6.72000E+002	9.00000E+001	9.85390E+004	2.03320E+000	1.72425E+001	2.31911E-002	2.38952E-002	7.67415E-002	8.12363E-002	1.73930E+004	8.73261E+001	6.47715E+001	4.58228E-003	4.58228E-003	6.14612E+005	1.70000E+002	1.18000E+002	0.00000E+000	5.57390E+001	1.18143E+002	1.39889E+002	1.00000E+002	3.66123E-001	6.50749E-002	0.00000E+000	2.73987E+002	5.57545E+000	7.10653E-001	7.48404E+001	1.50418E+002	1.57124E+002	2.79688E+002	5.09920E-001	6.00355E-001	-1.49544E-002	-1.72583E+001	-1.27749E+002	1.75295E-002	2.79688E+002	1.38340E+002
1.27034E+002	3.10081E+002	8.72736E+001	6.47973E+001	1.27082E+000	1.40021E+000	3.40400E+003	2.77818E+002	1.00000E+000	6.73000E+002	8.60000E+001	9.86770E+004	1.77940E+000	1.76091E+001	2.17815E-002	2.39992E-002	5.64362E-002	6.75110E-002	1.73930E+004	8.73264E+001	6.47714E+001	4.58228E-003	4.58228E-003	6.14612E+005	1.70000E+002	1.19000E+002	0.00000E+000	6.15134E+001	1.24316E+002	1.29587E+002	1.00000E+002	3.68631E-001	4.52041E-002	0.00000E+000	2.79916E+002	6.83463E+000	6.01868E-001	7.48404E+001	1.50418E+002	1.57124E+002	2.79749E+002	5.09920E-001	6.00355E-001	-4.84422E-002	-1.13299E+001	-8.92933E+001	1.75295E-002	2.79749E+002	1.38411E+002
1.27465E+002	3.18826E+002	8.73166E+001	6.48744E+001	1.26690E+000	1.28520E+000	3.20900E+003	2.16337E+002	1.00000E+000	6.74000E+002	8.00000E+001	9.88080E+004	1.62822E+000	1.78557E+001	2.23644E-002	2.26875E-002	5.02023E-002	5.15019E-002	1.73930E+004	8.73268E+001	6.47701E+001	4.58228E-003	4.58228E-003	6.14612E+005	1.70000E+002	1.20000E+002	0.00000E+000	5.98777E+001	1.34121E+002	1.29957E+002	1.00000E+002	3.78683E-001	2.76450E-002	0.00000E+000	2.84991E+002	6.92290E+000	6.11981E-001	7.48404E+001	1.50418E+002	1.57124E+002	2.79789E+002	5.09920E-001	6.00355E-001	-7.17195E-003	-6.25494E+000	-1.24141E+002	1.75295E-002	2.79789E+002	1.38446E+002
1.34637E+002	3.19773E+002	8.72465E+001	6.48490E+001	1.13266E+000	1.25800E+000	2.84000E+003	3.63696E+002	1.00000E+000	6.75000E+002	8.30000E+001	9.89510E+004	1.42488E+000	1.78822E+001	2.12539E-002	2.36059E-002	6.29766E-002	7.67339E-002	1.73930E+004	8.73264E+001	6.47699E+001	4.58228E-003	4.58228E-003	6.14612E+005	1.70000E+002	1.21000E+002	0.00000E+000	5.92747E+001	1.31344E+002	1.39997E+002	1.00000E+002	3.86112E-001	8.59831E-002	0.00000E+000	2.79589E+002	6.81190E+000	6.61126E-001	7.48404E+001	1.50418E+002	1.57124E+002	2.79838E+002	5.09920E-001	6.00355E-001	-5.24311E-002	-1.16563E+001	-8.56200E+001	1.75295E-002	2.79838E+002	1.38505E+002
1.24979E+002	2.90807E+002	8.73251E+001	6.46932E+001	1.32357E+000	1.35772E+000	3.22900E+003	3.74368E+002	1.00000E+000	6.76000E+002	9.60000E+001	9.90960E+004	1.79704E+000	1.70531E+001	2.32923E-002	2.38933E-002	5.87611E-002	6.15654E-002	1.73930E+004	8.73264E+001	6.47719E+001	4.58228E-003	4.58228E-003	6.14612E+005	1.70000E+002	1.22000E+002	0.00000E+000	6.28863E+001	1.07876E+002	1.32120E+002	1.00000E+002	3.53720E-001	7.54129E-002	0.00000E+000	2.70054E+002	6.67952E+000	6.32313E-001	7.48404E+001	1.50418E+002	1.57124E+002	2.79852E+002	5.09920E-001	6.00355E-001	-1.27381E-002	-2.11911E+001	-1.33793E+002	1.75295E-002	2.79852E+002	1.38504E+002
1.33006E+002	3.28866E+002	8.73615E+001	6.48992E+001	1.24854E+000	1.26083E+000	3.20900E+003	1.93134E+002	1.00000E+000	6.77000E+002	8.20000E+001	9.92270E+004	1.57419E+000	1.81346E+001	2.20403E-002	2.22572E-002	5.77567E-002	5.88063E-002	1.73930E+004	8.73263E+001	6.47728E+001	4.58228E-003	4.58228E-003	6.14612E+005	1.70000E+002	1.23000E+002	0.00000E+000	6.88219E+001	1.09015E+002	1.56107E+002	1.00000E+002	3.89530E-001	5.09717E-002	0.00000E+000	2.63395E+002	5.85701E+000	7.23353E-001	7.48404E+001	1.50418E+002	1.57124E+002	2.79891E+002	5.09920E-001	6.00355E-001	-4.89665E-003	2.63395E+002	1.43343E+002	1.75295E-002	2.79891E+002	1.38541E+002
1.27535E+002	3.44012E+002	8.72260E+001	6.47572E+001	1.29282E+000	1.18391E+000	3.27600E+003	2.93575E+002	1.00000E+000	6.78000E+002	6.80000E+001	9.93470E+004	1.53059E+000	1.85476E+001	2.25875E-002	2.06846E-002	6.14039E-002	5.22398E-002	1.73930E+004	8.73260E+001	6.47729E+001	4.58228E-003	4.58228E-003	6.14612E+005	1.70000E+002	1.24000E+002	0.00000E+000	7.10787E+001	1.31239E+002	1.57792E+002	1.00000E+002	4.20451E-001	5.41287E-002	0.00000E+000	2.71909E+002	6.39962E+000	6.55217E-001	7.48404E+001	1.50418E+002	1.57124E+002	2.79865E+002	5.09920E-001	6.00355E-001	4.39749E-002	2.71909E+002	1.04951E+002	1.75295E-002	2.79865E+002	1.38534E+002
1.30038E+002	3.11771E+002	8.73956E+001	6.48225E+001	1.30901E+000	1.21621E+000	3.08500E+003	1.94904E+002	1.00000E+000	6.79000E+002	9.30000E+001	9.95000E+004	1.59203E+000	1.76570E+001	2.35675E-002	2.18968E-002	5.93929E-002	5.19805E-002	1.73930E+004	8.73260E+001	6.47738E+001	4.58228E-003	4.58228E-003	6.14612E+005	1.70000E+002	1.25000E+002	0.00000E+000	6.45954E+001	1.21466E+002	1.34862E+002	1.00000E+002	3.74974E-001	4.97495E-002	0.00000E+000	2.75939E+002	7.12497E+000	6.06458E-001	7.48404E+001	1.50418E+002	1.57124E+002	2.79940E+002	5.09920E-001	6.00355E-001	3.67473E-002	2.75939E+002	1.16054E+002	1.75295E-002	2.79940E+002	1.38583E+002
1.26181E+002	3.04148E+002	8.72481E+001	6.48291E+001	1.27425E+000	1.14544E+000	2.74300E+003	3.29253E+002	1.00000E+000	6.81000E+002	1.11000E+002	9.97890E+004	1.45958E+000	1.74399E+001	2.43300E-002	2.18705E-002	8.34588E-002	6.82013E-002	1.73930E+004	8.73270E+001	6.47722E+001	4.58228E-003	4.58228E-003	6.14612E+005	1.70000E+002	1.26000E+002	0.00000E+000	5.58307E+001	1.14007E+002	1.38502E+002	1.00000E+002	3.59760E-001	6.45220E-002	0.00000E+000	2.72831E+002	6.43691E+000	7.11903E-001	7.48404E+001	1.50418E+002	1.57124E+002	2.80014E+002	5.09920E-001	6.00355E-001	5.32348E-002	2.72831E+002	9.66309E+001	1.75295E-002	2.80014E+002	1.38680E+002
1.31430E+002	3.19173E+002	8.73295E+001	6.47513E+001	1.25462E+000	1.24074E+000	3.09300E+003	3.28900E+002	1.00000E+000	6.82000E+002	8.80000E+001	9.99210E+004	1.55666E+000	1.78654E+001	2.25592E-002	2.23095E-002	6.28957E-002	6.16108E-002	1.73930E+004	8.73273E+001	6.47731E+001	4.58228E-003	4.58228E-003	6.14612E+005	1.70000E+002	1.27000E+002	0.00000E+000	6.41554E+001	1.26333E+002	1.41630E+002	1.00000E+002	3.87912E-001	7.27572E-002	0.00000E+000	2.76093E+002	6.77956E+000	6.36531E-001	7.48404E+001	1.50418E+002	1.57124E+002	2.80026E+002	5.09920E-001	6.00355E-001	5.56447E-003	-1.51528E+001	-1.45121E+002	1.75295E-002	2.80026E+002	1.38679E+002
1.26403E+002	3.31295E+002	8.73636E+001	6.48425E+001	1.31601E+000	1.26317E+000	3.41500E+003	1.66277E+002	1.00000E+000	6.83000E+002	7.40000E+001	1.00050E+005	1.66235E+000	1.82015E+001	2.25198E-002	2.16156E-002	5.17689E-002	4.81221E-002	1.73930E+004	8.73279E+001	6.47734E+001	4.58228E-003	4.58228E-003	6.14612E+005	1.70000E+002	1.28000E+002	0.00000E+000	7.27571E+001	1.24021E+002	1.43077E+002	1.00000E+002	3.97167E-001	2.73049E-002	0.00000E+000	2.72790E+002	7.04480E+000	5.82972E-001	7.48404E+001	1.50418E+002	1.57124E+002	2.80058E+002	5.09920E-001	6.00355E-001	2.04860E-002	2.72790E+002	1.28613E+002	1.75295E-002	2.80058E+002	1.38707E+002
1.26522E+002	3.13908E+002	8.74015E+001	6.47699E+001	1.27324E+000	1.28292E+000	3.18500E+003	3.37795E+002	1.00000E+000	6.84000E+002	8.20000E+001	1.00203E+005	1.63346E+000	1.77174E+001	2.25608E-002	2.27324E-002	6.83606E-002	6.93415E-002	1.73930E+004	8.73282E+001	6.47742E+001	4.58228E-003	4.58228E-003	6.14612E+005	1.70000E+002	1.29000E+002	0.00000E+000	5.45605E+001	1.37905E+002	1.25025E+002	1.00000E+002	3.71148E-001	8.86314E-002	0.00000E+000	2.89887E+002	6.65303E+000	6.39201E-001	7.48404E+001	1.50418E+002	1.57124E+002	2.80105E+002	5.09920E-001	6.00355E-001	-3.78993E-003	-1.35895E+000	-1.22469E+002	1.75295E-002	2.80105E+002	1.38746E+002
1.33371E+002	3.30058E+002	8.74020E+001	6.47513E+001	1.27939E+000	1.08055E+000	2.84900E+003	2.58881E+002	1.00000E+000	6.85000E+002	8.10000E+001	1.00336E+005	1.38244E+000	1.81675E+001	2.39694E-002	2.02441E-002	5.88440E-002	4.35329E-002	1.73930E+004	8.73282E+001	6.47741E+001	4.58228E-003	4.58228E-003	6.14612E+005	1.70000E+002	1.30000E+002	0.00000E+000	6.89464E+001	1.30199E+002	1.38297E+002	1.00000E+002	3.94447E-001	5.82400E-002	0.00000E+000	2.78526E+002	7.76849E+000	5.78800E-001	7.48404E+001	1.50418E+002	1.57124E+002	2.80110E+002	5.09920E-001	6.00355E-001	8.42583E-002	2.78526E+002	6.97607E+001	1.75295E-002	2.80110E+002	1.38751E+002
1.39758E+002	3.84271E+002	8.73466E+001	6.46725E+001	1.14309E+000	1.18439E+000	3.25400E+003	3.57057E+002	1.00000E+000	6.86000E+002	5.50000E+001	1.00458E+005	1.35386E+000	1.96028E+001	2.00387E-002	2.07628E-002	4.58748E-002	4.88837E-002	1.73930E+004	8.73280E+001	6.47740E+001	4.58228E-003	4.58228E-003	6.14612E+005	1.70000E+002	1.31000E+002	0.00000E+000	7.22373E+001	1.51316E+002	1.64141E+002	1.00000E+002	4.52826E-001	4.81407E-002	0.00000E+000	2.78519E+002	6.52260E+000	6.45033E-001	7.48404E+001	1.50418E+002	1.57124E+002	2.80144E+002	5.09920E-001	6.00355E-001	-1.77467E-002	-1.27268E+001	-1.20560E+002	1.75295E-002	2.80144E+002	1.38792E+002
1.30776E+002	3.02992E+002	8.73435E+001	6.45871E+001	1.22022E+000	1.27067E+000	2.92700E+003	2.37197E+002	1.00000E+000	6.87000E+002	8.90000E+001	1.00622E+005	1.55050E+000	1.74067E+001	2.25542E-002	2.34866E-002	4.99428E-002	5.36736E-002	1.73930E+004	8.73294E+001	6.47734E+001	4.58228E-003	4.58228E-003	6.14612E+005	1.70000E+002	1.32000E+002	0.00000E+000	5.78665E+001	1.07944E+002	1.39463E+002	1.00000E+002	3.56132E-001	4.44550E-002	0.00000E+000	2.69514E+002	6.19216E+000	7.16404E-001	7.48404E+001	1.50418E+002	1.57124E+002	2.80173E+002	5.09920E-001	6.00355E-001	-2.02511E-002	-2.17312E+001	-1.27172E+002	1.75295E-002	2.80173E+002	1.38821E+002
1.33259E+002	2.95599E+002	8.73325E+001	6.46220E+001	1.28179E+000	1.30649E+000	3.07300E+003	3.06802E+002	1.00000E+000	6.88000E+002	9.20000E+001	1.00762E+005	1.67465E+000	1.71930E+001	2.31226E-002	2.35682E-002	6.40943E-002	6.64071E-002	1.73930E+004	8.73295E+001	6.47745E+001	4.58228E-003	4.58228E-003	6.14612E+005	1.70000E+002	1.33000E+002	0.00000E+000	5.58690E+001	1.17879E+002	1.37594E+002	1.00000E+002	3.63353E-001	8.25685E-002	0.00000E+000	2.75148E+002	6.19984E+000	6.98312E-001	7.48404E+001	1.50418E+002	1.57124E+002	2.80226E+002	5.09920E-001	6.00355E-001	-9.54246E-003	-1.60976E+001	-1.31740E+002	1.75295E-002	2.80226E+002	1.38875E+002
1.26487E+002	3.33171E+002	8.73312E+001	6.48922E+001	1.32857E+000	1.27931E+000	3.50500E+003	2.98076E+002	1.00000E+000	6.89000E+002	7.00000E+001	1.00888E+005	1.69965E+000	1.82530E+001	2.24409E-002	2.16089E-002	6.90583E-002	6.43263E-002	1.73930E+004	8.73305E+001	6.47754E+001	4.58228E-003	4.58228E-003	6.14612E+005	1.70000E+002	1.34000E+002	0.00000E+000	7.10563E+001	1.21836E+002	1.44172E+002	1.00000E+002	3.93785E-001	7.16214E-002	0.00000E+000	2.71906E+002	6.69707E+000	6.05316E-001	7.48404E+001	1.50418E+002	1.57124E+002	2.80259E+002	5.09920E-001	6.00355E-001	1.88884E-002	2.71906E+002	1.29263E+002	1.75295E-002	2.80259E+002	1.38914E+002
1.30147E+002	3.44183E+002	8.73577E+001	6.47922E+001	1.34957E+000	1.26903E+000	3.65100E+003	2.03163E+002	1.00000E+000	6.90000E+002	6.00000E+001	1.01013E+005	1.71265E+000	1.85522E+001	2.23352E-002	2.10023E-002	5.05295E-002	4.53077E-002	1.73930E+004	8.73309E+001	6.47753E+001	4.58228E-003	4.58228E-003	6.14612E+005	1.70000E+002	1.35000E+002	0.00000E+000	7.51097E+001	1.37765E+002	1.42706E+002	1.00000E+002	4.15829E-001	2.76747E-002	0.00000E+000	2.79826E+002	7.25907E+000	5.47173E-001	7.48404E+001	1.50418E+002	1.57124E+002	2.80307E+002	5.09920E-001	6.00355E-001	3.07580E-002	2.79826E+002	1.25768E+002	1.75295E-002	2.80307E+002	1.38956E+002
1.25470E+002	3.06684E+002	8.73502E+001	6.48229E+001	1.32398E+000	1.36144E+000	3.41100E+003	2.54425E+002	1.00000E+000	6.91000E+002	8.40000E+001	1.01183E+005	1.80251E+000	1.75124E+001	2.26694E-002	2.33108E-002	6.06499E-002	6.38612E-002	1.73930E+004	8.73307E+001	6.47765E+001	4.58228E-003	4.58228E-003	6.14612E+005	1.70000E+002	1.36000E+002	0.00000E+000	6.26877E+001	1.13468E+002	1.32741E+002	1.00000E+002	3.60803E-001	4.38713E-002	0.00000E+000	2.73283E+002	6.57941E+000	6.24573E-001	7.48404E+001	1.50418E+002	1.57124E+002	2.80306E+002	5.09920E-001	6.00355E-001	-1.39489E-002	-1.79629E+001	-1.29414E+002	1.75295E-002	2.80306E+002	1.38956E+002
1.31708E+002	3.14398E+002	8.72913E+001	6.48641E+001	1.24505E+000	1.23110E+000	2.99900E+003	2.09510E+002	1.00000E+000	6.92000E+002	8.90000E+001	1.01324E+005	1.53278E+000	1.77313E+001	2.27352E-002	2.24804E-002	4.61348E-002	4.52465E-002	1.73930E+004	8.73313E+001	6.47757E+001	4.58228E-003	4.58228E-003	6.14612E+005	1.70000E+002	1.37000E+002	0.00000E+000	5.24020E+001	1.22544E+002	1.38940E+002	1.00000E+002	3.66237E-001	2.96389E-002	0.00000E+000	2.77483E+002	6.03788E+000	7.25836E-001	7.48404E+001	1.50418E+002	1.57124E+002	2.80339E+002	5.09920E-001	6.00355E-001	5.63432E-003	-1.37627E+001	-1.43789E+002	1.75295E-002	2.80339E+002	1.38999E+002
1.24345E+002	3.36010E+002	8.72623E+001	6.48239E+001	1.32845E+000	1.20879E+000	3.31500E+003	3.59156E+002	1.00000E+000	6.93000E+002	8.00000E+001	1.01456E+005	1.60582E+000	1.83306E+001	2.30729E-002	2.09947E-002	9.08633E-002	7.57919E-002	1.73930E+004	8.73312E+001	6.47764E+001	4.58228E-003	4.58228E-003	6.14612E+005	1.70000E+002	1.38000E+002	0.00000E+000	6.30591E+001	1.30095E+002	1.57388E+002	1.00000E+002	4.08997E-001	7.30279E-002	0.00000E+000	2.73508E+002	5.84106E+000	7.13638E-001	7.48404E+001	1.50418E+002	1.57124E+002	2.80403E+002	5.09920E-001	6.00355E-001	4.71595E-002	2.73508E+002	1.03386E+002	1.75295E-002	2.80403E+002	1.39067E+002
1.18421E+002	2.75308E+002	8.73725E+001	6.47676E+001	1.42195E+000	1.43544E+000	3.43600E+003	3.53976E+002	1.00000E+000	6.94000E+002	1.28000E+002	1.01609E+005	2.04113E+000	1.65924E+001	2.42582E-002	2.44883E-002	7.10875E-002	7.23564E-002	1.73930E+004	8.73305E+001	6.47765E+001	4.58228E-003	4.58228E-003	6.14612E+005	1.70000E+002	1.39000E+002	0.00000E+000	6.54193E+001	1.07450E+002	1.16399E+002	1.00000E+002	3.38351E-001	6.51362E-002	0.00000E+000	2.75816E+002	7.91969E+000	5.16983E-001	7.48404E+001	1.50418E+002	1.57124E+002	2.80434E+002	5.09920E-001	6.00355E-001	-4.72141E-003	-1.54292E+001	-1.35651E+002	1.75295E-002	2.80434E+002	1.39080E+002
1.31562E+002	3.27602E+002	8.73221E+001	6.47664E+001	1.27205E+000	1.27733E+000	3.30700E+003	2.65477E+002	1.00000E+000	6.95000E+002	7.50000E+001	1.01715E+005	1.62482E+000	1.80998E+001	2.21200E-002	2.22119E-002	6.24991E-002	6.29830E-002	1.73930E+004	8.73302E+001	6.47761E+001	4.58228E-003	4.58228E-003	6.14612E+005	1.70000E+002	1.40000E+002	0.00000E+000	6.42425E+001	1.21445E+002	1.54200E+002	1.00000E+002	3.96555E-001	7.29225E-002	0.00000E+000	2.70639E+002	5.88650E+000	7.08985E-001	7.48404E+001	1.50418E+002	1.57124E+002	2.80497E+002	5.09920E-001	6.00355E-001	-2.07269E-003	-2.06067E+001	-1.43332E+002	1.75295E-002	2.80497E+002	1.39151E+002
1.33378E+002	3.36058E+002	8.72710E+001	6.47586E+001	1.24837E+000	1.16968E+000	3.06000E+003	3.65500E+002	1.00000E+000	6.96000E+002	7.20000E+001	1.01847E+005	1.46019E+000	1.83319E+001	2.25675E-002	2.11449E-002	6.16949E-002	5.47266E-002	1.73930E+004	8.73301E+001	6.47749E+001	4.58228E-003	4.58228E-003	6.14612E+005	1.70000E+002	1.41000E+002	0.00000E+000	5.98914E+001	1.33764E+002	1.42534E+002	1.00000E+002	3.92607E-001	6.26691E-002	0.00000E+000	2.80374E+002	6.52702E+000	6.64715E-001	7.48404E+001	1.50418E+002	1.57124E+002	2.80531E+002	5.09920E-001	6.00355E-001	3.25442E-002	2.80374E+002	1.24599E+002	1.75295E-002	2.80531E+002	1.39193E+002
1.25882E+002	2.62521E+002	8.71728E+001	6.47222E+001	1.35169E+000	1.29910E+000	2.82700E+003	3.15853E+002	1.00000E+000	6.97000E+002	1.71000E+002	1.02022E+005	1.75597E+000	1.62025E+001	2.54222E-002	2.44331E-002	8.94972E-002	8.29730E-002	1.73930E+004	8.73296E+001	6.47746E+001	4.58228E-003	4.58228E-003	6.14612E+005	1.70000E+002	1.42000E+002	0.00000E+000	6.59403E+001	8.62133E+001	1.10627E+002	1.00000E+002	3.07281E-001	1.15925E-001	0.00000E+000	2.63119E+002	8.56286E+000	5.27144E-001	7.48404E+001	1.50418E+002	1.57124E+002	2.80546E+002	5.09920E-001	6.00355E-001	1.98393E-002	2.63119E+002	1.19589E+002	1.75295E-002	2.80546E+002	1.39222E+002
1.26927E+002	3.34373E+002	8.73931E+001	6.47921E+001	1.39070E+000	1.20494E+000	3.47100E+003	4.31695E+002	1.00000E+000	6.98000E+002	7.60000E+001	1.02118E+005	1.67570E+000	1.82859E+001	2.36050E-002	2.04521E-002	7.23618E-002	5.53790E-002	1.73930E+004	8.73295E+001	6.47739E+001	4.58228E-003	4.58228E-003	6.14612E+005	1.70000E+002	1.43000E+002	0.00000E+000	6.81397E+001	1.35882E+002	1.37357E+002	1.00000E+002	3.99129E-001	8.46032E-002	0.00000E+000	2.82345E+002	7.06706E+000	5.76428E-001	7.48404E+001	1.50418E+002	1.57124E+002	2.80517E+002	5.09920E-001	6.00355E-001	7.15658E-002	2.82345E+002	8.72349E+001	1.75295E-002	2.80517E+002	1.39160E+002
1.34348E+002	2.80150E+002	8.72886E+001	6.48180E+001	1.24046E+000	1.16347E+000	2.52200E+003	2.30227E+002	1.00000E+000	6.99000E+002	1.22000E+002	1.02273E+005	1.44323E+000	1.67377E+001	2.47007E-002	2.31676E-002	7.23861E-002	6.42498E-002	1.73930E+004	8.73297E+001	6.47741E+001	4.58228E-003	4.58228E-003	6.14612E+005	1.70000E+002	1.44000E+002	0.00000E+000	5.17496E+001	1.29358E+002	1.11031E+002	1.00000E+002	3.41717E-001	9.64315E-002	0.00000E+000	2.60370E+000	7.79644E+000	6.12974E-001	7.48404E+001	1.50418E+002	1.57124E+002	2.80594E+002	5.09920E-001	6.00355E-001	3.20266E-002	2.93849E+002	1.38574E+002	1.75295E-002	2.80594E+002	1.39254E+002
1.31663E+002	2.98767E+002	8.71846E+001	6.47311E+001	1.22701E+000	1.20188E+000	2.73200E+003	2.48831E+002	1.00000E+000	7.00000E+002	1.05000E+002	1.02414E+005	1.47473E+000	1.72849E+001	2.34751E-002	2.29944E-002	6.18758E-002	5.95703E-002	1.73930E+004	8.73299E+001	6.47735E+001	4.58228E-003	4.58228E-003	6.14612E+005	1.70000E+002	1.45000E+002	0.00000E+000	6.21430E+001	1.26471E+002	1.14259E+002	1.00000E+002	3.54472E-001	5.65653E-002	0.00000E+000	2.89984E+002	8.68537E+000	5.28668E-001	7.48404E+001	1.50418E+002	1.57124E+002	2.80640E+002	5.09920E-001	6.00355E-001	1.03450E-002	-1.26154E+000	-1.35746E+002	1.75295E-002	2.80640E+002	1.39315E+002
1.25270E+002	3.37955E+002	8.71594E+001	6.47953E+001	1.30689E+000	1.26917E+000	3.47300E+003	2.44186E+002	1.00000E+000	7.01000E+002	7.50000E+001	1.02528E+005	1.65867E+000	1.83836E+001	2.21762E-002	2.15362E-002	6.37372E-002	6.03549E-002	1.73930E+004	8.73298E+001	6.47733E+001	4.58228E-003	4.58228E-003	6.14612E+005	1.70000E+002	1.46000E+002	0.00000E+000	7.51681E+001	1.22720E+002	1.40160E+002	1.00000E+002	3.95202E-001	5.45765E-002	0.00000E+000	2.73219E+002	7.37277E+000	5.52368E-001	7.48404E+001	1.50418E+002	1.57124E+002	2.80714E+002	5.09920E-001	6.00355E-001	1.46415E-002	2.73219E+002	1.34653E+002	1.75295E-002	2.80714E+002	1.39395E+002
1.26961E+002	3.04349E+002	8.73134E+001	6.46229E+001	1.28202E+000	1.25700E+000	3.05000E+003	1.73067E+002	1.00000E+000	7.02000E+002	3.60000E+001	1.02633E+005	1.61149E+000	1.74456E+001	2.32137E-002	2.27606E-002	5.14709E-002	4.97066E-002	1.73930E+004	8.73294E+001	6.47739E+001	4.58228E-003	4.58228E-003	6.14612E+005	1.70000E+002	1.47000E+002	0.00000E+000	6.09169E+001	1.14695E+002	1.32396E+002	1.00000E+002	3.59733E-001	4.72530E-002	0.00000E+000	2.74899E+002	6.84636E+000	6.34749E-001	7.48404E+001	1.50418E+002	1.57124E+002	2.80754E+002	5.09920E-001	6.00355E-001	9.85525E-003	2.74899E+002	1.40858E+002	1.75295E-002	2.80754E+002	1.39407E+002
1.37620E+002	3.23842E+002	8.71752E+001	6.45494E+001	1.41534E+000	1.39730E+000	3.92600E+003	4.11091E+002	1.00000E+000	7.03000E+002	3.20000E+001	1.02769E+005	1.97764E+000	1.79956E+001	2.25884E-002	2.23004E-002	7.52558E-002	7.34433E-002	1.73930E+004	8.73288E+001	6.47745E+001	4.58228E-003	4.58228E-003	6.14612E+005	1.70000E+002	1.48000E+002	0.00000E+000	7.43519E+001	1.09456E+002	1.43741E+002	1.00000E+002	3.82612E-001	9.16893E-002	0.00000E+000	2.65547E+002	6.27259E+000	6.10646E-001	7.48404E+001	1.50418E+002	1.57124E+002	2.80756E+002	5.09920E-001	6.00355E-001	6.41441E-003	2.65547E+002	1.34793E+002	1.75295E-002	2.80756E+002	1.39430E+002
1.25682E+002	2.95305E+002	8.72344E+001	6.48369E+001	1.26640E+000	1.22339E+000	2.84500E+003	2.51964E+002	1.00000E+000	7.04000E+002	4.00000E+001	1.02921E+005	1.54930E+000	1.71845E+001	2.37426E-002	2.29363E-002	5.85554E-002	5.50050E-002	1.73930E+004	8.73276E+001	6.47746E+001	4.58228E-003	4.58228E-003	6.14612E+005	1.70000E+002	1.49000E+002	0.00000E+000	6.49970E+001	1.12849E+002	1.17525E+002	1.00000E+002	3.45511E-001	5.72342E-002	0.00000E+000	2.79296E+002	8.64027E+000	5.20766E-001	7.48404E+001	1.50418E+002	1.57124E+002	2.80793E+002	5.09920E-001	6.00355E-001	1.72730E-002	2.79296E+002	1.38210E+002	1.75295E-002	2.80793E+002	1.39462E+002
1.26813E+002	3.34904E+002	8.73262E+001	6.47351E+001	1.22165E+000	1.13775E+000	2.90800E+003	1.95389E+002	1.00000E+000	7.05000E+002	3.60000E+001	1.03057E+005	1.38994E+000	1.83004E+001	2.26542E-002	2.10985E-002	4.43274E-002	3.93077E-002	1.73930E+004	8.73274E+001	6.47745E+001	4.58228E-003	4.58228E-003	6.14612E+005	1.70000E+002	1.50000E+002	0.00000E+000	5.13828E+001	1.33471E+002	1.54823E+002	1.00000E+002	3.96031E-001	3.35683E-002	0.00000E+000	2.77725E+002	5.65854E+000	7.86520E-001	7.48404E+001	1.50418E+002	1.57124E+002	2.80816E+002	5.09920E-001	6.00355E-001	3.55584E-002	2.77725E+002	1.19009E+002	1.75295E-002	2.80816E+002	1.39468E+002
1.32296E+002	2.71348E+002	8.73336E+001	6.47249E+001	1.26400E+000	1.17599E+000	2.51500E+003	3.20486E+002	1.00000E+000	7.06000E+002	4.30000E+001	1.03205E+005	1.48646E+000	1.64726E+001	2.52045E-002	2.34496E-002	6.77436E-002	5.93443E-002	1.73930E+004	8.73268E+001	6.47755E+001	4.58228E-003	4.58228E-003	6.14612E+005	1.70000E+002	1.51000E+002	0.00000E+000	5.42922E+001	1.10827E+002	1.29603E+002	1.00000E+002	3.44011E-001	7.92731E-002	0.00000E+000	2.75268E+002	6.99767E+000	6.83894E-001	7.48404E+001	1.50418E+002	1.57124E+002	2.80788E+002	5.09920E-001	6.00355E-001	3.60697E-002	2.75268E+002	1.16052E+002	1.75295E-002	2.80788E+002	1.39439E+002
1.27679E+002	2.44723E+002	8.73889E+001	6.47544E+001	1.34363E+000	1.22095E+000	2.49200E+003	1.90481E+002	1.00000E+000	7.07000E+002	4.90000E+001	1.03360E+005	1.64051E+000	1.56436E+001	2.69158E-002	2.44581E-002	7.23138E-002	6.06791E-002	1.73930E+004	8.73266E+001	6.47757E+001	4.58228E-003	4.58228E-003	6.14612E+005	1.70000E+002	1.52000E+002	0.00000E+000	4.45496E+001	1.13405E+002	9.59922E+001	1.00000E+002	2.97058E-001	7.66130E-002	0.00000E+000	3.76508E+000	7.79224E+000	6.16985E-001	7.48404E+001	1.50418E+002	1.57124E+002	2.80826E+002	5.09920E-001	6.00355E-001	4.78390E-002	2.95011E+002	1.24192E+002	1.75295E-002	2.80826E+002	1.39468E+002
1.22970E+002	3.39727E+002	8.71884E+001	6.47713E+001	1.28325E+000	1.32365E+000	3.57200E+003	3.46794E+002	1.00000E+000	7.08000E+002	3.60000E+001	1.03477E+005	1.69858E+000	1.84317E+001	2.14712E-002	2.21472E-002	6.41252E-002	6.79711E-002	1.73930E+004	8.73271E+001	6.47741E+001	4.58228E-003	4.58228E-003	6.14612E+005	1.70000E+002	1.53000E+002	0.00000E+000	6.61207E+001	1.30238E+002	1.51036E+002	1.00000E+002	4.05609E-001	7.10058E-002	0.00000E+000	2.75294E+002	6.07926E+000	6.60548E-001	7.48404E+001	1.50418E+002	1.57124E+002	2.80837E+002	5.09920E-001	6.00355E-001	-1.54987E-002	-1.59519E+001	-1.25902E+002	1.75295E-002	2.80837E+002	1.39512E+002
1.31167E+002	2.61493E+002	8.73228E+001	6.47203E+001	1.29554E+000	1.19602E+000	2.52200E+003	1.56497E+002	1.00000E+000	7.09000E+002	4.60000E+001	1.03618E+005	1.54950E+000	1.61707E+001	2.57976E-002	2.38159E-002	6.24119E-002	5.40691E-002	1.73930E+004	8.73275E+001	6.47741E+001	4.58228E-003	4.58228E-003	6.14612E+005	1.70000E+002	1.54000E+002	0.00000E+000	4.66235E+001	1.19893E+002	1.06920E+002	1.00000E+002	3.19674E-001	6.18267E-002	0.00000E+000	4.94568E-001	7.46018E+000	6.40603E-001	7.48404E+001	1.50418E+002	1.57124E+002	2.80889E+002	5.09920E-001	6.00355E-001	3.99411E-002	2.91740E+002	1.28738E+002	1.75295E-002	2.80889E+002	1.39542E+002
1.21180E+002	3.29207E+002	8.73402E+001	6.48446E+001	1.34344E+000	1.29016E+000	3.53000E+003	3.37842E+002	1.00000E+000	7.10000E+002	3.20000E+001	1.03742E+005	1.73324E+000	1.81441E+001	2.26116E-002	2.17147E-002	6.30360E-002	5.84832E-002	1.73930E+004	8.73271E+001	6.47748E+001	4.58228E-003	4.58228E-003	6.14612E+005	1.70000E+002	1.55000E+002	0.00000E+000	7.53705E+001	1.34897E+002	1.33470E+002	1.00000E+002	4.02227E-001	5.23117E-002	0.00000E+000	2.83047E+002	7.98886E+000	5.05637E-001	7.48404E+001	1.50418E+002	1.57124E+002	2.80933E+002	5.09920E-001	6.00355E-001	2.02323E-002	2.83047E+002	1.39117E+002	1.75295E-002	2.80933E+002	1.39585E+002
1.24503E+002	3.02282E+002	8.74506E+001	6.47306E+001	1.31475E+000	1.32974E+000	3.27200E+003	3.61024E+002	1.00000E+000	7.11000E+002	3.60000E+001	1.03889E+005	1.74827E+000	1.73862E+001	2.29845E-002	2.32466E-002	7.12580E-002	7.27980E-002	1.73930E+004	8.73270E+001	6.47750E+001	4.58228E-003	4.58228E-003	6.14612E+005	1.70000E+002	1.56000E+002	0.00000E+000	5.92391E+001	1.26062E+002	1.25572E+002	1.00000E+002	3.63387E-001	1.01208E-001	0.00000E+000	2.84192E+002	6.97815E+000	6.01263E-001	7.48404E+001	1.50418E+002	1.57124E+002	2.80960E+002	5.09920E-001	6.00355E-001	-5.66893E-003	-7.05377E+000	-1.26390E+002	1.75295E-002	2.80960E+002	1.39592E+002
1.25287E+002	2.96387E+002	8.72941E+001	6.47395E+001	1.32699E+000	1.35196E+000	3.28500E+003	3.39781E+002	1.00000E+000	7.12000E+002	3.90000E+001	1.04028E+005	1.79404E+000	1.72159E+001	2.31526E-002	2.35883E-002	6.24241E-002	6.46149E-002	1.73930E+004	8.73257E+001	6.47751E+001	4.58228E-003	4.58228E-003	6.14612E+005	1.70000E+002	1.57000E+002	0.00000E+000	5.31764E+001	1.29423E+002	1.15770E+002	1.00000E+002	3.48907E-001	6.15461E-002	0.00000E+000	2.76306E-001	6.80136E+000	6.15670E-001	7.48404E+001	1.50418E+002	1.57124E+002	2.80977E+002	5.09920E-001	6.00355E-001	-9.32097E-003	2.76306E-001	-1.15568E+002	1.75295E-002	2.80977E+002	1.39634E+002
1.29638E+002	3.08312E+002	8.73458E+001	6.47856E+001	1.27976E+000	1.14842E+000	2.82500E+003	2.78043E+002	1.00000E+000	7.13000E+002	3.70000E+001	1.04168E+005	1.46970E+000	1.75588E+001	2.40779E-002	2.16069E-002	6.70778E-002	5.49566E-002	1.73930E+004	8.73254E+001	6.47749E+001	4.58228E-003	4.58228E-003	6.14612E+005	1.70000E+002	1.58000E+002	0.00000E+000	5.25405E+001	1.25072E+002	1.32161E+002	1.00000E+002	3.61670E-001	7.06151E-002	0.00000E+000	2.81721E+002	6.54916E+000	6.89472E-001	7.48404E+001	1.50418E+002	1.57124E+002	2.80979E+002	5.09920E-001	6.00355E-001	5.40877E-002	2.81721E+002	1.04645E+002	1.75295E-002	2.80979E+002	1.39629E+002
1.34679E+002	3.17413E+002	8.73569E+001	6.48309E+001	1.35349E+000	1.23088E+000	3.27800E+003	4.15221E+002	1.00000E+000	7.14000E+002	3.60000E+001	1.04310E+005	1.66598E+000	1.78161E+001	2.36401E-002	2.14987E-002	6.00838E-002	5.05789E-002	1.73930E+004	8.73249E+001	6.47746E+001	4.58228E-003	4.58228E-003	6.14612E+005	1.70000E+002	1.59000E+002	0.00000E+000	6.48044E+001	1.25391E+002	1.28581E+002	1.00000E+002	3.72711E-001	7.64861E-002	0.00000E+000	2.81747E+002	7.36355E+000	5.69272E-001	7.48404E+001	1.50418E+002	1.57124E+002	2.81060E+002	5.09920E-001	6.00355E-001	4.74403E-002	2.81747E+002	1.11332E+002	1.75295E-002	2.81060E+002	1.39709E+002
1.29535E+002	3.27527E+002	8.73159E+001	6.48041E+001	1.31917E+000	1.23280E+000	3.30700E+003	2.17326E+002	1.00000E+000	7.15000E+002	3.40000E+001	1.04458E+005	1.62628E+000	1.80977E+001	2.29395E-002	2.14376E-002	5.81198E-002	5.13933E-002	1.73930E+004	8.73249E+001	6.47740E+001	4.58228E-003	4.58228E-003	6.14612E+005	1.70000E+002	1.60000E+002	0.00000E+000	8.11531E+001	1.27130E+002	1.31451E+002	1.00000E+002	3.97692E-001	4.80394E-002	0.00000E+000	2.78454E+002	9.11289E+000	4.57971E-001	7.48404E+001	1.50418E+002	1.57124E+002	2.81104E+002	5.09920E-001	6.00355E-001	3.38459E-002	2.78454E+002	1.21408E+002	1.75295E-002	2.81104E+002	1.39760E+002
1.26059E+002	2.48740E+002	8.73113E+001	6.47863E+001	1.31579E+000	1.30933E+000	2.65300E+003	2.49858E+002	1.00000E+000	7.16000E+002	4.60000E+001	1.04615E+005	1.72280E+000	1.57715E+001	2.55457E-002	2.54203E-002	6.19560E-002	6.14066E-002	1.73930E+004	8.73251E+001	6.47735E+001	4.58228E-003	4.58228E-003	6.14612E+005	1.70000E+002	1.61000E+002	0.00000E+000	6.13428E+001	9.09712E+001	1.00940E+002	1.00000E+002	2.96346E-001	6.01904E-002	0.00000E+000	2.73208E+002	9.76251E+000	4.77289E-001	7.48404E+001	1.50418E+002	1.57124E+002	2.81135E+002	5.09920E-001	6.00355E-001	2.46082E-003	-1.80378E+001	-1.45059E+002	1.75295E-002	2.81135E+002	1.39790E+002
1.30938E+002	3.37597E+002	8.73017E+001	6.47574E+001	1.24725E+000	1.27066E+000	3.32700E+003	3.70024E+002	1.00000E+000	7.17000E+002	3.10000E+001	1.04734E+005	1.58484E+000	1.83738E+001	2.16236E-002	2.20294E-002	6.25385E-002	6.47497E-002	1.73930E+004	8.73245E+001	6.47735E+001	4.58228E-003	4.58228E-003	6.14612E+005	1.70000E+002	1.62000E+002	0.00000E+000	7.73150E+001	1.40583E+002	1.31475E+002	1.00000E+002	4.09017E-001	7.71416E-002	0.00000E+000	2.87408E+002	8.60976E+000	4.83274E-001	7.48404E+001	1.50418E+002	1.57124E+002	2.81202E+002	5.09920E-001	6.00355E-001	-9.29732E-003	-3.83795E+000	-1.19706E+002	1.75295E-002	2.81202E+002	1.39859E+002
1.34667E+002	3.34173E+002	8.72946E+001	6.48025E+001	1.26380E+000	1.23827E+000	3.25300E+003	2.31433E+002	1.00000E+000	7.18000E+002	3.10000E+001	1.04878E+005	1.56492E+000	1.82804E+001	2.21583E-002	2.17106E-002	5.47553E-002	5.27655E-002	1.73930E+004	8.73244E+001	6.47736E+001	4.58228E-003	4.58228E-003	6.14612E+005	1.70000E+002	1.63000E+002	0.00000E+000	6.54612E+001	1.30447E+002	1.40446E+002	1.00000E+002	3.92999E-001	4.17936E-002	0.00000E+000	2.79504E+002	6.83885E+000	6.15299E-001	7.48404E+001	1.50418E+002	1.57124E+002	2.81245E+002	5.09920E-001	6.00355E-001	1.02041E-002	2.79504E+002	1.45138E+002	1.75295E-002	2.81245E+002	1.39904E+002
1.34479E+002	3.37818E+002	8.73491E+001	6.47757E+001	1.23813E+000	1.22353E+000	3.18900E+003	2.83405E+002	1.00000E+000	7.19000E+002	3.20000E+001	1.05030E+005	1.51489E+000	1.83798E+001	2.19250E-002	2.16665E-002	5.77115E-002	5.64680E-002	1.73930E+004	8.73234E+001	6.47734E+001	4.58228E-003	4.58228E-003	6.14612E+005	1.70000E+002	1.64000E+002	0.00000E+000	6.78369E+001	1.45374E+002	1.38803E+002	1.00000E+002	4.11640E-001	6.33702E-002	0.00000E+000	2.87138E+002	7.29998E+000	5.82187E-001	7.48404E+001	1.50418E+002	1.57124E+002	2.81262E+002	5.09920E-001	6.00355E-001	5.93058E-003	-4.10797E+000	-1.34426E+002	1.75295E-002	2.81262E+002	1.39911E+002
1.25164E+002	2.69040E+002	8.73114E+001	6.47892E+001	1.36805E+000	1.36839E+000	3.10000E+003	3.02928E+002	1.00000E+000	7.20000E+002	4.00000E+001	1.05171E+005	1.87202E+000	1.64025E+001	2.45709E-002	2.45770E-002	7.25548E-002	7.25885E-002	1.73930E+004	8.73236E+001	6.47735E+001	4.58228E-003	4.58228E-003	6.14612E+005	1.70000E+002	1.65000E+002	0.00000E+000	5.45405E+001	1.03204E+002	1.20077E+002	1.00000E+002	3.24441E-001	1.04628E-001	0.00000E+000	2.75101E+002	6.70364E+000	6.43013E-001	7.48404E+001	1.50418E+002	1.57124E+002	2.81282E+002	5.09920E-001	6.00355E-001	-1.24244E-004	-1.61450E+001	-1.40716E+002	1.75295E-002	2.81282E+002	1.39938E+002
1.24549E+002	2.45221E+002	8.72470E+001	6.48602E+001	1.45496E+000	1.24727E+000	2.73600E+003	3.41355E+002	1.00000E+000	7.21000E+002	4.60000E+001	1.05321E+005	1.81473E+000	1.56595E+001	2.78160E-002	2.38452E-002	8.78531E-002	6.58427E-002	1.73930E+004	8.73239E+001	6.47735E+001	4.58228E-003	4.58228E-003	6.14612E+005	1.70000E+002	1.66000E+002	0.00000E+000	5.38127E+001	8.62213E+001	1.04786E+002	1.00000E+002	2.86057E-001	1.01779E-001	0.00000E+000	2.70677E+002	7.76785E+000	5.90680E-001	7.48404E+001	1.50418E+002	1.57124E+002	2.81337E+002	5.09920E-001	6.00355E-001	7.68616E-002	2.70677E+002	6.99583E+001	1.75295E-002	2.81337E+002	1.40004E+002
1.25499E+002	2.89711E+002	8.72763E+001	6.48211E+001	1.37135E+000	1.30902E+000	3.20900E+003	2.34402E+002	1.00000E+000	7.22000E+002	4.00000E+001	1.05451E+005	1.79512E+000	1.70209E+001	2.42082E-002	2.31080E-002	6.73888E-002	6.18287E-002	1.73930E+004	8.73237E+001	6.47733E+001	4.58228E-003	4.58228E-003	6.14612E+005	1.70000E+002	1.67000E+002	0.00000E+000	6.08279E+001	1.18865E+002	1.16173E+002	1.00000E+002	3.46075E-001	8.23343E-002	0.00000E+000	2.85129E+002	7.75333E+000	5.46434E-001	7.48404E+001	1.50418E+002	1.57124E+002	2.81385E+002	5.09920E-001	6.00355E-001	2.32518E-002	2.85129E+002	1.38316E+002	1.75295E-002	2.81385E+002	1.40047E+002
1.23206E+002	3.12021E+002	8.73641E+001	6.47902E+001	1.26778E+000	1.41259E+000	3.44700E+003	2.74690E+002	1.00000E+000	7.23000E+002	3.20000E+001	1.05579E+005	1.79085E+000	1.76641E+001	2.15935E-002	2.40599E-002	6.19859E-002	7.59436E-002	1.73930E+004	8.73243E+001	6.47733E+001	4.58228E-003	4.58228E-003	6.14612E+005	1.70000E+002	1.68000E+002	0.00000E+000	7.98522E+001	1.15578E+002	1.27967E+002	1.00000E+002	3.78495E-001	6.86225E-002	0.00000E+000	2.73069E+002	8.85171E+000	4.61810E-001	7.48404E+001	1.50418E+002	1.57124E+002	2.81448E+002	5.09920E-001	6.00355E-001	-5.40251E-002	-1.81762E+001	-9.05537E+001	1.75295E-002	2.81448E+002	1.40096E+002
1.42300E+002	2.73549E+002	8.74645E+001	6.49076E+001	1.30889E+000	1.17469E+000	2.61600E+003	2.34134E+002	1.00000E+000	7.24000E+002	4.30000E+001	1.05723E+005	1.53755E+000	1.65393E+001	2.55909E-002	2.29671E-002	6.79609E-002	5.57824E-002	1.73930E+004	8.73240E+001	6.47734E+001	4.58228E-003	4.58228E-003	6.14612E+005	1.70000E+002	1.69000E+002	0.00000E+000	5.38816E+001	1.05801E+002	1.14845E+002	1.00000E+002	3.20761E-001	7.29212E-002	0.00000E+000	2.79136E+002	7.65209E+000	6.13214E-001	7.48404E+001	1.50418E+002	1.57124E+002	2.81482E+002	5.09920E-001	6.00355E-001	5.40352E-002	2.79136E+002	1.02096E+002	1.75295E-002	2.81482E+002	1.40115E+002
1.29435E+002	1.84617E+002	8.73868E+001	6.46874E+001	1.23695E+000	1.09156E+000	1.55800E+003	1.85575E+002	1.00000E+000	7.25000E+002	5.40000E+001	1.05874E+005	1.35021E+000	1.35874E+001	3.13379E-002	2.76545E-002	7.68366E-002	6.14349E-002	1.73930E+004	8.73251E+001	6.47738E+001	4.58228E-003	4.58228E-003	6.14612E+005	1.70000E+002	1.70000E+002	0.00000E+000	4.93637E+001	7.50069E+001	6.89239E+001	1.00000E+002	2.26587E-001	1.15006E-001	0.00000E+000	2.87444E+002	1.65321E+001	3.67789E-001	7.48404E+001	1.50418E+002	1.57124E+002	2.81504E+002	5.09920E-001	6.00355E-001	6.24379E-002	2.87444E+002	1.01848E+002	1.75295E-002	2.81504E+002	1.40146E+002
1.27697E+002	2.71428E+002	8.90186E+001	6.54844E+001	1.35996E+000	1.16528E+000	2.66300E+003	2.22265E+002	1.00000E+000	8.54000E+002	6.80000E+001	1.23760E+005	1.58472E+000	1.64751E+001	2.63535E-002	2.25810E-002	8.62697E-002	6.45262E-002	2.63500E+004	8.88943E+001	6.57696E+001	7.70034E-003	7.70034E-003	6.05704E+005	1.54000E+002	1.00000E+000	0.00000E+000	6.45658E+001	1.58300E+002	6.97323E+001	1.00000E+002	3.44306E-001	6.77376E-002	0.00000E+000	4.98781E+001	7.17022E+000	6.48624E-001	9.46035E+001	1.59205E+002	1.64912E+002	2.83827E+002	6.16867E-001	4.99907E-001	7.70937E-002	3.41124E+002	1.39885E+002	1.47132E-002	2.83827E+002	1.44908E+002
1.31597E+002	3.10636E+002	8.89381E+001	6.53746E+001	1.36979E+000	1.17984E+000	3.10500E+003	2.84199E+002	1.00000E+000	8.55000E+002	5.60000E+001	1.23882E+005	1.61612E+000	1.76249E+001	2.45823E-002	2.11734E-002	7.63347E-002	5.77612E-002	2.63500E+004	8.88944E+001	6.57699E+001	7.70034E-003	7.70034E-003	6.05704E+005	1.54000E+002	2.00000E+000	0.00000E+000	8.72159E+001	1.66946E+002	7.27510E+001	1.00000E+002	3.85200E-001	6.42894E-002	0.00000E+000	5.85185E+001	7.87288E+000	5.47075E-001	9.46035E+001	1.59205E+002	1.64912E+002	2.83875E+002	6.16867E-001	4.99907E-001	7.45017E-002	5.85185E+001	-1.39940E+002	1.47132E-002	2.83875E+002	1.44968E+002
1.34695E+002	3.26040E+002	8.89516E+001	6.53728E+001	1.31213E+000	1.19422E+000	3.16900E+003	3.23810E+002	1.00000E+000	8.56000E+002	5.30000E+001	1.24012E+005	1.56697E+000	1.80566E+001	2.33086E-002	2.12140E-002	7.01282E-002	5.88293E-002	2.63500E+004	8.88951E+001	6.57702E+001	7.70034E-003	7.70034E-003	6.05704E+005	1.54000E+002	3.00000E+000	0.00000E+000	8.99489E+001	1.74435E+002	6.71337E+001	1.00000E+002	3.90944E-001	6.31991E-002	0.00000E+000	6.28911E+001	7.04337E+000	6.05298E-001	9.46035E+001	1.59205E+002	1.64912E+002	2.83881E+002	6.16867E-001	4.99907E-001	4.70470E-002	6.28911E+001	-1.07378E+002	1.47132E-002	2.83881E+002	1.44971E+002
1.18122E+002	3.08313E+002	8.90620E+001	6.53802E+001	1.45736E+000	1.26700E+000	3.49300E+003	2.88542E+002	1.00000E+000	8.57000E+002	5.70000E+001	1.24153E+005	1.84647E+000	1.75588E+001	2.46586E-002	2.14376E-002	6.83294E-002	5.28297E-002	2.63500E+004	8.88957E+001	6.57698E+001	7.70034E-003	7.70034E-003	6.05704E+005	1.54000E+002	4.00000E+000	0.00000E+000	7.61507E+001	1.45352E+002	8.94481E+001	1.00000E+002	3.65378E-001	5.42149E-002	0.00000E+000	3.67021E+001	9.31102E+000	4.36129E-001	9.46035E+001	1.59205E+002	1.64912E+002	2.83931E+002	6.16867E-001	4.99907E-001	6.98747E-002	3.27948E+002	1.34363E+002	1.47132E-002	2.83931E+002	1.45004E+002
1.25796E+002	3.01880E+002	8.90379E+001	6.54450E+001	1.38826E+000	1.15473E+000	2.99200E+003	2.94357E+002	1.00000E+000	8.58000E+002	6.10000E+001	1.24291E+005	1.60307E+000	1.73747E+001	2.53800E-002	2.11106E-002	7.97014E-002	5.65177E-002	2.63500E+004	8.88956E+001	6.57711E+001	7.70034E-003	7.70034E-003	6.05704E+005	1.54000E+002	5.00000E+000	0.00000E+000	7.65222E+001	1.50338E+002	7.77024E+001	1.00000E+002	3.58342E-001	7.83250E-002	0.00000E+000	4.84267E+001	8.88153E+000	4.94018E-001	9.46035E+001	1.59205E+002	1.64912E+002	2.83921E+002	6.16867E-001	4.99907E-001	9.18340E-002	3.39672E+002	1.22243E+002	1.47132E-002	2.83921E+002	1.44999E+002
1.29812E+002	2.82388E+002	8.88528E+001	6.55093E+001	1.43415E+000	1.16729E+000	2.91700E+003	2.56929E+002	1.00000E+000	8.59000E+002	6.50000E+001	1.24440E+005	1.67407E+000	1.68044E+001	2.65538E-002	2.16128E-002	7.77546E-002	5.31901E-002	2.63500E+004	8.88965E+001	6.57709E+001	7.70034E-003	7.70034E-003	6.05704E+005	1.54000E+002	6.00000E+000	0.00000E+000	7.30608E+001	1.32472E+002	8.01244E+001	1.00000E+002	3.35807E-001	8.04632E-002	0.00000E+000	3.99020E+001	1.07794E+001	4.12239E-001	9.46035E+001	1.59205E+002	1.64912E+002	2.83939E+002	6.16867E-001	4.99907E-001	1.02581E-001	3.31148E+002	1.01428E+002	1.47132E-002	2.83939E+002	1.45047E+002
1.25080E+002	2.80433E+002	8.89765E+001	6.54667E+001	1.41397E+000	1.24590E+000	3.03900E+003	2.96526E+002	1.00000E+000	8.60000E+002	6.50000E+001	1.24577E+005	1.76166E+000	1.67461E+001	2.56493E-002	2.26004E-002	9.76029E-002	7.66093E-002	2.63500E+004	8.88963E+001	6.57705E+001	7.70034E-003	7.70034E-003	6.05704E+005	1.54000E+002	7.00000E+000	0.00000E+000	8.06953E+001	1.41545E+002	6.48926E+001	1.00000E+002	3.38364E-001	1.10364E-001	0.00000E+000	6.01674E+001	8.87851E+000	4.90350E-001	9.46035E+001	1.59205E+002	1.64912E+002	2.83987E+002	6.16867E-001	4.99907E-001	6.31895E-002	6.01674E+001	-1.26443E+002	1.47132E-002	2.83987E+002	1.45075E+002
1.22243E+002	2.97161E+002	8.88981E+001	6.55373E+001	1.41117E+000	1.26658E+000	3.27100E+003	3.56760E+002	1.00000E+000	8.61000E+002	6.30000E+001	1.24720E+005	1.78737E+000	1.72384E+001	2.46740E-002	2.21459E-002	7.02428E-002	5.75108E-002	2.63500E+004	8.88968E+001	6.57702E+001	7.70034E-003	7.70034E-003	6.05704E+005	1.54000E+002	8.00000E+000	0.00000E+000	9.92634E+001	1.42659E+002	6.81773E+001	1.00000E+002	3.65745E-001	5.75182E-002	0.00000E+000	7.02621E+001	1.04632E+001	4.01057E-001	9.46035E+001	1.59205E+002	1.64912E+002	2.84016E+002	6.16867E-001	4.99907E-001	5.39958E-002	7.02621E+001	-1.06956E+002	1.47132E-002	2.84016E+002	1.45117E+002
1.31558E+002	3.20793E+002	8.89145E+001	6.54444E+001	1.22981E+000	1.13091E+000	2.78300E+003	1.92714E+002	1.00000E+000	8.62000E+002	5.50000E+001	1.24842E+005	1.39080E+000	1.79107E+001	2.33121E-002	2.14373E-002	5.93284E-002	5.09639E-002	2.63500E+004	8.88975E+001	6.57705E+001	7.70034E-003	7.70034E-003	6.05704E+005	1.54000E+002	9.00000E+000	0.00000E+000	7.47761E+001	1.65334E+002	9.04895E+001	1.00000E+002	3.88549E-001	4.12838E-002	0.00000E+000	4.11918E+001	8.51976E+000	5.33983E-001	9.46035E+001	1.59205E+002	1.64912E+002	2.84044E+002	6.16867E-001	4.99907E-001	4.18956E-002	4.11918E+001	-1.23972E+002	1.47132E-002	2.84044E+002	1.45141E+002
1.27519E+002	2.79074E+002	8.88132E+001	6.54979E+001	1.50571E+000	1.19762E+000	3.08800E+003	2.61978E+002	1.00000E+000	8.63000E+002	6.50000E+001	1.24988E+005	1.80327E+000	1.67055E+001	2.70959E-002	2.15517E-002	9.26760E-002	6.02218E-002	2.63500E+004	8.88975E+001	6.57714E+001	7.70034E-003	7.70034E-003	6.05704E+005	1.54000E+002	1.00000E+001	0.00000E+000	8.07379E+001	1.40245E+002	6.27646E+001	1.00000E+002	3.34452E-001	9.72293E-002	0.00000E+000	6.19523E+001	8.69035E+000	4.96976E-001	9.46035E+001	1.59205E+002	1.64912E+002	2.84127E+002	6.16867E-001	4.99907E-001	1.13967E-001	3.53198E+002	1.09886E+002	1.47132E-002	2.84127E+002	1.45241E+002
1.22631E+002	2.91016E+002	8.89658E+001	6.54296E+001	1.49509E+000	1.19148E+000	3.17300E+003	2.90406E+002	1.00000E+000	8.64000E+002	6.30000E+001	1.25133E+005	1.78137E+000	1.70592E+001	2.65420E-002	2.11520E-002	8.05986E-002	5.29246E-002	2.63500E+004	8.88978E+001	6.57717E+001	7.70034E-003	7.70034E-003	6.05704E+005	1.54000E+002	1.10000E+001	0.00000E+000	8.41418E+001	1.51315E+002	6.91562E+001	1.00000E+002	3.58920E-001	2.52510E-002	0.00000E+000	5.93132E+001	8.49269E+000	5.01685E-001	9.46035E+001	1.59205E+002	1.64912E+002	2.84171E+002	6.16867E-001	4.99907E-001	1.13012E-001	3.50559E+002	1.08385E+002	1.47132E-002	2.84171E+002	1.45260E+002
1.41556E+002	3.11713E+002	8.90341E+001	6.54944E+001	1.30367E+000	1.12969E+000	2.85300E+003	2.87450E+002	1.00000E+000	8.65000E+002	5.60000E+001	1.25263E+005	1.47275E+000	1.76554E+001	2.44072E-002	2.11499E-002	6.88734E-002	5.29170E-002	2.63500E+004	8.88981E+001	6.57716E+001	7.70034E-003	7.70034E-003	6.05704E+005	1.54000E+002	1.20000E+001	0.00000E+000	7.80313E+001	1.59302E+002	7.52446E+001	1.00000E+002	3.67958E-001	7.12860E-002	0.00000E+000	5.24277E+001	8.27729E+000	5.42841E-001	9.46035E+001	1.59205E+002	1.64912E+002	2.84186E+002	6.16867E-001	4.99907E-001	7.14989E-002	5.24277E+001	-1.42861E+002	1.47132E-002	2.84186E+002	1.45265E+002
1.29416E+002	3.05706E+002	8.87489E+001	6.54941E+001	1.39844E+000	1.17158E+000	3.10200E+003	3.63538E+002	1.00000E+000	8.66000E+002	5.40000E+001	1.25398E+005	1.63838E+000	1.74844E+001	2.51086E-002	2.10355E-002	6.38227E-002	4.64098E-002	2.63500E+004	8.88991E+001	6.57719E+001	7.70034E-003	7.70034E-003	6.05704E+005	1.54000E+002	1.30000E+001	0.00000E+000	8.88992E+001	1.44145E+002	7.60460E+001	1.00000E+002	3.64007E-001	4.29701E-002	0.00000E+000	5.63932E+001	1.07745E+001	3.99939E-001	9.46035E+001	1.59205E+002	1.64912E+002	2.84221E+002	6.16867E-001	4.99907E-001	8.82692E-002	3.47639E+002	1.34243E+002	1.47132E-002	2.84221E+002	1.45345E+002
1.36684E+002	3.05016E+002	8.90604E+001	6.55207E+001	1.30602E+000	1.07612E+000	2.66700E+003	2.96561E+002	1.00000E+000	8.67000E+002	6.20000E+001	1.25541E+005	1.40544E+000	1.74647E+001	2.52895E-002	2.08377E-002	7.15003E-002	5.01448E-002	2.63500E+004	8.88995E+001	6.57721E+001	7.70034E-003	7.70034E-003	6.05704E+005	1.54000E+002	1.40000E+001	0.00000E+000	6.56466E+001	1.64248E+002	7.96863E+001	1.00000E+002	3.63982E-001	7.79934E-002	0.00000E+000	4.52502E+001	7.43545E+000	6.25018E-001	9.46035E+001	1.59205E+002	1.64912E+002	2.84271E+002	6.16867E-001	4.99907E-001	9.65101E-002	3.36496E+002	1.13761E+002	1.47132E-002	2.84271E+002	1.45346E+002
1.27708E+002	2.30772E+002	8.89806E+001	6.55414E+001	1.27025E+000	1.17849E+000	2.14700E+003	1.75491E+002	1.00000E+000	8.69000E+002	9.50000E+001	1.25841E+005	1.49697E+000	1.51912E+001	2.74140E-002	2.54337E-002	7.02461E-002	6.12986E-002	2.63500E+004	8.89001E+001	6.57716E+001	7.70034E-003	7.70034E-003	6.05704E+005	1.54000E+002	1.50000E+001	0.00000E+000	6.55805E+001	1.22444E+002	4.99122E+001	1.00000E+002	2.80533E-001	7.75450E-002	0.00000E+000	6.27695E+001	9.15640E+000	5.65680E-001	9.46035E+001	1.59205E+002	1.64912E+002	2.84322E+002	6.16867E-001	4.99907E-001	3.74713E-002	6.27695E+001	-9.80628E+001	1.47132E-002	2.84322E+002	1.45410E+002
1.22626E+002	2.14699E+002	8.88913E+001	6.54515E+001	1.30433E+000	1.16656E+000	2.03000E+003	2.50769E+002	1.00000E+000	8.70000E+002	1.32000E+002	1.26002E+005	1.52159E+000	1.46526E+001	2.89494E-002	2.58917E-002	7.97909E-002	6.50004E-002	2.63500E+004	8.89004E+001	6.57718E+001	7.70034E-003	7.70034E-003	6.05704E+005	1.54000E+002	1.60000E+001	0.00000E+000	4.63649E+001	1.14830E+002	5.51004E+001	1.00000E+002	2.54338E-001	1.15525E-001	0.00000E+000	4.61489E+001	8.53740E+000	6.23932E-001	9.46035E+001	1.59205E+002	1.64912E+002	2.84363E+002	6.16867E-001	4.99907E-001	5.57562E-002	4.61489E+001	-1.32849E+002	1.47132E-002	2.84363E+002	1.45464E+002
1.30920E+002	3.38397E+002	8.89390E+001	6.54190E+001	1.35019E+000	1.23035E+000	3.47800E+003	1.93958E+002	1.00000E+000	8.71000E+002	5.30000E+001	1.26085E+005	1.66120E+000	1.83956E+001	2.28944E-002	2.08623E-002	6.16386E-002	5.19780E-002	2.63500E+004	8.89011E+001	6.57721E+001	7.70034E-003	7.70034E-003	6.05704E+005	1.54000E+002	1.70000E+001	0.00000E+000	7.62765E+001	1.57056E+002	1.10516E+002	1.00000E+002	4.03377E-001	3.16201E-002	0.00000E+000	2.41013E+001	8.65018E+000	4.70458E-001	9.46035E+001	1.59205E+002	1.64912E+002	2.84405E+002	6.16867E-001	4.99907E-001	4.64415E-002	2.41013E+001	-1.45563E+002	1.47132E-002	2.84405E+002	1.45498E+002
1.32576E+002	2.81013E+002	8.89546E+001	6.55779E+001	1.22429E+000	1.16621E+000	2.50100E+003	2.03958E+002	1.00000E+000	8.72000E+002	7.20000E+001	1.26240E+005	1.42778E+000	1.67635E+001	2.44809E-002	2.33196E-002	6.11453E-002	5.59924E-002	2.63500E+004	8.89008E+001	6.57729E+001	7.70034E-003	7.70034E-003	6.05704E+005	1.54000E+002	1.80000E+001	0.00000E+000	6.51358E+001	1.20777E+002	1.23432E+002	1.00000E+002	3.61786E-001	5.56641E-002	0.00000E+000	2.86506E+002	8.81276E+000	5.44556E-001	9.46035E+001	1.59205E+002	1.64912E+002	2.84425E+002	6.16867E-001	4.99907E-001	2.42961E-002	2.86506E+002	1.38437E+002	1.47132E-002	2.84425E+002	1.45518E+002
1.21857E+002	2.33796E+002	8.90544E+001	6.55879E+001	1.42236E+000	1.28635E+000	2.62900E+003	2.50059E+002	1.00000E+000	8.73000E+002	9.60000E+001	1.26399E+005	1.82966E+000	1.52904E+001	2.77405E-002	2.50879E-002	8.45758E-002	7.00861E-002	2.63500E+004	8.89013E+001	6.57723E+001	7.70034E-003	7.70034E-003	6.05704E+005	1.54000E+002	1.90000E+001	0.00000E+000	4.83958E+001	8.50861E+001	1.06589E+002	1.00000E+002	2.80257E-001	8.73864E-002	0.00000E+000	2.75715E+002	7.06335E+000	6.62682E-001	9.46035E+001	1.59205E+002	1.64912E+002	2.84431E+002	6.16867E-001	4.99907E-001	5.02116E-002	2.75715E+002	1.02276E+002	1.47132E-002	2.84431E+002	1.45508E+002
1.25292E+002	1.91852E+002	8.88637E+001	6.55450E+001	1.22796E+000	1.11640E+000	1.64200E+003	1.58051E+002	1.00000E+000	8.75000E+002	9.34000E+002	1.26721E+005	1.37089E+000	1.38511E+001	3.03038E-002	2.75508E-002	7.24088E-002	6.10942E-002	2.63500E+004	8.89009E+001	6.57744E+001	7.70034E-003	7.70034E-003	6.05704E+005	1.54000E+002	2.00000E+001	0.00000E+000	4.39123E+001	7.41783E+001	7.09867E+001	1.00000E+002	2.21404E-001	8.96841E-002	0.00000E+000	2.90002E+002	1.30583E+001	4.53565E-001	9.46035E+001	1.59205E+002	1.64912E+002	2.84541E+002	6.16867E-001	4.99907E-001	4.75839E-002	2.90002E+002	1.19216E+002	1.47132E-002	-6.70416E+000	-1.45597E+002
1.22748E+002	3.47926E+002	8.88278E+001	6.58463E+001	1.31443E+000	1.34866E+000	3.80300E+003	2.00086E+002	1.00000E+000	8.77000E+002	4.80000E+001	1.26901E+005	1.77273E+000	1.86528E+001	2.13145E-002	2.18696E-002	5.79756E-002	6.08057E-002	2.63500E+004	8.89002E+001	6.57724E+001	7.70034E-003	7.70034E-003	6.05704E+005	1.54000E+002	2.10000E+001	0.00000E+000	8.36452E+001	1.38822E+002	1.30203E+002	1.00000E+002	4.13096E-001	2.91809E-002	0.00000E+000	1.21765E-001	9.00616E+000	4.32124E-001	9.46035E+001	1.59205E+002	1.64912E+002	2.84600E+002	6.16867E-001	4.99907E-001	-1.28539E-002	1.21765E-001	-1.12590E+002	1.47132E-002	-6.64581E+000	-1.45528E+002
1.32456E+002	4.18533E+002	8.88167E+001	6.58039E+001	1.31842E+000	1.24292E+000	4.25100E+003	3.64761E+002	1.00000E+000	8.78000E+002	4.10000E+001	1.27033E+005	1.63868E+000	2.04581E+001	2.02212E-002	1.90632E-002	6.13055E-002	5.48956E-002	2.63500E+004	8.88998E+001	6.57702E+001	7.70034E-003	7.70034E-003	6.05704E+005	1.54000E+002	2.20000E+001	0.00000E+000	7.69851E+001	1.80802E+002	1.64918E+002	1.00000E+002	4.94295E-001	5.20359E-002	0.00000E+000	4.10980E+000	6.06924E+000	6.06501E-001	9.46035E+001	1.59205E+002	1.64912E+002	2.84566E+002	6.16867E-001	4.99907E-001	2.94780E-002	2.95355E+002	1.42320E+002	1.47132E-002	-6.67926E+000	-1.45561E+002
1.45431E+002	6.05648E+002	8.88618E+001	6.58224E+001	1.29383E+000	1.25440E+000	6.09300E+003	4.93691E+002	1.00000E+000	8.79000E+002	1.30000E+001	1.27137E+005	1.62297E+000	2.46099E+001	1.65753E-002	1.60701E-002	5.80793E-002	5.47505E-002	2.63500E+004	8.89001E+001	6.57696E+001	7.70034E-003	7.70034E-003	6.05704E+005	1.54000E+002	2.30000E+001	0.00000E+000	1.22059E+002	2.37257E+002	2.61692E+002	1.00000E+002	7.25510E-001	3.74065E-002	0.00000E+000	2.82930E+002	4.96844E+000	6.18836E-001	9.46035E+001	1.59205E+002	1.64912E+002	2.84603E+002	6.16867E-001	4.99907E-001	1.54735E-002	2.82930E+002	1.43317E+002	1.47132E-002	-6.64240E+000	-1.45531E+002
1.36022E+002	4.37180E+002	8.88328E+001	6.57993E+001	1.25526E+000	1.18296E+000	4.04200E+003	3.79077E+002	1.00000E+000	8.80000E+002	3.50000E+001	1.27300E+005	1.48492E+000	2.09089E+001	1.97440E-002	1.86068E-002	5.71451E-002	5.11781E-002	2.63500E+004	8.88996E+001	6.57705E+001	7.70034E-003	7.70034E-003	6.05704E+005	1.54000E+002	2.40000E+001	0.00000E+000	9.25055E+001	1.86788E+002	1.65234E+002	1.00000E+002	5.20394E-001	5.69126E-002	0.00000E+000	5.82147E+000	7.32585E+000	5.15294E-001	9.46035E+001	1.59205E+002	1.64912E+002	2.84635E+002	6.16867E-001	4.99907E-001	2.96521E-002	2.97067E+002	1.43861E+002	1.47132E-002	-6.61017E+000	-1.45494E+002
1.28770E+002	4.17064E+002	8.89081E+001	6.57394E+001	1.28177E+000	1.31505E+000	4.35000E+003	3.62278E+002	1.00000E+000	8.81000E+002	4.00000E+001	1.27436E+005	1.68559E+000	2.04221E+001	1.94341E-002	1.99387E-002	5.37615E-002	5.63842E-002	2.63500E+004	8.88989E+001	6.57717E+001	7.70034E-003	7.70034E-003	6.05704E+005	1.54000E+002	2.50000E+001	0.00000E+000	9.01519E+001	1.81082E+002	1.48280E+002	1.00000E+002	4.91499E-001	4.30653E-002	0.00000E+000	1.18566E+001	7.51212E+000	4.84400E-001	9.46035E+001	1.59205E+002	1.64912E+002	2.84681E+002	6.16867E-001	4.99907E-001	-1.28154E-002	1.18566E+001	-1.00906E+002	1.47132E-002	-6.56403E+000	-1.45461E+002
1.35178E+002	4.82834E+002	8.88353E+001	6.56814E+001	1.35184E+000	1.33448E+000	5.37300E+003	5.58212E+002	1.00000E+000	8.82000E+002	2.80000E+001	1.27555E+005	1.80401E+000	2.19735E+001	1.84424E-002	1.82056E-002	6.31983E-002	6.16614E-002	2.63500E+004	8.88989E+001	6.57703E+001	7.70034E-003	7.70034E-003	6.05704E+005	1.54000E+002	2.60000E+001	0.00000E+000	1.07710E+002	2.38933E+002	1.61405E+002	1.00000E+002	5.95988E-001	4.84122E-002	0.00000E+000	2.65466E+001	6.43579E+000	5.08746E-001	9.46035E+001	1.59205E+002	1.64912E+002	2.84673E+002	6.16867E-001	4.99907E-001	6.46080E-003	2.65466E+001	-1.04496E+002	1.47132E-002	-6.57281E+000	-1.45459E+002
1.41992E+002	6.37513E+002	8.89026E+001	6.57186E+001	1.32529E+000	1.25209E+000	6.54900E+003	4.62250E+002	1.00000E+000	8.83000E+002	1.50000E+001	1.27680E+005	1.65937E+000	2.52490E+001	1.63765E-002	1.54720E-002	5.54540E-002	4.97845E-002	2.63500E+004	8.88990E+001	6.57695E+001	7.70034E-003	7.70034E-003	6.05704E+005	1.54000E+002	2.70000E+001	0.00000E+000	1.49689E+002	2.82070E+002	2.19867E+002	1.00000E+002	7.64082E-001	3.33401E-002	0.00000E+000	1.64240E+001	6.81370E+000	4.35252E-001	9.46035E+001	1.59205E+002	1.64912E+002	2.84721E+002	6.16867E-001	4.99907E-001	2.84006E-002	1.64240E+001	-1.35586E+002	1.47132E-002	-6.52448E+000	-1.45421E+002
1.37847E+002	5.79247E+002	8.89429E+001	6.58029E+001	1.30885E+000	1.27164E+000	5.96200E+003	3.59146E+002	1.00000E+000	8.84000E+002	2.00000E+001	1.27831E+005	1.66439E+000	2.40675E+001	1.69509E-002	1.64690E-002	5.68779E-002	5.38464E-002	2.63500E+004	8.88987E+001	6.57698E+001	7.70034E-003	7.70034E-003	6.05704E+005	1.54000E+002	2.80000E+001	0.00000E+000	1.25803E+002	2.68490E+002	1.92957E+002	1.00000E+002	6.88645E-001	2.89117E-002	0.00000E+000	2.21642E+001	6.32398E+000	4.91502E-001	9.46035E+001	1.59205E+002	1.64912E+002	2.84733E+002	6.16867E-001	4.99907E-001	1.44195E-002	2.21642E+001	-1.16457E+002	1.47132E-002	-6.51202E+000	-1.45413E+002
1.26977E+002	4.41601E+002	8.88376E+001	6.57637E+001	1.36653E+000	1.31101E+000	4.87800E+003	6.13624E+002	1.00000E+000	8.85000E+002	3.60000E+001	1.28004E+005	1.79153E+000	2.10143E+001	1.95658E-002	1.87709E-002	7.02829E-002	6.49266E-002	2.63500E+004	8.88988E+001	6.57705E+001	7.70034E-003	7.70034E-003	6.05704E+005	1.54000E+002	2.90000E+001	0.00000E+000	9.59470E+001	1.87241E+002	1.71756E+002	1.00000E+002	5.32497E-001	5.13899E-002	0.00000E+000	3.15692E+000	6.69901E+000	5.12956E-001	9.46035E+001	1.59205E+002	1.64912E+002	2.84744E+002	6.16867E-001	4.99907E-001	2.07343E-002	3.15692E+000	-1.41477E+002	1.47132E-002	-6.50153E+000	-1.45387E+002
1.38469E+002	4.95982E+002	8.88555E+001	6.58191E+001	1.25767E+000	1.29620E+000	5.01200E+003	3.25714E+002	1.00000E+000	8.86000E+002	2.80000E+001	1.28143E+005	1.63019E+000	2.22706E+001	1.77649E-002	1.83090E-002	5.11110E-002	5.40770E-002	2.63500E+004	8.88992E+001	6.57703E+001	7.70034E-003	7.70034E-003	6.05704E+005	1.54000E+002	3.00000E+001	0.00000E+000	1.14691E+002	1.99662E+002	1.83019E+002	1.00000E+002	5.82553E-001	2.44520E-002	0.00000E+000	2.56195E+000	7.56384E+000	4.48191E-001	9.46035E+001	1.59205E+002	1.64912E+002	2.84810E+002	6.16867E-001	4.99907E-001	-1.50852E-002	2.56195E+000	-1.08030E+002	1.47132E-002	-6.43585E+000	-1.45323E+002
1.34031E+002	5.54981E+002	8.89068E+001	6.57043E+001	1.31140E+000	1.32698E+000	5.96600E+003	5.58508E+002	1.00000E+000	8.87000E+002	2.00000E+001	1.28280E+005	1.74021E+000	2.35580E+001	1.69783E-002	1.71800E-002	5.76455E-002	5.89576E-002	2.63500E+004	8.88995E+001	6.57706E+001	7.70034E-003	7.70034E-003	6.05704E+005	1.54000E+002	3.10000E+001	0.00000E+000	1.13738E+002	2.39149E+002	2.14379E+002	1.00000E+002	6.63843E-001	4.49041E-002	0.00000E+000	5.27216E+000	5.72646E+000	5.42604E-001	9.46035E+001	1.59205E+002	1.64912E+002	2.84904E+002	6.16867E-001	4.99907E-001	-5.90614E-003	5.27216E+000	-1.14054E+002	1.47132E-002	-6.34113E+000	-1.45238E+002
1.44437E+002	6.08505E+002	8.88811E+001	6.56983E+001	1.33378E+000	1.24605E+000	6.26200E+003	6.01394E+002	1.00000E+000	8.88000E+002	1.50000E+001	1.28410E+005	1.66196E+000	2.46679E+001	1.68550E-002	1.57463E-002	6.13554E-002	5.38746E-002	2.63500E+004	8.88990E+001	6.57699E+001	7.70034E-003	7.70034E-003	6.05704E+005	1.54000E+002	3.20000E+001	0.00000E+000	1.40601E+002	2.53083E+002	2.37592E+002	1.00000E+002	7.39063E-001	4.56956E-002	0.00000E+000	1.17767E+000	6.32454E+000	4.79541E-001	9.46035E+001	1.59205E+002	1.64912E+002	2.84969E+002	6.16867E-001	4.99907E-001	3.40055E-002	2.92423E+002	1.34988E+002	1.47132E-002	-6.27667E+000	-1.45170E+002
1.52497E+002	6.99163E+002	8.88860E+001	6.57626E+001	1.27800E+000	1.22216E+000	6.78300E+003	8.97526E+002	1.00000E+000	8.89000E+002	8.00000E+000	1.28548E+005	1.56193E+000	2.64417E+001	1.55175E-002	1.48395E-002	6.08201E-002	5.58092E-002	2.63500E+004	8.88985E+001	6.57693E+001	7.70034E-003	7.70034E-003	6.05704E+005	1.54000E+002	3.30000E+001	0.00000E+000	1.45476E+002	2.87153E+002	2.79858E+002	1.00000E+002	8.33376E-001	4.37720E-002	0.00000E+000	2.90631E+002	5.29611E+000	5.50228E-001	9.46035E+001	1.59205E+002	1.64912E+002	2.85018E+002	6.16867E-001	4.99907E-001	2.23347E-002	2.90631E+002	1.44458E+002	1.47132E-002	-6.22760E+000	-1.45121E+002
1.48338E+002	6.20882E+002	8.90102E+001	6.57210E+001	1.30625E+000	1.25203E+000	6.28700E+003	6.06717E+002	1.00000E+000	8.90000E+002	1.50000E+001	1.28684E+005	1.63546E+000	2.49175E+001	1.64742E-002	1.57904E-002	5.11647E-002	4.72433E-002	2.63500E+004	8.88979E+001	6.57697E+001	7.70034E-003	7.70034E-003	6.05704E+005	1.54000E+002	3.40000E+001	0.00000E+000	1.35676E+002	2.44894E+002	2.46676E+002	1.00000E+002	7.33806E-001	3.04944E-002	0.00000E+000	2.87719E+002	5.80923E+000	5.21040E-001	9.46035E+001	1.59205E+002	1.64912E+002	2.85057E+002	6.16867E-001	4.99907E-001	2.11960E-002	2.87719E+002	1.42616E+002	1.47132E-002	-6.18829E+000	-1.45102E+002
1.47982E+002	6.57151E+002	8.89615E+001	6.57793E+001	1.27847E+000	1.22447E+000	6.38200E+003	5.52254E+002	1.00000E+000	8.91000E+002	1.20000E+001	1.28825E+005	1.56546E+000	2.56350E+001	1.60035E-002	1.53275E-002	5.40113E-002	4.97630E-002	2.63500E+004	8.88981E+001	6.57695E+001	7.70034E-003	7.70034E-003	6.05704E+005	1.54000E+002	3.50000E+001	0.00000E+000	1.40245E+002	2.67124E+002	2.53182E+002	1.00000E+002	7.73005E-001	2.65968E-002	0.00000E+000	1.04242E+000	5.82190E+000	5.16022E-001	9.46035E+001	1.59205E+002	1.64912E+002	2.85092E+002	6.16867E-001	4.99907E-001	2.15749E-002	1.04242E+000	-1.44415E+002	1.47132E-002	-6.15387E+000	-1.45059E+002
1.48099E+002	6.05249E+002	8.89771E+001	6.58094E+001	1.25839E+000	1.22563E+000	5.79200E+003	5.03173E+002	1.00000E+000	8.92000E+002	1.50000E+001	1.28970E+005	1.54231E+000	2.46018E+001	1.65348E-002	1.61044E-002	5.58278E-002	5.30991E-002	2.63500E+004	8.88981E+001	6.57704E+001	7.70034E-003	7.70034E-003	6.05704E+005	1.54000E+002	3.60000E+001	0.00000E+000	1.42066E+002	2.72141E+002	2.08164E+002	1.00000E+002	7.29841E-001	4.17886E-002	0.00000E+000	1.83991E+001	7.15561E+000	4.40707E-001	9.46035E+001	1.59205E+002	1.64912E+002	2.85155E+002	6.16867E-001	4.99907E-001	1.31884E-002	1.83991E+001	-1.19056E+002	1.47132E-002	-6.09064E+000	-1.44997E+002
1.29336E+002	3.57370E+002	8.88521E+001	6.59171E+001	1.32067E+000	1.30886E+000	3.80200E+003	3.27351E+002	1.00000E+000	8.93000E+002	4.70000E+001	1.29129E+005	1.72858E+000	1.89042E+001	2.14185E-002	2.12270E-002	7.15723E-002	7.03611E-002	2.63500E+004	8.88987E+001	6.57701E+001	7.70034E-003	7.70034E-003	6.05704E+005	1.54000E+002	3.70000E+001	0.00000E+000	8.50947E+001	1.59887E+002	1.32920E+002	1.00000E+002	4.42850E-001	5.23998E-002	0.00000E+000	1.12155E+001	8.61823E+000	4.51634E-001	9.46035E+001	1.59205E+002	1.64912E+002	2.85187E+002	6.16867E-001	4.99907E-001	4.49190E-003	1.12155E+001	-1.17958E+002	1.47132E-002	-6.05817E+000	-1.44943E+002
1.40255E+002	3.96949E+002	8.88214E+001	6.57896E+001	1.21254E+000	1.23362E+000	3.69700E+003	3.66742E+002	1.00000E+000	8.94000E+002	4.10000E+001	1.29259E+005	1.49581E+000	1.99236E+001	1.99422E-002	2.02887E-002	6.44280E-002	6.65653E-002	2.63500E+004	8.88990E+001	6.57704E+001	7.70034E-003	7.70034E-003	6.05704E+005	1.54000E+002	3.80000E+001	0.00000E+000	8.36032E+001	1.67451E+002	1.59636E+002	1.00000E+002	4.80440E-001	7.78242E-002	0.00000E+000	1.11444E+000	7.22695E+000	5.46175E-001	9.46035E+001	1.59205E+002	1.64912E+002	2.85204E+002	6.16867E-001	4.99907E-001	-8.61418E-003	1.11444E+000	-1.15627E+002	1.47132E-002	-6.04156E+000	-1.44924E+002
1.31793E+002	3.24143E+002	8.87240E+001	6.58779E+001	1.22617E+000	1.20846E+000	2.98400E+003	1.84280E+002	1.00000E+000	8.95000E+002	5.30000E+001	1.29403E+005	1.48178E+000	1.80040E+001	2.24466E-002	2.21225E-002	5.25586E-002	5.12064E-002	2.63500E+004	8.88990E+001	6.57705E+001	7.70034E-003	7.70034E-003	6.05704E+005	1.54000E+002	3.90000E+001	0.00000E+000	7.98125E+001	1.30010E+002	1.24351E+002	1.00000E+002	3.91397E-001	2.90458E-002	0.00000E+000	2.90255E+002	1.01699E+001	4.32010E-001	9.46035E+001	1.59205E+002	1.64912E+002	2.85223E+002	6.16867E-001	4.99907E-001	7.27091E-003	-9.90540E-001	-1.32781E+002	1.47132E-002	-6.02252E+000	-1.44888E+002
1.38584E+002	3.15942E+002	8.87517E+001	6.57659E+001	1.37797E+000	1.14379E+000	3.08800E+003	3.10487E+002	1.00000E+000	8.96000E+002	6.00000E+001	1.29558E+005	1.57611E+000	1.77747E+001	2.47972E-002	2.05829E-002	7.29944E-002	5.17381E-002	2.63500E+004	8.88992E+001	6.57719E+001	7.70034E-003	7.70034E-003	6.05704E+005	1.54000E+002	4.00000E+001	0.00000E+000	6.69224E+001	1.38369E+002	1.21240E+002	1.00000E+002	3.82246E-001	7.66428E-002	0.00000E+000	7.24823E+000	8.23971E+000	5.24156E-001	9.46035E+001	1.59205E+002	1.64912E+002	2.85297E+002	6.16867E-001	4.99907E-001	9.28673E-002	2.98494E+002	7.99509E+001	1.47132E-002	-5.94879E+000	-1.44820E+002
1.34376E+002	4.42210E+002	8.88915E+001	6.58297E+001	1.30881E+000	1.22457E+000	4.39300E+003	4.96759E+002	1.00000E+000	8.97000E+002	3.70000E+001	1.29674E+005	1.60273E+000	2.10288E+001	1.97468E-002	1.84758E-002	7.21914E-002	6.35707E-002	2.63500E+004	8.88991E+001	6.57733E+001	7.70034E-003	7.70034E-003	6.05704E+005	1.54000E+002	4.10000E+001	0.00000E+000	9.36313E+001	1.92803E+002	1.71760E+002	1.00000E+002	5.36297E-001	6.33454E-002	0.00000E+000	6.06635E+000	6.84718E+000	5.28833E-001	9.46035E+001	1.59205E+002	1.64912E+002	2.85339E+002	6.16867E-001	4.99907E-001	3.32527E-002	2.97312E+002	1.40609E+002	1.47132E-002	-5.90631E+000	-1.44799E+002
1.33042E+002	3.55356E+002	8.87935E+001	6.58031E+001	1.23847E+000	1.14833E+000	3.15200E+003	4.13101E+002	1.00000E+000	8.98000E+002	5.10000E+001	1.29822E+005	1.42217E+000	1.88509E+001	2.20594E-002	2.04537E-002	6.52234E-002	5.66615E-002	2.63500E+004	8.88992E+001	6.57730E+001	7.70034E-003	7.70034E-003	6.05704E+005	1.54000E+002	4.20000E+001	0.00000E+000	8.22844E+001	1.57131E+002	1.14354E+002	1.00000E+002	4.15059E-001	7.31414E-002	0.00000E+000	2.32043E+001	9.90826E+000	4.31440E-001	9.46035E+001	1.59205E+002	1.64912E+002	2.85410E+002	6.16867E-001	4.99907E-001	3.77693E-002	2.32043E+001	-1.37885E+002	1.47132E-002	-5.83502E+000	-1.44713E+002
1.50958E+002	3.59198E+002	8.88656E+001	6.58207E+001	1.24844E+000	1.14418E+000	3.19700E+003	4.10802E+002	1.00000E+000	8.99000E+002	5.20000E+001	1.29955E+005	1.42844E+000	1.89525E+001	2.20798E-002	2.02360E-002	7.23742E-002	6.13965E-002	2.63500E+004	8.88990E+001	6.57723E+001	7.70034E-003	7.70034E-003	6.05704E+005	1.54000E+002	4.30000E+001	0.00000E+000	1.01888E+002	1.49439E+002	1.10249E+002	1.00000E+002	4.24851E-001	9.83947E-002	0.00000E+000	2.78947E+001	1.54263E+001	2.75156E-001	9.46035E+001	1.59205E+002	1.64912E+002	2.85487E+002	6.16867E-001	4.99907E-001	4.35726E-002	2.78947E+001	-1.38909E+002	1.47132E-002	-5.75861E+000	-1.44647E+002
1.29482E+002	3.71291E+002	8.88279E+001	6.58216E+001	1.37454E+000	1.29132E+000	4.06300E+003	3.08124E+002	1.00000E+000	9.00000E+002	4.60000E+001	1.30093E+005	1.77497E+000	1.92689E+001	2.15642E-002	2.02587E-002	6.67644E-002	5.93750E-002	2.63500E+004	8.88984E+001	6.57728E+001	7.70034E-003	7.70034E-003	6.05704E+005	1.54000E+002	4.40000E+001	0.00000E+000	8.26373E+001	1.57593E+002	1.37777E+002	1.00000E+002	4.42716E-001	4.93955E-002	0.00000E+000	7.40521E+000	7.86305E+000	4.78847E-001	9.46035E+001	1.59205E+002	1.64912E+002	2.85480E+002	6.16867E-001	4.99907E-001	3.12154E-002	2.98651E+002	1.43933E+002	1.47132E-002	-5.76544E+000	-1.44648E+002
1.30737E+002	3.62973E+002	8.88917E+001	6.59712E+001	1.24984E+000	1.24764E+000	3.50700E+003	3.79181E+002	1.00000E+000	9.01000E+002	4.80000E+001	1.30231E+005	1.55935E+000	1.90519E+001	2.11051E-002	2.10679E-002	5.13529E-002	5.11890E-002	2.63500E+004	8.88991E+001	6.57729E+001	7.70034E-003	7.70034E-003	6.05704E+005	1.54000E+002	4.50000E+001	0.00000E+000	8.74656E+001	1.38569E+002	1.40624E+002	1.00000E+002	4.29261E-001	4.72825E-002	0.00000E+000	2.85854E+002	8.96499E+000	4.52057E-001	9.46035E+001	1.59205E+002	1.64912E+002	2.85502E+002	6.16867E-001	4.99907E-001	8.82800E-004	-5.39142E+000	-1.31148E+002	1.47132E-002	-5.74371E+000	-1.44634E+002
1.45150E+002	5.75267E+002	8.89323E+001	6.57462E+001	1.25726E+000	1.15059E+000	5.18000E+003	4.17318E+002	1.00000E+000	9.02000E+002	2.10000E+001	1.30345E+005	1.44659E+000	2.39847E+001	1.74687E-002	1.59865E-002	5.56329E-002	4.70905E-002	2.63500E+004	8.88998E+001	6.57730E+001	7.70034E-003	7.70034E-003	6.05704E+005	1.54000E+002	4.60000E+001	0.00000E+000	1.17216E+002	2.41893E+002	2.32652E+002	1.00000E+002	6.92087E-001	3.78804E-002	0.00000E+000	1.08954E+000	5.88629E+000	5.66506E-001	9.46035E+001	1.59205E+002	1.64912E+002	2.85552E+002	6.16867E-001	4.99907E-001	4.43026E-002	2.92335E+002	1.24797E+002	1.47132E-002	-5.69366E+000	-1.44594E+002
1.26942E+002	5.52297E+002	8.89132E+001	6.57653E+001	1.39138E+000	1.33681E+000	6.30900E+003	3.99424E+002	1.00000E+000	9.03000E+002	2.40000E+001	1.30492E+005	1.86001E+000	2.35010E+001	1.75173E-002	1.68302E-002	5.80311E-002	5.37906E-002	2.63500E+004	8.89000E+001	6.57730E+001	7.70034E-003	7.70034E-003	6.05704E+005	1.54000E+002	4.70000E+001	0.00000E+000	1.18554E+002	2.42932E+002	2.08049E+002	1.00000E+002	6.66896E-001	2.60690E-002	0.00000E+000	9.24066E+000	5.91903E+000	5.10482E-001	9.46035E+001	1.59205E+002	1.64912E+002	2.85600E+002	6.16867E-001	4.99907E-001	2.00038E-002	9.24066E+000	-1.34706E+002	1.47132E-002	-5.64532E+000	-1.44543E+002
1.40289E+002	3.69632E+002	8.88698E+001	6.58449E+001	1.27418E+000	1.28136E+000	3.73900E+003	3.19049E+002	1.00000E+000	9.04000E+002	4.80000E+001	1.30665E+005	1.63269E+000	1.92258E+001	2.08379E-002	2.09553E-002	6.86608E-002	6.93971E-002	2.63500E+004	8.88999E+001	6.57724E+001	7.70034E-003	7.70034E-003	6.05704E+005	1.54000E+002	4.80000E+001	0.00000E+000	8.47358E+001	1.39857E+002	1.59095E+002	1.00000E+002	4.48547E-001	5.69101E-002	0.00000E+000	2.80136E+002	7.06878E+000	5.55251E-001	9.46035E+001	1.59205E+002	1.64912E+002	2.85655E+002	6.16867E-001	4.99907E-001	-2.80962E-003	-1.11091E+001	-1.33364E+002	1.47132E-002	-5.59064E+000	-1.44480E+002
1.31100E+002	3.47334E+002	8.88860E+001	6.58796E+001	1.29811E+000	1.34337E+000	3.73500E+003	3.54915E+002	1.00000E+000	9.05000E+002	5.40000E+001	1.30810E+005	1.74385E+000	1.86369E+001	2.12406E-002	2.19812E-002	7.12645E-002	7.60718E-002	2.63500E+004	8.88994E+001	6.57722E+001	7.70034E-003	7.70034E-003	6.05704E+005	1.54000E+002	4.90000E+001	0.00000E+000	8.90051E+001	1.29618E+002	1.32644E+002	1.00000E+002	4.11433E-001	7.51848E-002	0.00000E+000	2.83856E+002	9.62312E+000	4.08085E-001	9.46035E+001	1.59205E+002	1.64912E+002	2.85684E+002	6.16867E-001	4.99907E-001	-1.71350E-002	-7.38995E+000	-1.16031E+002	1.47132E-002	-5.56158E+000	-1.44453E+002
1.33229E+002	4.88578E+002	8.89213E+001	6.56544E+001	1.32500E+000	1.32404E+000	5.29200E+003	3.76533E+002	1.00000E+000	9.06000E+002	2.50000E+001	1.30916E+005	1.75436E+000	2.21038E+001	1.82141E-002	1.82008E-002	5.83434E-002	5.82631E-002	2.63500E+004	8.88992E+001	6.57721E+001	7.70034E-003	7.70034E-003	6.05704E+005	1.54000E+002	5.00000E+001	0.00000E+000	1.26532E+002	2.00120E+002	1.64667E+002	1.00000E+002	5.76420E-001	3.01584E-002	0.00000E+000	1.32551E+001	9.56329E+000	3.44980E-001	9.46035E+001	1.59205E+002	1.64912E+002	2.85730E+002	6.16867E-001	4.99907E-001	3.63562E-004	1.32551E+001	-1.12019E+002	1.47132E-002	-5.51520E+000	-1.44416E+002
1.44204E+002	5.03665E+002	8.89000E+001	6.56803E+001	1.32038E+000	1.20692E+000	4.97800E+003	7.46437E+002	1.00000E+000	9.07000E+002	2.30000E+001	1.31050E+005	1.59359E+000	2.24425E+001	1.87142E-002	1.71061E-002	7.07740E-002	5.95846E-002	2.63500E+004	8.88995E+001	6.57715E+001	7.70034E-003	7.70034E-003	6.05704E+005	1.54000E+002	5.10000E+001	0.00000E+000	1.40727E+002	2.24715E+002	1.52600E+002	1.00000E+002	6.08830E-001	7.60919E-002	0.00000E+000	3.52534E+001	1.04182E+001	3.26506E-001	9.46035E+001	1.59205E+002	1.64912E+002	2.85759E+002	6.16867E-001	4.99907E-001	4.48934E-002	3.52534E+001	-1.32865E+002	1.47132E-002	-5.48663E+000	-1.44383E+002
1.25566E+002	3.92032E+002	8.89193E+001	6.58189E+001	1.31055E+000	1.38287E+000	4.37000E+003	2.73261E+002	1.00000E+000	9.08000E+002	4.10000E+001	1.31213E+005	1.81232E+000	1.97998E+001	1.98250E-002	2.09190E-002	5.85435E-002	6.47623E-002	2.63500E+004	8.88993E+001	6.57725E+001	7.70034E-003	7.70034E-003	6.05704E+005	1.54000E+002	5.20000E+001	0.00000E+000	8.66210E+001	1.54462E+002	1.52736E+002	1.00000E+002	4.60844E-001	3.21105E-002	0.00000E+000	2.89509E+002	7.21446E+000	5.03230E-001	9.46035E+001	1.59205E+002	1.64912E+002	2.85793E+002	6.16867E-001	4.99907E-001	-2.68517E-002	-1.73615E+000	-1.01072E+002	1.47132E-002	-5.45294E+000	-1.44350E+002
1.37462E+002	5.04387E+002	8.89566E+001	6.57542E+001	1.32483E+000	1.23956E+000	5.12500E+003	4.30212E+002	1.00000E+000	9.09000E+002	2.60000E+001	1.31341E+005	1.64222E+000	2.24586E+001	1.85061E-002	1.73150E-002	5.92558E-002	5.22714E-002	2.63500E+004	8.88997E+001	6.57726E+001	7.70034E-003	7.70034E-003	6.05704E+005	1.54000E+002	5.30000E+001	0.00000E+000	1.11855E+002	2.13059E+002	1.89179E+002	1.00000E+002	6.02009E-001	3.76294E-002	0.00000E+000	6.57343E+000	6.91614E+000	4.84731E-001	9.46035E+001	1.59205E+002	1.64912E+002	2.85849E+002	6.16867E-001	4.99907E-001	3.32510E-002	2.97819E+002	1.41106E+002	1.47132E-002	-5.39606E+000	-1.44300E+002
1.37122E+002	3.88136E+002	8.88974E+001	6.58451E+001	1.22933E+000	1.19237E+000	3.54100E+003	3.20246E+002	1.00000E+000	9.10000E+002	4.60000E+001	1.31507E+005	1.46581E+000	1.97012E+001	2.06588E-002	2.00377E-002	6.18408E-002	5.84073E-002	2.63500E+004	8.89001E+001	6.57733E+001	7.70034E-003	7.70034E-003	6.05704E+005	1.54000E+002	5.40000E+001	0.00000E+000	9.04577E+001	1.58051E+002	1.49265E+002	1.00000E+002	4.65747E-001	5.00809E-002	0.00000E+000	1.35028E+000	8.65950E+000	4.65753E-001	9.46035E+001	1.59205E+002	1.64912E+002	2.85858E+002	6.16867E-001	4.99907E-001	1.52616E-002	1.35028E+000	-1.38066E+002	1.47132E-002	-5.38776E+000	-1.44281E+002
1.33733E+002	4.79334E+002	8.88931E+001	6.57026E+001	1.39710E+000	1.35129E+000	5.55600E+003	4.19888E+002	1.00000E+000	9.11000E+002	2.90000E+001	1.31632E+005	1.88790E+000	2.18937E+001	1.87434E-002	1.81288E-002	6.39376E-002	6.00074E-002	2.63500E+004	8.88999E+001	6.57730E+001	7.70034E-003	7.70034E-003	6.05704E+005	1.54000E+002	5.50000E+001	0.00000E+000	1.27974E+002	1.86123E+002	1.66667E+002	1.00000E+002	5.63877E-001	3.01444E-002	0.00000E+000	4.17963E+000	9.84888E+000	3.26921E-001	9.46035E+001	1.59205E+002	1.64912E+002	2.85891E+002	6.16867E-001	4.99907E-001	1.66674E-002	4.17963E+000	-1.36578E+002	1.47132E-002	-5.35480E+000	-1.44250E+002
1.34938E+002	4.80392E+002	8.89273E+001	6.56435E+001	1.27671E+000	1.24504E+000	4.74000E+003	4.52871E+002	1.00000E+000	9.12000E+002	2.90000E+001	1.31765E+005	1.58955E+000	2.19178E+001	1.85439E-002	1.80840E-002	5.18465E-002	4.94871E-002	2.63500E+004	8.89007E+001	6.57729E+001	7.70034E-003	7.70034E-003	6.05704E+005	1.54000E+002	5.60000E+001	0.00000E+000	1.08352E+002	2.09714E+002	1.65343E+002	1.00000E+002	5.66685E-001	2.86096E-002	0.00000E+000	1.65229E+001	7.69167E+000	4.53212E-001	9.46035E+001	1.59205E+002	1.64912E+002	2.86004E+002	6.16867E-001	4.99907E-001	1.25561E-002	1.65229E+001	-1.20325E+002	1.47132E-002	-5.24200E+000	-1.44143E+002
1.46434E+002	4.76768E+002	8.88943E+001	6.57643E+001	1.24436E+000	1.26851E+000	4.67300E+003	4.75775E+002	1.00000E+000	9.13000E+002	3.30000E+001	1.31914E+005	1.57848E+000	2.18350E+001	1.82032E-002	1.85565E-002	5.72838E-002	5.94023E-002	2.63500E+004	8.89008E+001	6.57721E+001	7.70034E-003	7.70034E-003	6.05704E+005	1.54000E+002	5.70000E+001	0.00000E+000	1.09763E+002	2.00003E+002	1.84474E+002	1.00000E+002	5.78691E-001	4.77741E-002	0.00000E+000	3.68524E+000	7.35331E+000	4.77453E-001	9.46035E+001	1.59205E+002	1.64912E+002	2.86085E+002	6.16867E-001	4.99907E-001	-9.60997E-003	3.68524E+000	-1.12122E+002	1.47132E-002	-5.16071E+000	-1.44055E+002
1.43842E+002	5.18704E+002	8.88675E+001	6.57353E+001	1.30418E+000	1.22084E+000	5.12600E+003	5.14199E+002	1.00000E+000	9.14000E+002	2.30000E+001	1.32047E+005	1.59219E+000	2.27751E+001	1.82158E-002	1.70517E-002	6.46061E-002	5.69653E-002	2.63500E+004	8.89007E+001	6.57721E+001	7.70034E-003	7.70034E-003	6.05704E+005	1.54000E+002	5.80000E+001	0.00000E+000	1.31788E+002	2.13484E+002	1.79331E+002	1.00000E+002	6.15254E-001	5.22678E-002	0.00000E+000	1.14223E+001	9.13338E+000	3.67021E-001	9.46035E+001	1.59205E+002	1.64912E+002	2.86130E+002	6.16867E-001	4.99907E-001	3.30054E-002	1.14223E+001	-1.45039E+002	1.47132E-002	-5.11505E+000	-1.44005E+002
1.37379E+002	4.95959E+002	8.89693E+001	6.56626E+001	1.38609E+000	1.34746E+000	5.68600E+003	2.87579E+002	1.00000E+000	9.15000E+002	2.20000E+001	1.32187E+005	1.86770E+000	2.22701E+001	1.83818E-002	1.78695E-002	6.22663E-002	5.90075E-002	2.63500E+004	8.89018E+001	6.57739E+001	7.70034E-003	7.70034E-003	6.05704E+005	1.54000E+002	5.90000E+001	0.00000E+000	1.28002E+002	2.15265E+002	1.72239E+002	1.00000E+002	6.04730E-001	2.83169E-002	0.00000E+000	1.62731E+001	8.49946E+000	3.74469E-001	9.46035E+001	1.59205E+002	1.64912E+002	2.86187E+002	6.16867E-001	4.99907E-001	1.41305E-002	1.62731E+001	-1.22080E+002	1.47132E-002	-5.05865E+000	-1.43966E+002
1.40185E+002	4.46803E+002	8.90548E+001	6.57032E+001	1.27812E+000	1.17181E+000	4.16100E+003	3.07623E+002	1.00000E+000	9.16000E+002	3.60000E+001	1.32341E+005	1.49770E+000	2.11377E+001	1.98140E-002	1.81659E-002	4.83174E-002	4.13331E-002	2.63500E+004	8.89013E+001	6.57742E+001	7.70034E-003	7.70034E-003	6.05704E+005	1.54000E+002	6.00000E+001	0.00000E+000	1.00562E+002	2.00016E+002	1.48501E+002	1.00000E+002	5.26662E-001	3.31686E-002	0.00000E+000	2.17287E+001	8.14371E+000	4.56867E-001	9.46035E+001	1.59205E+002	1.64912E+002	2.86223E+002	6.16867E-001	4.99907E-001	4.33938E-002	2.17287E+001	-1.44931E+002	1.47132E-002	-5.02277E+000	-1.43943E+002
1.35699E+002	4.43330E+002	8.88543E+001	6.57344E+001	1.26216E+000	1.30460E+000	4.52600E+003	3.96621E+002	1.00000E+000	9.17000E+002	3.80000E+001	1.32473E+005	1.64661E+000	2.10554E+001	1.87610E-002	1.93919E-002	5.68393E-002	6.04904E-002	2.63500E+004	8.89015E+001	6.57741E+001	7.70034E-003	7.70034E-003	6.05704E+005	1.54000E+002	6.10000E+001	0.00000E+000	1.09385E+002	1.62904E+002	1.75025E+002	1.00000E+002	5.23587E-001	4.34519E-002	0.00000E+000	2.81874E+002	7.82781E+000	4.55736E-001	9.46035E+001	1.59205E+002	1.64912E+002	2.86288E+002	6.16867E-001	4.99907E-001	-1.65345E-002	-9.37189E+000	-1.18583E+002	1.47132E-002	-4.95782E+000	-1.43846E+002
1.41403E+002	4.09822E+002	8.89943E+001	6.56880E+001	1.28095E+000	1.22332E+000	3.98500E+003	3.27253E+002	1.00000E+000	9.18000E+002	3.90000E+001	1.32611E+005	1.56701E+000	2.02441E+001	2.02916E-002	1.93788E-002	6.35192E-002	5.82500E-002	2.63500E+004	8.89019E+001	6.57733E+001	7.70034E-003	7.70034E-003	6.05704E+005	1.54000E+002	6.20000E+001	0.00000E+000	8.84174E+001	1.71026E+002	1.60238E+002	1.00000E+002	4.91143E-001	5.36887E-002	0.00000E+000	3.23798E+000	7.33237E+000	5.18505E-001	9.46035E+001	1.59205E+002	1.64912E+002	2.86366E+002	6.16867E-001	4.99907E-001	2.30103E-002	3.23798E+000	-1.43602E+002	1.47132E-002	-4.87994E+000	-1.43791E+002
1.39097E+002	3.64658E+002	8.88997E+001	6.58019E+001	1.20190E+000	1.14816E+000	3.14000E+003	2.69621E+002	1.00000E+000	9.19000E+002	5.10000E+001	1.32761E+005	1.37998E+000	1.90960E+001	2.14489E-002	2.04898E-002	5.79776E-002	5.32997E-002	2.63500E+004	8.89021E+001	6.57736E+001	7.70034E-003	7.70034E-003	6.05704E+005	1.54000E+002	6.30000E+001	0.00000E+000	8.15022E+001	1.53042E+002	1.36153E+002	1.00000E+002	4.34119E-001	5.72557E-002	0.00000E+000	6.95819E+000	8.96859E+000	4.77554E-001	9.46035E+001	1.59205E+002	1.64912E+002	2.86444E+002	6.16867E-001	4.99907E-001	2.28690E-002	6.95819E+000	-1.39729E+002	1.47132E-002	-4.80157E+000	-1.43696E+002
1.30910E+002	4.06981E+002	8.89840E+001	6.57425E+001	1.38098E+000	1.27065E+000	4.39600E+003	2.99760E+002	1.00000E+000	9.20000E+002	3.80000E+001	1.32884E+005	1.75474E+000	2.01738E+001	2.08285E-002	1.91645E-002	6.99812E-002	5.97690E-002	2.63500E+004	8.89017E+001	6.57740E+001	7.70034E-003	7.70034E-003	6.05704E+005	1.54000E+002	6.40000E+001	0.00000E+000	1.02407E+002	1.75039E+002	1.54354E+002	1.00000E+002	5.06004E-001	4.49174E-002	0.00000E+000	7.35834E+000	8.63457E+000	4.19220E-001	9.46035E+001	1.59205E+002	1.64912E+002	2.86500E+002	6.16867E-001	4.99907E-001	4.16075E-002	2.98604E+002	1.33717E+002	1.47132E-002	-4.74567E+000	-1.43655E+002
1.35411E+002	5.80055E+002	8.89154E+001	6.56648E+001	1.26774E+000	1.25893E+000	5.74700E+003	4.73367E+002	1.00000E+000	9.21000E+002	1.30000E+001	1.32997E+005	1.59599E+000	2.40843E+001	1.67228E-002	1.66066E-002	5.68055E-002	5.60564E-002	2.63500E+004	8.89017E+001	6.57735E+001	7.70034E-003	7.70034E-003	6.05704E+005	1.54000E+002	6.50000E+001	0.00000E+000	1.40779E+002	2.56259E+002	1.89998E+002	1.00000E+002	6.88811E-001	3.88600E-002	0.00000E+000	2.33425E+001	7.79389E+000	4.06197E-001	9.46035E+001	1.59205E+002	1.64912E+002	2.86572E+002	6.16867E-001	4.99907E-001	3.48777E-003	2.33425E+001	-1.04893E+002	1.47132E-002	-4.67389E+000	-1.43573E+002
1.38036E+002	4.69503E+002	8.90430E+001	6.57478E+001	1.33836E+000	1.23721E+000	4.80900E+003	5.46738E+002	1.00000E+000	9.22000E+002	2.90000E+001	1.33155E+005	1.65583E+000	2.16680E+001	1.92995E-002	1.78409E-002	6.05870E-002	5.22686E-002	2.63500E+004	8.89020E+001	6.57737E+001	7.70034E-003	7.70034E-003	6.05704E+005	1.54000E+002	6.60000E+001	0.00000E+000	1.03499E+002	2.09227E+002	1.66469E+002	1.00000E+002	5.61558E-001	5.12198E-002	0.00000E+000	1.61523E+001	7.21228E+000	4.79857E-001	9.46035E+001	1.59205E+002	1.64912E+002	2.86651E+002	6.16867E-001	4.99907E-001	3.92724E-002	3.07398E+002	1.44796E+002	1.47132E-002	-4.59454E+000	-1.43513E+002
1.39436E+002	4.53081E+002	8.89425E+001	6.57291E+001	1.24142E+000	1.20367E+000	4.21200E+003	4.24487E+002	1.00000E+000	9.23000E+002	3.60000E+001	1.33307E+005	1.49426E+000	2.12857E+001	1.91282E-002	1.85466E-002	5.51659E-002	5.20841E-002	2.63500E+004	8.89016E+001	6.57738E+001	7.70034E-003	7.70034E-003	6.05704E+005	1.54000E+002	6.70000E+001	0.00000E+000	9.85321E+001	2.06821E+002	1.52043E+002	1.00000E+002	5.36306E-001	3.89084E-002	0.00000E+000	2.24660E+001	7.62289E+000	4.85118E-001	9.46035E+001	1.59205E+002	1.64912E+002	2.86699E+002	6.16867E-001	4.99907E-001	1.54379E-002	2.24660E+001	-1.17127E+002	1.47132E-002	-4.54645E+000	-1.43449E+002
1.36578E+002	3.79081E+002	8.89746E+001	6.55960E+001	1.35433E+000	1.28633E+000	4.07200E+003	3.86748E+002	1.00000E+000	9.24000E+002	4.80000E+001	1.33462E+005	1.74211E+000	1.94700E+001	2.12236E-002	2.01580E-002	6.35351E-002	5.76978E-002	2.63500E+004	8.89010E+001	6.57742E+001	7.70034E-003	7.70034E-003	6.05704E+005	1.54000E+002	6.80000E+001	0.00000E+000	9.81082E+001	1.41273E+002	1.46333E+002	1.00000E+002	4.51757E-001	4.60746E-002	0.00000E+000	2.83896E+002	9.17763E+000	4.09804E-001	9.46035E+001	1.59205E+002	1.64912E+002	2.86764E+002	6.16867E-001	4.99907E-001	2.57498E-002	2.83896E+002	1.34426E+002	1.47132E-002	-4.48151E+000	-1.43391E+002
1.40028E+002	4.82502E+002	8.88788E+001	6.57344E+001	1.23803E+000	1.20338E+000	4.47600E+003	4.10981E+002	1.00000E+000	9.25000E+002	3.20000E+001	1.33582E+005	1.48981E+000	2.19659E+001	1.85048E-002	1.79869E-002	5.89521E-002	5.58779E-002	2.63500E+004	8.89001E+001	6.57745E+001	7.70034E-003	7.70034E-003	6.05704E+005	1.54000E+002	6.90000E+001	0.00000E+000	1.20459E+002	1.91547E+002	1.78476E+002	1.00000E+002	5.74713E-001	5.17372E-002	0.00000E+000	2.43890E+000	8.90054E+000	4.03042E-001	9.46035E+001	1.59205E+002	1.64912E+002	2.86830E+002	6.16867E-001	4.99907E-001	1.41912E-002	2.43890E+000	-1.35956E+002	1.47132E-002	-4.41583E+000	-1.43308E+002
1.40218E+002	4.12275E+002	8.89151E+001	6.57042E+001	1.26230E+000	1.20087E+000	3.88700E+003	4.15949E+002	1.00000E+000	9.26000E+002	4.10000E+001	1.33729E+005	1.51586E+000	2.03046E+001	2.02467E-002	1.92614E-002	6.19226E-002	5.63930E-002	2.63500E+004	8.88995E+001	6.57744E+001	7.70034E-003	7.70034E-003	6.05704E+005	1.54000E+002	7.00000E+001	0.00000E+000	8.81669E+001	1.50626E+002	1.82481E+002	1.00000E+002	4.92052E-001	7.23965E-002	0.00000E+000	2.79066E+002	6.19229E+000	6.21659E-001	9.46035E+001	1.59205E+002	1.64912E+002	2.86874E+002	6.16867E-001	4.99907E-001	2.49397E-002	2.79066E+002	1.30386E+002	1.47132E-002	-4.37115E+000	-1.43270E+002
1.28142E+002	4.12157E+002	8.89317E+001	6.56460E+001	1.37554E+000	1.32033E+000	4.60800E+003	4.23633E+002	1.00000E+000	9.27000E+002	4.00000E+001	1.33864E+005	1.81616E+000	2.03017E+001	2.02636E-002	1.94503E-002	7.02067E-002	6.49373E-002	2.63500E+004	8.88990E+001	6.57743E+001	7.70034E-003	7.70034E-003	6.05704E+005	1.54000E+002	7.10000E+001	0.00000E+000	1.06151E+002	1.65847E+002	1.46369E+002	1.00000E+002	4.90534E-001	5.90944E-002	0.00000E+000	7.23773E+000	9.68582E+000	3.65022E-001	9.46035E+001	1.59205E+002	1.64912E+002	2.86906E+002	6.16867E-001	4.99907E-001	2.04774E-002	7.23773E+000	-1.37167E+002	1.47132E-002	-4.33966E+000	-1.43242E+002
1.34506E+002	3.45462E+002	8.89039E+001	6.57540E+001	1.31271E+000	1.24591E+000	3.50000E+003	3.94486E+002	1.00000E+000	9.28000E+002	5.30000E+001	1.34019E+005	1.63553E+000	1.85866E+001	2.21889E-002	2.10598E-002	6.77791E-002	6.14561E-002	2.63500E+004	8.88997E+001	6.57740E+001	7.70034E-003	7.70034E-003	6.05704E+005	1.54000E+002	7.20000E+001	0.00000E+000	7.56626E+001	1.44810E+002	1.38800E+002	1.00000E+002	4.20377E-001	7.00126E-002	0.00000E+000	2.19403E+000	7.73310E+000	5.24595E-001	9.46035E+001	1.59205E+002	1.64912E+002	2.86968E+002	6.16867E-001	4.99907E-001	2.61075E-002	2.93440E+002	1.43639E+002	1.47132E-002	-4.27716E+000	-1.43173E+002
1.26290E+002	3.36391E+002	8.88983E+001	6.58429E+001	1.26900E+000	1.26505E+000	3.34800E+003	2.62729E+002	1.00000E+000	9.29000E+002	5.80000E+001	1.34172E+005	1.60534E+000	1.83410E+001	2.19315E-002	2.18632E-002	6.26922E-002	6.23291E-002	2.63500E+004	8.88995E+001	6.57738E+001	7.70034E-003	7.70034E-003	6.05704E+005	1.54000E+002	7.30000E+001	0.00000E+000	7.18468E+001	1.16295E+002	1.53059E+002	1.00000E+002	3.98306E-001	5.59030E-002	0.00000E+000	2.75154E+002	6.27056E+000	6.61473E-001	9.46035E+001	1.59205E+002	1.64912E+002	2.87054E+002	6.16867E-001	4.99907E-001	1.55887E-003	-1.60913E+001	-1.42492E+002	1.47132E-002	-4.19122E+000	-1.43085E+002
1.30816E+002	3.15704E+002	8.89082E+001	6.58230E+001	1.28821E+000	1.20345E+000	3.03800E+003	3.45127E+002	1.00000E+000	9.30000E+002	6.20000E+001	1.34322E+005	1.55030E+000	1.77680E+001	2.33719E-002	2.18340E-002	6.35293E-002	5.60535E-002	2.63500E+004	8.88988E+001	6.57736E+001	7.70034E-003	7.70034E-003	6.05704E+005	1.54000E+002	7.40000E+001	0.00000E+000	7.71715E+001	1.12170E+002	1.39126E+002	1.00000E+002	3.83954E-001	6.02935E-002	0.00000E+000	2.75239E+002	7.84101E+000	5.55323E-001	9.46035E+001	1.59205E+002	1.64912E+002	2.87125E+002	6.16867E-001	4.99907E-001	3.40190E-002	2.75239E+002	1.17788E+002	1.47132E-002	-4.12091E+000	-1.43016E+002
1.34243E+002	2.81398E+002	8.89680E+001	6.59016E+001	1.25200E+000	1.22978E+000	2.68700E+003	2.30029E+002	1.00000E+000	9.31000E+002	7.30000E+001	1.34472E+005	1.53968E+000	1.67749E+001	2.41529E-002	2.37243E-002	6.99632E-002	6.76665E-002	2.63500E+004	8.88990E+001	6.57739E+001	7.70034E-003	7.70034E-003	6.05704E+005	1.54000E+002	7.50000E+001	0.00000E+000	6.44046E+001	9.92942E+001	1.18391E+002	1.00000E+002	3.29753E-001	7.79869E-002	0.00000E+000	2.78182E+002	8.34473E+000	5.54836E-001	9.46035E+001	1.59205E+002	1.64912E+002	2.87176E+002	6.16867E-001	4.99907E-001	8.95255E-003	2.78182E+002	1.44757E+002	1.47132E-002	-4.06915E+000	-1.42973E+002
1.32971E+002	2.99219E+002	8.89895E+001	6.57700E+001	1.24326E+000	1.23805E+000	2.86000E+003	2.17396E+002	1.00000E+000	9.32000E+002	7.00000E+001	1.34602E+005	1.53921E+000	1.72979E+001	2.32476E-002	2.31502E-002	5.82479E-002	5.78042E-002	2.63500E+004	8.88988E+001	6.57700E+001	7.70034E-003	7.70034E-003	6.05704E+005	1.54000E+002	7.60000E+001	0.00000E+000	6.59561E+001	1.03645E+002	1.31212E+002	1.00000E+002	3.51372E-001	6.07606E-002	0.00000E+000	2.76165E+002	7.31157E+000	6.13787E-001	9.46035E+001	1.59205E+002	1.64912E+002	2.87197E+002	6.16867E-001	4.99907E-001	2.09938E-003	-1.50805E+001	-1.42010E+002	1.47132E-002	-4.04816E+000	-1.42957E+002
1.25463E+002	2.71891E+002	8.89497E+001	6.58424E+001	1.30234E+000	1.35476E+000	2.95000E+003	1.91992E+002	1.00000E+000	9.33000E+002	7.70000E+001	1.34745E+005	1.76436E+000	1.64891E+001	2.39780E-002	2.49432E-002	6.77117E-002	7.28849E-002	2.63500E+004	8.88987E+001	6.57715E+001	7.70034E-003	7.70034E-003	6.05704E+005	1.54000E+002	7.70000E+001	0.00000E+000	5.92928E+001	7.97577E+001	1.34991E+002	1.00000E+002	3.19411E-001	6.07713E-002	0.00000E+000	2.65782E+002	5.55124E+000	7.95995E-001	9.46035E+001	1.59205E+002	1.64912E+002	2.87247E+002	6.16867E-001	4.99907E-001	-1.97298E-002	-2.54633E+001	-1.31637E+002	1.47132E-002	-3.99835E+000	-1.42900E+002
1.37433E+002	2.86839E+002	8.89334E+001	6.58942E+001	1.21162E+000	1.20121E+000	2.59200E+003	3.74255E+002	1.00000E+000	9.34000E+002	7.40000E+001	1.34888E+005	1.45541E+000	1.69363E+001	2.37984E-002	2.35940E-002	7.99996E-002	7.86995E-002	2.63500E+004	8.88984E+001	6.57720E+001	7.70034E-003	7.70034E-003	6.05704E+005	1.54000E+002	7.80000E+001	0.00000E+000	6.09551E+001	9.32810E+001	1.36946E+002	1.00000E+002	3.39633E-001	1.20923E-001	0.00000E+000	2.71149E+002	6.47166E+000	7.28413E-001	9.46035E+001	1.59205E+002	1.64912E+002	2.87311E+002	6.16867E-001	4.99907E-001	4.31382E-003	2.71149E+002	1.42131E+002	1.47132E-002	-3.93488E+000	-1.42833E+002
1.19117E+002	2.67184E+002	8.88648E+001	6.59120E+001	1.40771E+000	1.32120E+000	3.03900E+003	2.22604E+002	1.00000E+000	9.35000E+002	7.70000E+001	1.35033E+005	1.85987E+000	1.63458E+001	2.55357E-002	2.39665E-002	8.39540E-002	7.44617E-002	2.63500E+004	8.88989E+001	6.57715E+001	7.70034E-003	7.70034E-003	6.05704E+005	1.54000E+002	7.90000E+001	0.00000E+000	5.15728E+001	9.56734E+001	1.22511E+002	1.00000E+002	3.14739E-001	7.63341E-002	0.00000E+000	2.78519E+002	6.16120E+000	7.06611E-001	9.46035E+001	1.59205E+002	1.64912E+002	2.87366E+002	6.16867E-001	4.99907E-001	3.17012E-002	2.78519E+002	1.23327E+002	1.47132E-002	-3.87994E+000	-1.42767E+002
1.29948E+002	3.81740E+002	8.88891E+001	6.58741E+001	1.29323E+000	1.25799E+000	3.84600E+003	4.18157E+002	1.00000E+000	9.36000E+002	4.70000E+001	1.35150E+005	1.62688E+000	1.95382E+001	2.08531E-002	2.02850E-002	6.40764E-002	6.08350E-002	2.63500E+004	8.88993E+001	6.57699E+001	7.70034E-003	7.70034E-003	6.05704E+005	1.54000E+002	8.00000E+001	0.00000E+000	9.08023E+001	1.19597E+002	1.73366E+002	1.00000E+002	4.48133E-001	5.77741E-002	0.00000E+000	2.68426E+002	6.03946E+000	6.40780E-001	9.46035E+001	1.59205E+002	1.64912E+002	2.87396E+002	6.16867E-001	4.99907E-001	1.38106E-002	2.68426E+002	1.30394E+002	1.47132E-002	-3.84943E+000	-1.42741E+002
1.26372E+002	4.20452E+002	8.89514E+001	6.59006E+001	1.32181E+000	1.28275E+000	4.39800E+003	4.60935E+002	1.00000E+000	9.37000E+002	3.60000E+001	1.35276E+005	1.69555E+000	2.05049E+001	1.99316E-002	1.93425E-002	7.43075E-002	7.01525E-002	2.63500E+004	8.88989E+001	6.57702E+001	7.70034E-003	7.70034E-003	6.05704E+005	1.54000E+002	8.10000E+001	0.00000E+000	8.96404E+001	1.48843E+002	1.92496E+002	1.00000E+002	5.03125E-001	6.42018E-002	0.00000E+000	2.76574E+002	5.48511E+000	6.59778E-001	9.46035E+001	1.59205E+002	1.64912E+002	2.87434E+002	6.16867E-001	4.99907E-001	1.49983E-002	2.76574E+002	1.37402E+002	1.47132E-002	-3.81183E+000	-1.42713E+002
1.25112E+002	3.29082E+002	8.88839E+001	6.58989E+001	1.36214E+000	1.30765E+000	3.60700E+003	3.31632E+002	1.00000E+000	9.38000E+002	5.10000E+001	1.35436E+005	1.78121E+000	1.81406E+001	2.26803E-002	2.17731E-002	7.38894E-002	6.83976E-002	2.63500E+004	8.88998E+001	6.57703E+001	7.70034E-003	7.70034E-003	6.05704E+005	1.54000E+002	8.20000E+001	0.00000E+000	7.46510E+001	1.06787E+002	1.53770E+002	1.00000E+002	3.91241E-001	6.80488E-002	0.00000E+000	2.70533E+002	5.90138E+000	6.77149E-001	9.46035E+001	1.59205E+002	1.64912E+002	2.87490E+002	6.16867E-001	4.99907E-001	2.04078E-002	2.70533E+002	1.26207E+002	1.47132E-002	-3.75592E+000	-1.42646E+002
1.31633E+002	3.24032E+002	8.87849E+001	6.59154E+001	1.23244E+000	1.26751E+000	3.14300E+003	3.24591E+002	1.00000E+000	9.39000E+002	5.30000E+001	1.35573E+005	1.56213E+000	1.80009E+001	2.19834E-002	2.26088E-002	6.20802E-002	6.54108E-002	2.63500E+004	8.88994E+001	6.57695E+001	7.70034E-003	7.70034E-003	6.05704E+005	1.54000E+002	8.30000E+001	0.00000E+000	7.77941E+001	1.11022E+002	1.41423E+002	1.00000E+002	3.85962E-001	5.80916E-002	0.00000E+000	2.74209E+002	7.53634E+000	5.68039E-001	9.46035E+001	1.59205E+002	1.64912E+002	2.87521E+002	6.16867E-001	4.99907E-001	-1.40245E-002	-1.70368E+001	-1.28626E+002	1.47132E-002	-3.72418E+000	-1.42599E+002
1.30336E+002	3.21315E+002	8.88527E+001	6.59553E+001	1.27537E+000	1.24426E+000	3.16000E+003	1.84254E+002	1.00000E+000	9.40000E+002	5.10000E+001	1.35710E+005	1.58689E+000	1.79253E+001	2.26878E-002	2.21343E-002	5.99398E-002	5.72816E-002	2.63500E+004	8.88991E+001	6.57689E+001	7.70034E-003	7.70034E-003	6.05704E+005	1.54000E+002	8.40000E+001	0.00000E+000	7.20409E+001	1.13305E+002	1.40724E+002	1.00000E+002	3.80950E-001	3.95568E-002	0.00000E+000	2.77230E+002	7.13367E+000	5.98487E-001	9.46035E+001	1.59205E+002	1.64912E+002	2.87535E+002	6.16867E-001	4.99907E-001	1.23490E-002	2.77230E+002	1.40596E+002	1.47132E-002	-3.71075E+000	-1.42595E+002
1.37530E+002	3.77675E+002	8.88846E+001	6.58264E+001	1.36524E+000	1.22430E+000	3.90100E+003	3.70753E+002	1.00000E+000	9.41000E+002	4.20000E+001	1.35841E+005	1.67147E+000	1.94339E+001	2.18585E-002	1.96020E-002	7.08942E-002	5.77406E-002	2.63500E+004	8.88998E+001	6.57683E+001	7.70034E-003	7.70034E-003	6.05704E+005	1.54000E+002	8.50000E+001	0.00000E+000	8.27769E+001	1.50614E+002	1.69557E+002	1.00000E+002	4.70836E-001	4.88840E-002	0.00000E+000	2.84056E+002	6.41263E+000	5.99221E-001	9.46035E+001	1.59205E+002	1.64912E+002	2.87577E+002	6.16867E-001	4.99907E-001	5.44255E-002	2.84056E+002	1.06411E+002	1.47132E-002	-3.66803E+000	-1.42560E+002
1.33023E+002	3.89930E+002	8.88164E+001	6.58688E+001	1.34531E+000	1.22229E+000	3.96900E+003	5.03572E+002	1.00000E+000	9.42000E+002	4.20000E+001	1.35980E+005	1.64436E+000	1.97466E+001	2.13542E-002	1.94014E-002	7.43742E-002	6.19856E-002	2.63500E+004	8.89002E+001	6.57693E+001	7.70034E-003	7.70034E-003	6.05704E+005	1.54000E+002	8.60000E+001	0.00000E+000	9.06704E+001	1.39101E+002	1.64520E+002	1.00000E+002	4.60967E-001	7.09994E-002	0.00000E+000	2.78892E+002	6.98060E+000	5.45730E-001	9.46035E+001	1.59205E+002	1.64912E+002	2.87624E+002	6.16867E-001	4.99907E-001	4.79144E-002	2.78892E+002	1.07789E+002	1.47132E-002	-3.62164E+000	-1.42502E+002
1.26293E+002	3.97834E+002	8.89344E+001	6.58419E+001	1.26114E+000	1.32354E+000	4.10500E+003	2.69643E+002	1.00000E+000	9.43000E+002	4.10000E+001	1.36121E+005	1.66917E+000	1.99458E+001	1.96838E-002	2.06576E-002	5.38371E-002	5.88900E-002	2.63500E+004	8.88998E+001	6.57696E+001	7.70034E-003	7.70034E-003	6.05704E+005	1.54000E+002	8.70000E+001	0.00000E+000	9.11731E+001	1.39968E+002	1.66302E+002	1.00000E+002	4.64627E-001	2.80185E-002	0.00000E+000	2.78764E+002	6.81404E+000	5.49731E-001	9.46035E+001	1.59205E+002	1.64912E+002	2.87681E+002	6.16867E-001	4.99907E-001	-2.41413E-002	-1.24819E+001	-1.14426E+002	1.47132E-002	-3.56403E+000	-1.42463E+002
1.35455E+002	4.29216E+002	8.88143E+001	6.58572E+001	1.21437E+000	1.22069E+000	3.96200E+003	2.09934E+002	1.00000E+000	9.44000E+002	3.60000E+001	1.36256E+005	1.48237E+000	2.07175E+001	1.92928E-002	1.93931E-002	4.79568E-002	4.84113E-002	2.63500E+004	8.88999E+001	6.57701E+001	7.70034E-003	7.70034E-003	6.05704E+005	1.54000E+002	8.80000E+001	0.00000E+000	9.62731E+001	1.54139E+002	1.81556E+002	1.00000E+002	5.04899E-001	3.12298E-002	0.00000E+000	2.80028E+002	6.74217E+000	5.65529E-001	9.46035E+001	1.59205E+002	1.64912E+002	2.87739E+002	6.16867E-001	4.99907E-001	-2.59243E-003	-1.12175E+001	-1.33669E+002	1.47132E-002	-3.50616E+000	-1.42386E+002
1.32195E+002	4.33482E+002	8.88821E+001	6.57966E+001	1.23875E+000	1.22860E+000	4.10300E+003	4.14487E+002	1.00000E+000	9.45000E+002	3.60000E+001	1.36392E+005	1.52193E+000	2.08202E+001	1.93389E-002	1.91805E-002	5.98457E-002	5.89264E-002	2.63500E+004	8.88996E+001	6.57697E+001	7.70034E-003	7.70034E-003	6.05704E+005	1.54000E+002	8.90000E+001	0.00000E+000	9.37040E+001	1.44194E+002	2.03628E+002	1.00000E+002	5.15193E-001	5.15681E-002	0.00000E+000	2.72771E+002	5.37798E+000	6.96693E-001	9.46035E+001	1.59205E+002	1.64912E+002	2.87771E+002	6.16867E-001	4.99907E-001	4.11182E-003	2.72771E+002	1.43951E+002	1.47132E-002	-3.47491E+000	-1.42367E+002
1.25268E+002	4.26241E+002	8.88481E+001	6.58798E+001	1.27755E+000	1.38570E+000	4.64700E+003	3.37345E+002	1.00000E+000	9.46000E+002	3.70000E+001	1.36534E+005	1.77031E+000	2.06456E+001	1.87410E-002	2.03275E-002	6.38284E-002	7.45546E-002	2.63500E+004	8.88993E+001	6.57696E+001	7.70034E-003	7.70034E-003	6.05704E+005	1.54000E+002	9.00000E+001	0.00000E+000	9.63449E+001	1.43629E+002	1.99062E+002	1.00000E+002	5.12498E-001	4.97415E-002	0.00000E+000	2.72759E+002	5.30121E+000	6.64125E-001	9.46035E+001	1.59205E+002	1.64912E+002	2.87833E+002	6.16867E-001	4.99907E-001	-4.06078E-002	-1.84868E+001	-1.04436E+002	1.47132E-002	-3.41241E+000	-1.42297E+002
1.25586E+002	3.80836E+002	8.88570E+001	6.58171E+001	1.27345E+000	1.19610E+000	3.60600E+003	1.74251E+002	1.00000E+000	9.47000E+002	4.40000E+001	1.36681E+005	1.52316E+000	1.95150E+001	2.12064E-002	1.99183E-002	5.47560E-002	4.88450E-002	2.63500E+004	8.88993E+001	6.57699E+001	7.70034E-003	7.70034E-003	6.05704E+005	1.54000E+002	9.10000E+001	0.00000E+000	7.87992E+001	1.43969E+002	1.62461E+002	1.00000E+002	4.50109E-001	3.24295E-002	0.00000E+000	2.84277E+002	6.62742E+000	6.03051E-001	9.46035E+001	1.59205E+002	1.64912E+002	2.87859E+002	6.16867E-001	4.99907E-001	3.13213E-002	2.84277E+002	1.29453E+002	1.47132E-002	-3.38605E+000	-1.42273E+002
1.36303E+002	4.34818E+002	8.89231E+001	6.58889E+001	1.28293E+000	1.17057E+000	4.05500E+003	2.97971E+002	1.00000E+000	9.48000E+002	3.90000E+001	1.36814E+005	1.50176E+000	2.08523E+001	2.01469E-002	1.83824E-002	6.57184E-002	5.52878E-002	2.63500E+004	8.88993E+001	6.57707E+001	7.70034E-003	7.70034E-003	6.05704E+005	1.54000E+002	9.20000E+001	0.00000E+000	8.73439E+001	1.59517E+002	1.90924E+002	1.00000E+002	5.11199E-001	5.05904E-002	0.00000E+000	2.81586E+002	5.83158E+000	6.46294E-001	9.46035E+001	1.59205E+002	1.64912E+002	2.87915E+002	6.16867E-001	4.99907E-001	4.57954E-002	2.81586E+002	1.12574E+002	1.47132E-002	-3.33063E+000	-1.42227E+002
1.32777E+002	4.32717E+002	8.88288E+001	6.58659E+001	1.29520E+000	1.22478E+000	4.25900E+003	5.09102E+002	1.00000E+000	9.49000E+002	3.40000E+001	1.36951E+005	1.58634E+000	2.08019E+001	1.98465E-002	1.87675E-002	7.21599E-002	6.48478E-002	2.63500E+004	8.88999E+001	6.57718E+001	7.70034E-003	7.70034E-003	6.05704E+005	1.54000E+002	9.30000E+001	0.00000E+000	1.03292E+002	1.34049E+002	2.01296E+002	1.00000E+002	5.12063E-001	7.54578E-002	0.00000E+000	2.67858E+002	5.52385E+000	6.65757E-001	9.46035E+001	1.59205E+002	1.64912E+002	2.87943E+002	6.16867E-001	4.99907E-001	2.79433E-002	2.67858E+002	1.16304E+002	1.47132E-002	-3.30206E+000	-1.42184E+002
1.25407E+002	3.47313E+002	8.88771E+001	6.59376E+001	1.33992E+000	1.30634E+000	3.74500E+003	2.89822E+002	1.00000E+000	9.50000E+002	5.10000E+001	1.37103E+005	1.75039E+000	1.86363E+001	2.18954E-002	2.13467E-002	6.55091E-002	6.24669E-002	2.63500E+004	8.89000E+001	6.57733E+001	7.70034E-003	7.70034E-003	6.05704E+005	1.54000E+002	9.40000E+001	0.00000E+000	8.41995E+001	1.24892E+002	1.43973E+002	1.00000E+002	4.12972E-001	3.24190E-002	0.00000E+000	2.79704E+002	7.73667E+000	5.06911E-001	9.46035E+001	1.59205E+002	1.64912E+002	2.87985E+002	6.16867E-001	4.99907E-001	1.26895E-002	2.79704E+002	1.42742E+002	1.47132E-002	-3.26080E+000	-1.42149E+002
1.30364E+002	4.32835E+002	8.89568E+001	6.59458E+001	1.29086E+000	1.26769E+000	4.36700E+003	5.22671E+002	1.00000E+000	9.51000E+002	4.00000E+001	1.37228E+005	1.63642E+000	2.08047E+001	1.95339E-002	1.91833E-002	6.21830E-002	6.00919E-002	2.63500E+004	8.89002E+001	6.57740E+001	7.70034E-003	7.70034E-003	6.05704E+005	1.54000E+002	9.50000E+001	0.00000E+000	9.06321E+001	1.57843E+002	1.98480E+002	1.00000E+002	5.21780E-001	5.13895E-002	0.00000E+000	2.78974E+002	5.49479E+000	6.60949E-001	9.46035E+001	1.59205E+002	1.64912E+002	2.88028E+002	6.16867E-001	4.99907E-001	9.05565E-003	2.78974E+002	1.45453E+002	1.47132E-002	-3.21710E+000	-1.42118E+002
1.35997E+002	4.19884E+002	8.88780E+001	6.58614E+001	1.23238E+000	1.18492E+000	3.81700E+003	2.84732E+002	1.00000E+000	9.52000E+002	4.00000E+001	1.37360E+005	1.46028E+000	2.04911E+001	1.99473E-002	1.91792E-002	5.75968E-002	5.35385E-002	2.63500E+004	8.89001E+001	6.57740E+001	7.70034E-003	7.70034E-003	6.05704E+005	1.54000E+002	9.60000E+001	0.00000E+000	8.46834E+001	1.44824E+002	1.92699E+002	1.00000E+002	4.92643E-001	4.26548E-002	0.00000E+000	2.76678E+002	5.56421E+000	6.98146E-001	9.46035E+001	1.59205E+002	1.64912E+002	2.88056E+002	6.16867E-001	4.99907E-001	1.96325E-002	2.76678E+002	1.33094E+002	1.47132E-002	-3.19000E+000	-1.42080E+002
1.22772E+002	3.51792E+002	8.88206E+001	6.58820E+001	1.34485E+000	1.28068E+000	3.74200E+003	4.42533E+002	1.00000E+000	9.53000E+002	4.50000E+001	1.37500E+005	1.72233E+000	1.87561E+001	2.19848E-002	2.09358E-002	7.62006E-002	6.94286E-002	2.63500E+004	8.89008E+001	6.57737E+001	7.70034E-003	7.70034E-003	6.05704E+005	1.54000E+002	9.70000E+001	0.00000E+000	8.59229E+001	1.05416E+002	1.65568E+002	1.00000E+002	4.16610E-001	7.55511E-002	0.00000E+000	2.65808E+002	5.77740E+000	6.79089E-001	9.46035E+001	1.59205E+002	1.64912E+002	2.88088E+002	6.16867E-001	4.99907E-001	2.44412E-002	2.65808E+002	1.17625E+002	1.47132E-002	-3.15729E+000	-1.42038E+002
1.28145E+002	3.79292E+002	8.89382E+001	6.58563E+001	1.30375E+000	1.31470E+000	4.01200E+003	3.83090E+002	1.00000E+000	9.54000E+002	4.10000E+001	1.37634E+005	1.71404E+000	1.94754E+001	2.05833E-002	2.07561E-002	6.83955E-002	6.94906E-002	2.63500E+004	8.89006E+001	6.57746E+001	7.70034E-003	7.70034E-003	6.05704E+005	1.54000E+002	9.80000E+001	0.00000E+000	8.85720E+001	1.27501E+002	1.70232E+002	1.00000E+002	4.51231E-001	5.57927E-002	0.00000E+000	2.73464E+002	6.17846E+000	6.13269E-001	9.46035E+001	1.59205E+002	1.64912E+002	2.88140E+002	6.16867E-001	4.99907E-001	-4.17921E-003	-1.77815E+001	-1.38748E+002	1.47132E-002	-3.10529E+000	-1.42005E+002
1.28961E+002	4.12890E+002	8.88530E+001	6.58943E+001	1.35241E+000	1.28946E+000	4.44100E+003	3.93186E+002	1.00000E+000	9.55000E+002	3.70000E+001	1.37769E+005	1.74387E+000	2.03197E+001	2.02940E-002	1.93493E-002	6.39330E-002	5.84421E-002	2.63500E+004	8.89004E+001	6.57752E+001	7.70034E-003	7.70034E-003	6.05704E+005	1.54000E+002	9.90000E+001	0.00000E+000	9.54970E+001	1.40920E+002	1.95091E+002	1.00000E+002	5.03750E-001	4.03500E-002	0.00000E+000	2.72966E+002	5.47382E+000	6.57931E-001	9.46035E+001	1.59205E+002	1.64912E+002	2.88214E+002	6.16867E-001	4.99907E-001	2.38298E-002	2.72966E+002	1.25365E+002	1.47132E-002	-3.03180E+000	-1.41917E+002
1.31283E+002	3.33240E+002	8.90156E+001	6.57249E+001	1.28385E+000	1.17212E+000	3.11600E+003	1.96735E+002	1.00000E+000	9.56000E+002	5.30000E+001	1.37922E+005	1.50483E+000	1.82549E+001	2.29994E-002	2.09978E-002	6.24131E-002	5.28088E-002	2.63500E+004	8.89009E+001	6.57754E+001	7.70034E-003	7.70034E-003	6.05704E+005	1.54000E+002	1.00000E+002	0.00000E+000	7.88440E+001	1.13880E+002	1.45862E+002	1.00000E+002	3.95662E-001	4.36035E-002	0.00000E+000	2.75061E+002	7.42377E+000	5.79146E-001	9.46035E+001	1.59205E+002	1.64912E+002	2.88264E+002	6.16867E-001	4.99907E-001	4.54928E-002	2.75061E+002	1.06331E+002	1.47132E-002	-2.98151E+000	-1.41896E+002
1.31642E+002	3.64058E+002	8.89733E+001	6.58248E+001	1.34002E+000	1.40762E+000	4.20600E+003	5.01470E+002	1.00000E+000	9.57000E+002	4.90000E+001	1.38058E+005	1.88623E+000	1.90803E+001	2.06622E-002	2.17045E-002	8.32398E-002	9.15578E-002	2.63500E+004	8.89014E+001	6.57752E+001	7.70034E-003	7.70034E-003	6.05704E+005	1.54000E+002	1.01000E+002	0.00000E+000	8.97086E+001	1.38247E+002	1.53260E+002	1.00000E+002	4.45973E-001	1.14629E-001	0.00000E+000	2.82868E+002	7.42688E+000	4.98276E-001	9.46035E+001	1.59205E+002	1.64912E+002	2.88334E+002	6.16867E-001	4.99907E-001	-2.46025E-002	-8.37750E+000	-1.09885E+002	1.47132E-002	-2.91168E+000	-1.41817E+002
1.36338E+002	3.86016E+002	8.91236E+001	6.57486E+001	1.31442E+000	1.18430E+000	3.73200E+003	2.88764E+002	1.00000E+000	9.58000E+002	3.90000E+001	1.38195E+005	1.55667E+000	1.96473E+001	2.15161E-002	1.93862E-002	5.33066E-002	4.41789E-002	2.63500E+004	8.89016E+001	6.57744E+001	7.70034E-003	7.70034E-003	6.05704E+005	1.54000E+002	1.02000E+002	0.00000E+000	8.80581E+001	1.32876E+002	1.65919E+002	1.00000E+002	4.52058E-001	3.80085E-002	0.00000E+000	2.77135E+002	6.76198E+000	5.80987E-001	9.46035E+001	1.59205E+002	1.64912E+002	2.88449E+002	6.16867E-001	4.99907E-001	5.20742E-002	2.77135E+002	1.01820E+002	1.47132E-002	-2.79620E+000	-1.41727E+002
1.29120E+002	4.02160E+002	8.89835E+001	6.57910E+001	1.19252E+000	1.34566E+000	3.99600E+003	3.61453E+002	1.00000E+000	9.59000E+002	3.90000E+001	1.38328E+005	1.60472E+000	2.00539E+001	1.88648E-002	2.12874E-002	5.65610E-002	7.10567E-002	2.63500E+004	8.89011E+001	6.57750E+001	7.70034E-003	7.70034E-003	6.05704E+005	1.54000E+002	1.03000E+002	0.00000E+000	9.64321E+001	1.36807E+002	1.74995E+002	1.00000E+002	4.77114E-001	4.80407E-002	0.00000E+000	2.74919E+002	6.67920E+000	5.68426E-001	9.46035E+001	1.59205E+002	1.64912E+002	2.88502E+002	6.16867E-001	4.99907E-001	-6.03349E-002	-1.63269E+001	-8.25299E+001	1.47132E-002	-2.74323E+000	-1.41651E+002
1.35669E+002	4.06465E+002	8.88044E+001	6.58992E+001	1.14769E+000	1.29793E+000	3.76300E+003	3.42201E+002	1.00000E+000	9.60000E+002	3.80000E+001	1.38480E+005	1.48962E+000	2.01610E+001	1.87093E-002	2.11584E-002	5.45023E-002	6.86928E-002	2.63500E+004	8.89010E+001	6.57750E+001	7.70034E-003	7.70034E-003	6.05704E+005	1.54000E+002	1.04000E+002	0.00000E+000	8.25454E+001	1.42230E+002	1.83567E+002	1.00000E+002	4.76601E-001	5.52643E-002	0.00000E+000	2.78344E+002	5.78174E+000	6.76683E-001	9.46035E+001	1.59205E+002	1.64912E+002	2.88535E+002	6.16867E-001	4.99907E-001	-6.14320E-002	-1.29016E+001	-7.79489E+001	1.47132E-002	-2.71075E+000	-1.41588E+002
1.34663E+002	3.99113E+002	8.87065E+001	6.59066E+001	1.23060E+000	1.27504E+000	3.89000E+003	2.87749E+002	1.00000E+000	9.61000E+002	3.90000E+001	1.38619E+005	1.56906E+000	1.99778E+001	1.97306E-002	2.04432E-002	5.52120E-002	5.89819E-002	2.63500E+004	8.89009E+001	6.57751E+001	7.70034E-003	7.70034E-003	6.05704E+005	1.54000E+002	1.05000E+002	0.00000E+000	1.04001E+002	1.24625E+002	1.74694E+002	1.00000E+002	4.71460E-001	4.85428E-002	0.00000E+000	2.67701E+002	6.86652E+000	5.60402E-001	9.46035E+001	1.59205E+002	1.64912E+002	2.88557E+002	6.16867E-001	4.99907E-001	-1.77370E-002	-2.35446E+001	-1.31582E+002	1.47132E-002	-2.68878E+000	-1.41551E+002
1.35035E+002	4.29864E+002	8.88188E+001	6.59017E+001	1.24171E+000	1.17245E+000	3.89700E+003	2.26482E+002	1.00000E+000	9.62000E+002	3.80000E+001	1.38765E+005	1.45584E+000	2.07332E+001	1.98909E-002	1.87815E-002	5.49982E-002	4.94703E-002	2.63500E+004	8.89011E+001	6.57753E+001	7.70034E-003	7.70034E-003	6.05704E+005	1.54000E+002	1.06000E+002	0.00000E+000	9.45522E+001	1.68585E+002	1.65496E+002	1.00000E+002	5.01621E-001	3.30495E-002	0.00000E+000	1.54877E+000	7.70591E+000	4.98910E-001	9.46035E+001	1.59205E+002	1.64912E+002	2.88603E+002	6.16867E-001	4.99907E-001	2.86877E-002	2.92794E+002	1.40523E+002	1.47132E-002	-2.64264E+000	-1.41523E+002
1.36020E+002	3.86788E+002	8.87990E+001	6.58765E+001	1.28867E+000	1.29241E+000	3.98800E+003	4.19860E+002	1.00000E+000	9.63000E+002	3.80000E+001	1.38907E+005	1.66549E+000	1.96669E+001	2.04063E-002	2.04655E-002	6.13966E-002	6.17312E-002	2.63500E+004	8.89016E+001	6.57745E+001	7.70034E-003	7.70034E-003	6.05704E+005	1.54000E+002	1.07000E+002	0.00000E+000	8.71667E+001	1.42316E+002	1.72774E+002	1.00000E+002	4.69962E-001	5.94453E-002	0.00000E+000	2.80021E+002	6.33693E+000	5.99729E-001	9.46035E+001	1.59205E+002	1.64912E+002	2.88699E+002	6.16867E-001	4.99907E-001	-1.44723E-003	-1.12248E+001	-1.34760E+002	1.47132E-002	-2.54669E+000	-1.41424E+002
1.25611E+002	3.79187E+002	8.87705E+001	6.59001E+001	1.31826E+000	1.37906E+000	4.24100E+003	5.45526E+002	1.00000E+000	9.64000E+002	4.10000E+001	1.39050E+005	1.81795E+000	1.94727E+001	2.02426E-002	2.11762E-002	7.06900E-002	7.70591E-002	2.63500E+004	8.89007E+001	6.57745E+001	7.70034E-003	7.70034E-003	6.05704E+005	1.54000E+002	1.08000E+002	0.00000E+000	8.74628E+001	1.30624E+002	1.66216E+002	1.00000E+002	4.49016E-001	9.26625E-002	0.00000E+000	2.76499E+002	6.23224E+000	5.91334E-001	9.46035E+001	1.59205E+002	1.64912E+002	2.88755E+002	6.16867E-001	4.99907E-001	-2.25406E-002	-1.47461E+001	-1.18199E+002	1.47132E-002	-2.49005E+000	-1.41362E+002
1.28822E+002	4.18879E+002	8.87197E+001	6.58267E+001	1.31710E+000	1.33825E+000	4.56100E+003	4.37343E+002	1.00000E+000	9.65000E+002	3.80000E+001	1.39200E+005	1.76261E+000	2.04665E+001	1.95024E-002	1.98156E-002	5.71161E-002	5.88458E-002	2.63500E+004	8.89008E+001	6.57736E+001	7.70034E-003	7.70034E-003	6.05704E+005	1.54000E+002	1.09000E+002	0.00000E+000	1.15677E+002	1.13969E+002	1.91748E+002	1.00000E+002	4.92322E-001	4.93736E-002	0.00000E+000	2.59345E+002	5.60812E+000	6.33671E-001	9.46035E+001	1.59205E+002	1.64912E+002	2.88811E+002	6.16867E-001	4.99907E-001	-7.96406E-003	2.59345E+002	1.42003E+002	1.47132E-002	-2.43414E+000	-1.41300E+002
1.27338E+002	3.86071E+002	8.89008E+001	6.58351E+001	1.31265E+000	1.25075E+000	3.92400E+003	3.63193E+002	1.00000E+000	9.66000E+002	4.50000E+001	1.39362E+005	1.64180E+000	1.96487E+001	2.09549E-002	1.99667E-002	6.70413E-002	6.12015E-002	2.63500E+004	8.88998E+001	6.57731E+001	7.70034E-003	7.70034E-003	6.05704E+005	1.54000E+002	1.10000E+002	0.00000E+000	8.63841E+001	1.29734E+002	1.77023E+002	1.00000E+002	4.58979E-001	6.65762E-002	0.00000E+000	2.74403E+002	5.85622E+000	6.54228E-001	9.46035E+001	1.59205E+002	1.64912E+002	2.88861E+002	6.16867E-001	4.99907E-001	2.41489E-002	2.74403E+002	1.26487E+002	1.47132E-002	-2.38434E+000	-1.41278E+002
1.32717E+002	4.08969E+002	8.88436E+001	6.57785E+001	1.24808E+000	1.27654E+000	4.04600E+003	4.30421E+002	1.00000E+000	9.67000E+002	4.10000E+001	1.39496E+005	1.59322E+000	2.02230E+001	1.96213E-002	2.00688E-002	6.16847E-002	6.43694E-002	2.63500E+004	8.88991E+001	6.57735E+001	7.70034E-003	7.70034E-003	6.05704E+005	1.54000E+002	1.11000E+002	0.00000E+000	9.34037E+001	1.44747E+002	1.87943E+002	1.00000E+002	4.97617E-001	5.84227E-002	0.00000E+000	2.76683E+002	6.01068E+000	6.27733E-001	9.46035E+001	1.59205E+002	1.64912E+002	2.88898E+002	6.16867E-001	4.99907E-001	-1.12734E-002	-1.45630E+001	-1.28781E+002	1.47132E-002	-2.34747E+000	-1.41233E+002
1.34857E+002	4.37520E+002	8.88581E+001	6.57865E+001	1.31081E+000	1.25588E+000	4.46300E+003	3.26438E+002	1.00000E+000	9.68000E+002	3.70000E+001	1.39636E+005	1.64622E+000	2.09170E+001	1.96213E-002	1.87989E-002	6.16839E-002	5.69053E-002	2.63500E+004	8.88990E+001	6.57734E+001	7.70034E-003	7.70034E-003	6.05704E+005	1.54000E+002	1.12000E+002	0.00000E+000	1.01836E+002	1.32527E+002	2.06695E+002	1.00000E+002	5.14663E-001	4.22966E-002	0.00000E+000	2.68217E+002	5.11370E+000	7.02526E-001	9.46035E+001	1.59205E+002	1.64912E+002	2.88958E+002	6.16867E-001	4.99907E-001	2.14043E-002	2.68217E+002	1.22939E+002	1.47132E-002	-2.28717E+000	-1.41175E+002
1.24091E+002	4.22999E+002	8.88541E+001	6.57673E+001	1.23870E+000	1.34706E+000	4.37000E+003	3.65607E+002	1.00000E+000	9.69000E+002	3.60000E+001	1.39779E+005	1.66861E+000	2.05669E+001	1.87382E-002	2.03773E-002	5.66911E-002	6.64125E-002	2.63500E+004	8.88979E+001	6.57727E+001	7.70034E-003	7.70034E-003	6.05704E+005	1.54000E+002	1.13000E+002	0.00000E+000	1.14404E+002	1.22291E+002	1.91406E+002	1.00000E+002	5.00245E-001	4.23098E-002	0.00000E+000	2.62774E+002	5.99891E+000	6.05199E-001	9.46035E+001	1.59205E+002	1.64912E+002	2.89010E+002	6.16867E-001	4.99907E-001	-4.19044E-002	-2.84712E+001	-1.13148E+002	1.47132E-002	-2.23517E+000	-1.41123E+002
1.25371E+002	3.77424E+002	8.89459E+001	6.58169E+001	1.29878E+000	1.32333E+000	4.00300E+003	2.42160E+002	1.00000E+000	9.70000E+002	4.40000E+001	1.39924E+005	1.71871E+000	1.94274E+001	2.05278E-002	2.09158E-002	6.09540E-002	6.31337E-002	2.63500E+004	8.88970E+001	6.57728E+001	7.70034E-003	7.70034E-003	6.05704E+005	1.54000E+002	1.14000E+002	0.00000E+000	8.70335E+001	1.31602E+002	1.73598E+002	1.00000E+002	4.58067E-001	3.57483E-002	0.00000E+000	2.75819E+002	6.03596E+000	6.28452E-001	9.46035E+001	1.59205E+002	1.64912E+002	2.89063E+002	6.16867E-001	4.99907E-001	-9.36242E-003	-1.54270E+001	-1.31477E+002	1.47132E-002	-2.18243E+000	-1.41084E+002
1.32952E+002	3.84265E+002	8.88988E+001	6.58267E+001	1.30827E+000	1.27873E+000	3.97600E+003	2.67251E+002	1.00000E+000	9.71000E+002	4.40000E+001	1.40066E+005	1.67293E+000	1.96027E+001	2.07479E-002	2.02795E-002	5.90267E-002	5.65720E-002	2.63500E+004	8.88966E+001	6.57718E+001	7.70034E-003	7.70034E-003	6.05704E+005	1.54000E+002	1.15000E+002	0.00000E+000	9.18196E+001	1.21213E+002	1.73098E+002	1.00000E+002	4.50962E-001	4.08498E-002	0.00000E+000	2.70602E+002	6.05835E+000	6.28252E-001	9.46035E+001	1.59205E+002	1.64912E+002	2.89160E+002	6.16867E-001	4.99907E-001	1.14163E-002	2.70602E+002	1.34845E+002	1.47132E-002	-2.08575E+000	-1.40980E+002
1.24541E+002	4.09792E+002	8.88032E+001	6.58307E+001	1.29285E+000	1.28698E+000	4.22300E+003	2.72489E+002	1.00000E+000	9.72000E+002	3.90000E+001	1.40194E+005	1.66387E+000	2.02433E+001	1.98947E-002	1.98044E-002	5.63013E-002	5.58269E-002	2.63500E+004	8.88957E+001	6.57710E+001	7.70034E-003	7.70034E-003	6.05704E+005	1.54000E+002	1.16000E+002	0.00000E+000	1.00922E+002	1.35768E+002	1.77499E+002	1.00000E+002	4.84136E-001	3.48697E-002	0.00000E+000	2.73586E+002	6.60740E+000	5.58947E-001	9.46035E+001	1.59205E+002	1.64912E+002	2.89235E+002	6.16867E-001	4.99907E-001	2.27358E-003	-1.76591E+001	-1.44723E+002	1.47132E-002	-2.01031E+000	-1.40889E+002
1.34663E+002	3.74769E+002	8.89667E+001	6.57495E+001	1.21688E+000	1.21612E+000	3.45000E+003	2.39527E+002	1.00000E+000	9.73000E+002	4.40000E+001	1.40336E+005	1.47987E+000	1.93590E+001	2.07175E-002	2.07046E-002	5.32590E-002	5.31985E-002	2.63500E+004	8.88961E+001	6.57710E+001	7.70034E-003	7.70034E-003	6.05704E+005	1.54000E+002	1.17000E+002	0.00000E+000	8.52829E+001	1.42760E+002	1.53020E+002	1.00000E+002	4.45717E-001	3.05881E-002	0.00000E+000	2.87160E+002	7.85693E+000	5.20054E-001	9.46035E+001	1.59205E+002	1.64912E+002	2.89271E+002	6.16867E-001	4.99907E-001	3.10493E-004	-4.08575E+000	-1.29316E+002	1.47132E-002	-1.97467E+000	-1.40881E+002
1.26013E+002	2.69460E+002	8.89481E+001	6.59188E+001	1.17382E+000	1.18156E+000	2.32400E+003	1.83646E+002	1.00000E+000	9.74000E+002	6.80000E+001	1.40490E+005	1.38693E+000	1.64152E+001	2.43490E-002	2.45097E-002	5.84943E-002	5.91924E-002	2.63500E+004	8.88956E+001	6.57721E+001	7.70034E-003	7.70034E-003	6.05704E+005	1.54000E+002	1.18000E+002	0.00000E+000	6.63780E+001	1.08470E+002	1.10831E+002	1.00000E+002	3.34367E-001	4.06193E-002	0.00000E+000	2.89723E+002	1.04956E+001	4.74335E-001	9.46035E+001	1.59205E+002	1.64912E+002	2.89318E+002	6.16867E-001	4.99907E-001	-3.28753E-003	-1.52203E+000	-1.23335E+002	1.47132E-002	-1.92706E+000	-1.40827E+002
1.25584E+002	3.95804E+002	8.88489E+001	6.58267E+001	1.26245E+000	1.33369E+000	4.12200E+003	1.93846E+002	1.00000E+000	9.75000E+002	3.90000E+001	1.40604E+005	1.68371E+000	1.98948E+001	1.96635E-002	2.07730E-002	5.21998E-002	5.77786E-002	2.63500E+004	8.88956E+001	6.57714E+001	7.70034E-003	7.70034E-003	6.05704E+005	1.54000E+002	1.19000E+002	0.00000E+000	9.29646E+001	1.13201E+002	2.00342E+002	1.00000E+002	4.73901E-001	2.05925E-002	0.00000E+000	2.65297E+002	4.73613E+000	7.89285E-001	9.46035E+001	1.59205E+002	1.64912E+002	2.89379E+002	6.16867E-001	4.99907E-001	-2.74401E-002	-2.59489E+001	-1.24706E+002	1.47132E-002	-1.86676E+000	-1.40753E+002
1.34168E+002	3.71803E+002	8.89269E+001	6.58129E+001	1.15262E+000	1.32750E+000	3.53100E+003	3.69116E+002	1.00000E+000	9.76000E+002	4.70000E+001	1.40761E+005	1.53011E+000	1.92822E+001	1.93972E-002	2.23402E-002	5.69447E-002	7.43169E-002	2.63500E+004	8.88960E+001	6.57707E+001	7.70034E-003	7.70034E-003	6.05704E+005	1.54000E+002	1.20000E+002	0.00000E+000	8.17599E+001	9.94873E+001	1.92054E+002	1.00000E+002	4.34768E-001	5.91887E-002	0.00000E+000	2.64430E+002	4.62774E+000	8.72757E-001	9.46035E+001	1.59205E+002	1.64912E+002	2.89439E+002	6.16867E-001	4.99907E-001	-7.05127E-002	-2.68154E+001	-8.24443E+001	1.47132E-002	-1.80670E+000	-1.40705E+002
1.38294E+002	4.34256E+002	8.89170E+001	6.58535E+001	1.24585E+000	1.18772E+000	3.99700E+003	4.45442E+002	1.00000E+000	9.77000E+002	3.50000E+001	1.40882E+005	1.47971E+000	2.08388E+001	1.97059E-002	1.87865E-002	6.57053E-002	6.00183E-002	2.63500E+004	8.88964E+001	6.57704E+001	7.70034E-003	7.70034E-003	6.05704E+005	1.54000E+002	1.21000E+002	0.00000E+000	9.63553E+001	1.53205E+002	1.93386E+002	1.00000E+002	5.17371E-001	6.27869E-002	0.00000E+000	2.78786E+002	6.14779E+000	6.17483E-001	9.46035E+001	1.59205E+002	1.64912E+002	2.89498E+002	6.16867E-001	4.99907E-001	2.38867E-002	2.78786E+002	1.31120E+002	1.47132E-002	-1.74713E+000	-1.40643E+002
1.34759E+002	3.84316E+002	8.89009E+001	6.58433E+001	1.29407E+000	1.22012E+000	3.76300E+003	3.19703E+002	1.00000E+000	9.78000E+002	4.00000E+001	1.41028E+005	1.57892E+000	1.96040E+001	2.10955E-002	1.98901E-002	6.22985E-002	5.58227E-002	2.63500E+004	8.88959E+001	6.57706E+001	7.70034E-003	7.70034E-003	6.05704E+005	1.54000E+002	1.22000E+002	0.00000E+000	9.48811E+001	1.14122E+002	1.85300E+002	1.00000E+002	4.60158E-001	4.85120E-002	0.00000E+000	2.66307E+002	5.58469E+000	7.00559E-001	9.46035E+001	1.59205E+002	1.64912E+002	2.89577E+002	6.16867E-001	4.99907E-001	2.94123E-002	2.66307E+002	1.13322E+002	1.47132E-002	-1.66852E+000	-1.40562E+002
1.37008E+002	4.10048E+002	8.88191E+001	6.57982E+001	1.20991E+000	1.19085E+000	3.68400E+003	3.31467E+002	1.00000E+000	9.79000E+002	3.80000E+001	1.41171E+005	1.44082E+000	2.02496E+001	1.99339E-002	1.96199E-002	5.00802E-002	4.86542E-002	2.63500E+004	8.88956E+001	6.57712E+001	7.70034E-003	7.70034E-003	6.05704E+005	1.54000E+002	1.23000E+002	0.00000E+000	9.36157E+001	1.30533E+002	1.89082E+002	1.00000E+002	4.82356E-001	3.96375E-002	0.00000E+000	2.71999E+002	5.90648E+000	6.69457E-001	9.46035E+001	1.59205E+002	1.64912E+002	2.89631E+002	6.16867E-001	4.99907E-001	7.93871E-003	2.71999E+002	1.39558E+002	1.47132E-002	-1.61432E+000	-1.40496E+002
1.31810E+002	3.42578E+002	8.88576E+001	6.58510E+001	1.30564E+000	1.26755E+000	3.51000E+003	2.73448E+002	1.00000E+000	9.80000E+002	4.90000E+001	1.41311E+005	1.65497E+000	1.85089E+001	2.20379E-002	2.13950E-002	5.99535E-002	5.67651E-002	2.63500E+004	8.88954E+001	6.57721E+001	7.70034E-003	7.70034E-003	6.05704E+005	1.54000E+002	1.24000E+002	0.00000E+000	7.47808E+001	1.35760E+002	1.49006E+002	1.00000E+002	4.20239E-001	3.38537E-002	0.00000E+000	2.87424E+002	6.98210E+000	5.80192E-001	9.46035E+001	1.59205E+002	1.64912E+002	2.89680E+002	6.16867E-001	4.99907E-001	1.48014E-002	-3.82159E+000	-1.42793E+002	1.47132E-002	-1.56549E+000	-1.40452E+002
1.31467E+002	3.41403E+002	8.89857E+001	6.58704E+001	1.30357E+000	1.27694E+000	3.51000E+003	3.79193E+002	1.00000E+000	9.81000E+002	4.90000E+001	1.41449E+005	1.66459E+000	1.84771E+001	2.20029E-002	2.15535E-002	7.22897E-002	6.95173E-002	2.63500E+004	8.88949E+001	6.57724E+001	7.70034E-003	7.70034E-003	6.05704E+005	1.54000E+002	1.25000E+002	0.00000E+000	7.40969E+001	1.20243E+002	1.55815E+002	1.00000E+002	4.08820E-001	8.13666E-002	0.00000E+000	2.78420E+002	6.23459E+000	6.49755E-001	9.46035E+001	1.59205E+002	1.64912E+002	2.89736E+002	6.16867E-001	4.99907E-001	1.03174E-002	2.78420E+002	1.43695E+002	1.47132E-002	-1.50934E+000	-1.40416E+002
1.27471E+002	3.88479E+002	8.89741E+001	6.57766E+001	1.33702E+000	1.21020E+000	3.88700E+003	3.96975E+002	1.00000E+000	9.82000E+002	4.10000E+001	1.41580E+005	1.61807E+000	1.97099E+001	2.14453E-002	1.94112E-002	6.57654E-002	5.45801E-002	2.63500E+004	8.88948E+001	6.57728E+001	7.70034E-003	7.70034E-003	6.05704E+005	1.54000E+002	1.26000E+002	0.00000E+000	9.95099E+001	1.30370E+002	1.67610E+002	1.00000E+002	4.64786E-001	5.78947E-002	0.00000E+000	2.73946E+002	7.26400E+000	5.29942E-001	9.46035E+001	1.59205E+002	1.64912E+002	2.89786E+002	6.16867E-001	4.99907E-001	4.97868E-002	2.73946E+002	1.00948E+002	1.47132E-002	-1.45929E+000	-1.40366E+002
1.31203E+002	3.29600E+002	8.88828E+001	6.58692E+001	1.27025E+000	1.30657E+000	3.38400E+003	2.02934E+002	1.00000E+000	9.83000E+002	5.10000E+001	1.41730E+005	1.65968E+000	1.81549E+001	2.18361E-002	2.24605E-002	5.96408E-002	6.28416E-002	2.63500E+004	8.88947E+001	6.57738E+001	7.70034E-003	7.70034E-003	6.05704E+005	1.54000E+002	1.27000E+002	0.00000E+000	8.14253E+001	1.14248E+002	1.42427E+002	1.00000E+002	3.95286E-001	4.86771E-002	0.00000E+000	2.76889E+002	7.63297E+000	5.40508E-001	9.46035E+001	1.59205E+002	1.64912E+002	2.89821E+002	6.16867E-001	4.99907E-001	-1.40947E-002	-1.43567E+001	-1.25895E+002	1.47132E-002	-1.42413E+000	-1.40315E+002
1.35020E+002	3.77882E+002	8.88876E+001	6.57509E+001	1.33503E+000	1.23210E+000	3.84900E+003	4.27930E+002	1.00000E+000	9.84000E+002	4.20000E+001	1.41852E+005	1.64490E+000	1.94392E+001	2.15188E-002	1.98597E-002	6.14466E-002	5.29540E-002	2.63500E+004	8.88950E+001	6.57742E+001	7.70034E-003	7.70034E-003	6.05704E+005	1.54000E+002	1.28000E+002	0.00000E+000	9.01886E+001	1.33460E+002	1.64685E+002	1.00000E+002	4.53903E-001	4.67588E-002	0.00000E+000	2.78625E+002	6.89939E+000	5.60695E-001	9.46035E+001	1.59205E+002	1.64912E+002	2.89896E+002	6.16867E-001	4.99907E-001	4.00967E-002	2.78625E+002	1.15239E+002	1.47132E-002	-1.34991E+000	-1.40243E+002
1.36820E+002	4.14372E+002	8.88605E+001	6.59144E+001	1.23322E+000	1.20506E+000	3.83000E+003	4.39238E+002	1.00000E+000	9.85000E+002	4.10000E+001	1.41992E+005	1.48611E+000	2.03561E+001	1.99270E-002	1.94720E-002	6.09746E-002	5.83860E-002	2.63500E+004	8.88947E+001	6.57740E+001	7.70034E-003	7.70034E-003	6.05704E+005	1.54000E+002	1.29000E+002	0.00000E+000	9.02764E+001	1.55684E+002	1.89601E+002	1.00000E+002	5.08683E-001	5.04625E-002	0.00000E+000	2.82053E+002	6.14985E+000	6.30590E-001	9.46035E+001	1.59205E+002	1.64912E+002	2.89964E+002	6.16867E-001	4.99907E-001	1.15507E-002	-9.19235E+000	-1.45069E+002	1.47132E-002	-1.28180E+000	-1.40168E+002
1.32262E+002	3.82630E+002	8.89164E+001	6.58352E+001	1.27782E+000	1.19509E+000	3.62900E+003	3.44036E+002	1.00000E+000	9.86000E+002	4.50000E+001	1.42136E+005	1.52710E+000	1.95609E+001	2.12117E-002	1.98384E-002	6.34484E-002	5.59939E-002	2.63500E+004	8.88951E+001	6.57735E+001	7.70034E-003	7.70034E-003	6.05704E+005	1.54000E+002	1.30000E+002	0.00000E+000	8.42605E+001	1.34496E+002	1.73282E+002	1.00000E+002	4.57797E-001	6.08151E-002	0.00000E+000	2.78578E+002	6.25940E+000	6.36480E-001	9.46035E+001	1.59205E+002	1.64912E+002	2.89974E+002	6.16867E-001	4.99907E-001	3.34544E-002	2.78578E+002	1.21675E+002	1.47132E-002	-1.27106E+000	-1.40168E+002
1.28541E+002	3.73250E+002	8.87817E+001	6.59130E+001	1.34904E+000	1.25262E+000	3.89900E+003	2.49109E+002	1.00000E+000	9.87000E+002	4.40000E+001	1.42272E+005	1.68983E+000	1.93197E+001	2.16046E-002	2.00605E-002	5.55044E-002	4.84928E-002	2.63500E+004	8.88948E+001	6.57739E+001	7.70034E-003	7.70034E-003	6.05704E+005	1.54000E+002	1.31000E+002	0.00000E+000	7.98021E+001	1.32801E+002	1.70795E+002	1.00000E+002	4.47599E-001	4.59980E-002	0.00000E+000	2.79425E+002	5.85641E+000	6.56301E-001	9.46035E+001	1.59205E+002	1.64912E+002	2.90045E+002	6.16867E-001	4.99907E-001	3.70593E-002	2.79425E+002	1.19033E+002	1.47132E-002	-1.20099E+000	-1.40075E+002
1.31852E+002	3.45213E+002	8.88977E+001	6.57736E+001	1.35152E+000	1.35688E+000	3.89400E+003	2.38092E+002	1.00000E+000	9.88000E+002	4.50000E+001	1.42403E+005	1.83385E+000	1.85799E+001	2.16582E-002	2.17442E-002	6.49108E-002	6.53955E-002	2.63500E+004	8.88948E+001	6.57743E+001	7.70034E-003	7.70034E-003	6.05704E+005	1.54000E+002	1.32000E+002	0.00000E+000	8.07112E+001	1.11273E+002	1.60470E+002	1.00000E+002	4.11464E-001	4.43528E-002	0.00000E+000	2.72353E+002	5.83064E+000	6.59625E-001	9.46035E+001	1.59205E+002	1.64912E+002	2.90122E+002	6.16867E-001	4.99907E-001	-1.98150E-003	-1.88925E+001	-1.41938E+002	1.47132E-002	-1.12335E+000	-1.40018E+002
1.32994E+002	3.73407E+002	8.88550E+001	6.58337E+001	1.35592E+000	1.21715E+000	3.81300E+003	2.89187E+002	1.00000E+000	9.89000E+002	4.20000E+001	1.42534E+005	1.65036E+000	1.93237E+001	2.19583E-002	1.97111E-002	6.63135E-002	5.42144E-002	2.63500E+004	8.88950E+001	6.57757E+001	7.70034E-003	7.70034E-003	6.05704E+005	1.54000E+002	1.33000E+002	0.00000E+000	7.35504E+001	1.30336E+002	1.77907E+002	1.00000E+002	4.45271E-001	5.02789E-002	0.00000E+000	2.78473E+002	5.27497E+000	7.36814E-001	9.46035E+001	1.59205E+002	1.64912E+002	2.90168E+002	6.16867E-001	4.99907E-001	5.39293E-002	2.78473E+002	1.01334E+002	1.47132E-002	-1.07745E+000	-1.39964E+002
1.31025E+002	3.86477E+002	8.89982E+001	6.59391E+001	1.27782E+000	1.34653E+000	4.09500E+003	4.71355E+002	1.00000E+000	9.90000E+002	4.10000E+001	1.42671E+005	1.72062E+000	1.96590E+001	1.99684E-002	2.10421E-002	6.60499E-002	7.29739E-002	2.63500E+004	8.88960E+001	6.57772E+001	7.70034E-003	7.70034E-003	6.05704E+005	1.54000E+002	1.34000E+002	0.00000E+000	8.71322E+001	1.34004E+002	1.72346E+002	1.00000E+002	4.59602E-001	5.27441E-002	0.00000E+000	2.78203E+002	6.09092E+000	6.15746E-001	9.46035E+001	1.59205E+002	1.64912E+002	2.90253E+002	6.16867E-001	4.99907E-001	-2.61810E-002	-1.30424E+001	-1.13034E+002	1.47132E-002	-9.92249E-001	-1.39900E+002
1.29032E+002	4.04587E+002	8.89710E+001	6.58595E+001	1.25400E+000	1.15969E+000	3.65700E+003	2.48749E+002	1.00000E+000	9.91000E+002	4.30000E+001	1.42812E+005	1.45425E+000	2.01144E+001	2.07365E-002	1.91770E-002	5.84037E-002	5.05425E-002	2.63500E+004	8.88962E+001	6.57784E+001	7.70034E-003	7.70034E-003	6.05704E+005	1.54000E+002	1.35000E+002	0.00000E+000	9.05587E+001	1.58025E+002	1.65072E+002	1.00000E+002	4.83847E-001	3.41668E-002	0.00000E+000	2.90296E+002	7.55185E+000	5.25527E-001	9.46035E+001	1.59205E+002	1.64912E+002	2.90310E+002	6.16867E-001	4.99907E-001	3.90730E-002	2.90296E+002	1.27902E+002	1.47132E-002	-9.35364E-001	-1.39840E+002
1.26677E+002	3.57374E+002	8.88485E+001	6.58441E+001	1.28777E+000	1.27518E+000	3.63600E+003	3.22992E+002	1.00000E+000	9.92000E+002	4.60000E+001	1.42943E+005	1.64214E+000	1.89043E+001	2.13563E-002	2.11475E-002	6.21691E-002	6.10384E-002	2.63500E+004	8.88962E+001	6.57786E+001	7.70034E-003	7.70034E-003	6.05704E+005	1.54000E+002	1.36000E+002	0.00000E+000	7.88634E+001	1.16044E+002	1.72829E+002	1.00000E+002	4.28966E-001	5.28767E-002	0.00000E+000	2.73140E+002	5.51380E+000	7.21852E-001	9.46035E+001	1.59205E+002	1.64912E+002	2.90368E+002	6.16867E-001	4.99907E-001	4.91372E-003	2.73140E+002	1.43566E+002	1.47132E-002	-8.77991E-001	-1.39764E+002
1.29691E+002	3.84808E+002	8.89384E+001	6.58443E+001	1.26011E+000	1.27613E+000	3.82900E+003	3.98028E+002	1.00000E+000	9.93000E+002	4.30000E+001	1.43083E+005	1.60807E+000	1.96165E+001	2.03641E-002	2.06231E-002	6.07419E-002	6.21991E-002	2.63500E+004	8.88974E+001	6.57774E+001	7.70034E-003	7.70034E-003	6.05704E+005	1.54000E+002	1.37000E+002	0.00000E+000	8.18720E+001	1.18682E+002	1.84055E+002	1.00000E+002	4.48493E-001	3.62552E-002	0.00000E+000	2.72015E+002	5.16225E+000	7.51328E-001	9.46035E+001	1.59205E+002	1.64912E+002	2.90444E+002	6.16867E-001	4.99907E-001	-6.31838E-003	-1.92309E+001	-1.38169E+002	1.47132E-002	-8.01331E-001	-1.39701E+002
1.34514E+002	3.89287E+002	8.88723E+001	6.57619E+001	1.30165E+000	1.29379E+000	4.05800E+003	4.76843E+002	1.00000E+000	9.94000E+002	4.20000E+001	1.43218E+005	1.68407E+000	1.97303E+001	2.04334E-002	2.03099E-002	6.33210E-002	6.26020E-002	2.63500E+004	8.88970E+001	6.57782E+001	7.70034E-003	7.70034E-003	6.05704E+005	1.54000E+002	1.38000E+002	0.00000E+000	8.07513E+001	1.38573E+002	1.77491E+002	1.00000E+002	4.63197E-001	5.89740E-002	0.00000E+000	2.80544E+002	5.63632E+000	6.68435E-001	9.46035E+001	1.59205E+002	1.64912E+002	2.90499E+002	6.16867E-001	4.99907E-001	3.03061E-003	-1.07014E+001	-1.38495E+002	1.47132E-002	-7.46887E-001	-1.39638E+002
1.30208E+002	3.79403E+002	8.89198E+001	6.58365E+001	1.30923E+000	1.33865E+000	4.09900E+003	2.13286E+002	1.00000E+000	9.95000E+002	4.30000E+001	1.43358E+005	1.75259E+000	1.94783E+001	2.04492E-002	2.09087E-002	6.35150E-002	6.62358E-002	2.63500E+004	8.88973E+001	6.57786E+001	7.70034E-003	7.70034E-003	6.05704E+005	1.54000E+002	1.39000E+002	0.00000E+000	8.14732E+001	1.40365E+002	1.65936E+002	1.00000E+002	4.53020E-001	3.02704E-002	0.00000E+000	2.83942E+002	6.17516E+000	6.07050E-001	9.46035E+001	1.59205E+002	1.64912E+002	2.90570E+002	6.16867E-001	4.99907E-001	-1.11104E-002	-7.30304E+000	-1.21687E+002	1.47132E-002	-6.75842E-001	-1.39573E+002
1.30139E+002	3.17527E+002	8.88809E+001	6.58407E+001	1.25248E+000	1.33472E+000	3.28300E+003	3.18963E+002	1.00000E+000	9.96000E+002	5.30000E+001	1.43504E+005	1.67170E+000	1.78193E+001	2.18592E-002	2.32945E-002	6.39579E-002	7.20671E-002	2.63500E+004	8.88976E+001	6.57787E+001	7.70034E-003	7.70034E-003	6.05704E+005	1.54000E+002	1.40000E+002	0.00000E+000	6.89240E+001	1.14587E+002	1.40199E+002	1.00000E+002	3.78121E-001	6.05364E-002	0.00000E+000	2.81925E+002	6.80665E+000	6.15378E-001	9.46035E+001	1.59205E+002	1.64912E+002	2.90611E+002	6.16867E-001	4.99907E-001	-3.17870E-002	-9.32028E+000	-1.03882E+002	1.47132E-002	-6.34338E-001	-1.39525E+002
1.31904E+002	3.55949E+002	8.89182E+001	6.58455E+001	1.36074E+000	1.27982E+000	3.82100E+003	3.08620E+002	1.00000E+000	9.97000E+002	4.50000E+001	1.43639E+005	1.74150E+000	1.88666E+001	2.20134E-002	2.07043E-002	7.65179E-002	6.80905E-002	2.63500E+004	8.88985E+001	6.57791E+001	7.70034E-003	7.70034E-003	6.05704E+005	1.54000E+002	1.41000E+002	0.00000E+000	7.82154E+001	1.13903E+002	1.66064E+002	1.00000E+002	4.17948E-001	6.96693E-002	0.00000E+000	2.73750E+002	5.56733E+000	6.97390E-001	9.46035E+001	1.59205E+002	1.64912E+002	2.90653E+002	6.16867E-001	4.99907E-001	3.06465E-002	2.73750E+002	1.19569E+002	1.47132E-002	-5.92590E-001	-1.39489E+002
1.28681E+002	3.37604E+002	8.87539E+001	6.58048E+001	1.33983E+000	1.34173E+000	3.74400E+003	1.88566E+002	1.00000E+000	9.98000E+002	5.20000E+001	1.43785E+005	1.79769E+000	1.83740E+001	2.18969E-002	2.19279E-002	5.69353E-002	5.70838E-002	2.63500E+004	8.88994E+001	6.57784E+001	7.70034E-003	7.70034E-003	6.05704E+005	1.54000E+002	1.42000E+002	0.00000E+000	8.39669E+001	1.33688E+002	1.29207E+002	1.00000E+002	4.06275E-001	3.22531E-002	0.00000E+000	3.43793E+000	9.23866E+000	4.24555E-001	9.46035E+001	1.59205E+002	1.64912E+002	2.90733E+002	6.16867E-001	4.99907E-001	-7.08704E-004	3.43793E+000	-1.20791E+002	1.47132E-002	-5.12024E-001	-1.39383E+002
1.25817E+002	3.63537E+002	8.88890E+001	6.58271E+001	1.22948E+000	1.24680E+000	3.46400E+003	2.66960E+002	1.00000E+000	9.99000E+002	5.10000E+001	1.43929E+005	1.53291E+000	1.90666E+001	2.08897E-002	2.11839E-002	5.74367E-002	5.89452E-002	2.63500E+004	8.88995E+001	6.57785E+001	7.70034E-003	7.70034E-003	6.05704E+005	1.54000E+002	1.43000E+002	0.00000E+000	8.15999E+001	1.34774E+002	1.53736E+002	1.00000E+002	4.32659E-001	3.97104E-002	0.00000E+000	2.85159E+002	7.31197E+000	5.57684E-001	9.46035E+001	1.59205E+002	1.64912E+002	2.90799E+002	6.16867E-001	4.99907E-001	-6.99294E-003	-6.08624E+000	-1.24376E+002	1.47132E-002	-4.46838E-001	-1.39339E+002
1.25894E+002	3.57211E+002	8.88751E+001	6.58361E+001	1.30382E+000	1.29089E+000	3.71900E+003	2.71040E+002	1.00000E+000	1.00000E+003	4.80000E+001	1.44060E+005	1.68308E+000	1.89000E+001	2.13798E-002	2.11677E-002	5.63208E-002	5.52979E-002	2.63500E+004	8.88998E+001	6.57782E+001	7.70034E-003	7.70034E-003	6.05704E+005	1.54000E+002	1.44000E+002	0.00000E+000	8.23889E+001	1.12462E+002	1.72449E+002	1.00000E+002	4.28536E-001	3.94024E-002	0.00000E+000	2.71487E+002	5.53614E+000	7.10872E-001	9.46035E+001	1.59205E+002	1.64912E+002	2.90862E+002	6.16867E-001	4.99907E-001	4.98430E-003	2.71487E+002	1.41841E+002	1.47132E-002	-3.83606E-001	-1.39274E+002
1.28897E+002	3.77033E+002	8.89585E+001	6.58188E+001	1.25522E+000	1.38257E+000	4.03300E+003	3.54070E+002	1.00000E+000	1.00100E+003	4.30000E+001	1.44193E+005	1.73543E+000	1.94173E+001	1.97654E-002	2.17708E-002	6.42897E-002	7.72770E-002	2.63500E+004	8.89006E+001	6.57779E+001	7.70034E-003	7.70034E-003	6.05704E+005	1.54000E+002	1.45000E+002	0.00000E+000	9.69939E+001	1.20076E+002	1.73158E+002	1.00000E+002	4.55906E-001	6.17424E-002	0.00000E+000	2.70458E+002	6.25957E+000	6.03744E-001	9.46035E+001	1.59205E+002	1.64912E+002	2.90928E+002	6.16867E-001	4.99907E-001	-4.82813E-002	-2.07873E+001	-9.91619E+001	1.47132E-002	-3.17444E-001	-1.39221E+002
1.32850E+002	3.55673E+002	8.89552E+001	6.58009E+001	1.24890E+000	1.38781E+000	3.80100E+003	3.36314E+002	1.00000E+000	1.00200E+003	4.70000E+001	1.44346E+005	1.73324E+000	1.88593E+001	2.02572E-002	2.25103E-002	5.65934E-002	6.89337E-002	2.63500E+004	8.89008E+001	6.57783E+001	7.70034E-003	7.70034E-003	6.05704E+005	1.54000E+002	1.46000E+002	0.00000E+000	8.00909E+001	1.10434E+002	1.80560E+002	1.00000E+002	4.32614E-001	4.70417E-002	0.00000E+000	2.70596E+002	5.01867E+000	7.75664E-001	9.46035E+001	1.59205E+002	1.64912E+002	2.91000E+002	6.16867E-001	4.99907E-001	-5.26842E-002	-2.06496E+001	-9.46144E+001	1.47132E-002	-2.45911E-001	-1.39149E+002
1.26317E+002	3.90098E+002	8.87924E+001	6.58068E+001	1.25760E+000	1.34819E+000	4.09200E+003	2.94128E+002	1.00000E+000	1.00300E+003	4.10000E+001	1.44483E+005	1.69548E+000	1.97509E+001	1.96596E-002	2.10757E-002	5.62117E-002	6.40301E-002	2.63500E+004	8.89007E+001	6.57775E+001	7.70034E-003	7.70034E-003	6.05704E+005	1.54000E+002	1.47000E+002	0.00000E+000	6.92081E+001	1.39064E+002	1.88768E+002	1.00000E+002	4.62748E-001	4.11909E-002	0.00000E+000	2.81167E+002	4.74399E+000	7.90860E-001	9.46035E+001	1.59205E+002	1.64912E+002	2.91086E+002	6.16867E-001	4.99907E-001	-3.47638E-002	-1.00783E+001	-1.01735E+002	1.47132E-002	-1.59973E-001	-1.39037E+002
1.37825E+002	3.12130E+002	8.88907E+001	6.58388E+001	1.28528E+000	1.25428E+000	3.11900E+003	3.92174E+002	1.00000E+000	1.00400E+003	5.30000E+001	1.44638E+005	1.61210E+000	1.76672E+001	2.30140E-002	2.24588E-002	6.62725E-002	6.33257E-002	2.63500E+004	8.89008E+001	6.57779E+001	7.70034E-003	7.70034E-003	6.05704E+005	1.54000E+002	1.48000E+002	0.00000E+000	6.32627E+001	1.03089E+002	1.53761E+002	1.00000E+002	3.73166E-001	8.29008E-002	0.00000E+000	2.75609E+002	5.55823E+000	7.73156E-001	9.46035E+001	1.59205E+002	1.64912E+002	2.91128E+002	6.16867E-001	4.99907E-001	1.22092E-002	2.75609E+002	1.39100E+002	1.47132E-002	-1.17249E-001	-1.39010E+002
1.50773E+002	3.65419E+002	8.87627E+001	6.58174E+001	1.27470E+000	1.27193E+000	3.67700E+003	3.24903E+002	1.00000E+000	1.00500E+003	4.60000E+001	1.44764E+005	1.62133E+000	1.91159E+001	2.10213E-002	2.09757E-002	5.84854E-002	5.82501E-002	2.63500E+004	8.89014E+001	6.57775E+001	7.70034E-003	7.70034E-003	6.05704E+005	1.54000E+002	1.49000E+002	0.00000E+000	8.61146E+001	1.24600E+002	1.76222E+002	1.00000E+002	4.51670E-001	5.39559E-002	0.00000E+000	2.74960E+002	5.93537E+000	6.66832E-001	9.46035E+001	1.59205E+002	1.64912E+002	2.91195E+002	6.16867E-001	4.99907E-001	1.08601E-003	-1.62851E+001	-1.42217E+002	1.47132E-002	-5.01099E-002	-1.38923E+002
1.31828E+002	3.87343E+002	8.89923E+001	6.57571E+001	1.30394E+000	1.33716E+000	4.16400E+003	3.61027E+002	1.00000E+000	1.00600E+003	4.20000E+001	1.44903E+005	1.74358E+000	1.96810E+001	2.02070E-002	2.07218E-002	6.19317E-002	6.49388E-002	2.63500E+004	8.89019E+001	6.57776E+001	7.70034E-003	7.70034E-003	6.05704E+005	1.54000E+002	1.50000E+002	0.00000E+000	8.91658E+001	1.17423E+002	2.05137E+002	1.00000E+002	4.79790E-001	4.24135E-002	0.00000E+000	2.68959E+002	4.56004E+000	8.15618E-001	9.46035E+001	1.59205E+002	1.64912E+002	4.63257E-002	6.16867E-001	4.99907E-001	-1.25773E-002	-2.22861E+001	-1.35288E+002	1.47132E-002	4.63257E-002	-1.38864E+002
1.39513E+002	3.88652E+002	8.89398E+001	6.57416E+001	1.28128E+000	1.35635E+000	4.16900E+003	3.91641E+002	1.00000E+000	1.00700E+003	3.90000E+001	1.45035E+005	1.73786E+000	1.97142E+001	1.98440E-002	2.10066E-002	7.01928E-002	7.82830E-002	2.63500E+004	8.89019E+001	6.57770E+001	7.70034E-003	7.70034E-003	6.05704E+005	1.54000E+002	1.51000E+002	0.00000E+000	9.87276E+001	1.01111E+002	1.93341E+002	1.00000E+002	4.58552E-001	7.90764E-002	0.00000E+000	2.62649E+002	4.77931E+000	7.77732E-001	9.46035E+001	1.59205E+002	1.64912E+002	1.29333E-001	6.16867E-001	4.99907E-001	-2.84589E-002	-2.85962E+001	-1.26387E+002	1.47132E-002	1.29333E-001	-1.38772E+002
1.23943E+002	1.92193E+002	8.87621E+001	6.57729E+001	1.23678E+000	1.32684E+000	1.95600E+003	1.93938E+002	1.00000E+000	1.00800E+003	1.59000E+002	1.45239E+005	1.64101E+000	1.38634E+001	2.79646E-002	3.00009E-002	6.42882E-002	7.29541E-002	2.63500E+004	8.89022E+001	6.57766E+001	7.70034E-003	7.70034E-003	6.05704E+005	1.54000E+002	1.52000E+002	0.00000E+000	5.32906E+001	6.96993E+001	9.27179E+001	1.00000E+002	2.52138E-001	8.38404E-002	0.00000E+000	2.74503E+002	9.70324E+000	5.59255E-001	9.46035E+001	1.59205E+002	1.64912E+002	1.84021E-001	6.16867E-001	4.99907E-001	-3.51292E-002	-1.67429E+001	-1.08039E+002	1.47132E-002	1.84021E-001	-1.38689E+002
1.13060E+002	1.79022E+002	8.88284E+001	6.57373E+001	1.42740E+000	1.49280E+000	2.31700E+003	1.17841E+002	1.00000E+000	1.01000E+003	2.72000E+002	1.45526E+005	2.13081E+000	1.33799E+001	2.96539E-002	3.10125E-002	7.48605E-002	8.12695E-002	2.63500E+004	8.89015E+001	6.57768E+001	7.70034E-003	7.70034E-003	6.05704E+005	1.54000E+002	1.53000E+002	0.00000E+000	6.31882E+001	6.73506E+001	7.01804E+001	1.00000E+002	2.35581E-001	7.57823E-002	0.00000E+000	2.74614E+002	2.13311E+001	2.33741E-001	9.46035E+001	1.59205E+002	1.64912E+002	3.43933E-001	6.16867E-001	4.99907E-001	-2.23949E-002	-1.66316E+001	-1.20236E+002	1.47132E-002	3.43933E-001	-1.38540E+002
1.22365E+002	2.60869E+002	8.89898E+001	6.59524E+001	1.38546E+000	1.41940E+000	3.12200E+003	2.25683E+002	1.00000E+000	1.01100E+003	6.80000E+001	1.45605E+005	1.96651E+000	1.61515E+001	2.47957E-002	2.54031E-002	7.73257E-002	8.09436E-002	2.63500E+004	8.89016E+001	6.57763E+001	7.70034E-003	7.70034E-003	6.05704E+005	1.54000E+002	1.54000E+002	0.00000E+000	6.53675E+001	7.37070E+001	1.34382E+002	1.00000E+002	3.18864E-001	6.99863E-002	0.00000E+000	2.65537E+002	5.50974E+000	7.79586E-001	9.46035E+001	1.59205E+002	1.64912E+002	4.03992E-001	6.16867E-001	4.99907E-001	-1.21006E-002	-2.57087E+001	-1.39161E+002	1.47132E-002	4.03992E-001	-1.38502E+002
1.20350E+002	1.54716E+002	8.81351E+001	6.49528E+001	1.17848E+000	1.57289E+000	1.74300E+003	2.43142E+002	1.00000E+000	1.80200E+003	1.20000E+002	2.52203E+005	1.85363E+000	1.24385E+001	2.82277E-002	3.76747E-002	8.56842E-002	1.48516E-001	5.35770E+004	8.80483E+001	6.50079E+001	6.96019E-003	6.96019E-003	3.74097E+005	1.08000E+002	1.00000E+000	0.00000E+000	4.59832E+001	3.48542E+001	7.88098E+001	1.00000E+002	1.86291E-001	1.65144E-001	0.00000E+000	2.70749E+002	7.26145E+000	7.91661E-001	1.08109E+002	7.38686E+001	1.96544E+002	2.69409E+002	4.37559E-001	8.96773E-001	-1.43348E-001	-2.04966E+001	1.11880E+001	-2.54634E-002	-2.18369E+001	-1.22398E+002
1.35316E+002	2.21061E+002	8.81429E+001	6.49603E+001	1.22820E+000	1.24922E+000	2.10600E+003	2.72151E+002	1.00000E+000	1.80300E+003	6.90000E+001	2.52308E+005	1.53429E+000	1.48681E+001	2.67633E-002	2.72213E-002	7.90751E-002	8.16285E-002	5.35770E+004	8.80478E+001	6.50075E+001	6.96019E-003	6.96019E-003	3.74097E+005	1.08000E+002	2.00000E+000	0.00000E+000	6.02326E+001	5.02426E+001	1.16353E+002	1.00000E+002	2.64395E-001	1.51364E-001	0.00000E+000	2.73735E+002	6.06408E+000	8.62417E-001	1.08109E+002	7.38686E+001	1.96544E+002	2.69442E+002	4.37559E-001	8.96773E-001	-8.48398E-003	-1.75102E+001	-1.34281E+002	-2.54634E-002	-2.18037E+001	-1.22366E+002
1.32893E+002	1.92650E+002	8.81685E+001	6.49832E+001	1.29254E+000	1.29872E+000	1.99900E+003	1.89342E+002	1.00000E+000	1.80400E+003	7.50000E+001	2.52455E+005	1.67865E+000	1.38798E+001	2.89093E-002	2.90476E-002	7.62601E-002	7.69327E-002	5.35770E+004	8.80478E+001	6.50069E+001	6.96019E-003	6.96019E-003	3.74097E+005	1.08000E+002	3.00000E+000	0.00000E+000	6.86334E+001	4.75747E+001	8.57244E+001	1.00000E+002	2.36444E-001	1.24469E-001	0.00000E+000	2.62756E+002	9.94173E+000	5.39937E-001	1.08109E+002	7.38686E+001	1.96544E+002	2.69448E+002	4.37559E-001	8.96773E-001	-2.38578E-003	2.62756E+002	1.40196E+002	-2.54634E-002	-2.17976E+001	-1.22364E+002
1.26923E+002	2.11765E+002	8.80052E+001	6.51013E+001	1.21592E+000	1.35513E+000	2.15300E+003	2.06731E+002	1.00000E+000	1.80700E+003	6.90000E+001	2.52850E+005	1.64773E+000	1.45522E+001	2.62049E-002	2.92051E-002	6.98101E-002	8.53660E-002	5.35770E+004	8.80485E+001	6.50069E+001	6.96019E-003	6.96019E-003	3.74097E+005	1.08000E+002	4.00000E+000	0.00000E+000	3.91642E+001	4.94426E+001	1.22073E+002	1.00000E+002	2.44639E-001	1.19008E-001	0.00000E+000	2.81273E+002	4.58918E+000	1.12708E+000	1.08109E+002	7.38686E+001	1.96544E+002	2.69457E+002	4.37559E-001	8.96773E-001	-5.41445E-002	-9.97238E+000	-8.23260E+001	-2.54634E-002	-2.17885E+001	-1.22327E+002
1.44341E+002	3.02216E+002	8.80879E+001	6.50600E+001	1.10846E+000	1.25463E+000	2.61600E+003	2.84845E+002	1.00000E+000	1.80800E+003	4.90000E+001	2.52963E+005	1.39070E+000	1.73843E+001	2.16720E-002	2.45299E-002	5.19160E-002	6.50534E-002	5.35770E+004	8.80489E+001	6.50064E+001	6.96019E-003	6.96019E-003	3.74097E+005	1.08000E+002	5.00000E+000	0.00000E+000	8.13830E+001	6.98506E+001	1.58847E+002	1.00000E+002	3.61427E-001	6.66973E-002	0.00000E+000	2.74432E+002	5.46279E+000	8.58970E-001	1.08109E+002	7.38686E+001	1.96544E+002	2.69490E+002	4.37559E-001	8.96773E-001	-6.18564E-002	-1.68137E+001	-8.13249E+001	-2.54634E-002	-2.17558E+001	-1.22308E+002
1.33854E+002	3.01916E+002	8.80798E+001	6.49049E+001	1.26078E+000	1.33928E+000	3.14100E+003	3.65201E+002	1.00000E+000	1.80900E+003	5.10000E+001	2.53100E+005	1.68853E+000	1.73757E+001	2.24959E-002	2.38966E-002	8.09850E-002	9.09366E-002	5.35770E+004	8.80494E+001	6.50065E+001	6.96019E-003	6.96019E-003	3.74097E+005	1.08000E+002	6.00000E+000	0.00000E+000	7.63599E+001	1.21209E+002	1.57643E+002	1.00000E+002	4.14765E-001	1.07015E-001	0.00000E+000	4.62006E+000	6.67527E+000	6.41518E-001	1.08109E+002	7.38686E+001	1.96544E+002	2.69497E+002	4.37559E-001	8.96773E-001	-3.01923E-002	4.62006E+000	-9.13734E+001	-2.54634E-002	-2.17485E+001	-1.22302E+002
1.35009E+002	2.10566E+002	8.79764E+001	6.48658E+001	1.17634E+000	1.37091E+000	2.10000E+003	3.06205E+002	1.00000E+000	1.81000E+003	7.00000E+001	2.53252E+005	1.61266E+000	1.45109E+001	2.56699E-002	2.99156E-002	7.49188E-002	9.99666E-002	5.35770E+004	8.80489E+001	6.50060E+001	6.96019E-003	6.96019E-003	3.74097E+005	1.08000E+002	7.00000E+000	0.00000E+000	6.29659E+001	4.63927E+001	1.08421E+002	1.00000E+002	2.54091E-001	1.51410E-001	0.00000E+000	2.70312E+002	6.46883E+000	8.09610E-001	1.08109E+002	7.38686E+001	1.96544E+002	2.69508E+002	4.37559E-001	8.96773E-001	-7.63823E-002	-2.09331E+001	-7.01973E+001	-2.54634E-002	-2.17375E+001	-1.22275E+002
1.24395E+002	1.77359E+002	8.80067E+001	6.49013E+001	1.41259E+000	1.32222E+000	2.02600E+003	2.26725E+002	1.00000E+000	1.81100E+003	7.60000E+001	2.53392E+005	1.86775E+000	1.33176E+001	3.13831E-002	2.93754E-002	9.41954E-002	8.32442E-002	5.35770E+004	8.80487E+001	6.50059E+001	6.96019E-003	6.96019E-003	3.74097E+005	1.08000E+002	8.00000E+000	0.00000E+000	5.69228E+001	3.62326E+001	9.20514E+001	1.00000E+002	2.16158E-001	1.01735E-001	0.00000E+000	2.66664E+002	6.51594E+000	8.18304E-001	1.08109E+002	7.38686E+001	1.96544E+002	2.69513E+002	4.37559E-001	8.96773E-001	3.30445E-002	2.66664E+002	1.10288E+002	-2.54634E-002	-2.17329E+001	-1.22275E+002
1.34602E+002	3.25448E+002	8.80490E+001	6.49865E+001	1.31916E+000	1.23222E+000	3.27000E+003	4.52552E+002	1.00000E+000	1.81200E+003	4.50000E+001	2.53501E+005	1.62548E+000	1.80402E+001	2.30686E-002	2.15483E-002	7.20882E-002	6.34216E-002	5.35770E+004	8.80486E+001	6.50052E+001	6.96019E-003	6.96019E-003	3.74097E+005	1.08000E+002	9.00000E+000	0.00000E+000	8.65251E+001	7.53287E+001	1.77269E+002	1.00000E+002	3.95076E-001	1.06831E-001	0.00000E+000	2.74962E+002	4.66529E+000	8.99619E-001	1.08109E+002	7.38686E+001	1.96544E+002	2.69538E+002	4.37559E-001	8.96773E-001	3.40756E-002	2.74962E+002	1.17579E+002	-2.54634E-002	-2.17077E+001	-1.22255E+002
1.38100E+002	3.03818E+002	8.81375E+001	6.50080E+001	1.11349E+000	1.22399E+000	2.58000E+003	3.12083E+002	1.00000E+000	1.81300E+003	4.70000E+001	2.53638E+005	1.36291E+000	1.74304E+001	2.19219E-002	2.40974E-002	6.05621E-002	7.22340E-002	5.35770E+004	8.80491E+001	6.50044E+001	6.96019E-003	6.96019E-003	3.74097E+005	1.08000E+002	1.00000E+001	0.00000E+000	8.76135E+001	7.59146E+001	1.52008E+002	1.00000E+002	3.68297E-001	8.23000E-002	0.00000E+000	2.74235E+002	6.39071E+000	7.39354E-001	1.08109E+002	7.38686E+001	1.96544E+002	2.69559E+002	4.37559E-001	8.96773E-001	-4.72737E-002	-1.70102E+001	-9.62713E+001	-2.54634E-002	-2.16867E+001	-1.22248E+002
1.35517E+002	3.02872E+002	8.81031E+001	6.49356E+001	1.18155E+000	1.20400E+000	2.68400E+003	3.54396E+002	1.00000E+000	1.81400E+003	4.70000E+001	2.53769E+005	1.42258E+000	1.74032E+001	2.28066E-002	2.32399E-002	6.14139E-002	6.35856E-002	5.35770E+004	8.80491E+001	6.50037E+001	6.96019E-003	6.96019E-003	3.74097E+005	1.08000E+002	1.10000E+001	0.00000E+000	8.99134E+001	6.85906E+001	1.63137E+002	1.00000E+002	3.75079E-001	6.67920E-002	0.00000E+000	2.71587E+002	5.49069E+000	8.43709E-001	1.08109E+002	7.38686E+001	1.96544E+002	2.69571E+002	4.37559E-001	8.96773E-001	-9.40923E-003	-1.96584E+001	-1.35544E+002	-2.54634E-002	-2.16748E+001	-1.22231E+002
1.27469E+002	2.64009E+002	8.81929E+001	6.48894E+001	1.24401E+000	1.34236E+000	2.72800E+003	2.47380E+002	1.00000E+000	1.81500E+003	5.20000E+001	2.53908E+005	1.66990E+000	1.62484E+001	2.38177E-002	2.57007E-002	6.96282E-002	8.03230E-002	5.35770E+004	8.80485E+001	6.50032E+001	6.96019E-003	6.96019E-003	3.74097E+005	1.08000E+002	1.20000E+001	0.00000E+000	7.39824E+001	5.61014E+001	1.44040E+002	1.00000E+002	3.19398E-001	8.68508E-002	0.00000E+000	2.72067E+002	5.02282E+000	9.14832E-001	1.08109E+002	7.38686E+001	1.96544E+002	2.69582E+002	4.37559E-001	8.96773E-001	-3.80264E-002	-1.91784E+001	-1.07571E+002	-2.54634E-002	-2.16635E+001	-1.22235E+002
1.39218E+002	2.73702E+002	8.80973E+001	6.49242E+001	1.13782E+000	1.27293E+000	2.46600E+003	2.41387E+002	1.00000E+000	1.81600E+003	5.30000E+001	2.54042E+005	1.44836E+000	1.65439E+001	2.29127E-002	2.56334E-002	5.82059E-002	7.15563E-002	5.35770E+004	8.80489E+001	6.50023E+001	6.96019E-003	6.96019E-003	3.74097E+005	1.08000E+002	1.30000E+001	0.00000E+000	6.67822E+001	6.71320E+001	1.48624E+002	1.00000E+002	3.29013E-001	7.02826E-002	0.00000E+000	2.78208E+002	5.29968E+000	9.11937E-001	1.08109E+002	7.38686E+001	1.96544E+002	2.69592E+002	4.37559E-001	8.96773E-001	-5.60452E-002	-1.30373E+001	-8.34855E+001	-2.54634E-002	-2.16535E+001	-1.22209E+002
1.28050E+002	3.14378E+002	8.80072E+001	6.50354E+001	1.23649E+000	1.30643E+000	3.13500E+003	3.55446E+002	1.00000E+000	1.81700E+003	5.00000E+001	2.54174E+005	1.61539E+000	1.77307E+001	2.20837E-002	2.33327E-002	7.94243E-002	8.82631E-002	5.35770E+004	8.80492E+001	6.50018E+001	6.96019E-003	6.96019E-003	3.74097E+005	1.08000E+002	1.40000E+001	0.00000E+000	8.72039E+001	6.34835E+001	1.60120E+002	1.00000E+002	3.62343E-001	1.13345E-001	0.00000E+000	2.70807E+002	4.88687E+000	8.77126E-001	1.08109E+002	7.38686E+001	1.96544E+002	2.69593E+002	4.37559E-001	8.96773E-001	-2.75010E-002	-2.04384E+001	-1.19017E+002	-2.54634E-002	-2.16526E+001	-1.22192E+002
1.48334E+002	2.79030E+002	8.80767E+001	6.50529E+001	1.14533E+000	1.21238E+000	2.41400E+003	2.94872E+002	1.00000E+000	1.81800E+003	5.30000E+001	2.54304E+005	1.38858E+000	1.67042E+001	2.33110E-002	2.46758E-002	5.73860E-002	6.36515E-002	5.35770E+004	8.80501E+001	6.50014E+001	6.96019E-003	6.96019E-003	3.74097E+005	1.08000E+002	1.50000E+001	0.00000E+000	7.73099E+001	5.93231E+001	1.50962E+002	1.00000E+002	3.35094E-001	8.66498E-002	0.00000E+000	2.72350E+002	5.35502E+000	9.12182E-001	1.08109E+002	7.38686E+001	1.96544E+002	2.69650E+002	4.37559E-001	8.96773E-001	-2.84403E-002	-1.88952E+001	-1.16578E+002	-2.54634E-002	-2.15952E+001	-1.22146E+002
1.32722E+002	2.76167E+002	8.80529E+001	6.49233E+001	1.26081E+000	1.22828E+000	2.64900E+003	2.28375E+002	1.00000E+000	1.81900E+003	5.30000E+001	2.54437E+005	1.54862E+000	1.66183E+001	2.44967E-002	2.38647E-002	6.96328E-002	6.63320E-002	5.35770E+004	8.80498E+001	6.50008E+001	6.96019E-003	6.96019E-003	3.74097E+005	1.08000E+002	1.60000E+001	0.00000E+000	7.11035E+001	5.92644E+001	1.49290E+002	1.00000E+002	3.25660E-001	6.22367E-002	0.00000E+000	2.74304E+002	4.93889E+000	9.44150E-001	1.08109E+002	7.38686E+001	1.96544E+002	2.69643E+002	4.37559E-001	8.96773E-001	1.30671E-002	2.74304E+002	1.37096E+002	-2.54634E-002	-2.16028E+001	-1.22152E+002
1.26618E+002	2.43836E+002	8.80712E+001	6.50044E+001	1.26184E+000	1.48541E+000	2.78100E+003	3.97896E+002	1.00000E+000	1.82000E+003	5.90000E+001	2.54579E+005	1.87435E+000	1.56153E+001	2.39279E-002	2.81673E-002	9.54502E-002	1.30984E-001	5.35770E+004	8.80500E+001	6.49986E+001	6.96019E-003	6.96019E-003	3.74097E+005	1.08000E+002	1.70000E+001	0.00000E+000	7.26498E+001	5.11283E+001	1.31519E+002	1.00000E+002	2.97648E-001	1.68185E-001	0.00000E+000	2.70102E+002	5.17662E+000	8.79153E-001	1.08109E+002	7.38686E+001	1.96544E+002	2.69642E+002	4.37559E-001	8.96773E-001	-8.13781E-002	-2.11433E+001	-6.50318E+001	-2.54634E-002	-2.16032E+001	-1.22154E+002
1.37478E+002	2.38215E+002	8.81489E+001	6.48894E+001	1.12352E+000	1.28031E+000	2.13300E+003	2.47910E+002	1.00000E+000	1.82100E+003	6.00000E+001	2.54716E+005	1.43845E+000	1.54342E+001	2.43267E-002	2.77217E-002	6.36433E-002	8.10576E-002	5.35770E+004	8.80509E+001	6.49978E+001	6.96019E-003	6.96019E-003	3.74097E+005	1.08000E+002	1.80000E+001	0.00000E+000	7.30410E+001	5.30970E+001	1.15640E+002	1.00000E+002	2.82356E-001	1.06517E-001	0.00000E+000	2.69135E+002	7.06416E+000	7.35623E-001	1.08109E+002	7.38686E+001	1.96544E+002	2.69671E+002	4.37559E-001	8.96773E-001	-6.52260E-002	-2.21108E+001	-8.31546E+001	-2.54634E-002	-2.15749E+001	-1.22140E+002
1.32310E+002	3.02969E+002	8.79729E+001	6.48458E+001	1.25702E+000	1.33738E+000	3.14700E+003	4.93921E+002	1.00000E+000	1.82200E+003	4.70000E+001	2.54838E+005	1.68112E+000	1.74060E+001	2.24076E-002	2.38400E-002	7.32572E-002	8.24181E-002	5.35770E+004	8.80512E+001	6.49988E+001	6.96019E-003	6.96019E-003	3.74097E+005	1.08000E+002	1.90000E+001	0.00000E+000	8.24301E+001	5.83603E+001	1.67293E+002	1.00000E+002	3.58716E-001	1.06456E-001	0.00000E+000	2.71374E+002	4.33772E+000	9.86283E-001	1.08109E+002	7.38686E+001	1.96544E+002	2.69683E+002	4.37559E-001	8.96773E-001	-3.09729E-002	-1.98713E+001	-1.15093E+002	-2.54634E-002	-2.15630E+001	-1.22100E+002
1.36180E+002	2.55513E+002	8.80331E+001	6.50122E+001	1.21229E+000	1.16450E+000	2.24200E+003	4.19905E+002	1.00000E+000	1.82300E+003	5.90000E+001	2.54977E+005	1.41172E+000	1.59848E+001	2.56028E-002	2.45937E-002	9.16488E-002	8.48787E-002	5.35770E+004	8.80508E+001	6.49985E+001	6.96019E-003	6.96019E-003	3.74097E+005	1.08000E+002	2.00000E+001	0.00000E+000	6.06670E+001	6.15383E+001	1.40815E+002	1.00000E+002	3.06148E-001	1.66862E-001	0.00000E+000	2.78400E+002	5.34239E+000	9.48764E-001	1.08109E+002	7.38686E+001	1.96544E+002	2.69683E+002	4.37559E-001	8.96773E-001	2.01047E-002	2.78400E+002	1.34484E+002	-2.54634E-002	-2.15622E+001	-1.22107E+002
1.28687E+002	2.21618E+002	8.80507E+001	6.50139E+001	1.36331E+000	1.26870E+000	2.35300E+003	2.52177E+002	1.00000E+000	1.82400E+003	6.90000E+001	2.55120E+005	1.72963E+000	1.48869E+001	2.81050E-002	2.61546E-002	8.89487E-002	7.76910E-002	5.35770E+004	8.80511E+001	6.49982E+001	6.96019E-003	6.96019E-003	3.74097E+005	1.08000E+002	2.10000E+001	0.00000E+000	4.50212E+001	4.91031E+001	1.26545E+002	1.00000E+002	2.56374E-001	1.18521E-001	0.00000E+000	2.79299E+002	4.49903E+000	1.09972E+000	1.08109E+002	7.38686E+001	1.96544E+002	2.69684E+002	4.37559E-001	8.96773E-001	3.59465E-002	2.79299E+002	1.20094E+002	-2.54634E-002	-2.15617E+001	-1.22109E+002
1.26195E+002	2.04458E+002	8.79893E+001	6.50260E+001	1.17147E+000	1.25658E+000	1.86800E+003	1.65099E+002	1.00000E+000	1.82500E+003	7.70000E+001	2.55259E+005	1.47205E+000	1.42989E+001	2.71046E-002	2.90738E-002	6.13098E-002	6.95125E-002	5.35770E+004	8.80507E+001	6.49979E+001	6.96019E-003	6.96019E-003	3.74097E+005	1.08000E+002	2.20000E+001	0.00000E+000	5.30399E+001	4.95046E+001	1.07032E+002	1.00000E+002	2.44257E-001	7.06661E-002	0.00000E+000	2.76682E+002	6.52103E+000	8.51543E-001	1.08109E+002	7.38686E+001	1.96544E+002	2.69740E+002	4.37559E-001	8.96773E-001	-3.50519E-002	-1.45632E+001	-1.05825E+002	-2.54634E-002	-2.15053E+001	-1.22042E+002
1.34931E+002	2.27725E+002	8.80820E+001	6.51504E+001	1.32577E+000	1.41987E+000	2.62700E+003	2.29356E+002	1.00000E+000	1.82600E+003	5.60000E+001	2.55369E+005	1.88242E+000	1.50906E+001	2.58664E-002	2.77025E-002	8.01587E-002	9.12615E-002	5.35770E+004	8.80509E+001	6.49976E+001	6.96019E-003	6.96019E-003	3.74097E+005	1.08000E+002	2.30000E+001	0.00000E+000	6.46996E+001	5.74535E+001	1.13091E+002	1.00000E+002	2.74578E-001	1.50586E-001	0.00000E+000	2.75114E+002	6.37255E+000	7.34798E-001	1.08109E+002	7.38686E+001	1.96544E+002	2.69752E+002	4.37559E-001	8.96773E-001	-3.42748E-002	-1.61318E+001	-1.08162E+002	-2.54634E-002	-2.14939E+001	-1.22044E+002
1.35790E+002	1.92303E+002	8.81301E+001	6.49689E+001	1.23932E+000	1.25598E+000	1.85700E+003	2.43752E+002	1.00000E+000	1.82700E+003	7.90000E+001	2.55518E+005	1.55655E+000	1.38673E+001	2.87592E-002	2.91458E-002	7.80202E-002	7.99703E-002	5.35770E+004	8.80516E+001	6.49958E+001	6.96019E-003	6.96019E-003	3.74097E+005	1.08000E+002	2.40000E+001	0.00000E+000	5.19490E+001	4.33623E+001	1.14475E+002	1.00000E+002	2.44159E-001	1.39998E-001	0.00000E+000	2.74625E+002	5.62238E+000	9.90569E-001	1.08109E+002	7.38686E+001	1.96544E+002	2.69756E+002	4.37559E-001	8.96773E-001	-6.67708E-003	-1.66203E+001	-1.35104E+002	-2.54634E-002	-2.14892E+001	-1.22050E+002
1.37325E+002	2.59255E+002	8.81178E+001	6.50026E+001	1.16338E+000	1.28496E+000	2.40500E+003	2.91246E+002	1.00000E+000	1.82800E+003	5.70000E+001	2.55636E+005	1.49490E+000	1.61014E+001	2.37228E-002	2.62019E-002	6.94529E-002	8.37171E-002	5.35770E+004	8.80513E+001	6.49959E+001	6.96019E-003	6.96019E-003	3.74097E+005	1.08000E+002	2.50000E+001	0.00000E+000	6.83333E+001	6.62541E+001	1.32290E+002	1.00000E+002	3.11230E-001	9.56489E-002	0.00000E+000	2.77683E+002	6.17431E+000	7.92620E-001	1.08109E+002	7.38686E+001	1.96544E+002	2.69759E+002	4.37559E-001	8.96773E-001	-4.96564E-002	-1.35622E+001	-9.04439E+001	-2.54634E-002	-2.14863E+001	-1.22044E+002
1.25707E+002	2.38457E+002	8.80628E+001	6.49187E+001	1.25090E+000	1.40797E+000	2.57800E+003	1.97755E+002	1.00000E+000	1.82900E+003	5.90000E+001	2.55770E+005	1.76123E+000	1.54421E+001	2.46367E-002	2.77301E-002	6.88677E-002	8.59309E-002	5.35770E+004	8.80513E+001	6.49958E+001	6.96019E-003	6.96019E-003	3.74097E+005	1.08000E+002	2.60000E+001	0.00000E+000	7.02869E+001	4.85985E+001	1.25966E+002	1.00000E+002	2.85490E-001	8.26471E-002	0.00000E+000	2.69852E+002	5.38582E+000	8.77644E-001	1.08109E+002	7.38686E+001	1.96544E+002	2.69805E+002	4.37559E-001	8.96773E-001	-5.90729E-002	-2.13940E+001	-8.87560E+001	-2.54634E-002	-2.14406E+001	-1.21991E+002
1.26819E+002	2.58528E+002	8.79557E+001	6.49000E+001	1.26368E+000	1.30921E+000	2.64400E+003	2.41249E+002	1.00000E+000	1.83000E+003	5.50000E+001	2.55902E+005	1.65442E+000	1.60788E+001	2.45758E-002	2.54611E-002	6.56412E-002	7.00784E-002	5.35770E+004	8.80524E+001	6.49951E+001	6.96019E-003	6.96019E-003	3.74097E+005	1.08000E+002	2.70000E+001	0.00000E+000	7.56277E+001	6.07286E+001	1.29548E+002	1.00000E+002	3.10338E-001	6.81432E-002	0.00000E+000	2.72457E+002	6.11287E+000	7.63546E-001	1.08109E+002	7.38686E+001	1.96544E+002	2.69793E+002	4.37559E-001	8.96773E-001	-1.76928E-002	-1.87881E+001	-1.26765E+002	-2.54634E-002	-2.14524E+001	-1.21986E+002
1.44010E+002	2.49120E+002	8.81431E+001	6.51522E+001	1.19301E+000	1.18633E+000	2.19900E+003	5.24709E+002	1.00000E+000	1.83100E+003	5.70000E+001	2.56028E+005	1.41530E+000	1.57835E+001	2.54408E-002	2.52983E-002	8.79052E-002	8.69698E-002	5.35770E+004	8.80519E+001	6.49944E+001	6.96019E-003	6.96019E-003	3.74097E+005	1.08000E+002	2.80000E+001	0.00000E+000	7.08497E+001	3.77923E+001	1.43748E+002	1.00000E+002	2.93642E-001	2.40625E-001	0.00000E+000	2.67923E+002	4.62969E+000	1.10547E+000	1.08109E+002	7.38686E+001	1.96544E+002	2.69809E+002	4.37559E-001	8.96773E-001	2.80861E-003	2.67923E+002	1.40446E+002	-2.54634E-002	-2.14370E+001	-1.21996E+002
1.43233E+002	2.61449E+002	8.79914E+001	6.48398E+001	1.24445E+000	1.32461E+000	2.66500E+003	2.33039E+002	1.00000E+000	1.83200E+003	5.20000E+001	2.56168E+005	1.64841E+000	1.61694E+001	2.41062E-002	2.56590E-002	6.75454E-002	7.58862E-002	5.35770E+004	8.80528E+001	6.49938E+001	6.96019E-003	6.96019E-003	3.74097E+005	1.08000E+002	2.90000E+001	0.00000E+000	7.08732E+001	6.58914E+001	1.33755E+002	1.00000E+002	3.15523E-001	8.05174E-002	0.00000E+000	2.76638E+002	5.90157E+000	7.87762E-001	1.08109E+002	7.38686E+001	1.96544E+002	2.69819E+002	4.37559E-001	8.96773E-001	-3.12021E-002	-1.46074E+001	-1.09611E+002	-2.54634E-002	-2.14270E+001	-1.21968E+002
1.37131E+002	2.92402E+002	8.80850E+001	6.49875E+001	1.25139E+000	1.24919E+000	2.83300E+003	3.26483E+002	1.00000E+000	1.83300E+003	4.90000E+001	2.56300E+005	1.56322E+000	1.70998E+001	2.35110E-002	2.34695E-002	7.43832E-002	7.41358E-002	5.35770E+004	8.80520E+001	6.49935E+001	6.96019E-003	6.96019E-003	3.74097E+005	1.08000E+002	3.00000E+001	0.00000E+000	8.31544E+001	6.64313E+001	1.49743E+002	1.00000E+002	3.49139E-001	1.10676E-001	0.00000E+000	2.72773E+002	5.53579E+000	8.14532E-001	1.08109E+002	7.38686E+001	1.96544E+002	2.69852E+002	4.37559E-001	8.96773E-001	8.82517E-004	-1.84726E+001	-1.44117E+002	-2.54634E-002	-2.13938E+001	-1.21947E+002
1.41461E+002	2.49470E+002	8.80950E+001	6.50261E+001	1.13437E+000	1.19229E+000	2.10400E+003	2.45332E+002	1.00000E+000	1.83400E+003	6.20000E+001	2.56452E+005	1.35250E+000	1.57946E+001	2.47305E-002	2.59932E-002	5.17741E-002	5.64868E-002	5.35770E+004	8.80525E+001	6.49933E+001	6.96019E-003	6.96019E-003	3.74097E+005	1.08000E+002	3.10000E+001	0.00000E+000	6.00496E+001	4.98157E+001	1.44941E+002	1.00000E+002	2.96241E-001	8.78457E-002	0.00000E+000	2.74940E+002	4.83703E+000	1.08171E+000	1.08109E+002	7.38686E+001	1.96544E+002	2.69863E+002	4.37559E-001	8.96773E-001	-2.48930E-002	-1.63059E+001	-1.17408E+002	-2.54634E-002	-2.13823E+001	-1.21936E+002
1.36117E+002	2.59695E+002	8.81753E+001	6.50193E+001	1.14982E+000	1.41266E+000	2.59800E+003	2.73166E+002	1.00000E+000	1.83500E+003	5.60000E+001	2.56569E+005	1.62430E+000	1.61151E+001	2.25585E-002	2.77151E-002	6.33259E-002	9.32663E-002	5.35770E+004	8.80526E+001	6.49940E+001	6.96019E-003	6.96019E-003	3.74097E+005	1.08000E+002	3.20000E+001	0.00000E+000	7.61445E+001	4.13008E+001	1.43684E+002	1.00000E+002	3.04085E-001	8.43266E-002	0.00000E+000	2.67184E+002	4.56380E+000	1.03173E+000	1.08109E+002	7.38686E+001	1.96544E+002	2.69870E+002	4.37559E-001	8.96773E-001	-1.02571E-001	-2.40620E+001	-4.40969E+001	-2.54634E-002	-2.13757E+001	-1.21942E+002
1.22874E+002	1.99066E+002	8.81401E+001	6.51419E+001	1.42600E+000	1.50364E+000	2.56700E+003	3.24111E+002	1.00000E+000	1.83600E+003	7.70000E+001	2.56721E+005	2.14419E+000	1.41091E+001	2.81453E-002	2.96778E-002	8.59760E-002	9.50254E-002	5.35770E+004	8.80529E+001	6.49953E+001	6.96019E-003	6.96019E-003	3.74097E+005	1.08000E+002	3.30000E+001	0.00000E+000	4.97703E+001	4.65964E+001	9.94074E+001	1.00000E+002	2.28200E-001	1.05794E-001	0.00000E+000	2.76852E+002	5.63930E+000	8.39988E-001	1.08109E+002	7.38686E+001	1.96544E+002	2.69859E+002	4.37559E-001	8.96773E-001	-2.65031E-002	-1.43938E+001	-1.13953E+002	-2.54634E-002	-2.13864E+001	-1.21946E+002
1.30730E+002	2.04980E+002	8.80605E+001	6.51234E+001	1.26457E+000	1.28001E+000	2.05100E+003	2.41669E+002	1.00000E+000	1.83700E+003	7.60000E+001	2.56850E+005	1.61866E+000	1.43171E+001	2.79228E-002	2.82638E-002	8.37666E-002	8.56964E-002	5.35770E+004	8.80523E+001	6.49964E+001	6.96019E-003	6.96019E-003	3.74097E+005	1.08000E+002	3.40000E+001	0.00000E+000	3.98481E+001	5.66170E+001	1.13077E+002	1.00000E+002	2.43699E-001	1.53931E-001	0.00000E+000	2.85129E+002	5.41253E+000	9.79102E-001	1.08109E+002	7.38686E+001	1.96544E+002	2.69826E+002	4.37559E-001	8.96773E-001	-6.06850E-003	-6.11667E+000	-1.25164E+002	-2.54634E-002	-2.14196E+001	-1.21966E+002
1.23576E+002	2.82076E+002	8.80439E+001	6.48846E+001	1.25031E+000	1.41433E+000	3.06300E+003	3.12284E+002	1.00000E+000	1.83800E+003	5.10000E+001	2.56957E+005	1.76835E+000	1.67951E+001	2.25914E-002	2.55552E-002	6.93760E-002	8.76252E-002	5.35770E+004	8.80526E+001	6.49953E+001	6.96019E-003	6.96019E-003	3.74097E+005	1.08000E+002	3.50000E+001	0.00000E+000	7.16241E+001	5.96602E+001	1.53318E+002	1.00000E+002	3.31342E-001	7.50423E-002	0.00000E+000	2.74570E+002	4.50174E+000	9.63290E-001	1.08109E+002	7.38686E+001	1.96544E+002	2.69838E+002	4.37559E-001	8.96773E-001	-6.15570E-002	-1.66753E+001	-8.14901E+001	-2.54634E-002	-2.14077E+001	-1.21956E+002
1.29759E+002	2.40443E+002	8.80166E+001	6.50062E+001	1.34141E+000	1.25274E+000	2.48800E+003	1.93629E+002	1.00000E+000	1.83900E+003	5.80000E+001	2.57101E+005	1.68044E+000	1.55062E+001	2.68928E-002	2.51152E-002	8.67799E-002	7.62786E-002	5.35770E+004	8.80522E+001	6.49946E+001	6.96019E-003	6.96019E-003	3.74097E+005	1.08000E+002	3.60000E+001	0.00000E+000	5.46476E+001	4.77225E+001	1.40220E+002	1.00000E+002	2.81892E-001	8.06825E-002	0.00000E+000	2.75849E+002	4.30729E+000	1.11708E+000	1.08109E+002	7.38686E+001	1.96544E+002	2.69838E+002	4.37559E-001	8.96773E-001	3.41796E-002	2.75849E+002	1.18370E+002	-2.54634E-002	-2.14072E+001	-1.21949E+002
1.36825E+002	2.65596E+002	8.81169E+001	6.50351E+001	1.43804E+000	1.29332E+000	3.02200E+003	3.43531E+002	1.00000E+000	1.84000E+003	5.20000E+001	2.57237E+005	1.85985E+000	1.62971E+001	2.61592E-002	2.35266E-002	9.54740E-002	7.79774E-002	5.35770E+004	8.80527E+001	6.49951E+001	6.96019E-003	6.96019E-003	3.74097E+005	1.08000E+002	3.70000E+001	0.00000E+000	7.18243E+001	5.92964E+001	1.44353E+002	1.00000E+002	3.20939E-001	9.67639E-002	0.00000E+000	2.74099E+002	4.81884E+000	9.05986E-001	1.08109E+002	7.38686E+001	1.96544E+002	2.69834E+002	4.37559E-001	8.96773E-001	5.29851E-002	2.74099E+002	9.80154E+001	-2.54634E-002	-2.14111E+001	-1.21968E+002
1.33085E+002	2.99862E+002	8.81431E+001	6.49588E+001	1.15682E+000	1.27733E+000	2.75400E+003	2.18350E+002	1.00000E+000	1.84100E+003	4.90000E+001	2.57361E+005	1.47764E+000	1.73165E+001	2.20436E-002	2.43401E-002	5.45033E-002	6.53408E-002	5.35770E+004	8.80532E+001	6.49940E+001	6.96019E-003	6.96019E-003	3.74097E+005	1.08000E+002	3.80000E+001	0.00000E+000	7.64795E+001	7.86122E+001	1.52926E+002	1.00000E+002	3.59150E-001	6.90088E-002	0.00000E+000	2.79306E+002	5.74261E+000	7.96379E-001	1.08109E+002	7.38686E+001	1.96544E+002	2.69825E+002	4.37559E-001	8.96773E-001	-4.95090E-002	-1.19394E+001	-8.89732E+001	-2.54634E-002	-2.14206E+001	-1.21983E+002
1.40939E+002	2.56693E+002	8.81346E+001	6.49568E+001	1.18904E+000	1.26117E+000	2.39200E+003	3.54255E+002	1.00000E+000	1.84200E+003	5.20000E+001	2.57493E+005	1.49958E+000	1.60216E+001	2.43118E-002	2.57864E-002	7.06160E-002	7.88507E-002	5.35770E+004	8.80527E+001	6.49932E+001	6.96019E-003	6.96019E-003	3.74097E+005	1.08000E+002	3.90000E+001	0.00000E+000	8.07574E+001	5.10132E+001	1.34376E+002	1.00000E+002	3.10514E-001	1.25361E-001	0.00000E+000	2.67287E+002	5.78288E+000	8.48567E-001	1.08109E+002	7.38686E+001	1.96544E+002	2.69808E+002	4.37559E-001	8.96773E-001	-2.94345E-002	-2.39582E+001	-1.20692E+002	-2.54634E-002	-2.14372E+001	-1.21999E+002
1.41082E+002	2.47898E+002	8.80961E+001	6.50508E+001	1.10143E+000	1.27521E+000	2.16600E+003	3.19614E+002	1.00000E+000	1.84300E+003	5.80000E+001	2.57630E+005	1.40455E+000	1.57448E+001	2.36662E-002	2.74001E-002	6.99223E-002	9.21650E-002	5.35770E+004	8.80532E+001	6.49935E+001	6.96019E-003	6.96019E-003	3.74097E+005	1.08000E+002	4.00000E+001	0.00000E+000	6.75925E+001	4.11464E+001	1.49788E+002	1.00000E+002	3.00576E-001	1.56465E-001	0.00000E+000	2.70306E+002	4.54461E+000	1.13471E+000	1.08109E+002	7.38686E+001	1.96544E+002	2.69798E+002	4.37559E-001	8.96773E-001	-7.31189E-002	-2.09397E+001	-7.36964E+001	-2.54634E-002	-2.14477E+001	-1.22001E+002
1.27726E+002	1.42161E+002	8.82923E+001	6.49876E+001	1.28265E+000	1.40953E+000	1.57900E+003	2.61790E+002	1.00000E+000	1.84400E+003	1.75000E+002	2.57818E+005	1.80793E+000	1.19231E+001	3.22788E-002	3.54717E-002	1.04995E-001	1.25636E-001	5.35770E+004	8.80533E+001	6.49931E+001	6.96019E-003	6.96019E-003	3.74097E+005	1.08000E+002	4.10000E+001	0.00000E+000	4.20928E+001	1.83934E+001	8.46423E+001	1.00000E+002	1.68789E-001	3.39220E-001	0.00000E+000	2.66050E+002	5.15660E+000	1.17127E+000	1.08109E+002	7.38686E+001	1.96544E+002	2.69807E+002	4.37559E-001	8.96773E-001	-4.71272E-002	-2.51958E+001	-1.04628E+002	-2.54634E-002	-2.14389E+001	-1.22025E+002
1.31008E+002	2.74141E+002	8.81015E+001	6.48128E+001	1.21981E+000	1.31100E+000	2.71900E+003	3.75643E+002	1.00000E+000	1.84600E+003	5.20000E+001	2.58019E+005	1.59917E+000	1.65572E+001	2.33931E-002	2.51419E-002	5.64409E-002	6.43484E-002	5.35770E+004	8.80522E+001	6.49917E+001	6.96019E-003	6.96019E-003	3.74097E+005	1.08000E+002	4.20000E+001	0.00000E+000	6.95068E+001	5.97475E+001	1.51875E+002	1.00000E+002	3.27257E-001	7.48391E-002	0.00000E+000	2.75177E+002	4.75198E+000	9.68573E-001	1.08109E+002	7.38686E+001	1.96544E+002	2.69786E+002	4.37559E-001	8.96773E-001	-3.60331E-002	-1.60688E+001	-1.06395E+002	-2.54634E-002	-2.14592E+001	-1.22018E+002
1.38144E+002	2.98800E+002	8.80700E+001	6.48699E+001	1.21599E+000	1.40235E+000	3.14100E+003	3.96212E+002	1.00000E+000	1.84700E+003	5.00000E+001	2.58152E+005	1.70525E+000	1.72858E+001	2.16969E-002	2.50220E-002	7.60095E-002	9.99501E-002	5.35770E+004	8.80525E+001	6.49923E+001	6.96019E-003	6.96019E-003	3.74097E+005	1.08000E+002	4.30000E+001	0.00000E+000	8.69475E+001	5.67700E+001	1.73951E+002	1.00000E+002	3.69851E-001	1.42343E-001	0.00000E+000	2.70168E+002	4.24649E+000	1.00843E+000	1.08109E+002	7.38686E+001	1.96544E+002	2.69792E+002	4.37559E-001	8.96773E-001	-7.11740E-002	-2.10771E+001	-7.58889E+001	-2.54634E-002	-2.14536E+001	-1.22006E+002
1.31565E+002	4.20659E+002	8.80230E+001	6.49257E+001	1.26499E+000	1.30726E+000	4.29500E+003	3.93759E+002	1.00000E+000	1.84800E+003	2.80000E+001	2.58264E+005	1.65367E+000	2.05100E+001	1.93022E-002	1.99471E-002	5.58712E-002	5.94152E-002	5.35770E+004	8.80526E+001	6.49923E+001	6.96019E-003	6.96019E-003	3.74097E+005	1.08000E+002	4.40000E+001	0.00000E+000	1.22622E+002	8.50555E+001	2.15195E+002	1.00000E+002	4.93182E-001	3.87541E-002	0.00000E+000	2.69655E+002	4.27772E+000	8.56086E-001	1.08109E+002	7.38686E+001	1.96544E+002	2.69803E+002	4.37559E-001	8.96773E-001	-1.64321E-002	-2.15903E+001	-1.30781E+002	-2.54634E-002	-2.14424E+001	-1.21986E+002
1.43967E+002	4.56377E+002	8.80450E+001	6.50083E+001	1.23581E+000	1.16881E+000	4.09800E+003	3.04918E+002	1.00000E+000	1.84900E+003	2.60000E+001	2.58387E+005	1.44443E+000	2.13630E+001	1.93049E-002	1.82582E-002	5.37594E-002	4.84972E-002	5.35770E+004	8.80527E+001	6.49911E+001	6.96019E-003	6.96019E-003	3.74097E+005	1.08000E+002	4.50000E+001	0.00000E+000	1.27442E+002	8.72346E+001	2.48327E+002	1.00000E+002	5.39300E-001	3.86881E-002	0.00000E+000	2.70568E+002	3.89576E+000	9.62350E-001	1.08109E+002	7.38686E+001	1.96544E+002	2.69794E+002	4.37559E-001	8.96773E-001	2.78649E-002	2.70568E+002	1.19199E+002	-2.54634E-002	-2.14511E+001	-1.21997E+002
1.37391E+002	3.81441E+002	8.80181E+001	6.49685E+001	1.28592E+000	1.28227E+000	3.88200E+003	4.31004E+002	1.00000E+000	1.85000E+003	3.50000E+001	2.58535E+005	1.64889E+000	1.95305E+001	2.06388E-002	2.05802E-002	7.14684E-002	7.10821E-002	5.35770E+004	8.80529E+001	6.49919E+001	6.96019E-003	6.96019E-003	3.74097E+005	1.08000E+002	4.60000E+001	0.00000E+000	1.11382E+002	7.03177E+001	2.10569E+002	1.00000E+002	4.56968E-001	6.71067E-002	0.00000E+000	2.69000E+002	3.97376E+000	9.69353E-001	1.08109E+002	7.38686E+001	1.96544E+002	2.69744E+002	4.37559E-001	8.96773E-001	1.42103E-003	2.69000E+002	1.42855E+002	-2.54634E-002	-2.15017E+001	-1.22044E+002
1.39636E+002	4.25159E+002	8.79756E+001	6.50389E+001	1.33045E+000	1.27299E+000	4.43800E+003	3.34271E+002	1.00000E+000	1.85100E+003	2.90000E+001	2.58664E+005	1.69364E+000	2.06194E+001	1.99712E-002	1.91087E-002	6.58044E-002	6.05254E-002	5.35770E+004	8.80524E+001	6.49892E+001	6.96019E-003	6.96019E-003	3.74097E+005	1.08000E+002	4.70000E+001	0.00000E+000	1.25215E+002	7.71225E+001	2.31470E+002	1.00000E+002	5.05458E-001	4.95365E-002	0.00000E+000	2.68344E+002	3.75692E+000	9.58928E-001	1.08109E+002	7.38686E+001	1.96544E+002	2.69728E+002	4.37559E-001	8.96773E-001	2.20700E-002	2.68344E+002	1.22556E+002	-2.54634E-002	-2.15171E+001	-1.22052E+002
1.28072E+002	4.10559E+002	8.80441E+001	6.49509E+001	1.34153E+000	1.38128E+000	4.65300E+003	3.56584E+002	1.00000E+000	1.85200E+003	3.10000E+001	2.58809E+005	1.85303E+000	2.02622E+001	1.96668E-002	2.02495E-002	7.39133E-002	7.81848E-002	5.35770E+004	8.80526E+001	6.49886E+001	6.96019E-003	6.96019E-003	3.74097E+005	1.08000E+002	4.80000E+001	0.00000E+000	1.20450E+002	9.38932E+001	2.06702E+002	1.00000E+002	4.91348E-001	5.51339E-002	0.00000E+000	2.71691E+002	4.51351E+000	7.79525E-001	1.08109E+002	7.38686E+001	1.96544E+002	2.69716E+002	4.37559E-001	8.96773E-001	-1.45979E-002	-1.95547E+001	-1.30496E+002	-2.54634E-002	-2.15300E+001	-1.22077E+002
1.43121E+002	4.41503E+002	8.80755E+001	6.50127E+001	1.24735E+000	1.27179E+000	4.33500E+003	3.75872E+002	1.00000E+000	1.85300E+003	2.50000E+001	2.58936E+005	1.58636E+000	2.10120E+001	1.89450E-002	1.93161E-002	6.07430E-002	6.30159E-002	5.35770E+004	8.80517E+001	6.49881E+001	6.96019E-003	6.96019E-003	3.74097E+005	1.08000E+002	4.90000E+001	0.00000E+000	1.46092E+002	6.95928E+001	2.39351E+002	1.00000E+002	5.30626E-001	4.47043E-002	0.00000E+000	2.63098E+002	3.81510E+000	9.55457E-001	1.08109E+002	7.38686E+001	1.96544E+002	2.69689E+002	4.37559E-001	8.96773E-001	-9.69995E-003	-2.81472E+001	-1.43751E+002	-2.54634E-002	-2.15561E+001	-1.22107E+002
1.30573E+002	3.22158E+002	8.80778E+001	6.50113E+001	1.34524E+000	1.38329E+000	3.66900E+003	2.44214E+002	1.00000E+000	1.85400E+003	4.30000E+001	2.59085E+005	1.86086E+000	1.79488E+001	2.22089E-002	2.28370E-002	6.63811E-002	6.99543E-002	5.35770E+004	8.80518E+001	6.49878E+001	6.96019E-003	6.96019E-003	3.74097E+005	1.08000E+002	5.00000E+001	0.00000E+000	1.07053E+002	5.85603E+001	1.63162E+002	1.00000E+002	3.83847E-001	5.39476E-002	0.00000E+000	2.63264E+002	4.76038E+000	8.32330E-001	1.08109E+002	7.38686E+001	1.96544E+002	2.69690E+002	4.37559E-001	8.96773E-001	-1.39448E-002	-2.79819E+001	-1.39550E+002	-2.54634E-002	-2.15556E+001	-1.22107E+002
1.28974E+002	4.16893E+002	8.79818E+001	6.50027E+001	1.33334E+000	1.38152E+000	4.69900E+003	3.26423E+002	1.00000E+000	1.85500E+003	3.00000E+001	2.59196E+005	1.84203E+000	2.04179E+001	1.94508E-002	2.01536E-002	6.73930E-002	7.21236E-002	5.35770E+004	8.80520E+001	6.49880E+001	6.96019E-003	6.96019E-003	3.74097E+005	1.08000E+002	5.10000E+001	0.00000E+000	1.36842E+002	8.18745E+001	2.09879E+002	1.00000E+002	5.00457E-001	2.75059E-002	0.00000E+000	2.64785E+002	4.38935E+000	7.97642E-001	1.08109E+002	7.38686E+001	1.96544E+002	2.69689E+002	4.37559E-001	8.96773E-001	-1.77453E-002	-2.64609E+001	-1.34391E+002	-2.54634E-002	-2.15569E+001	-1.22093E+002
1.27669E+002	3.34121E+002	8.80225E+001	6.49917E+001	1.31263E+000	1.25075E+000	3.38400E+003	2.26318E+002	1.00000E+000	1.85600E+003	4.30000E+001	2.59328E+005	1.64178E+000	1.82790E+001	2.25646E-002	2.15008E-002	7.10605E-002	6.48842E-002	5.35770E+004	8.80514E+001	6.49879E+001	6.96019E-003	6.96019E-003	3.74097E+005	1.08000E+002	5.20000E+001	0.00000E+000	7.99929E+001	6.92006E+001	1.89277E+002	1.00000E+002	3.93656E-001	5.44281E-002	0.00000E+000	2.75354E+002	3.95518E+000	1.04311E+000	1.08109E+002	7.38686E+001	1.96544E+002	2.69663E+002	4.37559E-001	8.96773E-001	2.41415E-002	2.75354E+002	1.27571E+002	-2.54634E-002	-2.15825E+001	-1.22125E+002
1.37428E+002	3.69826E+002	8.79957E+001	6.49935E+001	1.25574E+000	1.20460E+000	3.46900E+003	3.15694E+002	1.00000E+000	1.85700E+003	3.90000E+001	2.59463E+005	1.51267E+000	1.92309E+001	2.13205E-002	2.04522E-002	6.34231E-002	5.86819E-002	5.35770E+004	8.80516E+001	6.49873E+001	6.96019E-003	6.96019E-003	3.74097E+005	1.08000E+002	5.30000E+001	0.00000E+000	1.06690E+002	6.80207E+001	2.02502E+002	1.00000E+002	4.39419E-001	5.80097E-002	0.00000E+000	2.69071E+002	4.20598E+000	9.68818E-001	1.08109E+002	7.38686E+001	1.96544E+002	2.69632E+002	4.37559E-001	8.96773E-001	2.07864E-002	2.69071E+002	1.24509E+002	-2.54634E-002	-2.16133E+001	-1.22152E+002
1.38215E+002	3.04259E+002	8.81129E+001	6.50695E+001	1.32086E+000	1.36231E+000	3.36600E+003	4.75800E+002	1.00000E+000	1.85800E+003	4.40000E+001	2.59604E+005	1.79942E+000	1.74430E+001	2.27666E-002	2.34812E-002	7.43312E-002	7.88243E-002	5.35770E+004	8.80514E+001	6.49867E+001	6.96019E-003	6.96019E-003	3.74097E+005	1.08000E+002	5.40000E+001	0.00000E+000	9.78844E+001	6.10779E+001	1.59132E+002	1.00000E+002	3.71211E-001	1.26566E-001	0.00000E+000	2.66459E+002	4.96969E+000	8.32386E-001	1.08109E+002	7.38686E+001	1.96544E+002	2.69585E+002	4.37559E-001	8.96773E-001	-1.54505E-002	-2.47866E+001	-1.34925E+002	-2.54634E-002	-2.16609E+001	-1.22217E+002
1.47504E+002	4.89863E+002	8.80551E+001	6.50609E+001	1.17113E+000	1.27509E+000	4.54300E+003	4.91767E+002	1.00000E+000	1.85900E+003	2.00000E+001	2.59716E+005	1.49330E+000	2.21329E+001	1.73754E-002	1.89178E-002	4.89232E-002	5.73500E-002	5.35770E+004	8.80513E+001	6.49874E+001	6.96019E-003	6.96019E-003	3.74097E+005	1.08000E+002	5.50000E+001	0.00000E+000	1.55165E+002	1.06034E+002	2.43355E+002	1.00000E+002	5.89201E-001	4.34424E-002	0.00000E+000	2.67541E+002	4.70828E+000	7.56271E-001	1.08109E+002	7.38686E+001	1.96544E+002	2.69581E+002	4.37559E-001	8.96773E-001	-4.24976E-002	-2.37041E+001	-1.07681E+002	-2.54634E-002	-2.16640E+001	-1.22211E+002
1.53378E+002	4.22897E+002	8.80747E+001	6.50178E+001	1.20562E+000	1.27925E+000	4.04200E+003	4.25820E+002	1.00000E+000	1.86000E+003	3.10000E+001	2.59863E+005	1.54229E+000	2.05645E+001	1.89633E-002	2.01213E-002	5.50173E-002	6.14806E-002	5.35770E+004	8.80507E+001	6.49866E+001	6.96019E-003	6.96019E-003	3.74097E+005	1.08000E+002	5.60000E+001	0.00000E+000	1.21390E+002	9.00840E+001	2.17467E+002	1.00000E+002	5.00239E-001	5.47384E-002	0.00000E+000	2.70900E+002	4.47063E+000	8.44392E-001	1.08109E+002	7.38686E+001	1.96544E+002	2.69564E+002	4.37559E-001	8.96773E-001	-2.96288E-002	-2.03459E+001	-1.16881E+002	-2.54634E-002	-2.16816E+001	-1.22232E+002
1.36980E+002	3.97490E+002	8.80797E+001	6.49831E+001	1.26978E+000	1.28978E+000	4.02400E+003	4.96522E+002	1.00000E+000	1.86100E+003	3.30000E+001	2.59995E+005	1.63774E+000	1.99371E+001	2.00171E-002	2.03324E-002	7.05638E-002	7.27039E-002	5.35770E+004	8.80505E+001	6.49865E+001	6.96019E-003	6.96019E-003	3.74097E+005	1.08000E+002	5.70000E+001	0.00000E+000	1.14988E+002	6.55016E+001	2.29532E+002	1.00000E+002	4.77210E-001	8.52112E-002	0.00000E+000	2.68178E+002	3.55577E+000	1.06402E+000	1.08109E+002	7.38686E+001	1.96544E+002	2.69547E+002	4.37559E-001	8.96773E-001	-7.81382E-003	-2.30676E+001	-1.40464E+002	-2.54634E-002	-2.16987E+001	-1.22251E+002
1.42531E+002	4.71352E+002	8.80174E+001	6.50882E+001	1.19476E+000	1.30006E+000	4.53600E+003	6.88812E+002	1.00000E+000	1.86200E+003	2.10000E+001	2.60114E+005	1.55326E+000	2.17106E+001	1.77396E-002	1.93031E-002	5.92694E-002	6.96301E-002	5.35770E+004	8.80504E+001	6.49898E+001	6.96019E-003	6.96019E-003	3.74097E+005	1.08000E+002	5.80000E+001	0.00000E+000	1.27548E+002	6.73719E+001	2.81852E+002	1.00000E+002	5.54128E-001	7.21373E-002	0.00000E+000	2.68582E+002	2.99982E+000	1.18790E+000	1.08109E+002	7.38686E+001	1.96544E+002	2.69520E+002	4.37559E-001	8.96773E-001	-4.22086E-002	-2.26638E+001	-1.06919E+002	-2.54634E-002	-2.17256E+001	-1.22266E+002
1.39301E+002	2.44579E+002	8.82307E+001	6.51657E+001	1.16833E+000	1.48920E+000	2.61400E+003	3.99816E+002	1.00000E+000	1.86300E+003	5.50000E+001	2.60276E+005	1.73987E+000	1.56390E+001	2.28514E-002	2.91273E-002	6.39616E-002	1.01038E-001	5.35770E+004	8.80505E+001	6.49899E+001	6.96019E-003	6.96019E-003	3.74097E+005	1.08000E+002	5.90000E+001	0.00000E+000	9.15623E+001	3.57564E+001	1.36106E+002	1.00000E+002	3.07427E-001	1.81385E-001	0.00000E+000	2.58697E+002	4.95173E+000	9.47984E-001	1.08109E+002	7.38686E+001	1.96544E+002	2.69517E+002	4.37559E-001	8.96773E-001	-1.20740E-001	-3.25488E+001	-3.06008E+001	-2.54634E-002	-2.17285E+001	-1.22302E+002
1.45948E+002	4.46767E+002	8.80606E+001	6.49600E+001	1.16171E+000	1.26893E+000	4.09200E+003	3.55173E+002	1.00000E+000	1.86400E+003	2.40000E+001	2.60378E+005	1.47413E+000	2.11369E+001	1.81606E-002	1.98367E-002	5.22071E-002	6.16002E-002	5.35770E+004	8.80510E+001	6.49899E+001	6.96019E-003	6.96019E-003	3.74097E+005	1.08000E+002	6.00000E+001	0.00000E+000	1.31768E+002	9.24247E+001	2.31104E+002	1.00000E+002	5.31019E-001	4.27876E-002	0.00000E+000	2.69532E+002	4.41221E+000	8.50330E-001	1.08109E+002	7.38686E+001	1.96544E+002	2.69489E+002	4.37559E-001	8.96773E-001	-4.41108E-002	-2.17138E+001	-1.04101E+002	-2.54634E-002	-2.17561E+001	-1.22306E+002
1.43986E+002	4.37797E+002	8.80776E+001	6.49847E+001	1.21230E+000	1.36103E+000	4.45700E+003	2.85035E+002	1.00000E+000	1.86500E+003	2.20000E+001	2.60507E+005	1.64998E+000	2.09236E+001	1.81589E-002	2.03866E-002	5.00696E-002	6.21483E-002	5.35770E+004	8.80513E+001	6.49901E+001	6.96019E-003	6.96019E-003	3.74097E+005	1.08000E+002	6.10000E+001	0.00000E+000	1.30353E+002	7.99207E+001	2.36791E+002	1.00000E+002	5.21007E-001	2.59416E-002	0.00000E+000	2.67786E+002	3.80639E+000	9.44444E-001	1.08109E+002	7.38686E+001	1.96544E+002	2.69465E+002	4.37559E-001	8.96773E-001	-5.77930E-002	-2.34597E+001	-9.21280E+001	-2.54634E-002	-2.17810E+001	-1.22333E+002
1.43330E+002	4.26641E+002	8.80478E+001	6.51794E+001	1.24082E+000	1.38487E+000	4.52200E+003	4.64556E+002	1.00000E+000	1.86600E+003	2.60000E+001	2.60648E+005	1.71837E+000	2.06553E+001	1.84520E-002	2.05941E-002	5.54317E-002	6.82120E-002	5.35770E+004	8.80515E+001	6.49902E+001	6.96019E-003	6.96019E-003	3.74097E+005	1.08000E+002	6.20000E+001	0.00000E+000	1.32902E+002	7.96552E+001	2.29042E+002	1.00000E+002	5.14928E-001	6.81467E-002	0.00000E+000	2.66648E+002	3.94367E+000	9.04994E-001	1.08109E+002	7.38686E+001	1.96544E+002	2.69457E+002	4.37559E-001	8.96773E-001	-5.48614E-002	-2.45976E+001	-9.62324E+001	-2.54634E-002	-2.17888E+001	-1.22333E+002
1.33580E+002	4.12565E+002	8.79675E+001	6.50352E+001	1.30239E+000	1.33172E+000	4.40400E+003	3.79609E+002	1.00000E+000	1.86700E+003	3.10000E+001	2.60784E+005	1.73443E+000	2.03117E+001	1.96254E-002	2.00674E-002	6.58058E-002	6.86555E-002	5.35770E+004	8.80520E+001	6.49902E+001	6.96019E-003	6.96019E-003	3.74097E+005	1.08000E+002	6.30000E+001	0.00000E+000	1.25707E+002	7.49013E+001	2.31031E+002	1.00000E+002	5.02923E-001	4.64426E-002	0.00000E+000	2.67517E+002	3.73680E+000	9.67805E-001	1.08109E+002	7.38686E+001	1.96544E+002	2.69431E+002	4.37559E-001	8.96773E-001	-1.11342E-002	-2.37287E+001	-1.37952E+002	-2.54634E-002	-2.18142E+001	-1.22348E+002
1.31137E+002	4.57790E+002	8.80334E+001	6.50280E+001	1.33064E+000	1.35781E+000	5.06800E+003	4.51464E+002	1.00000E+000	1.86800E+003	2.60000E+001	2.60909E+005	1.80675E+000	2.13960E+001	1.86914E-002	1.90730E-002	6.45825E-002	6.71236E-002	5.35770E+004	8.80524E+001	6.49910E+001	6.96019E-003	6.96019E-003	3.74097E+005	1.08000E+002	6.40000E+001	0.00000E+000	1.15343E+002	9.93510E+001	2.57595E+002	1.00000E+002	5.49648E-001	4.85632E-002	0.00000E+000	2.74868E+002	3.40906E+000	9.88914E-001	1.08109E+002	7.38686E+001	1.96544E+002	2.69407E+002	4.37559E-001	8.96773E-001	-1.01051E-002	-1.63772E+001	-1.31589E+002	-2.54634E-002	-2.18386E+001	-1.22383E+002
1.40955E+002	4.43229E+002	8.80455E+001	6.50567E+001	1.23927E+000	1.33965E+000	4.53700E+003	4.52036E+002	1.00000E+000	1.86900E+003	2.60000E+001	2.61043E+005	1.66019E+000	2.10530E+001	1.83985E-002	1.98888E-002	6.06328E-002	7.03291E-002	5.35770E+004	8.80517E+001	6.49917E+001	6.96019E-003	6.96019E-003	3.74097E+005	1.08000E+002	6.50000E+001	0.00000E+000	1.19001E+002	8.26121E+001	2.45830E+002	1.00000E+002	5.20841E-001	5.74926E-002	0.00000E+000	2.70893E+002	3.52062E+000	1.01206E+000	1.08109E+002	7.38686E+001	1.96544E+002	2.69373E+002	4.37559E-001	8.96773E-001	-3.89235E-002	-2.03525E+001	-1.07841E+002	-2.54634E-002	-2.18725E+001	-1.22418E+002
1.46050E+002	4.42873E+002	8.81043E+001	6.50583E+001	1.25689E+000	1.29050E+000	4.44600E+003	5.03323E+002	1.00000E+000	1.87000E+003	2.70000E+001	2.61168E+005	1.62201E+000	2.10446E+001	1.88500E-002	1.93541E-002	5.22948E-002	5.49242E-002	5.35770E+004	8.80521E+001	6.49913E+001	6.96019E-003	6.96019E-003	3.74097E+005	1.08000E+002	6.60000E+001	0.00000E+000	1.33450E+002	9.53311E+001	2.23712E+002	1.00000E+002	5.28056E-001	6.09111E-002	0.00000E+000	2.69122E+002	4.50759E+000	7.98513E-001	1.08109E+002	7.38686E+001	1.96544E+002	2.69296E+002	4.37559E-001	8.96773E-001	-1.31947E-002	-2.21233E+001	-1.34408E+002	-2.54634E-002	-2.19492E+001	-1.22504E+002
1.37183E+002	3.07918E+002	8.80916E+001	6.51367E+001	1.25519E+000	1.31073E+000	3.13500E+003	2.81474E+002	1.00000E+000	1.87100E+003	4.70000E+001	2.61312E+005	1.64521E+000	1.75476E+001	2.24176E-002	2.34096E-002	5.98517E-002	6.48410E-002	5.35770E+004	8.80522E+001	6.49911E+001	6.96019E-003	6.96019E-003	3.74097E+005	1.08000E+002	6.70000E+001	0.00000E+000	8.20918E+001	5.62473E+001	1.72520E+002	1.00000E+002	3.61766E-001	8.71459E-002	0.00000E+000	2.70759E+002	4.14432E+000	1.03428E+000	1.08109E+002	7.38686E+001	1.96544E+002	2.69288E+002	4.37559E-001	8.96773E-001	-2.16451E-002	-2.04868E+001	-1.24703E+002	-2.54634E-002	-2.19575E+001	-1.22509E+002
1.46736E+002	2.77376E+002	8.81005E+001	6.50451E+001	1.11063E+000	1.14545E+000	2.20500E+003	3.69790E+002	1.00000E+000	1.87200E+003	4.70000E+001	2.61441E+005	1.27218E+000	1.66546E+001	2.36519E-002	2.43934E-002	6.70774E-002	7.10444E-002	5.35770E+004	8.80523E+001	6.49910E+001	6.96019E-003	6.96019E-003	3.74097E+005	1.08000E+002	6.80000E+001	0.00000E+000	8.25463E+001	5.87195E+001	1.40468E+002	1.00000E+002	3.28720E-001	1.39045E-001	0.00000E+000	2.69197E+002	6.27244E+000	8.14837E-001	1.08109E+002	7.38686E+001	1.96544E+002	2.69266E+002	4.37559E-001	8.96773E-001	-1.54333E-002	-2.20481E+001	-1.32201E+002	-2.54634E-002	-2.19792E+001	-1.22534E+002
1.53863E+002	4.51260E+002	8.80697E+001	6.50894E+001	1.20205E+000	1.29703E+000	4.36300E+003	3.50067E+002	1.00000E+000	1.87300E+003	2.50000E+001	2.61560E+005	1.55910E+000	2.12429E+001	1.81983E-002	1.96362E-002	4.35400E-002	4.99905E-002	5.35770E+004	8.80517E+001	6.49913E+001	6.96019E-003	6.96019E-003	3.74097E+005	1.08000E+002	6.90000E+001	0.00000E+000	1.25794E+002	7.26523E+001	2.68254E+002	1.00000E+002	5.42774E-001	3.87716E-002	0.00000E+000	2.68774E+002	3.24388E+000	1.12009E+000	1.08109E+002	7.38686E+001	1.96544E+002	2.69232E+002	4.37559E-001	8.96773E-001	-3.80061E-002	-2.24719E+001	-1.10862E+002	-2.54634E-002	-2.20134E+001	-1.22562E+002
1.48846E+002	3.23876E+002	8.80774E+001	6.50463E+001	1.30194E+000	1.28656E+000	3.35000E+003	4.07086E+002	1.00000E+000	1.87400E+003	3.70000E+001	2.61701E+005	1.67502E+000	1.79965E+001	2.24941E-002	2.22283E-002	7.18118E-002	7.02170E-002	5.35770E+004	8.80517E+001	6.49904E+001	6.96019E-003	6.96019E-003	3.74097E+005	1.08000E+002	7.00000E+001	0.00000E+000	1.01427E+002	7.15085E+001	1.75750E+002	1.00000E+002	4.06740E-001	9.07497E-002	0.00000E+000	2.69191E+002	4.95792E+000	8.36353E-001	1.08109E+002	7.38686E+001	1.96544E+002	2.69211E+002	4.37559E-001	8.96773E-001	5.94214E-003	2.69191E+002	1.38751E+002	-2.54634E-002	-2.20344E+001	-1.22585E+002
1.38162E+002	3.81768E+002	8.80383E+001	6.50337E+001	1.28399E+000	1.27604E+000	3.86000E+003	4.77735E+002	1.00000E+000	1.87500E+003	3.10000E+001	2.61819E+005	1.63842E+000	1.95389E+001	2.06665E-002	2.05386E-002	7.22180E-002	7.13675E-002	5.35770E+004	8.80529E+001	6.49897E+001	6.96019E-003	6.96019E-003	3.74097E+005	1.08000E+002	7.10000E+001	0.00000E+000	1.11269E+002	8.83614E+001	1.83693E+002	1.00000E+002	4.47556E-001	8.55756E-002	0.00000E+000	2.71209E+002	5.26876E+000	7.33177E-001	1.08109E+002	7.38686E+001	1.96544E+002	2.69163E+002	4.37559E-001	8.96773E-001	3.10369E-003	2.71209E+002	1.43467E+002	-2.54634E-002	-2.20830E+001	-1.22628E+002
1.39264E+002	3.53683E+002	8.79642E+001	6.50517E+001	1.26491E+000	1.19593E+000	3.32000E+003	4.18484E+002	1.00000E+000	1.87600E+003	3.50000E+001	2.61950E+005	1.51275E+000	1.88065E+001	2.19528E-002	2.07557E-002	6.74546E-002	6.07222E-002	5.35770E+004	8.80529E+001	6.49890E+001	6.96019E-003	6.96019E-003	3.74097E+005	1.08000E+002	7.20000E+001	0.00000E+000	9.50531E+001	7.69085E+001	1.86954E+002	1.00000E+002	4.18230E-001	8.45965E-002	0.00000E+000	2.73109E+002	4.65706E+000	8.94398E-001	1.08109E+002	7.38686E+001	1.96544E+002	2.69357E+002	4.37559E-001	8.96773E-001	2.80287E-002	2.73109E+002	1.21596E+002	-2.54634E-002	-2.18889E+001	-1.22422E+002
1.43139E+002	4.50949E+002	8.79999E+001	6.50724E+001	1.23993E+000	1.29899E+000	4.49200E+003	6.68850E+002	1.00000E+000	1.87700E+003	2.40000E+001	2.62078E+005	1.61067E+000	2.12356E+001	1.85003E-002	1.93815E-002	5.80493E-002	6.33901E-002	5.35770E+004	8.80542E+001	6.49890E+001	6.96019E-003	6.96019E-003	3.74097E+005	1.08000E+002	7.30000E+001	0.00000E+000	1.31456E+002	9.21929E+001	2.42698E+002	1.00000E+002	5.43579E-001	7.10423E-002	0.00000E+000	2.69943E+002	3.98049E+000	8.99610E-001	1.08109E+002	7.38686E+001	1.96544E+002	2.69341E+002	4.37559E-001	8.96773E-001	-2.32608E-002	-2.13022E+001	-1.23956E+002	-2.54634E-002	-2.19040E+001	-1.22442E+002
1.39345E+002	4.45632E+002	8.80437E+001	6.50063E+001	1.22406E+000	1.31108E+000	4.41600E+003	4.02189E+002	1.00000E+000	1.87800E+003	2.60000E+001	2.62201E+005	1.60483E+000	2.11100E+001	1.84199E-002	1.97294E-002	5.94499E-002	6.77342E-002	5.35770E+004	8.80545E+001	6.49890E+001	6.96019E-003	6.96019E-003	3.74097E+005	1.08000E+002	7.40000E+001	0.00000E+000	1.26685E+002	1.03142E+002	2.19936E+002	1.00000E+002	5.24862E-001	4.40947E-002	0.00000E+000	2.72413E+002	4.69084E+000	7.69921E-001	1.08109E+002	7.38686E+001	1.96544E+002	2.69328E+002	4.37559E-001	8.96773E-001	-3.43264E-002	-1.88322E+001	-1.10809E+002	-2.54634E-002	-2.19174E+001	-1.22464E+002
1.35458E+002	4.23618E+002	8.80341E+001	6.50324E+001	1.30712E+000	1.35883E+000	4.61700E+003	3.66725E+002	1.00000E+000	1.87900E+003	3.00000E+001	2.62333E+005	1.77616E+000	2.05820E+001	1.92369E-002	1.99980E-002	6.91885E-002	7.45330E-002	5.35770E+004	8.80545E+001	6.49894E+001	6.96019E-003	6.96019E-003	3.74097E+005	1.08000E+002	7.50000E+001	0.00000E+000	1.10409E+002	9.11894E+001	2.26383E+002	1.00000E+002	4.98503E-001	5.27547E-002	0.00000E+000	2.73675E+002	3.81725E+000	9.25297E-001	1.08109E+002	7.38686E+001	1.96544E+002	2.69307E+002	4.37559E-001	8.96773E-001	-1.93974E-002	-1.75708E+001	-1.23930E+002	-2.54634E-002	-2.19382E+001	-1.22482E+002
1.35492E+002	4.87258E+002	8.79989E+001	6.49723E+001	1.22316E+000	1.40914E+000	5.16000E+003	5.69745E+002	1.00000E+000	1.88000E+003	2.10000E+001	2.62452E+005	1.72360E+000	2.20739E+001	1.70278E-002	1.96169E-002	6.72393E-002	8.84581E-002	5.35770E+004	8.80546E+001	6.49893E+001	6.96019E-003	6.96019E-003	3.74097E+005	1.08000E+002	7.60000E+001	0.00000E+000	1.50000E+002	9.59325E+001	2.51103E+002	1.00000E+002	5.79869E-001	5.36740E-002	0.00000E+000	2.67050E+002	3.93716E+000	8.48601E-001	1.08109E+002	7.38686E+001	1.96544E+002	2.69271E+002	4.37559E-001	8.96773E-001	-7.06540E-002	-2.41958E+001	-7.95424E+001	-2.54634E-002	-2.19748E+001	-1.22514E+002
1.45977E+002	3.82727E+002	8.81971E+001	6.50975E+001	1.22240E+000	1.41409E+000	4.07600E+003	5.35954E+002	1.00000E+000	1.88100E+003	2.80000E+001	2.62597E+005	1.72859E+000	1.95634E+001	1.91468E-002	2.21494E-002	5.57480E-002	7.33614E-002	5.35770E+004	8.80547E+001	6.49894E+001	6.96019E-003	6.96019E-003	3.74097E+005	1.08000E+002	7.70000E+001	0.00000E+000	1.12384E+002	6.48249E+001	2.26188E+002	1.00000E+002	4.69470E-001	7.02441E-002	0.00000E+000	2.68138E+002	3.52454E+000	1.06658E+000	1.08109E+002	7.38686E+001	1.96544E+002	2.69280E+002	4.37559E-001	8.96773E-001	-7.27067E-002	-2.31079E+001	-7.63166E+001	-2.54634E-002	-2.19655E+001	-1.22534E+002
1.43323E+002	4.43319E+002	8.80704E+001	6.50329E+001	1.23447E+000	1.26906E+000	4.30000E+003	5.50080E+002	1.00000E+000	1.88200E+003	2.70000E+001	2.62733E+005	1.56661E+000	2.10551E+001	1.88255E-002	1.93529E-002	6.98489E-002	7.36570E-002	5.35770E+004	8.80545E+001	6.49891E+001	6.96019E-003	6.96019E-003	3.74097E+005	1.08000E+002	7.80000E+001	0.00000E+000	1.36544E+002	8.65385E+001	2.30659E+002	1.00000E+002	5.29290E-001	7.80152E-002	0.00000E+000	2.67013E+002	4.24954E+000	8.61261E-001	1.08109E+002	7.38686E+001	1.96544E+002	2.69253E+002	4.37559E-001	8.96773E-001	-1.38157E-002	-2.42329E+001	-1.35922E+002	-2.54634E-002	-2.19926E+001	-1.22543E+002
1.33551E+002	4.02995E+002	8.80818E+001	6.49868E+001	1.17584E+000	1.39196E+000	4.06600E+003	2.24784E+002	1.00000E+000	1.88300E+003	3.10000E+001	2.62858E+005	1.63672E+000	2.00747E+001	1.84401E-002	2.18295E-002	5.39826E-002	7.42303E-002	5.35770E+004	8.80546E+001	6.49881E+001	6.96019E-003	6.96019E-003	3.74097E+005	1.08000E+002	7.90000E+001	0.00000E+000	1.29179E+002	7.17712E+001	2.22425E+002	1.00000E+002	4.93589E-001	2.85969E-002	0.00000E+000	2.65396E+002	4.01687E+000	9.36999E-001	1.08109E+002	7.38686E+001	1.96544E+002	2.69231E+002	4.37559E-001	8.96773E-001	-8.41656E-002	-2.58498E+001	-6.66969E+001	-2.54634E-002	-2.20141E+001	-1.22567E+002
1.29625E+002	2.69957E+002	8.80871E+001	6.50713E+001	1.25306E+000	1.32786E+000	2.77500E+003	2.99285E+002	1.00000E+000	1.88400E+003	4.80000E+001	2.63006E+005	1.66389E+000	1.64304E+001	2.37871E-002	2.52069E-002	7.05864E-002	7.87134E-002	5.35770E+004	8.80542E+001	6.49886E+001	6.96019E-003	6.96019E-003	3.74097E+005	1.08000E+002	8.00000E+001	0.00000E+000	8.38315E+001	4.66118E+001	1.55121E+002	1.00000E+002	3.32638E-001	1.08940E-001	0.00000E+000	2.66518E+002	4.54060E+000	1.00338E+000	1.08109E+002	7.38686E+001	1.96544E+002	2.69212E+002	4.37559E-001	8.96773E-001	-2.89801E-002	-2.47278E+001	-1.21891E+002	-2.54634E-002	-2.20334E+001	-1.22585E+002
1.29189E+002	2.97162E+002	8.80166E+001	6.50186E+001	1.35202E+000	1.35700E+000	3.33500E+003	3.31433E+002	1.00000E+000	1.88500E+003	4.60000E+001	2.63128E+005	1.83469E+000	1.72384E+001	2.34118E-002	2.34980E-002	8.13533E-002	8.19257E-002	5.35770E+004	8.80545E+001	6.49894E+001	6.96019E-003	6.96019E-003	3.74097E+005	1.08000E+002	8.10000E+001	0.00000E+000	7.37669E+001	6.77052E+001	1.53437E+002	1.00000E+002	3.43571E-001	8.17457E-002	0.00000E+000	2.75780E+002	4.67329E+000	8.89283E-001	1.08109E+002	7.38686E+001	1.96544E+002	2.69196E+002	4.37559E-001	8.96773E-001	-1.83644E-003	-1.54658E+001	-1.38521E+002	-2.54634E-002	-2.20493E+001	-1.22591E+002
1.38433E+002	3.57549E+002	8.81146E+001	6.50018E+001	1.34162E+000	1.30474E+000	3.85300E+003	2.85004E+002	1.00000E+000	1.88600E+003	3.30000E+001	2.63255E+005	1.75046E+000	1.89090E+001	2.16138E-002	2.10195E-002	6.58027E-002	6.24468E-002	5.35770E+004	8.80546E+001	6.49885E+001	6.96019E-003	6.96019E-003	3.74097E+005	1.08000E+002	8.20000E+001	0.00000E+000	1.00401E+002	8.24252E+001	1.87609E+002	1.00000E+002	4.31931E-001	5.29098E-002	0.00000E+000	2.72950E+002	4.61633E+000	8.37558E-001	1.08109E+002	7.38686E+001	1.96544E+002	2.69188E+002	4.37559E-001	8.96773E-001	1.39385E-002	2.72950E+002	1.34904E+002	-2.54634E-002	-2.20578E+001	-1.22615E+002
1.40291E+002	4.39424E+002	8.79935E+001	6.49527E+001	1.20227E+000	1.28884E+000	4.21900E+003	3.85168E+002	1.00000E+000	1.88700E+003	2.40000E+001	2.63375E+005	1.54953E+000	2.09624E+001	1.85096E-002	1.98424E-002	6.18980E-002	7.06698E-002	5.35770E+004	8.80547E+001	6.49877E+001	6.96019E-003	6.96019E-003	3.74097E+005	1.08000E+002	8.30000E+001	0.00000E+000	1.32368E+002	7.56990E+001	2.43458E+002	1.00000E+002	5.26031E-001	5.32725E-002	0.00000E+000	2.66771E+002	3.74743E+000	9.85992E-001	1.08109E+002	7.38686E+001	1.96544E+002	2.69194E+002	4.37559E-001	8.96773E-001	-3.47496E-002	-2.44741E+001	-1.16032E+002	-2.54634E-002	-2.20515E+001	-1.22590E+002
1.25184E+002	4.35623E+002	8.80920E+001	6.49503E+001	1.35175E+000	1.42667E+000	5.13100E+003	2.83437E+002	1.00000E+000	1.88800E+003	2.00000E+001	2.63499E+005	1.92849E+000	2.08716E+001	1.88710E-002	1.99169E-002	6.89157E-002	7.64435E-002	5.35770E+004	8.80541E+001	6.49875E+001	6.96019E-003	6.96019E-003	3.74097E+005	1.08000E+002	8.40000E+001	0.00000E+000	1.32984E+002	9.36060E+001	2.20829E+002	1.00000E+002	5.22171E-001	4.10426E-002	0.00000E+000	2.68614E+002	4.20689E+000	7.96433E-001	1.08109E+002	7.38686E+001	1.96544E+002	2.69194E+002	4.37559E-001	8.96773E-001	-2.69644E-002	-2.26311E+001	-1.21741E+002	-2.54634E-002	-2.20512E+001	-1.22606E+002
1.38474E+002	4.35266E+002	8.80242E+001	6.48975E+001	1.20643E+000	1.36367E+000	4.42300E+003	3.87095E+002	1.00000E+000	1.88900E+003	2.00000E+001	2.63631E+005	1.64517E+000	2.08630E+001	1.81402E-002	2.05046E-002	5.77386E-002	7.28864E-002	5.35770E+004	8.80541E+001	6.49868E+001	6.96019E-003	6.96019E-003	3.74097E+005	1.08000E+002	8.50000E+001	0.00000E+000	1.34461E+002	9.14465E+001	2.13691E+002	1.00000E+002	5.13261E-001	4.82772E-002	0.00000E+000	2.67297E+002	4.68046E+000	7.71018E-001	1.08109E+002	7.38686E+001	1.96544E+002	2.69198E+002	4.37559E-001	8.96773E-001	-6.11824E-002	-2.39487E+001	-8.91450E+001	-2.54634E-002	-2.20473E+001	-1.22592E+002
1.41457E+002	4.72633E+002	8.81299E+001	6.50033E+001	1.15004E+000	1.26628E+000	4.27700E+003	4.15782E+002	1.00000E+000	1.89000E+003	2.00000E+001	2.63766E+005	1.45628E+000	2.17401E+001	1.75851E-002	1.93625E-002	5.47367E-002	6.56836E-002	5.35770E+004	8.80542E+001	6.49870E+001	6.96019E-003	6.96019E-003	3.74097E+005	1.08000E+002	8.60000E+001	0.00000E+000	1.54400E+002	8.27678E+001	2.44721E+002	1.00000E+002	5.62316E-001	5.17219E-002	0.00000E+000	2.63334E+002	4.18662E+000	8.76554E-001	1.08109E+002	7.38686E+001	1.96544E+002	2.69201E+002	4.37559E-001	8.96773E-001	-4.81060E-002	-2.79118E+001	-1.06343E+002	-2.54634E-002	-2.20449E+001	-1.22605E+002
1.44827E+002	4.70879E+002	8.81040E+001	6.49558E+001	1.23757E+000	1.29447E+000	4.67100E+003	4.46189E+002	1.00000E+000	1.89100E+003	2.10000E+001	2.63899E+005	1.60200E+000	2.16997E+001	1.81077E-002	1.89403E-002	6.21833E-002	6.77568E-002	5.35770E+004	8.80547E+001	6.49875E+001	6.96019E-003	6.96019E-003	3.74097E+005	1.08000E+002	8.70000E+001	0.00000E+000	1.50879E+002	8.83155E+001	2.50579E+002	1.00000E+002	5.71320E-001	5.11023E-002	0.00000E+000	2.65456E+002	3.98602E+000	8.80983E-001	1.08109E+002	7.38686E+001	1.96544E+002	2.69194E+002	4.37559E-001	8.96773E-001	-2.24738E-002	-2.57898E+001	-1.29217E+002	-2.54634E-002	-2.20512E+001	-1.22608E+002
1.39309E+002	4.66980E+002	8.80187E+001	6.49280E+001	1.24934E+000	1.24747E+000	4.51100E+003	3.57797E+002	1.00000E+000	1.89200E+003	2.30000E+001	2.64031E+005	1.55852E+000	2.16097E+001	1.86013E-002	1.85735E-002	5.44592E-002	5.43071E-002	5.35770E+004	8.80553E+001	6.49883E+001	6.96019E-003	6.96019E-003	3.74097E+005	1.08000E+002	8.80000E+001	0.00000E+000	1.44573E+002	9.00686E+001	2.48205E+002	1.00000E+002	5.63108E-001	3.00120E-002	0.00000E+000	2.66943E+002	4.04126E+000	8.84215E-001	1.08109E+002	7.38686E+001	1.96544E+002	2.69194E+002	4.37559E-001	8.96773E-001	7.48110E-004	2.66943E+002	1.41435E+002	-2.54634E-002	-2.20520E+001	-1.22595E+002
1.29230E+002	4.52820E+002	8.79946E+001	6.49671E+001	1.29399E+000	1.38448E+000	4.97700E+003	3.48089E+002	1.00000E+000	1.89300E+003	2.40000E+001	2.64165E+005	1.79150E+000	2.12796E+001	1.83420E-002	1.96247E-002	6.39226E-002	7.27545E-002	5.35770E+004	8.80554E+001	6.49872E+001	6.96019E-003	6.96019E-003	3.74097E+005	1.08000E+002	8.90000E+001	0.00000E+000	1.29458E+002	7.91808E+001	2.59217E+002	1.00000E+002	5.44605E-001	4.18944E-002	0.00000E+000	2.68684E+002	3.27956E+000	1.03732E+000	1.08109E+002	7.38686E+001	1.96544E+002	2.69168E+002	4.37559E-001	8.96773E-001	-3.37834E-002	-2.25615E+001	-1.15059E+002	-2.54634E-002	-2.20774E+001	-1.22616E+002
1.34644E+002	4.09470E+002	8.80211E+001	6.49635E+001	1.30509E+000	1.30369E+000	4.29400E+003	3.47147E+002	1.00000E+000	1.89400E+003	2.70000E+001	2.64298E+005	1.70143E+000	2.02354E+001	1.99163E-002	1.98950E-002	6.07402E-002	6.06184E-002	5.35770E+004	8.80551E+001	6.49870E+001	6.96019E-003	6.96019E-003	3.74097E+005	1.08000E+002	9.00000E+001	0.00000E+000	1.32712E+002	7.74237E+001	2.18385E+002	1.00000E+002	4.99919E-001	4.36202E-002	0.00000E+000	2.65200E+002	4.19095E+000	8.73911E-001	1.08109E+002	7.38686E+001	1.96544E+002	2.69151E+002	4.37559E-001	8.96773E-001	5.33677E-004	2.65200E+002	1.39896E+002	-2.54634E-002	-2.20947E+001	-1.22638E+002
1.37084E+002	4.60159E+002	8.80066E+001	6.49380E+001	1.29534E+000	1.31662E+000	4.83600E+003	3.67182E+002	1.00000E+000	1.89500E+003	2.20000E+001	2.64424E+005	1.70548E+000	2.14513E+001	1.86269E-002	1.89330E-002	6.36435E-002	6.56521E-002	5.35770E+004	8.80549E+001	6.49866E+001	6.96019E-003	6.96019E-003	3.74097E+005	1.08000E+002	9.10000E+001	0.00000E+000	1.38464E+002	8.12899E+001	2.50282E+002	1.00000E+002	5.47746E-001	3.69588E-002	0.00000E+000	2.66838E+002	3.60025E+000	9.58596E-001	1.08109E+002	7.38686E+001	1.96544E+002	2.69175E+002	4.37559E-001	8.96773E-001	-8.14846E-003	-2.44072E+001	-1.41475E+002	-2.54634E-002	-2.20708E+001	-1.22612E+002
1.33150E+002	3.54096E+002	8.79734E+001	6.49581E+001	1.21088E+000	1.23363E+000	3.28500E+003	2.44146E+002	1.00000E+000	1.89600E+003	3.60000E+001	2.64570E+005	1.49378E+000	1.88174E+001	2.11268E-002	2.15236E-002	6.13307E-002	6.35020E-002	5.35770E+004	8.80546E+001	6.49856E+001	6.96019E-003	6.96019E-003	3.74097E+005	1.08000E+002	9.20000E+001	0.00000E+000	1.12613E+002	6.90385E+001	1.84184E+002	1.00000E+002	4.26874E-001	4.55630E-002	0.00000E+000	2.65877E+002	4.94937E+000	8.46044E-001	1.08109E+002	7.38686E+001	1.96544E+002	2.69171E+002	4.37559E-001	8.96773E-001	-9.30356E-003	-2.53689E+001	-1.41334E+002	-2.54634E-002	-2.20747E+001	-1.22610E+002
1.37982E+002	4.15538E+002	8.80380E+001	6.48820E+001	1.25388E+000	1.27348E+000	4.11100E+003	2.72467E+002	1.00000E+000	1.89700E+003	2.70000E+001	2.64690E+005	1.59680E+000	2.03848E+001	1.95562E-002	1.98618E-002	5.29960E-002	5.45387E-002	5.35770E+004	8.80546E+001	6.49847E+001	6.96019E-003	6.96019E-003	3.74097E+005	1.08000E+002	9.30000E+001	0.00000E+000	1.29679E+002	8.46907E+001	2.11884E+002	1.00000E+002	4.97462E-001	3.90577E-002	0.00000E+000	2.66932E+002	4.58644E+000	8.16135E-001	1.08109E+002	7.38686E+001	1.96544E+002	2.69159E+002	4.37559E-001	8.96773E-001	-7.75380E-003	-2.43137E+001	-1.41762E+002	-2.54634E-002	-2.20869E+001	-1.22634E+002
1.39782E+002	4.47452E+002	8.80461E+001	6.48871E+001	1.17691E+000	1.23739E+000	4.05500E+003	4.43822E+002	1.00000E+000	1.89800E+003	2.40000E+001	2.64816E+005	1.45629E+000	2.11531E+001	1.84819E-002	1.94317E-002	5.38688E-002	5.91714E-002	5.35770E+004	8.80545E+001	6.49858E+001	6.96019E-003	6.96019E-003	3.74097E+005	1.08000E+002	9.40000E+001	0.00000E+000	1.29386E+002	9.94296E+001	2.30396E+002	1.00000E+002	5.35635E-001	4.48898E-002	0.00000E+000	2.71168E+002	4.58458E+000	8.22084E-001	1.08109E+002	7.38686E+001	1.96544E+002	2.69161E+002	4.37559E-001	8.96773E-001	-2.50534E-002	-2.00776E+001	-1.21020E+002	-2.54634E-002	-2.20844E+001	-1.22633E+002
1.31865E+002	3.95123E+002	8.79846E+001	6.48856E+001	1.29690E+000	1.24281E+000	3.94100E+003	3.15874E+002	1.00000E+000	1.89900E+003	3.20000E+001	2.64960E+005	1.61180E+000	1.98777E+001	2.06588E-002	1.97970E-002	6.30610E-002	5.82167E-002	5.35770E+004	8.80533E+001	6.49854E+001	6.96019E-003	6.96019E-003	3.74097E+005	1.08000E+002	9.50000E+001	0.00000E+000	1.16085E+002	8.58863E+001	1.98205E+002	1.00000E+002	4.66951E-001	4.35456E-002	0.00000E+000	2.69966E+002	4.78172E+000	7.99510E-001	1.08109E+002	7.38686E+001	1.96544E+002	2.69175E+002	4.37559E-001	8.96773E-001	2.13007E-002	2.69966E+002	1.24912E+002	-2.54634E-002	-2.20703E+001	-1.22609E+002
1.38172E+002	4.83169E+002	8.80672E+001	6.49400E+001	1.32248E+000	1.29541E+000	5.10400E+003	3.79514E+002	1.00000E+000	1.90000E+003	1.80000E+001	2.65084E+005	1.71315E+000	2.19811E+001	1.85112E-002	1.81322E-002	6.09989E-002	5.86527E-002	5.35770E+004	8.80528E+001	6.49849E+001	6.96019E-003	6.96019E-003	3.74097E+005	1.08000E+002	9.60000E+001	0.00000E+000	1.51626E+002	9.66898E+001	2.48780E+002	1.00000E+002	5.80073E-001	4.14065E-002	0.00000E+000	2.66582E+002	4.04225E+000	8.31061E-001	1.08109E+002	7.38686E+001	1.96544E+002	2.69168E+002	4.37559E-001	8.96773E-001	1.03414E-002	2.66582E+002	1.31965E+002	-2.54634E-002	-2.20774E+001	-1.22628E+002
1.37794E+002	3.58175E+002	8.79917E+001	6.49024E+001	1.17920E+000	1.27806E+000	3.35100E+003	3.21758E+002	1.00000E+000	1.90100E+003	3.40000E+001	2.65233E+005	1.50709E+000	1.89255E+001	2.03705E-002	2.20783E-002	5.66059E-002	6.57728E-002	5.35770E+004	8.80525E+001	6.49847E+001	6.96019E-003	6.96019E-003	3.74097E+005	1.08000E+002	9.70000E+001	0.00000E+000	1.27389E+002	6.35259E+001	1.81264E+002	1.00000E+002	4.34790E-001	5.24078E-002	0.00000E+000	2.59801E+002	5.10471E+000	8.12182E-001	1.08109E+002	7.38686E+001	1.96544E+002	2.69165E+002	4.37559E-001	8.96773E-001	-4.02320E-002	-3.14448E+001	-1.17644E+002	-2.54634E-002	-2.20805E+001	-1.22620E+002
1.38518E+002	3.35534E+002	8.79801E+001	6.49417E+001	1.24907E+000	1.27706E+000	3.31300E+003	3.53468E+002	1.00000E+000	1.90200E+003	3.60000E+001	2.65370E+005	1.59513E+000	1.83176E+001	2.17007E-002	2.21871E-002	7.33745E-002	7.65381E-002	5.35770E+004	8.80503E+001	6.49842E+001	6.96019E-003	6.96019E-003	3.74097E+005	1.08000E+002	9.80000E+001	0.00000E+000	1.14904E+002	5.30781E+001	1.73168E+002	1.00000E+002	3.98200E-001	9.23121E-002	0.00000E+000	2.60395E+002	4.66247E+000	8.94303E-001	1.08109E+002	7.38686E+001	1.96544E+002	2.69201E+002	4.37559E-001	8.96773E-001	-1.10829E-002	-3.08501E+001	-1.45126E+002	-2.54634E-002	-2.20442E+001	-1.22581E+002
1.36661E+002	3.98749E+002	8.80167E+001	6.49627E+001	1.18234E+000	1.27460E+000	3.72800E+003	2.53824E+002	1.00000E+000	1.90300E+003	3.10000E+001	2.65492E+005	1.50702E+000	1.99687E+001	1.93644E-002	2.08755E-002	5.60106E-002	6.44820E-002	5.35770E+004	8.80508E+001	6.49841E+001	6.96019E-003	6.96019E-003	3.74097E+005	1.08000E+002	9.90000E+001	0.00000E+000	1.12478E+002	8.19611E+001	2.08338E+002	1.00000E+002	4.69516E-001	3.81966E-002	0.00000E+000	2.70515E+002	4.44101E+000	8.85099E-001	1.08109E+002	7.38686E+001	1.96544E+002	2.69191E+002	4.37559E-001	8.96773E-001	-3.75516E-002	-2.07307E+001	-1.09559E+002	-2.54634E-002	-2.20549E+001	-1.22597E+002
1.36097E+002	4.33204E+002	8.80369E+001	6.49796E+001	1.17829E+000	1.26534E+000	4.00900E+003	3.29983E+002	1.00000E+000	1.90400E+003	2.20000E+001	2.65610E+005	1.49093E+000	2.08136E+001	1.86094E-002	1.99843E-002	5.06031E-002	5.77658E-002	5.35770E+004	8.80505E+001	6.49837E+001	6.96019E-003	6.96019E-003	3.74097E+005	1.08000E+002	1.00000E+002	0.00000E+000	1.20349E+002	9.61403E+001	2.25122E+002	1.00000E+002	5.14871E-001	4.40489E-002	0.00000E+000	2.72381E+002	4.45128E+000	8.51547E-001	1.08109E+002	7.38686E+001	1.96544E+002	2.69191E+002	4.37559E-001	8.96773E-001	-3.56244E-002	-1.88650E+001	-1.09577E+002	-2.54634E-002	-2.20549E+001	-1.22600E+002
1.32329E+002	4.57480E+002	8.80191E+001	6.48824E+001	1.29503E+000	1.38493E+000	5.03900E+003	4.64880E+002	1.00000E+000	1.90500E+003	1.90000E+001	2.65733E+005	1.79352E+000	2.13888E+001	1.82435E-002	1.95099E-002	5.89908E-002	6.70169E-002	5.35770E+004	8.80510E+001	6.49835E+001	6.96019E-003	6.96019E-003	3.74097E+005	1.08000E+002	1.01000E+002	0.00000E+000	1.49724E+002	8.46730E+001	2.34220E+002	1.00000E+002	5.46985E-001	4.14514E-002	0.00000E+000	2.63836E+002	4.01923E+000	8.41194E-001	1.08109E+002	7.38686E+001	1.96544E+002	2.69204E+002	4.37559E-001	8.96773E-001	-3.35437E-002	-2.74096E+001	-1.20145E+002	-2.54634E-002	-2.20415E+001	-1.22586E+002
1.35634E+002	4.49640E+002	8.79627E+001	6.49212E+001	1.26655E+000	1.39175E+000	4.87300E+003	3.54917E+002	1.00000E+000	1.90600E+003	1.90000E+001	2.65869E+005	1.76272E+000	2.12047E+001	1.81437E-002	1.99371E-002	6.24695E-002	7.48239E-002	5.35770E+004	8.80506E+001	6.49837E+001	6.96019E-003	6.96019E-003	3.74097E+005	1.08000E+002	1.02000E+002	0.00000E+000	1.19648E+002	8.94869E+001	2.58632E+002	1.00000E+002	5.44336E-001	3.73819E-002	0.00000E+000	2.72177E+002	3.36301E+000	1.02232E+000	1.08109E+002	7.38686E+001	1.96544E+002	2.69190E+002	4.37559E-001	8.96773E-001	-4.70951E-002	-1.90688E+001	-9.84812E+001	-2.54634E-002	-2.20554E+001	-1.22590E+002
[truncated: 2,134 more rows]
