# Supplementary material for: Super-resolution visualization of chromatin loop folding in human lymphoblastoid cells using interferometric photoactivated localization microscopy
Source: Sci Rep. 2022 May 20;12:8582. doi: 10.1038/s41598-022-12568-9 (PMC9122977; doi:10.1038/s41598-022-12568-9)
Supplement: Supplementary file 2 — Supplementary Information 2. [file 41598_2022_12568_MOESM2_ESM.zip › ChromoLooping-main/data/ascii_files/Run1-647_c123_sum_X5_processed_jsa_IDL_ASCII_image25.txt]

Offset	Amplitude	X Position	Y Position	X Peak Width	Y Peak Width	6 N Photons	ChiSquared	FitOK	Frame Number	Peak Index of Frame	Peak Global Index	12 X PkW * Y PkW	Sigma Amplitude	Sigma X Pos rtNph	Sigma Y Pos rtNph	Sigma X Pos Full	Sigma Y Pos Full	18 Grouped Index	Group X Position	Group Y Position	Group Sigma X Pos	Group Sigma Y Pos	Group N Photons	24 Group Size	Frame Index in Grp	Label Set	Amplitude L1	Amplitude L2	Amplitude L3	30 FitOK Labels	Zeta0	Sigma Amp L2	Sigma Amp L3	Z Position	Sigma Z	36 Coherence	Group A1	Group A2	Group A3	Group Z Position	Group Sigma Z	42 Group Coherence	XY Ellipticity	Unwrapped Z	Unwrapped Z Error	XY Group Ellipticity	Unwrapped Group Z	Unwrapped Group Z Error
2.49827E+002	1.91515E+003	1.28802E+002	3.13227E+002	1.59938E+000	1.39200E+000	2.57330E+004	6.39811E+003	1.00000E+000	1.19000E+002	1.00000E+000	1.92440E+004	2.22634E+000	4.37624E+001	9.97025E-003	8.67750E-003	7.40347E-002	5.62592E-002	4.17700E+003	1.28802E+002	3.13227E+002	7.40347E-002	5.62592E-002	2.57330E+004	1.00000E+000	1.00000E+000	0.00000E+000	7.66876E+002	7.06942E+002	4.69461E+002	1.00000E+002	2.29294E+000	3.35074E-002	0.00000E+000	6.04875E+001	7.75741E+000	1.92863E-001	7.66876E+002	7.06942E+002	4.69461E+002	6.04875E+001	7.75741E+000	1.92863E-001	6.93248E-002	6.04875E+001	-1.34740E+002	6.93248E-002	6.04875E+001	-1.34740E+002
2.13905E+002	1.41738E+003	1.28903E+002	3.13467E+002	1.76065E+000	1.41962E+000	2.09300E+004	4.78764E+003	1.00000E+000	1.24000E+002	1.00000E+000	1.99920E+004	2.49946E+000	3.76481E+001	1.21699E-002	9.81270E-003	9.71700E-002	6.34620E-002	4.32600E+003	1.28903E+002	3.13467E+002	9.71700E-002	6.34620E-002	2.09300E+004	1.00000E+000	1.00000E+000	0.00000E+000	7.34741E+002	4.36694E+002	2.96843E+002	1.00000E+002	1.73798E+000	3.93856E-002	0.00000E+000	9.00080E+001	3.52992E+000	4.69960E-001	7.34741E+002	4.36694E+002	2.96843E+002	9.00080E+001	3.52992E+000	4.69960E-001	1.07232E-001	3.81254E+002	1.43783E+002	1.07232E-001	3.81254E+002	1.43783E+002
2.17266E+002	1.38651E+003	1.28542E+002	3.13120E+002	1.74018E+000	1.37302E+000	1.97160E+004	6.22449E+003	1.00000E+000	1.29000E+002	1.00000E+000	2.07520E+004	2.38929E+000	3.72359E+001	1.23932E-002	9.77836E-003	9.46198E-002	5.92366E-002	4.49600E+003	1.28626E+002	3.13150E+002	6.19912E-002	6.19912E-002	3.86980E+004	2.00000E+000	1.00000E+000	0.00000E+000	6.65274E+002	4.38831E+002	3.12747E+002	1.00000E+002	1.67512E+000	5.49164E-002	0.00000E+000	8.80114E+001	4.65982E+000	3.66803E-001	6.49731E+002	4.50209E+002	3.01711E+002	8.31933E+001	3.36166E+000	3.62922E-001	1.17938E-001	3.79257E+002	1.28838E+002	1.12044E-001	3.74439E+002	1.31243E+002
2.21731E+002	1.35321E+003	1.28712E+002	3.13180E+002	1.70398E+000	1.37775E+000	1.89820E+004	5.54770E+003	1.00000E+000	1.30000E+002	1.00000E+000	2.08950E+004	2.34765E+000	3.67860E+001	1.23678E-002	9.99997E-003	8.43243E-002	5.54679E-002	4.49600E+003	1.28625E+002	3.13149E+002	6.19912E-002	6.19912E-002	3.86980E+004	2.00000E+000	2.00000E+000	0.00000E+000	6.33587E+002	4.62027E+002	2.90249E+002	1.00000E+002	1.63884E+000	3.23420E-002	0.00000E+000	7.78176E+001	4.79684E+000	3.63149E-001	6.49731E+002	4.50209E+002	3.01711E+002	8.29853E+001	3.36166E+000	3.62922E-001	1.05860E-001	3.69063E+002	1.33245E+002	1.12044E-001	3.74231E+002	1.31009E+002
2.17200E+002	1.63772E+003	1.29039E+002	3.13229E+002	1.73972E+000	1.40396E+000	2.35800E+004	6.18862E+003	1.00000E+000	1.32000E+002	1.00000E+000	2.11840E+004	2.44251E+000	4.04688E+001	1.13294E-002	9.14290E-003	1.13581E-001	7.41847E-002	4.57700E+003	1.28972E+002	3.13195E+002	6.31542E-002	6.31542E-002	4.78530E+004	2.00000E+000	1.00000E+000	0.00000E+000	6.95417E+002	5.28174E+002	4.31275E+002	1.00000E+002	1.95207E+000	4.45338E-002	0.00000E+000	9.41430E+001	8.33626E+000	1.87486E-001	7.04059E+002	5.36686E+002	4.34797E+002	9.29943E+001	5.81844E+000	1.88560E-001	1.06804E-001	9.41430E+001	-1.42845E+002	1.20939E-001	3.84240E+002	1.30000E+002
2.52373E+002	1.66888E+003	1.28907E+002	3.13162E+002	1.80100E+000	1.37386E+000	2.42730E+004	6.74629E+003	1.00000E+000	1.33000E+002	0.00000E+000	2.13250E+004	2.47432E+000	4.08519E+001	1.15598E-002	8.81824E-003	1.01330E-001	5.92657E-002	4.57700E+003	1.28972E+002	3.13195E+002	6.31542E-002	6.31542E-002	4.78530E+004	2.00000E+000	2.00000E+000	0.00000E+000	7.12454E+002	5.44956E+002	4.38219E+002	1.00000E+002	2.00031E+000	3.73744E-002	0.00000E+000	9.17809E+001	8.12109E+000	1.89686E-001	7.04059E+002	5.36686E+002	4.34797E+002	9.28571E+001	5.81844E+000	1.88560E-001	1.34536E-001	3.83026E+002	1.11257E+002	1.20939E-001	3.84103E+002	1.29883E+002
2.41423E+002	1.59615E+003	1.28821E+002	3.13138E+002	1.72578E+000	1.40497E+000	2.29700E+004	6.04301E+003	1.00000E+000	1.37000E+002	0.00000E+000	2.18910E+004	2.42467E+000	3.99519E+001	1.13869E-002	9.27014E-003	8.44719E-002	5.62669E-002	4.73100E+003	1.28821E+002	3.13138E+002	8.44719E-002	5.62669E-002	2.29700E+004	1.00000E+000	1.00000E+000	0.00000E+000	6.37943E+002	5.45703E+002	4.37233E+002	1.00000E+002	1.91050E+000	3.14242E-002	0.00000E+000	8.34379E+001	1.47919E+001	1.07055E-001	6.37943E+002	5.45703E+002	4.37233E+002	8.34379E+001	1.47919E+001	1.07055E-001	1.02470E-001	3.74683E+002	1.42833E+002	1.02470E-001	3.74683E+002	1.42833E+002
2.09727E+002	1.45417E+003	1.29467E+002	3.13409E+002	1.50198E+000	1.36050E+000	1.81810E+004	2.31441E+003	1.00000E+000	1.48000E+002	0.00000E+000	2.35030E+004	2.04344E+000	3.81335E+001	1.11392E-002	1.00900E-002	6.28257E-002	5.17419E-002	5.08800E+003	1.29338E+002	3.13452E+002	1.98893E-002	1.98893E-002	3.95035E+005	3.80000E+001	1.00000E+000	0.00000E+000	6.21238E+002	4.29500E+002	4.18450E+002	1.00000E+002	1.73157E+000	3.33721E-002	0.00000E+000	1.15901E+002	8.83258E+000	2.01518E-001	4.26577E+002	3.82996E+002	2.55050E+002	5.71818E+001	1.88238E+000	2.02855E-001	4.94262E-002	1.15901E+002	-5.90796E+001	3.71854E-002	5.71818E+001	-1.05709E+002
1.88540E+002	1.41152E+003	1.29486E+002	3.13540E+002	1.51672E+000	1.42679E+000	1.85980E+004	2.49718E+003	1.00000E+000	1.49000E+002	0.00000E+000	2.36470E+004	2.16404E+000	3.75702E+001	1.11217E-002	1.04623E-002	6.55257E-002	5.81050E-002	5.08800E+003	1.29337E+002	3.13452E+002	1.98893E-002	1.98893E-002	3.95035E+005	3.80000E+001	2.00000E+000	0.00000E+000	6.39849E+002	3.85251E+002	4.04997E+002	1.00000E+002	1.68628E+000	3.26342E-002	0.00000E+000	1.16295E+002	6.13618E+000	2.86801E-001	4.26577E+002	3.82996E+002	2.55050E+002	5.68036E+001	1.88238E+000	2.02855E-001	3.05498E-002	1.16295E+002	-4.01466E+001	3.71854E-002	5.68036E+001	-1.06088E+002
1.89914E+002	1.77360E+003	1.29507E+002	3.13455E+002	1.51923E+000	1.43884E+000	2.35840E+004	2.70439E+003	1.00000E+000	1.50000E+002	0.00000E+000	2.37910E+004	2.18593E+000	4.21141E+001	9.89271E-003	9.36923E-003	5.70107E-002	5.12338E-002	5.08800E+003	1.29337E+002	3.13450E+002	1.98893E-002	1.98893E-002	3.95035E+005	3.80000E+001	3.00000E+000	0.00000E+000	7.29685E+002	5.77552E+002	4.87691E+002	1.00000E+002	2.11595E+000	2.13150E-002	0.00000E+000	9.42714E+001	1.12119E+001	1.39387E-001	4.26577E+002	3.82996E+002	2.55050E+002	5.64684E+001	1.88238E+000	2.02855E-001	2.71770E-002	9.42714E+001	-5.89181E+001	3.71854E-002	5.64684E+001	-1.06428E+002
2.02972E+002	1.47119E+003	1.29499E+002	3.13427E+002	1.42485E+000	1.37630E+000	1.77370E+004	2.21379E+003	1.00000E+000	1.51000E+002	0.00000E+000	2.39350E+004	1.96103E+000	3.83560E+001	1.06987E-002	1.03341E-002	5.47457E-002	5.11556E-002	5.08800E+003	1.29338E+002	3.13449E+002	1.98893E-002	1.98893E-002	3.95035E+005	3.80000E+001	4.00000E+000	0.00000E+000	5.95469E+002	4.57835E+002	4.26865E+002	1.00000E+002	1.74370E+000	3.06465E-002	0.00000E+000	1.16537E+002	1.35184E+001	1.33304E-001	4.26577E+002	3.82996E+002	2.55050E+002	5.61176E+001	1.88238E+000	2.02855E-001	1.73328E-002	1.16537E+002	-2.72154E+001	3.71854E-002	5.61176E+001	-1.06778E+002
1.86877E+002	1.43494E+003	1.29568E+002	3.13364E+002	1.46992E+000	1.39235E+000	1.79800E+004	2.02615E+003	1.00000E+000	1.52000E+002	1.00000E+000	2.40730E+004	2.04665E+000	3.78807E+001	1.09623E-002	1.03837E-002	5.61279E-002	5.04809E-002	5.08800E+003	1.29337E+002	3.13449E+002	1.98893E-002	1.98893E-002	3.95035E+005	3.80000E+001	5.00000E+000	0.00000E+000	5.74616E+002	4.47771E+002	4.22927E+002	1.00000E+002	1.70224E+000	2.75091E-002	0.00000E+000	1.21915E+002	1.44620E+001	1.23762E-001	4.26577E+002	3.82996E+002	2.55050E+002	5.57228E+001	1.88238E+000	2.02855E-001	2.71015E-002	1.21915E+002	-3.12124E+001	3.71854E-002	5.57228E+001	-1.07185E+002
2.17920E+002	1.51782E+003	1.29516E+002	3.13501E+002	1.41473E+000	1.37678E+000	1.81890E+004	1.92604E+003	1.00000E+000	1.53000E+002	2.00000E+000	2.42160E+004	1.94777E+000	3.89593E+001	1.04898E-002	1.02085E-002	5.06663E-002	4.80483E-002	5.08800E+003	1.29338E+002	3.13450E+002	1.98893E-002	1.98893E-002	3.95035E+005	3.80000E+001	6.00000E+000	0.00000E+000	6.21128E+002	4.97748E+002	4.14018E+002	1.00000E+002	1.80712E+000	2.48597E-002	0.00000E+000	8.99338E+001	1.30275E+001	1.36598E-001	4.26577E+002	3.82996E+002	2.55050E+002	5.53547E+001	1.88238E+000	2.02855E-001	1.35930E-002	8.99338E+001	-5.02556E+001	3.71854E-002	5.53547E+001	-1.07543E+002
2.01096E+002	1.45374E+003	1.29476E+002	3.13367E+002	1.40936E+000	1.38127E+000	1.74070E+004	2.62288E+003	1.00000E+000	1.54000E+002	0.00000E+000	2.43580E+004	1.94671E+000	3.81279E+001	1.06822E-002	1.04693E-002	5.62385E-002	5.40628E-002	5.08800E+003	1.29339E+002	3.13449E+002	1.98893E-002	1.98893E-002	3.95035E+005	3.80000E+001	7.00000E+000	0.00000E+000	5.78832E+002	5.00319E+002	3.96255E+002	1.00000E+002	1.73908E+000	3.57639E-002	0.00000E+000	7.43574E+001	1.70416E+001	1.06743E-001	4.26577E+002	3.82996E+002	2.55050E+002	5.49687E+001	1.88238E+000	2.02855E-001	1.00678E-002	7.43574E+001	-6.24756E+001	3.71854E-002	5.49687E+001	-1.07925E+002
1.72659E+002	1.04584E+003	1.29522E+002	3.13309E+002	1.38379E+000	1.30997E+000	1.17160E+004	1.05310E+003	1.00000E+000	1.56000E+002	1.10000E+001	2.46650E+004	1.81273E+000	3.23394E+001	1.27844E-002	1.21024E-002	5.27155E-002	4.74185E-002	5.08800E+003	1.29339E+002	3.13449E+002	1.98893E-002	1.98893E-002	3.95035E+005	3.80000E+001	8.00000E+000	0.00000E+000	4.02594E+002	3.19300E+002	3.35248E+002	1.00000E+002	1.24359E+000	3.02858E-002	0.00000E+000	1.52849E+002	1.50617E+001	1.47214E-001	4.26577E+002	3.82996E+002	2.55050E+002	5.42358E+001	1.88238E+000	2.02855E-001	2.74049E-002	1.52849E+002	-5.64588E-001	3.71854E-002	5.42358E+001	-1.08666E+002
1.57889E+002	1.12156E+003	1.29531E+002	3.13287E+002	1.43072E+000	1.40230E+000	1.37980E+004	1.28356E+003	1.00000E+000	1.58000E+002	8.00000E+000	2.49750E+004	2.00630E+000	3.34896E+001	1.21800E-002	1.19380E-002	5.47138E-002	5.26199E-002	5.08800E+003	1.29338E+002	3.13449E+002	1.98893E-002	1.98893E-002	3.95035E+005	3.80000E+001	9.00000E+000	0.00000E+000	3.96051E+002	3.73949E+002	3.61122E+002	1.00000E+002	1.32985E+000	3.04565E-002	0.00000E+000	1.89695E+002	1.91818E+001	1.06516E-001	4.26577E+002	3.82996E+002	2.55050E+002	5.34863E+001	1.88238E+000	2.02855E-001	1.00330E-002	1.89695E+002	5.28849E+001	3.71854E-002	5.34863E+001	-1.09417E+002
1.64774E+002	9.39089E+002	1.29503E+002	3.13372E+002	1.40532E+000	1.35752E+000	1.10370E+004	1.16004E+003	1.00000E+000	1.60000E+002	1.80000E+001	2.52860E+004	1.90774E+000	3.06446E+001	1.33767E-002	1.29217E-002	5.74695E-002	5.37410E-002	5.08800E+003	1.29337E+002	3.13449E+002	1.98893E-002	1.98893E-002	3.95035E+005	3.80000E+001	1.00000E+001	0.00000E+000	4.01290E+002	3.08309E+002	2.41425E+002	1.00000E+002	1.12213E+000	4.06078E-002	0.00000E+000	7.99536E+001	1.14015E+001	2.00367E-001	4.26577E+002	3.82996E+002	2.55050E+002	5.26921E+001	1.88238E+000	2.02855E-001	1.73001E-002	7.99536E+001	-6.37691E+001	3.71854E-002	5.26921E+001	-1.10205E+002
1.67275E+002	1.03240E+003	1.29519E+002	3.13271E+002	1.37516E+000	1.34814E+000	1.18100E+004	1.32576E+003	1.00000E+000	1.61000E+002	1.20000E+001	2.54370E+004	1.85391E+000	3.21310E+001	1.26540E-002	1.24054E-002	5.45139E-002	5.24553E-002	5.08800E+003	1.29338E+002	3.13448E+002	1.98893E-002	1.98893E-002	3.95035E+005	3.80000E+001	1.10000E+001	0.00000E+000	3.56183E+002	3.58660E+002	3.30349E+002	1.00000E+002	1.22878E+000	3.53335E-002	0.00000E+000	2.07033E+002	2.18609E+001	1.01023E-001	4.26577E+002	3.82996E+002	2.55050E+002	5.22724E+001	1.88238E+000	2.02855E-001	9.92375E-003	2.07033E+002	7.03286E+001	3.71854E-002	5.22724E+001	-1.10629E+002
1.44930E+002	5.35757E+002	1.29351E+002	3.13748E+002	1.45930E+000	1.19030E+000	5.70800E+003	5.69670E+002	1.00000E+000	1.62000E+002	1.69000E+002	2.56970E+004	1.73701E+000	2.31464E+001	1.93154E-002	1.57548E-002	8.98903E-002	6.05672E-002	5.08800E+003	1.29337E+002	3.13448E+002	1.98893E-002	1.98893E-002	3.95035E+005	3.80000E+001	1.20000E+001	0.00000E+000	3.27918E+002	1.58826E+002	8.66550E+001	1.00000E+002	6.80791E-001	5.50751E-002	0.00000E+000	7.76777E+001	4.41127E+000	7.20122E-001	4.26577E+002	3.82996E+002	2.55050E+002	5.18849E+001	1.88238E+000	2.02855E-001	1.01527E-001	3.68923E+002	1.38099E+002	3.71854E-002	5.18849E+001	-1.10982E+002
1.28043E+002	5.50689E+002	1.29286E+002	3.13606E+002	1.54994E+000	1.31062E+000	6.71800E+003	4.25901E+002	1.00000E+000	1.63000E+002	6.97000E+002	2.58770E+004	2.03138E+000	2.34668E+001	1.89102E-002	1.59903E-002	1.01731E-001	7.32838E-002	5.08800E+003	1.29337E+002	3.13449E+002	1.98893E-002	1.98893E-002	3.95035E+005	3.80000E+001	1.30000E+001	0.00000E+000	3.40299E+002	1.38068E+002	9.31979E+001	1.00000E+002	6.78574E-001	2.35224E-002	0.00000E+000	8.39194E+001	3.82764E+000	7.64997E-001	4.26577E+002	3.82996E+002	2.55050E+002	5.14557E+001	1.88238E+000	2.02855E-001	8.36636E-002	8.39194E+001	-1.26738E+002	3.71854E-002	5.14557E+001	-1.11403E+002
1.34277E+002	5.36862E+002	1.29315E+002	3.13580E+002	1.54460E+000	1.29819E+000	6.57200E+003	3.28846E+002	1.00000E+000	1.64000E+002	5.69000E+002	2.60260E+004	2.00518E+000	2.31703E+001	1.90531E-002	1.60137E-002	7.45621E-002	5.34450E-002	5.08800E+003	1.29337E+002	3.13448E+002	1.98893E-002	1.98893E-002	3.95035E+005	3.80000E+001	1.40000E+001	0.00000E+000	3.32783E+002	1.34791E+002	8.95155E+001	1.00000E+002	6.61468E-001	2.98360E-002	0.00000E+000	8.31159E+001	3.83109E+000	7.72752E-001	4.26577E+002	3.82996E+002	2.55050E+002	5.09645E+001	1.88238E+000	2.02855E-001	8.66758E-002	8.31159E+001	-1.30861E+002	3.71854E-002	5.09645E+001	-1.11900E+002
1.29500E+002	5.57789E+002	1.29330E+002	3.13549E+002	1.63286E+000	1.31253E+000	7.23300E+003	3.21085E+002	1.00000E+000	1.67000E+002	2.45000E+002	2.64570E+004	2.14318E+000	2.36176E+001	1.91995E-002	1.54330E-002	7.98792E-002	5.24920E-002	5.08800E+003	1.29335E+002	3.13447E+002	1.98893E-002	1.98893E-002	3.95035E+005	3.80000E+001	1.50000E+001	0.00000E+000	3.16944E+002	1.76919E+002	8.48718E+001	1.00000E+002	6.86968E-001	2.71798E-002	0.00000E+000	6.98305E+001	4.18282E+000	6.74657E-001	4.26577E+002	3.82996E+002	2.55050E+002	4.96577E+001	1.88238E+000	2.02855E-001	1.08757E-001	3.61076E+002	1.21720E+002	3.71854E-002	4.96577E+001	-1.13210E+002
1.40674E+002	5.33633E+002	1.29296E+002	3.13607E+002	1.45708E+000	1.25628E+000	6.01400E+003	5.52060E+002	1.00000E+000	1.68000E+002	2.85000E+002	2.66210E+004	1.83050E+000	2.31005E+001	1.87890E-002	1.61996E-002	7.24192E-002	5.45172E-002	5.08800E+003	1.29334E+002	3.13445E+002	1.98893E-002	1.98893E-002	3.95035E+005	3.80000E+001	1.60000E+001	0.00000E+000	3.07923E+002	1.89263E+002	7.31348E+001	1.00000E+002	6.77354E-001	4.53720E-002	0.00000E+000	6.33669E+001	4.40637E+000	7.02342E-001	4.26577E+002	3.82996E+002	2.55050E+002	4.92238E+001	1.88238E+000	2.02855E-001	7.40060E-002	6.33669E+001	-1.36876E+002	3.71854E-002	4.92238E+001	-1.13637E+002
1.52497E+002	7.84028E+002	1.29158E+002	3.13455E+002	1.39321E+000	1.24485E+000	8.39700E+003	7.12916E+002	1.00000E+000	1.70000E+002	3.90000E+001	2.68130E+004	1.73433E+000	2.80005E+001	1.52039E-002	1.35848E-002	5.67457E-002	4.57545E-002	5.08800E+003	1.29333E+002	3.13443E+002	1.98893E-002	1.98893E-002	3.95035E+005	3.80000E+001	1.70000E+001	0.00000E+000	3.01905E+002	3.52075E+002	1.49401E+002	1.00000E+002	9.49590E-001	3.13052E-002	0.00000E+000	2.34265E+001	6.04326E+000	4.33389E-001	4.26577E+002	3.82996E+002	2.55050E+002	4.83928E+001	1.88238E+000	2.02855E-001	5.62396E-002	3.14672E+002	1.32882E+002	3.71854E-002	4.83928E+001	-1.14449E+002
1.59642E+002	8.34632E+002	1.29125E+002	3.13515E+002	1.28243E+000	1.16571E+000	7.76400E+003	1.02190E+003	1.00000E+000	1.71000E+002	4.00000E+001	2.69650E+004	1.49494E+000	2.88900E+001	1.45542E-002	1.32297E-002	4.92222E-002	4.10880E-002	5.08800E+003	1.29333E+002	3.13443E+002	1.98893E-002	1.98893E-002	3.95035E+005	3.80000E+001	1.80000E+001	0.00000E+000	3.09004E+002	4.00087E+002	1.47858E+002	1.00000E+002	1.01316E+000	3.31342E-002	0.00000E+000	1.78735E+001	5.31146E+000	5.12807E-001	4.26577E+002	3.82996E+002	2.55050E+002	4.79247E+001	1.88238E+000	2.02855E-001	4.76736E-002	3.09119E+002	1.35943E+002	3.71854E-002	4.79247E+001	-1.14910E+002
1.61488E+002	8.98464E+002	1.29177E+002	3.13469E+002	1.32600E+000	1.20274E+000	8.89600E+003	8.97565E+002	1.00000E+000	1.72000E+002	2.90000E+001	2.71150E+004	1.59483E+000	2.99744E+001	1.40587E-002	1.27519E-002	5.23493E-002	4.34414E-002	5.08800E+003	1.29332E+002	3.13442E+002	1.98893E-002	1.98893E-002	3.95035E+005	3.80000E+001	1.90000E+001	0.00000E+000	3.34723E+002	4.23005E+002	1.65220E+002	1.00000E+002	1.09096E+000	3.06956E-002	0.00000E+000	1.81037E+001	5.27982E+000	4.81942E-001	4.26577E+002	3.82996E+002	2.55050E+002	4.75627E+001	1.88238E+000	2.02855E-001	4.87425E-002	3.09349E+002	1.35099E+002	3.71854E-002	4.75627E+001	-1.15281E+002
1.54884E+002	8.40882E+002	1.29194E+002	3.13489E+002	1.37219E+000	1.28199E+000	9.14100E+003	8.66974E+002	1.00000E+000	1.73000E+002	3.30000E+001	2.72590E+004	1.75913E+000	2.89980E+001	1.43521E-002	1.34087E-002	5.53043E-002	4.85336E-002	5.08800E+003	1.29331E+002	3.13442E+002	1.98893E-002	1.98893E-002	3.95035E+005	3.80000E+001	2.00000E+001	0.00000E+000	2.97795E+002	4.26127E+002	1.49538E+002	1.00000E+002	1.03240E+000	3.40162E-002	0.00000E+000	1.19008E+001	4.52819E+000	5.54357E-001	4.26577E+002	3.82996E+002	2.55050E+002	4.71909E+001	1.88238E+000	2.02855E-001	3.39834E-002	3.03146E+002	1.43421E+002	3.71854E-002	4.71909E+001	-1.15656E+002
1.58737E+002	8.86584E+002	1.29114E+002	3.13400E+002	1.38718E+000	1.28323E+000	9.73000E+003	1.36969E+003	1.00000E+000	1.74000E+002	2.90000E+001	2.74010E+004	1.78007E+000	2.97756E+001	1.40629E-002	1.30091E-002	6.29993E-002	5.41613E-002	5.08800E+003	1.29330E+002	3.13441E+002	1.98893E-002	1.98893E-002	3.95035E+005	3.80000E+001	2.10000E+001	0.00000E+000	3.39334E+002	4.05009E+002	1.62821E+002	1.00000E+002	1.07248E+000	4.37733E-002	0.00000E+000	2.09880E+001	5.25368E+000	4.63118E-001	4.26577E+002	3.82996E+002	2.55050E+002	4.67756E+001	1.88238E+000	2.02855E-001	3.89245E-002	2.09880E+001	-1.43549E+002	3.71854E-002	4.67756E+001	-1.16060E+002
1.70367E+002	9.60523E+002	1.29214E+002	3.13460E+002	1.30475E+000	1.26926E+000	9.87200E+003	1.34224E+003	1.00000E+000	1.75000E+002	1.90000E+001	2.75360E+004	1.65606E+000	3.09923E+001	1.31318E-002	1.27746E-002	5.39566E-002	5.11567E-002	5.08800E+003	1.29330E+002	3.13441E+002	1.98893E-002	1.98893E-002	3.95035E+005	3.80000E+001	2.20000E+001	0.00000E+000	3.39414E+002	4.83254E+002	1.61066E+002	1.00000E+002	1.16313E+000	4.73662E-002	0.00000E+000	1.24221E+001	4.18005E+000	5.77865E-001	4.26577E+002	3.82996E+002	2.55050E+002	4.63915E+001	1.88238E+000	2.02855E-001	1.37871E-002	1.24221E+001	-1.27905E+002	3.71854E-002	4.63915E+001	-1.16459E+002
1.51092E+002	8.82543E+002	1.29132E+002	3.13439E+002	1.36424E+000	1.32154E+000	9.81300E+003	8.86666E+002	1.00000E+000	1.76000E+002	2.50000E+001	2.76850E+004	1.80289E+000	2.97076E+001	1.37718E-002	1.33407E-002	5.50773E-002	5.18004E-002	5.08800E+003	1.29329E+002	3.13443E+002	1.98893E-002	1.98893E-002	3.95035E+005	3.80000E+001	2.30000E+001	0.00000E+000	3.13855E+002	4.14169E+002	1.69891E+002	1.00000E+002	1.06075E+000	2.89577E-002	0.00000E+000	1.22927E+001	5.24795E+000	4.61658E-001	4.26577E+002	3.82996E+002	2.55050E+002	4.60168E+001	1.88238E+000	2.02855E-001	1.58987E-002	1.22927E+001	-1.30033E+002	3.71854E-002	4.60168E+001	-1.16821E+002
1.53305E+002	7.66937E+002	1.29230E+002	3.13375E+002	1.31769E+000	1.26043E+000	7.90300E+003	9.11221E+002	1.00000E+000	1.77000E+002	4.70000E+001	2.78430E+004	1.66085E+000	2.76936E+001	1.48223E-002	1.41782E-002	5.68994E-002	5.22430E-002	5.08800E+003	1.29328E+002	3.13442E+002	1.98893E-002	1.98893E-002	3.95035E+005	3.80000E+001	2.40000E+001	0.00000E+000	2.93064E+002	3.53826E+002	1.41863E+002	1.00000E+002	9.32445E-001	4.50319E-002	0.00000E+000	1.90451E+001	5.80607E+000	4.64978E-001	4.26577E+002	3.82996E+002	2.55050E+002	4.56496E+001	1.88238E+000	2.02855E-001	2.22095E-002	1.90451E+001	-1.29329E+002	3.71854E-002	4.56496E+001	-1.17204E+002
1.46570E+002	7.55964E+002	1.29137E+002	3.13464E+002	1.39570E+000	1.30141E+000	8.45900E+003	7.89590E+002	1.00000E+000	1.78000E+002	5.10000E+001	2.79880E+004	1.81638E+000	2.74948E+001	1.51752E-002	1.41500E-002	5.72420E-002	5.00563E-002	5.08800E+003	1.29327E+002	3.13441E+002	1.98893E-002	1.98893E-002	3.95035E+005	3.80000E+001	2.50000E+001	0.00000E+000	3.16024E+002	3.23558E+002	1.34387E+002	1.00000E+002	9.15725E-001	3.72392E-002	0.00000E+000	3.09675E+001	5.72495E+000	4.55806E-001	4.26577E+002	3.82996E+002	2.55050E+002	4.52556E+001	1.88238E+000	2.02855E-001	3.49592E-002	3.09675E+001	-1.29699E+002	3.71854E-002	4.52556E+001	-1.17582E+002
1.43054E+002	7.01716E+002	1.29189E+002	3.13439E+002	1.43960E+000	1.29092E+000	8.02000E+003	5.93182E+002	1.00000E+000	1.79000E+002	6.40000E+001	2.81430E+004	1.85840E+000	2.64899E+001	1.60751E-002	1.44149E-002	5.79610E-002	4.70830E-002	5.08800E+003	1.29327E+002	3.13442E+002	1.98893E-002	1.98893E-002	3.95035E+005	3.80000E+001	2.60000E+001	0.00000E+000	2.97052E+002	3.08076E+002	1.10573E+002	1.00000E+002	8.47476E-001	2.47138E-002	0.00000E+000	3.04233E+001	5.06083E+000	5.29544E-001	4.26577E+002	3.82996E+002	2.55050E+002	4.48642E+001	1.88238E+000	2.02855E-001	5.44507E-002	3.21669E+002	1.41685E+002	3.71854E-002	4.48642E+001	-1.17982E+002
1.56290E+002	8.06630E+002	1.29138E+002	3.13523E+002	1.39091E+000	1.24826E+000	8.64700E+003	1.02402E+003	1.00000E+000	1.80000E+002	4.10000E+001	2.82680E+004	1.73621E+000	2.84012E+001	1.49577E-002	1.34237E-002	6.49002E-002	5.26402E-002	5.08800E+003	1.29327E+002	3.13442E+002	1.98893E-002	1.98893E-002	3.95035E+005	3.80000E+001	2.70000E+001	0.00000E+000	3.33737E+002	3.60776E+002	1.36179E+002	1.00000E+002	9.83084E-001	4.50263E-002	0.00000E+000	2.68359E+001	5.16840E+000	4.99370E-001	4.26577E+002	3.82996E+002	2.55050E+002	4.45031E+001	1.88238E+000	2.02855E-001	5.40496E-002	3.18081E+002	1.38512E+002	3.71854E-002	4.45031E+001	-1.18334E+002
1.46038E+002	7.30164E+002	1.29203E+002	3.13448E+002	1.34329E+000	1.28065E+000	7.77600E+003	8.92277E+002	1.00000E+000	1.81000E+002	5.70000E+001	2.84400E+004	1.72028E+000	2.70216E+001	1.52332E-002	1.45229E-002	5.46260E-002	4.98632E-002	5.08800E+003	1.29327E+002	3.13442E+002	1.98893E-002	1.98893E-002	3.95035E+005	3.80000E+001	2.80000E+001	0.00000E+000	2.63635E+002	3.55803E+002	1.21875E+002	1.00000E+002	8.76634E-001	4.00560E-002	0.00000E+000	1.28369E+001	4.89784E+000	5.55685E-001	4.26577E+002	3.82996E+002	2.55050E+002	4.41406E+001	1.88238E+000	2.02855E-001	2.38713E-002	1.28369E+001	-1.37125E+002	3.71854E-002	4.41406E+001	-1.18708E+002
1.42805E+002	7.06870E+002	1.29153E+002	3.13420E+002	1.34110E+000	1.29801E+000	7.60900E+003	5.44622E+002	1.00000E+000	1.82000E+002	6.70000E+001	2.85890E+004	1.74077E+000	2.65870E+001	1.53744E-002	1.48804E-002	5.41257E-002	5.08552E-002	5.08800E+003	1.29328E+002	3.13441E+002	1.98893E-002	1.98893E-002	3.95035E+005	3.80000E+001	2.90000E+001	0.00000E+000	2.68165E+002	3.26776E+002	1.24599E+002	1.00000E+002	8.50848E-001	3.19638E-002	0.00000E+000	1.73539E+001	5.59484E+000	4.91767E-001	4.26577E+002	3.82996E+002	2.55050E+002	4.37570E+001	1.88238E+000	2.02855E-001	1.63274E-002	1.73539E+001	-1.25384E+002	3.71854E-002	4.37570E+001	-1.19084E+002
1.57064E+002	6.59063E+002	1.29116E+002	3.13344E+002	1.30717E+000	1.24908E+000	6.67200E+003	7.82554E+002	1.00000E+000	1.83000E+002	8.20000E+001	2.87500E+004	1.63276E+000	2.56722E+001	1.60030E-002	1.52919E-002	6.03438E-002	5.53039E-002	5.08800E+003	1.29328E+002	3.13441E+002	1.98893E-002	1.98893E-002	3.95035E+005	3.80000E+001	3.00000E+001	0.00000E+000	2.36708E+002	3.25684E+002	1.21696E+002	1.00000E+002	8.08433E-001	4.98424E-002	0.00000E+000	9.13226E+000	5.69231E+000	5.16172E-001	4.26577E+002	3.82996E+002	2.55050E+002	4.33781E+001	1.88238E+000	2.02855E-001	2.27232E-002	9.13226E+000	-1.39716E+002	3.71854E-002	4.33781E+001	-1.19458E+002
1.52037E+002	6.00282E+002	1.29185E+002	3.13327E+002	1.36902E+000	1.18746E+000	6.04600E+003	5.35213E+002	1.00000E+000	1.84000E+002	1.16000E+002	2.89360E+004	1.62565E+000	2.45007E+001	1.76066E-002	1.52716E-002	6.04153E-002	4.61530E-002	5.08800E+003	1.29328E+002	3.13441E+002	1.98893E-002	1.98893E-002	3.95035E+005	3.80000E+001	3.10000E+001	0.00000E+000	2.19814E+002	2.84792E+002	1.11450E+002	1.00000E+002	7.28082E-001	4.45644E-002	0.00000E+000	1.17824E+001	6.38171E+000	4.83660E-001	4.26577E+002	3.82996E+002	2.55050E+002	4.30302E+001	1.88238E+000	2.02855E-001	7.10207E-002	3.03028E+002	1.05958E+002	3.71854E-002	4.30302E+001	-1.19818E+002
1.41708E+002	6.64146E+002	1.29135E+002	3.13389E+002	1.37420E+000	1.32152E+000	7.43300E+003	6.10182E+002	1.00000E+000	1.85000E+002	7.20000E+001	2.90600E+004	1.81604E+000	2.57710E+001	1.59393E-002	1.53282E-002	5.58763E-002	5.18615E-002	5.08800E+003	1.29328E+002	3.13441E+002	1.98893E-002	1.98893E-002	3.95035E+005	3.80000E+001	3.20000E+001	0.00000E+000	2.31899E+002	3.15059E+002	1.27643E+002	1.00000E+002	7.96861E-001	3.76597E-002	0.00000E+000	7.25555E+000	5.88652E+000	4.72901E-001	4.26577E+002	3.82996E+002	2.55050E+002	4.27021E+001	1.88238E+000	2.02855E-001	1.95424E-002	7.25555E+000	-1.38550E+002	3.71854E-002	4.27021E+001	-1.20137E+002
1.61439E+002	5.55630E+002	1.29244E+002	3.13545E+002	1.42845E+000	1.23847E+000	6.06500E+003	3.98099E+002	1.00000E+000	1.88000E+002	2.55000E+002	2.95090E+004	1.76909E+000	2.35718E+001	1.83421E-002	1.59026E-002	6.16427E-002	4.70772E-002	5.08800E+003	1.29329E+002	3.13441E+002	1.98893E-002	1.98893E-002	3.95035E+005	3.80000E+001	3.30000E+001	0.00000E+000	2.39011E+002	2.34729E+002	9.69858E+001	1.00000E+002	6.75464E-001	3.06527E-002	0.00000E+000	3.05727E+001	6.60305E+000	4.66715E-001	4.26577E+002	3.82996E+002	2.55050E+002	4.16750E+001	1.88238E+000	2.02855E-001	7.12362E-002	3.21818E+002	1.24515E+002	3.71854E-002	4.16750E+001	-1.21178E+002
1.92618E+002	1.12936E+003	1.29170E+002	3.13527E+002	1.36978E+000	1.24958E+000	1.19560E+004	1.45882E+003	1.00000E+000	1.89000E+002	0.00000E+000	2.95350E+004	1.71166E+000	3.36059E+001	1.25274E-002	1.14280E-002	5.66943E-002	4.74382E-002	5.08800E+003	1.29329E+002	3.13442E+002	1.98893E-002	1.98893E-002	3.95035E+005	3.80000E+001	3.40000E+001	0.00000E+000	4.31497E+002	5.06502E+002	2.09715E+002	1.00000E+002	1.35675E+000	3.19743E-002	0.00000E+000	1.63224E+001	4.91155E+000	4.46889E-001	4.26577E+002	3.82996E+002	2.55050E+002	4.13693E+001	1.88238E+000	2.02855E-001	4.58901E-002	3.07568E+002	1.36157E+002	3.71854E-002	4.13693E+001	-1.21473E+002
1.79760E+002	9.52624E+002	1.29197E+002	3.13547E+002	1.41705E+000	1.21779E+000	1.01500E+004	8.03968E+002	1.00000E+000	1.90000E+002	9.00000E+000	2.96740E+004	1.72566E+000	3.08646E+001	1.40654E-002	1.20875E-002	5.71393E-002	4.26987E-002	5.08800E+003	1.29329E+002	3.13442E+002	1.98893E-002	1.98893E-002	3.95035E+005	3.80000E+001	3.50000E+001	0.00000E+000	3.73505E+002	4.44232E+002	1.63901E+002	1.00000E+002	1.16119E+000	2.54066E-002	0.00000E+000	1.68246E+001	4.69154E+000	5.07765E-001	4.26577E+002	3.82996E+002	2.55050E+002	4.10331E+001	1.88238E+000	2.02855E-001	7.56269E-002	3.08070E+002	1.06115E+002	3.71854E-002	4.10331E+001	-1.21813E+002
1.63324E+002	7.03717E+002	1.29145E+002	3.13426E+002	1.37970E+000	1.25908E+000	7.55100E+003	7.31379E+002	1.00000E+000	1.91000E+002	5.90000E+001	2.98380E+004	1.73715E+000	2.65277E+001	1.58775E-002	1.44894E-002	5.64703E-002	4.74371E-002	5.08800E+003	1.29329E+002	3.13442E+002	1.98893E-002	1.98893E-002	3.95035E+005	3.80000E+001	3.60000E+001	0.00000E+000	2.78143E+002	3.06984E+002	1.29876E+002	1.00000E+002	8.45445E-001	3.26418E-002	0.00000E+000	2.02414E+001	6.32350E+000	4.36769E-001	4.26577E+002	3.82996E+002	2.55050E+002	4.06767E+001	1.88238E+000	2.02855E-001	4.57128E-002	3.11487E+002	1.40255E+002	3.71854E-002	4.06767E+001	-1.22163E+002
1.61027E+002	7.09165E+002	1.29127E+002	3.13476E+002	1.47439E+000	1.30912E+000	8.37900E+003	9.22854E+002	1.00000E+000	1.92000E+002	5.30000E+001	2.99600E+004	1.93016E+000	2.66302E+001	1.61071E-002	1.43016E-002	6.96948E-002	5.53741E-002	5.08800E+003	1.29329E+002	3.13442E+002	1.98893E-002	1.98893E-002	3.95035E+005	3.80000E+001	3.70000E+001	0.00000E+000	3.27331E+002	2.59647E+002	1.39354E+002	1.00000E+002	8.59380E-001	5.06619E-002	0.00000E+000	4.68947E+001	6.52588E+000	4.01768E-001	4.26577E+002	3.82996E+002	2.55050E+002	4.03288E+001	1.88238E+000	2.02855E-001	5.93757E-002	4.68947E+001	-1.38083E+002	3.71854E-002	4.03288E+001	-1.22507E+002
1.59629E+002	6.07480E+002	1.29173E+002	3.13513E+002	1.40506E+000	1.22834E+000	6.47400E+003	5.37313E+002	1.00000E+000	1.93000E+002	1.05000E+002	3.01080E+004	1.72588E+000	2.46471E+001	1.74626E-002	1.52662E-002	5.96066E-002	4.62161E-002	5.08800E+003	1.29329E+002	3.13442E+002	1.98893E-002	1.98893E-002	3.95035E+005	3.80000E+001	3.80000E+001	0.00000E+000	3.00759E+002	2.31527E+002	9.70281E+001	1.00000E+002	7.45954E-001	2.78021E-002	0.00000E+000	4.50226E+001	5.45677E+000	5.46624E-001	4.26577E+002	3.82996E+002	2.55050E+002	4.00729E+001	1.88238E+000	2.02855E-001	6.71084E-002	3.36268E+002	1.43304E+002	3.71854E-002	4.00729E+001	-1.22770E+002
1.03187E+002	1.22805E+002	1.29419E+002	3.13578E+002	1.28399E+000	1.21703E+000	1.19500E+003	1.06759E+002	1.00000E+000	2.63000E+002	2.99000E+002	3.98140E+004	1.56265E+000	1.10817E+001	3.71430E-002	3.52059E-002	8.35349E-002	7.59989E-002	8.49500E+003	1.29214E+002	3.13545E+002	1.12643E-002	1.12643E-002	2.16042E+005	9.80000E+001	1.00000E+000	0.00000E+000	7.24717E+001	4.08449E+001	1.68145E+001	1.00000E+002	1.54590E-001	1.33631E-001	0.00000E+000	5.34677E+001	9.51155E+000	7.29921E-001	1.17790E+002	5.40761E+001	3.44072E+001	6.54789E+001	7.41807E-001	6.96068E-001	2.67745E-002	5.34677E+001	-9.93180E+001	9.79685E-002	3.56724E+002	1.30003E+002
1.09658E+002	1.27781E+002	1.29317E+002	3.13556E+002	1.56362E+000	1.26867E+000	1.54700E+003	1.39437E+002	1.00000E+000	2.65000E+002	1.35000E+002	4.00940E+004	1.98372E+000	1.13040E+001	3.97546E-002	3.22554E-002	1.18807E-001	8.07071E-002	8.49500E+003	1.29214E+002	3.13547E+002	1.12643E-002	1.12643E-002	2.16042E+005	9.80000E+001	2.00000E+000	0.00000E+000	7.38835E+001	4.07401E+001	2.00397E+001	1.00000E+002	1.59837E-001	1.97362E-001	0.00000E+000	5.66782E+001	9.07510E+000	6.72380E-001	1.17790E+002	5.40761E+001	3.44072E+001	6.55390E+001	7.41807E-001	6.96068E-001	1.04141E-001	3.47924E+002	1.14043E+002	9.79685E-002	3.56785E+002	1.30079E+002
1.04721E+002	1.23122E+002	1.29287E+002	3.13527E+002	1.69216E+000	1.41071E+000	1.75600E+003	1.17920E+002	1.00000E+000	2.66000E+002	1.69000E+002	4.02490E+004	2.38714E+000	1.10960E+001	4.03812E-002	3.36647E-002	1.28320E-001	9.12900E-002	8.49500E+003	1.29213E+002	3.13546E+002	1.12643E-002	1.12643E-002	2.16042E+005	9.80000E+001	3.00000E+000	0.00000E+000	8.52798E+001	2.52612E+001	2.88557E+001	1.00000E+002	1.65272E-001	1.68041E-001	0.00000E+000	8.11996E+001	7.18605E+000	7.97001E-001	1.17790E+002	5.40761E+001	3.44072E+001	6.56100E+001	7.41807E-001	6.96068E-001	9.07072E-002	8.11996E+001	-1.37261E+002	9.79685E-002	3.56856E+002	1.30154E+002
1.10110E+002	1.56219E+002	1.29085E+002	3.13273E+002	1.46539E+000	1.28811E+000	1.80500E+003	1.51785E+002	1.00000E+000	2.68000E+002	1.06000E+002	4.05200E+004	1.88758E+000	1.24988E+001	3.44918E-002	3.03189E-002	9.94519E-002	7.83424E-002	8.49500E+003	1.29214E+002	3.13546E+002	1.12643E-002	1.12643E-002	2.16042E+005	9.80000E+001	5.00000E+000	0.00000E+000	9.64109E+001	3.80829E+001	3.13359E+001	1.00000E+002	1.96645E-001	1.45851E-001	0.00000E+000	7.33205E+001	8.01075E+000	7.05179E-001	1.17790E+002	5.40761E+001	3.44072E+001	6.56655E+001	7.41807E-001	6.96068E-001	6.43857E-002	7.33205E+001	-1.16806E+002	9.79685E-002	3.56911E+002	1.30237E+002
1.02871E+002	1.43800E+002	1.29265E+002	3.13567E+002	1.67481E+000	1.29820E+000	1.88200E+003	1.88881E+002	1.00000E+000	2.69000E+002	1.17000E+002	4.06810E+004	2.17423E+000	1.19917E+001	3.86061E-002	2.99248E-002	1.30094E-001	8.06507E-002	8.49500E+003	1.29214E+002	3.13545E+002	1.12643E-002	1.12643E-002	2.16042E+005	9.80000E+001	6.00000E+000	0.00000E+000	9.07097E+001	3.77035E+001	2.56820E+001	1.00000E+002	1.82901E-001	1.95704E-001	0.00000E+000	6.83788E+001	7.44472E+000	7.43110E-001	1.17790E+002	5.40761E+001	3.44072E+001	6.57309E+001	7.41807E-001	6.96068E-001	1.26677E-001	3.59624E+002	9.80689E+001	9.79685E-002	3.56976E+002	1.30279E+002
1.08209E+002	1.51843E+002	1.29081E+002	3.13525E+002	1.45393E+000	1.10456E+000	1.49700E+003	1.34259E+002	1.00000E+000	2.71000E+002	1.09000E+002	4.09590E+004	1.60595E+000	1.23225E+001	3.75778E-002	2.85482E-002	1.31114E-001	7.82102E-002	8.49500E+003	1.29214E+002	3.13544E+002	1.12643E-002	1.12643E-002	2.16042E+005	9.80000E+001	7.00000E+000	0.00000E+000	8.80874E+001	4.77294E+001	1.95666E+001	1.00000E+002	1.84641E-001	1.74372E-001	0.00000E+000	5.49755E+001	8.20299E+000	7.56185E-001	1.17790E+002	5.40761E+001	3.44072E+001	6.58486E+001	7.41807E-001	6.96068E-001	1.36552E-001	3.46221E+002	7.17401E+001	9.79685E-002	3.57094E+002	1.30425E+002
1.05549E+002	1.18882E+002	1.29341E+002	3.13423E+002	1.65177E+000	1.28971E+000	1.53100E+003	1.00634E+002	1.00000E+000	2.73000E+002	2.44000E+002	4.12980E+004	2.13031E+000	1.09033E+001	4.22146E-002	3.29614E-002	1.22227E-001	7.76164E-002	8.49500E+003	1.29215E+002	3.13543E+002	1.12643E-002	1.12643E-002	2.16042E+005	9.80000E+001	9.00000E+000	0.00000E+000	7.06508E+001	3.03426E+001	2.30519E+001	1.00000E+002	1.47084E-001	1.37212E-001	0.00000E+000	7.10458E+001	9.11540E+000	6.72896E-001	1.17790E+002	5.40761E+001	3.44072E+001	6.59440E+001	7.41807E-001	6.96068E-001	1.23087E-001	3.62291E+002	1.05299E+002	9.79685E-002	3.57190E+002	1.30478E+002
9.80586E+001	1.38003E+002	1.29301E+002	3.13634E+002	1.78404E+000	1.34673E+000	1.96500E+003	1.04201E+002	1.00000E+000	2.75000E+002	1.27000E+002	4.15590E+004	2.40262E+000	1.17475E+001	4.02460E-002	3.03809E-002	1.17610E-001	7.01959E-002	8.49500E+003	1.29216E+002	3.13544E+002	1.12643E-002	1.12643E-002	2.16042E+005	9.80000E+001	1.00000E+001	0.00000E+000	8.07760E+001	4.38925E+001	1.93646E+001	1.00000E+002	1.71083E-001	1.04517E-001	0.00000E+000	5.60126E+001	7.45480E+000	7.26263E-001	1.17790E+002	5.40761E+001	3.44072E+001	6.60739E+001	7.41807E-001	6.96068E-001	1.39680E-001	3.47258E+002	6.85271E+001	9.79685E-002	3.57319E+002	1.30618E+002
1.09799E+002	1.25117E+002	1.29030E+002	3.13537E+002	1.23643E+000	1.11136E+000	1.07100E+003	1.68455E+002	1.00000E+000	2.76000E+002	4.44000E+002	4.17400E+004	1.37412E+000	1.11856E+001	3.77811E-002	3.39595E-002	1.06017E-001	8.71313E-002	8.49500E+003	1.29215E+002	3.13543E+002	1.12643E-002	1.12643E-002	2.16042E+005	9.80000E+001	1.10000E+001	0.00000E+000	7.96599E+001	3.82130E+001	1.76311E+001	1.00000E+002	1.61048E-001	2.11985E-001	0.00000E+000	5.98266E+001	9.26031E+000	7.91938E-001	1.17790E+002	5.40761E+001	3.44072E+001	6.61425E+001	7.41807E-001	6.96068E-001	5.32699E-002	5.98266E+001	-1.18939E+002	9.79685E-002	3.57388E+002	1.30728E+002
9.84942E+001	1.33237E+002	1.29354E+002	3.13384E+002	1.74218E+000	1.37116E+000	1.89600E+003	1.21916E+002	1.00000E+000	2.77000E+002	1.36000E+002	4.18560E+004	2.38880E+000	1.15429E+001	4.00105E-002	3.14897E-002	1.33511E-001	8.51697E-002	8.49500E+003	1.29215E+002	3.13543E+002	1.12643E-002	1.12643E-002	2.16042E+005	9.80000E+001	1.20000E+001	0.00000E+000	8.03241E+001	3.11570E+001	2.74268E+001	1.00000E+002	1.64661E-001	1.70951E-001	0.00000E+000	7.58569E+001	7.96606E+000	6.91909E-001	1.17790E+002	5.40761E+001	3.44072E+001	6.62426E+001	7.41807E-001	6.96068E-001	1.19172E-001	3.67102E+002	1.15025E+002	9.79685E-002	3.57488E+002	1.30774E+002
1.02641E+002	1.34476E+002	1.29094E+002	3.13349E+002	1.71191E+000	1.33893E+000	1.82700E+003	1.13350E+002	1.00000E+000	2.78000E+002	1.24000E+002	4.19930E+004	2.29214E+000	1.15964E+001	4.00509E-002	3.13249E-002	1.35340E-001	8.52846E-002	8.49500E+003	1.29215E+002	3.13542E+002	1.12643E-002	1.12643E-002	2.16042E+005	9.80000E+001	1.30000E+001	0.00000E+000	7.54392E+001	3.60882E+001	3.13909E+001	1.00000E+002	1.69138E-001	1.28511E-001	0.00000E+000	7.59335E+001	1.05903E+001	5.30191E-001	1.17790E+002	5.40761E+001	3.44072E+001	6.62856E+001	7.41807E-001	6.96068E-001	1.22254E-001	3.67179E+002	1.11277E+002	9.79685E-002	3.57531E+002	1.30857E+002
1.09886E+002	1.46230E+002	1.29174E+002	3.13629E+002	1.45900E+000	1.18887E+000	1.56100E+003	1.17398E+002	1.00000E+000	2.79000E+002	1.08000E+002	4.21210E+004	1.73456E+000	1.20926E+001	3.69277E-002	3.00908E-002	8.68289E-002	6.05472E-002	8.49500E+003	1.29215E+002	3.13542E+002	1.12643E-002	1.12643E-002	2.16042E+005	9.80000E+001	1.40000E+001	0.00000E+000	8.39016E+001	3.82319E+001	3.01188E+001	1.00000E+002	1.80397E-001	1.26147E-001	0.00000E+000	7.22084E+001	9.94164E+000	6.11015E-001	1.17790E+002	5.40761E+001	3.44072E+001	6.63454E+001	7.41807E-001	6.96068E-001	1.02016E-001	3.63454E+002	1.32085E+002	9.79685E-002	3.57591E+002	1.30909E+002
1.06561E+002	1.50972E+002	1.29212E+002	3.13437E+002	1.38603E+000	1.36354E+000	1.75600E+003	2.26466E+002	1.00000E+000	2.80000E+002	9.80000E+001	4.22620E+004	1.88991E+000	1.22871E+001	3.30759E-002	3.25390E-002	1.10862E-001	1.07469E-001	8.49500E+003	1.29214E+002	3.13541E+002	1.12643E-002	1.12643E-002	2.16042E+005	9.80000E+001	1.50000E+001	0.00000E+000	8.42509E+001	4.26941E+001	3.27123E+001	1.00000E+002	1.89049E-001	2.97079E-001	0.00000E+000	7.06354E+001	1.06282E+001	5.38879E-001	1.17790E+002	5.40761E+001	3.44072E+001	6.64174E+001	7.41807E-001	6.96068E-001	8.18294E-003	7.06354E+001	-6.43642E+001	9.79685E-002	3.57663E+002	1.30972E+002
1.10076E+002	1.78180E+002	1.29094E+002	3.13376E+002	1.61781E+000	1.28458E+000	2.22600E+003	1.98016E+002	1.00000E+000	2.81000E+002	8.30000E+001	4.24070E+004	2.07820E+000	1.33484E+001	3.42897E-002	2.72270E-002	1.33043E-001	8.56613E-002	8.49500E+003	1.29213E+002	3.13542E+002	1.12643E-002	1.12643E-002	2.16042E+005	9.80000E+001	1.60000E+001	0.00000E+000	1.20295E+002	3.79336E+001	2.92137E+001	1.00000E+002	2.22762E-001	1.30178E-001	0.00000E+000	7.31042E+001	5.64153E+000	9.01679E-001	1.17790E+002	5.40761E+001	3.44072E+001	6.64655E+001	7.41807E-001	6.96068E-001	1.14810E-001	3.64350E+002	1.17701E+002	9.79685E-002	3.57711E+002	1.31038E+002
1.11193E+002	2.11441E+002	1.29329E+002	3.13579E+002	1.45608E+000	1.34520E+000	2.54200E+003	2.14372E+002	1.00000E+000	2.82000E+002	6.90000E+001	4.25430E+004	1.95871E+000	1.45410E+001	2.88800E-002	2.66807E-002	7.69033E-002	6.65072E-002	8.49500E+003	1.29212E+002	3.13540E+002	1.12643E-002	1.12643E-002	2.16042E+005	9.80000E+001	1.70000E+001	0.00000E+000	1.26877E+002	5.37568E+001	4.44233E+001	1.00000E+002	2.66719E-001	8.38620E-002	0.00000E+000	7.41689E+001	7.34152E+000	6.48392E-001	1.17790E+002	5.40761E+001	3.44072E+001	6.65280E+001	7.41807E-001	6.96068E-001	3.95830E-002	7.41689E+001	-9.10446E+001	9.79685E-002	3.57774E+002	1.31066E+002
1.06282E+002	1.83549E+002	1.29301E+002	3.13560E+002	1.52826E+000	1.34707E+000	2.30500E+003	1.42934E+002	1.00000E+000	2.83000E+002	7.80000E+001	4.26970E+004	2.05867E+000	1.35480E+001	3.18318E-002	2.80579E-002	9.58126E-002	7.57294E-002	8.49500E+003	1.29211E+002	3.13541E+002	1.12643E-002	1.12643E-002	2.16042E+005	9.80000E+001	1.80000E+001	0.00000E+000	1.23383E+002	4.20218E+001	2.90470E+001	1.00000E+002	2.31120E-001	1.03973E-001	0.00000E+000	7.09870E+001	5.64420E+000	8.85673E-001	1.17790E+002	5.40761E+001	3.44072E+001	6.65739E+001	7.41807E-001	6.96068E-001	6.30143E-002	7.09870E+001	-1.17752E+002	9.79685E-002	3.57819E+002	1.31116E+002
1.14435E+002	1.83052E+002	1.29121E+002	3.13684E+002	1.50526E+000	1.28032E+000	2.15500E+003	1.55346E+002	1.00000E+000	2.84000E+002	8.10000E+001	4.28440E+004	1.92721E+000	1.35297E+001	3.24255E-002	2.75800E-002	1.02675E-001	7.58342E-002	8.49500E+003	1.29210E+002	3.13540E+002	1.12643E-002	1.12643E-002	2.16042E+005	9.80000E+001	1.90000E+001	0.00000E+000	1.22616E+002	3.47407E+001	3.73257E+001	1.00000E+002	2.31018E-001	1.21671E-001	0.00000E+000	8.01371E+001	6.05592E+000	8.53704E-001	1.17790E+002	5.40761E+001	3.44072E+001	6.66725E+001	7.41807E-001	6.96068E-001	8.07501E-002	8.01371E+001	-1.27318E+002	9.79685E-002	3.57918E+002	1.31246E+002
1.16436E+002	2.12427E+002	1.29184E+002	3.13513E+002	1.41417E+000	1.17994E+000	2.19100E+003	1.41907E+002	1.00000E+000	2.85000E+002	6.80000E+001	4.29740E+004	1.66864E+000	1.45749E+001	3.02120E-002	2.52081E-002	7.99954E-002	5.75990E-002	8.49500E+003	1.29210E+002	3.13540E+002	1.12643E-002	1.12643E-002	2.16042E+005	9.80000E+001	2.00000E+001	0.00000E+000	1.30604E+002	6.13557E+001	3.03614E+001	1.00000E+002	2.64167E-001	6.56064E-002	0.00000E+000	6.18442E+001	6.57353E+000	7.79994E-001	1.17790E+002	5.40761E+001	3.44072E+001	6.67534E+001	7.41807E-001	6.96068E-001	9.02919E-002	3.53090E+002	1.35110E+002	9.79685E-002	3.57999E+002	1.31314E+002
1.14144E+002	1.99330E+002	1.29312E+002	3.13491E+002	1.53744E+000	1.28632E+000	2.41000E+003	1.25983E+002	1.00000E+000	2.86000E+002	7.00000E+001	4.31110E+004	1.97764E+000	1.41184E+001	3.13177E-002	2.62024E-002	9.36678E-002	6.72808E-002	8.49500E+003	1.29209E+002	3.13539E+002	1.12643E-002	1.12643E-002	2.16042E+005	9.80000E+001	2.10000E+001	0.00000E+000	1.15914E+002	5.76250E+001	3.59541E+001	1.00000E+002	2.48467E-001	7.07819E-002	0.00000E+000	6.51315E+001	7.58410E+000	6.44612E-001	1.17790E+002	5.40761E+001	3.44072E+001	6.68361E+001	7.41807E-001	6.96068E-001	8.89302E-002	3.56377E+002	1.39897E+002	9.79685E-002	3.58082E+002	1.31376E+002
1.15224E+002	2.04380E+002	1.29198E+002	3.13604E+002	1.44689E+000	1.28841E+000	2.34200E+003	1.31470E+002	1.00000E+000	2.87000E+002	6.50000E+001	4.32580E+004	1.86419E+000	1.42961E+001	2.98980E-002	2.66233E-002	7.44411E-002	6.03894E-002	8.49500E+003	1.29209E+002	3.13538E+002	1.12643E-002	1.12643E-002	2.16042E+005	9.80000E+001	2.20000E+001	0.00000E+000	1.49908E+002	3.36129E+001	3.77618E+001	1.00000E+002	2.62989E-001	7.72651E-002	0.00000E+000	7.97966E+001	4.93396E+000	1.00513E+000	1.17790E+002	5.40761E+001	3.44072E+001	6.69474E+001	7.41807E-001	6.96068E-001	5.79385E-002	7.97966E+001	-1.03724E+002	9.79685E-002	3.58193E+002	1.31507E+002
1.18189E+002	2.00771E+002	1.29375E+002	3.13458E+002	1.50718E+000	1.17166E+000	2.18100E+003	1.47413E+002	1.00000E+000	2.88000E+002	6.70000E+001	4.34010E+004	1.76590E+000	1.41694E+001	3.22729E-002	2.50884E-002	9.20603E-002	5.80799E-002	8.49500E+003	1.29208E+002	3.13538E+002	1.12643E-002	1.12643E-002	2.16042E+005	9.80000E+001	2.30000E+001	0.00000E+000	1.21157E+002	5.04935E+001	3.59156E+001	1.00000E+002	2.46290E-001	7.84095E-002	0.00000E+000	7.06891E+001	7.10369E+000	7.23435E-001	1.17790E+002	5.40761E+001	3.44072E+001	6.70727E+001	7.41807E-001	6.96068E-001	1.25250E-001	3.61935E+002	1.02188E+002	9.79685E-002	3.58318E+002	1.31602E+002
1.15626E+002	2.12462E+002	1.29199E+002	3.13616E+002	1.41964E+000	1.26228E+000	2.34700E+003	1.65028E+002	1.00000E+000	2.89000E+002	6.60000E+001	4.35480E+004	1.79199E+000	1.45761E+001	2.93036E-002	2.60556E-002	6.97436E-002	5.65545E-002	8.49500E+003	1.29207E+002	3.13537E+002	1.12643E-002	1.12643E-002	2.16042E+005	9.80000E+001	2.40000E+001	0.00000E+000	1.24588E+002	5.82989E+001	3.49551E+001	1.00000E+002	2.58553E-001	6.30916E-002	0.00000E+000	6.55873E+001	7.01177E+000	7.06524E-001	1.17790E+002	5.40761E+001	3.44072E+001	6.71467E+001	7.41807E-001	6.96068E-001	5.86716E-002	6.55873E+001	-1.18680E+002	9.79685E-002	3.58392E+002	1.31706E+002
1.16183E+002	1.92857E+002	1.29163E+002	3.13416E+002	1.26301E+000	1.16142E+000	1.76300E+003	9.24357E+001	1.00000E+000	2.90000E+002	7.80000E+001	4.37130E+004	1.46688E+000	1.38873E+001	3.00801E-002	2.76607E-002	6.34175E-002	5.48503E-002	8.49500E+003	1.29207E+002	3.13537E+002	1.12643E-002	1.12643E-002	2.16042E+005	9.80000E+001	2.50000E+001	0.00000E+000	1.15771E+002	5.82234E+001	3.02723E+001	1.00000E+002	2.42529E-001	4.94711E-002	0.00000E+000	6.16616E+001	8.01665E+000	7.13004E-001	1.17790E+002	5.40761E+001	3.44072E+001	6.72438E+001	7.41807E-001	6.96068E-001	4.19019E-002	6.16616E+001	-1.05807E+002	9.79685E-002	3.58489E+002	1.31806E+002
1.11979E+002	1.98757E+002	1.29260E+002	3.13557E+002	1.58629E+000	1.29535E+000	2.48200E+003	1.68021E+002	1.00000E+000	2.91000E+002	7.20000E+001	4.38570E+004	2.05480E+000	1.40981E+001	3.18407E-002	2.60008E-002	9.37410E-002	6.44623E-002	8.49500E+003	1.29206E+002	3.13538E+002	1.12643E-002	1.12643E-002	2.16042E+005	9.80000E+001	2.60000E+001	0.00000E+000	1.28572E+002	4.58227E+001	3.55056E+001	1.00000E+002	2.49212E-001	7.59383E-002	0.00000E+000	7.37145E+001	5.95976E+000	8.08317E-001	1.17790E+002	5.40761E+001	3.44072E+001	6.73378E+001	7.41807E-001	6.96068E-001	1.00964E-001	3.64960E+002	1.34801E+002	9.79685E-002	3.58583E+002	1.31887E+002
1.11446E+002	1.87485E+002	1.29368E+002	3.13467E+002	1.67369E+000	1.26772E+000	2.40200E+003	1.45654E+002	1.00000E+000	2.92000E+002	7.20000E+001	4.40010E+004	2.12177E+000	1.36925E+001	3.41497E-002	2.58665E-002	1.09472E-001	6.52593E-002	8.49500E+003	1.29205E+002	3.13538E+002	1.12643E-002	1.12643E-002	2.16042E+005	9.80000E+001	2.70000E+001	0.00000E+000	1.17792E+002	5.17756E+001	4.45106E+001	3.00000E+002	2.53553E-001	7.58609E-002	0.00000E+000	7.64211E+001	8.12366E+000	6.02800E-001	1.17790E+002	5.40761E+001	3.44072E+001	6.74160E+001	7.41807E-001	6.96068E-001	1.38017E-001	3.67667E+002	9.11711E+001	9.79685E-002	3.58661E+002	1.31946E+002
1.14947E+002	2.11074E+002	1.29183E+002	3.13657E+002	1.30011E+000	1.15306E+000	1.96900E+003	1.83471E+002	1.00000E+000	2.93000E+002	7.40000E+001	4.41480E+004	1.49910E+000	1.45284E+001	2.92993E-002	2.59853E-002	8.23650E-002	6.60321E-002	8.49500E+003	1.29204E+002	3.13538E+002	1.12643E-002	1.12643E-002	2.16042E+005	9.80000E+001	2.80000E+001	0.00000E+000	1.31235E+002	5.06617E+001	4.04910E+001	1.00000E+002	2.63817E-001	1.08159E-001	0.00000E+000	7.43364E+001	7.36011E+000	7.34860E-001	1.17790E+002	5.40761E+001	3.44072E+001	6.74738E+001	7.41807E-001	6.96068E-001	5.99432E-002	7.43364E+001	-1.11227E+002	9.79685E-002	3.58719E+002	1.32037E+002
1.15269E+002	1.76815E+002	1.29158E+002	3.13512E+002	1.53412E+000	1.20090E+000	1.97500E+003	2.27137E+002	1.00000E+000	2.94000E+002	9.20000E+001	4.43040E+004	1.84233E+000	1.32972E+001	3.45205E-002	2.70224E-002	1.35437E-001	8.48672E-002	8.49500E+003	1.29203E+002	3.13538E+002	1.12643E-002	1.12643E-002	2.16042E+005	9.80000E+001	2.90000E+001	0.00000E+000	1.17123E+002	3.63859E+001	2.75079E+001	1.00000E+002	2.15175E-001	1.66402E-001	0.00000E+000	7.39184E+001	5.87379E+000	9.19410E-001	1.17790E+002	5.40761E+001	3.44072E+001	6.75795E+001	7.41807E-001	6.96068E-001	1.21835E-001	3.65164E+002	1.09784E+002	9.79685E-002	3.58825E+002	1.32144E+002
1.15842E+002	1.87677E+002	1.29058E+002	3.13441E+002	1.77941E+000	1.26328E+000	2.49700E+003	1.78974E+002	1.00000E+000	2.95000E+002	7.40000E+001	4.44400E+004	2.24789E+000	1.36995E+001	3.56095E-002	2.52808E-002	1.40044E-001	7.30075E-002	8.49500E+003	1.29203E+002	3.13538E+002	1.12643E-002	1.12643E-002	2.16042E+005	9.80000E+001	3.00000E+001	0.00000E+000	1.11529E+002	4.81942E+001	3.29384E+001	1.00000E+002	2.28605E-001	9.53685E-002	0.00000E+000	7.00051E+001	6.74362E+000	7.12211E-001	1.17790E+002	5.40761E+001	3.44072E+001	6.76411E+001	7.41807E-001	6.96068E-001	1.69628E-001	3.61251E+002	3.90846E+001	9.79685E-002	3.58887E+002	1.32220E+002
1.05505E+002	2.14849E+002	1.29209E+002	3.13469E+002	1.57133E+000	1.25785E+000	2.58700E+003	1.36898E+002	1.00000E+000	2.98000E+002	6.60000E+001	4.48630E+004	1.97650E+000	1.46577E+001	3.08937E-002	2.47303E-002	9.33967E-002	6.18412E-002	8.49500E+003	1.29202E+002	3.13539E+002	1.12643E-002	1.12643E-002	2.16042E+005	9.80000E+001	3.10000E+001	0.00000E+000	1.39607E+002	5.40230E+001	3.68515E+001	1.00000E+002	2.73711E-001	6.94635E-002	0.00000E+000	7.11323E+001	5.92513E+000	7.96371E-001	1.17790E+002	5.40761E+001	3.44072E+001	6.78227E+001	7.41807E-001	6.96068E-001	1.10804E-001	3.62378E+002	1.20581E+002	9.79685E-002	3.59068E+002	1.32378E+002
1.15383E+002	1.97602E+002	1.29184E+002	3.13494E+002	1.55119E+000	1.20257E+000	2.25200E+003	2.63138E+002	1.00000E+000	2.99000E+002	7.50000E+001	4.50190E+004	1.86542E+000	1.40571E+001	3.26875E-002	2.53412E-002	1.24275E-001	7.65750E-002	8.49500E+003	1.29201E+002	3.13540E+002	1.12643E-002	1.12643E-002	2.16042E+005	9.80000E+001	3.20000E+001	0.00000E+000	1.31410E+002	3.06781E+001	4.15120E+001	1.00000E+002	2.41553E-001	1.69562E-001	0.00000E+000	8.53295E+001	5.57882E+000	9.06536E-001	1.17790E+002	5.40761E+001	3.44072E+001	6.79184E+001	7.41807E-001	6.96068E-001	1.26597E-001	3.76575E+002	1.15133E+002	9.79685E-002	3.59164E+002	1.32478E+002
1.07853E+002	2.13818E+002	1.29194E+002	3.13426E+002	1.47582E+000	1.29281E+000	2.50200E+003	1.49848E+002	1.00000E+000	3.00000E+002	6.40000E+001	4.51480E+004	1.90796E+000	1.46225E+001	2.95046E-002	2.58459E-002	8.29292E-002	6.49731E-002	8.49500E+003	1.29201E+002	3.13540E+002	1.12643E-002	1.12643E-002	2.16042E+005	9.80000E+001	3.30000E+001	0.00000E+000	1.36312E+002	5.02243E+001	3.54647E+001	1.00000E+002	2.63676E-001	6.91794E-002	0.00000E+000	7.23268E+001	5.85454E+000	8.19549E-001	1.17790E+002	5.40761E+001	3.44072E+001	6.79872E+001	7.41807E-001	6.96068E-001	6.61006E-002	7.23268E+001	-1.19593E+002	9.79685E-002	3.59233E+002	1.32544E+002
1.08046E+002	1.88106E+002	1.29119E+002	3.13364E+002	1.70715E+000	1.24608E+000	2.39600E+003	1.50261E+002	1.00000E+000	3.01000E+002	7.90000E+001	4.53080E+004	2.12725E+000	1.37152E+001	3.48762E-002	2.54567E-002	1.25831E-001	6.94828E-002	8.49500E+003	1.29200E+002	3.13541E+002	1.12643E-002	1.12643E-002	2.16042E+005	9.80000E+001	3.40000E+001	0.00000E+000	1.27606E+002	4.11424E+001	3.25637E+001	1.00000E+002	2.39163E-001	8.66150E-002	0.00000E+000	7.51584E+001	5.60315E+000	8.75056E-001	1.17790E+002	5.40761E+001	3.44072E+001	6.80641E+001	7.41807E-001	6.96068E-001	1.56126E-001	3.66404E+002	6.45483E+001	9.79685E-002	3.59310E+002	1.32632E+002
1.10206E+002	1.80280E+002	1.29071E+002	3.13501E+002	1.51961E+000	1.20284E+000	2.00700E+003	1.61054E+002	1.00000E+000	3.03000E+002	8.10000E+001	4.56160E+004	1.82785E+000	1.34268E+001	3.39202E-002	2.68494E-002	1.07285E-001	6.94141E-002	8.49500E+003	1.29199E+002	3.13543E+002	1.12643E-002	1.12643E-002	2.16042E+005	9.80000E+001	3.50000E+001	0.00000E+000	1.01056E+002	5.38454E+001	3.91808E+001	1.00000E+002	2.29811E-001	8.08956E-002	0.00000E+000	6.99062E+001	1.02527E+001	5.22514E-001	1.17790E+002	5.40761E+001	3.44072E+001	6.81806E+001	7.41807E-001	6.96068E-001	1.16355E-001	3.61152E+002	1.12612E+002	9.79685E-002	3.59426E+002	1.32759E+002
1.11921E+002	2.02479E+002	1.29283E+002	3.13473E+002	1.55934E+000	1.24359E+000	2.39800E+003	2.04660E+002	1.00000E+000	3.04000E+002	6.50000E+001	4.57460E+004	1.93917E+000	1.42295E+001	3.18431E-002	2.53952E-002	1.04070E-001	6.81250E-002	8.49500E+003	1.29199E+002	3.13543E+002	1.12643E-002	1.12643E-002	2.16042E+005	9.80000E+001	3.60000E+001	0.00000E+000	1.34896E+002	3.65227E+001	3.97822E+001	1.00000E+002	2.50687E-001	1.06042E-001	0.00000E+000	8.17946E+001	5.55693E+000	8.81966E-001	1.17790E+002	5.40761E+001	3.44072E+001	6.83080E+001	7.41807E-001	6.96068E-001	1.12651E-001	3.73040E+002	1.28996E+002	9.79685E-002	3.59554E+002	1.32852E+002
1.09274E+002	1.88175E+002	1.29128E+002	3.13367E+002	1.59614E+000	1.29289E+000	2.35200E+003	1.49526E+002	1.00000E+000	3.05000E+002	7.90000E+001	4.59060E+004	2.06364E+000	1.37177E+001	3.29120E-002	2.66589E-002	1.09343E-001	7.35944E-002	8.49500E+003	1.29198E+002	3.13542E+002	1.12643E-002	1.12643E-002	2.16042E+005	9.80000E+001	3.70000E+001	0.00000E+000	1.23445E+002	3.13101E+001	4.47476E+001	1.00000E+002	2.36412E-001	8.53122E-002	0.00000E+000	8.86884E+001	5.98245E+000	8.27205E-001	1.17790E+002	5.40761E+001	3.44072E+001	6.83803E+001	7.41807E-001	6.96068E-001	1.04968E-001	3.79934E+002	1.45107E+002	9.79685E-002	3.59626E+002	1.32947E+002
1.08931E+002	2.01228E+002	1.29010E+002	3.13534E+002	1.57851E+000	1.30126E+000	2.50000E+003	2.10016E+002	1.00000E+000	3.06000E+002	7.40000E+001	4.60470E+004	2.05405E+000	1.41855E+001	3.15702E-002	2.60252E-002	1.07551E-001	7.47043E-002	8.49500E+003	1.29198E+002	3.13542E+002	1.12643E-002	1.12643E-002	2.16042E+005	9.80000E+001	3.80000E+001	0.00000E+000	1.17601E+002	5.56537E+001	3.66694E+001	1.00000E+002	2.48978E-001	1.24381E-001	0.00000E+000	6.88683E+001	7.29112E+000	6.58335E-001	1.17790E+002	5.40761E+001	3.44072E+001	6.84780E+001	7.41807E-001	6.96068E-001	9.62743E-002	3.60114E+002	1.35398E+002	9.79685E-002	3.59723E+002	1.33066E+002
1.04823E+002	1.93172E+002	1.28912E+002	3.13454E+002	1.68416E+000	1.37723E+000	2.67600E+003	1.09491E+002	1.00000E+000	3.07000E+002	7.60000E+001	4.61900E+004	2.31948E+000	1.38986E+001	3.25567E-002	2.66235E-002	9.76478E-002	6.72334E-002	8.49500E+003	1.29198E+002	3.13542E+002	1.12643E-002	1.12643E-002	2.16042E+005	9.80000E+001	3.90000E+001	0.00000E+000	1.18065E+002	4.07461E+001	4.09724E+001	1.00000E+002	2.36804E-001	5.88636E-002	0.00000E+000	8.17524E+001	6.35616E+000	7.29917E-001	1.17790E+002	5.40761E+001	3.44072E+001	6.85851E+001	7.41807E-001	6.96068E-001	1.00257E-001	3.72998E+002	1.43713E+002	9.79685E-002	3.59831E+002	1.33188E+002
1.11622E+002	2.05859E+002	1.29019E+002	3.13463E+002	1.47235E+000	1.16032E+000	2.15700E+003	1.03123E+002	1.00000E+000	3.08000E+002	7.30000E+001	4.63440E+004	1.70839E+000	1.43478E+001	3.17019E-002	2.49834E-002	9.62619E-002	6.19578E-002	8.49500E+003	1.29197E+002	3.13543E+002	1.12643E-002	1.12643E-002	2.16042E+005	9.80000E+001	4.00000E+001	0.00000E+000	1.29710E+002	3.47541E+001	4.86039E+001	1.00000E+002	2.52410E-001	7.41328E-002	0.00000E+000	8.92707E+001	6.49393E+000	7.95754E-001	1.17790E+002	5.40761E+001	3.44072E+001	6.86848E+001	7.41807E-001	6.96068E-001	1.18523E-001	3.80516E+002	1.29301E+002	9.79685E-002	3.59930E+002	1.33270E+002
1.10177E+002	1.90632E+002	1.29157E+002	3.13542E+002	1.69627E+000	1.30879E+000	2.53500E+003	1.78850E+002	1.00000E+000	3.09000E+002	7.20000E+001	4.64830E+004	2.22005E+000	1.38069E+001	3.36904E-002	2.59944E-002	1.28380E-001	7.83637E-002	8.49500E+003	1.29197E+002	3.13543E+002	1.12643E-002	1.12643E-002	2.16042E+005	9.80000E+001	4.10000E+001	0.00000E+000	1.20584E+002	3.52102E+001	4.31505E+001	1.00000E+002	2.35766E-001	1.09503E-001	0.00000E+000	8.63893E+001	6.10215E+000	7.81160E-001	1.17790E+002	5.40761E+001	3.44072E+001	6.87919E+001	7.41807E-001	6.96068E-001	1.28944E-001	3.77635E+002	1.13170E+002	9.79685E-002	3.60037E+002	1.33357E+002
1.16690E+002	1.90052E+002	1.28979E+002	3.13520E+002	1.47073E+000	1.18352E+000	2.03000E+003	1.40590E+002	1.00000E+000	3.10000E+002	7.40000E+001	4.66410E+004	1.74064E+000	1.37859E+001	3.26427E-002	2.62680E-002	8.77104E-002	5.91430E-002	8.49500E+003	1.29196E+002	3.13542E+002	1.12643E-002	1.12643E-002	2.16042E+005	9.80000E+001	4.20000E+001	0.00000E+000	1.18757E+002	3.24252E+001	4.82486E+001	1.00000E+002	2.36083E-001	6.51928E-002	0.00000E+000	9.21342E+001	7.00197E+000	7.60752E-001	1.17790E+002	5.40761E+001	3.44072E+001	6.88908E+001	7.41807E-001	6.96068E-001	1.08209E-001	3.83380E+002	1.44733E+002	9.79685E-002	3.60136E+002	1.33484E+002
1.19902E+002	1.89884E+002	1.29125E+002	3.13530E+002	1.46897E+000	1.10801E+000	1.90300E+003	1.77670E+002	1.00000E+000	3.11000E+002	8.10000E+001	4.67950E+004	1.62763E+000	1.37798E+001	3.36740E-002	2.53993E-002	1.11570E-001	6.58971E-002	8.49500E+003	1.29195E+002	3.13542E+002	1.12643E-002	1.12643E-002	2.16042E+005	9.80000E+001	4.30000E+001	0.00000E+000	1.17551E+002	3.78172E+001	3.83054E+001	1.00000E+002	2.29684E-001	1.17822E-001	0.00000E+000	8.18508E+001	7.04473E+000	7.80958E-001	1.17790E+002	5.40761E+001	3.44072E+001	6.90024E+001	7.41807E-001	6.96068E-001	1.40074E-001	3.73096E+002	9.38559E+001	9.79685E-002	3.60248E+002	1.33572E+002
1.15180E+002	2.00660E+002	1.29137E+002	3.13583E+002	1.61375E+000	1.22443E+000	2.40300E+003	1.41610E+002	1.00000E+000	3.12000E+002	7.10000E+001	4.69400E+004	1.97592E+000	1.41654E+001	3.29199E-002	2.49780E-002	1.26705E-001	7.49244E-002	8.49500E+003	1.29195E+002	3.13542E+002	1.12643E-002	1.12643E-002	2.16042E+005	9.80000E+001	4.40000E+001	0.00000E+000	1.24621E+002	4.63687E+001	3.80898E+001	1.00000E+002	2.48052E-001	9.54525E-002	0.00000E+000	7.67294E+001	6.50851E+000	7.52234E-001	1.17790E+002	5.40761E+001	3.44072E+001	6.90861E+001	7.41807E-001	6.96068E-001	1.37171E-001	3.67975E+002	9.26562E+001	9.79685E-002	3.60332E+002	1.33655E+002
1.08949E+002	1.80575E+002	1.28969E+002	3.13407E+002	1.67067E+000	1.32725E+000	2.39600E+003	1.47274E+002	1.00000E+000	3.13000E+002	8.10000E+001	4.71040E+004	2.21739E+000	1.34378E+001	3.41308E-002	2.71149E-002	1.16291E-001	7.53945E-002	8.49500E+003	1.29193E+002	3.13542E+002	1.12643E-002	1.12643E-002	2.16042E+005	9.80000E+001	4.50000E+001	0.00000E+000	1.04530E+002	4.70891E+001	3.56238E+001	1.00000E+002	2.21943E-001	6.42157E-002	0.00000E+000	7.38618E+001	7.69325E+000	6.37320E-001	1.17790E+002	5.40761E+001	3.44072E+001	6.91752E+001	7.41807E-001	6.96068E-001	1.14554E-001	3.65107E+002	1.18793E+002	9.79685E-002	3.60421E+002	1.33768E+002
9.98883E+001	1.75676E+002	1.29135E+002	3.13602E+002	1.73801E+000	1.40143E+000	2.51200E+003	1.17148E+002	1.00000E+000	3.15000E+002	9.30000E+001	4.74190E+004	2.43570E+000	1.32543E+001	3.46770E-002	2.79616E-002	1.38192E-001	9.14928E-002	8.49500E+003	1.29194E+002	3.13543E+002	1.12643E-002	1.12643E-002	2.16042E+005	9.80000E+001	4.60000E+001	0.00000E+000	1.07080E+002	3.87121E+001	2.97617E+001	1.00000E+002	2.08421E-001	1.09733E-001	0.00000E+000	7.54711E+001	5.98120E+000	8.00595E-001	1.17790E+002	5.40761E+001	3.44072E+001	6.93161E+001	7.41807E-001	6.96068E-001	1.07208E-001	3.66717E+002	1.29239E+002	9.79685E-002	3.60562E+002	1.33886E+002
1.13411E+002	2.04851E+002	1.29015E+002	3.13531E+002	1.55074E+000	1.19019E+000	2.30200E+003	2.29244E+002	1.00000E+000	3.16000E+002	7.30000E+001	4.75430E+004	1.84568E+000	1.43126E+001	3.23212E-002	2.48064E-002	1.28779E-001	7.76886E-002	8.49500E+003	1.29194E+002	3.13544E+002	1.12643E-002	1.12643E-002	2.16042E+005	9.80000E+001	4.70000E+001	0.00000E+000	1.26336E+002	4.77656E+001	4.04169E+001	1.00000E+002	2.54417E-001	1.39358E-001	0.00000E+000	7.78544E+001	6.87204E+000	7.27902E-001	1.17790E+002	5.40761E+001	3.44072E+001	6.94306E+001	7.41807E-001	6.96068E-001	1.31544E-001	3.69100E+002	1.01267E+002	9.79685E-002	3.60676E+002	1.34018E+002
1.22926E+002	1.94307E+002	1.29274E+002	3.13522E+002	1.48236E+000	1.29226E+000	2.28500E+003	1.46680E+002	1.00000E+000	3.17000E+002	6.80000E+001	4.76870E+004	1.91559E+000	1.39394E+001	3.10107E-002	2.70337E-002	7.64143E-002	5.97205E-002	8.49500E+003	1.29194E+002	3.13544E+002	1.12643E-002	1.12643E-002	2.16042E+005	9.80000E+001	4.80000E+001	0.00000E+000	1.18909E+002	5.96431E+001	2.54252E+001	1.00000E+002	2.42460E-001	6.21232E-002	0.00000E+000	6.11743E+001	6.34459E+000	7.91342E-001	1.17790E+002	5.40761E+001	3.44072E+001	6.95224E+001	7.41807E-001	6.96068E-001	6.85173E-002	6.11743E+001	-1.33278E+002	9.79685E-002	3.60768E+002	1.34068E+002
1.12520E+002	2.02068E+002	1.29379E+002	3.13636E+002	1.53767E+000	1.17909E+000	2.24800E+003	1.30844E+002	1.00000E+000	3.18000E+002	7.10000E+001	4.78410E+004	1.81306E+000	1.42150E+001	3.24314E-002	2.48685E-002	1.01534E-001	6.20332E-002	8.49500E+003	1.29193E+002	3.13544E+002	1.12643E-002	1.12643E-002	2.16042E+005	9.80000E+001	4.90000E+001	0.00000E+000	1.12049E+002	8.26651E+001	2.15453E+001	3.00000E+002	2.57024E-001	6.07953E-002	0.00000E+000	4.36340E+001	6.68942E+000	7.56702E-001	1.17790E+002	5.40761E+001	3.44072E+001	6.95681E+001	7.41807E-001	6.96068E-001	1.31988E-001	3.34879E+002	6.64076E+001	9.79685E-002	3.60814E+002	1.34099E+002
1.18568E+002	2.47520E+002	1.29339E+002	3.13570E+002	1.30430E+000	1.09630E+000	2.20700E+003	2.26834E+002	1.00000E+000	3.19000E+002	5.80000E+001	4.79650E+004	1.42990E+000	1.57328E+001	2.77637E-002	2.33360E-002	6.81731E-002	5.00097E-002	8.49500E+003	1.29194E+002	3.13544E+002	1.12643E-002	1.12643E-002	2.16042E+005	9.80000E+001	5.00000E+001	0.00000E+000	1.35095E+002	9.59472E+001	2.84056E+001	1.00000E+002	3.08255E-001	7.27117E-002	0.00000E+000	4.60192E+001	7.01232E+000	7.28532E-001	1.17790E+002	5.40761E+001	3.44072E+001	6.96374E+001	7.41807E-001	6.96068E-001	8.66477E-002	3.37265E+002	1.23315E+002	9.79685E-002	3.60883E+002	1.34174E+002
1.11176E+002	1.91623E+002	1.29164E+002	3.13610E+002	1.66036E+000	1.21664E+000	2.33600E+003	1.33341E+002	1.00000E+000	3.20000E+002	7.30000E+001	4.81260E+004	2.02005E+000	1.38428E+001	3.43530E-002	2.51724E-002	1.22369E-001	6.81244E-002	8.49500E+003	1.29193E+002	3.13544E+002	1.12643E-002	1.12643E-002	2.16042E+005	9.80000E+001	5.10000E+001	0.00000E+000	1.30344E+002	3.68275E+001	3.42428E+001	1.00000E+002	2.39264E-001	1.09827E-001	0.00000E+000	7.99125E+001	5.45009E+000	9.11110E-001	1.17790E+002	5.40761E+001	3.44072E+001	6.97250E+001	7.41807E-001	6.96068E-001	1.54230E-001	3.71158E+002	7.20545E+001	9.79685E-002	3.60971E+002	1.34290E+002
1.06540E+002	1.57473E+002	1.29144E+002	3.13450E+002	1.65259E+000	1.30324E+000	2.04200E+003	8.51806E+001	1.00000E+000	3.22000E+002	9.70000E+001	4.84390E+004	2.15372E+000	1.25488E+001	3.65711E-002	2.88401E-002	9.75494E-002	6.34592E-002	8.49500E+003	1.29193E+002	3.13545E+002	1.12643E-002	1.12643E-002	2.16042E+005	9.80000E+001	5.30000E+001	0.00000E+000	1.07176E+002	3.37558E+001	2.63757E+001	1.00000E+002	1.98817E-001	6.19913E-002	0.00000E+000	7.68217E+001	5.91997E+000	8.97147E-001	1.17790E+002	5.40761E+001	3.44072E+001	6.99296E+001	7.41807E-001	6.96068E-001	1.18191E-001	3.68067E+002	1.17245E+002	9.79685E-002	3.61175E+002	1.34495E+002
1.12741E+002	1.88178E+002	1.29265E+002	3.13707E+002	1.70159E+000	1.41043E+000	2.69300E+003	1.84947E+002	1.00000E+000	3.23000E+002	7.60000E+001	4.85770E+004	2.39998E+000	1.37178E+001	3.27896E-002	2.71791E-002	1.16349E-001	8.14989E-002	8.49500E+003	1.29193E+002	3.13544E+002	1.12643E-002	1.12643E-002	2.16042E+005	9.80000E+001	5.40000E+001	0.00000E+000	1.16615E+002	5.08047E+001	3.80037E+001	1.00000E+002	2.43577E-001	1.48001E-001	0.00000E+000	7.45432E+001	6.92082E+000	6.68245E-001	1.17790E+002	5.40761E+001	3.44072E+001	7.00009E+001	7.41807E-001	6.96068E-001	9.35580E-002	3.65789E+002	1.44124E+002	9.79685E-002	3.61246E+002	1.34551E+002
1.19619E+002	1.97692E+002	1.29229E+002	3.13557E+002	1.30349E+000	1.29824E+000	2.07400E+003	2.19490E+002	1.00000E+000	3.24000E+002	7.50000E+001	4.87180E+004	1.69224E+000	1.40603E+001	2.86221E-002	2.85070E-002	7.81131E-002	7.75332E-002	8.49500E+003	1.29190E+002	3.13543E+002	1.12643E-002	1.12643E-002	2.16042E+005	9.80000E+001	5.50000E+001	0.00000E+000	1.19434E+002	6.13846E+001	2.62093E+001	1.00000E+002	2.46043E-001	1.45129E-001	0.00000E+000	6.11181E+001	6.80092E+000	7.74889E-001	1.17790E+002	5.40761E+001	3.44072E+001	7.00695E+001	7.41807E-001	6.96068E-001	2.01421E-003	6.11181E+001	-6.80305E+001	9.79685E-002	3.61315E+002	1.34623E+002
1.13041E+002	1.95695E+002	1.28975E+002	3.13543E+002	1.58298E+000	1.20239E+000	2.26000E+003	1.63237E+002	1.00000E+000	3.25000E+002	7.40000E+001	4.88600E+004	1.90336E+000	1.39891E+001	3.32983E-002	2.52925E-002	1.23356E-001	7.32502E-002	8.49500E+003	1.29189E+002	3.13544E+002	1.12643E-002	1.12643E-002	2.16042E+005	9.80000E+001	5.60000E+001	0.00000E+000	1.22285E+002	4.54388E+001	3.38418E+001	1.00000E+002	2.39304E-001	9.35112E-002	0.00000E+000	7.55136E+001	6.37157E+000	7.92338E-001	1.17790E+002	5.40761E+001	3.44072E+001	7.01474E+001	7.41807E-001	6.96068E-001	1.36640E-001	3.66759E+002	9.21781E+001	9.79685E-002	3.61393E+002	1.34741E+002
1.29379E+002	2.14183E+002	1.29216E+002	3.13553E+002	1.46139E+000	1.47468E+000	2.80700E+003	1.83004E+002	1.00000E+000	3.26000E+002	6.90000E+001	4.90020E+004	2.15509E+000	1.46350E+001	2.75833E-002	2.78341E-002	7.92654E-002	8.06172E-002	8.49500E+003	1.29188E+002	3.13543E+002	1.12643E-002	1.12643E-002	2.16042E+005	9.80000E+001	5.70000E+001	0.00000E+000	1.23836E+002	5.73059E+001	4.42385E+001	1.00000E+002	2.67051E-001	7.87380E-002	0.00000E+000	7.53920E+001	7.45640E+000	6.07520E-001	1.17790E+002	5.40761E+001	3.44072E+001	7.02697E+001	7.41807E-001	6.96068E-001	-4.52659E-003	7.53920E+001	-4.75532E+001	9.79685E-002	3.61515E+002	1.34825E+002
1.10777E+002	1.82597E+002	1.29398E+002	3.13457E+002	1.66482E+000	1.26238E+000	2.32000E+003	1.29310E+002	1.00000E+000	3.27000E+002	7.20000E+001	4.91540E+004	2.10163E+000	1.35128E+001	3.45639E-002	2.62088E-002	1.15893E-001	6.90089E-002	8.49500E+003	1.29187E+002	3.13543E+002	1.12643E-002	1.12643E-002	2.16042E+005	9.80000E+001	5.80000E+001	0.00000E+000	1.13794E+002	3.50252E+001	4.00376E+001	1.00000E+002	2.23838E-001	9.78359E-002	0.00000E+000	8.64225E+001	6.48867E+000	7.67912E-001	1.17790E+002	5.40761E+001	3.44072E+001	7.03517E+001	7.41807E-001	6.96068E-001	1.37482E-001	3.77668E+002	1.01889E+002	9.79685E-002	3.61597E+002	1.34877E+002
1.13708E+002	2.01300E+002	1.29240E+002	3.13533E+002	1.55614E+000	1.31254E+000	2.50500E+003	2.04672E+002	1.00000E+000	3.28000E+002	7.10000E+001	4.93000E+004	2.04249E+000	1.41880E+001	3.10916E-002	2.62246E-002	1.07468E-001	7.78717E-002	8.49500E+003	1.29187E+002	3.13542E+002	1.12643E-002	1.12643E-002	2.16042E+005	9.80000E+001	5.90000E+001	0.00000E+000	1.24981E+002	5.45045E+001	4.08836E+001	1.00000E+002	2.61291E-001	1.14340E-001	0.00000E+000	7.50471E+001	7.19675E+000	6.66301E-001	1.17790E+002	5.40761E+001	3.44072E+001	7.04106E+001	7.41807E-001	6.96068E-001	8.49160E-002	7.50471E+001	-1.36979E+002	9.79685E-002	3.61656E+002	1.34962E+002
1.14698E+002	2.18083E+002	1.29107E+002	3.13590E+002	1.47507E+000	1.21486E+000	2.40000E+003	1.74319E+002	1.00000E+000	3.29000E+002	6.60000E+001	4.94280E+004	1.79200E+000	1.47676E+001	3.01097E-002	2.47982E-002	8.47642E-002	5.93786E-002	8.49500E+003	1.29186E+002	3.13541E+002	1.12643E-002	1.12643E-002	2.16042E+005	9.80000E+001	6.00000E+001	0.00000E+000	1.36617E+002	5.73097E+001	3.19177E+001	1.00000E+002	2.68383E-001	7.93334E-002	0.00000E+000	6.93537E+001	6.00939E+000	8.15220E-001	1.17790E+002	5.40761E+001	3.44072E+001	7.05314E+001	7.41807E-001	6.96068E-001	9.67356E-002	3.60599E+002	1.35341E+002	9.79685E-002	3.61777E+002	1.35105E+002
1.05860E+002	1.76211E+002	1.29146E+002	3.13463E+002	1.63316E+000	1.41927E+000	2.45100E+003	1.25205E+002	1.00000E+000	3.30000E+002	8.40000E+001	4.95820E+004	2.31790E+000	1.32745E+001	3.29881E-002	2.86677E-002	9.66260E-002	7.44644E-002	8.49500E+003	1.29185E+002	3.13540E+002	1.12643E-002	1.12643E-002	2.16042E+005	9.80000E+001	6.10000E+001	0.00000E+000	1.08974E+002	4.71178E+001	3.06601E+001	1.00000E+002	2.21664E-001	8.30318E-002	0.00000E+000	7.19167E+001	6.62347E+000	7.31904E-001	1.17790E+002	5.40761E+001	3.44072E+001	7.06491E+001	7.41807E-001	6.96068E-001	7.00724E-002	7.19167E+001	-1.24147E+002	9.79685E-002	3.61895E+002	1.35214E+002
1.10918E+002	1.47726E+002	1.29275E+002	3.13497E+002	1.62121E+000	1.27549E+000	1.85300E+003	1.68739E+002	1.00000E+000	3.31000E+002	1.09000E+002	4.97240E+004	2.06783E+000	1.21543E+001	3.76618E-002	2.96304E-002	1.17582E-001	7.52842E-002	8.49500E+003	1.29185E+002	3.13539E+002	1.12643E-002	1.12643E-002	2.16042E+005	9.80000E+001	6.20000E+001	0.00000E+000	9.87587E+001	3.72529E+001	2.21175E+001	1.00000E+002	1.87983E-001	1.64952E-001	0.00000E+000	7.18749E+001	6.42518E+000	8.67738E-001	1.17790E+002	5.40761E+001	3.44072E+001	7.07275E+001	7.41807E-001	6.96068E-001	1.19351E-001	3.63120E+002	1.10835E+002	9.79685E-002	3.61973E+002	1.35273E+002
1.09535E+002	1.79877E+002	1.29276E+002	3.13463E+002	1.68885E+000	1.31100E+000	2.39400E+003	1.60749E+002	1.00000E+000	3.32000E+002	8.10000E+001	4.98440E+004	2.21409E+000	1.34118E+001	3.45167E-002	2.67942E-002	1.03776E-001	6.49909E-002	8.49500E+003	1.29185E+002	3.13540E+002	1.12643E-002	1.12643E-002	2.16042E+005	9.80000E+001	6.30000E+001	0.00000E+000	1.11897E+002	4.18818E+001	3.88883E+001	1.00000E+002	2.28359E-001	1.03377E-001	0.00000E+000	8.20200E+001	7.02373E+000	6.98364E-001	1.17790E+002	5.40761E+001	3.44072E+001	7.08691E+001	7.41807E-001	6.96068E-001	1.25957E-001	3.73265E+002	1.12630E+002	9.79685E-002	3.62115E+002	1.35414E+002
1.12461E+002	1.98519E+002	1.29316E+002	3.13536E+002	1.44701E+000	1.19977E+000	2.12800E+003	1.75300E+002	1.00000E+000	3.33000E+002	7.20000E+001	4.99800E+004	1.73608E+000	1.40897E+001	3.13679E-002	2.60082E-002	9.09482E-002	6.43847E-002	8.49500E+003	1.29185E+002	3.13539E+002	1.12643E-002	1.12643E-002	2.16042E+005	9.80000E+001	6.40000E+001	0.00000E+000	1.23036E+002	5.86049E+001	3.15244E+001	1.00000E+002	2.53140E-001	9.78719E-002	0.00000E+000	6.70949E+001	7.05191E+000	7.37766E-001	1.17790E+002	5.40761E+001	3.44072E+001	7.09787E+001	7.41807E-001	6.96068E-001	9.34132E-002	3.58340E+002	1.36828E+002	9.79685E-002	3.62224E+002	1.35518E+002
1.11445E+002	1.98018E+002	1.29175E+002	3.13555E+002	1.52362E+000	1.40807E+000	2.58000E+003	1.64339E+002	1.00000E+000	3.34000E+002	7.30000E+001	5.01160E+004	2.14537E+000	1.40719E+001	2.99963E-002	2.77214E-002	8.38361E-002	7.24552E-002	8.49500E+003	1.29184E+002	3.13539E+002	1.12643E-002	1.12643E-002	2.16042E+005	9.80000E+001	6.50000E+001	0.00000E+000	1.15617E+002	6.56139E+001	2.72641E+001	1.00000E+002	2.47658E-001	8.59373E-002	0.00000E+000	5.89899E+001	6.54432E+000	7.21999E-001	1.17790E+002	5.40761E+001	3.44072E+001	7.11000E+001	7.41807E-001	6.96068E-001	3.94144E-002	5.89899E+001	-1.06034E+002	9.79685E-002	3.62346E+002	1.35662E+002
1.09763E+002	1.99097E+002	1.29161E+002	3.13570E+002	1.66965E+000	1.25879E+000	2.52000E+003	1.29112E+002	1.00000E+000	3.35000E+002	7.40000E+001	5.02540E+004	2.10173E+000	1.41102E+001	3.32602E-002	2.50756E-002	9.99877E-002	5.94033E-002	8.49500E+003	1.29183E+002	3.13538E+002	1.12643E-002	1.12643E-002	2.16042E+005	9.80000E+001	6.60000E+001	0.00000E+000	1.32117E+002	5.22924E+001	3.04549E+001	1.00000E+002	2.55372E-001	6.44732E-002	0.00000E+000	7.14880E+001	5.68992E+000	8.40244E-001	1.17790E+002	5.40761E+001	3.44072E+001	7.11943E+001	7.41807E-001	6.96068E-001	1.40301E-001	3.62733E+002	8.31792E+001	9.79685E-002	3.62440E+002	1.35759E+002
1.06314E+002	1.95336E+002	1.29286E+002	3.13716E+002	1.58635E+000	1.41128E+000	2.64100E+003	8.16305E+001	1.00000E+000	3.36000E+002	7.60000E+001	5.03850E+004	2.23878E+000	1.39763E+001	3.08684E-002	2.74618E-002	7.51470E-002	6.09027E-002	8.49500E+003	1.29183E+002	3.13537E+002	1.12643E-002	1.12643E-002	2.16042E+005	9.80000E+001	6.70000E+001	0.00000E+000	1.22670E+002	4.73427E+001	4.25205E+001	1.00000E+002	2.51907E-001	3.32392E-002	0.00000E+000	8.14643E+001	6.79054E+000	6.87738E-001	1.17790E+002	5.40761E+001	3.44072E+001	7.12839E+001	7.41807E-001	6.96068E-001	5.84023E-002	8.14643E+001	-1.02541E+002	9.79685E-002	3.62529E+002	1.35831E+002
1.20342E+002	1.92354E+002	1.29238E+002	3.13661E+002	1.42023E+000	1.18096E+000	1.99400E+003	1.73043E+002	1.00000E+000	3.38000E+002	7.60000E+001	5.06580E+004	1.67723E+000	1.38692E+001	3.18050E-002	2.64467E-002	9.22999E-002	6.56880E-002	8.49500E+003	1.29183E+002	3.13537E+002	1.12643E-002	1.12643E-002	2.16042E+005	9.80000E+001	6.80000E+001	0.00000E+000	1.13057E+002	7.75305E+001	6.85078E+001	3.00000E+002	3.05665E-001	9.13313E-002	0.00000E+000	8.50219E+001	2.29283E+001	2.34410E-001	1.17790E+002	5.40761E+001	3.44072E+001	7.15065E+001	7.41807E-001	6.96068E-001	9.19853E-002	8.50219E+001	-1.34864E+002	9.79685E-002	3.62752E+002	1.36061E+002
1.12098E+002	1.81595E+002	1.29247E+002	3.13520E+002	1.60661E+000	1.37600E+000	2.42700E+003	2.28795E+002	1.00000E+000	3.39000E+002	7.80000E+001	5.08020E+004	2.21070E+000	1.34757E+001	3.26119E-002	2.79308E-002	1.22147E-001	9.08613E-002	8.49500E+003	1.29183E+002	3.13538E+002	1.12643E-002	1.12643E-002	2.16042E+005	9.80000E+001	6.90000E+001	0.00000E+000	1.13014E+002	5.19654E+001	4.81516E+001	3.00000E+002	2.52183E-001	1.89659E-001	0.00000E+000	8.39589E+001	9.08698E+000	5.36114E-001	1.17790E+002	5.40761E+001	3.44072E+001	7.16437E+001	7.41807E-001	6.96068E-001	7.73181E-002	8.39589E+001	-1.19815E+002	9.79685E-002	3.62889E+002	1.36194E+002
1.20350E+002	2.10539E+002	1.29136E+002	3.13657E+002	1.46013E+000	1.15606E+000	2.18900E+003	1.67598E+002	1.00000E+000	3.40000E+002	6.90000E+001	5.09240E+004	1.68799E+000	1.45099E+001	3.12082E-002	2.47091E-002	9.67274E-002	6.27038E-002	8.49500E+003	1.29183E+002	3.13536E+002	1.12643E-002	1.12643E-002	2.16042E+005	9.80000E+001	7.00000E+001	0.00000E+000	1.18206E+002	6.93874E+001	2.76024E+001	1.00000E+002	2.55621E-001	9.03357E-002	0.00000E+000	5.80544E+001	7.14222E+000	7.18216E-001	1.17790E+002	5.40761E+001	3.44072E+001	7.17829E+001	7.41807E-001	6.96068E-001	1.16226E-001	3.49300E+002	1.00911E+002	9.79685E-002	3.63028E+002	1.36353E+002
1.19986E+002	1.69412E+002	1.29306E+002	3.13582E+002	1.58103E+000	1.38445E+000	2.24700E+003	1.83982E+002	1.00000E+000	3.41000E+002	7.60000E+001	5.10680E+004	2.18887E+000	1.30158E+001	3.33534E-002	2.92063E-002	1.01253E-001	7.90344E-002	8.49500E+003	1.29182E+002	3.13536E+002	1.12643E-002	1.12643E-002	2.16042E+005	9.80000E+001	7.10000E+001	0.00000E+000	9.78428E+001	4.66344E+001	3.57758E+001	1.00000E+002	2.13540E-001	1.36128E-001	0.00000E+000	7.66254E+001	8.62684E+000	5.86892E-001	1.17790E+002	5.40761E+001	3.44072E+001	7.19113E+001	7.41807E-001	6.96068E-001	6.62889E-002	7.66254E+001	-1.15506E+002	9.79685E-002	3.63157E+002	1.36453E+002
1.12233E+002	2.01295E+002	1.29171E+002	3.13557E+002	1.49709E+000	1.25222E+000	2.31400E+003	1.62222E+002	1.00000E+000	3.43000E+002	6.90000E+001	5.13460E+004	1.87468E+000	1.41879E+001	3.11219E-002	2.60314E-002	9.74289E-002	6.97997E-002	8.49500E+003	1.29181E+002	3.13535E+002	1.12643E-002	1.12643E-002	2.16042E+005	9.80000E+001	7.30000E+001	0.00000E+000	1.14995E+002	7.27073E+001	3.03610E+001	1.00000E+002	2.58830E-001	8.40587E-002	0.00000E+000	5.63705E+001	7.62506E+000	6.54314E-001	1.17790E+002	5.40761E+001	3.44072E+001	7.21686E+001	7.41807E-001	6.96068E-001	8.90676E-002	3.47616E+002	1.31007E+002	9.79685E-002	3.63414E+002	1.36732E+002
1.13315E+002	2.18571E+002	1.29122E+002	3.13456E+002	1.41729E+000	1.28117E+000	2.44400E+003	2.41308E+002	1.00000E+000	3.44000E+002	6.10000E+001	5.14870E+004	1.81579E+000	1.47842E+001	2.86687E-002	2.59153E-002	8.43524E-002	6.99091E-002	8.49500E+003	1.29181E+002	3.13535E+002	1.12643E-002	1.12643E-002	2.16042E+005	9.80000E+001	7.40000E+001	0.00000E+000	1.34849E+002	7.26415E+001	5.14711E+001	1.00000E+002	3.06669E-001	8.80151E-002	0.00000E+000	7.28928E+001	9.22652E+000	5.26166E-001	1.17790E+002	5.40761E+001	3.44072E+001	7.22831E+001	7.41807E-001	6.96068E-001	5.04436E-002	7.28928E+001	-1.03050E+002	9.79685E-002	3.63529E+002	1.36852E+002
1.07388E+002	2.19833E+002	1.29180E+002	3.13537E+002	1.42776E+000	1.22532E+000	2.37300E+003	1.68086E+002	1.00000E+000	3.45000E+002	6.40000E+001	5.16310E+004	1.74946E+000	1.48268E+001	2.93094E-002	2.51535E-002	7.33981E-002	5.57498E-002	8.49500E+003	1.29180E+002	3.13535E+002	1.12643E-002	1.12643E-002	2.16042E+005	9.80000E+001	7.50000E+001	0.00000E+000	1.22778E+002	8.42392E+001	2.48342E+001	1.00000E+002	2.75530E-001	5.58067E-002	0.00000E+000	5.01823E+001	6.60819E+000	7.45555E-001	1.17790E+002	5.40761E+001	3.44072E+001	7.23569E+001	7.41807E-001	6.96068E-001	7.63066E-002	3.41428E+002	1.38749E+002	9.79685E-002	3.63602E+002	1.36918E+002
1.08385E+002	1.98065E+002	1.29286E+002	3.13460E+002	1.54384E+000	1.32427E+000	2.47000E+003	1.26383E+002	1.00000E+000	3.46000E+002	6.50000E+001	5.17680E+004	2.04446E+000	1.40735E+001	3.10637E-002	2.66458E-002	8.01557E-002	6.07037E-002	8.49500E+003	1.29179E+002	3.13534E+002	1.12643E-002	1.12643E-002	2.16042E+005	9.80000E+001	7.60000E+001	0.00000E+000	1.18513E+002	5.81334E+001	4.13090E+001	1.00000E+002	2.58293E-001	5.45800E-002	0.00000E+000	7.45190E+001	8.07713E+000	5.97869E-001	1.17790E+002	5.40761E+001	3.44072E+001	7.25246E+001	7.41807E-001	6.96068E-001	7.65547E-002	7.45190E+001	-1.28444E+002	9.79685E-002	3.63770E+002	1.37068E+002
1.02837E+002	1.81755E+002	1.29278E+002	3.13585E+002	1.69499E+000	1.40875E+000	2.59400E+003	1.60277E+002	1.00000E+000	3.47000E+002	7.30000E+001	5.19110E+004	2.38781E+000	1.34816E+001	3.32799E-002	2.76598E-002	1.19077E-001	8.38087E-002	8.49500E+003	1.29178E+002	3.13531E+002	1.12643E-002	1.12643E-002	2.16042E+005	9.80000E+001	7.70000E+001	0.00000E+000	1.04699E+002	5.08286E+001	3.21170E+001	1.00000E+002	2.22575E-001	1.18963E-001	0.00000E+000	7.16154E+001	7.17256E+000	6.56980E-001	1.17790E+002	5.40761E+001	3.44072E+001	7.26318E+001	7.41807E-001	6.96068E-001	9.22237E-002	3.62861E+002	1.42699E+002	9.79685E-002	3.63877E+002	1.37178E+002
1.08544E+002	2.03570E+002	1.29109E+002	3.13490E+002	1.57710E+000	1.43674E+000	2.75800E+003	1.90654E+002	1.00000E+000	3.48000E+002	6.50000E+001	5.20610E+004	2.26587E+000	1.42678E+001	3.00304E-002	2.73577E-002	1.10745E-001	9.26606E-002	8.49500E+003	1.29178E+002	3.13531E+002	1.12643E-002	1.12643E-002	2.16042E+005	9.80000E+001	7.80000E+001	0.00000E+000	1.30487E+002	5.74782E+001	4.45785E+001	3.00000E+002	2.75638E-001	1.01900E-001	0.00000E+000	7.82890E+001	7.09204E+000	6.44381E-001	1.17790E+002	5.40761E+001	3.44072E+001	7.27350E+001	7.41807E-001	6.96068E-001	4.65725E-002	7.82890E+001	-9.37899E+001	9.79685E-002	3.63981E+002	1.37307E+002
1.20840E+002	1.98362E+002	1.29166E+002	3.13814E+002	1.49701E+000	1.25171E+000	2.26600E+003	1.69345E+002	1.00000E+000	3.49000E+002	7.30000E+001	5.22160E+004	1.87381E+000	1.40841E+001	3.14481E-002	2.62950E-002	9.85048E-002	7.05238E-002	8.49500E+003	1.29178E+002	3.13531E+002	1.12643E-002	1.12643E-002	2.16042E+005	9.80000E+001	7.90000E+001	0.00000E+000	1.12473E+002	6.78884E+001	2.75747E+001	1.00000E+002	2.46924E-001	1.03555E-001	0.00000E+000	5.84172E+001	7.27249E+000	6.93263E-001	1.17790E+002	5.40761E+001	3.44072E+001	7.28842E+001	7.41807E-001	6.96068E-001	8.92418E-002	3.49663E+002	1.32864E+002	9.79685E-002	3.64130E+002	1.37452E+002
1.15826E+002	1.94541E+002	1.29020E+002	3.13417E+002	1.44697E+000	1.28262E+000	2.21000E+003	2.74275E+002	1.00000E+000	3.50000E+002	7.40000E+001	5.23570E+004	1.85592E+000	1.39478E+001	3.07797E-002	2.72837E-002	1.15865E-001	9.20061E-002	8.49500E+003	1.29178E+002	3.13532E+002	1.12643E-002	1.12643E-002	2.16042E+005	9.80000E+001	8.00000E+001	0.00000E+000	1.25816E+002	5.58670E+001	2.09630E+001	3.00000E+002	2.41211E-001	1.74116E-001	0.00000E+000	6.61274E+001	5.59565E+000	9.12356E-001	1.17790E+002	5.40761E+001	3.44072E+001	7.29946E+001	7.41807E-001	6.96068E-001	6.02096E-002	6.61274E+001	-1.19687E+002	9.79685E-002	3.64240E+002	1.37579E+002
1.11737E+002	2.02552E+002	1.29057E+002	3.13530E+002	1.65781E+000	1.26849E+000	2.56200E+003	1.71940E+002	1.00000E+000	3.51000E+002	5.80000E+001	5.24890E+004	2.10291E+000	1.42321E+001	3.27525E-002	2.50609E-002	1.16902E-001	7.05041E-002	8.49500E+003	1.29178E+002	3.13533E+002	1.12643E-002	1.12643E-002	2.16042E+005	9.80000E+001	8.10000E+001	0.00000E+000	1.27170E+002	5.18945E+001	3.91152E+001	1.00000E+002	2.58822E-001	8.20469E-002	0.00000E+000	7.82763E+001	6.62362E+000	7.15857E-001	1.17790E+002	5.40761E+001	3.44072E+001	7.31108E+001	7.41807E-001	6.96068E-001	1.33041E-001	3.69522E+002	9.97122E+001	9.79685E-002	3.64356E+002	1.37691E+002
1.12597E+002	1.86065E+002	1.29339E+002	3.13666E+002	1.59756E+000	1.26412E+000	2.28600E+003	1.03980E+002	1.00000E+000	3.53000E+002	5.80000E+001	5.27710E+004	2.01951E+000	1.36406E+001	3.34133E-002	2.64393E-002	8.36592E-002	5.50690E-002	8.49500E+003	1.29179E+002	3.13533E+002	1.12643E-002	1.12643E-002	2.16042E+005	9.80000E+001	8.20000E+001	0.00000E+000	1.20669E+002	4.91258E+001	2.31645E+001	1.00000E+002	2.29558E-001	5.19993E-002	0.00000E+000	7.04182E+001	5.60527E+000	8.95523E-001	1.17790E+002	5.40761E+001	3.44072E+001	7.33859E+001	7.41807E-001	6.96068E-001	1.16519E-001	3.61664E+002	1.12881E+002	9.79685E-002	3.64631E+002	1.37924E+002
1.12581E+002	1.95028E+002	1.29379E+002	3.13702E+002	1.57544E+000	1.30108E+000	2.43400E+003	1.65491E+002	1.00000E+000	3.54000E+002	5.40000E+001	5.29050E+004	2.04977E+000	1.39652E+001	3.19332E-002	2.63720E-002	8.89013E-002	6.26106E-002	8.49500E+003	1.29180E+002	3.13534E+002	1.12643E-002	1.12643E-002	2.16042E+005	9.80000E+001	8.30000E+001	0.00000E+000	1.19541E+002	7.03255E+001	1.93464E+001	3.00000E+002	2.48929E-001	6.65405E-002	0.00000E+000	5.65878E+001	5.76959E+000	8.43153E-001	1.17790E+002	5.40761E+001	3.44072E+001	7.34821E+001	7.41807E-001	6.96068E-001	9.53814E-002	3.47833E+002	1.24080E+002	9.79685E-002	3.64728E+002	1.38014E+002
1.15876E+002	1.49117E+002	1.29031E+002	3.13660E+002	1.59750E+000	1.15882E+000	1.67400E+003	1.55948E+002	1.00000E+000	3.55000E+002	7.50000E+001	5.30710E+004	1.85121E+000	1.22113E+001	3.90448E-002	2.83228E-002	1.40943E-001	7.69796E-002	8.49500E+003	1.29180E+002	3.13534E+002	1.12643E-002	1.12643E-002	2.16042E+005	9.80000E+001	8.40000E+001	0.00000E+000	7.74359E+001	6.14486E+001	2.11533E+001	1.00000E+002	1.89872E-001	9.85643E-002	0.00000E+000	4.56074E+001	9.41879E+000	6.22785E-001	1.17790E+002	5.40761E+001	3.44072E+001	7.36213E+001	7.41807E-001	6.96068E-001	1.59156E-001	3.36853E+002	3.05629E+001	9.79685E-002	3.64867E+002	1.38208E+002
1.02110E+002	2.20920E+002	1.29343E+002	3.13690E+002	1.48078E+000	1.42106E+000	2.83500E+003	1.43149E+002	1.00000E+000	3.56000E+002	5.00000E+001	5.31890E+004	2.10427E+000	1.48634E+001	2.78107E-002	2.66892E-002	6.82163E-002	6.33144E-002	8.49500E+003	1.29180E+002	3.13534E+002	1.12643E-002	1.12643E-002	2.16042E+005	9.80000E+001	8.50000E+001	0.00000E+000	1.22220E+002	8.01751E+001	3.30452E+001	1.00000E+002	2.79407E-001	5.76673E-002	0.00000E+000	5.62663E+001	7.05960E+000	6.38490E-001	1.17790E+002	5.40761E+001	3.44072E+001	7.37040E+001	7.41807E-001	6.96068E-001	2.05795E-002	5.62663E+001	-9.05593E+001	9.79685E-002	3.64950E+002	1.38242E+002
1.14918E+002	2.56577E+002	1.29267E+002	3.13554E+002	1.40181E+000	1.29769E+000	2.88100E+003	1.46173E+002	1.00000E+000	3.58000E+002	4.40000E+001	5.34920E+004	1.81912E+000	1.60180E+001	2.61167E-002	2.41769E-002	6.35386E-002	5.52937E-002	8.49500E+003	1.29180E+002	3.13536E+002	1.12643E-002	1.12643E-002	2.16042E+005	9.80000E+001	8.70000E+001	0.00000E+000	1.52305E+002	9.16025E+001	5.14940E+001	1.00000E+002	3.50107E-001	4.52713E-002	0.00000E+000	6.50707E+001	8.08516E+000	5.53033E-001	1.17790E+002	5.40761E+001	3.44072E+001	7.39416E+001	7.41807E-001	6.96068E-001	3.85698E-002	6.50707E+001	-9.91404E+001	9.79685E-002	3.65187E+002	1.38489E+002
1.11497E+002	2.93701E+002	1.29252E+002	3.13640E+002	1.49287E+000	1.32901E+000	3.56600E+003	1.93524E+002	1.00000E+000	3.59000E+002	4.00000E+001	5.36380E+004	1.98404E+000	1.71377E+001	2.49995E-002	2.22556E-002	6.93977E-002	5.60154E-002	8.49500E+003	1.29180E+002	3.13535E+002	1.12643E-002	1.12643E-002	2.16042E+005	9.80000E+001	8.80000E+001	0.00000E+000	1.68229E+002	1.03044E+002	5.06856E+001	1.00000E+002	3.81863E-001	5.51189E-002	0.00000E+000	6.18403E+001	6.67051E+000	6.02507E-001	1.17790E+002	5.40761E+001	3.44072E+001	7.40534E+001	7.41807E-001	6.96068E-001	5.80668E-002	6.18403E+001	-1.21819E+002	9.79685E-002	3.65299E+002	1.38605E+002
1.21317E+002	2.71473E+002	1.29164E+002	3.13553E+002	1.53286E+000	1.20302E+000	3.06400E+003	1.86215E+002	1.00000E+000	3.60000E+002	4.20000E+001	5.37880E+004	1.84406E+000	1.64764E+001	2.76923E-002	2.17334E-002	8.65914E-002	5.51855E-002	8.49500E+003	1.29180E+002	3.13535E+002	1.12643E-002	1.12643E-002	2.16042E+005	9.80000E+001	8.90000E+001	0.00000E+000	1.63298E+002	8.61439E+001	5.07876E+001	1.00000E+002	3.56062E-001	6.55493E-002	0.00000E+000	6.99230E+001	6.93274E+000	6.25406E-001	1.17790E+002	5.40761E+001	3.44072E+001	7.41381E+001	7.41807E-001	6.96068E-001	1.20563E-001	3.61169E+002	1.07386E+002	9.79685E-002	3.65384E+002	1.38702E+002
1.20714E+002	2.73948E+002	1.29176E+002	3.13520E+002	1.44998E+000	1.18178E+000	2.89500E+003	1.69095E+002	1.00000E+000	3.61000E+002	4.30000E+001	5.39300E+004	1.71355E+000	1.65514E+001	2.69487E-002	2.19640E-002	7.43689E-002	5.11937E-002	8.49500E+003	1.29179E+002	3.13536E+002	1.12643E-002	1.12643E-002	2.16042E+005	9.80000E+001	9.00000E+001	0.00000E+000	1.77460E+002	7.22213E+001	3.55305E+001	1.00000E+002	3.39235E-001	5.65847E-002	0.00000E+000	7.18537E+001	5.06147E+000	8.81273E-001	1.17790E+002	5.40761E+001	3.44072E+001	7.42868E+001	7.41807E-001	6.96068E-001	1.01911E-001	3.63099E+002	1.31851E+002	9.79685E-002	3.65532E+002	1.38848E+002
1.04815E+002	2.81630E+002	1.29366E+002	3.13589E+002	1.71317E+000	1.34002E+000	3.87400E+003	2.15988E+002	1.00000E+000	3.62000E+002	4.20000E+001	5.40880E+004	2.29568E+000	1.67818E+001	2.75246E-002	2.15293E-002	9.60539E-002	6.04092E-002	8.49500E+003	1.29179E+002	3.13536E+002	1.12643E-002	1.12643E-002	2.16042E+005	9.80000E+001	9.10000E+001	0.00000E+000	1.84699E+002	7.28549E+001	3.52987E+001	1.00000E+002	3.48423E-001	4.84127E-002	0.00000E+000	7.22668E+001	4.24733E+000	9.07853E-001	1.17790E+002	5.40761E+001	3.44072E+001	7.44186E+001	7.41807E-001	6.96068E-001	1.22218E-001	3.63512E+002	1.07618E+002	9.79685E-002	3.65664E+002	1.38951E+002
1.12486E+002	1.85600E+002	1.29177E+002	3.13658E+002	1.50994E+000	1.33366E+000	2.28100E+003	1.93255E+002	1.00000E+000	3.63000E+002	6.10000E+001	5.42390E+004	2.01375E+000	1.36235E+001	3.16154E-002	2.79243E-002	8.98892E-002	7.14617E-002	8.49500E+003	1.29178E+002	3.13535E+002	1.12643E-002	1.12643E-002	2.16042E+005	9.80000E+001	9.20000E+001	0.00000E+000	1.12917E+002	6.22168E+001	1.66099E+001	1.00000E+002	2.28257E-001	1.10775E-001	0.00000E+000	5.95649E+001	5.67169E+000	8.86004E-001	1.17790E+002	5.40761E+001	3.44072E+001	7.45395E+001	7.41807E-001	6.96068E-001	6.19935E-002	5.95649E+001	-1.28101E+002	9.79685E-002	3.65785E+002	1.39103E+002
1.06671E+002	1.72121E+002	1.29126E+002	3.13561E+002	1.50095E+000	1.46196E+000	2.28800E+003	1.27927E+002	1.00000E+000	3.64000E+002	6.40000E+001	5.43870E+004	2.19433E+000	1.31195E+001	3.13790E-002	3.05638E-002	8.57474E-002	8.16718E-002	8.49500E+003	1.29178E+002	3.13536E+002	1.12643E-002	1.12643E-002	2.16042E+005	9.80000E+001	9.30000E+001	0.00000E+000	9.59982E+001	5.33105E+001	2.67142E+001	1.00000E+002	2.08895E-001	1.19025E-001	0.00000E+000	6.59440E+001	7.60538E+000	6.59724E-001	1.17790E+002	5.40761E+001	3.44072E+001	7.46950E+001	7.41807E-001	6.96068E-001	1.31598E-002	6.59440E+001	-7.37702E+001	9.79685E-002	3.65941E+002	1.39265E+002
1.15104E+002	1.59957E+002	1.29329E+002	3.13615E+002	1.33160E+000	1.22838E+000	1.62500E+003	1.35468E+002	1.00000E+000	3.65000E+002	6.50000E+001	5.45240E+004	1.63571E+000	1.26474E+001	3.30328E-002	3.04724E-002	6.63974E-002	5.78665E-002	8.49500E+003	1.29178E+002	3.13536E+002	1.12643E-002	1.12643E-002	2.16042E+005	9.80000E+001	9.40000E+001	0.00000E+000	8.44705E+001	6.56305E+001	4.01565E+001	3.00000E+002	2.24925E-001	7.20250E-002	0.00000E+000	5.62722E+001	1.76340E+001	3.37625E-001	1.17790E+002	5.40761E+001	3.44072E+001	7.48063E+001	7.41807E-001	6.96068E-001	4.03176E-002	5.62722E+001	-1.09662E+002	9.79685E-002	3.66052E+002	1.39345E+002
1.09120E+002	1.02042E+002	1.29052E+002	3.13434E+002	1.54157E+000	1.25602E+000	1.20300E+003	1.82711E+002	1.00000E+000	3.66000E+002	1.10000E+002	5.46940E+004	1.93624E+000	1.01016E+001	4.44457E-002	3.62129E-002	1.39842E-001	9.54664E-002	8.49500E+003	1.29178E+002	3.13537E+002	1.12643E-002	1.12643E-002	2.16042E+005	9.80000E+001	9.50000E+001	0.00000E+000	5.97447E+001	4.73098E+001	1.81568E+001	3.00000E+002	1.48467E-001	2.45394E-001	0.00000E+000	4.77563E+001	1.20273E+001	5.75322E-001	1.17790E+002	5.40761E+001	3.44072E+001	7.49050E+001	7.41807E-001	6.96068E-001	1.02069E-001	3.39002E+002	1.07588E+002	9.79685E-002	3.66150E+002	1.39485E+002
1.11065E+002	3.84941E+002	1.27993E+002	3.13209E+002	1.26761E+000	1.52968E+000	4.54900E+003	3.97718E+002	1.00000E+000	4.46000E+002	2.80000E+001	6.63210E+004	1.93904E+000	1.96199E+001	1.87944E-002	2.26800E-002	6.27594E-002	8.99716E-002	1.41380E+004	1.28007E+002	3.13249E+002	6.86397E-003	6.86397E-003	3.82133E+005	9.10000E+001	1.00000E+000	0.00000E+000	7.87312E+001	1.20529E+002	1.88086E+002	1.00000E+002	4.51495E-001	7.23187E-002	0.00000E+000	2.08004E+002	4.54049E+000	7.83701E-001	8.05483E+001	1.25741E+002	1.98708E+002	2.08035E+002	4.82557E-001	8.04555E-001	-9.36856E-002	-8.32417E+001	-1.15723E+002	-6.87211E-002	-8.32107E+001	-1.42841E+002
1.15320E+002	4.77203E+002	1.27965E+002	3.13330E+002	1.22956E+000	1.43623E+000	5.19100E+003	4.62259E+002	1.00000E+000	4.47000E+002	1.70000E+001	6.64530E+004	1.76594E+000	2.18450E+001	1.70657E-002	1.99342E-002	5.50074E-002	7.39810E-002	1.41380E+004	1.28007E+002	3.13249E+002	6.86397E-003	6.86397E-003	3.82133E+005	9.10000E+001	2.00000E+000	0.00000E+000	1.10869E+002	1.51124E+002	2.27090E+002	1.00000E+002	5.70754E-001	4.43962E-002	0.00000E+000	2.06861E+002	4.81742E+000	6.91466E-001	8.05483E+001	1.25741E+002	1.98708E+002	2.08276E+002	4.82557E-001	8.04555E-001	-7.75274E-002	-8.43850E+001	-1.34671E+002	-6.87211E-002	-8.29692E+001	-1.42593E+002
1.24316E+002	4.47657E+002	1.28020E+002	3.13201E+002	1.24122E+000	1.42045E+000	4.85900E+003	6.29993E+002	1.00000E+000	4.48000E+002	2.10000E+001	6.66070E+004	1.76309E+000	2.11579E+001	1.78063E-002	2.03776E-002	5.84989E-002	7.56813E-002	1.41380E+004	1.28006E+002	3.13249E+002	6.86397E-003	6.86397E-003	3.82133E+005	9.10000E+001	3.00000E+000	0.00000E+000	9.66902E+001	1.43440E+002	2.19241E+002	1.00000E+002	5.35679E-001	6.98159E-002	0.00000E+000	2.08414E+002	4.59409E+000	7.49442E-001	8.05483E+001	1.25741E+002	1.98708E+002	2.08519E+002	4.82557E-001	8.04555E-001	-6.73388E-002	-8.28320E+001	-1.43911E+002	-6.87211E-002	-8.27263E+001	-1.42361E+002
1.19824E+002	4.13048E+002	1.27950E+002	3.13289E+002	1.25422E+000	1.32664E+000	4.25500E+003	5.17865E+002	1.00000E+000	4.49000E+002	2.50000E+001	6.67660E+004	1.66390E+000	2.03236E+001	1.92275E-002	2.03378E-002	5.44543E-002	6.04754E-002	1.41380E+004	1.28007E+002	3.13249E+002	6.86397E-003	6.86397E-003	3.82133E+005	9.10000E+001	4.00000E+000	0.00000E+000	7.77331E+001	1.23305E+002	2.20347E+002	1.00000E+002	4.90334E-001	6.71631E-002	0.00000E+000	2.06535E+002	3.97736E+000	9.25052E-001	8.05483E+001	1.25741E+002	1.98708E+002	2.08701E+002	4.82557E-001	8.04555E-001	-2.80622E-002	2.06535E+002	1.06253E+002	-6.87211E-002	-8.25446E+001	-1.42166E+002
1.13197E+002	3.40469E+002	1.27999E+002	3.13266E+002	1.25840E+000	1.43575E+000	3.78100E+003	2.75608E+002	1.00000E+000	4.50000E+002	3.40000E+001	6.69070E+004	1.80674E+000	1.84518E+001	2.04651E-002	2.33493E-002	6.41420E-002	8.24002E-002	1.41380E+004	1.28007E+002	3.13247E+002	6.86397E-003	6.86397E-003	3.82133E+005	9.10000E+001	5.00000E+000	0.00000E+000	6.64658E+001	9.83565E+001	1.80231E+002	1.00000E+002	4.01575E-001	6.61651E-002	0.00000E+000	2.05386E+002	4.25851E+000	9.16537E-001	8.05483E+001	1.25741E+002	1.98708E+002	2.08929E+002	4.82557E-001	8.04555E-001	-6.58277E-002	2.05386E+002	1.42738E+002	-6.87211E-002	-8.23166E+001	-1.41947E+002
1.24277E+002	4.04363E+002	1.27950E+002	3.13284E+002	1.21856E+000	1.34527E+000	4.10600E+003	3.74407E+002	1.00000E+000	4.51000E+002	2.50000E+001	6.70460E+004	1.63929E+000	2.01088E+001	1.90168E-002	2.09942E-002	5.50354E-002	6.62717E-002	1.41380E+004	1.28007E+002	3.13248E+002	6.86397E-003	6.86397E-003	3.82133E+005	9.10000E+001	6.00000E+000	0.00000E+000	9.42964E+001	1.31722E+002	1.86095E+002	1.00000E+002	4.81178E-001	4.73644E-002	0.00000E+000	2.09773E+002	5.78176E+000	6.47801E-001	8.05483E+001	1.25741E+002	1.98708E+002	2.09169E+002	4.82557E-001	8.04555E-001	-4.94209E-002	2.09773E+002	1.30428E+002	-6.87211E-002	-8.20766E+001	-1.41699E+002
1.14991E+002	3.68795E+002	1.28019E+002	3.13135E+002	1.22756E+000	1.48031E+000	4.10200E+003	2.59281E+002	1.00000E+000	4.52000E+002	3.30000E+001	6.71930E+004	1.81718E+000	1.92040E+001	1.91666E-002	2.31130E-002	5.84626E-002	8.34255E-002	1.41380E+004	1.28006E+002	3.13248E+002	6.86397E-003	6.86397E-003	3.82133E+005	9.10000E+001	7.00000E+000	0.00000E+000	8.10349E+001	1.17838E+002	1.72175E+002	1.00000E+002	4.32955E-001	4.22245E-002	0.00000E+000	2.10025E+002	5.36378E+000	6.98622E-001	8.05483E+001	1.25741E+002	1.98708E+002	2.09422E+002	4.82557E-001	8.04555E-001	-9.33387E-002	-8.12204E+001	-1.14100E+002	-6.87211E-002	-8.18232E+001	-1.41459E+002
1.19073E+002	3.35841E+002	1.27970E+002	3.13255E+002	1.32107E+000	1.33960E+000	3.66300E+003	2.87785E+002	1.00000E+000	4.53000E+002	3.60000E+001	6.73330E+004	1.76971E+000	1.83260E+001	2.18277E-002	2.21338E-002	7.09564E-002	7.28555E-002	1.41380E+004	1.28006E+002	3.13248E+002	6.86397E-003	6.86397E-003	3.82133E+005	9.10000E+001	8.00000E+000	0.00000E+000	4.87241E+001	1.15527E+002	1.80481E+002	1.00000E+002	4.00842E-001	7.59290E-002	0.00000E+000	2.14664E+002	4.06400E+000	9.75751E-001	8.05483E+001	1.25741E+002	1.98708E+002	2.09612E+002	4.82557E-001	8.04555E-001	-6.96343E-003	2.14664E+002	9.42236E+001	-6.87211E-002	-8.16340E+001	-1.41260E+002
1.16511E+002	4.28083E+002	1.28026E+002	3.13273E+002	1.22249E+000	1.42785E+000	4.60100E+003	3.15654E+002	1.00000E+000	4.54000E+002	2.50000E+001	6.74700E+004	1.74554E+000	2.06902E+001	1.80227E-002	2.10503E-002	5.22179E-002	6.99717E-002	1.41380E+004	1.28006E+002	3.13249E+002	6.86397E-003	6.86397E-003	3.82133E+005	9.10000E+001	9.00000E+000	0.00000E+000	7.48725E+001	1.44943E+002	2.12476E+002	1.00000E+002	5.03522E-001	3.90613E-002	0.00000E+000	2.14639E+002	4.22236E+000	8.37973E-001	8.05483E+001	1.25741E+002	1.98708E+002	2.09804E+002	4.82557E-001	8.04555E-001	-7.74856E-002	-7.66069E+001	-1.26948E+002	-6.87211E-002	-8.14419E+001	-1.41076E+002
1.19359E+002	3.87750E+002	1.27998E+002	3.13282E+002	1.27840E+000	1.41910E+000	4.32500E+003	3.11776E+002	1.00000E+000	4.55000E+002	2.80000E+001	6.76100E+004	1.81418E+000	1.96914E+001	1.94390E-002	2.15784E-002	6.25250E-002	7.62673E-002	1.41380E+004	1.28005E+002	3.13248E+002	6.86397E-003	6.86397E-003	3.82133E+005	9.10000E+001	1.00000E+001	0.00000E+000	6.74415E+001	1.17691E+002	2.08556E+002	1.00000E+002	4.57888E-001	5.01453E-002	0.00000E+000	2.09179E+002	3.80205E+000	9.59844E-001	8.05483E+001	1.25741E+002	1.98708E+002	2.09997E+002	4.82557E-001	8.04555E-001	-5.21580E-002	2.09179E+002	1.32570E+002	-6.87211E-002	-8.12480E+001	-1.40878E+002
1.22710E+002	4.14266E+002	1.27996E+002	3.13226E+002	1.19399E+000	1.35334E+000	4.14400E+003	3.19627E+002	1.00000E+000	4.56000E+002	2.70000E+001	6.77600E+004	1.61587E+000	2.03535E+001	1.85477E-002	2.10232E-002	5.64072E-002	7.14956E-002	1.41380E+004	1.28005E+002	3.13249E+002	6.86397E-003	6.86397E-003	3.82133E+005	9.10000E+001	1.10000E+001	0.00000E+000	8.26897E+001	1.33581E+002	2.04607E+002	1.00000E+002	4.90514E-001	5.10924E-002	0.00000E+000	2.11448E+002	4.70318E+000	7.92702E-001	8.05483E+001	1.25741E+002	1.98708E+002	2.10189E+002	4.82557E-001	8.04555E-001	-6.25587E-002	2.11448E+002	1.45418E+002	-6.87211E-002	-8.10564E+001	-1.40687E+002
1.21425E+002	3.65984E+002	1.27990E+002	3.13282E+002	1.17550E+000	1.28832E+000	3.44600E+003	2.64955E+002	1.00000E+000	4.57000E+002	3.10000E+001	6.79030E+004	1.51442E+000	1.91307E+001	2.00246E-002	2.19466E-002	4.94899E-002	5.85248E-002	1.41380E+004	1.28004E+002	3.13249E+002	6.86397E-003	6.86397E-003	3.82133E+005	9.10000E+001	1.20000E+001	0.00000E+000	6.91764E+001	1.30478E+002	1.77947E+002	1.00000E+002	4.40226E-001	4.90391E-002	0.00000E+000	2.17144E+002	5.33987E+000	7.65638E-001	8.05483E+001	1.25741E+002	1.98708E+002	2.10411E+002	4.82557E-001	8.04555E-001	-4.57919E-002	2.17144E+002	1.34180E+002	-6.87211E-002	-8.08349E+001	-1.40463E+002
1.11860E+002	3.46610E+002	1.28015E+002	3.13204E+002	1.28505E+000	1.48106E+000	4.03100E+003	2.09743E+002	1.00000E+000	4.58000E+002	3.60000E+001	6.80420E+004	1.90323E+000	1.86175E+001	2.02401E-002	2.33274E-002	5.89646E-002	7.70606E-002	1.41380E+004	1.28005E+002	3.13249E+002	6.86397E-003	6.86397E-003	3.82133E+005	9.10000E+001	1.30000E+001	0.00000E+000	7.33619E+001	1.19846E+002	1.58965E+002	1.00000E+002	4.11056E-001	4.65153E-002	0.00000E+000	2.16119E+002	5.61946E+000	6.72683E-001	8.05483E+001	1.25741E+002	1.98708E+002	2.10548E+002	4.82557E-001	8.04555E-001	-7.08625E-002	-7.51262E+001	-1.32511E+002	-6.87211E-002	-8.06977E+001	-1.40331E+002
1.19986E+002	4.26467E+002	1.28006E+002	3.13145E+002	1.16589E+000	1.38294E+000	4.24900E+003	3.13777E+002	1.00000E+000	4.59000E+002	2.40000E+001	6.81590E+004	1.61236E+000	2.06511E+001	1.78861E-002	2.12159E-002	5.28560E-002	7.29830E-002	1.41380E+004	1.28005E+002	3.13248E+002	6.86397E-003	6.86397E-003	3.82133E+005	9.10000E+001	1.40000E+001	0.00000E+000	7.97798E+001	1.55178E+002	1.95240E+002	1.00000E+002	5.01890E-001	4.45254E-002	0.00000E+000	2.20721E+002	5.14597E+000	7.15485E-001	8.05483E+001	1.25741E+002	1.98708E+002	2.10695E+002	4.82557E-001	8.04555E-001	-8.51569E-002	-7.05241E+001	-1.12526E+002	-6.87211E-002	-8.05508E+001	-1.40184E+002
1.18998E+002	3.27699E+002	1.27942E+002	3.13060E+002	1.11255E+000	1.34562E+000	3.03100E+003	2.12367E+002	1.00000E+000	4.60000E+002	3.90000E+001	6.83100E+004	1.49708E+000	1.81025E+001	2.02082E-002	2.44416E-002	5.58338E-002	7.97500E-002	1.41380E+004	1.28005E+002	3.13249E+002	6.86397E-003	6.86397E-003	3.82133E+005	9.10000E+001	1.50000E+001	0.00000E+000	5.98727E+001	1.08487E+002	1.65875E+002	1.00000E+002	3.89276E-001	4.38912E-002	0.00000E+000	2.13742E+002	5.16177E+000	8.44539E-001	8.05483E+001	1.25741E+002	1.98708E+002	2.10818E+002	4.82557E-001	8.04555E-001	-9.48133E-002	-7.75034E+001	-1.08700E+002	-6.87211E-002	-8.04272E+001	-1.40051E+002
1.17067E+002	4.31159E+002	1.28024E+002	3.13255E+002	1.27501E+000	1.33701E+000	4.53800E+003	2.27472E+002	1.00000E+000	4.61000E+002	2.40000E+001	6.84360E+004	1.70469E+000	2.07644E+001	1.89269E-002	1.98473E-002	5.04574E-002	5.50911E-002	1.41380E+004	1.28004E+002	3.13249E+002	6.86397E-003	6.86397E-003	3.82133E+005	9.10000E+001	1.60000E+001	0.00000E+000	8.99426E+001	1.55185E+002	1.93873E+002	1.00000E+002	5.12559E-001	2.66036E-002	0.00000E+000	2.19611E+002	5.47237E+000	6.51034E-001	8.05483E+001	1.25741E+002	1.98708E+002	2.10966E+002	4.82557E-001	8.04555E-001	-2.37372E-002	2.19611E+002	1.15154E+002	-6.87211E-002	-8.02793E+001	-1.39913E+002
1.27850E+002	4.08116E+002	1.28043E+002	3.13292E+002	1.20855E+000	1.40145E+000	4.27100E+003	4.17477E+002	1.00000E+000	4.62000E+002	3.00000E+001	6.85880E+004	1.69372E+000	2.02019E+001	1.84927E-002	2.14443E-002	5.90031E-002	7.82255E-002	1.41380E+004	1.28004E+002	3.13249E+002	6.86397E-003	6.86397E-003	3.82133E+005	9.10000E+001	1.70000E+001	0.00000E+000	8.77067E+001	1.41580E+002	1.93424E+002	1.00000E+002	4.93267E-001	6.82522E-002	0.00000E+000	2.15509E+002	5.30812E+000	6.91840E-001	8.05483E+001	1.25741E+002	1.98708E+002	2.11117E+002	4.82557E-001	8.04555E-001	-7.39070E-002	-7.57368E+001	-1.29903E+002	-6.87211E-002	-8.01289E+001	-1.39765E+002
1.11861E+002	4.03733E+002	1.27996E+002	3.13204E+002	1.26812E+000	1.47605E+000	4.62500E+003	6.27409E+002	1.00000E+000	4.63000E+002	2.70000E+001	6.87350E+004	1.87180E+000	2.00931E+001	1.86467E-002	2.17042E-002	6.73584E-002	9.02458E-002	1.41380E+004	1.28004E+002	3.13249E+002	6.86397E-003	6.86397E-003	3.82133E+005	9.10000E+001	1.80000E+001	0.00000E+000	7.69993E+001	1.46414E+002	1.90416E+002	1.00000E+002	4.82685E-001	7.45430E-002	0.00000E+000	2.19678E+002	4.82881E+000	7.30827E-001	8.05483E+001	1.25741E+002	1.98708E+002	2.11188E+002	4.82557E-001	8.04555E-001	-7.57716E-002	-7.15671E+001	-1.23741E+002	-6.87211E-002	-8.00573E+001	-1.39688E+002
1.14279E+002	4.37567E+002	1.28042E+002	3.13233E+002	1.21358E+000	1.42099E+000	4.65300E+003	3.46706E+002	1.00000E+000	4.64000E+002	2.50000E+001	6.88740E+004	1.72449E+000	2.09181E+001	1.77911E-002	2.08317E-002	5.34678E-002	7.20797E-002	1.41380E+004	1.28004E+002	3.13249E+002	6.86397E-003	6.86397E-003	3.82133E+005	9.10000E+001	1.90000E+001	0.00000E+000	8.14536E+001	1.46284E+002	2.16660E+002	1.00000E+002	5.17786E-001	4.97188E-002	0.00000E+000	2.14924E+002	4.32891E+000	8.12767E-001	8.05483E+001	1.25741E+002	1.98708E+002	2.11296E+002	4.82557E-001	8.04555E-001	-7.87254E-002	-7.63215E+001	-1.25332E+002	-6.87211E-002	-7.99494E+001	-1.39587E+002
1.22892E+002	3.76247E+002	1.27967E+002	3.13276E+002	1.14249E+000	1.38677E+000	3.69200E+003	3.77868E+002	1.00000E+000	4.65000E+002	3.10000E+001	6.90230E+004	1.58438E+000	1.93971E+001	1.88028E-002	2.28231E-002	5.89901E-002	8.53124E-002	1.41380E+004	1.28005E+002	3.13248E+002	6.86397E-003	6.86397E-003	3.82133E+005	9.10000E+001	2.00000E+001	0.00000E+000	7.22501E+001	1.31789E+002	1.83277E+002	1.00000E+002	4.51544E-001	7.82484E-002	0.00000E+000	2.17029E+002	5.15500E+000	7.66217E-001	8.05483E+001	1.25741E+002	1.98708E+002	2.11355E+002	4.82557E-001	8.04555E-001	-9.65805E-002	-7.42163E+001	-1.03398E+002	-6.87211E-002	-7.98901E+001	-1.39515E+002
1.21437E+002	4.09454E+002	1.27929E+002	3.13236E+002	1.28739E+000	1.36113E+000	4.42700E+003	5.05749E+002	1.00000E+000	4.66000E+002	2.30000E+001	6.91690E+004	1.75230E+000	2.02350E+001	1.93488E-002	2.04572E-002	6.21235E-002	6.90514E-002	1.41380E+004	1.28005E+002	3.13248E+002	6.86397E-003	6.86397E-003	3.82133E+005	9.10000E+001	2.10000E+001	0.00000E+000	7.54865E+001	1.33992E+002	2.15175E+002	1.00000E+002	4.94382E-001	6.48398E-002	0.00000E+000	2.12872E+002	4.10555E+000	8.78587E-001	8.05483E+001	1.25741E+002	1.98708E+002	2.11426E+002	4.82557E-001	8.04555E-001	-2.78452E-002	2.12872E+002	1.12382E+002	-6.87211E-002	-7.98198E+001	-1.39439E+002
1.14662E+002	4.38399E+002	1.28026E+002	3.13229E+002	1.19456E+000	1.45728E+000	4.69200E+003	3.27898E+002	1.00000E+000	4.67000E+002	2.20000E+001	6.93080E+004	1.74080E+000	2.09380E+001	1.74393E-002	2.12747E-002	5.33870E-002	7.78984E-002	1.41380E+004	1.28005E+002	3.13247E+002	6.86397E-003	6.86397E-003	3.82133E+005	9.10000E+001	2.20000E+001	0.00000E+000	8.77975E+001	1.59413E+002	2.00769E+002	1.00000E+002	5.22837E-001	4.03717E-002	0.00000E+000	2.20653E+002	5.13049E+000	6.82926E-001	8.05483E+001	1.25741E+002	1.98708E+002	2.11572E+002	4.82557E-001	8.04555E-001	-9.90714E-002	-7.05925E+001	-9.69231E+001	-6.87211E-002	-7.96733E+001	-1.39308E+002
1.22270E+002	3.69115E+002	1.28044E+002	3.13310E+002	1.20779E+000	1.45291E+000	3.98900E+003	2.22158E+002	1.00000E+000	4.68000E+002	4.20000E+001	6.94720E+004	1.75481E+000	1.92124E+001	1.91232E-002	2.30041E-002	5.21985E-002	7.37808E-002	1.41380E+004	1.28005E+002	3.13247E+002	6.86397E-003	6.86397E-003	3.82133E+005	9.10000E+001	2.30000E+001	0.00000E+000	7.62291E+001	1.26611E+002	1.75053E+002	1.00000E+002	4.40834E-001	4.05935E-002	0.00000E+000	2.16189E+002	5.30560E+000	7.16217E-001	8.05483E+001	1.25741E+002	1.98708E+002	2.11703E+002	4.82557E-001	8.04555E-001	-9.21234E-002	-7.50561E+001	-1.09308E+002	-6.87211E-002	-7.95427E+001	-1.39179E+002
1.17521E+002	4.16784E+002	1.28030E+002	3.13274E+002	1.22955E+000	1.43931E+000	4.54100E+003	3.53184E+002	1.00000E+000	4.69000E+002	3.60000E+001	6.96110E+004	1.76971E+000	2.04153E+001	1.82462E-002	2.13589E-002	5.45704E-002	7.35194E-002	1.41380E+004	1.28005E+002	3.13246E+002	6.86397E-003	6.86397E-003	3.82133E+005	9.10000E+001	2.40000E+001	0.00000E+000	8.47450E+001	1.32213E+002	2.09117E+002	1.00000E+002	4.96505E-001	4.69236E-002	0.00000E+000	2.11768E+002	4.42392E+000	8.05059E-001	8.05483E+001	1.25741E+002	1.98708E+002	2.11801E+002	4.82557E-001	8.04555E-001	-7.85946E-002	-7.94775E+001	-1.28626E+002	-6.87211E-002	-7.94448E+001	-1.39080E+002
1.28941E+002	4.17096E+002	1.28048E+002	3.13234E+002	1.13365E+000	1.44139E+000	4.20700E+003	3.72416E+002	1.00000E+000	4.70000E+002	3.80000E+001	6.97600E+004	1.63404E+000	2.04229E+001	1.74781E-002	2.22226E-002	4.76034E-002	7.47185E-002	1.41380E+004	1.28006E+002	3.13247E+002	6.86397E-003	6.86397E-003	3.82133E+005	9.10000E+001	2.50000E+001	0.00000E+000	7.14713E+001	1.42571E+002	2.10679E+002	1.00000E+002	4.94580E-001	4.97812E-002	0.00000E+000	2.16880E+002	4.31260E+000	8.57998E-001	8.05483E+001	1.25741E+002	1.98708E+002	2.11930E+002	4.82557E-001	8.04555E-001	-1.19507E-001	-7.43657E+001	-7.61894E+001	-6.87211E-002	-7.93156E+001	-1.38954E+002
1.16481E+002	4.36326E+002	1.28003E+002	3.13163E+002	1.30419E+000	1.40237E+000	4.90000E+003	5.46221E+002	1.00000E+000	4.71000E+002	3.50000E+001	6.99010E+004	1.82895E+000	2.08884E+001	1.86312E-002	2.00338E-002	7.04938E-002	8.10823E-002	1.41380E+004	1.28007E+002	3.13247E+002	6.86397E-003	6.86397E-003	3.82133E+005	9.10000E+001	2.60000E+001	0.00000E+000	9.27213E+001	1.56810E+002	2.00105E+002	1.00000E+002	5.24920E-001	9.19544E-002	0.00000E+000	2.19548E+002	5.21010E+000	6.58063E-001	8.05483E+001	1.25741E+002	1.98708E+002	2.12022E+002	4.82557E-001	8.04555E-001	-3.62742E-002	2.19548E+002	1.27219E+002	-6.87211E-002	-7.92236E+001	-1.38856E+002
1.22415E+002	4.02991E+002	1.28012E+002	3.13203E+002	1.27028E+000	1.38482E+000	4.36800E+003	4.32392E+002	1.00000E+000	4.72000E+002	3.80000E+001	7.00420E+004	1.75910E+000	2.00746E+001	1.92202E-002	2.09532E-002	6.16180E-002	7.26041E-002	1.41380E+004	1.28007E+002	3.13247E+002	6.86397E-003	6.86397E-003	3.82133E+005	9.10000E+001	2.70000E+001	0.00000E+000	7.82721E+001	1.21353E+002	2.10889E+002	1.00000E+002	4.77898E-001	7.34200E-002	0.00000E+000	2.10175E+002	4.08629E+000	8.88670E-001	8.05483E+001	1.25741E+002	1.98708E+002	2.12158E+002	4.82557E-001	8.04555E-001	-4.31392E-002	2.10175E+002	1.24581E+002	-6.87211E-002	-7.90876E+001	-1.38721E+002
1.22744E+002	3.52886E+002	1.27898E+002	3.13232E+002	1.26243E+000	1.27337E+000	3.52000E+003	5.41397E+002	1.00000E+000	4.73000E+002	4.30000E+001	7.01940E+004	1.60754E+000	1.87853E+001	2.12782E-002	2.14627E-002	7.66843E-002	7.79621E-002	1.41380E+004	1.28007E+002	3.13247E+002	6.86397E-003	6.86397E-003	3.82133E+005	9.10000E+001	2.80000E+001	0.00000E+000	6.36600E+001	1.22707E+002	1.80370E+002	1.00000E+002	4.27163E-001	1.30332E-001	0.00000E+000	2.17009E+002	4.82514E+000	8.38359E-001	8.05483E+001	1.25741E+002	1.98708E+002	2.12294E+002	4.82557E-001	8.04555E-001	-4.31542E-003	2.17009E+002	9.40672E+001	-6.87211E-002	-7.89511E+001	-1.38566E+002
1.11786E+002	4.39052E+002	1.27964E+002	3.13231E+002	1.25751E+000	1.48492E+000	5.02200E+003	4.18648E+002	1.00000E+000	4.74000E+002	3.10000E+001	7.03250E+004	1.86730E+000	2.09536E+001	1.77449E-002	2.09538E-002	6.20646E-002	8.54344E-002	1.41380E+004	1.28007E+002	3.13247E+002	6.86397E-003	6.86397E-003	3.82133E+005	9.10000E+001	2.90000E+001	0.00000E+000	8.87495E+001	1.54369E+002	2.06716E+002	1.00000E+002	5.24790E-001	5.18655E-002	0.00000E+000	2.18652E+002	4.75797E+000	7.11789E-001	8.05483E+001	1.25741E+002	1.98708E+002	2.12412E+002	4.82557E-001	8.04555E-001	-8.29205E-002	-7.25932E+001	-1.17039E+002	-6.87211E-002	-7.88337E+001	-1.38459E+002
1.20744E+002	3.92581E+002	1.27985E+002	3.13236E+002	1.21219E+000	1.41334E+000	4.14800E+003	3.14565E+002	1.00000E+000	4.75000E+002	3.90000E+001	7.04730E+004	1.71323E+000	1.98137E+001	1.88214E-002	2.19445E-002	5.32989E-002	7.11190E-002	1.41380E+004	1.28007E+002	3.13249E+002	6.86397E-003	6.86397E-003	3.82133E+005	9.10000E+001	3.00000E+001	0.00000E+000	7.50827E+001	1.32104E+002	2.01650E+002	1.00000E+002	4.76255E-001	4.92156E-002	0.00000E+000	2.15144E+002	4.49151E+000	8.29659E-001	8.05483E+001	1.25741E+002	1.98708E+002	2.12582E+002	4.82557E-001	8.04555E-001	-7.66124E-002	-7.61018E+001	-1.27374E+002	-6.87211E-002	-7.86633E+001	-1.38291E+002
1.19328E+002	3.77204E+002	1.27968E+002	3.13161E+002	1.22672E+000	1.34476E+000	3.84800E+003	3.62299E+002	1.00000E+000	4.76000E+002	4.40000E+001	7.06170E+004	1.64965E+000	1.94217E+001	1.97756E-002	2.16784E-002	5.67785E-002	6.74542E-002	1.41380E+004	1.28007E+002	3.13249E+002	6.86397E-003	6.86397E-003	3.82133E+005	9.10000E+001	3.10000E+001	0.00000E+000	7.57715E+001	1.26699E+002	1.83120E+002	1.00000E+002	4.49578E-001	4.57553E-002	0.00000E+000	2.15992E+002	5.10516E+000	7.57852E-001	8.05483E+001	1.25741E+002	1.98708E+002	2.12684E+002	4.82557E-001	8.04555E-001	-4.59031E-002	2.15992E+002	1.33140E+002	-6.87211E-002	-7.85615E+001	-1.38188E+002
1.27083E+002	3.85508E+002	1.28055E+002	3.13323E+002	1.18665E+000	1.33218E+000	3.78300E+003	4.41099E+002	1.00000E+000	4.77000E+002	4.10000E+001	7.07640E+004	1.58083E+000	1.96344E+001	1.92932E-002	2.16593E-002	5.25233E-002	6.51585E-002	1.41380E+004	1.28007E+002	3.13248E+002	6.86397E-003	6.86397E-003	3.82133E+005	9.10000E+001	3.20000E+001	0.00000E+000	7.34930E+001	1.30865E+002	1.97140E+002	1.00000E+002	4.67739E-001	6.53223E-002	0.00000E+000	2.15873E+002	4.73781E+000	8.23598E-001	8.05483E+001	1.25741E+002	1.98708E+002	2.12825E+002	4.82557E-001	8.04555E-001	-5.77784E-002	2.15873E+002	1.44940E+002	-6.87211E-002	-7.84204E+001	-1.38058E+002
1.23441E+002	4.17436E+002	1.28024E+002	3.13226E+002	1.21671E+000	1.40643E+000	4.40700E+003	5.74374E+002	1.00000E+000	4.78000E+002	3.50000E+001	7.09110E+004	1.71122E+000	2.04313E+001	1.83280E-002	2.11859E-002	6.37478E-002	8.41917E-002	1.41380E+004	1.28007E+002	3.13247E+002	6.86397E-003	6.86397E-003	3.82133E+005	9.10000E+001	3.30000E+001	0.00000E+000	8.37468E+001	1.36037E+002	2.06328E+002	1.00000E+002	4.96652E-001	8.86879E-002	0.00000E+000	2.14536E+002	4.59645E+000	7.86533E-001	8.05483E+001	1.25741E+002	1.98708E+002	2.12952E+002	4.82557E-001	8.04555E-001	-7.23274E-002	-7.67097E+001	-1.32549E+002	-6.87211E-002	-7.82932E+001	-1.37928E+002
1.24506E+002	4.34143E+002	1.27998E+002	3.13222E+002	1.21425E+000	1.37621E+000	4.48300E+003	4.96329E+002	1.00000E+000	4.79000E+002	3.30000E+001	7.10550E+004	1.67106E+000	2.08361E+001	1.81352E-002	2.05542E-002	5.88267E-002	7.46788E-002	1.41380E+004	1.28006E+002	3.13247E+002	6.86397E-003	6.86397E-003	3.82133E+005	9.10000E+001	3.40000E+001	0.00000E+000	7.79166E+001	1.49647E+002	2.12506E+002	1.00000E+002	5.12780E-001	7.21422E-002	0.00000E+000	2.18755E+002	4.43853E+000	8.07584E-001	8.05483E+001	1.25741E+002	1.98708E+002	2.13069E+002	4.82557E-001	8.04555E-001	-6.25232E-002	-7.24902E+001	-1.38557E+002	-6.87211E-002	-7.81762E+001	-1.37807E+002
1.28214E+002	4.29777E+002	1.28014E+002	3.13278E+002	1.17256E+000	1.27287E+000	3.99100E+003	4.88182E+002	1.00000E+000	4.80000E+002	3.80000E+001	7.12040E+004	1.49252E+000	2.07311E+001	1.85607E-002	2.01486E-002	5.24161E-002	6.11072E-002	1.41380E+004	1.28007E+002	3.13247E+002	6.86397E-003	6.86397E-003	3.82133E+005	9.10000E+001	3.50000E+001	0.00000E+000	7.61773E+001	1.59466E+002	2.23038E+002	1.00000E+002	5.34303E-001	5.65613E-002	0.00000E+000	2.20263E+002	4.55861E+000	8.33371E-001	8.05483E+001	1.25741E+002	1.98708E+002	2.13152E+002	4.82557E-001	8.04555E-001	-4.10206E-002	2.20263E+002	1.32583E+002	-6.87211E-002	-7.80935E+001	-1.37726E+002
1.14800E+002	4.08470E+002	1.28023E+002	3.13313E+002	1.26099E+000	1.47279E+000	4.65400E+003	4.88391E+002	1.00000E+000	4.81000E+002	3.80000E+001	7.13490E+004	1.85717E+000	2.02106E+001	1.84840E-002	2.15888E-002	5.91842E-002	7.95716E-002	1.41380E+004	1.28006E+002	3.13249E+002	6.86397E-003	6.86397E-003	3.82133E+005	9.10000E+001	3.60000E+001	0.00000E+000	8.59379E+001	1.33864E+002	2.00930E+002	1.00000E+002	4.90566E-001	5.62927E-002	0.00000E+000	2.14427E+002	4.64746E+000	7.56977E-001	8.05483E+001	1.25741E+002	1.98708E+002	2.13270E+002	4.82557E-001	8.04555E-001	-7.74786E-002	-7.68186E+001	-1.27166E+002	-6.87211E-002	-7.79756E+001	-1.37609E+002
1.28192E+002	4.07982E+002	1.28016E+002	3.13268E+002	1.19406E+000	1.36890E+000	4.12800E+003	3.23364E+002	1.00000E+000	4.82000E+002	3.80000E+001	7.14980E+004	1.63455E+000	2.01986E+001	1.85847E-002	2.13061E-002	5.34758E-002	6.91447E-002	1.41380E+004	1.28006E+002	3.13249E+002	6.86397E-003	6.86397E-003	3.82133E+005	9.10000E+001	3.70000E+001	0.00000E+000	7.74939E+001	1.26668E+002	2.07704E+002	1.00000E+002	4.79620E-001	5.38730E-002	0.00000E+000	2.13286E+002	4.34457E+000	8.59795E-001	8.05483E+001	1.25741E+002	1.98708E+002	2.13398E+002	4.82557E-001	8.04555E-001	-6.82194E-002	-7.79594E+001	-1.38117E+002	-6.87211E-002	-7.78471E+001	-1.37480E+002
1.16112E+002	4.22529E+002	1.28042E+002	3.13205E+002	1.19327E+000	1.41219E+000	4.39500E+003	4.78454E+002	1.00000E+000	4.84000E+002	3.70000E+001	7.17800E+004	1.68512E+000	2.05555E+001	1.79994E-002	2.13016E-002	5.95629E-002	8.22050E-002	1.41380E+004	1.28005E+002	3.13248E+002	6.86397E-003	6.86397E-003	3.82133E+005	9.10000E+001	3.80000E+001	0.00000E+000	9.04486E+001	1.35527E+002	2.08199E+002	1.00000E+002	5.06236E-001	7.66367E-002	0.00000E+000	2.13528E+002	4.76989E+000	7.58968E-001	8.05483E+001	1.25741E+002	1.98708E+002	2.13572E+002	4.82557E-001	8.04555E-001	-8.40231E-002	-7.77180E+001	-1.20970E+002	-6.87211E-002	-7.76736E+001	-1.37311E+002
1.00316E+002	2.80698E+002	1.28000E+002	3.13197E+002	1.35752E+000	1.59099E+000	3.65500E+003	2.93831E+002	1.00000E+000	4.85000E+002	6.20000E+001	7.19550E+004	2.15980E+000	1.67540E+001	2.24545E-002	2.63162E-002	6.65562E-002	8.98594E-002	1.41380E+004	1.28005E+002	3.13248E+002	6.86397E-003	6.86397E-003	3.82133E+005	9.10000E+001	3.90000E+001	0.00000E+000	6.28200E+001	9.36086E+001	1.30858E+002	1.00000E+002	3.35326E-001	5.20436E-002	0.00000E+000	2.15925E+002	5.91194E+000	6.71486E-001	8.05483E+001	1.25741E+002	1.98708E+002	2.13671E+002	4.82557E-001	8.04555E-001	-7.91804E-002	-7.53203E+001	-1.23834E+002	-6.87211E-002	-7.75749E+001	-1.37206E+002
1.24660E+002	3.73632E+002	1.28027E+002	3.13143E+002	1.27031E+000	1.43731E+000	4.18100E+003	4.15459E+002	1.00000E+000	4.86000E+002	4.40000E+001	7.20880E+004	1.82583E+000	1.93296E+001	1.96458E-002	2.22286E-002	6.81189E-002	8.63275E-002	1.41380E+004	1.28005E+002	3.13249E+002	6.86397E-003	6.86397E-003	3.82133E+005	9.10000E+001	4.00000E+001	0.00000E+000	7.47647E+001	1.15379E+002	1.90260E+002	1.00000E+002	4.43112E-001	6.45397E-002	0.00000E+000	2.12716E+002	4.42904E+000	8.38033E-001	8.05483E+001	1.25741E+002	1.98708E+002	2.13772E+002	4.82557E-001	8.04555E-001	-6.16793E-002	-7.85295E+001	-1.45471E+002	-6.87211E-002	-7.74738E+001	-1.37110E+002
1.23908E+002	4.02995E+002	1.28014E+002	3.13252E+002	1.31238E+000	1.40587E+000	4.56800E+003	5.08238E+002	1.00000E+000	4.87000E+002	3.80000E+001	7.22290E+004	1.84504E+000	2.00747E+001	1.94177E-002	2.08009E-002	6.53597E-002	7.45333E-002	1.41380E+004	1.28005E+002	3.13249E+002	6.86397E-003	6.86397E-003	3.82133E+005	9.10000E+001	4.10000E+001	0.00000E+000	7.67982E+001	1.35482E+002	2.02582E+002	1.00000E+002	4.83373E-001	6.93056E-002	0.00000E+000	2.17009E+002	4.36883E+000	8.12798E-001	8.05483E+001	1.25741E+002	1.98708E+002	2.13878E+002	4.82557E-001	8.04555E-001	-3.43924E-002	2.17009E+002	1.22847E+002	-6.87211E-002	-7.73679E+001	-1.37000E+002
1.16966E+002	4.41017E+002	1.28017E+002	3.13290E+002	1.24630E+000	1.41904E+000	4.80500E+003	4.92040E+002	1.00000E+000	4.88000E+002	3.40000E+001	7.23730E+004	1.76855E+000	2.10004E+001	1.79794E-002	2.04714E-002	6.02798E-002	7.72651E-002	1.41380E+004	1.28004E+002	3.13249E+002	6.86397E-003	6.86397E-003	3.82133E+005	9.10000E+001	4.20000E+001	0.00000E+000	9.35955E+001	1.35481E+002	2.22659E+002	1.00000E+002	5.26439E-001	5.90458E-002	0.00000E+000	2.11954E+002	4.30498E+000	8.04255E-001	8.05483E+001	1.25741E+002	1.98708E+002	2.14011E+002	4.82557E-001	8.04555E-001	-6.48090E-002	-7.92912E+001	-1.42998E+002	-6.87211E-002	-7.72348E+001	-1.36867E+002
1.13164E+002	4.13102E+002	1.27993E+002	3.13252E+002	1.25456E+000	1.48558E+000	4.71500E+003	3.92040E+002	1.00000E+000	4.89000E+002	3.80000E+001	7.25220E+004	1.86375E+000	2.03249E+001	1.82705E-002	2.16349E-002	5.93432E-002	8.19573E-002	1.41380E+004	1.28004E+002	3.13248E+002	6.86397E-003	6.86397E-003	3.82133E+005	9.10000E+001	4.30000E+001	0.00000E+000	9.12907E+001	1.33503E+002	1.99278E+002	1.00000E+002	4.94691E-001	5.56459E-002	0.00000E+000	2.14293E+002	4.84902E+000	7.20802E-001	8.05483E+001	1.25741E+002	1.98708E+002	2.14119E+002	4.82557E-001	8.04555E-001	-8.43102E-002	-7.69526E+001	-1.19881E+002	-6.87211E-002	-7.71267E+001	-1.36756E+002
1.16287E+002	4.27750E+002	1.28024E+002	3.13323E+002	1.21188E+000	1.42785E+000	4.56500E+003	2.13807E+002	1.00000E+000	4.90000E+002	3.50000E+001	7.26620E+004	1.73038E+000	2.06821E+001	1.79365E-002	2.11331E-002	4.70478E-002	6.38254E-002	1.41380E+004	1.28004E+002	3.13248E+002	6.86397E-003	6.86397E-003	3.82133E+005	9.10000E+001	4.40000E+001	0.00000E+000	7.99559E+001	1.22960E+002	2.28178E+002	1.00000E+002	5.01519E-001	3.18963E-002	0.00000E+000	2.11024E+002	3.75464E+000	9.46068E-001	8.05483E+001	1.25741E+002	1.98708E+002	2.14229E+002	4.82557E-001	8.04555E-001	-8.18163E-002	-8.02216E+001	-1.25879E+002	-6.87211E-002	-7.70166E+001	-1.36650E+002
1.18275E+002	3.95825E+002	1.27975E+002	3.13228E+002	1.22405E+000	1.43763E+000	4.28600E+003	4.59752E+002	1.00000E+000	4.91000E+002	3.90000E+001	7.28040E+004	1.75972E+000	1.98954E+001	1.86970E-002	2.19594E-002	6.57322E-002	8.95498E-002	1.41380E+004	1.28004E+002	3.13248E+002	6.86397E-003	6.86397E-003	3.82133E+005	9.10000E+001	4.50000E+001	0.00000E+000	8.17431E+001	1.18015E+002	2.10294E+002	1.00000E+002	4.77444E-001	9.49652E-002	0.00000E+000	2.10864E+002	4.17206E+000	8.78688E-001	8.05483E+001	1.25741E+002	1.98708E+002	2.14344E+002	4.82557E-001	8.04555E-001	-8.02431E-002	-8.03816E+001	-1.27741E+002	-6.87211E-002	-7.69016E+001	-1.36528E+002
1.22067E+002	3.84746E+002	1.28002E+002	3.13194E+002	1.17531E+000	1.42977E+000	3.98600E+003	4.41122E+002	1.00000E+000	4.92000E+002	4.10000E+001	7.29590E+004	1.68042E+000	1.96150E+001	1.86158E-002	2.26463E-002	5.95739E-002	8.65980E-002	1.41380E+004	1.28004E+002	3.13246E+002	6.86397E-003	6.86397E-003	3.82133E+005	9.10000E+001	4.60000E+001	0.00000E+000	7.77668E+001	1.15209E+002	2.05528E+002	1.00000E+002	4.63914E-001	7.43869E-002	0.00000E+000	2.11354E+002	4.26210E+000	8.91905E-001	8.05483E+001	1.25741E+002	1.98708E+002	2.14451E+002	4.82557E-001	8.04555E-001	-9.76800E-002	-7.98918E+001	-1.07821E+002	-6.87211E-002	-7.67949E+001	-1.36427E+002
1.19069E+002	4.06146E+002	1.28126E+002	3.13316E+002	1.23891E+000	1.39401E+000	4.33600E+003	4.17048E+002	1.00000E+000	4.93000E+002	3.50000E+001	7.30910E+004	1.72704E+000	2.01531E+001	1.88146E-002	2.11699E-002	6.00923E-002	7.52076E-002	1.41380E+004	1.28004E+002	3.13246E+002	6.86397E-003	6.86397E-003	3.82133E+005	9.10000E+001	4.70000E+001	0.00000E+000	8.42166E+001	1.33239E+002	2.05742E+002	1.00000E+002	4.93239E-001	6.55295E-002	0.00000E+000	2.15277E+002	4.61356E+000	7.90007E-001	8.05483E+001	1.25741E+002	1.98708E+002	2.14551E+002	4.82557E-001	8.04555E-001	-5.89077E-002	2.15277E+002	1.45484E+002	-6.87211E-002	-7.66943E+001	-1.36344E+002
1.18573E+002	4.42066E+002	1.28031E+002	3.13189E+002	1.20762E+000	1.34982E+000	4.46100E+003	4.43821E+002	1.00000E+000	4.94000E+002	3.20000E+001	7.32320E+004	1.63007E+000	2.10254E+001	1.80807E-002	2.02097E-002	5.56252E-002	6.86767E-002	1.41380E+004	1.28004E+002	3.13247E+002	6.86397E-003	6.86397E-003	3.82133E+005	9.10000E+001	4.80000E+001	0.00000E+000	8.34538E+001	1.44907E+002	2.24091E+002	1.00000E+002	5.27028E-001	5.89628E-002	0.00000E+000	2.16717E+002	4.30300E+000	8.35073E-001	8.05483E+001	1.25741E+002	1.98708E+002	2.14652E+002	4.82557E-001	8.04555E-001	-5.56013E-002	2.16717E+002	1.43575E+002	-6.87211E-002	-7.65932E+001	-1.36230E+002
1.08233E+002	3.46750E+002	1.28031E+002	3.13339E+002	1.25090E+000	1.50962E+000	4.00900E+003	3.57887E+002	1.00000E+000	4.95000E+002	4.30000E+001	7.33850E+004	1.88839E+000	1.86212E+001	1.97563E-002	2.38425E-002	6.67527E-002	9.57406E-002	1.41380E+004	1.28004E+002	3.13245E+002	6.86397E-003	6.86397E-003	3.82133E+005	9.10000E+001	4.90000E+001	0.00000E+000	7.83428E+001	1.25256E+002	1.70414E+002	1.00000E+002	4.36486E-001	7.30224E-002	0.00000E+000	2.19089E+002	5.54594E+000	6.83468E-001	8.05483E+001	1.25741E+002	1.98708E+002	2.14738E+002	4.82557E-001	8.04555E-001	-9.37223E-002	-7.21567E+001	-1.04601E+002	-6.87211E-002	-7.65075E+001	-1.36141E+002
1.25111E+002	3.90910E+002	1.27978E+002	3.13262E+002	1.22841E+000	1.35275E+000	4.01900E+003	4.45439E+002	1.00000E+000	4.96000E+002	4.10000E+001	7.35240E+004	1.66172E+000	1.97714E+001	1.93769E-002	2.13382E-002	6.33956E-002	7.61759E-002	1.41380E+004	1.28003E+002	3.13246E+002	6.86397E-003	6.86397E-003	3.82133E+005	9.10000E+001	5.00000E+001	0.00000E+000	7.78548E+001	1.29858E+002	1.91275E+002	1.00000E+002	4.65110E-001	8.12014E-002	0.00000E+000	2.17525E+002	4.89592E+000	7.73246E-001	8.05483E+001	1.25741E+002	1.98708E+002	2.14788E+002	4.82557E-001	8.04555E-001	-4.81715E-002	2.17525E+002	1.36928E+002	-6.87211E-002	-7.64572E+001	-1.36084E+002
1.11434E+002	3.68525E+002	1.28027E+002	3.13229E+002	1.29373E+000	1.46765E+000	4.28500E+003	3.05529E+002	1.00000E+000	4.97000E+002	4.40000E+001	7.36790E+004	1.89875E+000	1.91970E+001	1.97637E-002	2.24206E-002	5.59291E-002	7.08674E-002	1.41380E+004	1.28003E+002	3.13245E+002	6.86397E-003	6.86397E-003	3.82133E+005	9.10000E+001	5.10000E+001	0.00000E+000	8.15669E+001	1.18510E+002	1.72392E+002	1.00000E+002	4.34637E-001	5.91324E-002	0.00000E+000	2.15601E+002	5.28145E+000	6.94197E-001	8.05483E+001	1.25741E+002	1.98708E+002	2.14917E+002	4.82557E-001	8.04555E-001	-6.29820E-002	-7.56450E+001	-1.41243E+002	-6.87211E-002	-7.63283E+001	-1.35963E+002
1.19243E+002	4.20314E+002	1.28011E+002	3.13288E+002	1.24010E+000	1.38061E+000	4.44500E+003	3.71916E+002	1.00000E+000	4.98000E+002	3.30000E+001	7.38040E+004	1.71209E+000	2.05016E+001	1.86003E-002	2.07079E-002	5.70655E-002	6.99219E-002	1.41380E+004	1.28003E+002	3.13245E+002	6.86397E-003	6.86397E-003	3.82133E+005	9.10000E+001	5.20000E+001	0.00000E+000	7.86748E+001	1.36092E+002	2.17795E+002	1.00000E+002	5.03683E-001	5.26235E-002	0.00000E+000	2.16178E+002	4.16719E+000	8.63837E-001	8.05483E+001	1.25741E+002	1.98708E+002	2.14991E+002	4.82557E-001	8.04555E-001	-5.36171E-002	2.16178E+002	1.41036E+002	-6.87211E-002	-7.62544E+001	-1.35886E+002
1.19607E+002	4.36613E+002	1.28049E+002	3.13266E+002	1.14381E+000	1.47048E+000	4.52400E+003	3.52028E+002	1.00000E+000	4.99000E+002	3.30000E+001	7.39460E+004	1.68195E+000	2.08953E+001	1.70056E-002	2.18624E-002	4.70657E-002	7.55275E-002	1.41380E+004	1.28003E+002	3.13245E+002	6.86397E-003	6.86397E-003	3.82133E+005	9.10000E+001	5.30000E+001	0.00000E+000	8.20618E+001	1.34612E+002	2.25554E+002	1.00000E+002	5.14844E-001	5.53672E-002	0.00000E+000	2.14545E+002	4.04961E+000	8.81124E-001	8.05483E+001	1.25741E+002	1.98708E+002	2.15053E+002	4.82557E-001	8.04555E-001	-1.24956E-001	-7.67009E+001	-7.16494E+001	-6.87211E-002	-7.61921E+001	-1.35830E+002
1.18520E+002	4.11170E+002	1.27953E+002	3.13234E+002	1.30415E+000	1.50190E+000	4.91600E+003	4.09200E+002	1.00000E+000	5.00000E+002	3.60000E+001	7.41000E+004	1.95870E+000	2.02773E+001	1.86003E-002	2.14208E-002	6.56532E-002	8.61266E-002	1.41380E+004	1.28003E+002	3.13244E+002	6.86397E-003	6.86397E-003	3.82133E+005	9.10000E+001	5.40000E+001	0.00000E+000	8.59991E+001	1.18453E+002	2.13626E+002	1.00000E+002	4.86874E-001	5.84166E-002	0.00000E+000	2.10765E+002	3.94527E+000	8.67619E-001	8.05483E+001	1.25741E+002	1.98708E+002	2.15190E+002	4.82557E-001	8.04555E-001	-7.04741E-002	-8.04802E+001	-1.38263E+002	-6.87211E-002	-7.60551E+001	-1.35678E+002
1.11832E+002	3.91084E+002	1.28037E+002	3.13280E+002	1.29520E+000	1.43325E+000	4.46000E+003	2.67433E+002	1.00000E+000	5.01000E+002	3.60000E+001	7.42380E+004	1.85635E+000	1.97758E+001	1.93941E-002	2.14613E-002	4.60172E-002	5.53312E-002	1.41380E+004	1.28003E+002	3.13244E+002	6.86397E-003	6.86397E-003	3.82133E+005	9.10000E+001	5.50000E+001	0.00000E+000	7.50101E+001	1.16498E+002	2.01629E+002	1.00000E+002	4.57683E-001	2.75620E-002	0.00000E+000	2.13407E+002	4.05748E+000	8.85702E-001	8.05483E+001	1.25741E+002	1.98708E+002	2.15303E+002	4.82557E-001	8.04555E-001	-5.05981E-002	2.13407E+002	1.35226E+002	-6.87211E-002	-7.59421E+001	-1.35578E+002
1.17220E+002	3.06325E+002	1.28047E+002	3.13134E+002	1.15730E+000	1.25883E+000	2.77700E+003	2.00720E+002	1.00000E+000	5.02000E+002	5.60000E+001	7.44030E+004	1.45685E+000	1.75021E+001	2.19612E-002	2.38881E-002	5.79807E-002	6.77367E-002	1.41380E+004	1.28002E+002	3.13242E+002	6.86397E-003	6.86397E-003	3.82133E+005	9.10000E+001	5.60000E+001	0.00000E+000	5.85058E+001	1.00125E+002	1.49108E+002	1.00000E+002	3.58640E-001	6.45952E-002	0.00000E+000	2.18310E+002	5.72817E+000	7.95074E-001	8.05483E+001	1.25741E+002	1.98708E+002	2.15475E+002	4.82557E-001	8.04555E-001	-4.20252E-002	2.18310E+002	1.31612E+002	-6.87211E-002	-7.57705E+001	-1.35410E+002
1.13416E+002	3.51003E+002	1.28027E+002	3.13308E+002	1.23182E+000	1.53235E+000	4.05100E+003	2.88258E+002	1.00000E+000	5.03000E+002	4.10000E+001	7.45270E+004	1.88757E+000	1.87351E+001	1.93538E-002	2.40755E-002	5.10040E-002	7.66812E-002	1.41380E+004	1.28002E+002	3.13242E+002	6.86397E-003	6.86397E-003	3.82133E+005	9.10000E+001	5.70000E+001	0.00000E+000	8.53778E+001	8.78383E+001	1.83173E+002	1.00000E+002	4.15220E-001	6.22300E-002	0.00000E+000	2.04235E+002	4.35982E+000	8.64892E-001	8.05483E+001	1.25741E+002	1.98708E+002	2.15601E+002	4.82557E-001	8.04555E-001	-1.08724E-001	-8.70107E+001	-1.02001E+002	-6.87211E-002	-7.56450E+001	-1.35279E+002
1.20468E+002	3.63509E+002	1.27990E+002	3.13210E+002	1.15873E+000	1.39907E+000	3.64300E+003	2.53125E+002	1.00000E+000	5.04000E+002	4.60000E+001	7.46660E+004	1.62114E+000	1.90659E+001	1.91978E-002	2.31798E-002	5.13296E-002	7.29751E-002	1.41380E+004	1.28002E+002	3.13241E+002	6.86397E-003	6.86397E-003	3.82133E+005	9.10000E+001	5.80000E+001	0.00000E+000	6.96923E+001	1.08898E+002	1.88867E+002	1.00000E+002	4.27762E-001	4.21038E-002	0.00000E+000	2.13861E+002	4.46557E+000	8.90440E-001	8.05483E+001	1.25741E+002	1.98708E+002	2.15698E+002	4.82557E-001	8.04555E-001	-9.39649E-002	-7.73847E+001	-1.09549E+002	-6.87211E-002	-7.55476E+001	-1.35177E+002
1.25696E+002	4.31743E+002	1.28022E+002	3.13243E+002	1.21275E+000	1.43561E+000	4.63100E+003	4.17363E+002	1.00000E+000	5.05000E+002	3.30000E+001	7.48060E+004	1.74103E+000	2.07784E+001	1.78210E-002	2.10960E-002	5.41981E-002	7.46363E-002	1.41380E+004	1.28003E+002	3.13241E+002	6.86397E-003	6.86397E-003	3.82133E+005	9.10000E+001	5.90000E+001	0.00000E+000	7.64641E+001	1.47406E+002	2.22160E+002	1.00000E+002	5.19381E-001	5.62632E-002	0.00000E+000	2.19780E+002	4.10191E+000	8.59781E-001	8.05483E+001	1.25741E+002	1.98708E+002	2.15760E+002	4.82557E-001	8.04555E-001	-8.41520E-002	-7.14655E+001	-1.14572E+002	-6.87211E-002	-7.54853E+001	-1.35119E+002
1.21782E+002	3.80444E+002	1.27945E+002	3.13194E+002	1.16441E+000	1.34972E+000	3.70700E+003	2.43428E+002	1.00000E+000	5.06000E+002	4.10000E+001	7.49530E+004	1.57163E+000	1.95050E+001	1.91247E-002	2.21683E-002	4.81806E-002	6.32622E-002	1.41380E+004	1.28003E+002	3.13240E+002	6.86397E-003	6.86397E-003	3.82133E+005	9.10000E+001	6.00000E+001	0.00000E+000	7.85268E+001	1.13342E+002	1.91870E+002	1.00000E+002	4.47060E-001	4.35614E-002	0.00000E+000	2.13233E+002	4.74658E+000	8.30460E-001	8.05483E+001	1.25741E+002	1.98708E+002	2.15862E+002	4.82557E-001	8.04555E-001	-7.37080E-002	-7.80129E+001	-1.32377E+002	-6.87211E-002	-7.53833E+001	-1.35006E+002
1.26256E+002	3.95994E+002	1.28013E+002	3.13184E+002	1.17331E+000	1.35988E+000	3.91300E+003	4.25737E+002	1.00000E+000	5.07000E+002	4.30000E+001	7.50950E+004	1.59555E+000	1.98996E+001	1.87567E-002	2.17393E-002	5.55776E-002	7.34359E-002	1.41380E+004	1.28004E+002	3.13239E+002	6.86397E-003	6.86397E-003	3.82133E+005	9.10000E+001	6.10000E+001	0.00000E+000	8.36695E+001	1.12776E+002	2.07797E+002	1.00000E+002	4.70718E-001	7.94932E-002	0.00000E+000	2.10857E+002	4.37168E+000	8.77622E-001	8.05483E+001	1.25741E+002	1.98708E+002	2.15935E+002	4.82557E-001	8.04555E-001	-7.36507E-002	-8.03889E+001	-1.34825E+002	-6.87211E-002	-7.53100E+001	-1.34944E+002
1.24614E+002	3.19904E+002	1.27999E+002	3.13275E+002	1.22257E+000	1.28778E+000	3.12500E+003	2.74736E+002	1.00000E+000	5.08000E+002	5.20000E+001	7.52490E+004	1.57441E+000	1.78859E+001	2.18701E-002	2.30366E-002	6.53001E-002	7.20018E-002	1.41380E+004	1.28003E+002	3.13239E+002	6.86397E-003	6.86397E-003	3.82133E+005	9.10000E+001	6.20000E+001	0.00000E+000	6.48734E+001	1.00853E+002	1.62711E+002	1.00000E+002	3.82653E-001	6.64781E-002	0.00000E+000	2.15516E+002	5.22630E+000	8.21470E-001	8.05483E+001	1.25741E+002	1.98708E+002	2.16031E+002	4.82557E-001	8.04555E-001	-2.59766E-002	2.15516E+002	1.13216E+002	-6.87211E-002	-7.52143E+001	-1.34844E+002
1.21233E+002	3.42092E+002	1.28035E+002	3.13206E+002	1.20840E+000	1.45615E+000	3.69800E+003	3.54645E+002	1.00000E+000	5.09000E+002	4.70000E+001	7.53940E+004	1.75961E+000	1.84957E+001	1.98714E-002	2.39454E-002	6.27950E-002	8.95942E-002	1.41380E+004	1.28002E+002	3.13240E+002	6.86397E-003	6.86397E-003	3.82133E+005	9.10000E+001	6.30000E+001	0.00000E+000	7.87779E+001	9.85426E+001	1.71649E+002	1.00000E+002	4.06819E-001	7.33827E-002	0.00000E+000	2.10382E+002	5.01213E+000	7.87418E-001	8.05483E+001	1.25741E+002	1.98708E+002	2.16128E+002	4.82557E-001	8.04555E-001	-9.29777E-002	-8.08633E+001	-1.14152E+002	-6.87211E-002	-7.51176E+001	-1.34754E+002
1.18210E+002	3.71503E+002	1.28034E+002	3.13196E+002	1.30883E+000	1.37167E+000	4.10600E+003	3.33679E+002	1.00000E+000	5.10000E+002	4.50000E+001	7.55290E+004	1.79528E+000	1.92744E+001	2.04256E-002	2.14062E-002	5.88847E-002	6.42887E-002	1.41380E+004	1.28001E+002	3.13239E+002	6.86397E-003	6.86397E-003	3.82133E+005	9.10000E+001	6.40000E+001	0.00000E+000	7.65203E+001	1.30513E+002	1.74872E+002	1.00000E+002	4.45593E-001	6.42434E-002	0.00000E+000	2.22141E+002	5.33038E+000	7.02658E-001	8.05483E+001	1.25741E+002	1.98708E+002	2.16213E+002	4.82557E-001	8.04555E-001	-2.34413E-002	2.22141E+002	1.17398E+002	-6.87211E-002	-7.50322E+001	-1.34669E+002
1.13299E+002	3.57768E+002	1.28087E+002	3.13314E+002	1.22624E+000	1.39382E+000	3.78000E+003	3.32570E+002	1.00000E+000	5.11000E+002	4.30000E+001	7.56610E+004	1.70915E+000	1.89148E+001	1.99448E-002	2.26704E-002	5.29177E-002	6.71412E-002	1.41380E+004	1.28002E+002	3.13238E+002	6.86397E-003	6.86397E-003	3.82133E+005	9.10000E+001	6.50000E+001	0.00000E+000	6.48922E+001	1.06374E+002	1.92245E+002	1.00000E+002	4.22855E-001	5.02077E-002	0.00000E+000	2.14375E+002	4.10787E+000	9.50274E-001	8.05483E+001	1.25741E+002	1.98708E+002	2.16313E+002	4.82557E-001	8.04555E-001	-6.39603E-002	-7.68706E+001	-1.41467E+002	-6.87211E-002	-7.49321E+001	-1.34575E+002
1.23906E+002	4.30129E+002	1.28002E+002	3.13302E+002	1.14912E+000	1.32647E+000	4.07400E+003	2.47950E+002	1.00000E+000	5.12000E+002	3.40000E+001	7.57890E+004	1.52427E+000	2.07396E+001	1.80033E-002	2.07820E-002	5.03582E-002	6.58937E-002	1.41380E+004	1.28002E+002	3.13239E+002	6.86397E-003	6.86397E-003	3.82133E+005	9.10000E+001	6.60000E+001	0.00000E+000	8.31086E+001	1.49384E+002	2.13383E+002	1.00000E+002	5.19709E-001	4.03372E-002	0.00000E+000	2.21038E+002	4.80827E+000	7.82008E-001	8.05483E+001	1.25741E+002	1.98708E+002	2.16380E+002	4.82557E-001	8.04555E-001	-7.16425E-002	-7.02080E+001	-1.26766E+002	-6.87211E-002	-7.48652E+001	-1.34495E+002
1.44447E+002	3.91500E+002	1.28092E+002	3.13234E+002	1.12774E+000	1.22994E+000	3.38900E+003	3.54097E+002	1.00000E+000	5.13000E+002	3.80000E+001	7.59410E+004	1.38706E+000	1.97864E+001	1.93720E-002	2.11276E-002	4.85371E-002	5.68989E-002	1.41380E+004	1.28003E+002	3.13238E+002	6.86397E-003	6.86397E-003	3.82133E+005	9.10000E+001	6.70000E+001	0.00000E+000	8.84242E+001	1.20397E+002	1.96584E+002	1.00000E+002	4.72673E-001	6.32169E-002	0.00000E+000	2.13410E+002	5.36684E+000	7.68170E-001	8.05483E+001	1.25741E+002	1.98708E+002	2.16465E+002	4.82557E-001	8.04555E-001	-4.33485E-002	2.13410E+002	1.28011E+002	-6.87211E-002	-7.47802E+001	-1.34425E+002
1.20864E+002	3.41360E+002	1.28056E+002	3.13243E+002	1.25025E+000	1.52134E+000	3.96900E+003	2.64801E+002	1.00000E+000	5.14000E+002	4.70000E+001	7.60970E+004	1.90206E+000	1.84759E+001	1.98452E-002	2.41483E-002	5.50705E-002	7.96278E-002	1.41380E+004	1.28003E+002	3.13239E+002	6.86397E-003	6.86397E-003	3.82133E+005	9.10000E+001	6.80000E+001	0.00000E+000	8.17942E+001	8.98789E+001	1.73233E+002	1.00000E+002	4.02001E-001	5.94748E-002	0.00000E+000	2.07029E+002	4.64145E+000	8.20761E-001	8.05483E+001	1.25741E+002	1.98708E+002	2.16549E+002	4.82557E-001	8.04555E-001	-9.78115E-002	-8.42165E+001	-1.12002E+002	-6.87211E-002	-7.46963E+001	-1.34336E+002
1.20377E+002	4.33986E+002	1.27943E+002	3.13230E+002	1.22058E+000	1.38299E+000	4.52700E+003	3.72153E+002	1.00000E+000	5.15000E+002	3.50000E+001	7.62260E+004	1.68804E+000	2.08323E+001	1.81410E-002	2.05548E-002	5.34786E-002	6.76820E-002	1.41380E+004	1.28003E+002	3.13239E+002	6.86397E-003	6.86397E-003	3.82133E+005	9.10000E+001	6.90000E+001	0.00000E+000	8.98982E+001	1.24862E+002	2.26107E+002	1.00000E+002	5.13362E-001	5.61993E-002	0.00000E+000	2.12300E+002	4.07430E+000	8.75495E-001	8.05483E+001	1.25741E+002	1.98708E+002	2.16645E+002	4.82557E-001	8.04555E-001	-6.23795E-002	-7.89458E+001	-1.45152E+002	-6.87211E-002	-7.46006E+001	-1.34222E+002
1.20830E+002	4.68849E+002	1.27981E+002	3.13280E+002	1.21583E+000	1.41095E+000	4.96300E+003	4.10549E+002	1.00000E+000	5.16000E+002	2.70000E+001	7.63560E+004	1.71548E+000	2.16529E+001	1.72584E-002	2.00281E-002	5.63197E-002	7.48255E-002	1.41380E+004	1.28003E+002	3.13239E+002	6.86397E-003	6.86397E-003	3.82133E+005	9.10000E+001	7.00000E+001	0.00000E+000	8.60080E+001	1.51763E+002	2.41822E+002	1.00000E+002	5.58408E-001	5.17594E-002	0.00000E+000	2.18299E+002	3.92043E+000	8.68971E-001	8.05483E+001	1.25741E+002	1.98708E+002	2.16755E+002	4.82557E-001	8.04555E-001	-7.42811E-002	-7.29470E+001	-1.26706E+002	-6.87211E-002	-7.44909E+001	-1.34118E+002
1.08746E+002	2.94944E+002	1.28006E+002	3.13244E+002	1.26365E+000	1.60409E+000	3.62000E+003	3.22710E+002	1.00000E+000	5.17000E+002	5.60000E+001	7.65220E+004	2.02701E+000	1.71739E+001	2.10026E-002	2.66609E-002	7.18248E-002	1.13660E-001	1.41380E+004	1.28004E+002	3.13239E+002	6.86397E-003	6.86397E-003	3.82133E+005	9.10000E+001	7.10000E+001	0.00000E+000	5.79995E+001	7.32805E+001	1.65224E+002	1.00000E+002	3.44639E-001	7.64191E-002	0.00000E+000	2.08678E+002	3.83346E+000	1.04056E+000	8.05483E+001	1.25741E+002	1.98708E+002	2.16820E+002	4.82557E-001	8.04555E-001	-1.18715E-001	-8.25674E+001	-8.53702E+001	-6.87211E-002	-7.44250E+001	-1.34056E+002
1.25401E+002	4.24137E+002	1.27936E+002	3.13246E+002	1.22148E+000	1.36340E+000	4.37000E+003	5.48951E+002	1.00000E+000	5.18000E+002	3.70000E+001	7.66410E+004	1.66536E+000	2.05946E+001	1.84776E-002	2.06244E-002	5.92372E-002	7.30115E-002	1.41380E+004	1.28004E+002	3.13239E+002	6.86397E-003	6.86397E-003	3.82133E+005	9.10000E+001	7.20000E+001	0.00000E+000	8.92156E+001	1.28624E+002	2.16659E+002	1.00000E+002	5.06227E-001	6.81548E-002	0.00000E+000	2.14341E+002	4.39923E+000	8.25266E-001	8.05483E+001	1.25741E+002	1.98708E+002	2.16910E+002	4.82557E-001	8.04555E-001	-5.49046E-002	2.14341E+002	1.40510E+002	-6.87211E-002	-7.43359E+001	-1.33956E+002
1.06464E+002	3.33086E+002	1.28060E+002	3.13260E+002	1.31730E+000	1.55038E+000	4.13600E+003	3.27583E+002	1.00000E+000	5.19000E+002	5.10000E+001	7.67860E+004	2.04231E+000	1.82506E+001	2.04830E-002	2.41073E-002	6.37491E-002	8.69069E-002	1.41380E+004	1.28004E+002	3.13240E+002	6.86397E-003	6.86397E-003	3.82133E+005	9.10000E+001	7.30000E+001	0.00000E+000	6.80521E+001	1.07244E+002	1.63975E+002	1.00000E+002	3.95474E-001	7.00299E-002	0.00000E+000	2.17847E+002	4.78916E+000	7.79222E-001	8.05483E+001	1.25741E+002	1.98708E+002	2.16942E+002	4.82557E-001	8.04555E-001	-8.12799E-002	-7.33984E+001	-1.19646E+002	-6.87211E-002	-7.43032E+001	-1.33943E+002
1.15756E+002	3.59770E+002	1.28045E+002	3.13379E+002	1.34076E+000	1.36428E+000	4.05200E+003	3.18453E+002	1.00000E+000	5.20000E+002	4.20000E+001	7.69200E+004	1.82917E+000	1.89676E+001	2.10628E-002	2.14324E-002	5.95223E-002	6.14840E-002	1.41380E+004	1.28005E+002	3.13240E+002	6.86397E-003	6.86397E-003	3.82133E+005	9.10000E+001	7.40000E+001	0.00000E+000	8.93944E+001	1.12612E+002	1.62104E+002	1.00000E+002	4.25348E-001	5.24931E-002	0.00000E+000	2.14622E+002	6.16892E+000	6.11178E-001	8.05483E+001	1.25741E+002	1.98708E+002	2.17024E+002	4.82557E-001	8.04555E-001	-8.69800E-003	2.14622E+002	9.58190E+001	-6.87211E-002	-7.42214E+001	-1.33857E+002
1.07847E+002	3.70226E+002	1.27912E+002	3.13353E+002	1.31932E+000	1.59963E+000	4.73200E+003	2.93597E+002	1.00000E+000	5.21000E+002	3.90000E+001	7.70740E+004	2.11044E+000	1.92413E+001	1.91792E-002	2.32540E-002	6.39339E-002	9.25007E-002	1.41380E+004	1.28004E+002	3.13240E+002	6.86397E-003	6.86397E-003	3.82133E+005	9.10000E+001	7.50000E+001	0.00000E+000	8.06742E+001	1.06804E+002	1.94904E+002	1.00000E+002	4.45364E-001	4.76913E-002	0.00000E+000	2.11837E+002	4.05798E+000	8.59763E-001	8.05483E+001	1.25741E+002	1.98708E+002	2.17122E+002	4.82557E-001	8.04555E-001	-9.60307E-002	-7.94087E+001	-1.09209E+002	-6.87211E-002	-7.41240E+001	-1.33739E+002
1.17249E+002	3.64656E+002	1.28032E+002	3.13293E+002	1.16927E+000	1.36849E+000	3.61700E+003	2.09207E+002	1.00000E+000	5.22000E+002	4.30000E+001	7.72200E+004	1.60014E+000	1.90960E+001	1.94420E-002	2.27546E-002	5.12205E-002	6.86218E-002	1.41380E+004	1.28005E+002	3.13239E+002	6.86397E-003	6.86397E-003	3.82133E+005	9.10000E+001	7.60000E+001	0.00000E+000	6.43666E+001	1.14814E+002	1.93399E+002	1.00000E+002	4.33521E-001	4.23069E-002	0.00000E+000	2.17650E+002	4.32101E+000	9.23531E-001	8.05483E+001	1.25741E+002	1.98708E+002	2.17205E+002	4.82557E-001	8.04555E-001	-7.85040E-002	-7.35959E+001	-1.22842E+002	-6.87211E-002	-7.40403E+001	-1.33675E+002
1.14887E+002	3.98039E+002	1.27993E+002	3.13234E+002	1.30696E+000	1.52860E+000	4.84000E+003	3.07799E+002	1.00000E+000	5.23000E+002	4.00000E+001	7.73580E+004	1.99782E+000	1.99509E+001	1.87863E-002	2.19720E-002	6.00605E-002	8.09665E-002	1.41380E+004	1.28007E+002	3.13240E+002	6.86397E-003	6.86397E-003	3.82133E+005	9.10000E+001	7.70000E+001	0.00000E+000	8.00640E+001	1.18254E+002	2.06883E+002	1.00000E+002	4.71821E-001	5.07478E-002	0.00000E+000	2.14425E+002	3.95519E+000	8.72211E-001	8.05483E+001	1.25741E+002	1.98708E+002	2.17253E+002	4.82557E-001	8.04555E-001	-7.81622E-002	-7.68208E+001	-1.26430E+002	-6.87211E-002	-7.39922E+001	-1.33622E+002
1.12699E+002	3.82599E+002	1.27990E+002	3.13211E+002	1.24960E+000	1.51439E+000	4.42300E+003	4.56309E+002	1.00000E+000	5.24000E+002	4.20000E+001	7.75000E+004	1.89238E+000	1.95601E+001	1.87893E-002	2.27709E-002	6.37381E-002	9.21742E-002	1.41380E+004	1.28007E+002	3.13240E+002	6.86397E-003	6.86397E-003	3.82133E+005	9.10000E+001	7.80000E+001	0.00000E+000	8.12704E+001	1.08722E+002	2.01599E+002	1.00000E+002	4.55977E-001	7.38344E-002	0.00000E+000	2.12100E+002	4.10059E+000	8.80049E-001	8.05483E+001	1.25741E+002	1.98708E+002	2.17391E+002	4.82557E-001	8.04555E-001	-9.58013E-002	-7.91460E+001	-1.09223E+002	-6.87211E-002	-7.38542E+001	-1.33484E+002
1.08284E+002	3.88905E+002	1.27951E+002	3.13304E+002	1.34480E+000	1.46550E+000	4.68500E+003	4.56412E+002	1.00000E+000	5.25000E+002	3.70000E+001	7.76500E+004	1.97080E+000	1.97207E+001	1.96473E-002	2.14106E-002	7.39167E-002	8.72418E-002	1.41380E+004	1.28008E+002	3.13241E+002	6.86397E-003	6.86397E-003	3.82133E+005	9.10000E+001	7.90000E+001	0.00000E+000	9.96006E+001	1.00646E+002	2.03487E+002	1.00000E+002	4.70610E-001	8.64776E-002	0.00000E+000	2.05730E+002	4.24712E+000	8.25586E-001	8.05483E+001	1.25741E+002	1.98708E+002	2.17416E+002	4.82557E-001	8.04555E-001	-4.29467E-002	2.05730E+002	1.19957E+002	-6.87211E-002	-7.38298E+001	-1.33452E+002
1.18683E+002	4.19825E+002	1.28043E+002	3.13239E+002	1.23125E+000	1.38809E+000	4.43100E+003	3.20603E+002	1.00000E+000	5.26000E+002	3.50000E+001	7.77970E+004	1.70910E+000	2.04896E+001	1.84968E-002	2.08530E-002	5.53180E-002	6.93744E-002	1.41380E+004	1.28008E+002	3.13241E+002	6.86397E-003	6.86397E-003	3.82133E+005	9.10000E+001	8.00000E+001	0.00000E+000	8.96355E+001	1.25315E+002	2.14098E+002	1.00000E+002	4.99900E-001	4.97497E-002	0.00000E+000	2.14164E+002	4.37723E+000	8.23684E-001	8.05483E+001	1.25741E+002	1.98708E+002	2.17504E+002	4.82557E-001	8.04555E-001	-5.98776E-002	2.14164E+002	1.45375E+002	-6.87211E-002	-7.37412E+001	-1.33379E+002
1.22842E+002	4.21717E+002	1.27993E+002	3.13207E+002	1.20270E+000	1.41165E+000	4.41600E+003	3.30432E+002	1.00000E+000	5.27000E+002	3.50000E+001	7.79380E+004	1.69778E+000	2.05358E+001	1.80984E-002	2.12428E-002	5.81884E-002	7.89764E-002	1.41380E+004	1.28008E+002	3.13242E+002	6.86397E-003	6.86397E-003	3.82133E+005	9.10000E+001	8.10000E+001	0.00000E+000	8.38041E+001	1.26877E+002	2.17954E+002	1.00000E+002	4.99130E-001	5.32468E-002	0.00000E+000	2.15424E+002	4.16638E+000	8.66839E-001	8.05483E+001	1.25741E+002	1.98708E+002	2.17554E+002	4.82557E-001	8.04555E-001	-7.99251E-002	-7.58210E+001	-1.23528E+002	-6.87211E-002	-7.36916E+001	-1.33322E+002
1.16857E+002	4.14972E+002	1.27947E+002	3.13202E+002	1.25925E+000	1.48708E+000	4.75800E+003	3.22900E+002	1.00000E+000	5.28000E+002	3.70000E+001	7.80890E+004	1.87260E+000	2.03709E+001	1.82557E-002	2.15587E-002	5.56151E-002	7.62494E-002	1.41380E+004	1.28009E+002	3.13242E+002	6.86397E-003	6.86397E-003	3.82133E+005	9.10000E+001	8.20000E+001	0.00000E+000	9.26410E+001	1.17200E+002	2.18667E+002	1.00000E+002	4.99119E-001	4.40182E-002	0.00000E+000	2.11261E+002	4.05089E+000	8.58911E-001	8.05483E+001	1.25741E+002	1.98708E+002	2.17614E+002	4.82557E-001	8.04555E-001	-8.29592E-002	-7.99846E+001	-1.24386E+002	-6.87211E-002	-7.36313E+001	-1.33254E+002
1.21611E+002	3.94240E+002	1.28034E+002	3.13292E+002	1.28793E+000	1.42295E+000	4.44300E+003	4.23445E+002	1.00000E+000	5.29000E+002	4.00000E+001	7.82350E+004	1.83266E+000	1.98555E+001	1.93220E-002	2.13478E-002	6.26987E-002	7.58075E-002	1.41380E+004	1.28008E+002	3.13243E+002	6.86397E-003	6.86397E-003	3.82133E+005	9.10000E+001	8.30000E+001	0.00000E+000	7.99340E+001	1.14305E+002	2.08123E+002	1.00000E+002	4.68408E-001	7.30478E-002	0.00000E+000	2.13737E+002	4.02529E+000	8.94492E-001	8.05483E+001	1.25741E+002	1.98708E+002	2.17705E+002	4.82557E-001	8.04555E-001	-4.98092E-002	2.13737E+002	1.34767E+002	-6.87211E-002	-7.35410E+001	-1.33176E+002
1.16328E+002	3.72602E+002	1.27989E+002	3.13236E+002	1.29247E+000	1.50813E+000	4.43100E+003	4.21840E+002	1.00000E+000	5.30000E+002	4.20000E+001	7.83740E+004	1.94921E+000	1.93029E+001	1.94164E-002	2.26563E-002	7.20090E-002	9.70019E-002	1.41380E+004	1.28008E+002	3.13244E+002	6.86397E-003	6.86397E-003	3.82133E+005	9.10000E+001	8.40000E+001	0.00000E+000	9.22749E+001	1.04037E+002	1.90726E+002	1.00000E+002	4.51277E-001	8.17267E-002	0.00000E+000	2.09219E+002	4.59366E+000	7.84876E-001	8.05483E+001	1.25741E+002	1.98708E+002	2.17789E+002	4.82557E-001	8.04555E-001	-7.70077E-002	-8.20266E+001	-1.32875E+002	-6.87211E-002	-7.34570E+001	-1.33086E+002
1.23926E+002	3.62349E+002	1.27986E+002	3.13213E+002	1.24389E+000	1.55478E+000	4.26700E+003	4.20127E+002	1.00000E+000	5.31000E+002	4.20000E+001	7.85220E+004	1.93398E+000	1.90355E+001	1.90424E-002	2.38016E-002	6.74949E-002	1.03776E-001	1.41380E+004	1.28007E+002	3.13244E+002	6.86397E-003	6.86397E-003	3.82133E+005	9.10000E+001	8.50000E+001	0.00000E+000	8.25420E+001	1.05319E+002	1.84675E+002	1.00000E+002	4.34199E-001	8.97809E-002	0.00000E+000	2.12445E+002	4.57205E+000	8.03599E-001	8.05483E+001	1.25741E+002	1.98708E+002	2.17874E+002	4.82557E-001	8.04555E-001	-1.11083E-001	-7.88010E+001	-9.09524E+001	-6.87211E-002	-7.33716E+001	-1.33000E+002
1.21700E+002	3.53268E+002	1.28029E+002	3.13186E+002	1.15724E+000	1.37955E+000	3.49100E+003	3.18734E+002	1.00000E+000	5.32000E+002	4.90000E+001	7.86700E+004	1.59647E+000	1.87954E+001	1.95862E-002	2.33486E-002	5.46077E-002	7.59323E-002	1.41380E+004	1.28007E+002	3.13244E+002	6.86397E-003	6.86397E-003	3.82133E+005	9.10000E+001	8.60000E+001	0.00000E+000	8.20688E+001	8.95158E+001	1.92636E+002	1.00000E+002	4.24007E-001	5.61287E-002	0.00000E+000	2.07638E+002	4.39287E+000	9.24672E-001	8.05483E+001	1.25741E+002	1.98708E+002	2.17911E+002	4.82557E-001	8.04555E-001	-8.76311E-002	-8.36071E+001	-1.22879E+002	-6.87211E-002	-7.33347E+001	-1.32971E+002
1.18620E+002	3.28898E+002	1.28045E+002	3.13255E+002	1.22984E+000	1.40090E+000	3.49700E+003	3.47261E+002	1.00000E+000	5.33000E+002	4.70000E+001	7.88100E+004	1.72288E+000	1.81356E+001	2.07970E-002	2.36897E-002	6.20938E-002	7.94107E-002	1.41380E+004	1.28007E+002	3.13244E+002	6.86397E-003	6.86397E-003	3.82133E+005	9.10000E+001	8.70000E+001	0.00000E+000	6.94833E+001	9.91926E+001	1.77162E+002	1.00000E+002	4.02695E-001	6.27141E-002	0.00000E+000	2.14279E+002	4.63549E+000	8.75523E-001	8.05483E+001	1.25741E+002	1.98708E+002	2.17977E+002	4.82557E-001	8.04555E-001	-6.50241E-002	-7.69670E+001	-1.40456E+002	-6.87211E-002	-7.32680E+001	-1.32906E+002
1.16184E+002	4.66946E+002	1.27951E+002	3.13241E+002	1.25948E+000	1.42122E+000	5.14500E+003	2.54047E+002	1.00000E+000	5.34000E+002	2.60000E+001	7.89300E+004	1.79000E+000	2.16089E+001	1.75590E-002	1.98138E-002	4.84077E-002	6.06716E-002	1.41380E+004	1.28008E+002	3.13243E+002	6.86397E-003	6.86397E-003	3.82133E+005	9.10000E+001	8.80000E+001	0.00000E+000	9.85982E+001	1.46103E+002	2.29377E+002	1.00000E+002	5.52669E-001	2.29480E-002	0.00000E+000	2.17324E+002	4.32640E+000	7.73379E-001	8.05483E+001	1.25741E+002	1.98708E+002	2.18048E+002	4.82557E-001	8.04555E-001	-6.03333E-002	-7.39214E+001	-1.42230E+002	-6.87211E-002	-7.31975E+001	-1.32820E+002
1.18425E+002	4.20799E+002	1.27997E+002	3.13287E+002	1.21950E+000	1.35896E+000	4.31500E+003	3.37453E+002	1.00000E+000	5.35000E+002	3.40000E+001	7.90790E+004	1.65724E+000	2.05134E+001	1.85648E-002	2.06879E-002	5.63616E-002	6.91641E-002	1.41380E+004	1.28007E+002	3.13243E+002	6.86397E-003	6.86397E-003	3.82133E+005	9.10000E+001	8.90000E+001	0.00000E+000	8.93147E+001	1.30611E+002	2.04847E+002	1.00000E+002	4.95239E-001	5.30116E-002	0.00000E+000	2.17174E+002	4.76982E+000	7.65983E-001	8.05483E+001	1.25741E+002	1.98708E+002	2.18117E+002	4.82557E-001	8.04555E-001	-5.40883E-002	2.17174E+002	1.42509E+002	-6.87211E-002	-7.31286E+001	-1.32758E+002
1.30070E+002	3.93450E+002	1.27972E+002	3.13205E+002	1.15060E+000	1.33287E+000	3.74500E+003	3.60001E+002	1.00000E+000	5.36000E+002	3.90000E+001	7.92300E+004	1.53361E+000	1.98356E+001	1.88018E-002	2.17802E-002	4.99611E-002	6.56748E-002	1.41380E+004	1.28007E+002	3.13243E+002	6.86397E-003	6.86397E-003	3.82133E+005	9.10000E+001	9.00000E+001	0.00000E+000	8.48164E+001	1.17296E+002	2.11147E+002	1.00000E+002	4.81259E-001	4.98516E-002	0.00000E+000	2.13886E+002	4.51926E+000	8.67797E-001	8.05483E+001	1.25741E+002	1.98708E+002	2.18214E+002	4.82557E-001	8.04555E-001	-7.33920E-002	-7.73593E+001	-1.32063E+002	-6.87211E-002	-7.30320E+001	-1.32659E+002
1.18780E+002	2.77901E+002	1.28066E+002	3.13200E+002	1.22746E+000	1.19331E+000	2.53500E+003	2.30313E+002	1.00000E+000	5.37000E+002	6.90000E+001	7.93910E+004	1.46474E+000	1.66704E+001	2.43791E-002	2.37010E-002	6.11545E-002	5.80997E-002	1.41380E+004	1.28007E+002	3.13243E+002	6.86397E-003	6.86397E-003	3.82133E+005	9.10000E+001	9.10000E+001	0.00000E+000	5.69775E+001	1.01551E+002	1.26123E+002	1.00000E+002	3.32303E-001	8.86983E-002	0.00000E+000	2.27668E+002	7.19316E+000	6.62678E-001	8.05483E+001	1.25741E+002	1.98708E+002	2.18297E+002	4.82557E-001	8.04555E-001	1.41036E-002	2.27668E+002	8.72179E+001	-6.87211E-002	-7.29482E+001	-1.32590E+002
1.17614E+002	2.16670E+002	1.29246E+002	3.13688E+002	1.51506E+000	1.17671E+000	2.37200E+003	2.03133E+002	1.00000E+000	8.03000E+002	4.70000E+001	1.16677E+005	1.78278E+000	1.47197E+001	3.11080E-002	2.41608E-002	8.62934E-002	5.44767E-002	2.48770E+004	1.29206E+002	3.13630E+002	1.39610E-002	1.39610E-002	1.06299E+005	3.50000E+001	1.00000E+000	0.00000E+000	1.06391E+002	8.85232E+001	2.82053E+001	1.00000E+002	2.64739E-001	9.09265E-002	0.00000E+000	7.80143E+001	7.72512E+000	6.37894E-001	1.33069E+002	1.23794E+002	3.89670E+001	7.17353E+001	1.20504E+000	6.10867E-001	1.25698E-001	3.69260E+002	1.08964E+002	9.33259E-002	3.62981E+002	1.41581E+002
1.06890E+002	2.29859E+002	1.29263E+002	3.13484E+002	1.47363E+000	1.24990E+000	2.60500E+003	1.23392E+002	1.00000E+000	8.04000E+002	4.20000E+001	1.16812E+005	1.84188E+000	1.51611E+001	2.88725E-002	2.44890E-002	6.07696E-002	4.58013E-002	2.48770E+004	1.29205E+002	3.13630E+002	1.39610E-002	1.39610E-002	1.06299E+005	3.50000E+001	2.00000E+000	0.00000E+000	1.13374E+002	9.59305E+001	4.41179E+001	1.00000E+002	3.00024E-001	4.08732E-002	0.00000E+000	7.92302E+001	1.02966E+001	4.56680E-001	1.33069E+002	1.23794E+002	3.89670E+001	7.17792E+001	1.20504E+000	6.10867E-001	8.21481E-002	7.92302E+001	-1.29771E+002	9.33259E-002	3.63025E+002	1.41619E+002
1.11468E+002	2.05626E+002	1.29108E+002	3.13626E+002	1.48214E+000	1.08059E+000	2.02600E+003	1.84027E+002	1.00000E+000	8.05000E+002	4.70000E+001	1.16954E+005	1.60159E+000	1.43397E+001	3.29284E-002	2.40072E-002	9.94839E-002	5.56859E-002	2.48770E+004	1.29206E+002	3.13630E+002	1.39610E-002	1.39610E-002	1.06299E+005	3.50000E+001	3.00000E+000	0.00000E+000	9.28610E+001	9.69758E+001	2.58370E+001	1.00000E+002	2.55774E-001	9.96394E-002	0.00000E+000	6.53657E+001	8.06225E+000	6.61356E-001	1.33069E+002	1.23794E+002	3.89670E+001	7.18132E+001	1.20504E+000	6.10867E-001	1.56689E-001	3.56611E+002	5.39396E+001	9.33259E-002	3.63059E+002	1.41680E+002
1.08640E+002	2.29407E+002	1.29218E+002	3.13641E+002	1.54328E+000	1.32582E+000	2.86000E+003	2.27546E+002	1.00000E+000	8.06000E+002	4.60000E+001	1.17100E+005	2.04610E+000	1.51462E+001	2.88576E-002	2.47914E-002	8.38163E-002	6.32733E-002	2.48770E+004	1.29205E+002	3.13631E+002	1.39610E-002	1.39610E-002	1.06299E+005	3.50000E+001	4.00000E+000	0.00000E+000	1.15692E+002	9.66635E+001	2.77467E+001	1.00000E+002	2.85026E-001	9.60347E-002	0.00000E+000	7.75112E+001	6.61691E+000	6.78224E-001	1.33069E+002	1.23794E+002	3.89670E+001	7.18090E+001	1.20504E+000	6.10867E-001	7.57941E-002	7.75112E+001	-1.24624E+002	9.33259E-002	3.63055E+002	1.41659E+002
1.23441E+002	2.04407E+002	1.29208E+002	3.13577E+002	1.41081E+000	1.22903E+000	2.19000E+003	2.78246E+002	1.00000E+000	8.07000E+002	4.90000E+001	1.17253E+005	1.73393E+000	1.42971E+001	3.01471E-002	2.62628E-002	9.33137E-002	7.21151E-002	2.48770E+004	1.29205E+002	3.13632E+002	1.39610E-002	1.39610E-002	1.06299E+005	3.50000E+001	5.00000E+000	0.00000E+000	1.14642E+002	8.03290E+001	2.36644E+001	1.00000E+002	2.59792E-001	1.24866E-001	0.00000E+000	8.59645E+001	6.96543E+000	7.36277E-001	1.33069E+002	1.23794E+002	3.89670E+001	7.18486E+001	1.20504E+000	6.10867E-001	6.88589E-002	8.59645E+001	-1.08834E+002	9.33259E-002	3.63094E+002	1.41699E+002
1.08095E+002	1.82178E+002	1.29025E+002	3.13550E+002	1.53563E+000	1.26936E+000	2.16200E+003	1.47173E+002	1.00000E+000	8.08000E+002	5.20000E+001	1.17404E+005	1.94927E+000	1.34973E+001	3.30261E-002	2.72997E-002	9.96257E-002	6.99660E-002	2.48770E+004	1.29204E+002	3.13632E+002	1.39610E-002	1.39610E-002	1.06299E+005	3.50000E+001	6.00000E+000	0.00000E+000	9.51288E+001	6.64113E+001	3.07458E+001	1.00000E+002	2.27939E-001	1.11388E-001	0.00000E+000	9.04658E+001	9.38087E+000	5.50225E-001	1.33069E+002	1.23794E+002	3.89670E+001	7.18696E+001	1.20504E+000	6.10867E-001	9.49248E-002	9.04658E+001	-1.32714E+002	9.33259E-002	3.63115E+002	1.41748E+002
1.18585E+002	2.31671E+002	1.29171E+002	3.13682E+002	1.50849E+000	1.22851E+000	2.63100E+003	2.97094E+002	1.00000E+000	8.09000E+002	4.40000E+001	1.17537E+005	1.85319E+000	1.52208E+001	2.94091E-002	2.39506E-002	1.01364E-001	6.88028E-002	2.48770E+004	1.29204E+002	3.13633E+002	1.39610E-002	1.39610E-002	1.06299E+005	3.50000E+001	7.00000E+000	0.00000E+000	1.12456E+002	1.04600E+002	2.81427E+001	1.00000E+002	2.90975E-001	1.14146E-001	0.00000E+000	7.18210E+001	6.93108E+000	6.75072E-001	1.33069E+002	1.23794E+002	3.89670E+001	7.19033E+001	1.20504E+000	6.10867E-001	1.02295E-001	3.63066E+002	1.31374E+002	9.33259E-002	3.63149E+002	1.41761E+002
1.07143E+002	2.26474E+002	1.29285E+002	3.13505E+002	1.44347E+000	1.38548E+000	2.77700E+003	2.67266E+002	1.00000E+000	8.10000E+002	4.00000E+001	1.17680E+005	1.99989E+000	1.50491E+001	2.73917E-002	2.62913E-002	7.65874E-002	7.09807E-002	2.48770E+004	1.29204E+002	3.13632E+002	1.39610E-002	1.39610E-002	1.06299E+005	3.50000E+001	8.00000E+000	0.00000E+000	1.16418E+002	8.81592E+001	4.44691E+001	1.00000E+002	2.94891E-001	8.91976E-002	0.00000E+000	8.76718E+001	9.87700E+000	4.61103E-001	1.33069E+002	1.23794E+002	3.89670E+001	7.19399E+001	1.20504E+000	6.10867E-001	2.04970E-002	8.76718E+001	-5.90686E+001	9.33259E-002	3.63185E+002	1.41777E+002
1.18702E+002	2.22217E+002	1.29116E+002	3.13545E+002	1.37572E+000	1.12956E+000	2.14000E+003	2.05157E+002	1.00000E+000	8.11000E+002	4.60000E+001	1.17836E+005	1.55395E+000	1.49070E+001	2.97387E-002	2.44175E-002	8.89027E-002	6.17332E-002	2.48770E+004	1.29204E+002	3.13633E+002	1.39610E-002	1.39610E-002	1.06299E+005	3.50000E+001	9.00000E+000	0.00000E+000	1.10331E+002	1.00513E+002	2.71001E+001	1.00000E+002	2.82398E-001	1.16248E-001	0.00000E+000	7.30231E+001	7.64323E+000	6.78777E-001	1.33069E+002	1.23794E+002	3.89670E+001	7.19699E+001	1.20504E+000	6.10867E-001	9.82578E-002	3.64269E+002	1.37262E+002	9.33259E-002	3.63215E+002	1.41834E+002
1.12617E+002	2.16100E+002	1.29281E+002	3.13627E+002	1.53030E+000	1.27683E+000	2.58300E+003	1.81141E+002	1.00000E+000	8.12000E+002	4.20000E+001	1.17963E+005	1.95394E+000	1.47003E+001	3.01102E-002	2.51231E-002	8.09256E-002	5.81871E-002	2.48770E+004	1.29204E+002	3.13633E+002	1.39610E-002	1.39610E-002	1.06299E+005	3.50000E+001	1.00000E+001	0.00000E+000	1.06678E+002	8.91299E+001	3.35738E+001	1.00000E+002	2.71917E-001	6.09475E-002	0.00000E+000	7.88400E+001	8.39620E+000	5.62427E-001	1.33069E+002	1.23794E+002	3.89670E+001	7.20007E+001	1.20504E+000	6.10867E-001	9.02931E-002	7.88400E+001	-1.39154E+002	9.33259E-002	3.63246E+002	1.41840E+002
1.13878E+002	2.13943E+002	1.29318E+002	3.13596E+002	1.54214E+000	1.20972E+000	2.44600E+003	1.36933E+002	1.00000E+000	8.13000E+002	4.10000E+001	1.18104E+005	1.86556E+000	1.46268E+001	3.11813E-002	2.44601E-002	9.72826E-002	6.19603E-002	2.48770E+004	1.29205E+002	3.13633E+002	1.39610E-002	1.39610E-002	1.06299E+005	3.50000E+001	1.10000E+001	0.00000E+000	1.10942E+002	9.10697E+001	5.66315E+001	3.00000E+002	3.05607E-001	5.72019E-002	0.00000E+000	8.70261E+001	1.64376E+001	2.95219E-001	1.33069E+002	1.23794E+002	3.89670E+001	7.20715E+001	1.20504E+000	6.10867E-001	1.20795E-001	3.78272E+002	1.24174E+002	9.33259E-002	3.63317E+002	1.41904E+002
1.10956E+002	2.30003E+002	1.29223E+002	3.13672E+002	1.51223E+000	1.33899E+000	2.84400E+003	1.67795E+002	1.00000E+000	8.14000E+002	4.30000E+001	1.18242E+005	2.02486E+000	1.51658E+001	2.83566E-002	2.51080E-002	8.03464E-002	6.41687E-002	2.48770E+004	1.29204E+002	3.13633E+002	1.39610E-002	1.39610E-002	1.06299E+005	3.50000E+001	1.20000E+001	0.00000E+000	9.42879E+001	1.09996E+002	3.66809E+001	1.00000E+002	2.85244E-001	7.68910E-002	0.00000E+000	5.76728E+001	8.07340E+000	5.57430E-001	1.33069E+002	1.23794E+002	3.89670E+001	7.20368E+001	1.20504E+000	6.10867E-001	6.07616E-002	5.76728E+001	-1.28735E+002	9.33259E-002	3.63282E+002	1.41886E+002
1.09932E+002	2.88585E+002	1.29329E+002	3.13611E+002	1.52456E+000	1.29810E+000	3.49500E+003	2.58622E+002	1.00000E+000	8.15000E+002	3.20000E+001	1.18365E+005	1.97903E+000	1.69878E+001	2.57882E-002	2.19576E-002	7.88750E-002	5.84430E-002	2.48770E+004	1.29204E+002	3.13633E+002	1.39610E-002	1.39610E-002	1.06299E+005	3.50000E+001	1.30000E+001	0.00000E+000	1.30836E+002	1.23329E+002	4.34219E+001	1.00000E+002	3.52631E-001	5.38388E-002	0.00000E+000	7.13080E+001	7.28881E+000	5.56969E-001	1.33069E+002	1.23794E+002	3.89670E+001	7.20554E+001	1.20504E+000	6.10867E-001	8.02277E-002	7.13080E+001	-1.35615E+002	9.33259E-002	3.63301E+002	1.41887E+002
1.20331E+002	3.11507E+002	1.29232E+002	3.13600E+002	1.47330E+000	1.18856E+000	3.36000E+003	2.35274E+002	1.00000E+000	8.16000E+002	2.90000E+001	1.18502E+005	1.75110E+000	1.76496E+001	2.54169E-002	2.05045E-002	8.40622E-002	5.61781E-002	2.48770E+004	1.29205E+002	3.13633E+002	1.39610E-002	1.39610E-002	1.06299E+005	3.50000E+001	1.40000E+001	0.00000E+000	1.44682E+002	1.43864E+002	3.82840E+001	1.00000E+002	3.87712E-001	6.27898E-002	0.00000E+000	6.83481E+001	6.20146E+000	6.67648E-001	1.33069E+002	1.23794E+002	3.89670E+001	7.20637E+001	1.20504E+000	6.10867E-001	1.06972E-001	3.59594E+002	1.22381E+002	9.33259E-002	3.63309E+002	1.41910E+002
1.18034E+002	3.10143E+002	1.29203E+002	3.13643E+002	1.46347E+000	1.25288E+000	3.49800E+003	2.63335E+002	1.00000E+000	8.17000E+002	3.10000E+001	1.18644E+005	1.83355E+000	1.76109E+001	2.47442E-002	2.11836E-002	7.14542E-002	5.36189E-002	2.48770E+004	1.29205E+002	3.13633E+002	1.39610E-002	1.39610E-002	1.06299E+005	3.50000E+001	1.50000E+001	0.00000E+000	1.58072E+002	1.18984E+002	4.17445E+001	1.00000E+002	3.78321E-001	6.16528E-002	0.00000E+000	8.40593E+001	6.37081E+000	6.36952E-001	1.33069E+002	1.23794E+002	3.89670E+001	7.20820E+001	1.20504E+000	6.10867E-001	7.75245E-002	8.40593E+001	-1.19928E+002	9.33259E-002	3.63327E+002	1.41934E+002
1.21429E+002	2.90040E+002	1.29158E+002	3.13651E+002	1.51319E+000	1.20290E+000	3.23600E+003	2.37485E+002	1.00000E+000	8.18000E+002	3.30000E+001	1.18778E+005	1.82022E+000	1.70306E+001	2.66005E-002	2.11459E-002	8.21056E-002	5.36127E-002	2.48770E+004	1.29205E+002	3.13632E+002	1.39610E-002	1.39610E-002	1.06299E+005	3.50000E+001	1.60000E+001	0.00000E+000	1.25466E+002	1.36182E+002	3.84910E+001	1.00000E+002	3.55761E-001	5.70825E-002	0.00000E+000	6.32775E+001	6.65338E+000	6.34110E-001	1.33069E+002	1.23794E+002	3.89670E+001	7.21279E+001	1.20504E+000	6.10867E-001	1.14241E-001	3.54523E+002	1.08566E+002	9.33259E-002	3.63373E+002	1.41987E+002
1.21920E+002	3.18809E+002	1.29376E+002	3.13707E+002	1.43249E+000	1.23080E+000	3.47200E+003	2.48744E+002	1.00000E+000	8.19000E+002	6.80000E+001	1.18945E+005	1.76311E+000	1.78552E+001	2.43109E-002	2.08881E-002	7.92914E-002	5.96067E-002	2.48770E+004	1.29205E+002	3.13632E+002	1.39610E-002	1.39610E-002	1.06299E+005	3.50000E+001	1.70000E+001	0.00000E+000	1.42271E+002	1.45900E+002	4.01024E+001	1.00000E+002	3.89293E-001	6.91245E-002	0.00000E+000	6.66271E+001	6.25897E+000	6.50756E-001	1.33069E+002	1.23794E+002	3.89670E+001	7.21415E+001	1.20504E+000	6.10867E-001	7.57276E-002	6.66271E+001	-1.35461E+002	9.33259E-002	3.63387E+002	1.41967E+002
1.17789E+002	2.45731E+002	1.29330E+002	3.13578E+002	1.43442E+000	1.17721E+000	2.56600E+003	2.10929E+002	1.00000E+000	8.20000E+002	1.80000E+002	1.19132E+005	1.68862E+000	1.56758E+001	2.83171E-002	2.32395E-002	9.11066E-002	6.29465E-002	2.48770E+004	1.29206E+002	3.13632E+002	1.39610E-002	1.39610E-002	1.06299E+005	3.50000E+001	1.80000E+001	0.00000E+000	1.17285E+002	1.13843E+002	3.39352E+001	1.00000E+002	3.14313E-001	9.81033E-002	0.00000E+000	6.97443E+001	7.57624E+000	6.25359E-001	1.33069E+002	1.23794E+002	3.89670E+001	7.22087E+001	1.20504E+000	6.10867E-001	9.84866E-002	3.60990E+002	1.33686E+002	9.33259E-002	3.63454E+002	1.42039E+002
1.17397E+002	2.48578E+002	1.29179E+002	3.13672E+002	1.48840E+000	1.32983E+000	2.97200E+003	1.35266E+002	1.00000E+000	8.21000E+002	1.30000E+002	1.19259E+005	1.97932E+000	1.57664E+001	2.73021E-002	2.43933E-002	9.84959E-002	7.94620E-002	2.48770E+004	1.29206E+002	3.13633E+002	1.39610E-002	1.39610E-002	1.06299E+005	3.50000E+001	1.90000E+001	0.00000E+000	1.27488E+002	1.03232E+002	3.95102E+001	1.00000E+002	3.20377E-001	5.87685E-002	0.00000E+000	8.09418E+001	7.76072E+000	5.67264E-001	1.33069E+002	1.23794E+002	3.89670E+001	7.22057E+001	1.20504E+000	6.10867E-001	5.62684E-002	8.09418E+001	-1.00877E+002	9.33259E-002	3.63451E+002	1.42062E+002
1.11181E+002	3.27075E+002	1.29021E+002	3.13589E+002	1.53404E+000	1.23241E+000	3.76100E+003	2.57631E+002	1.00000E+000	8.22000E+002	7.30000E+001	1.19367E+005	1.89056E+000	1.80852E+001	2.50142E-002	2.00956E-002	9.80326E-002	6.45051E-002	2.48770E+004	1.29206E+002	3.13632E+002	1.39610E-002	1.39610E-002	1.06299E+005	3.50000E+001	2.00000E+001	0.00000E+000	1.49897E+002	1.46746E+002	4.27953E+001	1.00000E+002	4.02529E-001	5.30010E-002	0.00000E+000	6.92621E+001	6.18182E+000	6.33058E-001	1.33069E+002	1.23794E+002	3.89670E+001	7.21992E+001	1.20504E+000	6.10867E-001	1.09035E-001	3.60508E+002	1.20868E+002	9.33259E-002	3.63445E+002	1.42079E+002
1.13795E+002	2.56273E+002	1.29110E+002	3.13591E+002	1.40591E+000	1.28625E+000	2.83800E+003	2.48616E+002	1.00000E+000	8.23000E+002	1.26000E+002	1.19545E+005	1.80836E+000	1.60085E+001	2.63908E-002	2.41446E-002	9.11457E-002	7.69765E-002	2.48770E+004	1.29207E+002	3.13632E+002	1.39610E-002	1.39610E-002	1.06299E+005	3.50000E+001	2.10000E+001	0.00000E+000	1.10326E+002	1.28998E+002	4.47928E+001	1.00000E+002	3.36243E-001	8.20875E-002	0.00000E+000	5.72988E+001	8.37582E+000	5.37871E-001	1.33069E+002	1.23794E+002	3.89670E+001	7.22133E+001	1.20504E+000	6.10867E-001	4.44479E-002	5.72988E+001	-1.12672E+002	9.33259E-002	3.63459E+002	1.42079E+002
1.14697E+002	2.37627E+002	1.29246E+002	3.13662E+002	1.44688E+000	1.31111E+000	2.77100E+003	2.29741E+002	1.00000E+000	8.24000E+002	2.07000E+002	1.19695E+005	1.89702E+000	1.54152E+001	2.74862E-002	2.49069E-002	7.98483E-002	6.64933E-002	2.48770E+004	1.29207E+002	3.13632E+002	1.39610E-002	1.39610E-002	1.06299E+005	3.50000E+001	2.20000E+001	0.00000E+000	1.12898E+002	1.10798E+002	3.36582E+001	1.00000E+002	3.05122E-001	7.92229E-002	0.00000E+000	6.90983E+001	7.40962E+000	6.15315E-001	1.33069E+002	1.23794E+002	3.89670E+001	7.22368E+001	1.20504E+000	6.10867E-001	4.92299E-002	6.90983E+001	-1.05647E+002	9.33259E-002	3.63482E+002	1.42082E+002
1.06896E+002	2.96587E+002	1.29193E+002	3.13682E+002	1.68873E+000	1.26891E+000	3.82000E+003	2.19728E+002	1.00000E+000	8.25000E+002	8.30000E+001	1.19788E+005	2.14285E+000	1.72217E+001	2.73230E-002	2.05305E-002	1.06278E-001	6.16540E-002	2.48770E+004	1.29208E+002	3.13632E+002	1.39610E-002	1.39610E-002	1.06299E+005	3.50000E+001	2.30000E+001	0.00000E+000	1.42336E+002	1.26215E+002	4.29010E+001	1.00000E+002	3.69276E-001	4.63574E-002	0.00000E+000	7.51855E+001	6.58541E+000	5.89653E-001	1.33069E+002	1.23794E+002	3.89670E+001	7.22592E+001	1.20504E+000	6.10867E-001	1.41943E-001	3.66431E+002	8.46305E+001	9.33259E-002	3.63505E+002	1.42113E+002
1.21321E+002	3.27583E+002	1.29137E+002	3.13669E+002	1.42928E+000	1.15079E+000	3.32700E+003	1.73383E+002	1.00000E+000	8.26000E+002	6.90000E+001	1.19912E+005	1.64480E+000	1.80992E+001	2.47795E-002	1.99512E-002	6.50114E-002	4.39587E-002	2.48770E+004	1.29208E+002	3.13633E+002	1.39610E-002	1.39610E-002	1.06299E+005	3.50000E+001	2.40000E+001	0.00000E+000	1.42903E+002	1.44499E+002	4.51758E+001	1.00000E+002	3.94175E-001	3.36490E-002	0.00000E+000	6.72853E+001	6.95899E+000	5.97914E-001	1.33069E+002	1.23794E+002	3.89670E+001	7.22643E+001	1.20504E+000	6.10867E-001	1.07941E-001	3.58531E+002	1.20182E+002	9.33259E-002	3.63510E+002	1.42127E+002
1.20382E+002	2.97556E+002	1.29276E+002	3.13643E+002	1.26451E+000	1.17345E+000	2.75300E+003	1.72752E+002	1.00000E+000	8.28000E+002	8.50000E+001	1.20194E+005	1.48383E+000	1.72498E+001	2.41001E-002	2.23645E-002	6.01223E-002	5.25243E-002	2.48770E+004	1.29206E+002	3.13632E+002	1.39610E-002	1.39610E-002	1.06299E+005	3.50000E+001	2.50000E+001	0.00000E+000	1.21189E+002	1.54860E+002	4.63673E+001	1.00000E+002	3.81686E-001	5.01218E-002	0.00000E+000	5.35007E+001	7.47886E+000	6.11608E-001	1.33069E+002	1.23794E+002	3.89670E+001	7.23019E+001	1.20504E+000	6.10867E-001	3.73531E-002	5.35007E+001	-1.09520E+002	9.33259E-002	3.63547E+002	1.42142E+002
1.16586E+002	3.47645E+002	1.29093E+002	3.13731E+002	1.49236E+000	1.24839E+000	3.96600E+003	2.34779E+002	1.00000E+000	8.29000E+002	5.70000E+001	1.20301E+005	1.86305E+000	1.86452E+001	2.36972E-002	1.98232E-002	7.42922E-002	5.32228E-002	2.48770E+004	1.29206E+002	3.13631E+002	1.39610E-002	1.39610E-002	1.06299E+005	3.50000E+001	2.60000E+001	0.00000E+000	1.59060E+002	1.57686E+002	4.72095E+001	1.00000E+002	4.31514E-001	4.41749E-002	0.00000E+000	6.86010E+001	6.14806E+000	6.19864E-001	1.33069E+002	1.23794E+002	3.89670E+001	7.23229E+001	1.20504E+000	6.10867E-001	8.90155E-002	3.59847E+002	1.43310E+002	9.33259E-002	3.63568E+002	1.42194E+002
1.13496E+002	3.34627E+002	1.29171E+002	3.13691E+002	1.52267E+000	1.26557E+000	3.94200E+003	2.33427E+002	1.00000E+000	8.30000E+002	6.40000E+001	1.20436E+005	1.92705E+000	1.82928E+001	2.42519E-002	2.01571E-002	7.78127E-002	5.50240E-002	2.48770E+004	1.29206E+002	3.13631E+002	1.39610E-002	1.39610E-002	1.06299E+005	3.50000E+001	2.70000E+001	0.00000E+000	1.62152E+002	1.36278E+002	4.19365E+001	1.00000E+002	4.03901E-001	4.13743E-002	0.00000E+000	7.79738E+001	5.89125E+000	6.48851E-001	1.33069E+002	1.23794E+002	3.89670E+001	7.23564E+001	1.20504E+000	6.10867E-001	9.22065E-002	7.79738E+001	-1.42150E+002	9.33259E-002	3.63602E+002	1.42214E+002
1.25516E+002	3.36894E+002	1.29182E+002	3.13495E+002	1.46029E+000	1.15795E+000	3.51300E+003	1.96039E+002	1.00000E+000	8.31000E+002	5.80000E+001	1.20556E+005	1.69094E+000	1.83547E+001	2.46377E-002	1.95367E-002	7.52155E-002	4.89325E-002	2.48770E+004	1.29206E+002	3.13630E+002	1.39610E-002	1.39610E-002	1.06299E+005	3.50000E+001	2.80000E+001	0.00000E+000	1.59838E+002	1.53589E+002	3.90972E+001	1.00000E+002	4.18362E-001	3.64892E-002	0.00000E+000	7.06259E+001	5.86892E+000	6.89944E-001	1.33069E+002	1.23794E+002	3.89670E+001	7.24333E+001	1.20504E+000	6.10867E-001	1.15475E-001	3.61871E+002	1.14396E+002	9.33259E-002	3.63679E+002	1.42286E+002
1.19260E+002	3.42676E+002	1.29288E+002	3.13590E+002	1.44685E+000	1.24686E+000	3.81200E+003	2.49190E+002	1.00000E+000	8.32000E+002	5.40000E+001	1.20689E+005	1.80402E+000	1.85115E+001	2.34341E-002	2.01949E-002	6.75010E-002	5.12733E-002	2.48770E+004	1.29206E+002	3.13631E+002	1.39610E-002	1.39610E-002	1.06299E+005	3.50000E+001	2.90000E+001	0.00000E+000	1.59665E+002	1.52324E+002	4.04273E+001	1.00000E+002	4.18172E-001	4.27018E-002	0.00000E+000	7.10363E+001	5.75545E+000	6.75392E-001	1.33069E+002	1.23794E+002	3.89670E+001	7.24816E+001	1.20504E+000	6.10867E-001	7.42438E-002	7.10363E+001	-1.29458E+002	9.33259E-002	3.63727E+002	1.42319E+002
1.14175E+002	3.01088E+002	1.29216E+002	3.13655E+002	1.59984E+000	1.24775E+000	3.65300E+003	3.17535E+002	1.00000E+000	8.33000E+002	7.60000E+001	1.20854E+005	1.99620E+000	1.73519E+001	2.64699E-002	2.06444E-002	8.34098E-002	5.25124E-002	2.48770E+004	1.29205E+002	3.13631E+002	1.39610E-002	1.39610E-002	1.06299E+005	3.50000E+001	3.00000E+001	0.00000E+000	1.53802E+002	1.26433E+002	3.48812E+001	1.00000E+002	3.74180E-001	5.36011E-002	0.00000E+000	7.88710E+001	5.68633E+000	6.98320E-001	1.33069E+002	1.23794E+002	3.89670E+001	7.24748E+001	1.20504E+000	6.10867E-001	1.23646E-001	3.70117E+002	1.12440E+002	9.33259E-002	3.63720E+002	1.42325E+002
1.09013E+002	3.11358E+002	1.29249E+002	3.13668E+002	1.61079E+000	1.23840E+000	3.77400E+003	2.41246E+002	1.00000E+000	8.34000E+002	7.60000E+001	1.20992E+005	1.99481E+000	1.76453E+001	2.62204E-002	2.01586E-002	7.40719E-002	4.58193E-002	2.48770E+004	1.29205E+002	3.13631E+002	1.39610E-002	1.39610E-002	1.06299E+005	3.50000E+001	3.10000E+001	0.00000E+000	1.54821E+002	1.26043E+002	4.29316E+001	1.00000E+002	3.84116E-001	4.97552E-002	0.00000E+000	8.02675E+001	6.32711E+000	6.17454E-001	1.33069E+002	1.23794E+002	3.89670E+001	7.25173E+001	1.20504E+000	6.10867E-001	1.30702E-001	3.71513E+002	1.04747E+002	9.33259E-002	3.63763E+002	1.42362E+002
1.22391E+002	2.83401E+002	1.29097E+002	3.13715E+002	1.52136E+000	1.16159E+000	3.06600E+003	2.36094E+002	1.00000E+000	8.35000E+002	8.70000E+001	1.21136E+005	1.76719E+000	1.68345E+001	2.74755E-002	2.09781E-002	1.00847E-001	6.04996E-002	2.48770E+004	1.29205E+002	3.13631E+002	1.39610E-002	1.39610E-002	1.06299E+005	3.50000E+001	3.20000E+001	0.00000E+000	1.48882E+002	1.24597E+002	3.21296E+001	1.00000E+002	3.62960E-001	7.50882E-002	0.00000E+000	7.78884E+001	6.04292E+000	7.17263E-001	1.33069E+002	1.23794E+002	3.89670E+001	7.25783E+001	1.20504E+000	6.10867E-001	1.34096E-001	3.69134E+002	9.79268E+001	9.33259E-002	3.63824E+002	1.42448E+002
1.28277E+002	3.54608E+002	1.29239E+002	3.13590E+002	1.39988E+000	1.13681E+000	3.49800E+003	2.03262E+002	1.00000E+000	8.36000E+002	5.20000E+001	1.21245E+005	1.59140E+000	1.88310E+001	2.36691E-002	1.92211E-002	6.86735E-002	4.68152E-002	2.48770E+004	1.29205E+002	3.13630E+002	1.39610E-002	1.39610E-002	1.06299E+005	3.50000E+001	3.30000E+001	0.00000E+000	1.59532E+002	1.57980E+002	4.53985E+001	1.00000E+002	4.30367E-001	3.82349E-002	0.00000E+000	6.90266E+001	6.36734E+000	6.37299E-001	1.33069E+002	1.23794E+002	3.89670E+001	7.26088E+001	1.20504E+000	6.10867E-001	1.03705E-001	3.60272E+002	1.26916E+002	9.33259E-002	3.63854E+002	1.42454E+002
1.21689E+002	3.14954E+002	1.29167E+002	3.13688E+002	1.39550E+000	1.10900E+000	3.02000E+003	1.96259E+002	1.00000E+000	8.37000E+002	7.10000E+001	1.21395E+005	1.54762E+000	1.77469E+001	2.53937E-002	2.01804E-002	6.44102E-002	4.26991E-002	2.48770E+004	1.29204E+002	3.13631E+002	1.39610E-002	1.39610E-002	1.06299E+005	3.50000E+001	3.40000E+001	0.00000E+000	1.43659E+002	1.36151E+002	4.16435E+001	1.00000E+002	3.81186E-001	4.07263E-002	0.00000E+000	7.15087E+001	7.05415E+000	6.19103E-001	1.33069E+002	1.23794E+002	3.89670E+001	7.26083E+001	1.20504E+000	6.10867E-001	1.14392E-001	3.62754E+002	1.16611E+002	9.33259E-002	3.63854E+002	1.42467E+002
1.24642E+002	2.73643E+002	1.29222E+002	3.13671E+002	1.30277E+000	1.14897E+000	2.55000E+003	2.58240E+002	1.00000E+000	8.38000E+002	1.05000E+002	1.21555E+005	1.49685E+000	1.65422E+001	2.57987E-002	2.27530E-002	7.11349E-002	5.64892E-002	2.48770E+004	1.29203E+002	3.13630E+002	1.39610E-002	1.39610E-002	1.06299E+005	3.50000E+001	3.50000E+001	0.00000E+000	1.16850E+002	1.36744E+002	3.56159E+001	1.00000E+002	3.42792E-001	7.32900E-002	0.00000E+000	5.99438E+001	7.13599E+000	6.66019E-001	1.33069E+002	1.23794E+002	3.89670E+001	7.26457E+001	1.20504E+000	6.10867E-001	6.27313E-002	5.99438E+001	-1.28489E+002	9.33259E-002	3.63891E+002	1.42495E+002
1.15934E+002	2.07519E+002	1.29111E+002	3.13896E+002	1.43045E+000	1.23793E+000	2.25400E+003	2.44245E+002	1.00000E+000	8.50000E+002	7.52000E+002	1.23282E+005	1.77080E+000	1.44055E+001	3.01297E-002	2.60748E-002	9.50615E-002	7.25188E-002	2.62650E+004	1.29111E+002	3.13896E+002	9.50615E-002	7.25188E-002	2.25400E+003	1.00000E+000	1.00000E+000	0.00000E+000	9.05756E+001	9.92200E+001	3.64770E+001	1.00000E+002	2.67803E-001	1.19231E-001	0.00000E+000	6.20202E+001	9.87858E+000	5.11729E-001	9.05756E+001	9.92200E+001	3.64770E+001	6.20202E+001	9.87858E+000	5.11729E-001	7.21461E-002	6.20202E+001	-1.36217E+002	7.21461E-002	6.20202E+001	-1.36217E+002
1.14059E+002	2.43033E+002	1.29296E+002	3.13787E+002	1.42662E+000	1.21544E+000	2.58900E+003	2.20102E+002	1.00000E+000	8.59000E+002	1.54000E+002	1.24484E+005	1.73397E+000	1.55895E+001	2.80378E-002	2.38873E-002	9.28084E-002	6.86458E-002	2.64240E+004	1.29273E+002	3.13658E+002	7.72474E-002	7.72474E-002	5.09900E+003	2.00000E+000	2.00000E+000	0.00000E+000	1.39407E+002	9.89562E+001	4.40078E+001	3.00000E+002	3.34772E-001	7.96884E-002	0.00000E+000	9.04662E+001	8.42278E+000	5.60002E-001	1.30177E+002	1.00547E+002	3.86817E+001	8.46367E+001	5.74399E+000	5.85133E-001	7.99316E-002	9.04662E+001	-1.16128E+002	1.24953E-001	3.75882E+002	1.16533E+002
1.19632E+002	2.39280E+002	1.29152E+002	3.13528E+002	1.44367E+000	1.10921E+000	2.36600E+003	1.54353E+002	1.00000E+000	8.73000E+002	2.23000E+002	1.26433E+005	1.60133E+000	1.54687E+001	2.96797E-002	2.28038E-002	7.78203E-002	4.84758E-002	2.69340E+004	1.29152E+002	3.13528E+002	7.78203E-002	4.84758E-002	2.36600E+003	1.00000E+000	1.00000E+000	0.00000E+000	1.15618E+002	1.08431E+002	3.06872E+001	1.00000E+002	3.02206E-001	4.89091E-002	0.00000E+000	7.32714E+001	7.55043E+000	6.53480E-001	1.15618E+002	1.08431E+002	3.06872E+001	7.32714E+001	7.55043E+000	6.53480E-001	1.31010E-001	3.64517E+002	9.73607E+001	1.31010E-001	3.64517E+002	9.73607E+001
1.12756E+002	2.39753E+002	1.29285E+002	3.13752E+002	1.51576E+000	1.29654E+000	2.88200E+003	1.99546E+002	1.00000E+000	8.77000E+002	1.80000E+002	1.26966E+005	1.96525E+000	1.54839E+001	2.82348E-002	2.41512E-002	8.22456E-002	6.15918E-002	2.70320E+004	1.29285E+002	3.13752E+002	8.22456E-002	6.15918E-002	2.88200E+003	1.00000E+000	1.00000E+000	0.00000E+000	1.09385E+002	1.04262E+002	3.82458E+001	1.00000E+002	2.98393E-001	7.46926E-002	0.00000E+000	7.24477E+001	8.36287E+000	5.34575E-001	1.09385E+002	1.04262E+002	3.82458E+001	7.24477E+001	8.36287E+000	5.34575E-001	7.79518E-002	7.24477E+001	-1.32010E+002	7.79518E-002	7.24477E+001	-1.32010E+002
1.10804E+002	2.35272E+002	1.29255E+002	3.13597E+002	1.39415E+000	1.29284E+000	2.61900E+003	2.00762E+002	1.00000E+000	8.85000E+002	4.24000E+002	1.28104E+005	1.80240E+000	1.53386E+001	2.72421E-002	2.52625E-002	8.10972E-002	7.04460E-002	2.72970E+004	1.29255E+002	3.13597E+002	8.10972E-002	7.04460E-002	2.61900E+003	1.00000E+000	1.00000E+000	0.00000E+000	1.16503E+002	9.69574E+001	2.99634E+001	1.00000E+002	2.88874E-001	1.03566E-001	0.00000E+000	8.02414E+001	7.21100E+000	6.50351E-001	1.16503E+002	9.69574E+001	2.99634E+001	8.02414E+001	7.21100E+000	6.50351E-001	3.77048E-002	8.02414E+001	-8.31207E+001	3.77048E-002	8.02414E+001	-8.31207E+001
1.41092E+002	6.76118E+002	1.29022E+002	3.13268E+002	1.29195E+000	1.35438E+000	7.29200E+003	6.74846E+002	1.00000E+000	9.01000E+002	1.50000E+001	1.30200E+005	1.74978E+000	2.60023E+001	1.51294E-002	1.58605E-002	6.32738E-002	6.93394E-002	2.77660E+004	1.29107E+002	3.13306E+002	1.02341E-002	1.02341E-002	2.72354E+005	4.80000E+001	1.00000E+000	0.00000E+000	2.07004E+002	2.31715E+002	2.44510E+002	1.00000E+002	8.01494E-001	4.61067E-002	0.00000E+000	2.36189E+002	1.03090E+001	2.72628E-001	1.66121E+002	2.01071E+002	1.93187E+002	2.47985E+002	1.84133E+000	2.49754E-001	-2.35923E-002	2.36189E+002	1.31435E+002	-4.00616E-003	2.47985E+002	1.24573E+002
1.34274E+002	6.50098E+002	1.29031E+002	3.13291E+002	1.30709E+000	1.37462E+000	7.18500E+003	7.53382E+002	1.00000E+000	9.02000E+002	1.50000E+001	1.30339E+005	1.79676E+000	2.54970E+001	1.54203E-002	1.62170E-002	6.38536E-002	7.04047E-002	2.77660E+004	1.29108E+002	3.13306E+002	1.02341E-002	1.02341E-002	2.72354E+005	4.80000E+001	2.00000E+000	0.00000E+000	1.78022E+002	2.23942E+002	2.61873E+002	1.00000E+002	7.77241E-001	4.96659E-002	0.00000E+000	2.36698E+002	6.65135E+000	4.25685E-001	1.66121E+002	2.01071E+002	1.93187E+002	2.48035E+002	1.84133E+000	2.49754E-001	-2.51818E-002	2.36698E+002	1.33470E+002	-4.00616E-003	2.48035E+002	1.24622E+002
1.25595E+002	6.35239E+002	1.29094E+002	3.13270E+002	1.37853E+000	1.48383E+000	7.92100E+003	7.99989E+002	1.00000E+000	9.03000E+002	1.90000E+001	1.30487E+005	2.04550E+000	2.52040E+001	1.54891E-002	1.66723E-002	6.17522E-002	7.12113E-002	2.77660E+004	1.29108E+002	3.13306E+002	1.02341E-002	1.02341E-002	2.72354E+005	4.80000E+001	3.00000E+000	0.00000E+000	1.86683E+002	2.20819E+002	2.32967E+002	1.00000E+002	7.51027E-001	4.29673E-002	0.00000E+000	2.39439E+002	8.83396E+000	3.05257E-001	1.66121E+002	2.01071E+002	1.93187E+002	2.48083E+002	1.84133E+000	2.49754E-001	-3.67904E-002	-5.18064E+001	-1.43803E+002	-4.00616E-003	2.48083E+002	1.24659E+002
1.44058E+002	6.34664E+002	1.29103E+002	3.13241E+002	1.24846E+000	1.32956E+000	6.52700E+003	7.24969E+002	1.00000E+000	9.04000E+002	1.60000E+001	1.30634E+005	1.65991E+000	2.51925E+001	1.54532E-002	1.64570E-002	5.33444E-002	6.01661E-002	2.77660E+004	1.29108E+002	3.13305E+002	1.02341E-002	1.02341E-002	2.72354E+005	4.80000E+001	4.00000E+000	0.00000E+000	1.94907E+002	2.16855E+002	2.30566E+002	1.00000E+002	7.53489E-001	4.43072E-002	0.00000E+000	2.35518E+002	1.07902E+001	2.75312E-001	1.66121E+002	2.01071E+002	1.93187E+002	2.48138E+002	1.84133E+000	2.49754E-001	-3.14553E-002	2.35518E+002	1.38331E+002	-4.00616E-003	2.48138E+002	1.24712E+002
1.38158E+002	6.68490E+002	1.29089E+002	3.13184E+002	1.29568E+000	1.34281E+000	7.18100E+003	4.18146E+002	1.00000E+000	9.05000E+002	1.60000E+001	1.30774E+005	1.73985E+000	2.58552E+001	1.52899E-002	1.58461E-002	5.32667E-002	5.70327E-002	2.77660E+004	1.29107E+002	3.13305E+002	1.02341E-002	1.02341E-002	2.72354E+005	4.80000E+001	5.00000E+000	0.00000E+000	1.94495E+002	2.17506E+002	2.64348E+002	1.00000E+002	7.92251E-001	2.81976E-002	0.00000E+000	2.30447E+002	7.19548E+000	3.93604E-001	1.66121E+002	2.01071E+002	1.93187E+002	2.48167E+002	1.84133E+000	2.49754E-001	-1.78616E-002	2.30447E+002	1.20196E+002	-4.00616E-003	2.48167E+002	1.24743E+002
1.41051E+002	6.45383E+002	1.29133E+002	3.13281E+002	1.27530E+000	1.36229E+000	6.93200E+003	6.74078E+002	1.00000E+000	9.06000E+002	1.30000E+001	1.30904E+005	1.73733E+000	2.54044E+001	1.53174E-002	1.63622E-002	5.36968E-002	6.09313E-002	2.77660E+004	1.29107E+002	3.13305E+002	1.02341E-002	1.02341E-002	2.72354E+005	4.80000E+001	6.00000E+000	0.00000E+000	1.78361E+002	2.17010E+002	2.63817E+002	1.00000E+002	7.71665E-001	3.83767E-002	0.00000E+000	2.34122E+002	6.54652E+000	4.40323E-001	1.66121E+002	2.01071E+002	1.93187E+002	2.48214E+002	1.84133E+000	2.49754E-001	-3.29798E-002	2.34122E+002	1.38410E+002	-4.00616E-003	2.48214E+002	1.24784E+002
1.28980E+002	5.30220E+002	1.29161E+002	3.13250E+002	1.31023E+000	1.41817E+000	6.06100E+003	4.95039E+002	1.00000E+000	9.07000E+002	2.40000E+001	1.31051E+005	1.85812E+000	2.30265E+001	1.68296E-002	1.82161E-002	5.38455E-002	6.25861E-002	2.77660E+004	1.29107E+002	3.13305E+002	1.02341E-002	1.02341E-002	2.72354E+005	4.80000E+001	7.00000E+000	0.00000E+000	1.69084E+002	1.64886E+002	1.99499E+002	1.00000E+002	6.25581E-001	4.45436E-002	0.00000E+000	2.22037E+002	9.68405E+000	3.18333E-001	1.66121E+002	2.01071E+002	1.93187E+002	2.48242E+002	1.84133E+000	2.49754E-001	-3.95630E-002	2.22037E+002	1.32743E+002	-4.00616E-003	2.48242E+002	1.24807E+002
1.30025E+002	6.89255E+002	1.29112E+002	3.13277E+002	1.35849E+000	1.36716E+000	7.87700E+003	7.95951E+002	1.00000E+000	9.08000E+002	1.20000E+001	1.31185E+005	1.85727E+000	2.62537E+001	1.53065E-002	1.54042E-002	6.02765E-002	6.10207E-002	2.77660E+004	1.29107E+002	3.13306E+002	1.02341E-002	1.02341E-002	2.72354E+005	4.80000E+001	8.00000E+000	0.00000E+000	2.15014E+002	2.22707E+002	2.54401E+002	1.00000E+002	8.11738E-001	4.77003E-002	0.00000E+000	2.27668E+002	9.09758E+000	2.97238E-001	1.66121E+002	2.01071E+002	1.93187E+002	2.48276E+002	1.84133E+000	2.49754E-001	-3.17935E-003	2.27668E+002	1.03458E+002	-4.00616E-003	2.48276E+002	1.24849E+002
1.32058E+002	5.67832E+002	1.29059E+002	3.13301E+002	1.33668E+000	1.36465E+000	6.37800E+003	4.67744E+002	1.00000E+000	9.09000E+002	2.20000E+001	1.31337E+005	1.82410E+000	2.38292E+001	1.67373E-002	1.70876E-002	5.30167E-002	5.51363E-002	2.77660E+004	1.29108E+002	3.13306E+002	1.02341E-002	1.02341E-002	2.72354E+005	4.80000E+001	9.00000E+000	0.00000E+000	1.63727E+002	1.88854E+002	2.27622E+002	1.00000E+002	6.79532E-001	3.12225E-002	0.00000E+000	2.32320E+002	7.45331E+000	4.03199E-001	1.66121E+002	2.01071E+002	1.93187E+002	2.48333E+002	1.84133E+000	2.49754E-001	-1.03564E-002	2.32320E+002	1.14929E+002	-4.00616E-003	2.48333E+002	1.24915E+002
1.40285E+002	6.99125E+002	1.29079E+002	3.13268E+002	1.30620E+000	1.37202E+000	7.72500E+003	8.25463E+002	1.00000E+000	9.10000E+002	9.00000E+000	1.31471E+005	1.79213E+000	2.64410E+001	1.48614E-002	1.56103E-002	5.67600E-002	6.24034E-002	2.77660E+004	1.29108E+002	3.13306E+002	1.02341E-002	1.02341E-002	2.72354E+005	4.80000E+001	1.00000E+001	0.00000E+000	2.14854E+002	2.54588E+002	2.37668E+002	1.00000E+002	8.30191E-001	4.22480E-002	0.00000E+000	2.50583E+002	1.26071E+001	2.16595E-001	1.66121E+002	2.01071E+002	1.93187E+002	2.48341E+002	1.84133E+000	2.49754E-001	-2.45767E-002	-4.06628E+001	-1.44480E+002	-4.00616E-003	2.48341E+002	1.24919E+002
1.30399E+002	6.47023E+002	1.29051E+002	3.13242E+002	1.33134E+000	1.34331E+000	7.13100E+003	6.61506E+002	1.00000E+000	9.11000E+002	1.20000E+001	1.31616E+005	1.78841E+000	2.54366E+001	1.57658E-002	1.59075E-002	6.16628E-002	6.27363E-002	2.77660E+004	1.29108E+002	3.13306E+002	1.02341E-002	1.02341E-002	2.72354E+005	4.80000E+001	1.10000E+001	0.00000E+000	1.83646E+002	2.41029E+002	2.33631E+002	1.00000E+002	7.72039E-001	4.09869E-002	0.00000E+000	2.50449E+002	9.24170E+000	3.07528E-001	1.66121E+002	2.01071E+002	1.93187E+002	2.48374E+002	1.84133E+000	2.49754E-001	-4.47420E-003	2.50449E+002	1.27475E+002	-4.00616E-003	2.48374E+002	1.24956E+002
1.34076E+002	5.96522E+002	1.29124E+002	3.13264E+002	1.30875E+000	1.33207E+000	6.42800E+003	6.88758E+002	1.00000E+000	9.12000E+002	1.70000E+001	1.31753E+005	1.74335E+000	2.44238E+001	1.63238E-002	1.66146E-002	5.73649E-002	5.93348E-002	2.77660E+004	1.29109E+002	3.13306E+002	1.02341E-002	1.02341E-002	2.72354E+005	4.80000E+001	1.20000E+001	0.00000E+000	1.82741E+002	2.08683E+002	2.20894E+002	1.00000E+002	7.18179E-001	5.05891E-002	0.00000E+000	2.37731E+002	1.04316E+001	2.86960E-001	1.66121E+002	2.01071E+002	1.93187E+002	2.48487E+002	1.84133E+000	2.49754E-001	-8.82862E-003	2.37731E+002	1.18878E+002	-4.00616E-003	2.48487E+002	1.25058E+002
1.29283E+002	6.35835E+002	1.29083E+002	3.13257E+002	1.33017E+000	1.39586E+000	7.25900E+003	4.93674E+002	1.00000E+000	9.13000E+002	1.60000E+001	1.31897E+005	1.85674E+000	2.52158E+001	1.56124E-002	1.63834E-002	5.03440E-002	5.51700E-002	2.77660E+004	1.29109E+002	3.13305E+002	1.02341E-002	1.02341E-002	2.72354E+005	4.80000E+001	1.30000E+001	0.00000E+000	1.82283E+002	2.24660E+002	2.32171E+002	1.00000E+002	7.49373E-001	2.91167E-002	0.00000E+000	2.43210E+002	8.97033E+000	3.14025E-001	1.66121E+002	2.01071E+002	1.93187E+002	2.48568E+002	1.84133E+000	2.49754E-001	-2.40973E-002	2.43210E+002	1.38931E+002	-4.00616E-003	2.48568E+002	1.25146E+002
1.45847E+002	6.60982E+002	1.29053E+002	3.13253E+002	1.34968E+000	1.26571E+000	6.97600E+003	1.03536E+003	1.00000E+000	9.14000E+002	1.20000E+001	1.32036E+005	1.70831E+000	2.57096E+001	1.61595E-002	1.51542E-002	6.58486E-002	5.81735E-002	2.77660E+004	1.29109E+002	3.13305E+002	1.02341E-002	1.02341E-002	2.72354E+005	4.80000E+001	1.40000E+001	0.00000E+000	1.86331E+002	2.62380E+002	2.28876E+002	1.00000E+002	7.95105E-001	6.18590E-002	0.00000E+000	2.63021E+002	9.79050E+000	2.93497E-001	1.66121E+002	2.01071E+002	1.93187E+002	2.48614E+002	1.84133E+000	2.49754E-001	3.21046E-002	2.63021E+002	1.05138E+002	-4.00616E-003	2.48614E+002	1.25196E+002
1.28111E+002	5.30755E+002	1.29169E+002	3.13195E+002	1.33680E+000	1.38830E+000	6.06000E+003	6.43006E+002	1.00000E+000	9.15000E+002	2.40000E+001	1.32189E+005	1.85588E+000	2.30381E+001	1.71724E-002	1.78339E-002	6.17732E-002	6.64184E-002	2.77660E+004	1.29110E+002	3.13307E+002	1.02341E-002	1.02341E-002	2.72354E+005	4.80000E+001	1.50000E+001	0.00000E+000	1.43277E+002	1.88139E+002	2.08036E+002	1.00000E+002	6.31788E-001	6.14099E-002	0.00000E+000	2.41530E+002	7.62194E+000	4.04492E-001	1.66121E+002	2.01071E+002	1.93187E+002	2.48670E+002	1.84133E+000	2.49754E-001	-1.88979E-002	2.41530E+002	1.32257E+002	-4.00616E-003	2.48670E+002	1.25233E+002
1.31700E+002	5.82827E+002	1.29057E+002	3.13285E+002	1.34716E+000	1.40387E+000	6.76700E+003	6.26493E+002	1.00000E+000	9.16000E+002	1.80000E+001	1.32324E+005	1.89125E+000	2.41418E+001	1.63766E-002	1.70659E-002	6.21620E-002	6.73019E-002	2.77660E+004	1.29109E+002	3.13307E+002	1.02341E-002	1.02341E-002	2.72354E+005	4.80000E+001	1.60000E+001	0.00000E+000	1.43113E+002	2.12441E+002	2.36954E+002	1.00000E+002	6.93283E-001	5.19243E-002	0.00000E+000	2.44427E+002	6.05547E+000	4.81799E-001	1.66121E+002	2.01071E+002	1.93187E+002	2.48706E+002	1.84133E+000	2.49754E-001	-2.06127E-002	2.44427E+002	1.36813E+002	-4.00616E-003	2.48706E+002	1.25288E+002
1.27525E+002	6.44834E+002	1.29083E+002	3.13261E+002	1.34582E+000	1.39971E+000	7.46100E+003	5.42331E+002	1.00000E+000	9.17000E+002	1.60000E+001	1.32451E+005	1.88376E+000	2.53936E+001	1.55807E-002	1.62047E-002	5.58936E-002	6.02655E-002	2.77660E+004	1.29109E+002	3.13307E+002	1.02341E-002	1.02341E-002	2.72354E+005	4.80000E+001	1.70000E+001	0.00000E+000	1.71015E+002	2.39204E+002	2.39489E+002	1.00000E+002	7.61369E-001	3.48117E-002	0.00000E+000	2.49899E+002	7.53394E+000	3.68800E-001	1.66121E+002	2.01071E+002	1.93187E+002	2.48771E+002	1.84133E+000	2.49754E-001	-1.96306E-002	2.49899E+002	1.41341E+002	-4.00616E-003	2.48771E+002	1.25349E+002
1.41265E+002	5.59351E+002	1.29142E+002	3.13309E+002	1.35475E+000	1.26145E+000	5.91400E+003	7.63459E+002	1.00000E+000	9.18000E+002	2.00000E+001	1.32593E+005	1.70896E+000	2.36506E+001	1.76165E-002	1.64032E-002	7.05120E-002	6.14564E-002	2.77660E+004	1.29110E+002	3.13306E+002	1.02341E-002	1.02341E-002	2.72354E+005	4.80000E+001	1.80000E+001	0.00000E+000	1.64060E+002	2.22262E+002	1.84797E+002	1.00000E+002	6.70659E-001	7.84662E-002	0.00000E+000	2.69417E+002	1.25678E+001	2.48319E-001	1.66121E+002	2.01071E+002	1.93187E+002	2.48849E+002	1.84133E+000	2.49754E-001	3.56636E-002	2.69417E+002	1.08061E+002	-4.00616E-003	2.48849E+002	1.25418E+002
1.48074E+002	7.32104E+002	1.29120E+002	3.13258E+002	1.23356E+000	1.33451E+000	7.47100E+003	8.86979E+002	1.00000E+000	9.19000E+002	8.00000E+000	1.32719E+005	1.64621E+000	2.70574E+001	1.42716E-002	1.54395E-002	5.46027E-002	6.35527E-002	2.77660E+004	1.29110E+002	3.13307E+002	1.02341E-002	1.02341E-002	2.72354E+005	4.80000E+001	1.90000E+001	0.00000E+000	1.96306E+002	2.70739E+002	2.72118E+002	1.00000E+002	8.66247E-001	5.27635E-002	0.00000E+000	2.49403E+002	7.65263E+000	3.62836E-001	1.66121E+002	2.01071E+002	1.93187E+002	2.48927E+002	1.84133E+000	2.49754E-001	-3.93099E-002	-4.18430E+001	-1.31379E+002	-4.00616E-003	2.48927E+002	1.25499E+002
1.42235E+002	6.55854E+002	1.29117E+002	3.13267E+002	1.31661E+000	1.34294E+000	7.16000E+003	5.97957E+002	1.00000E+000	9.20000E+002	1.40000E+001	1.32860E+005	1.76813E+000	2.56096E+001	1.55597E-002	1.58709E-002	5.35446E-002	5.56067E-002	2.77660E+004	1.29110E+002	3.13307E+002	1.02341E-002	1.02341E-002	2.72354E+005	4.80000E+001	2.00000E+001	0.00000E+000	1.87342E+002	2.39805E+002	2.33873E+002	1.00000E+002	7.75308E-001	3.10177E-002	0.00000E+000	2.49711E+002	9.58963E+000	2.95769E-001	1.66121E+002	2.01071E+002	1.93187E+002	2.48983E+002	1.84133E+000	2.49754E-001	-9.89890E-003	2.49711E+002	1.31876E+002	-4.00616E-003	2.48983E+002	1.25556E+002
1.23713E+002	5.06376E+002	1.29111E+002	3.13279E+002	1.34846E+000	1.38273E+000	5.80700E+003	3.90691E+002	1.00000E+000	9.21000E+002	3.10000E+001	1.33015E+005	1.86455E+000	2.25028E+001	1.76955E-002	1.81452E-002	5.93087E-002	6.22122E-002	2.77660E+004	1.29110E+002	3.13307E+002	1.02341E-002	1.02341E-002	2.72354E+005	4.80000E+001	2.10000E+001	0.00000E+000	1.53073E+002	1.98227E+002	1.65440E+002	1.00000E+002	6.06969E-001	4.08242E-002	0.00000E+000	2.69321E+002	1.43661E+001	2.19228E-001	1.66121E+002	2.01071E+002	1.93187E+002	2.49055E+002	1.84133E+000	2.49754E-001	-1.25474E-002	-2.19243E+001	-1.37240E+002	-4.00616E-003	2.49055E+002	1.25628E+002
1.25144E+002	4.98076E+002	1.29151E+002	3.13306E+002	1.33051E+000	1.37740E+000	5.62600E+003	2.86132E+002	1.00000E+000	9.22000E+002	3.00000E+001	1.33156E+005	1.83265E+000	2.23176E+001	1.77386E-002	1.83637E-002	4.85139E-002	5.17373E-002	2.77660E+004	1.29110E+002	3.13307E+002	1.02341E-002	1.02341E-002	2.72354E+005	4.80000E+001	2.20000E+001	0.00000E+000	1.41943E+002	1.85711E+002	1.76109E+002	1.00000E+002	5.90939E-001	2.70899E-002	0.00000E+000	2.53170E+002	1.09815E+001	2.91372E-001	1.66121E+002	2.01071E+002	1.93187E+002	2.49134E+002	1.84133E+000	2.49754E-001	-1.73156E-002	2.53170E+002	1.42391E+002	-4.00616E-003	2.49134E+002	1.25702E+002
1.23646E+002	4.85480E+002	1.29185E+002	3.13355E+002	1.37506E+000	1.43361E+000	5.86800E+003	4.65607E+002	1.00000E+000	9.23000E+002	3.10000E+001	1.33302E+005	1.97130E+000	2.20336E+001	1.79505E-002	1.87148E-002	5.50100E-002	5.95154E-002	2.77660E+004	1.29110E+002	3.13307E+002	1.02341E-002	1.02341E-002	2.72354E+005	4.80000E+001	2.30000E+001	0.00000E+000	1.56288E+002	1.69239E+002	1.62710E+002	1.00000E+002	5.73435E-001	4.66463E-002	0.00000E+000	2.42147E+002	1.75166E+001	1.78861E-001	1.66121E+002	2.01071E+002	1.93187E+002	2.49183E+002	1.84133E+000	2.49754E-001	-2.08460E-002	2.42147E+002	1.34737E+002	-4.00616E-003	2.49183E+002	1.25745E+002
1.30564E+002	4.93567E+002	1.29103E+002	3.13329E+002	1.29358E+000	1.29285E+000	5.11500E+003	3.67087E+002	1.00000E+000	9.24000E+002	3.60000E+001	1.33451E+005	1.67241E+000	2.22164E+001	1.80872E-002	1.80770E-002	5.87565E-002	5.86940E-002	2.77660E+004	1.29109E+002	3.13307E+002	1.02341E-002	1.02341E-002	2.72354E+005	4.80000E+001	2.40000E+001	0.00000E+000	1.48594E+002	2.00456E+002	1.50846E+002	1.00000E+002	5.87593E-001	4.72336E-002	0.00000E+000	2.85758E+002	1.49883E+001	2.23891E-001	1.66121E+002	2.01071E+002	1.93187E+002	2.49247E+002	1.84133E+000	2.49754E-001	2.80966E-004	-5.48761E+000	-1.32977E+002	-4.00616E-003	2.49247E+002	1.25823E+002
1.44243E+002	5.38134E+002	1.29170E+002	3.13247E+002	1.32440E+000	1.29385E+000	5.70700E+003	4.69267E+002	1.00000E+000	9.25000E+002	2.60000E+001	1.33576E+005	1.71358E+000	2.31977E+001	1.75314E-002	1.71270E-002	5.38384E-002	5.15270E-002	2.77660E+004	1.29108E+002	3.13308E+002	1.02341E-002	1.02341E-002	2.72354E+005	4.80000E+001	2.50000E+001	0.00000E+000	1.65155E+002	2.15957E+002	1.70035E+002	1.00000E+002	6.47699E-001	4.26868E-002	0.00000E+000	2.79313E+002	1.51664E+001	2.09471E-001	1.66121E+002	2.01071E+002	1.93187E+002	2.49313E+002	1.84133E+000	2.49754E-001	1.16672E-002	2.79313E+002	1.41006E+002	-4.00616E-003	2.49313E+002	1.25877E+002
1.27051E+002	4.63832E+002	1.29089E+002	3.13363E+002	1.32713E+000	1.33316E+000	5.06800E+003	5.16974E+002	1.00000E+000	9.26000E+002	3.80000E+001	1.33726E+005	1.76929E+000	2.15368E+001	1.86421E-002	1.87269E-002	6.28709E-002	6.34159E-002	2.77660E+004	1.29108E+002	3.13308E+002	1.02341E-002	1.02341E-002	2.72354E+005	4.80000E+001	2.60000E+001	0.00000E+000	1.49853E+002	1.92207E+002	1.28773E+002	1.00000E+002	5.54203E-001	6.16982E-002	0.00000E+000	1.84670E+001	1.60865E+001	2.09571E-001	1.66121E+002	2.01071E+002	1.93187E+002	2.49358E+002	1.84133E+000	2.49754E-001	-2.26746E-003	1.84670E+001	-1.06603E+002	-4.00616E-003	2.49358E+002	1.25936E+002
1.29176E+002	3.73381E+002	1.29146E+002	3.13432E+002	1.34093E+000	1.25738E+000	3.90000E+003	1.72961E+002	1.00000E+000	9.28000E+002	5.40000E+001	1.34020E+005	1.68606E+000	1.93231E+001	2.14721E-002	2.01342E-002	4.96024E-002	4.42316E-002	2.77660E+004	1.29108E+002	3.13307E+002	1.02341E-002	1.02341E-002	2.72354E+005	4.80000E+001	2.70000E+001	0.00000E+000	1.21244E+002	1.70929E+002	8.60498E+001	1.00000E+002	4.45968E-001	2.62759E-002	0.00000E+000	3.66467E+001	1.04018E+001	3.69461E-001	1.66121E+002	2.01071E+002	1.93187E+002	2.49452E+002	1.84133E+000	2.49754E-001	3.21572E-002	3.66467E+001	-1.21299E+002	-4.00616E-003	2.49452E+002	1.26022E+002
1.14883E+002	4.00032E+002	1.29022E+002	3.13426E+002	1.40051E+000	1.33802E+000	4.59500E+003	3.00138E+002	1.00000E+000	9.29000E+002	5.10000E+001	1.34165E+005	1.87391E+000	2.00008E+001	2.06607E-002	1.97388E-002	6.78704E-002	6.22492E-002	2.77660E+004	1.29107E+002	3.13307E+002	1.02341E-002	1.02341E-002	2.72354E+005	4.80000E+001	2.80000E+001	0.00000E+000	1.54297E+002	1.56436E+002	9.79474E+001	1.00000E+002	4.82114E-001	3.54356E-002	0.00000E+000	6.48278E+001	1.72599E+001	2.05131E-001	1.66121E+002	2.01071E+002	1.93187E+002	2.49538E+002	1.84133E+000	2.49754E-001	2.28193E-002	6.48278E+001	-8.40967E+001	-4.00616E-003	2.49538E+002	1.26128E+002
1.22008E+002	3.39712E+002	1.29226E+002	3.13429E+002	1.48543E+000	1.22681E+000	3.80600E+003	2.98854E+002	1.00000E+000	9.30000E+002	6.00000E+001	1.34320E+005	1.82234E+000	1.84313E+001	2.40778E-002	1.98859E-002	6.81249E-002	4.79392E-002	2.77660E+004	1.29107E+002	3.13307E+002	1.02341E-002	1.02341E-002	2.72354E+005	4.80000E+001	2.90000E+001	0.00000E+000	1.19691E+002	1.38962E+002	8.99242E+001	1.00000E+002	4.10705E-001	4.68602E-002	0.00000E+000	3.81682E+001	2.06986E+001	1.87947E-001	1.66121E+002	2.01071E+002	1.93187E+002	2.49608E+002	1.84133E+000	2.49754E-001	9.53510E-002	3.29414E+002	1.05715E+002	-4.00616E-003	2.49608E+002	1.26166E+002
1.16972E+002	3.39588E+002	1.29086E+002	3.13336E+002	1.33176E+000	1.37229E+000	3.82300E+003	2.30015E+002	1.00000E+000	9.32000E+002	6.70000E+001	1.34599E+005	1.82756E+000	1.84279E+001	2.15389E-002	2.21944E-002	5.51710E-002	5.82931E-002	2.77660E+004	1.29107E+002	3.13303E+002	1.02341E-002	1.02341E-002	2.72354E+005	4.80000E+001	3.00000E+001	0.00000E+000	1.26050E+002	1.31052E+002	8.82384E+001	1.00000E+002	4.07070E-001	4.62508E-002	0.00000E+000	5.60795E+001	2.54593E+001	1.52463E-001	1.66121E+002	2.01071E+002	1.93187E+002	2.49681E+002	1.84133E+000	2.49754E-001	-1.49896E-002	5.60795E+001	-5.69068E+001	-4.00616E-003	2.49681E+002	1.26259E+002
1.23789E+002	5.77815E+002	1.29051E+002	3.13353E+002	1.30350E+000	1.35798E+000	6.29900E+003	5.44339E+002	1.00000E+000	9.33000E+002	2.10000E+001	1.34694E+005	1.77012E+000	2.40378E+001	1.64238E-002	1.71103E-002	6.29503E-002	6.81207E-002	2.77660E+004	1.29107E+002	3.13305E+002	1.02341E-002	1.02341E-002	2.72354E+005	4.80000E+001	3.10000E+001	0.00000E+000	1.75649E+002	1.95012E+002	2.07649E+002	1.00000E+002	6.78393E-001	3.57758E-002	0.00000E+000	2.36873E+002	1.09845E+001	2.75293E-001	1.66121E+002	2.01071E+002	1.93187E+002	2.49731E+002	1.84133E+000	2.49754E-001	-2.04702E-002	2.36873E+002	1.29125E+002	-4.00616E-003	2.49731E+002	1.26315E+002
1.42364E+002	7.65741E+002	1.29072E+002	3.13275E+002	1.30533E+000	1.32627E+000	8.19300E+003	7.09768E+002	1.00000E+000	9.34000E+002	5.00000E+000	1.34824E+005	1.73122E+000	2.76720E+001	1.44212E-002	1.46524E-002	5.22669E-002	5.38857E-002	2.77660E+004	1.29106E+002	3.13305E+002	1.02341E-002	1.02341E-002	2.72354E+005	4.80000E+001	3.20000E+001	0.00000E+000	2.12404E+002	2.95697E+002	2.92732E+002	1.00000E+002	9.38606E-001	3.13290E-002	0.00000E+000	2.51676E+002	7.39933E+000	3.58341E-001	1.66121E+002	2.01071E+002	1.93187E+002	2.49794E+002	1.84133E+000	2.49754E-001	-7.95372E-003	2.51676E+002	1.32001E+002	-4.00616E-003	2.49794E+002	1.26374E+002
1.52468E+002	8.05989E+002	1.29129E+002	3.13199E+002	1.27594E+000	1.39010E+000	8.81600E+003	9.19785E+002	1.00000E+000	9.35000E+002	5.00000E+000	1.34967E+005	1.77368E+000	2.83899E+001	1.35892E-002	1.48051E-002	5.00129E-002	5.89808E-002	2.77660E+004	1.29107E+002	3.13305E+002	1.02341E-002	1.02341E-002	2.72354E+005	4.80000E+001	3.30000E+001	0.00000E+000	2.28564E+002	2.76377E+002	3.11693E+002	1.00000E+002	9.56781E-001	3.80035E-002	0.00000E+000	2.38598E+002	6.85873E+000	3.72676E-001	1.66121E+002	2.01071E+002	1.93187E+002	2.49849E+002	1.84133E+000	2.49754E-001	-4.28194E-002	-5.26479E+001	-1.38735E+002	-4.00616E-003	2.49849E+002	1.26418E+002
1.19588E+002	2.39875E+002	1.29116E+002	3.13467E+002	1.40524E+000	1.30746E+000	2.71400E+003	2.06535E+002	1.00000E+000	9.36000E+002	1.09000E+002	1.35200E+005	1.83730E+000	1.54879E+001	2.69740E-002	2.50971E-002	7.91169E-002	6.91700E-002	2.77660E+004	1.29107E+002	3.13303E+002	1.02341E-002	1.02341E-002	2.72354E+005	4.80000E+001	3.40000E+001	0.00000E+000	1.12357E+002	8.39938E+001	5.56077E+001	1.00000E+002	2.97772E-001	5.83749E-002	0.00000E+000	1.00965E+002	1.45604E+001	3.16398E-001	1.66121E+002	2.01071E+002	1.93187E+002	2.49880E+002	1.84133E+000	2.49754E-001	3.60444E-002	1.00965E+002	-6.07556E+001	-4.00616E-003	2.49880E+002	1.26455E+002
1.05816E+002	2.74170E+002	1.29060E+002	3.13235E+002	1.53289E+000	1.37639E+000	3.50500E+003	2.31510E+002	1.00000E+000	9.38000E+002	8.90000E+001	1.35466E+005	2.10986E+000	1.65581E+001	2.58921E-002	2.32487E-002	8.53433E-002	6.96331E-002	2.77660E+004	1.29108E+002	3.13303E+002	1.02341E-002	1.02341E-002	2.72354E+005	4.80000E+001	3.60000E+001	0.00000E+000	1.08517E+002	1.00441E+002	6.61510E+001	1.00000E+002	3.24623E-001	6.97628E-002	0.00000E+000	7.95764E+001	2.05831E+001	1.96951E-001	1.66121E+002	2.01071E+002	1.93187E+002	2.49973E+002	1.84133E+000	2.49754E-001	5.37937E-002	7.95764E+001	-9.97271E+001	-4.00616E-003	2.49973E+002	1.26554E+002
1.18000E+002	4.74206E+002	1.29142E+002	3.13334E+002	1.43067E+000	1.33984E+000	5.58000E+003	4.24930E+002	1.00000E+000	9.39000E+002	2.90000E+001	1.35553E+005	1.91686E+000	2.17763E+001	1.91523E-002	1.79364E-002	6.38819E-002	5.64130E-002	2.77660E+004	1.29107E+002	3.13303E+002	1.02341E-002	1.02341E-002	2.72354E+005	4.80000E+001	3.70000E+001	0.00000E+000	1.53966E+002	1.86753E+002	1.42560E+002	1.00000E+002	5.68402E-001	4.69043E-002	0.00000E+000	2.90806E+002	2.04977E+001	1.56743E-001	1.66121E+002	2.01071E+002	1.93187E+002	2.50005E+002	1.84133E+000	2.49754E-001	3.27848E-002	2.90806E+002	1.32250E+002	-4.00616E-003	2.50005E+002	1.26574E+002
1.25675E+002	2.91404E+002	1.29164E+002	3.13491E+002	1.33586E+000	1.28764E+000	3.10400E+003	3.03694E+002	1.00000E+000	9.40000E+002	6.80000E+001	1.35723E+005	1.72012E+000	1.70706E+001	2.39773E-002	2.31119E-002	6.94460E-002	6.48479E-002	2.77660E+004	1.29107E+002	3.13302E+002	1.02341E-002	1.02341E-002	2.72354E+005	4.80000E+001	3.80000E+001	0.00000E+000	1.08207E+002	1.36889E+002	7.02426E+001	1.00000E+002	3.72024E-001	8.35655E-002	0.00000E+000	4.58359E+001	1.29206E+001	3.33403E-001	1.66121E+002	2.01071E+002	1.93187E+002	2.50018E+002	1.84133E+000	2.49754E-001	1.83794E-002	4.58359E+001	-9.88613E+001	-4.00616E-003	2.50018E+002	1.26587E+002
1.20287E+002	3.12053E+002	1.29162E+002	3.13384E+002	1.34876E+000	1.34568E+000	3.49500E+003	3.02995E+002	1.00000E+000	9.41000E+002	6.30000E+001	1.35860E+005	1.81500E+000	1.76650E+001	2.28145E-002	2.27624E-002	7.13426E-002	7.10353E-002	2.77660E+004	1.29108E+002	3.13301E+002	1.02341E-002	1.02341E-002	2.72354E+005	4.80000E+001	3.90000E+001	0.00000E+000	1.12840E+002	1.29150E+002	7.88142E+001	1.00000E+002	3.78205E-001	7.99405E-002	0.00000E+000	4.69526E+001	1.85538E+001	2.18804E-001	1.66121E+002	2.01071E+002	1.93187E+002	2.50061E+002	1.84133E+000	2.49754E-001	1.14310E-003	4.69526E+001	-8.13624E+001	-4.00616E-003	2.50061E+002	1.26628E+002
1.28907E+002	3.19217E+002	1.29157E+002	3.13479E+002	1.35797E+000	1.27737E+000	3.42500E+003	2.61269E+002	1.00000E+000	9.42000E+002	5.90000E+001	1.35995E+005	1.73462E+000	1.78666E+001	2.32038E-002	2.18265E-002	5.91286E-002	5.28957E-002	2.77660E+004	1.29108E+002	3.13302E+002	1.02341E-002	1.02341E-002	2.72354E+005	4.80000E+001	4.00000E+001	0.00000E+000	1.14093E+002	1.28885E+002	8.91977E+001	1.00000E+002	3.91227E-001	5.46244E-002	0.00000E+000	3.37272E+001	2.80371E+001	1.46268E-001	1.66121E+002	2.01071E+002	1.93187E+002	2.50107E+002	1.84133E+000	2.49754E-001	3.05854E-002	3.37272E+001	-1.22697E+002	-4.00616E-003	2.50107E+002	1.26677E+002
1.30674E+002	4.83401E+002	1.29146E+002	3.13343E+002	1.32848E+000	1.41173E+000	5.57800E+003	3.15188E+002	1.00000E+000	9.43000E+002	2.70000E+001	1.36107E+005	1.87547E+000	2.19864E+001	1.77876E-002	1.89023E-002	5.34820E-002	5.99741E-002	2.77660E+004	1.29108E+002	3.13303E+002	1.02341E-002	1.02341E-002	2.72354E+005	4.80000E+001	4.10000E+001	0.00000E+000	1.41015E+002	1.66111E+002	1.78318E+002	1.00000E+002	5.69156E-001	3.05487E-002	0.00000E+000	2.40255E+002	1.01449E+001	3.16756E-001	1.66121E+002	2.01071E+002	1.93187E+002	2.50165E+002	1.84133E+000	2.49754E-001	-3.03810E-002	2.40255E+002	1.42023E+002	-4.00616E-003	2.50165E+002	1.26734E+002
1.13322E+002	2.61631E+002	1.29032E+002	3.13319E+002	1.39022E+000	1.31412E+000	2.93900E+003	3.61568E+002	1.00000E+000	9.45000E+002	9.00000E+001	1.36439E+005	1.82691E+000	1.61750E+001	2.56439E-002	2.42401E-002	9.16106E-002	8.22770E-002	2.77660E+004	1.29108E+002	3.13303E+002	1.02341E-002	1.02341E-002	2.72354E+005	4.80000E+001	4.20000E+001	0.00000E+000	8.17316E+001	9.71460E+001	8.58918E+001	1.00000E+002	3.11016E-001	1.39125E-001	0.00000E+000	2.60293E+002	2.37826E+001	1.86146E-001	1.66121E+002	2.01071E+002	1.93187E+002	2.50254E+002	1.84133E+000	2.49754E-001	2.81406E-002	2.60293E+002	1.06247E+002	-4.00616E-003	2.50254E+002	1.26841E+002
1.22706E+002	3.65450E+002	1.29089E+002	3.13431E+002	1.38956E+000	1.32055E+000	4.12900E+003	2.99680E+002	1.00000E+000	9.46000E+002	5.30000E+001	1.36547E+005	1.83498E+000	1.91167E+001	2.16249E-002	2.05510E-002	6.97804E-002	6.33783E-002	2.77660E+004	1.29107E+002	3.13303E+002	1.02341E-002	1.02341E-002	2.72354E+005	4.80000E+001	4.30000E+001	0.00000E+000	1.34246E+002	1.51420E+002	9.19326E+001	1.00000E+002	4.45225E-001	6.89111E-002	0.00000E+000	4.98625E+001	1.69463E+001	2.20402E-001	1.66121E+002	2.01071E+002	1.93187E+002	2.50317E+002	1.84133E+000	2.49754E-001	2.54615E-002	4.98625E+001	-1.01610E+002	-4.00616E-003	2.50317E+002	1.26896E+002
1.13396E+002	3.78612E+002	1.29139E+002	3.13463E+002	1.36859E+000	1.41886E+000	4.51300E+003	3.54701E+002	1.00000E+000	9.48000E+002	4.80000E+001	1.36823E+005	1.94184E+000	1.94580E+001	2.03723E-002	2.11207E-002	5.58215E-002	5.96921E-002	2.77660E+004	1.29107E+002	3.13304E+002	1.02341E-002	1.02341E-002	2.72354E+005	4.80000E+001	4.40000E+001	0.00000E+000	1.43597E+002	1.43235E+002	9.26708E+001	1.00000E+002	4.47626E-001	4.66341E-002	0.00000E+000	6.74575E+001	1.92344E+001	1.85738E-001	1.66121E+002	2.01071E+002	1.93187E+002	2.50398E+002	1.84133E+000	2.49754E-001	-1.80356E-002	6.74575E+001	-4.26300E+001	-4.00616E-003	2.50398E+002	1.26970E+002
1.30936E+002	3.82586E+002	1.29133E+002	3.13405E+002	1.26045E+000	1.20545E+000	3.61900E+003	3.95959E+002	1.00000E+000	9.49000E+002	4.60000E+001	1.36960E+005	1.51941E+000	1.95598E+001	2.09522E-002	2.00380E-002	6.77321E-002	6.22594E-002	2.77660E+004	1.29108E+002	3.13305E+002	1.02341E-002	1.02341E-002	2.72354E+005	4.80000E+001	4.50000E+001	0.00000E+000	1.25220E+002	1.71112E+002	1.09149E+002	1.00000E+002	4.77282E-001	7.22594E-002	0.00000E+000	1.98281E+001	1.56545E+001	2.54846E-001	1.66121E+002	2.01071E+002	1.93187E+002	2.50427E+002	1.84133E+000	2.49754E-001	2.23026E-002	1.98281E+001	-1.28619E+002	-4.00616E-003	2.50427E+002	1.26999E+002
1.12774E+002	4.56029E+002	1.29165E+002	3.13281E+002	1.43923E+000	1.42869E+000	5.72200E+003	3.81565E+002	1.00000E+000	9.50000E+002	3.50000E+001	1.37090E+005	2.05622E+000	2.13548E+001	1.90264E-002	1.88870E-002	6.47823E-002	6.38808E-002	2.77660E+004	1.29108E+002	3.13306E+002	1.02341E-002	1.02341E-002	2.72354E+005	4.80000E+001	4.60000E+001	0.00000E+000	1.49391E+002	1.47676E+002	1.60067E+002	1.00000E+002	5.36627E-001	4.62585E-002	0.00000E+000	2.26965E+002	1.39776E+001	2.26988E-001	1.66121E+002	2.01071E+002	1.93187E+002	2.50468E+002	1.84133E+000	2.49754E-001	3.67676E-003	2.26965E+002	9.62459E+001	-4.00616E-003	2.50468E+002	1.27033E+002
1.11541E+002	3.99479E+002	1.29109E+002	3.13413E+002	1.46247E+000	1.40038E+000	4.99200E+003	1.89980E+002	1.00000E+000	9.51000E+002	4.40000E+001	1.37232E+005	2.04801E+000	1.99870E+001	2.06990E-002	1.98202E-002	5.96616E-002	5.50271E-002	2.77660E+004	1.29108E+002	3.13307E+002	1.02341E-002	1.02341E-002	2.72354E+005	4.80000E+001	4.70000E+001	0.00000E+000	1.33722E+002	1.54776E+002	1.25198E+002	1.00000E+002	4.86463E-001	2.65143E-002	0.00000E+000	2.79984E+002	2.57191E+001	1.32074E-001	1.66121E+002	2.01071E+002	1.93187E+002	2.50512E+002	1.84133E+000	2.49754E-001	2.16894E-002	2.79984E+002	1.32128E+002	-4.00616E-003	2.50512E+002	1.27088E+002
1.10421E+002	2.26071E+002	1.29273E+002	3.13724E+002	1.42444E+000	1.25250E+000	2.39300E+003	1.92027E+002	1.00000E+000	9.54000E+002	1.16000E+002	1.37691E+005	1.78412E+000	1.50357E+001	2.91188E-002	2.56040E-002	1.29277E-001	1.00770E-001	2.93560E+004	1.29228E+002	3.13587E+002	2.65725E-002	2.65725E-002	5.72190E+004	2.40000E+001	1.00000E+000	0.00000E+000	1.08947E+002	9.70266E+001	3.73306E+001	1.00000E+002	2.88266E-001	5.82827E-002	0.00000E+000	8.04824E+001	9.25673E+000	5.30008E-001	1.03544E+002	9.35562E+001	3.33439E+001	7.93940E+001	1.78398E+000	5.62406E-001	6.42306E-002	8.04824E+001	-1.09506E+002	8.27842E-002	7.93940E+001	-1.30298E+002
1.14183E+002	2.02732E+002	1.29225E+002	3.13534E+002	1.42628E+000	1.20090E+000	2.05600E+003	2.32662E+002	1.00000E+000	9.55000E+002	2.62000E+002	1.37849E+005	1.71282E+000	1.42384E+001	3.14552E-002	2.64848E-002	1.46997E-001	1.05296E-001	2.93560E+004	1.29228E+002	3.13588E+002	2.65725E-002	2.65725E-002	5.72190E+004	2.40000E+001	2.00000E+000	0.00000E+000	1.13307E+002	8.08312E+001	2.32229E+001	0.00000E+000	2.58278E-001	1.12398E-001	0.00000E+000	9.07558E+001	7.17963E+000	7.37221E-001	1.03544E+002	9.35562E+001	3.33439E+001	7.94672E+001	1.78398E+000	5.62406E-001	8.57858E-002	9.07558E+001	-1.22225E+002	8.27842E-002	7.94672E+001	-1.30221E+002
1.11681E+002	2.29407E+002	1.29204E+002	3.13588E+002	1.41055E+000	1.20411E+000	2.30800E+003	1.59082E+002	1.00000E+000	9.69000E+002	1.27000E+002	1.39842E+005	1.69846E+000	1.51462E+001	2.93610E-002	2.50640E-002	1.30761E-001	9.62760E-002	2.93560E+004	1.29225E+002	3.13585E+002	2.65725E-002	2.65725E-002	5.72190E+004	2.40000E+001	1.20000E+001	0.00000E+000	1.00014E+002	1.10794E+002	3.46935E+001	1.00000E+002	2.90807E-001	4.18153E-002	0.00000E+000	6.77541E+001	8.49443E+000	5.88111E-001	1.03544E+002	9.35562E+001	3.33439E+001	8.02641E+001	1.78398E+000	5.62406E-001	7.89528E-002	6.77541E+001	-1.37771E+002	8.27842E-002	8.02641E+001	-1.29419E+002
1.11909E+002	2.07718E+002	1.29277E+002	3.13741E+002	1.38975E+000	1.39257E+000	2.35500E+003	2.57518E+002	1.00000E+000	9.75000E+002	1.19000E+002	1.40664E+005	1.93533E+000	1.44124E+001	2.86380E-002	2.86959E-002	1.32245E-001	1.32764E-001	2.93560E+004	1.29223E+002	3.13584E+002	2.65725E-002	2.65725E-002	5.72190E+004	2.40000E+001	1.40000E+001	0.00000E+000	9.58837E+001	9.41615E+001	5.32803E+001	3.00000E+002	2.87344E-001	7.30726E-002	0.00000E+000	7.34726E+001	1.76617E+001	2.80016E-001	1.03544E+002	9.35562E+001	3.33439E+001	8.06325E+001	1.78398E+000	5.62406E-001	-1.01076E-003	7.34726E+001	-5.28130E+001	8.27842E-002	8.06325E+001	-1.29060E+002
1.16081E+002	2.41351E+002	1.29412E+002	3.13516E+002	1.33911E+000	1.14137E+000	2.24000E+003	1.87734E+002	1.00000E+000	9.77000E+002	8.20000E+001	1.40925E+005	1.52843E+000	1.55355E+001	2.82939E-002	2.41159E-002	1.09178E-001	8.04353E-002	2.93560E+004	1.29224E+002	3.13583E+002	2.65725E-002	2.65725E-002	5.72190E+004	2.40000E+001	1.50000E+001	0.00000E+000	1.02740E+002	1.28536E+002	3.57628E+001	3.00000E+002	3.16289E-001	7.75912E-002	0.00000E+000	6.19702E+001	7.90134E+000	6.41780E-001	1.03544E+002	9.35562E+001	3.33439E+001	8.07521E+001	1.78398E+000	5.62406E-001	7.97171E-002	6.19702E+001	-1.44415E+002	8.27842E-002	8.07521E+001	-1.28966E+002
1.13366E+002	1.88841E+002	1.29289E+002	3.13549E+002	1.45905E+000	1.23576E+000	2.01600E+003	1.47238E+002	1.00000E+000	9.79000E+002	6.49000E+002	1.41261E+005	1.80304E+000	1.37420E+001	3.24957E-002	2.75225E-002	1.38936E-001	1.00848E-001	2.93560E+004	1.29223E+002	3.13584E+002	2.65725E-002	2.65725E-002	5.72190E+004	2.40000E+001	1.70000E+001	0.00000E+000	1.00200E+002	7.24615E+001	2.79080E+001	1.00000E+002	2.37960E-001	1.19685E-001	0.00000E+000	9.36706E+001	8.68071E+000	6.15759E-001	1.03544E+002	9.35562E+001	3.33439E+001	8.08847E+001	1.78398E+000	5.62406E-001	8.28624E-002	9.36706E+001	-1.16112E+002	8.27842E-002	8.08847E+001	-1.28813E+002
1.03808E+002	1.98979E+002	1.29158E+002	3.13543E+002	1.41474E+000	1.40578E+000	2.37200E+003	1.18683E+002	1.00000E+000	9.80000E+002	7.24000E+002	1.41398E+005	1.98881E+000	1.41060E+001	2.90481E-002	2.88643E-002	1.05281E-001	1.04011E-001	2.93560E+004	1.29223E+002	3.13585E+002	2.65725E-002	2.65725E-002	5.72190E+004	2.40000E+001	1.80000E+001	0.00000E+000	9.03861E+001	8.53515E+001	2.74149E+001	1.00000E+002	2.40847E-001	6.57316E-002	0.00000E+000	7.81516E+001	8.23226E+000	5.98598E-001	1.03544E+002	9.35562E+001	3.33439E+001	8.09338E+001	1.78398E+000	5.62406E-001	3.17499E-003	7.81516E+001	-5.20866E+001	8.27842E-002	8.09338E+001	-1.28743E+002
1.19030E+002	2.06232E+002	1.29161E+002	3.13512E+002	1.40863E+000	1.28288E+000	2.29800E+003	1.95761E+002	1.00000E+000	9.84000E+002	3.98000E+002	1.41937E+005	1.80711E+000	1.43608E+001	2.93847E-002	2.67616E-002	9.15611E-002	7.68323E-002	2.93560E+004	1.29222E+002	3.13587E+002	2.65725E-002	2.65725E-002	5.72190E+004	2.40000E+001	2.10000E+001	0.00000E+000	1.03045E+002	8.57621E+001	2.92759E+001	1.00000E+002	2.58670E-001	1.30408E-001	0.00000E+000	8.58112E+001	8.22836E+000	6.08447E-001	1.03544E+002	9.35562E+001	3.33439E+001	8.11494E+001	1.78398E+000	5.62406E-001	4.67194E-002	8.58112E+001	-8.64215E+001	8.27842E-002	8.11494E+001	-1.28529E+002
1.22810E+002	2.10133E+002	1.29263E+002	3.13633E+002	1.32942E+000	1.11146E+000	1.87100E+003	1.95149E+002	1.00000E+000	9.85000E+002	2.56000E+002	1.42074E+005	1.47760E+000	1.44960E+001	3.07344E-002	2.56955E-002	1.14443E-001	8.13851E-002	2.93560E+004	1.29222E+002	3.13586E+002	2.65725E-002	2.65725E-002	5.72190E+004	2.40000E+001	2.20000E+001	0.00000E+000	9.64720E+001	1.04229E+002	2.32318E+001	1.00000E+002	2.65726E-001	6.82141E-002	0.00000E+000	7.14894E+001	7.64597E+000	7.25674E-001	1.03544E+002	9.35562E+001	3.33439E+001	8.12175E+001	1.78398E+000	5.62406E-001	8.92951E-002	7.14894E+001	-1.45387E+002	8.27842E-002	8.12175E+001	-1.28475E+002
1.12436E+002	2.23238E+002	1.29375E+002	3.13573E+002	1.52480E+000	1.30611E+000	2.62000E+003	1.71284E+002	1.00000E+000	9.89000E+002	9.50000E+001	1.42578E+005	1.99156E+000	1.49411E+001	2.97894E-002	2.55170E-002	1.35304E-001	1.00229E-001	2.93560E+004	1.29222E+002	3.13588E+002	2.65725E-002	2.65725E-002	5.72190E+004	2.40000E+001	2.40000E+001	0.00000E+000	1.01357E+002	1.03030E+002	4.76328E+001	1.00000E+002	2.97980E-001	8.87235E-002	0.00000E+000	7.24550E+001	1.18151E+001	3.96848E-001	1.03544E+002	9.35562E+001	3.33439E+001	8.14218E+001	1.78398E+000	5.62406E-001	7.72500E-002	7.24550E+001	-1.31266E+002	8.27842E-002	8.14218E+001	-1.28289E+002
1.27123E+002	5.46661E+002	1.28013E+002	3.13262E+002	1.48797E+000	1.40468E+000	6.92300E+003	9.74625E+002	1.00000E+000	9.90000E+002	2.80000E+001	1.42659E+005	2.09012E+000	2.33808E+001	1.78833E-002	1.68822E-002	9.07881E-002	8.11160E-002	3.04070E+004	1.27896E+002	3.13246E+002	1.83745E-002	1.83745E-002	1.94897E+005	2.60000E+001	1.00000E+000	0.00000E+000	1.62653E+002	1.82900E+002	2.09147E+002	1.00000E+002	6.50148E-001	8.23071E-002	0.00000E+000	2.37365E+002	8.40769E+000	3.43074E-001	1.89345E+002	1.69521E+002	2.41581E+002	2.20878E+002	1.26587E+000	4.29458E-001	2.87955E-002	2.37365E+002	8.28486E+001	4.62746E-002	2.20878E+002	4.92656E+001
1.28474E+002	6.02640E+002	1.27880E+002	3.13257E+002	1.52269E+000	1.37947E+000	7.68300E+003	8.28728E+002	1.00000E+000	9.91000E+002	2.00000E+001	1.42789E+005	2.10051E+000	2.45487E+001	1.73719E-002	1.57379E-002	8.34589E-002	6.88483E-002	3.04070E+004	1.27896E+002	3.13247E+002	1.83745E-002	1.83745E-002	1.94897E+005	2.60000E+001	2.00000E+000	0.00000E+000	1.90115E+002	1.80913E+002	2.40987E+002	1.00000E+002	7.17087E-001	5.95176E-002	0.00000E+000	2.24513E+002	6.93471E+000	3.94837E-001	1.89345E+002	1.69521E+002	2.41581E+002	2.20935E+002	1.26587E+000	4.29458E-001	4.93498E-002	2.24513E+002	4.98584E+001	4.62746E-002	2.20935E+002	4.93437E+001
1.32562E+002	6.27060E+002	1.27889E+002	3.13198E+002	1.49877E+000	1.36944E+000	7.82700E+003	9.03527E+002	1.00000E+000	9.93000E+002	1.90000E+001	1.43059E+005	2.05248E+000	2.50412E+001	1.69410E-002	1.54791E-002	8.39159E-002	7.03643E-002	3.04070E+004	1.27898E+002	3.13246E+002	1.83745E-002	1.83745E-002	1.94897E+005	2.60000E+001	3.00000E+000	0.00000E+000	1.96959E+002	1.89809E+002	2.55586E+002	1.00000E+002	7.52470E-001	6.47254E-002	0.00000E+000	2.25418E+002	6.60159E+000	4.10927E-001	1.89345E+002	1.69521E+002	2.41581E+002	2.21070E+002	1.26587E+000	4.29458E-001	4.50926E-002	2.25418E+002	5.49967E+001	4.62746E-002	2.21070E+002	4.94755E+001
1.34136E+002	5.93347E+002	1.28090E+002	3.13190E+002	1.53984E+000	1.36829E+000	7.57600E+003	6.36059E+002	1.00000E+000	9.94000E+002	2.20000E+001	1.43199E+005	2.10695E+000	2.43587E+001	1.76911E-002	1.57202E-002	6.49175E-002	5.18066E-002	3.04070E+004	1.27897E+002	3.13247E+002	1.83745E-002	1.83745E-002	1.94897E+005	2.60000E+001	4.00000E+000	0.00000E+000	1.92267E+002	1.55615E+002	2.56430E+002	1.00000E+002	7.07344E-001	4.41397E-002	0.00000E+000	2.17133E+002	5.29528E+000	5.20717E-001	1.89345E+002	1.69521E+002	2.41581E+002	2.21124E+002	1.26587E+000	4.29458E-001	5.89885E-002	2.17133E+002	3.27111E+001	4.62746E-002	2.21124E+002	4.94977E+001
1.45292E+002	6.39205E+002	1.28133E+002	3.13204E+002	1.44598E+000	1.31641E+000	7.46000E+003	1.05180E+003	1.00000E+000	9.95000E+002	1.70000E+001	1.43333E+005	1.90350E+000	2.52825E+001	1.67414E-002	1.52413E-002	6.44041E-002	5.37850E-002	3.04070E+004	1.27897E+002	3.13247E+002	1.83745E-002	1.83745E-002	1.94897E+005	2.60000E+001	5.00000E+000	0.00000E+000	2.04954E+002	1.78999E+002	2.62283E+002	1.00000E+002	7.56923E-001	5.04309E-002	0.00000E+000	2.19937E+002	6.25379E+000	4.44322E-001	1.89345E+002	1.69521E+002	2.41581E+002	2.21195E+002	1.26587E+000	4.29458E-001	4.69050E-002	2.19937E+002	4.76784E+001	4.62746E-002	2.21195E+002	4.95621E+001
1.33839E+002	6.66537E+002	1.27930E+002	3.13276E+002	1.45458E+000	1.45700E+000	8.57300E+003	1.11957E+003	1.00000E+000	9.96000E+002	1.40000E+001	1.43468E+005	2.11932E+000	2.58174E+001	1.57099E-002	1.57359E-002	8.35426E-002	8.38147E-002	3.04070E+004	1.27898E+002	3.13247E+002	1.83745E-002	1.83745E-002	1.94897E+005	2.60000E+001	6.00000E+000	0.00000E+000	2.50097E+002	1.52820E+002	2.73146E+002	1.00000E+002	7.92601E-001	7.61725E-002	0.00000E+000	2.01966E+002	5.25083E+000	4.93647E-001	1.89345E+002	1.69521E+002	2.41581E+002	2.21236E+002	1.26587E+000	4.29458E-001	-8.28853E-004	2.01966E+002	7.57146E+001	4.62746E-002	2.21236E+002	4.96370E+001
1.33052E+002	5.58852E+002	1.27926E+002	3.13348E+002	1.54169E+000	1.34989E+000	7.05500E+003	7.08089E+002	1.00000E+000	9.97000E+002	2.30000E+001	1.43618E+005	2.08110E+000	2.36401E+001	1.83547E-002	1.60712E-002	8.87327E-002	6.85074E-002	3.04070E+004	1.27899E+002	3.13248E+002	1.83745E-002	1.83745E-002	1.94897E+005	2.60000E+001	7.00000E+000	0.00000E+000	1.72173E+002	1.77325E+002	2.22539E+002	1.00000E+002	6.70256E-001	6.77989E-002	0.00000E+000	2.30212E+002	7.53999E+000	3.78959E-001	1.89345E+002	1.69521E+002	2.41581E+002	2.21278E+002	1.26587E+000	4.29458E-001	6.63315E-002	2.30212E+002	3.82521E+001	4.62746E-002	2.21278E+002	4.96809E+001
1.47237E+002	6.21924E+002	1.27995E+002	3.13293E+002	1.50955E+000	1.34404E+000	7.66300E+003	6.97051E+002	1.00000E+000	9.98000E+002	2.10000E+001	1.43757E+005	2.02890E+000	2.49384E+001	1.72444E-002	1.53537E-002	8.21592E-002	6.55380E-002	3.04070E+004	1.27900E+002	3.13247E+002	1.83745E-002	1.83745E-002	1.94897E+005	2.60000E+001	8.00000E+000	0.00000E+000	2.02713E+002	1.82386E+002	2.40895E+002	1.00000E+002	7.33869E-001	4.26273E-002	0.00000E+000	2.20966E+002	7.58451E+000	3.61480E-001	1.89345E+002	1.69521E+002	2.41581E+002	2.21359E+002	1.26587E+000	4.29458E-001	5.79995E-002	2.20966E+002	3.75697E+001	4.62746E-002	2.21359E+002	4.97495E+001
1.50978E+002	6.20067E+002	1.27937E+002	3.13193E+002	1.55534E+000	1.40566E+000	8.17300E+003	1.07684E+003	1.00000E+000	9.99000E+002	2.00000E+001	1.43902E+005	2.18628E+000	2.49011E+001	1.72042E-002	1.55485E-002	9.16172E-002	7.51510E-002	3.04070E+004	1.27900E+002	3.13247E+002	1.83745E-002	1.83745E-002	1.94897E+005	2.60000E+001	9.00000E+000	0.00000E+000	1.89218E+002	1.78341E+002	2.65285E+002	1.00000E+002	7.40649E-001	7.02812E-002	0.00000E+000	2.24475E+002	5.37642E+000	4.93773E-001	1.89345E+002	1.69521E+002	2.41581E+002	2.21424E+002	1.26587E+000	4.29458E-001	5.05524E-002	2.24475E+002	4.86069E+001	4.62746E-002	2.21424E+002	4.98221E+001
1.25446E+002	6.27138E+002	1.27914E+002	3.13292E+002	1.53367E+000	1.41024E+000	8.20600E+003	7.96962E+002	1.00000E+000	1.00000E+003	1.80000E+001	1.44030E+005	2.16285E+000	2.50427E+001	1.69304E-002	1.55679E-002	8.30705E-002	7.05258E-002	3.04070E+004	1.27900E+002	3.13247E+002	1.83745E-002	1.83745E-002	1.94897E+005	2.60000E+001	1.00000E+001	0.00000E+000	2.05711E+002	1.90854E+002	2.47580E+002	1.00000E+002	7.55105E-001	4.22481E-002	0.00000E+000	2.23269E+002	7.38803E+000	3.58606E-001	1.89345E+002	1.69521E+002	2.41581E+002	2.21487E+002	1.26587E+000	4.29458E-001	4.19262E-002	2.23269E+002	5.59730E+001	4.62746E-002	2.21487E+002	4.98906E+001
1.28777E+002	6.00209E+002	1.27765E+002	3.13314E+002	1.53220E+000	1.41479E+000	7.89600E+003	1.02617E+003	1.00000E+000	1.00100E+003	1.70000E+001	1.44167E+005	2.16776E+000	2.44992E+001	1.72430E-002	1.59217E-002	8.17425E-002	6.99846E-002	3.04070E+004	1.27901E+002	3.13247E+002	1.83745E-002	1.83745E-002	1.94897E+005	2.60000E+001	1.10000E+001	0.00000E+000	1.94145E+002	1.72455E+002	2.47637E+002	1.00000E+002	7.19504E-001	7.52838E-002	0.00000E+000	2.21122E+002	6.23751E+000	4.33008E-001	1.89345E+002	1.69521E+002	2.41581E+002	2.21553E+002	1.26587E+000	4.29458E-001	3.98406E-002	2.21122E+002	5.58999E+001	4.62746E-002	2.21553E+002	4.99808E+001
1.34406E+002	5.99389E+002	1.27845E+002	3.13231E+002	1.53086E+000	1.36927E+000	7.62900E+003	7.56823E+002	1.00000E+000	1.00200E+003	1.80000E+001	1.44317E+005	2.09616E+000	2.44824E+001	1.75267E-002	1.56767E-002	7.61697E-002	6.13748E-002	3.04070E+004	1.27901E+002	3.13247E+002	1.83745E-002	1.83745E-002	1.94897E+005	2.60000E+001	1.20000E+001	0.00000E+000	1.87396E+002	1.86466E+002	2.39122E+002	1.00000E+002	7.18262E-001	4.35213E-002	0.00000E+000	2.28210E+002	7.20478E+000	3.81379E-001	1.89345E+002	1.69521E+002	2.41581E+002	2.21625E+002	1.26587E+000	4.29458E-001	5.57172E-002	2.28210E+002	4.71553E+001	4.62746E-002	2.21625E+002	5.00384E+001
1.24186E+002	5.61778E+002	1.27983E+002	3.13286E+002	1.59893E+000	1.37745E+000	7.43600E+003	8.09357E+002	1.00000E+000	1.00300E+003	2.20000E+001	1.44464E+005	2.20245E+000	2.37018E+001	1.85422E-002	1.59738E-002	9.87178E-002	7.37485E-002	3.04070E+004	1.27901E+002	3.13246E+002	1.83745E-002	1.83745E-002	1.94897E+005	2.60000E+001	1.30000E+001	0.00000E+000	1.85640E+002	1.53659E+002	2.29996E+002	1.00000E+002	6.66948E-001	5.26241E-002	0.00000E+000	2.17351E+002	6.30919E+000	4.41131E-001	1.89345E+002	1.69521E+002	2.41581E+002	2.21711E+002	1.26587E+000	4.29458E-001	7.44115E-002	2.17351E+002	1.68799E+001	4.62746E-002	2.21711E+002	5.01032E+001
1.28387E+002	5.76643E+002	1.27919E+002	3.13336E+002	1.51176E+000	1.44499E+000	7.62100E+003	6.22994E+002	1.00000E+000	1.00400E+003	2.00000E+001	1.44606E+005	2.18448E+000	2.40134E+001	1.73172E-002	1.65523E-002	7.77781E-002	7.12393E-002	3.04070E+004	1.27901E+002	3.13247E+002	1.83745E-002	1.83745E-002	1.94897E+005	2.60000E+001	1.40000E+001	0.00000E+000	2.07259E+002	1.41026E+002	2.36642E+002	1.00000E+002	6.85566E-001	3.99222E-002	0.00000E+000	2.07366E+002	5.82551E+000	4.71923E-001	1.89345E+002	1.69521E+002	2.41581E+002	2.21753E+002	1.26587E+000	4.29458E-001	2.25822E-002	2.07366E+002	5.88424E+001	4.62746E-002	2.21753E+002	5.01569E+001
1.41308E+002	6.33792E+002	1.27916E+002	3.13220E+002	1.41029E+000	1.29340E+000	7.10500E+003	9.94740E+002	1.00000E+000	1.00500E+003	1.50000E+001	1.44733E+005	1.82408E+000	2.51752E+001	1.67312E-002	1.53444E-002	8.08968E-002	6.83432E-002	3.04070E+004	1.27902E+002	3.13246E+002	1.83745E-002	1.83745E-002	1.94897E+005	2.60000E+001	1.50000E+001	0.00000E+000	2.10530E+002	1.73262E+002	2.62158E+002	1.00000E+002	7.56699E-001	7.04707E-002	0.00000E+000	2.17304E+002	6.34559E+000	4.48701E-001	1.89345E+002	1.69521E+002	2.41581E+002	2.21820E+002	1.26587E+000	4.29458E-001	4.32350E-002	2.17304E+002	4.87151E+001	4.62746E-002	2.21820E+002	5.02226E+001
1.34072E+002	5.44845E+002	1.28043E+002	3.13245E+002	1.57107E+000	1.42041E+000	7.31700E+003	6.51318E+002	1.00000E+000	1.00600E+003	2.90000E+001	1.44891E+005	2.23157E+000	2.33419E+001	1.83666E-002	1.66053E-002	7.36129E-002	6.06221E-002	3.04070E+004	1.27902E+002	3.13246E+002	1.83745E-002	1.83745E-002	1.94897E+005	2.60000E+001	1.60000E+001	0.00000E+000	1.78799E+002	1.56256E+002	2.12479E+002	1.00000E+002	6.41840E-001	4.52078E-002	0.00000E+000	2.19702E+002	7.46794E+000	3.75702E-001	1.89345E+002	1.69521E+002	2.41581E+002	2.21917E+002	1.26587E+000	4.29458E-001	5.03638E-002	2.19702E+002	4.40068E+001	4.62746E-002	2.21917E+002	5.02992E+001
1.21235E+002	5.96256E+002	1.27769E+002	3.13248E+002	1.49692E+000	1.48141E+000	8.00400E+003	9.82165E+002	1.00000E+000	1.00700E+003	1.60000E+001	1.45013E+005	2.21756E+000	2.44184E+001	1.67319E-002	1.65585E-002	7.48610E-002	7.33590E-002	3.04070E+004	1.27902E+002	3.13246E+002	1.83745E-002	1.83745E-002	1.94897E+005	2.60000E+001	1.70000E+001	0.00000E+000	1.84861E+002	1.61084E+002	2.67964E+002	1.00000E+002	7.18051E-001	5.65008E-002	0.00000E+000	2.21793E+002	4.76491E+000	5.62993E-001	1.89345E+002	1.69521E+002	2.41581E+002	2.22000E+002	1.26587E+000	4.29458E-001	5.20920E-003	2.21793E+002	8.98411E+001	4.62746E-002	2.22000E+002	5.04261E+001
1.25637E+002	5.36827E+002	1.27855E+002	3.13231E+002	1.63513E+000	1.35715E+000	7.16100E+003	1.02519E+003	1.00000E+000	1.00800E+003	2.70000E+001	1.45156E+005	2.21912E+000	2.31695E+001	1.93226E-002	1.60376E-002	1.00742E-001	7.00213E-002	3.04070E+004	1.27902E+002	3.13245E+002	1.83745E-002	1.83745E-002	1.94897E+005	2.60000E+001	1.80000E+001	0.00000E+000	1.72894E+002	1.71190E+002	2.07334E+002	1.00000E+002	6.46545E-001	7.82485E-002	0.00000E+000	2.28879E+002	8.68134E+000	3.26691E-001	1.89345E+002	1.69521E+002	2.41581E+002	2.22055E+002	1.26587E+000	4.29458E-001	9.29005E-002	2.28879E+002	8.17323E+000	4.62746E-002	2.22055E+002	5.04666E+001
1.38193E+002	6.05238E+002	1.27895E+002	3.13255E+002	1.56702E+000	1.37655E+000	7.89000E+003	9.05039E+002	1.00000E+000	1.00900E+003	1.70000E+001	1.45288E+005	2.15708E+000	2.46016E+001	1.76415E-002	1.54972E-002	8.81511E-002	6.84595E-002	3.04070E+004	1.27902E+002	3.13245E+002	1.83745E-002	1.83745E-002	1.94897E+005	2.60000E+001	1.90000E+001	0.00000E+000	1.85171E+002	1.71299E+002	2.58198E+002	1.00000E+002	7.19379E-001	5.92442E-002	0.00000E+000	2.24270E+002	5.43258E+000	4.97355E-001	1.89345E+002	1.69521E+002	2.41581E+002	2.22137E+002	1.26587E+000	4.29458E-001	6.47074E-002	2.24270E+002	3.39991E+001	4.62746E-002	2.22137E+002	5.05429E+001
1.25408E+002	5.16225E+002	1.27905E+002	3.13227E+002	1.61562E+000	1.39345E+000	6.97700E+003	6.71339E+002	1.00000E+000	1.01000E+003	3.30000E+001	1.45440E+005	2.25128E+000	2.27206E+001	1.93421E-002	1.66823E-002	1.01123E-001	7.57340E-002	3.04070E+004	1.27902E+002	3.13245E+002	1.83745E-002	1.83745E-002	1.94897E+005	2.60000E+001	2.00000E+001	0.00000E+000	1.68945E+002	1.52994E+002	2.05821E+002	1.00000E+002	6.18550E-001	7.38114E-002	0.00000E+000	2.22487E+002	7.53755E+000	3.81194E-001	1.89345E+002	1.69521E+002	2.41581E+002	2.22215E+002	1.26587E+000	4.29458E-001	7.38341E-002	2.22487E+002	2.26417E+001	4.62746E-002	2.22215E+002	5.06184E+001
1.37719E+002	5.94428E+002	1.27810E+002	3.13164E+002	1.50806E+000	1.36750E+000	7.45900E+003	8.87200E+002	1.00000E+000	1.01100E+003	2.00000E+001	1.45561E+005	2.06227E+000	2.43809E+001	1.74614E-002	1.58338E-002	8.43035E-002	6.96691E-002	3.04070E+004	1.27902E+002	3.13245E+002	1.83745E-002	1.83745E-002	1.94897E+005	2.60000E+001	2.10000E+001	0.00000E+000	1.88856E+002	1.62928E+002	2.55905E+002	1.00000E+002	7.11296E-001	6.64355E-002	0.00000E+000	2.21079E+002	5.51469E+000	5.03906E-001	1.89345E+002	1.69521E+002	2.41581E+002	2.22275E+002	1.26587E+000	4.29458E-001	4.88821E-002	2.21079E+002	4.69007E+001	4.62746E-002	2.22275E+002	5.06926E+001
1.25921E+002	5.38232E+002	1.27782E+002	3.13264E+002	1.59332E+000	1.43518E+000	7.41000E+003	8.04733E+002	1.00000E+000	1.01400E+003	2.50000E+001	1.45970E+005	2.28670E+000	2.31998E+001	1.85094E-002	1.66724E-002	8.79980E-002	7.17927E-002	3.04070E+004	1.27901E+002	3.13244E+002	1.83745E-002	1.83745E-002	1.94897E+005	2.60000E+001	2.20000E+001	0.00000E+000	1.73937E+002	1.57960E+002	2.24460E+002	1.00000E+002	6.51660E-001	7.03655E-002	0.00000E+000	2.23391E+002	6.43538E+000	4.33239E-001	1.89345E+002	1.69521E+002	2.41581E+002	2.22537E+002	1.26587E+000	4.29458E-001	5.22161E-002	2.23391E+002	4.58798E+001	4.62746E-002	2.22537E+002	5.09607E+001
1.33897E+002	6.43095E+002	1.27765E+002	3.13254E+002	1.51460E+000	1.35691E+000	8.05600E+003	9.33533E+002	1.00000E+000	1.01500E+003	1.30000E+001	1.46093E+005	2.05517E+000	2.53593E+001	1.68747E-002	1.51179E-002	7.48060E-002	6.04480E-002	3.04070E+004	1.27901E+002	3.13243E+002	1.83745E-002	1.83745E-002	1.94897E+005	2.60000E+001	2.30000E+001	0.00000E+000	2.06759E+002	1.81643E+002	2.65753E+002	1.00000E+002	7.66175E-001	4.63335E-002	0.00000E+000	2.21724E+002	6.00194E+000	4.45512E-001	1.89345E+002	1.69521E+002	2.41581E+002	2.22640E+002	1.26587E+000	4.29458E-001	5.49129E-002	2.21724E+002	4.14963E+001	4.62746E-002	2.22640E+002	5.10669E+001
1.35352E+002	5.54341E+002	1.27783E+002	3.13155E+002	1.44140E+000	1.39920E+000	6.82700E+003	1.20324E+003	1.00000E+000	1.01600E+003	2.80000E+001	1.46242E+005	2.01681E+000	2.35445E+001	1.74450E-002	1.69342E-002	8.49960E-002	8.02044E-002	3.04070E+004	1.27901E+002	3.13243E+002	1.83745E-002	1.83745E-002	1.94897E+005	2.60000E+001	2.40000E+001	0.00000E+000	1.66721E+002	1.75746E+002	2.30550E+002	1.00000E+002	6.70961E-001	9.64102E-002	0.00000E+000	2.32250E+002	6.72886E+000	4.31673E-001	1.89345E+002	1.69521E+002	2.41581E+002	2.22726E+002	1.26587E+000	4.29458E-001	1.48562E-002	2.32250E+002	9.11269E+001	4.62746E-002	2.22726E+002	5.11476E+001
1.33546E+002	5.81878E+002	1.27925E+002	3.13214E+002	1.53516E+000	1.38920E+000	7.50800E+003	7.05500E+002	1.00000E+000	1.01800E+003	2.00000E+001	1.46494E+005	2.13264E+000	2.41221E+001	1.77170E-002	1.60325E-002	8.41535E-002	6.92775E-002	3.04070E+004	1.27900E+002	3.13243E+002	1.83745E-002	1.83745E-002	1.94897E+005	2.60000E+001	2.50000E+001	0.00000E+000	1.75455E+002	1.87869E+002	2.33327E+002	1.00000E+002	6.98966E-001	4.71852E-002	0.00000E+000	2.34212E+002	7.10663E+000	3.89749E-001	1.89345E+002	1.69521E+002	2.41581E+002	2.22863E+002	1.26587E+000	4.29458E-001	4.99111E-002	2.34212E+002	5.89886E+001	4.62746E-002	2.22863E+002	5.12633E+001
1.31668E+002	4.35192E+002	1.27697E+002	3.13213E+002	1.45072E+000	1.41672E+000	5.46200E+003	6.45115E+002	1.00000E+000	1.01900E+003	3.90000E+001	1.46651E+005	2.05527E+000	2.08613E+001	1.96294E-002	1.91694E-002	7.77419E-002	7.42658E-002	3.04070E+004	1.27900E+002	3.13243E+002	1.83745E-002	1.83745E-002	1.94897E+005	2.60000E+001	2.60000E+001	0.00000E+000	1.35367E+002	1.15523E+002	1.96727E+002	1.00000E+002	5.23502E-001	8.52082E-002	0.00000E+000	2.22015E+002	5.64161E+000	5.75615E-001	1.89345E+002	1.69521E+002	2.41581E+002	2.22972E+002	1.26587E+000	4.29458E-001	1.18562E-002	2.22015E+002	8.37619E+001	4.62746E-002	2.22972E+002	5.14086E+001
1.25363E+002	4.58915E+002	1.27454E+002	3.13141E+002	1.21114E+000	1.38099E+000	4.75000E+003	5.26304E+002	1.00000E+000	1.02000E+003	3.90000E+001	1.46782E+005	1.67257E+000	2.14223E+001	1.75730E-002	2.00375E-002	5.79317E-002	7.44281E-002	3.12980E+004	1.27419E+002	3.13047E+002	9.74794E-003	9.74794E-003	3.64314E+005	8.70000E+001	1.00000E+000	0.00000E+000	1.12556E+002	1.25255E+002	2.33237E+002	1.00000E+002	5.49186E-001	5.93435E-002	0.00000E+000	2.30643E+002	4.38849E+000	7.93504E-001	1.03760E+002	9.73649E+001	2.01663E+002	2.26094E+002	4.89605E-001	8.12133E-001	-6.55281E-002	-6.06025E+001	-1.23477E+002	-6.89269E-002	-6.51516E+001	-1.24482E+002
1.16816E+002	4.99905E+002	1.27321E+002	3.13033E+002	1.28165E+000	1.42588E+000	5.60000E+003	2.77392E+002	1.00000E+000	1.02100E+003	3.60000E+001	1.46925E+005	1.82749E+000	2.23585E+001	1.71268E-002	1.90541E-002	5.12068E-002	6.26271E-002	3.12980E+004	1.27418E+002	3.13047E+002	9.74794E-003	9.74794E-003	3.64314E+005	8.70000E+001	2.00000E+000	0.00000E+000	1.19159E+002	1.35736E+002	2.47806E+002	1.00000E+002	5.86119E-001	1.33387E-002	0.00000E+000	2.31388E+002	4.08038E+000	7.85989E-001	1.03760E+002	9.73649E+001	2.01663E+002	2.26127E+002	4.89605E-001	8.12133E-001	-5.32681E-002	-5.98571E+001	-1.35246E+002	-6.89269E-002	-6.51181E+001	-1.24429E+002
1.23493E+002	3.89095E+002	1.27361E+002	3.13068E+002	1.20791E+000	1.45889E+000	4.19700E+003	3.47415E+002	1.00000E+000	1.02200E+003	5.10000E+001	1.47083E+005	1.76220E+000	1.97255E+001	1.86451E-002	2.25192E-002	5.92455E-002	8.49221E-002	3.12980E+004	1.27418E+002	3.13047E+002	9.74794E-003	9.74794E-003	3.64314E+005	8.70000E+001	3.00000E+000	0.00000E+000	8.21211E+001	1.08285E+002	2.02740E+002	1.00000E+002	4.57783E-001	4.41908E-002	0.00000E+000	2.34077E+002	4.19862E+000	8.82338E-001	1.03760E+002	9.73649E+001	2.01663E+002	2.26185E+002	4.89605E-001	8.12133E-001	-9.41130E-002	-5.71684E+001	-8.90676E+001	-6.89269E-002	-6.50600E+001	-1.24376E+002
1.19897E+002	4.79610E+002	1.27407E+002	3.13103E+002	1.26004E+000	1.43967E+000	5.35100E+003	4.25826E+002	1.00000E+000	1.02300E+003	3.80000E+001	1.47216E+005	1.81405E+000	2.19000E+001	1.72253E-002	1.96810E-002	5.66507E-002	7.30688E-002	3.12980E+004	1.27418E+002	3.13049E+002	9.74794E-003	9.74794E-003	3.64314E+005	8.70000E+001	4.00000E+000	0.00000E+000	1.17646E+002	1.13789E+002	2.57129E+002	1.00000E+002	5.68963E-001	4.79808E-002	0.00000E+000	2.26945E+002	3.59460E+000	9.12732E-001	1.03760E+002	9.73649E+001	2.01663E+002	2.26251E+002	4.89605E-001	8.12133E-001	-6.65380E-002	-6.43000E+001	-1.26118E+002	-6.89269E-002	-6.49941E+001	-1.24317E+002
1.13618E+002	4.89177E+002	1.27450E+002	3.13016E+002	1.26604E+000	1.51864E+000	5.72600E+003	3.03618E+002	1.00000E+000	1.02400E+003	3.40000E+001	1.47358E+005	1.92266E+000	2.21173E+001	1.67310E-002	2.00692E-002	5.90528E-002	8.38204E-002	3.12980E+004	1.27418E+002	3.13048E+002	9.74794E-003	9.74794E-003	3.64314E+005	8.70000E+001	5.00000E+000	0.00000E+000	1.41336E+002	1.20748E+002	2.32921E+002	1.00000E+002	5.78092E-001	2.50693E-002	0.00000E+000	2.23261E+002	4.55603E+000	6.96143E-001	1.03760E+002	9.73649E+001	2.01663E+002	2.26310E+002	4.89605E-001	8.12133E-001	-9.07101E-002	-6.79841E+001	-1.03734E+002	-6.89269E-002	-6.49353E+001	-1.24267E+002
1.20817E+002	5.68550E+002	1.27525E+002	3.12945E+002	1.23837E+000	1.47369E+000	6.36100E+003	5.47773E+002	1.00000E+000	1.02500E+003	2.20000E+001	1.47487E+005	1.82497E+000	2.38443E+001	1.55270E-002	1.84775E-002	5.38777E-002	7.52688E-002	3.12980E+004	1.27417E+002	3.13048E+002	9.74794E-003	9.74794E-003	3.64314E+005	8.70000E+001	6.00000E+000	0.00000E+000	1.78051E+002	1.13713E+002	2.88006E+002	1.00000E+002	6.76665E-001	3.40708E-002	0.00000E+000	2.16481E+002	3.68319E+000	8.17005E-001	1.03760E+002	9.73649E+001	2.01663E+002	2.26328E+002	4.89605E-001	8.12133E-001	-8.67684E-002	-7.47644E+001	-1.14916E+002	-6.89269E-002	-6.49177E+001	-1.24262E+002
1.11578E+002	4.24721E+002	1.27536E+002	3.12954E+002	1.30237E+000	1.53095E+000	5.15200E+003	2.77687E+002	1.00000E+000	1.02600E+003	4.40000E+001	1.47645E+005	1.99386E+000	2.06088E+001	1.81446E-002	2.13291E-002	5.49554E-002	7.46811E-002	3.12980E+004	1.27417E+002	3.13047E+002	9.74794E-003	9.74794E-003	3.64314E+005	8.70000E+001	7.00000E+000	0.00000E+000	1.22246E+002	8.55969E+001	2.26813E+002	1.00000E+002	5.06607E-001	2.46964E-002	0.00000E+000	2.19942E+002	3.69430E+000	9.05090E-001	1.03760E+002	9.73649E+001	2.01663E+002	2.26350E+002	4.89605E-001	8.12133E-001	-8.06733E-002	-7.13039E+001	-1.18132E+002	-6.89269E-002	-6.48955E+001	-1.24241E+002
1.19286E+002	4.39404E+002	1.27494E+002	3.12981E+002	1.24864E+000	1.47610E+000	4.95800E+003	3.31069E+002	1.00000E+000	1.02700E+003	4.20000E+001	1.47794E+005	1.84312E+000	2.09620E+001	1.77331E-002	2.09634E-002	5.56864E-002	7.65774E-002	3.12980E+004	1.27419E+002	3.13049E+002	9.74794E-003	9.74794E-003	3.64314E+005	8.70000E+001	8.00000E+000	0.00000E+000	1.24199E+002	8.42737E+001	2.36239E+002	1.00000E+002	5.18129E-001	2.24071E-002	0.00000E+000	2.19743E+002	3.61381E+000	9.43177E-001	1.03760E+002	9.73649E+001	2.01663E+002	2.26402E+002	4.89605E-001	8.12133E-001	-8.34780E-002	-7.15024E+001	-1.15268E+002	-6.89269E-002	-6.48437E+001	-1.24183E+002
1.15518E+002	4.58490E+002	1.27427E+002	3.12961E+002	1.27026E+000	1.52408E+000	5.40900E+003	2.84419E+002	1.00000E+000	1.02800E+003	3.70000E+001	1.47931E+005	1.93598E+000	2.14124E+001	1.72717E-002	2.07228E-002	6.05483E-002	8.59678E-002	3.12980E+004	1.27419E+002	3.13050E+002	9.74794E-003	9.74794E-003	3.64314E+005	8.70000E+001	9.00000E+000	0.00000E+000	1.34308E+002	9.90848E+001	2.33417E+002	1.00000E+002	5.44586E-001	3.02953E-002	0.00000E+000	2.20324E+002	3.98976E+000	8.17911E-001	1.03760E+002	9.73649E+001	2.01663E+002	2.26459E+002	4.89605E-001	8.12133E-001	-9.08317E-002	-7.09218E+001	-1.06533E+002	-6.89269E-002	-6.47866E+001	-1.24115E+002
1.19231E+002	5.58311E+002	1.27517E+002	3.12942E+002	1.29539E+000	1.42491E+000	6.33000E+003	2.43032E+002	1.00000E+000	1.02900E+003	2.30000E+001	1.48051E+005	1.84581E+000	2.36286E+001	1.62816E-002	1.79096E-002	5.45049E-002	6.53867E-002	3.12980E+004	1.27419E+002	3.13050E+002	9.74794E-003	9.74794E-003	3.64314E+005	8.70000E+001	1.00000E+001	0.00000E+000	1.65645E+002	1.20198E+002	2.85194E+002	1.00000E+002	6.66218E-001	2.14798E-002	0.00000E+000	2.19950E+002	3.69354E+000	8.16707E-001	1.03760E+002	9.73649E+001	2.01663E+002	2.26521E+002	4.89605E-001	8.12133E-001	-4.76121E-002	2.19950E+002	1.38864E+002	-6.89269E-002	-6.47248E+001	-1.24068E+002
1.21609E+002	5.72994E+002	1.27511E+002	3.12992E+002	1.32041E+000	1.44760E+000	6.70100E+003	4.53261E+002	1.00000E+000	1.03000E+003	2.00000E+001	1.48185E+005	1.91142E+000	2.39373E+001	1.61302E-002	1.76839E-002	5.46954E-002	6.52125E-002	3.12980E+004	1.27420E+002	3.13050E+002	9.74794E-003	9.74794E-003	3.64314E+005	8.70000E+001	1.10000E+001	0.00000E+000	1.70850E+002	1.25552E+002	2.89972E+002	1.00000E+002	6.84252E-001	2.72066E-002	0.00000E+000	2.20071E+002	3.67872E+000	7.96976E-001	1.03760E+002	9.73649E+001	2.01663E+002	2.26555E+002	4.89605E-001	8.12133E-001	-4.59484E-002	2.20071E+002	1.37333E+002	-6.89269E-002	-6.46909E+001	-1.24032E+002
1.28422E+002	5.75677E+002	1.27413E+002	3.13021E+002	1.25238E+000	1.45506E+000	6.42600E+003	3.33836E+002	1.00000E+000	1.03100E+003	2.30000E+001	1.48327E+005	1.82228E+000	2.39933E+001	1.56230E-002	1.81514E-002	5.09122E-002	6.77965E-002	3.12980E+004	1.27420E+002	3.13050E+002	9.74794E-003	9.74794E-003	3.64314E+005	8.70000E+001	1.20000E+001	0.00000E+000	1.47918E+002	1.37850E+002	2.97571E+002	1.00000E+002	6.79889E-001	1.66638E-002	0.00000E+000	2.26452E+002	3.52541E+000	8.49242E-001	1.03760E+002	9.73649E+001	2.01663E+002	2.26599E+002	4.89605E-001	8.12133E-001	-7.48601E-002	-6.47939E+001	-1.17851E+002	-6.89269E-002	-6.46469E+001	-1.23972E+002
1.30702E+002	5.67841E+002	1.27485E+002	3.13010E+002	1.25070E+000	1.37373E+000	6.01600E+003	3.78755E+002	1.00000E+000	1.03200E+003	2.20000E+001	1.48463E+005	1.71813E+000	2.38294E+001	1.61250E-002	1.77112E-002	5.11821E-002	6.11645E-002	3.12980E+004	1.27420E+002	3.13050E+002	9.74794E-003	9.74794E-003	3.64314E+005	8.70000E+001	1.30000E+001	0.00000E+000	1.41988E+002	1.53976E+002	2.83292E+002	1.00000E+002	6.75568E-001	2.55030E-002	0.00000E+000	2.30750E+002	4.02461E+000	7.68836E-001	1.03760E+002	9.73649E+001	2.01663E+002	2.26716E+002	4.89605E-001	8.12133E-001	-4.68766E-002	-6.04956E+001	-1.42307E+002	-6.89269E-002	-6.45298E+001	-1.23867E+002
1.36068E+002	6.24204E+002	1.27333E+002	3.12977E+002	1.18529E+000	1.42947E+000	6.50900E+003	3.91791E+002	1.00000E+000	1.03300E+003	1.80000E+001	1.48608E+005	1.69434E+000	2.49841E+001	1.46916E-002	1.77181E-002	4.67846E-002	6.68742E-002	3.12980E+004	1.27420E+002	3.13050E+002	9.74794E-003	9.74794E-003	3.64314E+005	8.70000E+001	1.40000E+001	0.00000E+000	1.63106E+002	1.40873E+002	3.28850E+002	1.00000E+002	7.37358E-001	1.58704E-002	0.00000E+000	2.24937E+002	3.35105E+000	8.87715E-001	1.03760E+002	9.73649E+001	2.01663E+002	2.26782E+002	4.89605E-001	8.12133E-001	-9.33836E-002	-6.63083E+001	-9.90306E+001	-6.89269E-002	-6.44638E+001	-1.23777E+002
1.16793E+002	4.50367E+002	1.27449E+002	3.13075E+002	1.29116E+000	1.47090E+000	5.21700E+003	2.30643E+002	1.00000E+000	1.03400E+003	4.10000E+001	1.48775E+005	1.89917E+000	2.12219E+001	1.78759E-002	2.03645E-002	5.74572E-002	7.36547E-002	3.12980E+004	1.27421E+002	3.13049E+002	9.74794E-003	9.74794E-003	3.64314E+005	8.70000E+001	1.50000E+001	0.00000E+000	1.19388E+002	1.06185E+002	2.24472E+002	1.00000E+002	5.24856E-001	2.33022E-002	0.00000E+000	2.25431E+002	4.12594E+000	8.05337E-001	1.03760E+002	9.73649E+001	2.01663E+002	2.26839E+002	4.89605E-001	8.12133E-001	-6.50767E-002	-6.58144E+001	-1.29157E+002	-6.89269E-002	-6.44062E+001	-1.23736E+002
1.18167E+002	3.31391E+002	1.27386E+002	3.13115E+002	1.32231E+000	1.47238E+000	3.88800E+003	2.53957E+002	1.00000E+000	1.03500E+003	6.30000E+001	1.48940E+005	1.94695E+000	1.82041E+001	2.12066E-002	2.36134E-002	7.71676E-002	9.49066E-002	3.12980E+004	1.27422E+002	3.13049E+002	9.74794E-003	9.74794E-003	3.64314E+005	8.70000E+001	1.60000E+001	0.00000E+000	7.96116E+001	9.59583E+001	1.61531E+002	1.00000E+002	3.93237E-001	5.39742E-002	0.00000E+000	2.34284E+002	5.22889E+000	7.36103E-001	1.03760E+002	9.73649E+001	2.01663E+002	2.26864E+002	4.89605E-001	8.12133E-001	-5.36993E-002	-5.69612E+001	-1.31924E+002	-6.89269E-002	-6.43816E+001	-1.23701E+002
1.19797E+002	4.73486E+002	1.27429E+002	3.13081E+002	1.28817E+000	1.36496E+000	5.12100E+003	3.95119E+002	1.00000E+000	1.03600E+003	3.70000E+001	1.49050E+005	1.75830E+000	2.17597E+001	1.80010E-002	1.90741E-002	6.66063E-002	7.44544E-002	3.12980E+004	1.27422E+002	3.13049E+002	9.74794E-003	9.74794E-003	3.64314E+005	8.70000E+001	1.70000E+001	0.00000E+000	1.09722E+002	1.18411E+002	2.49092E+002	1.00000E+002	5.55748E-001	3.92731E-002	0.00000E+000	2.30074E+002	3.73798E+000	8.97217E-001	1.03760E+002	9.73649E+001	2.01663E+002	2.26903E+002	4.89605E-001	8.12133E-001	-2.89443E-002	2.30074E+002	1.30722E+002	-6.89269E-002	-6.43423E+001	-1.23669E+002
1.02213E+002	3.58952E+002	1.27358E+002	3.13052E+002	1.28444E+000	1.54368E+000	4.25900E+003	1.25436E+002	1.00000E+000	1.03700E+003	5.70000E+001	1.49203E+005	1.98277E+000	1.89460E+001	1.96816E-002	2.36539E-002	7.40184E-002	1.05629E-001	3.12980E+004	1.27422E+002	3.13050E+002	9.74794E-003	9.74794E-003	3.64314E+005	8.70000E+001	1.80000E+001	0.00000E+000	7.94783E+001	9.32808E+001	1.94496E+002	1.00000E+002	4.27466E-001	2.19189E-002	0.00000E+000	2.31756E+002	3.95515E+000	9.29811E-001	1.03760E+002	9.73649E+001	2.01663E+002	2.26936E+002	4.89605E-001	8.12133E-001	-9.16629E-002	-5.94897E+001	-9.41551E+001	-6.89269E-002	-6.43093E+001	-1.23625E+002
1.09005E+002	3.45018E+002	1.27452E+002	3.13067E+002	1.31254E+000	1.56451E+000	4.27900E+003	2.03369E+002	1.00000E+000	1.03800E+003	6.20000E+001	1.49351E+005	2.05348E+000	1.85747E+001	2.00651E-002	2.39170E-002	6.65464E-002	9.31472E-002	3.12980E+004	1.27422E+002	3.13052E+002	9.74794E-003	9.74794E-003	3.64314E+005	8.70000E+001	1.90000E+001	0.00000E+000	8.32780E+001	7.99383E+001	1.87977E+002	1.00000E+002	4.08824E-001	3.60486E-002	0.00000E+000	2.27525E+002	3.87040E+000	9.47948E-001	1.03760E+002	9.73649E+001	2.01663E+002	2.27007E+002	4.89605E-001	8.12133E-001	-8.75781E-002	-6.37207E+001	-1.02962E+002	-6.89269E-002	-6.42383E+001	-1.23569E+002
1.13039E+002	3.46098E+002	1.27341E+002	3.13025E+002	1.30712E+000	1.42043E+000	3.88700E+003	3.66556E+002	1.00000E+000	1.03900E+003	5.80000E+001	1.49484E+005	1.85667E+000	1.86037E+001	2.09656E-002	2.27831E-002	8.70648E-002	1.02310E-001	3.12980E+004	1.27423E+002	3.13052E+002	9.74794E-003	9.74794E-003	3.64314E+005	8.70000E+001	2.00000E+001	0.00000E+000	8.74987E+001	8.59550E+001	1.75796E+002	1.00000E+002	4.07138E-001	6.87610E-002	0.00000E+000	2.28201E+002	4.67901E+000	8.22717E-001	1.03760E+002	9.73649E+001	2.01663E+002	2.27027E+002	4.89605E-001	8.12133E-001	-4.15442E-002	2.28201E+002	1.41139E+002	-6.89269E-002	-6.42182E+001	-1.23532E+002
1.16383E+002	3.25985E+002	1.27468E+002	3.13022E+002	1.24595E+000	1.43860E+000	3.58500E+003	1.69359E+002	1.00000E+000	1.04000E+003	6.90000E+001	1.49637E+005	1.79243E+000	1.80550E+001	2.08092E-002	2.40268E-002	5.95743E-002	7.80715E-002	3.12980E+004	1.27423E+002	3.13052E+002	9.74794E-003	9.74794E-003	3.64314E+005	8.70000E+001	2.10000E+001	0.00000E+000	7.30507E+001	8.68684E+001	1.71401E+002	1.00000E+002	3.85842E-001	2.90512E-002	0.00000E+000	2.32563E+002	4.54123E+000	8.82660E-001	1.03760E+002	9.73649E+001	2.01663E+002	2.27071E+002	4.89605E-001	8.12133E-001	-7.17624E-002	-5.86821E+001	-1.15034E+002	-6.89269E-002	-6.41748E+001	-1.23509E+002
1.11003E+002	3.20517E+002	1.27388E+002	3.13141E+002	1.32924E+000	1.47969E+000	3.79600E+003	4.16354E+002	1.00000E+000	1.04100E+003	6.30000E+001	1.49764E+005	1.96687E+000	1.79030E+001	2.15745E-002	2.40164E-002	8.37525E-002	1.03052E-001	3.12980E+004	1.27423E+002	3.13052E+002	9.74794E-003	9.74794E-003	3.64314E+005	8.70000E+001	2.20000E+001	0.00000E+000	8.92341E+001	8.29167E+001	1.66646E+002	1.00000E+002	3.95205E-001	9.18075E-002	0.00000E+000	2.26820E+002	5.00866E+000	7.77725E-001	1.03760E+002	9.73649E+001	2.01663E+002	2.27118E+002	4.89605E-001	8.12133E-001	-5.35618E-002	-6.44250E+001	-1.39527E+002	-6.89269E-002	-6.41274E+001	-1.23447E+002
1.20705E+002	3.33184E+002	1.27447E+002	3.13229E+002	1.20756E+000	1.46831E+000	3.63800E+003	2.86617E+002	1.00000E+000	1.04200E+003	6.80000E+001	1.49914E+005	1.77308E+000	1.82533E+001	2.00207E-002	2.43437E-002	6.13368E-002	8.89374E-002	3.12980E+004	1.27424E+002	3.13052E+002	9.74794E-003	9.74794E-003	3.64314E+005	8.70000E+001	2.30000E+001	0.00000E+000	8.16693E+001	9.31219E+001	1.67482E+002	1.00000E+002	3.99135E-001	6.47505E-002	0.00000E+000	2.32597E+002	5.15443E+000	7.71968E-001	1.03760E+002	9.73649E+001	2.01663E+002	2.27210E+002	4.89605E-001	8.12133E-001	-9.74441E-002	-5.86487E+001	-8.67595E+001	-6.89269E-002	-6.40359E+001	-1.23363E+002
1.14128E+002	3.41918E+002	1.27450E+002	3.13096E+002	1.24664E+000	1.46355E+000	3.81100E+003	2.33640E+002	1.00000E+000	1.04300E+003	6.70000E+001	1.50046E+005	1.82452E+000	1.84910E+001	2.01940E-002	2.37076E-002	5.96367E-002	8.07551E-002	3.12980E+004	1.27424E+002	3.13052E+002	9.74794E-003	9.74794E-003	3.64314E+005	8.70000E+001	2.40000E+001	0.00000E+000	8.21346E+001	8.83681E+001	1.72888E+002	1.00000E+002	4.00230E-001	3.53230E-002	0.00000E+000	2.30752E+002	4.71339E+000	8.24818E-001	1.03760E+002	9.73649E+001	2.01663E+002	2.27284E+002	4.89605E-001	8.12133E-001	-8.00330E-002	-6.04936E+001	-1.08000E+002	-6.89269E-002	-6.39616E+001	-1.23292E+002
1.18602E+002	4.03990E+002	1.27418E+002	3.13042E+002	1.23601E+000	1.37280E+000	4.22600E+003	3.89293E+002	1.00000E+000	1.04400E+003	4.90000E+001	1.50177E+005	1.69679E+000	2.00995E+001	1.90133E-002	2.11174E-002	5.84858E-002	7.13427E-002	3.12980E+004	1.27424E+002	3.13053E+002	9.74794E-003	9.74794E-003	3.64314E+005	8.70000E+001	2.50000E+001	0.00000E+000	1.16338E+002	1.06792E+002	1.84587E+002	1.00000E+002	4.76468E-001	4.73399E-002	0.00000E+000	2.26439E+002	5.90891E+000	6.24797E-001	1.03760E+002	9.73649E+001	2.01663E+002	2.27354E+002	4.89605E-001	8.12133E-001	-5.24325E-002	-6.48061E+001	-1.41051E+002	-6.89269E-002	-6.38916E+001	-1.23217E+002
1.22397E+002	3.97830E+002	1.27410E+002	3.13082E+002	1.24088E+000	1.34458E+000	4.09500E+003	2.68832E+002	1.00000E+000	1.04500E+003	5.40000E+001	1.50319E+005	1.66847E+000	1.99457E+001	1.93911E-002	2.10116E-002	5.77332E-002	6.71537E-002	3.12980E+004	1.27424E+002	3.13053E+002	9.74794E-003	9.74794E-003	3.64314E+005	8.70000E+001	2.60000E+001	0.00000E+000	9.78498E+001	9.72904E+001	2.07324E+002	1.00000E+002	4.68908E-001	3.67804E-002	0.00000E+000	2.28761E+002	4.31562E+000	8.69043E-001	1.03760E+002	9.73649E+001	2.01663E+002	2.27381E+002	4.89605E-001	8.12133E-001	-4.01088E-002	2.28761E+002	1.40278E+002	-6.89269E-002	-6.38642E+001	-1.23188E+002
1.14415E+002	3.69096E+002	1.27360E+002	3.12929E+002	1.28961E+000	1.45911E+000	4.20100E+003	2.11266E+002	1.00000E+000	1.04600E+003	5.00000E+001	1.50459E+005	1.88167E+000	1.92119E+001	1.98967E-002	2.25118E-002	7.43514E-002	9.43567E-002	3.12980E+004	1.27424E+002	3.13053E+002	9.74794E-003	9.74794E-003	3.64314E+005	8.70000E+001	2.70000E+001	0.00000E+000	9.75013E+001	8.24132E+001	1.94563E+002	1.00000E+002	4.36353E-001	3.23794E-002	0.00000E+000	2.25092E+002	4.17047E+000	8.87871E-001	1.03760E+002	9.73649E+001	2.01663E+002	2.27419E+002	4.89605E-001	8.12133E-001	-6.16651E-002	-6.61538E+001	-1.33007E+002	-6.89269E-002	-6.38266E+001	-1.23145E+002
1.15278E+002	3.72928E+002	1.27532E+002	3.12995E+002	1.31493E+000	1.50564E+000	4.49600E+003	2.35329E+002	1.00000E+000	1.04700E+003	5.60000E+001	1.50602E+005	1.97982E+000	1.93113E+001	1.96106E-002	2.24547E-002	5.24053E-002	6.74471E-002	3.12980E+004	1.27424E+002	3.13053E+002	9.74794E-003	9.74794E-003	3.64314E+005	8.70000E+001	2.80000E+001	0.00000E+000	9.43066E+001	8.99003E+001	1.95119E+002	1.00000E+002	4.42003E-001	2.51024E-002	0.00000E+000	2.27843E+002	4.13353E+000	8.65918E-001	1.03760E+002	9.73649E+001	2.01663E+002	2.27442E+002	4.89605E-001	8.12133E-001	-6.76118E-002	-6.34023E+001	-1.24123E+002	-6.89269E-002	-6.38037E+001	-1.23148E+002
1.22338E+002	3.64032E+002	1.27442E+002	3.13178E+002	1.23212E+000	1.41900E+000	3.92800E+003	3.14692E+002	1.00000E+000	1.04800E+003	5.60000E+001	1.50745E+005	1.74838E+000	1.90796E+001	1.96592E-002	2.26411E-002	5.71350E-002	7.45497E-002	3.12980E+004	1.27424E+002	3.13054E+002	9.74794E-003	9.74794E-003	3.64314E+005	8.70000E+001	2.90000E+001	0.00000E+000	8.65798E+001	9.84546E+001	1.89866E+002	1.00000E+002	4.36848E-001	7.87410E-002	0.00000E+000	2.32311E+002	4.56765E+000	8.38364E-001	1.03760E+002	9.73649E+001	2.01663E+002	2.27550E+002	4.89605E-001	8.12133E-001	-7.04923E-002	-5.89343E+001	-1.16618E+002	-6.89269E-002	-6.36958E+001	-1.23023E+002
1.21295E+002	3.43461E+002	1.27332E+002	3.13155E+002	1.17995E+000	1.47992E+000	3.65900E+003	2.94802E+002	1.00000E+000	1.04900E+003	6.60000E+001	1.50895E+005	1.74623E+000	1.85327E+001	1.95067E-002	2.44656E-002	6.79848E-002	1.05150E-001	3.12980E+004	1.27424E+002	3.13053E+002	9.74794E-003	9.74794E-003	3.64314E+005	8.70000E+001	3.00000E+001	0.00000E+000	8.40400E+001	9.98128E+001	1.74034E+002	1.00000E+002	4.17364E-001	7.38756E-002	0.00000E+000	2.34345E+002	5.20368E+000	7.62464E-001	1.03760E+002	9.73649E+001	2.01663E+002	2.27692E+002	4.89605E-001	8.12133E-001	-1.12773E-001	-5.69004E+001	-6.69016E+001	-6.89269E-002	-6.35537E+001	-1.22864E+002
1.14031E+002	3.73368E+002	1.27377E+002	3.13078E+002	1.21323E+000	1.35061E+000	3.77600E+003	1.65585E+002	1.00000E+000	1.05000E+003	6.10000E+001	1.51029E+005	1.63860E+000	1.93227E+001	1.97437E-002	2.19793E-002	5.28450E-002	6.45053E-002	3.12980E+004	1.27424E+002	3.13053E+002	9.74794E-003	9.74794E-003	3.64314E+005	8.70000E+001	3.10000E+001	0.00000E+000	8.99423E+001	1.07849E+002	1.78397E+002	1.00000E+002	4.38936E-001	2.25567E-002	0.00000E+000	2.35306E+002	5.44930E+000	7.16728E-001	1.03760E+002	9.73649E+001	2.01663E+002	2.27776E+002	4.89605E-001	8.12133E-001	-5.35821E-002	-5.59394E+001	-1.31020E+002	-6.89269E-002	-6.34695E+001	-1.22788E+002
1.15944E+002	3.28316E+002	1.27379E+002	3.12980E+002	1.22978E+000	1.42327E+000	3.49600E+003	1.59878E+002	1.00000E+000	1.05100E+003	7.40000E+001	1.51181E+005	1.75030E+000	1.81195E+001	2.07989E-002	2.40714E-002	7.57315E-002	1.00357E-001	3.12980E+004	1.27424E+002	3.13054E+002	9.74794E-003	9.74794E-003	3.64314E+005	8.70000E+001	3.20000E+001	0.00000E+000	7.92242E+001	8.64248E+001	1.66763E+002	1.00000E+002	3.87455E-001	4.20396E-002	0.00000E+000	2.31712E+002	4.96079E+000	8.18228E-001	1.03760E+002	9.73649E+001	2.01663E+002	2.27833E+002	4.89605E-001	8.12133E-001	-7.29312E-002	-5.95337E+001	-1.14635E+002	-6.89269E-002	-6.34121E+001	-1.22733E+002
1.15055E+002	3.11445E+002	1.27367E+002	3.13099E+002	1.21363E+000	1.42649E+000	3.29000E+003	2.76626E+002	1.00000E+000	1.05200E+003	8.70000E+001	1.51327E+005	1.73123E+000	1.76478E+001	2.11587E-002	2.48697E-002	6.91185E-002	9.41190E-002	3.12980E+004	1.27424E+002	3.13053E+002	9.74794E-003	9.74794E-003	3.64314E+005	8.70000E+001	3.30000E+001	0.00000E+000	6.99518E+001	7.92900E+001	1.65086E+002	1.00000E+002	3.65958E-001	5.99128E-002	0.00000E+000	2.32097E+002	4.59108E+000	9.11378E-001	1.03760E+002	9.73649E+001	2.01663E+002	2.27914E+002	4.89605E-001	8.12133E-001	-8.06240E-002	-5.91482E+001	-1.06001E+002	-6.89269E-002	-6.33320E+001	-1.22649E+002
1.15725E+002	3.52219E+002	1.27443E+002	3.13072E+002	1.23179E+000	1.35265E+000	3.63200E+003	3.32601E+002	1.00000E+000	1.05300E+003	4.00000E+001	1.51427E+005	1.66618E+000	1.87675E+001	2.04392E-002	2.24446E-002	6.09545E-002	7.27142E-002	3.12980E+004	1.27424E+002	3.13053E+002	9.74794E-003	9.74794E-003	3.64314E+005	8.70000E+001	3.40000E+001	0.00000E+000	9.92514E+001	8.31383E+001	1.76687E+002	1.00000E+002	4.18949E-001	6.63751E-002	0.00000E+000	2.24847E+002	5.10105E+000	7.80691E-001	1.03760E+002	9.73649E+001	2.01663E+002	2.27963E+002	4.89605E-001	8.12133E-001	-4.67632E-002	2.24847E+002	1.42931E+002	-6.89269E-002	-6.32822E+001	-1.22612E+002
1.11176E+002	3.45870E+002	1.27430E+002	3.13262E+002	1.29607E+000	1.49010E+000	4.09700E+003	3.82713E+002	1.00000E+000	1.05400E+003	3.70000E+001	1.51565E+005	1.93127E+000	1.85976E+001	2.02486E-002	2.32799E-002	6.34467E-002	8.27152E-002	3.12980E+004	1.27425E+002	3.13052E+002	9.74794E-003	9.74794E-003	3.64314E+005	8.70000E+001	3.50000E+001	0.00000E+000	9.37258E+001	9.67173E+001	1.66285E+002	1.00000E+002	4.16518E-001	6.68301E-002	0.00000E+000	2.31130E+002	5.53093E+000	6.77923E-001	1.03760E+002	9.73649E+001	2.01663E+002	2.28082E+002	4.89605E-001	8.12133E-001	-6.96388E-002	-6.01157E+001	-1.18693E+002	-6.89269E-002	-6.31631E+001	-1.22487E+002
1.13204E+002	3.72955E+002	1.27393E+002	3.13072E+002	1.25791E+000	1.49156E+000	4.28300E+003	3.19178E+002	1.00000E+000	1.05500E+003	3.70000E+001	1.51708E+005	1.87626E+000	1.93121E+001	1.92210E-002	2.27912E-002	5.78179E-002	7.98512E-002	3.12980E+004	1.27424E+002	3.13051E+002	9.74794E-003	9.74794E-003	3.64314E+005	8.70000E+001	3.60000E+001	0.00000E+000	9.34905E+001	9.37591E+001	1.92837E+002	1.00000E+002	4.42986E-001	5.09744E-002	0.00000E+000	2.29805E+002	4.37315E+000	8.38576E-001	1.03760E+002	9.73649E+001	2.01663E+002	2.28152E+002	4.89605E-001	8.12133E-001	-8.49784E-002	-6.14402E+001	-1.03543E+002	-6.89269E-002	-6.30940E+001	-1.22415E+002
1.18904E+002	3.46790E+002	1.27457E+002	3.13070E+002	1.24435E+000	1.36647E+000	3.64500E+003	1.72969E+002	1.00000E+000	1.05600E+003	4.00000E+001	1.51851E+005	1.70036E+000	1.86223E+001	2.06107E-002	2.26334E-002	5.66254E-002	6.74229E-002	3.12980E+004	1.27424E+002	3.13051E+002	9.74794E-003	9.74794E-003	3.64314E+005	8.70000E+001	3.70000E+001	0.00000E+000	9.06185E+001	7.93961E+001	1.83561E+002	1.00000E+002	4.11976E-001	3.69377E-002	0.00000E+000	2.26657E+002	4.48932E+000	8.85487E-001	1.03760E+002	9.73649E+001	2.01663E+002	2.28197E+002	4.89605E-001	8.12133E-001	-4.67749E-002	2.26657E+002	1.44751E+002	-6.89269E-002	-6.30486E+001	-1.22380E+002
1.07637E+002	3.25637E+002	1.27368E+002	3.13174E+002	1.38352E+000	1.53746E+000	4.20700E+003	3.08985E+002	1.00000E+000	1.05700E+003	4.30000E+001	1.51995E+005	2.12710E+000	1.80454E+001	2.13304E-002	2.37038E-002	6.23033E-002	7.59987E-002	3.12980E+004	1.27423E+002	3.13052E+002	9.74794E-003	9.74794E-003	3.64314E+005	8.70000E+001	3.80000E+001	0.00000E+000	8.66925E+001	8.04693E+001	1.67901E+002	1.00000E+002	3.90685E-001	7.90866E-002	0.00000E+000	2.27951E+002	4.54624E+000	8.13904E-001	1.03760E+002	9.73649E+001	2.01663E+002	2.28247E+002	4.89605E-001	8.12133E-001	-5.27024E-002	-6.32944E+001	-1.39258E+002	-6.89269E-002	-6.29983E+001	-1.22314E+002
1.11252E+002	3.58105E+002	1.27456E+002	3.13185E+002	1.30145E+000	1.58932E+000	4.49700E+003	3.20411E+002	1.00000E+000	1.05800E+003	3.80000E+001	1.52136E+005	2.06842E+000	1.89237E+001	1.94073E-002	2.37001E-002	5.56527E-002	8.11594E-002	3.12980E+004	1.27423E+002	3.13051E+002	9.74794E-003	9.74794E-003	3.64314E+005	8.70000E+001	3.90000E+001	0.00000E+000	1.06492E+002	8.07915E+001	1.77291E+002	1.00000E+002	4.25565E-001	5.46046E-002	0.00000E+000	2.22304E+002	4.68902E+000	7.63251E-001	1.03760E+002	9.73649E+001	2.01663E+002	2.28335E+002	4.89605E-001	8.12133E-001	-9.95846E-002	-6.89419E+001	-9.45898E+001	-6.89269E-002	-6.29109E+001	-1.22240E+002
1.17328E+002	3.29752E+002	1.27392E+002	3.13144E+002	1.15799E+000	1.44645E+000	3.40600E+003	3.50445E+002	1.00000E+000	1.05900E+003	4.60000E+001	1.52276E+005	1.67497E+000	1.81591E+001	1.98418E-002	2.47845E-002	5.38506E-002	8.17087E-002	3.12980E+004	1.27423E+002	3.13051E+002	9.74794E-003	9.74794E-003	3.64314E+005	8.70000E+001	4.00000E+001	0.00000E+000	7.23560E+001	1.02901E+002	1.67837E+002	1.00000E+002	3.99912E-001	4.92301E-002	0.00000E+000	2.39718E+002	5.21483E+000	7.88586E-001	1.03760E+002	9.73649E+001	2.01663E+002	2.28393E+002	4.89605E-001	8.12133E-001	-1.10758E-001	-5.15273E+001	-6.39765E+001	-6.89269E-002	-6.28520E+001	-1.22172E+002
1.16787E+002	3.52451E+002	1.27421E+002	3.13084E+002	1.27705E+000	1.30978E+000	3.65200E+003	2.99537E+002	1.00000E+000	1.06000E+003	3.90000E+001	1.52407E+005	1.67266E+000	1.87737E+001	2.11321E-002	2.16737E-002	5.57722E-002	5.84364E-002	3.12980E+004	1.27423E+002	3.13051E+002	9.74794E-003	9.74794E-003	3.64314E+005	8.70000E+001	4.10000E+001	0.00000E+000	8.37328E+001	1.05046E+002	1.72472E+002	1.00000E+002	4.21405E-001	5.13319E-002	0.00000E+000	2.37161E+002	5.42193E+000	7.32474E-001	1.03760E+002	9.73649E+001	2.01663E+002	2.28470E+002	4.89605E-001	8.12133E-001	-1.26518E-002	2.37161E+002	1.22210E+002	-6.89269E-002	-6.27751E+001	-1.22101E+002
1.24964E+002	3.59408E+002	1.27409E+002	3.13077E+002	1.14989E+000	1.23869E+000	3.19200E+003	3.72884E+002	1.00000E+000	1.06100E+003	4.00000E+001	1.52546E+005	1.42436E+000	1.89581E+001	2.03529E-002	2.19246E-002	5.78296E-002	6.64551E-002	3.12980E+004	1.27424E+002	3.13051E+002	9.74794E-003	9.74794E-003	3.64314E+005	8.70000E+001	4.20000E+001	0.00000E+000	7.54230E+001	1.34192E+002	1.81857E+002	1.00000E+002	4.56583E-001	7.31580E-002	0.00000E+000	2.48266E+002	5.79746E+000	7.32727E-001	1.03760E+002	9.73649E+001	2.01663E+002	2.28545E+002	4.89605E-001	8.12133E-001	-3.71774E-002	-4.29795E+001	-1.34333E+002	-6.89269E-002	-6.27009E+001	-1.22025E+002
1.14467E+002	3.65408E+002	1.27355E+002	3.13191E+002	1.24711E+000	1.39433E+000	3.92700E+003	3.27765E+002	1.00000E+000	1.06200E+003	3.80000E+001	1.52676E+005	1.73888E+000	1.91156E+001	1.99010E-002	2.22502E-002	5.69106E-002	7.01702E-002	3.12980E+004	1.27423E+002	3.13050E+002	9.74794E-003	9.74794E-003	3.64314E+005	8.70000E+001	4.30000E+001	0.00000E+000	8.64702E+001	1.01392E+002	1.82158E+002	1.00000E+002	4.31410E-001	5.27759E-002	0.00000E+000	2.34645E+002	4.87925E+000	7.84924E-001	1.03760E+002	9.73649E+001	2.01663E+002	2.28603E+002	4.89605E-001	8.12133E-001	-5.57339E-002	-5.66006E+001	-1.29501E+002	-6.89269E-002	-6.26425E+001	-1.21956E+002
1.14201E+002	3.54056E+002	1.27421E+002	3.13101E+002	1.19309E+000	1.55967E+000	4.01800E+003	4.05417E+002	1.00000E+000	1.06300E+003	4.20000E+001	1.52814E+005	1.86082E+000	1.88164E+001	1.88221E-002	2.46052E-002	6.08554E-002	1.01694E-001	3.12980E+004	1.27423E+002	3.13050E+002	9.74794E-003	9.74794E-003	3.64314E+005	8.70000E+001	4.40000E+001	0.00000E+000	9.37724E+001	8.70937E+001	1.75315E+002	1.00000E+002	4.15478E-001	7.52826E-002	0.00000E+000	2.28331E+002	4.86019E+000	7.79027E-001	1.03760E+002	9.73649E+001	2.01663E+002	2.28635E+002	4.89605E-001	8.12133E-001	-1.33168E-001	-6.29140E+001	-4.71090E+001	-6.89269E-002	-6.26103E+001	-1.21936E+002
1.19763E+002	3.52666E+002	1.27435E+002	3.13059E+002	1.19196E+000	1.40438E+000	3.64400E+003	2.96641E+002	1.00000E+000	1.06400E+003	4.20000E+001	1.52941E+005	1.67396E+000	1.87794E+001	1.97457E-002	2.32646E-002	5.75306E-002	7.83870E-002	3.12980E+004	1.27423E+002	3.13050E+002	9.74794E-003	9.74794E-003	3.64314E+005	8.70000E+001	4.50000E+001	0.00000E+000	8.94440E+001	8.76322E+001	1.82786E+002	1.00000E+002	4.19423E-001	6.85936E-002	0.00000E+000	2.29789E+002	4.72934E+000	8.40663E-001	1.03760E+002	9.73649E+001	2.01663E+002	2.28715E+002	4.89605E-001	8.12133E-001	-8.18155E-002	-6.14565E+001	-1.07026E+002	-6.89269E-002	-6.25307E+001	-1.21859E+002
1.18541E+002	4.02199E+002	1.27496E+002	3.12995E+002	1.20790E+000	1.40863E+000	4.21500E+003	2.39252E+002	1.00000E+000	1.06500E+003	3.20000E+001	1.53071E+005	1.70148E+000	2.00549E+001	1.86051E-002	2.16969E-002	5.08384E-002	6.77666E-002	3.12980E+004	1.27422E+002	3.13051E+002	9.74794E-003	9.74794E-003	3.64314E+005	8.70000E+001	4.60000E+001	0.00000E+000	9.97092E+001	1.00784E+002	2.05602E+002	1.00000E+002	4.73313E-001	1.77853E-002	0.00000E+000	2.30667E+002	4.42971E+000	8.34520E-001	1.03760E+002	9.73649E+001	2.01663E+002	2.28798E+002	4.89605E-001	8.12133E-001	-7.67147E-002	-6.05783E+001	-1.11667E+002	-6.89269E-002	-6.24472E+001	-1.21786E+002
1.13895E+002	3.48708E+002	1.27406E+002	3.13086E+002	1.27535E+000	1.44419E+000	3.94500E+003	2.99831E+002	1.00000E+000	1.06600E+003	4.30000E+001	1.53222E+005	1.84186E+000	1.86737E+001	2.03052E-002	2.29933E-002	6.47479E-002	8.20299E-002	3.12980E+004	1.27423E+002	3.13051E+002	9.74794E-003	9.74794E-003	3.64314E+005	8.70000E+001	4.70000E+001	0.00000E+000	9.73907E+001	8.34872E+001	1.77452E+002	1.00000E+002	4.17997E-001	8.59525E-002	0.00000E+000	2.26450E+002	4.82286E+000	7.92287E-001	1.03760E+002	9.73649E+001	2.01663E+002	2.28882E+002	4.89605E-001	8.12133E-001	-6.20842E-002	-6.47959E+001	-1.31223E+002	-6.89269E-002	-6.23635E+001	-1.21687E+002
1.27977E+002	3.38342E+002	1.27328E+002	3.13059E+002	1.27695E+000	1.36352E+000	3.63600E+003	3.45981E+002	1.00000E+000	1.06700E+003	4.30000E+001	1.53364E+005	1.74115E+000	1.83941E+001	2.11769E-002	2.26126E-002	7.05574E-002	7.99536E-002	3.12980E+004	1.27423E+002	3.13051E+002	9.74794E-003	9.74794E-003	3.64314E+005	8.70000E+001	4.80000E+001	0.00000E+000	8.94105E+001	1.02879E+002	1.66031E+002	1.00000E+002	4.18329E-001	7.74325E-002	0.00000E+000	2.35748E+002	5.92143E+000	6.72160E-001	1.03760E+002	9.73649E+001	2.01663E+002	2.28964E+002	4.89605E-001	8.12133E-001	-3.27855E-002	2.35748E+002	1.40130E+002	-6.89269E-002	-6.22817E+001	-1.21593E+002
1.26880E+002	3.95633E+002	1.27403E+002	3.13129E+002	1.17671E+000	1.31118E+000	3.79400E+003	4.55220E+002	1.00000E+000	1.06800E+003	3.30000E+001	1.53492E+005	1.54287E+000	1.98905E+001	1.91038E-002	2.12870E-002	5.64274E-002	6.91817E-002	3.12980E+004	1.27423E+002	3.13052E+002	9.74794E-003	9.74794E-003	3.64314E+005	8.70000E+001	4.90000E+001	0.00000E+000	9.40272E+001	1.09722E+002	2.01054E+002	1.00000E+002	4.71874E-001	8.47038E-002	0.00000E+000	2.34805E+002	4.86069E+000	8.01614E-001	1.03760E+002	9.73649E+001	2.01663E+002	2.29052E+002	4.89605E-001	8.12133E-001	-5.40508E-002	-5.64409E+001	-1.31052E+002	-6.89269E-002	-6.21938E+001	-1.21516E+002
1.19832E+002	4.00016E+002	1.27372E+002	3.13100E+002	1.22222E+000	1.39293E+000	4.20600E+003	4.16618E+002	1.00000E+000	1.06900E+003	3.00000E+001	1.53635E+005	1.70247E+000	2.00004E+001	1.88459E-002	2.14781E-002	5.76375E-002	7.38346E-002	3.12980E+004	1.27423E+002	3.13052E+002	9.74794E-003	9.74794E-003	3.64314E+005	8.70000E+001	5.00000E+001	0.00000E+000	8.06562E+001	1.14152E+002	2.13452E+002	1.00000E+002	4.75165E-001	6.74880E-002	0.00000E+000	2.38156E+002	4.04529E+000	9.14801E-001	1.03760E+002	9.73649E+001	2.01663E+002	2.29106E+002	4.89605E-001	8.12133E-001	-6.52757E-002	-5.30891E+001	-1.16213E+002	-6.89269E-002	-6.21399E+001	-1.21457E+002
1.25020E+002	3.98172E+002	1.27493E+002	3.13035E+002	1.15147E+000	1.39657E+000	3.95600E+003	3.42469E+002	1.00000E+000	1.07000E+003	3.10000E+001	1.53772E+005	1.60811E+000	1.99542E+001	1.83073E-002	2.22042E-002	5.39580E-002	7.77253E-002	3.12980E+004	1.27423E+002	3.13052E+002	9.74794E-003	9.74794E-003	3.64314E+005	8.70000E+001	5.10000E+001	0.00000E+000	1.02154E+002	1.04791E+002	1.95166E+002	1.00000E+002	4.69103E-001	5.00718E-002	0.00000E+000	2.31712E+002	5.06879E+000	7.52799E-001	1.03760E+002	9.73649E+001	2.01663E+002	2.29174E+002	4.89605E-001	8.12133E-001	-9.61927E-002	-5.95337E+001	-8.90877E+001	-6.89269E-002	-6.20710E+001	-1.21409E+002
1.16557E+002	3.86293E+002	1.27470E+002	3.12969E+002	1.23412E+000	1.41444E+000	4.15100E+003	2.60152E+002	1.00000E+000	1.07100E+003	3.50000E+001	1.53906E+005	1.74559E+000	1.96543E+001	1.91550E-002	2.19537E-002	6.00996E-002	7.78785E-002	3.12980E+004	1.27423E+002	3.13052E+002	9.74794E-003	9.74794E-003	3.64314E+005	8.70000E+001	5.20000E+001	0.00000E+000	1.05835E+002	9.17627E+001	1.98067E+002	1.00000E+002	4.61423E-001	4.57289E-002	0.00000E+000	2.27230E+002	4.58193E+000	8.12992E-001	1.03760E+002	9.73649E+001	2.01663E+002	2.29259E+002	4.89605E-001	8.12133E-001	-6.80801E-002	-6.40154E+001	-1.24237E+002	-6.89269E-002	-6.19868E+001	-1.21322E+002
1.04293E+002	3.55997E+002	1.27419E+002	3.12910E+002	1.38961E+000	1.62432E+000	4.82700E+003	2.76663E+002	1.00000E+000	1.07200E+003	3.60000E+001	1.54057E+005	2.25716E+000	1.88679E+001	2.00011E-002	2.33793E-002	6.81256E-002	9.19082E-002	3.12980E+004	1.27424E+002	3.13052E+002	9.74794E-003	9.74794E-003	3.64314E+005	8.70000E+001	5.30000E+001	0.00000E+000	1.11897E+002	6.80471E+001	1.83589E+002	1.00000E+002	4.24164E-001	3.35718E-002	0.00000E+000	2.18922E+002	4.05147E+000	8.52629E-001	1.03760E+002	9.73649E+001	2.01663E+002	2.29334E+002	4.89605E-001	8.12133E-001	-7.78744E-002	-7.23235E+001	-1.22157E+002	-6.89269E-002	-6.19111E+001	-1.21239E+002
1.09531E+002	4.07227E+002	1.27446E+002	3.12734E+002	1.17343E+000	1.45812E+000	4.29900E+003	2.86508E+002	1.00000E+000	1.07300E+003	2.50000E+001	1.54180E+005	1.71101E+000	2.01799E+001	1.78968E-002	2.22388E-002	4.77580E-002	7.16901E-002	3.12980E+004	1.27424E+002	3.13052E+002	9.74794E-003	9.74794E-003	3.64314E+005	8.70000E+001	5.40000E+001	0.00000E+000	1.19231E+002	6.82427E+001	2.26077E+002	1.00000E+002	4.81617E-001	3.35730E-002	0.00000E+000	2.20445E+002	3.60962E+000	1.01406E+000	1.03760E+002	9.73649E+001	2.01663E+002	2.29446E+002	4.89605E-001	8.12133E-001	-1.08183E-001	-7.08008E+001	-8.63549E+001	-6.89269E-002	-6.17993E+001	-1.21135E+002
1.21234E+002	3.68431E+002	1.27444E+002	3.12662E+002	1.18171E+000	1.42513E+000	3.83900E+003	2.24576E+002	1.00000E+000	1.07400E+003	3.10000E+001	1.54322E+005	1.68409E+000	1.91946E+001	1.90722E-002	2.30009E-002	5.22580E-002	7.42263E-002	3.12980E+004	1.27424E+002	3.13052E+002	9.74794E-003	9.74794E-003	3.64314E+005	8.70000E+001	5.50000E+001	0.00000E+000	1.21208E+002	6.03537E+001	1.93135E+002	1.00000E+002	4.37131E-001	4.45238E-002	0.00000E+000	2.15887E+002	4.24461E+000	9.12567E-001	1.03760E+002	9.73649E+001	2.01663E+002	2.29568E+002	4.89605E-001	8.12133E-001	-9.33774E-002	-7.53581E+001	-1.08110E+002	-6.89269E-002	-6.16777E+001	-1.21014E+002
1.09708E+002	3.42248E+002	1.27443E+002	3.12711E+002	1.24200E+000	1.42252E+000	3.73500E+003	2.28189E+002	1.00000E+000	1.07500E+003	3.70000E+001	1.54469E+005	1.76677E+000	1.85000E+001	2.03225E-002	2.32762E-002	5.33753E-002	6.86702E-002	3.12980E+004	1.27424E+002	3.13052E+002	9.74794E-003	9.74794E-003	3.64314E+005	8.70000E+001	5.60000E+001	0.00000E+000	1.19105E+002	5.81828E+001	1.70897E+002	1.00000E+002	4.06701E-001	4.43868E-002	0.00000E+000	2.13215E+002	4.74097E+000	8.28322E-001	1.03760E+002	9.73649E+001	2.01663E+002	2.29642E+002	4.89605E-001	8.12133E-001	-6.77468E-002	-7.80305E+001	-1.38600E+002	-6.89269E-002	-6.16032E+001	-1.20938E+002
1.02577E+002	3.84958E+002	1.27463E+002	3.12756E+002	1.28816E+000	1.52186E+000	4.61700E+003	2.84736E+002	1.00000E+000	1.07600E+003	2.50000E+001	1.54589E+005	1.96040E+000	1.96204E+001	1.89578E-002	2.23973E-002	6.06887E-002	8.34135E-002	3.12980E+004	1.27425E+002	3.13053E+002	9.74794E-003	9.74794E-003	3.64314E+005	8.70000E+001	5.70000E+001	0.00000E+000	1.28315E+002	7.01758E+001	2.03437E+002	1.00000E+002	4.69029E-001	5.63635E-002	0.00000E+000	2.17101E+002	4.06857E+000	8.68139E-001	1.03760E+002	9.73649E+001	2.01663E+002	2.29704E+002	4.89605E-001	8.12133E-001	-8.31698E-002	-7.41450E+001	-1.18247E+002	-6.89269E-002	-6.15415E+001	-1.20879E+002
1.12880E+002	3.89298E+002	1.27413E+002	3.13120E+002	1.28147E+000	1.55546E+000	4.72300E+003	3.12875E+002	1.00000E+000	1.07700E+003	2.80000E+001	1.54739E+005	1.99328E+000	1.97306E+001	1.86467E-002	2.26333E-002	6.02610E-002	8.72758E-002	3.12980E+004	1.27425E+002	3.13055E+002	9.74794E-003	9.74794E-003	3.64314E+005	8.70000E+001	5.80000E+001	0.00000E+000	1.03111E+002	1.01285E+002	1.88424E+002	1.00000E+002	4.58426E-001	5.73181E-002	0.00000E+000	2.31127E+002	4.78431E+000	7.29932E-001	1.03760E+002	9.73649E+001	2.01663E+002	2.29805E+002	4.89605E-001	8.12133E-001	-9.65768E-002	-6.01181E+001	-8.92191E+001	-6.89269E-002	-6.14402E+001	-1.20764E+002
1.22488E+002	3.11971E+002	1.27395E+002	3.13208E+002	1.22525E+000	1.41419E+000	3.33900E+003	3.76659E+002	1.00000E+000	1.07800E+003	4.20000E+001	1.54892E+005	1.73275E+000	1.76627E+001	2.12040E-002	2.44738E-002	6.58403E-002	8.64439E-002	3.12980E+004	1.27425E+002	3.13056E+002	9.74794E-003	9.74794E-003	3.64314E+005	8.70000E+001	5.90000E+001	0.00000E+000	7.95195E+001	7.68581E+001	1.63052E+002	1.00000E+002	3.72266E-001	8.61958E-002	0.00000E+000	2.30592E+002	4.88363E+000	8.50473E-001	1.03760E+002	9.73649E+001	2.01663E+002	2.29881E+002	4.89605E-001	8.12133E-001	-7.15832E-002	-6.06533E+001	-1.17179E+002	-6.89269E-002	-6.13650E+001	-1.20684E+002
1.17965E+002	4.18897E+002	1.27408E+002	3.13110E+002	1.21758E+000	1.36132E+000	4.29800E+003	2.57290E+002	1.00000E+000	1.07900E+003	2.50000E+001	1.55013E+005	1.65751E+000	2.04670E+001	1.85722E-002	2.07647E-002	5.04890E-002	6.21581E-002	3.12980E+004	1.27425E+002	3.13055E+002	9.74794E-003	9.74794E-003	3.64314E+005	8.70000E+001	6.00000E+001	0.00000E+000	9.13681E+001	1.25400E+002	2.08506E+002	1.00000E+002	4.95712E-001	4.00970E-002	0.00000E+000	2.40257E+002	4.63892E+000	7.89153E-001	1.03760E+002	9.73649E+001	2.01663E+002	2.29926E+002	4.89605E-001	8.12133E-001	-5.57377E-002	-5.09885E+001	-1.23895E+002	-6.89269E-002	-6.13198E+001	-1.20643E+002
1.25494E+002	4.17559E+002	1.27395E+002	3.13096E+002	1.19810E+000	1.24175E+000	3.86900E+003	4.00693E+002	1.00000E+000	1.08000E+003	2.90000E+001	1.55158E+005	1.48774E+000	2.04342E+001	1.92617E-002	1.99634E-002	5.14680E-002	5.49857E-002	3.12980E+004	1.27425E+002	3.13055E+002	9.74794E-003	9.74794E-003	3.64314E+005	8.70000E+001	6.10000E+001	0.00000E+000	9.03237E+001	1.12802E+002	2.18959E+002	1.00000E+002	4.91464E-001	5.19811E-002	0.00000E+000	2.36573E+002	4.33175E+000	8.90736E-001	1.03760E+002	9.73649E+001	2.01663E+002	2.30038E+002	4.89605E-001	8.12133E-001	-1.78893E-002	2.36573E+002	1.26617E+002	-6.89269E-002	-6.12077E+001	-1.20529E+002
1.17585E+002	3.71141E+002	1.27402E+002	3.13142E+002	1.20379E+000	1.42435E+000	3.92700E+003	2.65539E+002	1.00000E+000	1.08100E+003	3.70000E+001	1.55296E+005	1.71461E+000	1.92650E+001	1.92097E-002	2.27293E-002	5.96876E-002	8.21809E-002	3.12980E+004	1.27426E+002	3.13055E+002	9.74794E-003	9.74794E-003	3.64314E+005	8.70000E+001	6.20000E+001	0.00000E+000	8.48540E+001	9.94198E+001	2.01281E+002	1.00000E+002	4.48920E-001	4.82400E-002	0.00000E+000	2.35091E+002	4.25359E+000	9.00379E-001	1.03760E+002	9.73649E+001	2.01663E+002	2.30098E+002	4.89605E-001	8.12133E-001	-8.39231E-002	-5.61550E+001	-9.94161E+001	-6.89269E-002	-6.11479E+001	-1.20470E+002
1.13837E+002	3.17362E+002	1.27414E+002	3.13130E+002	1.34384E+000	1.46673E+000	3.82800E+003	3.95081E+002	1.00000E+000	1.08200E+003	4.50000E+001	1.55452E+005	1.97105E+000	1.78147E+001	2.17201E-002	2.37063E-002	6.84826E-002	8.08546E-002	3.12980E+004	1.27426E+002	3.13055E+002	9.74794E-003	9.74794E-003	3.64314E+005	8.70000E+001	6.30000E+001	0.00000E+000	8.55843E+001	8.84580E+001	1.55198E+002	1.00000E+002	3.84329E-001	8.28914E-002	0.00000E+000	2.33153E+002	5.55413E+000	6.98408E-001	1.03760E+002	9.73649E+001	2.01663E+002	2.30144E+002	4.89605E-001	8.12133E-001	-4.37240E-002	-5.80925E+001	-1.43015E+002	-6.89269E-002	-6.11010E+001	-1.20425E+002
1.21559E+002	3.21008E+002	1.27478E+002	3.13116E+002	1.26792E+000	1.45345E+000	3.63400E+003	2.81095E+002	1.00000E+000	1.08300E+003	4.50000E+001	1.55594E+005	1.84287E+000	1.79167E+001	2.10330E-002	2.41106E-002	6.26341E-002	8.10721E-002	3.12980E+004	1.27427E+002	3.13055E+002	9.74794E-003	9.74794E-003	3.64314E+005	8.70000E+001	6.40000E+001	0.00000E+000	8.57576E+001	7.90476E+001	1.62376E+002	1.00000E+002	3.81585E-001	7.19144E-002	0.00000E+000	2.29726E+002	5.00731E+000	7.95086E-001	1.03760E+002	9.73649E+001	2.01663E+002	2.30218E+002	4.89605E-001	8.12133E-001	-6.81737E-002	-6.15195E+001	-1.21642E+002	-6.89269E-002	-6.10271E+001	-1.20361E+002
1.05806E+002	3.52987E+002	1.27414E+002	3.13113E+002	1.34975E+000	1.37992E+000	4.04600E+003	2.15673E+002	1.00000E+000	1.08400E+003	4.10000E+001	1.55735E+005	1.86255E+000	1.87879E+001	2.12197E-002	2.16941E-002	5.76270E-002	6.00377E-002	3.12980E+004	1.27427E+002	3.13055E+002	9.74794E-003	9.74794E-003	3.64314E+005	8.70000E+001	6.50000E+001	0.00000E+000	9.67793E+001	9.30352E+001	1.70623E+002	1.00000E+002	4.20775E-001	4.36094E-002	0.00000E+000	2.31026E+002	5.35046E+000	7.05192E-001	1.03760E+002	9.73649E+001	2.01663E+002	2.30330E+002	4.89605E-001	8.12133E-001	-1.10532E-002	2.31026E+002	1.14555E+002	-6.89269E-002	-6.09157E+001	-1.20240E+002
1.25613E+002	3.79954E+002	1.27471E+002	3.13106E+002	1.17777E+000	1.29255E+000	3.59700E+003	3.38789E+002	1.00000E+000	1.08500E+003	3.10000E+001	1.55860E+005	1.52232E+000	1.94924E+001	1.96376E-002	2.15515E-002	5.44965E-002	6.48213E-002	3.12980E+004	1.27427E+002	3.13055E+002	9.74794E-003	9.74794E-003	3.64314E+005	8.70000E+001	6.60000E+001	0.00000E+000	8.57950E+001	1.19214E+002	1.82547E+002	1.00000E+002	4.52121E-001	6.13921E-002	0.00000E+000	2.42543E+002	5.56913E+000	7.18544E-001	1.03760E+002	9.73649E+001	2.01663E+002	2.30399E+002	4.89605E-001	8.12133E-001	-4.64655E-002	-4.87026E+001	-1.30918E+002	-6.89269E-002	-6.08462E+001	-1.20179E+002
1.25505E+002	3.39920E+002	1.27491E+002	3.13128E+002	1.20641E+000	1.45785E+000	3.67900E+003	4.51132E+002	1.00000E+000	1.08600E+003	4.00000E+001	1.56012E+005	1.75877E+000	1.84369E+001	1.98898E-002	2.40352E-002	6.71576E-002	9.65545E-002	3.12980E+004	1.27427E+002	3.13056E+002	9.74794E-003	9.74794E-003	3.64314E+005	8.70000E+001	6.70000E+001	0.00000E+000	7.02629E+001	9.49577E+001	1.87582E+002	1.00000E+002	4.10494E-001	8.62876E-002	0.00000E+000	2.38095E+002	4.18560E+000	9.45342E-001	1.03760E+002	9.73649E+001	2.01663E+002	2.30447E+002	4.89605E-001	8.12133E-001	-9.43728E-002	-5.31501E+001	-8.47743E+001	-6.89269E-002	-6.07981E+001	-1.20134E+002
1.18805E+002	3.60969E+002	1.27380E+002	3.13138E+002	1.24015E+000	1.55756E+000	4.25000E+003	3.22665E+002	1.00000E+000	1.08700E+003	3.70000E+001	1.56144E+005	1.93162E+000	1.89992E+001	1.90231E-002	2.38919E-002	5.80387E-002	8.95498E-002	3.12980E+004	1.27428E+002	3.13057E+002	9.74794E-003	9.74794E-003	3.64314E+005	8.70000E+001	6.80000E+001	0.00000E+000	8.94663E+001	7.97579E+001	1.99238E+002	1.00000E+002	4.28879E-001	4.40885E-002	0.00000E+000	2.29527E+002	3.79551E+000	9.69945E-001	1.03760E+002	9.73649E+001	2.01663E+002	2.30501E+002	4.89605E-001	8.12133E-001	-1.13452E-001	-6.17190E+001	-7.09021E+001	-6.89269E-002	-6.07446E+001	-1.20063E+002
1.12162E+002	3.42536E+002	1.27418E+002	3.13145E+002	1.22491E+000	1.41146E+000	3.65600E+003	2.65299E+002	1.00000E+000	1.08800E+003	4.00000E+001	1.56292E+005	1.72892E+000	1.85077E+001	2.02583E-002	2.33435E-002	5.39216E-002	7.01997E-002	3.12980E+004	1.27428E+002	3.13057E+002	9.74794E-003	9.74794E-003	3.64314E+005	8.70000E+001	6.90000E+001	0.00000E+000	8.54237E+001	8.88750E+001	1.75519E+002	1.00000E+002	4.07782E-001	4.89604E-002	0.00000E+000	2.33217E+002	4.85706E+000	8.17212E-001	1.03760E+002	9.73649E+001	2.01663E+002	2.30576E+002	4.89605E-001	8.12133E-001	-7.07595E-002	-5.80283E+001	-1.15427E+002	-6.89269E-002	-6.06694E+001	-1.19993E+002
1.20516E+002	3.82245E+002	1.27412E+002	3.13058E+002	1.19477E+000	1.33331E+000	3.77500E+003	2.39376E+002	1.00000E+000	1.08900E+003	3.50000E+001	1.56430E+005	1.59300E+000	1.95511E+001	1.94457E-002	2.17007E-002	4.89610E-002	5.99085E-002	3.12980E+004	1.27429E+002	3.13057E+002	9.74794E-003	9.74794E-003	3.64314E+005	8.70000E+001	7.00000E+001	0.00000E+000	1.03572E+002	1.06117E+002	1.76690E+002	1.00000E+002	4.51327E-001	4.61967E-002	0.00000E+000	2.33681E+002	6.07242E+000	6.43267E-001	1.03760E+002	9.73649E+001	2.01663E+002	2.30657E+002	4.89605E-001	8.12133E-001	-5.48032E-002	-5.75649E+001	-1.31418E+002	-6.89269E-002	-6.05883E+001	-1.19913E+002
1.19749E+002	3.33415E+002	1.27342E+002	3.13090E+002	1.22505E+000	1.43359E+000	3.60500E+003	3.86374E+002	1.00000E+000	1.09000E+003	3.80000E+001	1.56575E+005	1.75622E+000	1.82596E+001	2.04033E-002	2.38766E-002	6.74780E-002	9.11362E-002	3.12980E+004	1.27428E+002	3.13057E+002	9.74794E-003	9.74794E-003	3.64314E+005	8.70000E+001	7.10000E+001	0.00000E+000	8.65084E+001	9.80427E+001	1.71296E+002	1.00000E+002	4.15118E-001	8.44016E-002	0.00000E+000	2.36234E+002	5.39539E+000	7.40859E-001	1.03760E+002	9.73649E+001	2.01663E+002	2.30705E+002	4.89605E-001	8.12133E-001	-7.84395E-002	-5.50114E+001	-1.04221E+002	-6.89269E-002	-6.05403E+001	-1.19853E+002
1.16658E+002	3.64406E+002	1.27379E+002	3.13119E+002	1.28337E+000	1.43543E+000	4.12700E+003	3.35081E+002	1.00000E+000	1.09100E+003	3.40000E+001	1.56704E+005	1.84219E+000	1.90894E+001	1.99773E-002	2.23442E-002	5.67566E-002	7.00236E-002	3.12980E+004	1.27428E+002	3.13059E+002	9.74794E-003	9.74794E-003	3.64314E+005	8.70000E+001	7.20000E+001	0.00000E+000	9.40994E+001	8.95778E+001	1.88772E+002	1.00000E+002	4.34141E-001	5.23283E-002	0.00000E+000	2.31137E+002	4.46715E+000	8.36303E-001	1.03760E+002	9.73649E+001	2.01663E+002	2.30778E+002	4.89605E-001	8.12133E-001	-5.59267E-002	-6.01086E+001	-1.32818E+002	-6.89269E-002	-6.04677E+001	-1.19786E+002
1.13866E+002	3.49652E+002	1.27454E+002	3.13135E+002	1.29155E+000	1.46590E+000	4.06100E+003	2.70758E+002	1.00000E+000	1.09200E+003	3.70000E+001	1.56846E+005	1.89328E+000	1.86990E+001	2.02672E-002	2.30031E-002	6.11380E-002	7.76863E-002	3.12980E+004	1.27428E+002	3.13058E+002	9.74794E-003	9.74794E-003	3.64314E+005	8.70000E+001	7.30000E+001	0.00000E+000	8.85882E+001	1.00196E+002	1.68874E+002	1.00000E+002	4.17406E-001	6.44481E-002	0.00000E+000	2.36686E+002	5.34121E+000	7.05107E-001	1.03760E+002	9.73649E+001	2.01663E+002	2.30864E+002	4.89605E-001	8.12133E-001	-6.32275E-002	-5.45593E+001	-1.19815E+002	-6.89269E-002	-6.03818E+001	-1.19712E+002
1.15183E+002	3.64295E+002	1.27513E+002	3.13067E+002	1.28170E+000	1.38720E+000	3.99200E+003	3.06167E+002	1.00000E+000	1.09300E+003	3.60000E+001	1.56982E+005	1.77798E+000	1.90865E+001	2.02857E-002	2.19556E-002	6.29904E-002	7.31669E-002	3.12980E+004	1.27428E+002	3.13058E+002	9.74794E-003	9.74794E-003	3.64314E+005	8.70000E+001	7.40000E+001	0.00000E+000	1.10659E+002	8.10976E+001	1.79655E+002	1.00000E+002	4.33630E-001	7.16141E-002	0.00000E+000	2.23850E+002	5.02644E+000	7.55710E-001	1.03760E+002	9.73649E+001	2.01663E+002	2.30941E+002	4.89605E-001	8.12133E-001	-3.95324E-002	2.23850E+002	1.34784E+002	-6.89269E-002	-6.03044E+001	-1.19645E+002
1.13865E+002	3.85766E+002	1.27447E+002	3.13063E+002	1.29521E+000	1.45175E+000	4.44700E+003	2.48957E+002	1.00000E+000	1.09400E+003	3.10000E+001	1.57113E+005	1.88032E+000	1.96409E+001	1.94226E-002	2.17700E-002	5.52960E-002	6.85021E-002	3.12980E+004	1.27428E+002	3.13058E+002	9.74794E-003	9.74794E-003	3.64314E+005	8.70000E+001	7.50000E+001	0.00000E+000	9.94335E+001	9.45038E+001	2.00025E+002	1.00000E+002	4.59200E-001	4.44809E-002	0.00000E+000	2.31316E+002	4.28559E+000	8.39784E-001	1.03760E+002	9.73649E+001	2.01663E+002	2.30990E+002	4.89605E-001	8.12133E-001	-5.69850E-002	-5.99297E+001	-1.31577E+002	-6.89269E-002	-6.02553E+001	-1.19585E+002
1.13998E+002	3.22029E+002	1.27420E+002	3.13149E+002	1.25219E+000	1.44143E+000	3.57800E+003	3.03236E+002	1.00000E+000	1.09500E+003	4.10000E+001	1.57248E+005	1.80494E+000	1.79452E+001	2.09339E-002	2.40975E-002	6.56485E-002	8.57824E-002	3.12980E+004	1.27428E+002	3.13058E+002	9.74794E-003	9.74794E-003	3.64314E+005	8.70000E+001	7.60000E+001	0.00000E+000	8.32695E+001	9.01594E+001	1.62705E+002	1.00000E+002	3.92113E-001	8.06107E-002	0.00000E+000	2.35138E+002	5.35505E+000	7.49251E-001	1.03760E+002	9.73649E+001	2.01663E+002	2.31031E+002	4.89605E-001	8.12133E-001	-7.02533E-002	-5.61071E+001	-1.14039E+002	-6.89269E-002	-6.02143E+001	-1.19539E+002
1.22504E+002	3.53420E+002	1.27401E+002	3.13040E+002	1.21043E+000	1.29038E+000	3.42700E+003	2.48256E+002	1.00000E+000	1.09600E+003	3.70000E+001	1.57382E+005	1.56191E+000	1.87995E+001	2.06768E-002	2.20424E-002	5.28189E-002	5.94057E-002	3.12980E+004	1.27427E+002	3.13057E+002	9.74794E-003	9.74794E-003	3.64314E+005	8.70000E+001	7.70000E+001	0.00000E+000	1.02144E+002	7.76893E+001	1.86780E+002	1.00000E+002	4.27480E-001	4.10729E-002	0.00000E+000	2.26066E+002	4.80813E+000	8.52665E-001	1.03760E+002	9.73649E+001	2.01663E+002	2.31106E+002	4.89605E-001	8.12133E-001	-3.19671E-002	2.26066E+002	1.29642E+002	-6.89269E-002	-6.01396E+001	-1.19463E+002
1.08775E+002	2.44124E+002	1.27437E+002	3.13111E+002	1.26277E+000	1.45539E+000	2.75600E+003	1.52033E+002	1.00000E+000	1.09700E+003	5.20000E+001	1.57537E+005	1.83782E+000	1.56245E+001	2.40538E-002	2.77230E-002	6.08265E-002	7.90515E-002	3.12980E+004	1.27428E+002	3.13058E+002	9.74794E-003	9.74794E-003	3.64314E+005	8.70000E+001	7.80000E+001	0.00000E+000	7.36607E+001	4.21047E+001	1.34389E+002	1.00000E+002	2.91460E-001	5.70573E-002	0.00000E+000	2.21548E+002	4.67132E+000	9.78661E-001	1.03760E+002	9.73649E+001	2.01663E+002	2.31167E+002	4.89605E-001	8.12133E-001	-7.08665E-002	-6.96977E+001	-1.26988E+002	-6.89269E-002	-6.00788E+001	-1.19406E+002
1.14942E+002	3.65390E+002	1.27457E+002	3.13039E+002	1.31263E+000	1.45058E+000	4.26100E+003	3.68948E+002	1.00000E+000	1.09800E+003	3.50000E+001	1.57651E+005	1.90408E+000	1.91152E+001	2.01089E-002	2.22221E-002	6.20459E-002	7.49762E-002	3.12980E+004	1.27427E+002	3.13059E+002	9.74794E-003	9.74794E-003	3.64314E+005	8.70000E+001	7.90000E+001	0.00000E+000	1.07607E+002	8.79573E+001	1.83002E+002	1.00000E+002	4.41888E-001	4.62701E-002	0.00000E+000	2.27221E+002	4.91535E+000	7.47999E-001	1.03760E+002	9.73649E+001	2.01663E+002	2.31246E+002	4.89605E-001	8.12133E-001	-4.99218E-002	-6.40244E+001	-1.42794E+002	-6.89269E-002	-5.99995E+001	-1.19332E+002
1.12660E+002	3.70517E+002	1.27422E+002	3.13101E+002	1.21899E+000	1.55941E+000	4.29100E+003	2.54672E+002	1.00000E+000	1.09900E+003	3.20000E+001	1.57787E+005	1.90089E+000	1.92488E+001	1.86088E-002	2.38057E-002	5.93566E-002	9.50731E-002	3.12980E+004	1.27427E+002	3.13059E+002	9.74794E-003	9.74794E-003	3.64314E+005	8.70000E+001	8.00000E+001	0.00000E+000	1.06963E+002	8.68953E+001	1.86076E+002	1.00000E+002	4.43361E-001	4.42366E-002	0.00000E+000	2.27282E+002	4.74002E+000	7.72951E-001	1.03760E+002	9.73649E+001	2.01663E+002	2.31296E+002	4.89605E-001	8.12133E-001	-1.22524E-001	-6.39636E+001	-6.19020E+001	-6.89269E-002	-5.99494E+001	-1.19275E+002
1.15755E+002	3.30270E+002	1.27315E+002	3.13048E+002	1.15971E+000	1.38449E+000	3.27800E+003	2.70653E+002	1.00000E+000	1.10000E+003	4.10000E+001	1.57921E+005	1.60561E+000	1.81733E+001	2.02555E-002	2.41817E-002	5.44438E-002	7.57840E-002	3.12980E+004	1.27427E+002	3.13059E+002	9.74794E-003	9.74794E-003	3.64314E+005	8.70000E+001	8.10000E+001	0.00000E+000	9.14880E+001	7.47725E+001	1.73043E+002	1.00000E+002	3.95570E-001	5.36212E-002	0.00000E+000	2.28042E+002	4.92274E+000	8.51530E-001	1.03760E+002	9.73649E+001	2.01663E+002	2.31358E+002	4.89605E-001	8.12133E-001	-8.83522E-002	-6.32033E+001	-1.01564E+002	-6.89269E-002	-5.98872E+001	-1.19197E+002
1.04341E+002	3.23863E+002	1.27391E+002	3.13054E+002	1.38547E+000	1.58160E+000	4.27900E+003	2.59804E+002	1.00000E+000	1.10100E+003	4.30000E+001	1.58061E+005	2.19125E+000	1.79962E+001	2.11800E-002	2.41782E-002	7.36452E-002	9.49620E-002	3.12980E+004	1.27426E+002	3.13059E+002	9.74794E-003	9.74794E-003	3.64314E+005	8.70000E+001	8.20000E+001	0.00000E+000	8.82885E+001	7.80504E+001	1.65515E+002	1.00000E+002	3.87024E-001	6.63489E-002	0.00000E+000	2.29865E+002	4.55553E+000	8.05381E-001	1.03760E+002	9.73649E+001	2.01663E+002	2.31426E+002	4.89605E-001	8.12133E-001	-6.61015E-002	-6.13808E+001	-1.23651E+002	-6.89269E-002	-5.98193E+001	-1.19141E+002
1.20354E+002	3.74705E+002	1.27369E+002	3.13164E+002	1.21092E+000	1.49584E+000	4.16500E+003	2.57687E+002	1.00000E+000	1.10200E+003	3.10000E+001	1.58187E+005	1.81135E+000	1.93573E+001	1.87633E-002	2.31781E-002	5.06752E-002	7.52829E-002	3.12980E+004	1.27426E+002	3.13060E+002	9.74794E-003	9.74794E-003	3.64314E+005	8.70000E+001	8.30000E+001	0.00000E+000	1.03234E+002	8.34642E+001	1.91861E+002	1.00000E+002	4.41410E-001	3.36080E-002	0.00000E+000	2.27798E+002	4.42949E+000	8.39556E-001	1.03760E+002	9.73649E+001	2.01663E+002	2.31471E+002	4.89605E-001	8.12133E-001	-1.05261E-001	-6.34475E+001	-8.24502E+001	-6.89269E-002	-5.97749E+001	-1.19091E+002
1.16747E+002	3.52612E+002	1.27414E+002	3.13085E+002	1.21212E+000	1.29564E+000	3.43900E+003	4.08787E+002	1.00000E+000	1.10300E+003	3.70000E+001	1.58332E+005	1.57047E+000	1.87780E+001	2.06695E-002	2.20937E-002	6.13721E-002	6.95650E-002	3.12980E+004	1.27426E+002	3.13061E+002	9.74794E-003	9.74794E-003	3.64314E+005	8.70000E+001	8.40000E+001	0.00000E+000	1.00296E+002	8.94940E+001	1.72875E+002	1.00000E+002	4.23380E-001	8.70333E-002	0.00000E+000	2.29964E+002	5.69336E+000	7.18830E-001	1.03760E+002	9.73649E+001	2.01663E+002	2.31553E+002	4.89605E-001	8.12133E-001	-3.33065E-002	2.29964E+002	1.34839E+002	-6.89269E-002	-5.96928E+001	-1.19017E+002
1.25289E+002	3.52031E+002	1.27469E+002	3.13047E+002	1.15979E+000	1.17778E+000	3.00300E+003	2.99451E+002	1.00000E+000	1.10400E+003	3.70000E+001	1.58463E+005	1.36597E+000	1.87625E+001	2.11641E-002	2.14925E-002	6.04355E-002	6.21938E-002	3.12980E+004	1.27426E+002	3.13062E+002	9.74794E-003	9.74794E-003	3.64314E+005	8.70000E+001	8.50000E+001	0.00000E+000	8.15164E+001	1.02597E+002	1.70389E+002	1.00000E+002	4.13471E-001	7.19161E-002	0.00000E+000	2.40202E+002	5.87886E+000	7.44973E-001	1.03760E+002	9.73649E+001	2.01663E+002	2.31602E+002	4.89605E-001	8.12133E-001	-7.69685E-003	2.40202E+002	1.20534E+002	-6.89269E-002	-5.96430E+001	-1.18977E+002
1.21431E+002	3.47605E+002	1.27332E+002	3.12925E+002	1.24468E+000	1.39157E+000	3.71400E+003	2.95395E+002	1.00000E+000	1.10500E+003	3.80000E+001	1.58603E+005	1.73205E+000	1.86442E+001	2.04237E-002	2.28341E-002	4.99339E-002	6.12482E-002	3.12980E+004	1.27427E+002	3.13062E+002	9.74794E-003	9.74794E-003	3.64314E+005	8.70000E+001	8.60000E+001	0.00000E+000	8.74951E+001	7.37285E+001	1.99339E+002	1.00000E+002	4.19493E-001	3.70494E-002	0.00000E+000	2.29751E+002	3.86633E+000	1.01857E+000	1.03760E+002	9.73649E+001	2.01663E+002	2.31645E+002	4.89605E-001	8.12133E-001	-5.57213E-002	-6.14944E+001	-1.34408E+002	-6.89269E-002	-5.96008E+001	-1.18915E+002
1.03177E+002	1.53216E+002	1.27323E+002	3.12913E+002	1.24619E+000	1.46418E+000	1.71600E+003	1.12128E+002	1.00000E+000	1.10600E+003	1.11000E+002	1.58793E+005	1.82465E+000	1.23781E+001	3.00833E-002	3.53457E-002	6.99833E-002	9.38202E-002	3.12980E+004	1.27427E+002	3.13063E+002	9.74794E-003	9.74794E-003	3.64314E+005	8.70000E+001	8.70000E+001	0.00000E+000	4.00725E+001	3.30221E+001	8.35533E+001	1.00000E+002	1.82423E-001	1.12117E-001	0.00000E+000	2.29055E+002	6.14581E+000	9.42700E-001	1.03760E+002	9.73649E+001	2.01663E+002	2.31684E+002	4.89605E-001	8.12133E-001	-8.04284E-002	-6.21909E+001	-1.09251E+002	-6.89269E-002	-5.95620E+001	-1.18875E+002
1.20815E+002	4.54195E+002	1.27782E+002	3.13099E+002	1.22374E+000	1.43510E+000	4.90700E+003	2.99503E+002	1.00000E+000	1.18600E+003	1.30000E+002	1.69731E+005	1.75618E+000	2.13119E+001	1.74695E-002	2.04868E-002	4.82033E-002	6.49667E-002	3.63510E+004	1.27843E+002	3.13084E+002	2.07778E-002	2.07778E-002	3.67540E+004	7.00000E+000	1.00000E+000	0.00000E+000	1.32450E+002	8.30106E+001	2.45206E+002	1.00000E+002	5.36769E-001	2.99898E-002	0.00000E+000	2.27619E+002	3.59617E+000	9.52714E-001	1.48756E+002	9.73820E+001	2.48371E+002	2.26870E+002	1.49846E+000	8.35437E-001	-7.94925E-002	-6.36269E+001	-1.11770E+002	-5.95559E-002	-6.43757E+001	-1.33455E+002
1.24855E+002	4.80792E+002	1.27877E+002	3.13104E+002	1.21354E+000	1.40765E+000	5.06100E+003	4.91439E+002	1.00000E+000	1.18700E+003	8.50000E+001	1.69839E+005	1.70823E+000	2.19270E+001	1.70582E-002	1.97868E-002	5.72253E-002	7.60179E-002	3.63510E+004	1.27843E+002	3.13085E+002	2.07778E-002	2.07778E-002	3.67540E+004	7.00000E+000	2.00000E+000	0.00000E+000	1.48636E+002	9.18509E+001	2.51180E+002	1.00000E+002	5.73490E-001	6.29575E-002	0.00000E+000	2.26141E+002	3.86426E+000	8.73024E-001	1.48756E+002	9.73820E+001	2.48371E+002	2.26911E+002	1.49846E+000	8.35437E-001	-7.40542E-002	-6.51049E+001	-1.19092E+002	-5.95559E-002	-6.43342E+001	-1.33429E+002
1.21382E+002	4.44754E+002	1.27882E+002	3.13059E+002	1.26301E+000	1.43119E+000	4.91500E+003	3.36866E+002	1.00000E+000	1.19000E+003	1.45000E+002	1.70246E+005	1.80762E+000	2.10892E+001	1.80155E-002	2.04144E-002	6.38574E-002	8.11966E-002	3.63510E+004	1.27843E+002	3.13082E+002	2.07778E-002	2.07778E-002	3.67540E+004	7.00000E+000	3.00000E+000	0.00000E+000	1.46903E+002	8.54900E+001	2.20831E+002	1.00000E+002	5.29306E-001	4.04334E-002	0.00000E+000	2.23165E+002	4.32242E+000	7.91996E-001	1.48756E+002	9.73820E+001	2.48371E+002	2.27081E+002	1.49846E+000	8.35437E-001	-6.24218E-002	-6.80800E+001	-1.34236E+002	-5.95559E-002	-6.41650E+001	-1.33261E+002
1.23647E+002	4.83113E+002	1.27835E+002	3.13115E+002	1.26076E+000	1.43967E+000	5.38500E+003	5.65749E+002	1.00000E+000	1.19100E+003	7.80000E+001	1.70357E+005	1.81508E+000	2.19798E+001	1.71807E-002	1.96187E-002	5.95837E-002	7.68610E-002	3.63510E+004	1.27842E+002	3.13082E+002	2.07778E-002	2.07778E-002	3.67540E+004	7.00000E+000	4.00000E+000	0.00000E+000	1.52205E+002	9.97664E+001	2.39425E+002	1.00000E+002	5.73750E-001	5.95972E-002	0.00000E+000	2.26181E+002	4.19965E+000	7.78762E-001	1.48756E+002	9.73820E+001	2.48371E+002	2.27124E+002	1.49846E+000	8.35437E-001	-6.62518E-002	-6.50642E+001	-1.27248E+002	-5.95559E-002	-6.41213E+001	-1.33209E+002
1.17431E+002	5.08849E+002	1.27812E+002	3.13019E+002	1.29368E+000	1.40756E+000	5.68300E+003	2.28507E+002	1.00000E+000	1.19200E+003	7.50000E+001	1.70493E+005	1.82093E+000	2.25577E+001	1.71608E-002	1.86714E-002	5.57448E-002	6.54567E-002	3.63510E+004	1.27842E+002	3.13081E+002	2.07778E-002	2.07778E-002	3.67540E+004	7.00000E+000	5.00000E+000	0.00000E+000	1.46960E+002	1.06218E+002	2.65301E+002	1.00000E+002	6.04557E-001	1.49311E-002	0.00000E+000	2.29978E+002	3.68424E+000	8.64121E-001	1.48756E+002	9.73820E+001	2.48371E+002	2.27190E+002	1.49846E+000	8.35437E-001	-4.21575E-002	2.29978E+002	1.43445E+002	-5.95559E-002	-6.40554E+001	-1.33141E+002
1.23734E+002	5.18050E+002	1.27843E+002	3.13098E+002	1.25631E+000	1.37097E+000	5.50500E+003	3.99402E+002	1.00000E+000	1.19300E+003	7.20000E+001	1.70615E+005	1.72235E+000	2.27607E+001	1.69323E-002	1.84777E-002	5.37813E-002	6.34818E-002	3.63510E+004	1.27842E+002	3.13081E+002	2.07778E-002	2.07778E-002	3.67540E+004	7.00000E+000	6.00000E+000	0.00000E+000	1.59976E+002	1.08967E+002	2.61265E+002	1.00000E+002	6.18857E-001	3.62325E-002	0.00000E+000	2.27627E+002	4.06334E+000	7.96066E-001	1.48756E+002	9.73820E+001	2.48371E+002	2.27230E+002	1.49846E+000	8.35437E-001	-4.36421E-002	2.27627E+002	1.42555E+002	-5.95559E-002	-6.40151E+001	-1.33104E+002
1.21218E+002	4.98223E+002	1.27868E+002	3.13086E+002	1.24552E+000	1.38511E+000	5.29800E+003	4.81297E+002	1.00000E+000	1.19400E+003	7.80000E+001	1.70749E+005	1.72518E+000	2.23209E+001	1.71118E-002	1.90295E-002	5.74871E-002	7.04251E-002	3.63510E+004	1.27842E+002	3.13080E+002	2.07778E-002	2.07778E-002	3.67540E+004	7.00000E+000	7.00000E+000	0.00000E+000	1.52458E+002	1.03070E+002	2.51701E+002	1.00000E+002	5.91948E-001	5.04454E-002	0.00000E+000	2.27691E+002	4.07144E+000	8.09855E-001	1.48756E+002	9.73820E+001	2.48371E+002	2.27276E+002	1.49846E+000	8.35437E-001	-5.30614E-002	-6.35542E+001	-1.39237E+002	-5.95559E-002	-6.39692E+001	-1.33063E+002
1.35943E+002	7.70540E+002	1.27859E+002	3.13103E+002	1.26889E+000	1.48826E+000	8.89500E+003	9.09610E+002	1.00000E+000	1.20500E+003	2.00000E+001	1.72147E+005	1.88844E+000	2.77586E+001	1.34540E-002	1.57799E-002	5.82531E-002	7.94933E-002	3.68720E+004	1.27816E+002	3.13109E+002	7.21686E-003	7.21686E-003	6.47910E+005	6.40000E+001	1.00000E+000	0.00000E+000	2.23015E+002	1.52023E+002	4.18018E+002	1.00000E+002	9.24153E-001	4.34349E-002	0.00000E+000	2.29865E+002	2.74491E+000	9.27064E-001	2.95768E+002	1.76259E+002	4.94286E+002	2.26189E+002	3.39271E-001	8.78834E-001	-7.95617E-002	-6.13803E+001	-1.09461E+002	-7.61374E-002	-6.50561E+001	-1.16819E+002
1.40591E+002	8.06330E+002	1.27861E+002	3.13131E+002	1.21739E+000	1.43408E+000	8.66300E+003	9.29294E+002	1.00000E+000	1.20600E+003	1.80000E+001	1.72285E+005	1.74583E+000	2.83960E+001	1.30796E-002	1.54078E-002	4.88128E-002	6.69816E-002	3.68720E+004	1.27817E+002	3.13109E+002	7.21686E-003	7.21686E-003	6.47910E+005	6.40000E+001	2.00000E+000	0.00000E+000	2.24796E+002	1.61355E+002	4.33383E+002	1.00000E+002	9.54837E-001	3.69630E-002	0.00000E+000	2.31023E+002	2.77079E+000	9.30621E-001	2.95768E+002	1.76259E+002	4.94286E+002	2.26223E+002	3.39271E-001	8.78834E-001	-8.17254E-002	-6.02229E+001	-1.05957E+002	-7.61374E-002	-6.50229E+001	-1.16785E+002
1.55050E+002	8.14143E+002	1.27788E+002	3.13084E+002	1.26087E+000	1.36009E+000	8.62000E+003	1.06743E+003	1.00000E+000	1.20700E+003	1.80000E+001	1.72427E+005	1.71490E+000	2.85332E+001	1.35805E-002	1.46492E-002	5.18759E-002	6.00392E-002	3.68720E+004	1.27817E+002	3.13110E+002	7.21686E-003	7.21686E-003	6.47910E+005	6.40000E+001	3.00000E+000	0.00000E+000	2.46376E+002	1.46978E+002	4.40094E+002	1.00000E+002	9.71418E-001	4.32379E-002	0.00000E+000	2.27334E+002	2.74827E+000	9.40584E-001	2.95768E+002	1.76259E+002	4.94286E+002	2.26262E+002	3.39271E-001	8.78834E-001	-3.78572E-002	2.27334E+002	1.36585E+002	-7.61374E-002	-6.49834E+001	-1.16735E+002
1.30214E+002	8.32935E+002	1.27850E+002	3.13151E+002	1.25982E+000	1.48751E+000	9.55600E+003	1.06089E+003	1.00000E+000	1.20800E+003	1.60000E+001	1.72547E+005	1.87399E+000	2.88606E+001	1.28875E-002	1.52167E-002	5.59019E-002	7.72881E-002	3.68720E+004	1.27817E+002	3.13110E+002	7.21686E-003	7.21686E-003	6.47910E+005	6.40000E+001	4.00000E+000	0.00000E+000	2.48209E+002	1.69005E+002	4.36500E+002	1.00000E+002	9.95582E-001	3.94514E-002	0.00000E+000	2.29190E+002	2.83297E+000	8.66626E-001	2.95768E+002	1.76259E+002	4.94286E+002	2.26287E+002	3.39271E-001	8.78834E-001	-8.28770E-002	-6.20559E+001	-1.06532E+002	-7.61374E-002	-6.49585E+001	-1.16719E+002
1.28944E+002	7.50105E+002	1.27816E+002	3.13002E+002	1.28301E+000	1.40175E+000	8.28400E+003	6.36737E+002	1.00000E+000	1.20900E+003	2.70000E+001	1.72697E+005	1.79847E+000	2.73881E+001	1.40965E-002	1.54011E-002	5.34920E-002	6.34535E-002	3.68720E+004	1.27817E+002	3.13109E+002	7.21686E-003	7.21686E-003	6.47910E+005	6.40000E+001	5.00000E+000	0.00000E+000	2.07222E+002	1.52336E+002	4.08208E+002	1.00000E+002	8.94362E-001	2.23475E-002	0.00000E+000	2.31672E+002	2.80375E+000	9.40486E-001	2.95768E+002	1.76259E+002	4.94286E+002	2.26265E+002	3.39271E-001	8.78834E-001	-4.42269E-002	-5.95735E+001	-1.44065E+002	-7.61374E-002	-6.49809E+001	-1.16738E+002
1.32108E+002	7.87652E+002	1.27855E+002	3.13023E+002	1.23761E+000	1.43019E+000	8.55000E+003	5.26240E+002	1.00000E+000	1.21000E+003	2.20000E+001	1.72836E+005	1.77002E+000	2.80651E+001	1.33845E-002	1.54672E-002	5.20839E-002	6.89155E-002	3.68720E+004	1.27818E+002	3.13109E+002	7.21686E-003	7.21686E-003	6.47910E+005	6.40000E+001	6.00000E+000	0.00000E+000	2.17564E+002	1.56150E+002	4.22450E+002	1.00000E+002	9.27530E-001	1.71124E-002	0.00000E+000	2.31136E+002	2.76843E+000	9.37550E-001	2.95768E+002	1.76259E+002	4.94286E+002	2.26257E+002	3.39271E-001	8.78834E-001	-7.21872E-002	-6.01096E+001	-1.16074E+002	-7.61374E-002	-6.49885E+001	-1.16752E+002
1.33056E+002	6.75129E+002	1.27867E+002	3.13143E+002	1.23675E+000	1.39078E+000	7.16400E+003	9.08992E+002	1.00000E+000	1.21100E+003	3.80000E+001	1.73005E+005	1.72004E+000	2.59832E+001	1.46118E-002	1.64316E-002	5.61054E-002	7.03933E-002	3.68720E+004	1.27819E+002	3.13108E+002	7.21686E-003	7.21686E-003	6.47910E+005	6.40000E+001	7.00000E+000	0.00000E+000	1.94758E+002	1.36084E+002	3.63151E+002	1.00000E+002	8.08821E-001	5.44345E-002	0.00000E+000	2.30300E+002	3.11316E+000	9.10820E-001	2.95768E+002	1.76259E+002	4.94286E+002	2.26281E+002	3.39271E-001	8.78834E-001	-5.86222E-002	-6.09453E+001	-1.30991E+002	-7.61374E-002	-6.49646E+001	-1.16728E+002
1.36354E+002	7.89744E+002	1.27822E+002	3.13124E+002	1.21910E+000	1.41313E+000	8.38700E+003	7.71932E+002	1.00000E+000	1.21200E+003	2.00000E+001	1.73109E+005	1.72274E+000	2.81024E+001	1.33117E-002	1.54305E-002	5.04348E-002	6.70964E-002	3.68720E+004	1.27819E+002	3.13109E+002	7.21686E-003	7.21686E-003	6.47910E+005	6.40000E+001	8.00000E+000	0.00000E+000	2.30126E+002	1.84652E+002	3.93252E+002	1.00000E+002	9.43081E-001	3.52245E-002	0.00000E+000	2.32298E+002	3.44109E+000	7.61573E-001	2.95768E+002	1.76259E+002	4.94286E+002	2.26318E+002	3.39271E-001	8.78834E-001	-7.37144E-002	-5.89480E+001	-1.13287E+002	-7.61374E-002	-6.49277E+001	-1.16684E+002
1.43147E+002	8.56950E+002	1.27824E+002	3.13125E+002	1.20359E+000	1.44541E+000	9.17300E+003	1.26947E+003	1.00000E+000	1.21300E+003	1.50000E+001	1.73239E+005	1.73968E+000	2.92737E+001	1.25668E-002	1.50916E-002	5.67828E-002	8.12071E-002	3.68720E+004	1.27819E+002	3.13109E+002	7.21686E-003	7.21686E-003	6.47910E+005	6.40000E+001	9.00000E+000	0.00000E+000	2.50362E+002	1.67033E+002	4.53167E+002	1.00000E+002	1.01483E+000	5.34730E-002	0.00000E+000	2.29267E+002	2.77372E+000	9.03426E-001	2.95768E+002	1.76259E+002	4.94286E+002	2.26345E+002	3.39271E-001	8.78834E-001	-9.12841E-002	-6.19787E+001	-9.71425E+001	-7.61374E-002	-6.49001E+001	-1.16657E+002
1.37122E+002	8.95087E+002	1.27867E+002	3.13092E+002	1.24842E+000	1.41299E+000	9.71400E+003	1.18471E+003	1.00000E+000	1.21400E+003	1.30000E+001	1.73371E+005	1.76401E+000	2.99180E+001	1.26667E-002	1.43364E-002	5.57745E-002	7.09999E-002	3.68720E+004	1.27820E+002	3.13109E+002	7.21686E-003	7.21686E-003	6.47910E+005	6.40000E+001	1.00000E+001	0.00000E+000	2.77352E+002	1.70029E+002	4.61541E+002	1.00000E+002	1.06036E+000	4.01110E-002	0.00000E+000	2.26721E+002	2.82422E+000	8.62211E-001	2.95768E+002	1.76259E+002	4.94286E+002	2.26356E+002	3.39271E-001	8.78834E-001	-6.18361E-002	-6.45249E+001	-1.31280E+002	-7.61374E-002	-6.48894E+001	-1.16653E+002
1.31010E+002	8.43909E+002	1.27897E+002	3.13096E+002	1.22908E+000	1.46243E+000	9.30200E+003	1.30743E+003	1.00000E+000	1.21500E+003	1.60000E+001	1.73508E+005	1.79745E+000	2.90501E+001	1.27436E-002	1.51631E-002	5.74526E-002	8.06884E-002	3.68720E+004	1.27820E+002	3.13110E+002	7.21686E-003	7.21686E-003	6.47910E+005	6.40000E+001	1.10000E+001	0.00000E+000	2.59318E+002	1.97419E+002	4.00915E+002	1.00000E+002	1.00201E+000	5.05573E-002	0.00000E+000	2.29956E+002	3.60316E+000	6.90620E-001	2.95768E+002	1.76259E+002	4.94286E+002	2.26341E+002	3.39271E-001	8.78834E-001	-8.67000E-002	-6.12890E+001	-1.01573E+002	-7.61374E-002	-6.49043E+001	-1.16673E+002
1.32465E+002	8.66364E+002	1.27872E+002	3.13049E+002	1.25722E+000	1.39799E+000	9.34800E+003	8.75766E+002	1.00000E+000	1.21600E+003	1.50000E+001	1.73643E+005	1.75759E+000	2.94341E+001	1.30033E-002	1.44592E-002	5.93332E-002	7.29899E-002	3.68720E+004	1.27820E+002	3.13111E+002	7.21686E-003	7.21686E-003	6.47910E+005	6.40000E+001	1.20000E+001	0.00000E+000	2.51082E+002	1.81297E+002	4.45873E+002	1.00000E+002	1.02425E+000	2.58180E-002	0.00000E+000	2.30476E+002	2.92465E+000	8.48747E-001	2.95768E+002	1.76259E+002	4.94286E+002	2.26377E+002	3.39271E-001	8.78834E-001	-5.30149E-002	-6.07697E+001	-1.36501E+002	-7.61374E-002	-6.48689E+001	-1.16634E+002
1.31249E+002	7.39464E+002	1.27816E+002	3.13169E+002	1.24848E+000	1.45266E+000	8.24200E+003	8.79975E+002	1.00000E+000	1.21700E+003	1.80000E+001	1.73781E+005	1.81363E+000	2.71931E+001	1.37520E-002	1.60010E-002	5.20146E-002	6.97087E-002	3.68720E+004	1.27820E+002	3.13110E+002	7.21686E-003	7.21686E-003	6.47910E+005	6.40000E+001	1.30000E+001	0.00000E+000	2.02112E+002	1.58588E+002	3.97950E+002	1.00000E+002	8.83927E-001	4.08046E-002	0.00000E+000	2.32929E+002	2.90556E+000	9.09840E-001	2.95768E+002	1.76259E+002	4.94286E+002	2.26390E+002	3.39271E-001	8.78834E-001	-7.55892E-002	-5.83164E+001	-1.10657E+002	-7.61374E-002	-6.48552E+001	-1.16610E+002
1.26084E+002	7.45913E+002	1.27821E+002	3.13031E+002	1.25780E+000	1.46162E+000	8.38300E+003	3.61439E+002	1.00000E+000	1.21800E+003	2.00000E+001	1.73919E+005	1.83843E+000	2.73114E+001	1.37377E-002	1.59637E-002	5.43661E-002	7.27425E-002	3.68720E+004	1.27820E+002	3.13109E+002	7.21686E-003	7.21686E-003	6.47910E+005	6.40000E+001	1.40000E+001	0.00000E+000	2.18818E+002	1.38040E+002	3.98741E+002	1.00000E+002	8.80605E-001	1.48638E-002	0.00000E+000	2.28553E+002	2.80390E+000	9.34866E-001	2.95768E+002	1.76259E+002	4.94286E+002	2.26398E+002	3.39271E-001	8.78834E-001	-7.49478E-002	-6.26921E+001	-1.15720E+002	-7.61374E-002	-6.48471E+001	-1.16605E+002
1.37329E+002	7.04421E+002	1.27861E+002	3.13108E+002	1.22160E+000	1.42613E+000	7.55300E+003	6.83547E+002	1.00000E+000	1.21900E+003	2.90000E+001	1.74062E+005	1.74217E+000	2.65409E+001	1.40563E-002	1.64097E-002	5.20202E-002	7.01345E-002	3.68720E+004	1.27820E+002	3.13109E+002	7.21686E-003	7.21686E-003	6.47910E+005	6.40000E+001	1.50000E+001	0.00000E+000	2.06861E+002	1.31121E+002	3.77865E+002	1.00000E+002	8.34264E-001	3.61957E-002	0.00000E+000	2.28696E+002	2.95337E+000	9.35049E-001	2.95768E+002	1.76259E+002	4.94286E+002	2.26450E+002	3.39271E-001	8.78834E-001	-7.72481E-002	-6.25498E+001	-1.13122E+002	-7.61374E-002	-6.47959E+001	-1.16559E+002
1.45812E+002	8.64981E+002	1.27887E+002	3.13097E+002	1.22211E+000	1.38552E+000	9.03500E+003	1.08369E+003	1.00000E+000	1.22000E+003	1.40000E+001	1.74186E+005	1.69325E+000	2.94106E+001	1.28572E-002	1.45763E-002	5.11050E-002	6.51714E-002	3.68720E+004	1.27820E+002	3.13110E+002	7.21686E-003	7.21686E-003	6.47910E+005	6.40000E+001	1.60000E+001	0.00000E+000	2.50019E+002	1.84389E+002	4.44661E+002	1.00000E+002	1.02525E+000	4.22843E-002	0.00000E+000	2.30998E+002	3.00475E+000	8.40308E-001	2.95768E+002	1.76259E+002	4.94286E+002	2.26482E+002	3.39271E-001	8.78834E-001	-6.26672E-002	-6.02473E+001	-1.26150E+002	-7.61374E-002	-6.47636E+001	-1.16531E+002
1.42837E+002	7.63760E+002	1.27854E+002	3.13141E+002	1.24919E+000	1.42345E+000	8.35700E+003	1.13375E+003	1.00000E+000	1.22100E+003	1.70000E+001	1.74316E+005	1.77815E+000	2.76362E+001	1.36648E-002	1.55710E-002	5.77028E-002	7.43914E-002	3.68720E+004	1.27820E+002	3.13109E+002	7.21686E-003	7.21686E-003	6.47910E+005	6.40000E+001	1.70000E+001	0.00000E+000	2.25037E+002	1.40324E+002	4.15409E+002	1.00000E+002	9.09773E-001	5.66771E-002	0.00000E+000	2.28623E+002	2.75712E+000	9.52205E-001	2.95768E+002	1.76259E+002	4.94286E+002	2.26482E+002	3.39271E-001	8.78834E-001	-6.52022E-002	-6.26223E+001	-1.25899E+002	-7.61374E-002	-6.47632E+001	-1.16524E+002
1.53941E+002	1.00810E+003	1.27882E+002	3.13112E+002	1.24069E+000	1.36673E+000	1.05540E+004	1.56573E+003	1.00000E+000	1.22200E+003	6.00000E+000	1.74438E+005	1.69568E+000	3.17505E+001	1.20768E-002	1.33037E-002	5.43618E-002	6.56490E-002	3.68720E+004	1.27820E+002	3.13109E+002	7.21686E-003	7.21686E-003	6.47910E+005	6.40000E+001	1.80000E+001	0.00000E+000	3.03837E+002	1.81701E+002	5.45335E+002	1.00000E+002	1.20147E+000	4.06447E-002	0.00000E+000	2.27671E+002	2.47474E+000	9.44002E-001	2.95768E+002	1.76259E+002	4.94286E+002	2.26500E+002	3.39271E-001	8.78834E-001	-4.83395E-002	-6.35747E+001	-1.43991E+002	-7.61374E-002	-6.47456E+001	-1.16511E+002
1.56437E+002	9.05593E+002	1.27829E+002	3.13119E+002	1.23846E+000	1.37539E+000	9.52500E+003	1.27947E+003	1.00000E+000	1.22300E+003	1.00000E+001	1.74579E+005	1.70336E+000	3.00931E+001	1.26897E-002	1.40926E-002	5.24337E-002	6.42700E-002	3.68720E+004	1.27819E+002	3.13107E+002	7.21686E-003	7.21686E-003	6.47910E+005	6.40000E+001	1.90000E+001	0.00000E+000	2.76595E+002	1.57516E+002	4.90582E+002	1.00000E+002	1.07773E+000	4.28806E-002	0.00000E+000	2.26838E+002	2.57781E+000	9.53956E-001	2.95768E+002	1.76259E+002	4.94286E+002	2.26501E+002	3.39271E-001	8.78834E-001	-5.23844E-002	-6.44077E+001	-1.40765E+002	-7.61374E-002	-6.47446E+001	-1.16502E+002
1.47180E+002	9.98329E+002	1.27863E+002	3.13124E+002	1.22952E+000	1.40163E+000	1.06070E+004	1.59047E+003	1.00000E+000	1.22400E+003	5.00000E+000	1.74717E+005	1.72333E+000	3.15963E+001	1.19382E-002	1.36093E-002	5.05824E-002	6.52642E-002	3.68720E+004	1.27820E+002	3.13107E+002	7.21686E-003	7.21686E-003	6.47910E+005	6.40000E+001	2.00000E+001	0.00000E+000	3.03458E+002	2.00413E+002	5.24612E+002	1.00000E+002	1.19953E+000	4.39627E-002	0.00000E+000	2.28662E+002	2.69603E+000	8.64350E-001	2.95768E+002	1.76259E+002	4.94286E+002	2.26506E+002	3.39271E-001	8.78834E-001	-6.54106E-002	-6.25837E+001	-1.25645E+002	-7.61374E-002	-6.47395E+001	-1.16502E+002
1.38351E+002	9.83642E+002	1.27838E+002	3.13115E+002	1.27491E+000	1.46415E+000	1.12500E+004	1.30571E+003	1.00000E+000	1.22500E+003	6.00000E+000	1.74854E+005	1.86666E+000	3.13631E+001	1.20200E-002	1.38041E-002	5.26876E-002	6.90059E-002	3.68720E+004	1.27819E+002	3.13107E+002	7.21686E-003	7.21686E-003	6.47910E+005	6.40000E+001	2.10000E+001	0.00000E+000	3.00041E+002	2.06454E+002	4.96031E+002	1.00000E+002	1.17001E+000	3.72039E-002	0.00000E+000	2.28807E+002	2.81824E+000	8.02891E-001	2.95768E+002	1.76259E+002	4.94286E+002	2.26531E+002	3.39271E-001	8.78834E-001	-6.90889E-002	-6.24382E+001	-1.21660E+002	-7.61374E-002	-6.47143E+001	-1.16473E+002
1.37332E+002	8.91857E+002	1.27845E+002	3.13083E+002	1.26486E+000	1.49073E+000	1.02770E+004	1.15631E+003	1.00000E+000	1.22600E+003	1.10000E+001	1.74996E+005	1.88557E+000	2.98640E+001	1.24770E-002	1.47050E-002	5.70125E-002	7.86045E-002	3.68720E+004	1.27819E+002	3.13105E+002	7.21686E-003	7.21686E-003	6.47910E+005	6.40000E+001	2.20000E+001	0.00000E+000	2.67422E+002	1.85483E+002	4.62507E+002	1.00000E+002	1.06780E+000	3.57366E-002	0.00000E+000	2.29588E+002	2.81116E+000	8.42156E-001	2.95768E+002	1.76259E+002	4.94286E+002	2.26555E+002	3.39271E-001	8.78834E-001	-8.19646E-002	-6.16577E+001	-1.07129E+002	-7.61374E-002	-6.46909E+001	-1.16451E+002
1.44868E+002	8.87431E+002	1.27842E+002	3.13098E+002	1.21825E+000	1.43133E+000	9.52200E+003	1.54738E+003	1.00000E+000	1.22700E+003	1.30000E+001	1.75133E+005	1.74371E+000	2.97898E+001	1.24845E-002	1.46681E-002	5.44802E-002	7.45994E-002	3.68720E+004	1.27819E+002	3.13105E+002	7.21686E-003	7.21686E-003	6.47910E+005	6.40000E+001	2.30000E+001	0.00000E+000	2.49247E+002	1.72128E+002	4.82555E+002	1.00000E+002	1.05299E+000	5.51845E-002	0.00000E+000	2.30763E+002	2.58296E+000	9.52204E-001	2.95768E+002	1.76259E+002	4.94286E+002	2.26543E+002	3.39271E-001	8.78834E-001	-8.04201E-002	-6.04829E+001	-1.07632E+002	-7.61374E-002	-6.47024E+001	-1.16462E+002
1.49431E+002	9.65569E+002	1.27871E+002	3.13129E+002	1.19106E+000	1.47188E+000	1.03960E+004	1.10939E+003	1.00000E+000	1.22800E+003	7.00000E+000	1.75247E+005	1.75310E+000	3.10736E+001	1.16816E-002	1.44358E-002	5.07851E-002	7.67658E-002	3.68720E+004	1.27819E+002	3.13104E+002	7.21686E-003	7.21686E-003	6.47910E+005	6.40000E+001	2.40000E+001	0.00000E+000	2.96279E+002	1.89188E+002	4.91155E+002	1.00000E+002	1.13951E+000	3.43113E-002	0.00000E+000	2.27533E+002	2.80178E+000	8.40126E-001	2.95768E+002	1.76259E+002	4.94286E+002	2.26571E+002	3.39271E-001	8.78834E-001	-1.05454E-001	-6.37124E+001	-8.25680E+001	-7.61374E-002	-6.46743E+001	-1.16438E+002
1.33438E+002	9.37289E+002	1.27825E+002	3.13046E+002	1.28464E+000	1.47098E+000	1.08010E+004	5.80242E+002	1.00000E+000	1.22900E+003	8.00000E+000	1.75389E+005	1.88968E+000	3.06152E+001	1.23609E-002	1.41539E-002	5.76753E-002	7.51662E-002	3.68720E+004	1.27819E+002	3.13105E+002	7.21686E-003	7.21686E-003	6.47910E+005	6.40000E+001	2.50000E+001	0.00000E+000	2.88819E+002	1.61559E+002	5.02574E+002	1.00000E+002	1.11087E+000	1.49435E-002	0.00000E+000	2.26375E+002	2.44663E+000	9.43868E-001	2.95768E+002	1.76259E+002	4.94286E+002	2.26568E+002	3.39271E-001	8.78834E-001	-6.76235E-002	-6.48703E+001	-1.25624E+002	-7.61374E-002	-6.46777E+001	-1.16436E+002
1.44755E+002	1.02791E+003	1.27856E+002	3.13099E+002	1.24550E+000	1.43868E+000	1.13150E+004	1.61335E+003	1.00000E+000	1.23000E+003	2.00000E+000	1.75514E+005	1.79188E+000	3.20610E+001	1.17089E-002	1.35250E-002	5.49625E-002	7.28714E-002	3.68720E+004	1.27818E+002	3.13103E+002	7.21686E-003	7.21686E-003	6.47910E+005	6.40000E+001	2.60000E+001	0.00000E+000	3.21800E+002	2.07143E+002	5.18582E+002	1.00000E+002	1.22267E+000	4.06151E-002	0.00000E+000	2.27224E+002	2.78596E+000	8.09858E-001	2.95768E+002	1.76259E+002	4.94286E+002	2.26579E+002	3.39271E-001	8.78834E-001	-7.19697E-002	-6.40219E+001	-1.20215E+002	-7.61374E-002	-6.46667E+001	-1.16429E+002
1.58023E+002	9.65619E+002	1.27815E+002	3.13089E+002	1.22423E+000	1.36076E+000	9.94400E+003	1.28807E+003	1.00000E+000	1.23100E+003	6.00000E+000	1.75656E+005	1.66587E+000	3.10744E+001	1.22767E-002	1.36458E-002	5.18697E-002	6.37023E-002	3.68720E+004	1.27817E+002	3.13103E+002	7.21686E-003	7.21686E-003	6.47910E+005	6.40000E+001	2.70000E+001	0.00000E+000	2.84057E+002	2.05353E+002	5.02913E+002	1.00000E+002	1.15733E+000	3.72751E-002	0.00000E+000	2.30696E+002	2.84723E+000	8.45294E-001	2.95768E+002	1.76259E+002	4.94286E+002	2.26613E+002	3.39271E-001	8.78834E-001	-5.28160E-002	-6.05490E+001	-1.36471E+002	-7.61374E-002	-6.46323E+001	-1.16388E+002
1.44986E+002	9.55272E+002	1.27863E+002	3.13128E+002	1.18871E+000	1.42949E+000	1.00020E+004	1.13369E+003	1.00000E+000	1.23200E+003	8.00000E+000	1.75800E+005	1.69925E+000	3.09075E+001	1.18859E-002	1.42935E-002	4.80634E-002	6.87737E-002	3.68720E+004	1.27816E+002	3.13104E+002	7.21686E-003	7.21686E-003	6.47910E+005	6.40000E+001	2.80000E+001	0.00000E+000	2.84661E+002	1.79320E+002	5.04510E+002	1.00000E+002	1.12909E+000	3.33367E-002	0.00000E+000	2.28374E+002	2.63930E+000	9.09242E-001	2.95768E+002	1.76259E+002	4.94286E+002	2.26633E+002	3.39271E-001	8.78834E-001	-9.19642E-002	-6.28718E+001	-9.72772E+001	-7.61374E-002	-6.46128E+001	-1.16375E+002
1.50732E+002	9.21766E+002	1.27871E+002	3.13100E+002	1.22866E+000	1.43531E+000	9.99300E+003	1.39914E+003	1.00000E+000	1.23300E+003	1.10000E+001	1.75944E+005	1.76350E+000	3.03606E+001	1.22909E-002	1.43581E-002	5.48836E-002	7.43399E-002	3.68720E+004	1.27816E+002	3.13104E+002	7.21686E-003	7.21686E-003	6.47910E+005	6.40000E+001	2.90000E+001	0.00000E+000	2.71246E+002	1.82923E+002	4.89290E+002	1.00000E+002	1.09988E+000	4.41554E-002	0.00000E+000	2.29694E+002	2.68167E+000	8.95277E-001	2.95768E+002	1.76259E+002	4.94286E+002	2.26635E+002	3.39271E-001	8.78834E-001	-7.75710E-002	-6.15520E+001	-1.11780E+002	-7.61374E-002	-6.46106E+001	-1.16375E+002
1.37505E+002	8.21273E+002	1.27881E+002	3.13145E+002	1.25039E+000	1.43623E+000	9.06600E+003	1.15232E+003	1.00000E+000	1.23400E+003	1.40000E+001	1.76088E+005	1.79585E+000	2.86579E+001	1.31322E-002	1.50840E-002	5.66320E-002	7.41792E-002	3.68720E+004	1.27816E+002	3.13104E+002	7.21686E-003	7.21686E-003	6.47910E+005	6.40000E+001	3.00000E+001	0.00000E+000	2.31173E+002	1.84965E+002	4.28065E+002	1.00000E+002	9.84371E-001	5.27081E-002	0.00000E+000	2.33160E+002	2.99740E+000	8.40929E-001	2.95768E+002	1.76259E+002	4.94286E+002	2.26643E+002	3.39271E-001	8.78834E-001	-6.91737E-002	-5.80857E+001	-1.17225E+002	-7.61374E-002	-6.46023E+001	-1.16368E+002
1.30792E+002	7.94227E+002	1.27866E+002	3.13125E+002	1.27807E+000	1.47596E+000	9.16900E+003	1.45968E+003	1.00000E+000	1.23500E+003	1.60000E+001	1.76226E+005	1.88638E+000	2.81820E+001	1.33473E-002	1.54140E-002	6.41963E-002	8.51066E-002	3.68720E+004	1.27816E+002	3.13103E+002	7.21686E-003	7.21686E-003	6.47910E+005	6.40000E+001	3.10000E+001	0.00000E+000	2.32824E+002	1.57260E+002	4.23069E+002	1.00000E+002	9.47894E-001	6.49560E-002	0.00000E+000	2.29826E+002	2.78009E+000	9.01553E-001	2.95768E+002	1.76259E+002	4.94286E+002	2.26657E+002	3.39271E-001	8.78834E-001	-7.18572E-002	-6.14196E+001	-1.17733E+002	-7.61374E-002	-6.45883E+001	-1.16352E+002
1.37171E+002	7.77897E+002	1.27802E+002	3.13090E+002	1.22421E+000	1.43624E+000	8.41300E+003	8.33512E+002	1.00000E+000	1.23600E+003	1.90000E+001	1.76360E+005	1.75826E+000	2.78908E+001	1.33469E-002	1.56585E-002	5.17689E-002	7.05363E-002	3.68720E+004	1.27816E+002	3.13102E+002	7.21686E-003	7.21686E-003	6.47910E+005	6.40000E+001	3.20000E+001	0.00000E+000	2.24862E+002	1.76396E+002	3.88253E+002	1.00000E+002	9.21293E-001	3.41230E-002	0.00000E+000	2.32192E+002	3.34418E+000	7.82431E-001	2.95768E+002	1.76259E+002	4.94286E+002	2.26651E+002	3.39271E-001	8.78834E-001	-7.96971E-002	-5.90532E+001	-1.06979E+002	-7.61374E-002	-6.45947E+001	-1.16348E+002
1.46890E+002	8.26621E+002	1.27877E+002	3.13109E+002	1.17059E+000	1.36288E+000	8.16300E+003	1.14547E+003	1.00000E+000	1.23700E+003	1.70000E+001	1.76498E+005	1.59538E+000	2.87510E+001	1.29563E-002	1.50845E-002	5.17102E-002	6.94471E-002	3.68720E+004	1.27816E+002	3.13101E+002	7.21686E-003	7.21686E-003	6.47910E+005	6.40000E+001	3.30000E+001	0.00000E+000	2.37429E+002	1.94116E+002	4.10905E+002	1.00000E+002	9.83166E-001	5.46557E-002	0.00000E+000	2.33179E+002	3.47297E+000	7.64867E-001	2.95768E+002	1.76259E+002	4.94286E+002	2.26645E+002	3.39271E-001	8.78834E-001	-7.58975E-002	-5.80661E+001	-1.10088E+002	-7.61374E-002	-6.46008E+001	-1.16366E+002
1.32184E+002	7.80383E+002	1.27854E+002	3.13109E+002	1.26953E+000	1.49515E+000	9.05300E+003	1.18408E+003	1.00000E+000	1.23800E+003	1.70000E+001	1.76639E+005	1.89815E+000	2.79353E+001	1.33428E-002	1.57141E-002	5.91862E-002	8.14522E-002	3.68720E+004	1.27816E+002	3.13101E+002	7.21686E-003	7.21686E-003	6.47910E+005	6.40000E+001	3.40000E+001	0.00000E+000	2.24729E+002	1.63663E+002	4.07148E+002	1.00000E+002	9.27597E-001	4.59175E-002	0.00000E+000	2.31138E+002	2.91933E+000	8.64037E-001	2.95768E+002	1.76259E+002	4.94286E+002	2.26677E+002	3.39271E-001	8.78834E-001	-8.16082E-002	-6.01079E+001	-1.05969E+002	-7.61374E-002	-6.45681E+001	-1.16330E+002
1.51710E+002	9.08287E+002	1.27857E+002	3.13152E+002	1.23718E+000	1.40015E+000	9.70400E+003	1.47209E+003	1.00000E+000	1.23900E+003	1.00000E+001	1.76774E+005	1.73223E+000	3.01378E+001	1.25590E-002	1.42135E-002	5.63929E-002	7.17924E-002	3.68720E+004	1.27815E+002	3.13100E+002	7.21686E-003	7.21686E-003	6.47910E+005	6.40000E+001	3.50000E+001	0.00000E+000	2.72821E+002	1.84531E+002	4.75661E+002	1.00000E+002	1.08815E+000	4.69458E-002	0.00000E+000	2.29375E+002	2.82813E+000	8.61462E-001	2.95768E+002	1.76259E+002	4.94286E+002	2.26701E+002	3.39271E-001	8.78834E-001	-6.17956E-002	-6.18701E+001	-1.28664E+002	-7.61374E-002	-6.45449E+001	-1.16306E+002
1.35260E+002	9.02206E+002	1.27858E+002	3.13165E+002	1.26055E+000	1.47994E+000	1.03130E+004	1.42841E+003	1.00000E+000	1.24000E+003	1.00000E+001	1.76905E+005	1.86553E+000	3.00367E+001	1.24127E-002	1.45731E-002	5.71202E-002	7.81693E-002	3.68720E+004	1.27815E+002	3.13100E+002	7.21686E-003	7.21686E-003	6.47910E+005	6.40000E+001	3.60000E+001	0.00000E+000	2.58902E+002	1.69195E+002	4.97408E+002	1.00000E+002	1.07805E+000	4.35252E-002	0.00000E+000	2.29986E+002	2.43771E+000	9.69476E-001	2.95768E+002	1.76259E+002	4.94286E+002	2.26691E+002	3.39271E-001	8.78834E-001	-8.00559E-002	-6.12595E+001	-1.08804E+002	-7.61374E-002	-6.45549E+001	-1.16316E+002
1.40853E+002	9.36733E+002	1.27838E+002	3.13070E+002	1.24745E+000	1.46473E+000	1.04890E+004	9.07184E+002	1.00000E+000	1.24100E+003	1.00000E+001	1.77038E+005	1.82719E+000	3.06061E+001	1.21803E-002	1.43018E-002	5.28326E-002	7.22508E-002	3.68720E+004	1.27815E+002	3.13100E+002	7.21686E-003	7.21686E-003	6.47910E+005	6.40000E+001	3.70000E+001	0.00000E+000	2.69752E+002	1.75320E+002	5.16988E+002	1.00000E+002	1.12065E+000	2.93301E-002	0.00000E+000	2.29898E+002	2.41693E+000	9.69571E-001	2.95768E+002	1.76259E+002	4.94286E+002	2.26696E+002	3.39271E-001	8.78834E-001	-8.01129E-002	-6.13476E+001	-1.08829E+002	-7.61374E-002	-6.45493E+001	-1.16309E+002
1.48685E+002	1.00801E+003	1.27814E+002	3.13070E+002	1.22055E+000	1.46291E+000	1.10440E+004	1.33691E+003	1.00000E+000	1.24200E+003	4.00000E+000	1.77161E+005	1.78555E+000	3.17492E+001	1.16143E-002	1.39205E-002	5.20981E-002	7.42133E-002	3.68720E+004	1.27816E+002	3.13100E+002	7.21686E-003	7.21686E-003	6.47910E+005	6.40000E+001	3.80000E+001	0.00000E+000	3.23677E+002	1.78600E+002	5.22591E+002	1.00000E+002	1.19574E+000	3.80415E-002	0.00000E+000	2.24951E+002	2.59267E+000	8.80847E-001	2.95768E+002	1.76259E+002	4.94286E+002	2.26678E+002	3.39271E-001	8.78834E-001	-9.03155E-002	-6.62944E+001	-1.02543E+002	-7.61374E-002	-6.45671E+001	-1.16323E+002
1.41706E+002	8.96177E+002	1.27821E+002	3.13103E+002	1.24366E+000	1.51829E+000	1.03330E+004	9.26798E+002	1.00000E+000	1.24300E+003	8.00000E+000	1.77296E+005	1.88824E+000	2.99362E+001	1.22346E-002	1.49362E-002	5.26822E-002	7.77470E-002	3.68720E+004	1.27815E+002	3.13099E+002	7.21686E-003	7.21686E-003	6.47910E+005	6.40000E+001	3.90000E+001	0.00000E+000	3.32835E+002	1.25523E+002	4.64185E+002	1.00000E+002	1.07742E+000	3.32965E-002	0.00000E+000	2.17181E+002	2.59868E+000	9.08543E-001	2.95768E+002	1.76259E+002	4.94286E+002	2.26691E+002	3.39271E-001	8.78834E-001	-9.94326E-002	-7.40647E+001	-9.99476E+001	-7.61374E-002	-6.45544E+001	-1.16311E+002
1.34415E+002	9.35106E+002	1.27875E+002	3.13124E+002	1.31017E+000	1.55575E+000	1.15640E+004	1.39287E+003	1.00000E+000	1.24400E+003	7.00000E+000	1.77433E+005	2.03829E+000	3.05795E+001	1.21835E-002	1.44672E-002	5.89647E-002	8.25740E-002	3.68720E+004	1.27815E+002	3.13099E+002	7.21686E-003	7.21686E-003	6.47910E+005	6.40000E+001	4.00000E+001	0.00000E+000	2.86523E+002	1.78216E+002	4.92936E+002	1.00000E+002	1.11683E+000	4.06535E-002	0.00000E+000	2.27816E+002	2.51641E+000	8.86902E-001	2.95768E+002	1.76259E+002	4.94286E+002	2.26704E+002	3.39271E-001	8.78834E-001	-8.56885E-002	-6.34294E+001	-1.04826E+002	-7.61374E-002	-6.45420E+001	-1.16307E+002
1.51268E+002	9.36302E+002	1.27861E+002	3.13081E+002	1.20841E+000	1.45582E+000	1.01150E+004	1.32079E+003	1.00000E+000	1.24500E+003	1.00000E+001	1.77575E+005	1.75923E+000	3.05990E+001	1.20152E-002	1.44752E-002	5.22364E-002	7.51219E-002	3.68720E+004	1.27817E+002	3.13098E+002	7.21686E-003	7.21686E-003	6.47910E+005	6.40000E+001	4.10000E+001	0.00000E+000	2.74698E+002	1.79718E+002	4.97537E+002	1.00000E+002	1.10964E+000	4.30259E-002	0.00000E+000	2.29321E+002	2.61409E+000	9.12868E-001	2.95768E+002	1.76259E+002	4.94286E+002	2.26700E+002	3.39271E-001	8.78834E-001	-9.28652E-002	-6.19240E+001	-9.53143E+001	-7.61374E-002	-6.45454E+001	-1.16309E+002
1.35643E+002	9.15826E+002	1.27852E+002	3.13117E+002	1.25133E+000	1.47398E+000	1.03510E+004	1.12224E+003	1.00000E+000	1.24600E+003	1.10000E+001	1.77710E+005	1.84443E+000	3.02626E+001	1.22993E-002	1.44877E-002	5.34815E-002	7.35999E-002	3.68720E+004	1.27817E+002	3.13098E+002	7.21686E-003	7.21686E-003	6.47910E+005	6.40000E+001	4.20000E+001	0.00000E+000	2.87750E+002	1.65364E+002	4.81213E+002	1.00000E+002	1.08975E+000	2.95564E-002	0.00000E+000	2.26202E+002	2.63433E+000	8.95469E-001	2.95768E+002	1.76259E+002	4.94286E+002	2.26720E+002	3.39271E-001	8.78834E-001	-8.16980E-002	-6.50434E+001	-1.10806E+002	-7.61374E-002	-6.45254E+001	-1.16286E+002
1.44962E+002	9.89486E+002	1.27848E+002	3.13076E+002	1.25122E+000	1.40841E+000	1.07310E+004	1.21372E+003	1.00000E+000	1.24700E+003	5.00000E+000	1.77845E+005	1.76222E+000	3.14561E+001	1.20785E-002	1.35959E-002	5.33176E-002	6.71496E-002	3.68720E+004	1.27818E+002	3.13098E+002	7.21686E-003	7.21686E-003	6.47910E+005	6.40000E+001	4.30000E+001	0.00000E+000	3.12742E+002	1.92403E+002	4.99432E+002	1.00000E+002	1.17253E+000	3.48959E-002	0.00000E+000	2.26432E+002	2.81779E+000	8.22210E-001	2.95768E+002	1.76259E+002	4.94286E+002	2.26723E+002	3.39271E-001	8.78834E-001	-5.91019E-002	-6.48134E+001	-1.34368E+002	-7.61374E-002	-6.45229E+001	-1.16284E+002
1.42795E+002	9.56329E+002	1.27863E+002	3.13026E+002	1.24749E+000	1.42022E+000	1.03910E+004	9.16682E+002	1.00000E+000	1.24800E+003	6.00000E+000	1.77977E+005	1.77172E+000	3.09246E+001	1.22380E-002	1.39325E-002	5.59702E-002	7.21029E-002	3.68720E+004	1.27817E+002	3.13097E+002	7.21686E-003	7.21686E-003	6.47910E+005	6.40000E+001	4.40000E+001	0.00000E+000	2.68046E+002	1.88460E+002	5.11211E+002	1.00000E+002	1.12756E+000	2.04689E-002	0.00000E+000	2.31099E+002	2.53256E+000	9.29658E-001	2.95768E+002	1.76259E+002	4.94286E+002	2.26732E+002	3.39271E-001	8.78834E-001	-6.47482E-002	-6.01462E+001	-1.23896E+002	-7.61374E-002	-6.45136E+001	-1.16278E+002
1.38864E+002	9.83644E+002	1.27874E+002	3.13115E+002	1.23374E+000	1.47304E+000	1.09600E+004	1.57782E+003	1.00000E+000	1.24900E+003	5.00000E+000	1.78113E+005	1.81735E+000	3.13631E+001	1.17847E-002	1.40705E-002	5.69466E-002	8.06036E-002	3.68720E+004	1.27817E+002	3.13098E+002	7.21686E-003	7.21686E-003	6.47910E+005	6.40000E+001	4.50000E+001	0.00000E+000	3.10046E+002	1.66840E+002	5.30783E+002	1.00000E+002	1.17477E+000	3.56644E-002	0.00000E+000	2.25783E+002	2.42535E+000	9.45219E-001	2.95768E+002	1.76259E+002	4.94286E+002	2.26755E+002	3.39271E-001	8.78834E-001	-8.84048E-002	-6.54626E+001	-1.03852E+002	-7.61374E-002	-6.44902E+001	-1.16255E+002
1.39403E+002	8.64404E+002	1.27861E+002	3.13059E+002	1.24511E+000	1.43317E+000	9.47300E+003	9.46675E+002	1.00000E+000	1.25000E+003	1.20000E+001	1.78250E+005	1.78446E+000	2.94008E+001	1.27927E-002	1.47250E-002	5.45866E-002	7.17812E-002	3.68720E+004	1.27818E+002	3.13098E+002	7.21686E-003	7.21686E-003	6.47910E+005	6.40000E+001	4.60000E+001	0.00000E+000	2.37256E+002	1.87976E+002	4.68491E+002	1.00000E+002	1.04130E+000	3.60402E-002	0.00000E+000	2.33521E+002	2.71539E+000	9.08105E-001	2.95768E+002	1.76259E+002	4.94286E+002	2.26768E+002	3.39271E-001	8.78834E-001	-7.02173E-002	-5.77248E+001	-1.15766E+002	-7.61374E-002	-6.44778E+001	-1.16241E+002
1.37467E+002	1.00366E+003	1.27868E+002	3.13035E+002	1.27282E+000	1.39912E+000	1.09660E+004	8.26412E+002	1.00000E+000	1.25100E+003	6.00000E+000	1.78374E+005	1.78083E+000	3.16806E+001	1.21546E-002	1.33608E-002	5.75059E-002	6.91884E-002	3.68720E+004	1.27819E+002	3.13098E+002	7.21686E-003	7.21686E-003	6.47910E+005	6.40000E+001	4.70000E+001	0.00000E+000	2.96457E+002	2.10048E+002	5.09392E+002	1.00000E+002	1.18517E+000	1.93015E-002	0.00000E+000	2.30121E+002	2.77469E+000	8.25987E-001	2.95768E+002	1.76259E+002	4.94286E+002	2.26762E+002	3.39271E-001	8.78834E-001	-4.72711E-002	-6.11242E+001	-1.42603E+002	-7.61374E-002	-6.44831E+001	-1.16248E+002
1.49001E+002	1.31011E+003	1.27751E+002	3.13122E+002	1.27064E+000	1.52935E+000	1.55300E+004	2.40566E+003	1.00000E+000	1.25200E+003	0.00000E+000	1.78503E+005	1.94326E+000	3.61954E+001	1.01962E-002	1.22722E-002	5.41118E-002	7.79130E-002	3.68720E+004	1.27819E+002	3.13101E+002	7.21686E-003	7.21686E-003	6.47910E+005	6.40000E+001	4.80000E+001	0.00000E+000	4.44727E+002	2.17664E+002	6.79257E+002	1.00000E+002	1.56595E+000	4.05298E-002	0.00000E+000	2.22308E+002	2.18321E+000	8.82123E-001	2.95768E+002	1.76259E+002	4.94286E+002	2.26771E+002	3.39271E-001	8.78834E-001	-9.23966E-002	-6.89372E+001	-1.02838E+002	-7.61374E-002	-6.44748E+001	-1.16220E+002
1.58261E+002	1.34972E+003	1.27747E+002	3.13120E+002	1.24480E+000	1.45993E+000	1.50650E+004	2.69108E+003	1.00000E+000	1.25300E+003	0.00000E+000	1.78624E+005	1.81732E+000	3.67385E+001	1.01418E-002	1.18946E-002	5.49108E-002	7.51401E-002	3.68720E+004	1.27820E+002	3.13100E+002	7.21686E-003	7.21686E-003	6.47910E+005	6.40000E+001	4.90000E+001	0.00000E+000	4.55448E+002	2.29791E+002	6.97130E+002	1.00000E+002	1.61354E+000	4.30293E-002	0.00000E+000	2.22702E+002	2.24441E+000	8.71214E-001	2.95768E+002	1.76259E+002	4.94286E+002	2.26744E+002	3.39271E-001	8.78834E-001	-7.95408E-002	-6.85432E+001	-1.16628E+002	-7.61374E-002	-6.45019E+001	-1.16246E+002
1.55602E+002	1.41946E+003	1.27781E+002	3.13074E+002	1.29621E+000	1.47826E+000	1.66270E+004	2.23174E+003	1.00000E+000	1.25400E+003	0.00000E+000	1.78765E+005	1.91615E+000	3.76758E+001	1.00524E-002	1.14642E-002	5.46398E-002	7.07576E-002	3.68720E+004	1.27820E+002	3.13100E+002	7.21686E-003	7.21686E-003	6.47910E+005	6.40000E+001	5.00000E+001	0.00000E+000	4.87536E+002	2.42874E+002	7.24074E+002	1.00000E+002	1.69829E+000	3.14059E-002	0.00000E+000	2.21837E+002	2.18974E+000	8.49985E-001	2.95768E+002	1.76259E+002	4.94286E+002	2.26750E+002	3.39271E-001	8.78834E-001	-6.56156E-002	-6.94089E+001	-1.32246E+002	-7.61374E-002	-6.44958E+001	-1.16246E+002
1.58952E+002	1.32995E+003	1.27732E+002	3.13139E+002	1.26985E+000	1.50016E+000	1.55020E+004	2.54314E+003	1.00000E+000	1.25500E+003	1.00000E+000	1.78905E+005	1.90498E+000	3.64684E+001	1.01990E-002	1.20488E-002	5.45320E-002	7.56886E-002	3.68720E+004	1.27821E+002	3.13101E+002	7.21686E-003	7.21686E-003	6.47910E+005	6.40000E+001	5.10000E+001	0.00000E+000	4.71016E+002	2.04280E+002	6.93319E+002	1.00000E+002	1.59774E+000	3.73596E-002	0.00000E+000	2.20051E+002	2.14315E+000	8.99423E-001	2.95768E+002	1.76259E+002	4.94286E+002	2.26763E+002	3.39271E-001	8.78834E-001	-8.31449E-002	-7.11948E+001	-1.15360E+002	-7.61374E-002	-6.44821E+001	-1.16224E+002
1.76861E+002	1.40681E+003	1.27774E+002	3.13106E+002	1.24236E+000	1.38590E+000	1.49500E+004	2.98105E+003	1.00000E+000	1.25600E+003	0.00000E+000	1.79039E+005	1.72179E+000	3.75074E+001	1.01608E-002	1.13347E-002	5.46507E-002	6.77508E-002	3.68720E+004	1.27821E+002	3.13102E+002	7.21686E-003	7.21686E-003	6.47910E+005	6.40000E+001	5.20000E+001	0.00000E+000	4.58609E+002	2.74506E+002	7.18033E+002	1.00000E+002	1.69405E+000	4.60622E-002	0.00000E+000	2.25695E+002	2.40424E+000	8.16420E-001	2.95768E+002	1.76259E+002	4.94286E+002	2.26811E+002	3.39271E-001	8.78834E-001	-5.46137E-002	-6.55503E+001	-1.39652E+002	-7.61374E-002	-6.44343E+001	-1.16183E+002
1.65234E+002	1.17603E+003	1.27748E+002	3.13106E+002	1.22941E+000	1.48574E+000	1.31680E+004	1.61501E+003	1.00000E+000	1.25700E+003	1.00000E+000	1.79178E+005	1.82659E+000	3.42933E+001	1.07137E-002	1.29474E-002	5.04856E-002	7.31502E-002	3.68720E+004	1.27821E+002	3.13102E+002	7.21686E-003	7.21686E-003	6.47910E+005	6.40000E+001	5.30000E+001	0.00000E+000	4.10177E+002	1.87772E+002	6.06119E+002	1.00000E+002	1.40573E+000	3.37447E-002	0.00000E+000	2.20790E+002	2.37408E+000	8.80961E-001	2.95768E+002	1.76259E+002	4.94286E+002	2.26827E+002	3.39271E-001	8.78834E-001	-9.44059E-002	-7.04558E+001	-1.02083E+002	-7.61374E-002	-6.44184E+001	-1.16163E+002
1.32725E+002	9.73943E+002	1.27707E+002	3.13145E+002	1.26909E+000	1.56671E+000	1.17800E+004	1.39340E+003	1.00000E+000	1.25800E+003	5.00000E+000	1.79316E+005	1.98830E+000	3.12081E+001	1.16928E-002	1.44350E-002	5.53346E-002	8.36184E-002	3.68720E+004	1.27821E+002	3.13103E+002	7.21686E-003	7.21686E-003	6.47910E+005	6.40000E+001	5.40000E+001	0.00000E+000	3.53038E+002	1.57117E+002	4.95497E+002	1.00000E+002	1.17475E+000	3.99191E-002	0.00000E+000	2.19066E+002	2.60542E+000	8.48713E-001	2.95768E+002	1.76259E+002	4.94286E+002	2.26814E+002	3.39271E-001	8.78834E-001	-1.04953E-001	-7.21799E+001	-9.16006E+001	-7.61374E-002	-6.44316E+001	-1.16169E+002
1.34334E+002	9.66530E+002	1.27721E+002	3.13084E+002	1.24955E+000	1.53472E+000	1.13010E+004	1.09464E+003	1.00000E+000	1.25900E+003	4.00000E+000	1.79446E+005	1.91770E+000	3.10891E+001	1.17542E-002	1.44368E-002	5.47134E-002	8.18262E-002	3.68720E+004	1.27821E+002	3.13103E+002	7.21686E-003	7.21686E-003	6.47910E+005	6.40000E+001	5.50000E+001	0.00000E+000	3.36446E+002	1.43859E+002	5.21842E+002	1.00000E+002	1.16914E+000	3.46390E-002	0.00000E+000	2.21299E+002	2.37692E+000	9.49815E-001	2.95768E+002	1.76259E+002	4.94286E+002	2.26829E+002	3.39271E-001	8.78834E-001	-1.02421E-001	-6.99465E+001	-9.23419E+001	-7.61374E-002	-6.44165E+001	-1.16157E+002
1.49640E+002	8.10500E+002	1.27725E+002	3.13169E+002	1.25111E+000	1.38467E+000	8.67500E+003	8.38913E+002	1.00000E+000	1.26000E+003	1.50000E+001	1.79602E+005	1.73237E+000	2.84693E+001	1.34326E-002	1.48666E-002	4.84020E-002	5.88227E-002	3.68720E+004	1.27822E+002	3.13103E+002	7.21686E-003	7.21686E-003	6.47910E+005	6.40000E+001	5.60000E+001	0.00000E+000	2.62442E+002	1.49849E+002	4.19830E+002	1.00000E+002	9.71042E-001	3.71804E-002	0.00000E+000	2.25418E+002	3.00538E+000	8.57388E-001	2.95768E+002	1.76259E+002	4.94286E+002	2.26853E+002	3.39271E-001	8.78834E-001	-5.06723E-002	-6.58274E+001	-1.43886E+002	-7.61374E-002	-6.43925E+001	-1.16133E+002
1.50387E+002	8.80444E+002	1.27776E+002	3.13096E+002	1.18750E+000	1.44347E+000	9.29000E+003	1.14403E+003	1.00000E+000	1.26100E+003	1.10000E+001	1.79740E+005	1.71413E+000	2.96723E+001	1.23205E-002	1.49762E-002	4.98495E-002	7.28442E-002	3.68720E+004	1.27821E+002	3.13105E+002	7.21686E-003	7.21686E-003	6.47910E+005	6.40000E+001	5.70000E+001	0.00000E+000	3.02983E+002	1.26693E+002	4.73397E+002	1.00000E+002	1.05341E+000	4.14579E-002	0.00000E+000	2.21306E+002	2.58129E+000	9.64643E-001	2.95768E+002	1.76259E+002	4.94286E+002	2.26871E+002	3.39271E-001	8.78834E-001	-9.72899E-002	-6.99399E+001	-9.82822E+001	-7.61374E-002	-6.43750E+001	-1.16124E+002
1.32507E+002	8.38604E+002	1.27710E+002	3.13157E+002	1.22393E+000	1.50754E+000	9.48000E+003	8.36438E+002	1.00000E+000	1.26200E+003	1.10000E+001	1.79875E+005	1.84512E+000	2.89587E+001	1.25705E-002	1.54833E-002	5.31860E-002	7.98391E-002	3.68720E+004	1.27821E+002	3.13104E+002	7.21686E-003	7.21686E-003	6.47910E+005	6.40000E+001	5.80000E+001	0.00000E+000	2.77960E+002	1.50930E+002	4.36403E+002	1.00000E+002	1.00986E+000	3.51988E-002	0.00000E+000	2.24378E+002	2.85827E+000	8.62390E-001	2.95768E+002	1.76259E+002	4.94286E+002	2.26902E+002	3.39271E-001	8.78834E-001	-1.03829E-001	-6.68676E+001	-8.76108E+001	-7.61374E-002	-6.43437E+001	-1.16082E+002
1.40890E+002	8.42806E+002	1.27760E+002	3.13146E+002	1.23798E+000	1.50949E+000	9.63900E+003	1.19678E+003	1.00000E+000	1.26300E+003	1.10000E+001	1.80015E+005	1.86872E+000	2.90311E+001	1.26095E-002	1.53749E-002	5.66187E-002	8.34203E-002	3.68720E+004	1.27821E+002	3.13105E+002	7.21686E-003	7.21686E-003	6.47910E+005	6.40000E+001	5.90000E+001	0.00000E+000	2.68903E+002	1.38394E+002	4.54998E+002	1.00000E+002	1.00533E+000	5.26095E-002	0.00000E+000	2.25178E+002	2.56487E+000	9.53081E-001	2.95768E+002	1.76259E+002	4.94286E+002	2.26901E+002	3.39271E-001	8.78834E-001	-9.88187E-002	-6.60671E+001	-9.26483E+001	-7.61374E-002	-6.43449E+001	-1.16091E+002
1.38108E+002	8.51552E+002	1.27725E+002	3.13069E+002	1.23747E+000	1.48188E+000	9.56600E+003	8.99730E+002	1.00000E+000	1.26400E+003	1.10000E+001	1.80158E+005	1.83379E+000	2.91814E+001	1.26523E-002	1.51513E-002	5.27965E-002	7.49828E-002	3.68720E+004	1.27821E+002	3.13105E+002	7.21686E-003	7.21686E-003	6.47910E+005	6.40000E+001	6.00000E+001	0.00000E+000	2.97669E+002	1.29263E+002	4.47653E+002	1.00000E+002	1.02074E+000	3.25668E-002	0.00000E+000	2.20747E+002	2.67527E+000	9.17232E-001	2.95768E+002	1.76259E+002	4.94286E+002	2.26884E+002	3.39271E-001	8.78834E-001	-8.98784E-002	-7.04980E+001	-1.07222E+002	-7.61374E-002	-6.43613E+001	-1.16103E+002
1.35231E+002	8.87698E+002	1.27746E+002	3.13080E+002	1.23279E+000	1.45190E+000	9.76000E+003	1.05504E+003	1.00000E+000	1.26500E+003	1.00000E+001	1.80287E+005	1.78989E+000	2.97943E+001	1.24786E-002	1.46964E-002	5.35740E-002	7.36858E-002	3.68720E+004	1.27821E+002	3.13104E+002	7.21686E-003	7.21686E-003	6.47910E+005	6.40000E+001	6.10000E+001	0.00000E+000	3.04556E+002	1.42734E+002	4.60210E+002	1.00000E+002	1.05926E+000	3.59719E-002	0.00000E+000	2.21680E+002	2.72743E+000	8.90701E-001	2.95768E+002	1.76259E+002	4.94286E+002	2.26894E+002	3.39271E-001	8.78834E-001	-8.16141E-002	-6.95652E+001	-1.15403E+002	-7.61374E-002	-6.43518E+001	-1.16097E+002
1.39585E+002	8.22101E+002	1.27782E+002	3.13076E+002	1.26624E+000	1.44146E+000	9.21100E+003	1.21694E+003	1.00000E+000	1.26600E+003	1.40000E+001	1.80435E+005	1.82523E+000	2.86723E+001	1.31936E-002	1.50192E-002	5.61198E-002	7.22181E-002	3.68720E+004	1.27820E+002	3.13104E+002	7.21686E-003	7.21686E-003	6.47910E+005	6.40000E+001	6.20000E+001	0.00000E+000	2.70644E+002	1.41004E+002	4.33474E+002	1.00000E+002	9.85983E-001	4.92585E-002	0.00000E+000	2.24245E+002	2.78408E+000	8.98205E-001	2.95768E+002	1.76259E+002	4.94286E+002	2.26887E+002	3.39271E-001	8.78834E-001	-6.47087E-002	-6.70009E+001	-1.30778E+002	-7.61374E-002	-6.43584E+001	-1.16109E+002
1.22378E+002	7.35618E+002	1.27683E+002	3.13135E+002	1.25533E+000	1.43678E+000	8.16400E+003	8.31897E+002	1.00000E+000	1.26700E+003	2.40000E+001	1.80583E+005	1.80363E+000	2.71223E+001	1.38933E-002	1.59015E-002	5.15826E-002	6.69327E-002	3.68720E+004	1.27820E+002	3.13105E+002	7.21686E-003	7.21686E-003	6.47910E+005	6.40000E+001	6.30000E+001	0.00000E+000	2.47791E+002	1.18518E+002	3.89125E+002	1.00000E+002	8.81388E-001	4.81383E-002	0.00000E+000	2.22767E+002	2.89922E+000	9.16175E-001	2.95768E+002	1.76259E+002	4.94286E+002	2.26858E+002	3.39271E-001	8.78834E-001	-6.74032E-002	-6.84785E+001	-1.29438E+002	-7.61374E-002	-6.43877E+001	-1.16122E+002
1.39164E+002	7.66319E+002	1.27728E+002	3.13138E+002	1.24578E+000	1.44640E+000	8.49200E+003	1.06466E+003	1.00000E+000	1.26800E+003	1.70000E+001	1.80721E+005	1.80190E+000	2.76825E+001	1.35188E-002	1.56958E-002	5.45735E-002	7.29211E-002	3.68720E+004	1.27820E+002	3.13105E+002	7.21686E-003	7.21686E-003	6.47910E+005	6.40000E+001	6.40000E+001	0.00000E+000	2.53972E+002	1.45032E+002	3.92690E+002	1.00000E+002	9.24242E-001	4.79159E-002	0.00000E+000	2.24755E+002	3.15225E+000	8.26201E-001	2.95768E+002	1.76259E+002	4.94286E+002	2.26867E+002	3.39271E-001	8.78834E-001	-7.45164E-002	-6.64902E+001	-1.19961E+002	-7.61374E-002	-6.43781E+001	-1.16119E+002
1.23266E+002	5.07802E+002	1.27850E+002	3.13123E+002	1.21169E+000	1.34636E+000	5.12800E+003	3.62735E+002	1.00000E+000	1.28600E+003	7.80000E+001	1.83212E+005	1.63137E+000	2.25345E+001	1.69206E-002	1.88013E-002	4.87229E-002	5.93852E-002	3.93080E+004	1.27845E+002	3.13088E+002	1.09007E-002	1.09007E-002	2.15847E+005	4.20000E+001	1.00000E+000	0.00000E+000	1.62860E+002	8.30012E+001	2.71136E+002	1.00000E+002	6.02856E-001	4.72856E-002	0.00000E+000	2.24928E+002	3.55630E+000	9.42408E-001	1.55329E+002	8.21684E+001	2.48106E+002	2.24565E+002	5.80908E-001	8.89264E-001	-5.26481E-002	-6.63171E+001	-1.42413E+002	-7.73027E-002	-6.66806E+001	-1.17193E+002
1.21047E+002	5.25848E+002	1.27885E+002	3.13040E+002	1.22513E+000	1.44881E+000	5.71300E+003	3.32936E+002	1.00000E+000	1.28700E+003	1.90000E+001	1.83285E+005	1.77499E+000	2.29314E+001	1.62088E-002	1.91682E-002	5.67251E-002	7.83057E-002	3.93080E+004	1.27845E+002	3.13087E+002	1.09007E-002	1.09007E-002	2.15847E+005	4.20000E+001	2.00000E+000	0.00000E+000	1.57089E+002	9.68913E+001	2.87921E+002	1.00000E+002	6.31471E-001	2.33943E-002	0.00000E+000	2.29009E+002	3.34148E+000	9.50254E-001	1.55329E+002	8.21684E+001	2.48106E+002	2.24598E+002	5.80908E-001	8.89264E-001	-8.36524E-002	-6.22363E+001	-1.05872E+002	-7.73027E-002	-6.66479E+001	-1.17167E+002
1.26991E+002	4.83603E+002	1.27881E+002	3.13158E+002	1.21859E+000	1.44031E+000	5.22300E+003	5.18560E+002	1.00000E+000	1.28800E+003	2.00000E+001	1.83420E+005	1.75514E+000	2.19910E+001	1.68615E-002	1.99294E-002	5.55401E-002	7.64590E-002	3.93080E+004	1.27845E+002	3.13087E+002	1.09007E-002	1.09007E-002	2.15847E+005	4.20000E+001	3.00000E+000	0.00000E+000	1.58504E+002	9.34351E+001	2.42647E+002	1.00000E+002	5.77505E-001	5.49450E-002	0.00000E+000	2.25275E+002	4.13699E+000	8.02725E-001	1.55329E+002	8.21684E+001	2.48106E+002	2.24593E+002	5.80908E-001	8.89264E-001	-8.33870E-002	-6.59704E+001	-1.09894E+002	-7.73027E-002	-6.66523E+001	-1.17169E+002
1.34740E+002	4.73181E+002	1.27837E+002	3.13091E+002	1.24842E+000	1.44440E+000	5.23900E+003	3.51992E+002	1.00000E+000	1.28900E+003	1.90000E+001	1.83574E+005	1.80321E+000	2.17527E+001	1.72479E-002	1.99555E-002	5.91686E-002	7.82600E-002	3.93080E+004	1.27845E+002	3.13087E+002	1.09007E-002	1.09007E-002	2.15847E+005	4.20000E+001	4.00000E+000	0.00000E+000	1.48759E+002	8.33568E+001	2.50115E+002	1.00000E+002	5.62377E-001	3.93860E-002	0.00000E+000	2.26355E+002	3.63814E+000	9.11398E-001	1.55329E+002	8.21684E+001	2.48106E+002	2.24614E+002	5.80908E-001	8.89264E-001	-7.27778E-002	-6.48908E+001	-1.20226E+002	-7.73027E-002	-6.66313E+001	-1.17142E+002
1.14925E+002	3.61315E+002	1.27898E+002	3.13056E+002	1.26778E+000	1.41657E+000	3.98400E+003	1.55467E+002	1.00000E+000	1.29000E+003	3.30000E+001	1.83720E+005	1.79590E+000	1.90083E+001	2.00855E-002	2.24429E-002	5.27640E-002	6.48194E-002	3.93080E+004	1.27846E+002	3.13087E+002	1.09007E-002	1.09007E-002	2.15847E+005	4.20000E+001	5.00000E+000	0.00000E+000	1.21451E+002	6.31076E+001	1.94596E+002	1.00000E+002	4.42346E-001	3.13597E-002	0.00000E+000	2.24466E+002	4.22636E+000	8.99675E-001	1.55329E+002	8.21684E+001	2.48106E+002	2.24626E+002	5.80908E-001	8.89264E-001	-5.54314E-002	-6.67795E+001	-1.40075E+002	-7.73027E-002	-6.66191E+001	-1.17140E+002
1.19360E+002	4.16343E+002	1.27859E+002	3.13075E+002	1.22414E+000	1.41080E+000	4.42700E+003	2.87384E+002	1.00000E+000	1.29100E+003	3.00000E+001	1.83847E+005	1.72702E+000	2.04045E+001	1.83983E-002	2.12037E-002	5.76336E-002	7.54753E-002	3.93080E+004	1.27847E+002	3.13087E+002	1.09007E-002	1.09007E-002	2.15847E+005	4.20000E+001	6.00000E+000	0.00000E+000	1.22867E+002	8.00806E+001	2.17946E+002	1.00000E+002	4.90727E-001	4.53773E-002	0.00000E+000	2.29457E+002	4.03130E+000	8.94770E-001	1.55329E+002	8.21684E+001	2.48106E+002	2.24658E+002	5.80908E-001	8.89264E-001	-7.08393E-002	-6.17883E+001	-1.19175E+002	-7.73027E-002	-6.65871E+001	-1.17101E+002
1.18994E+002	3.28193E+002	1.27790E+002	3.13118E+002	1.12271E+000	1.26822E+000	2.91100E+003	2.85685E+002	1.00000E+000	1.29200E+003	4.10000E+001	1.83982E+005	1.42383E+000	1.81161E+001	2.08087E-002	2.35057E-002	5.14205E-002	6.42867E-002	3.93080E+004	1.27847E+002	3.13088E+002	1.09007E-002	1.09007E-002	2.15847E+005	4.20000E+001	7.00000E+000	0.00000E+000	9.74767E+001	6.30142E+001	1.70962E+002	1.00000E+002	3.86490E-001	5.63499E-002	0.00000E+000	2.29200E+002	5.01078E+000	8.87737E-001	1.55329E+002	8.21684E+001	2.48106E+002	2.24691E+002	5.80908E-001	8.89264E-001	-6.08595E-002	-6.20456E+001	-1.29791E+002	-7.73027E-002	-6.65544E+001	-1.17057E+002
1.20180E+002	4.37755E+002	1.27861E+002	3.13131E+002	1.26534E+000	1.41549E+000	4.82400E+003	3.09326E+002	1.00000E+000	1.29300E+003	2.10000E+001	1.84095E+005	1.79107E+000	2.09226E+001	1.82181E-002	2.03800E-002	5.40476E-002	6.67799E-002	3.93080E+004	1.27847E+002	3.13088E+002	1.09007E-002	1.09007E-002	2.15847E+005	4.20000E+001	8.00000E+000	0.00000E+000	1.45851E+002	8.34150E+001	2.16319E+002	1.00000E+002	5.20446E-001	4.03984E-002	0.00000E+000	2.24214E+002	4.38658E+000	7.87738E-001	1.55329E+002	8.21684E+001	2.48106E+002	2.24704E+002	5.80908E-001	8.89264E-001	-5.60114E-002	-6.70317E+001	-1.39732E+002	-7.73027E-002	-6.65415E+001	-1.17055E+002
1.19248E+002	4.90271E+002	1.27832E+002	3.13153E+002	1.23962E+000	1.46185E+000	5.45600E+003	3.86134E+002	1.00000E+000	1.29400E+003	1.50000E+001	1.84231E+005	1.81214E+000	2.21421E+001	1.67823E-002	1.97909E-002	5.14983E-002	7.04312E-002	3.93080E+004	1.27847E+002	3.13087E+002	1.09007E-002	1.09007E-002	2.15847E+005	4.20000E+001	9.00000E+000	0.00000E+000	1.60058E+002	8.47311E+001	2.54064E+002	1.00000E+002	5.82085E-001	4.95578E-002	0.00000E+000	2.24575E+002	3.67850E+000	8.83290E-001	1.55329E+002	8.21684E+001	2.48106E+002	2.24704E+002	5.80908E-001	8.89264E-001	-8.22603E-002	-6.66709E+001	-1.11817E+002	-7.73027E-002	-6.65415E+001	-1.17050E+002
1.20776E+002	4.17461E+002	1.27773E+002	3.13192E+002	1.19153E+000	1.36644E+000	4.21100E+003	4.88517E+002	1.00000E+000	1.29500E+003	2.70000E+001	1.84378E+005	1.62815E+000	2.04319E+001	1.83616E-002	2.10570E-002	6.07831E-002	7.89597E-002	3.93080E+004	1.27847E+002	3.13088E+002	1.09007E-002	1.09007E-002	2.15847E+005	4.20000E+001	1.00000E+001	0.00000E+000	1.27710E+002	7.55259E+001	2.28684E+002	1.00000E+002	5.03396E-001	8.16811E-002	0.00000E+000	2.28182E+002	3.90686E+000	9.46654E-001	1.55329E+002	8.21684E+001	2.48106E+002	2.24702E+002	5.80908E-001	8.89264E-001	-6.83788E-002	-6.30637E+001	-1.23017E+002	-7.73027E-002	-6.65434E+001	-1.17042E+002
1.17114E+002	4.75116E+002	1.27835E+002	3.13166E+002	1.24437E+000	1.44400E+000	5.25000E+003	4.98090E+002	1.00000E+000	1.29600E+003	1.80000E+001	1.84510E+005	1.79687E+000	2.17972E+001	1.71739E-002	1.99291E-002	5.84561E-002	7.77476E-002	3.93080E+004	1.27847E+002	3.13088E+002	1.09007E-002	1.09007E-002	2.15847E+005	4.20000E+001	1.10000E+001	0.00000E+000	1.54495E+002	9.08463E+001	2.35480E+002	1.00000E+002	5.61458E-001	5.62314E-002	0.00000E+000	2.25257E+002	4.14108E+000	7.99868E-001	1.55329E+002	8.21684E+001	2.48106E+002	2.24707E+002	5.80908E-001	8.89264E-001	-7.42591E-002	-6.59885E+001	-1.19750E+002	-7.73027E-002	-6.65383E+001	-1.17047E+002
1.21986E+002	4.93002E+002	1.27843E+002	3.13079E+002	1.19496E+000	1.42533E+000	5.17100E+003	4.27130E+002	1.00000E+000	1.29700E+003	2.00000E+001	1.84638E+005	1.70322E+000	2.22037E+001	1.66176E-002	1.98211E-002	5.24938E-002	7.34433E-002	3.93080E+004	1.27847E+002	3.13088E+002	1.09007E-002	1.09007E-002	2.15847E+005	4.20000E+001	1.20000E+001	0.00000E+000	1.38980E+002	8.83608E+001	2.75453E+002	1.00000E+002	5.85408E-001	3.98834E-002	0.00000E+000	2.30526E+002	3.30095E+000	1.01108E+000	1.55329E+002	8.21684E+001	2.48106E+002	2.24748E+002	5.80908E-001	8.89264E-001	-8.79170E-002	-6.07197E+001	-9.96467E+001	-7.73027E-002	-6.64973E+001	-1.17009E+002
1.25749E+002	4.20729E+002	1.27857E+002	3.13112E+002	1.19368E+000	1.36775E+000	4.24800E+003	5.46704E+002	1.00000E+000	1.29800E+003	2.70000E+001	1.84789E+005	1.63266E+000	2.05117E+001	1.83145E-002	2.09853E-002	6.17627E-002	8.01389E-002	3.93080E+004	1.27848E+002	3.13088E+002	1.09007E-002	1.09007E-002	2.15847E+005	4.20000E+001	1.30000E+001	0.00000E+000	1.19665E+002	8.52601E+001	2.31475E+002	1.00000E+002	5.08417E-001	8.21496E-002	0.00000E+000	2.31990E+002	3.92896E+000	9.37221E-001	1.55329E+002	8.21684E+001	2.48106E+002	2.24773E+002	5.80908E-001	8.89264E-001	-6.79585E-002	-5.92556E+001	-1.19663E+002	-7.73027E-002	-6.64721E+001	-1.16986E+002
1.23247E+002	4.54281E+002	1.27918E+002	3.13032E+002	1.22408E+000	1.41519E+000	4.83000E+003	2.96889E+002	1.00000E+000	1.29900E+003	2.20000E+001	1.84912E+005	1.73231E+000	2.13139E+001	1.76132E-002	2.03630E-002	5.95638E-002	7.86389E-002	3.93080E+004	1.27848E+002	3.13088E+002	1.09007E-002	1.09007E-002	2.15847E+005	4.20000E+001	1.40000E+001	0.00000E+000	1.47444E+002	8.16927E+001	2.38110E+002	1.00000E+002	5.45150E-001	3.20937E-002	0.00000E+000	2.25640E+002	3.92749E+000	8.79271E-001	1.55329E+002	8.21684E+001	2.48106E+002	2.24795E+002	5.80908E-001	8.89264E-001	-7.24085E-002	-6.56052E+001	-1.21345E+002	-7.73027E-002	-6.64504E+001	-1.16975E+002
1.20174E+002	5.05565E+002	1.27843E+002	3.13104E+002	1.23752E+000	1.50888E+000	5.76900E+003	4.00750E+002	1.00000E+000	1.30000E+003	1.70000E+001	1.85046E+005	1.86728E+000	2.24848E+001	1.62931E-002	1.98658E-002	5.54750E-002	8.11821E-002	3.93080E+004	1.27848E+002	3.13088E+002	1.09007E-002	1.09007E-002	2.15847E+005	4.20000E+001	1.50000E+001	0.00000E+000	1.57738E+002	9.77637E+001	2.70794E+002	1.00000E+002	6.13771E-001	4.11866E-002	0.00000E+000	2.28278E+002	3.56442E+000	8.86486E-001	1.55329E+002	8.21684E+001	2.48106E+002	2.24742E+002	5.80908E-001	8.89264E-001	-9.88056E-002	-6.29677E+001	-8.95779E+001	-7.73027E-002	-6.65031E+001	-1.17015E+002
1.22489E+002	5.00349E+002	1.27913E+002	3.13137E+002	1.22197E+000	1.50934E+000	5.64300E+003	3.34045E+002	1.00000E+000	1.30100E+003	1.70000E+001	1.85189E+005	1.84437E+000	2.23685E+001	1.62669E-002	2.00924E-002	5.44221E-002	8.16107E-002	3.93080E+004	1.27848E+002	3.13088E+002	1.09007E-002	1.09007E-002	2.15847E+005	4.20000E+001	1.60000E+001	0.00000E+000	1.61855E+002	8.33371E+001	2.67543E+002	1.00000E+002	5.97952E-001	3.38181E-002	0.00000E+000	2.25078E+002	3.42912E+000	9.31694E-001	1.55329E+002	8.21684E+001	2.48106E+002	2.24736E+002	5.80908E-001	8.89264E-001	-1.05213E-001	-6.61672E+001	-8.53144E+001	-7.73027E-002	-6.65097E+001	-1.17032E+002
1.21311E+002	5.05958E+002	1.27965E+002	3.13140E+002	1.21795E+000	1.41463E+000	5.36800E+003	3.31048E+002	1.00000E+000	1.30200E+003	1.90000E+001	1.85326E+005	1.72296E+000	2.24935E+001	1.66236E-002	1.93080E-002	5.18599E-002	6.89255E-002	3.93080E+004	1.27848E+002	3.13087E+002	1.09007E-002	1.09007E-002	2.15847E+005	4.20000E+001	1.70000E+001	0.00000E+000	1.92470E+002	7.14628E+001	2.52916E+002	1.00000E+002	6.04045E-001	3.92653E-002	0.00000E+000	2.15745E+002	3.77735E+000	8.67198E-001	1.55329E+002	8.21684E+001	2.48106E+002	2.24753E+002	5.80908E-001	8.89264E-001	-7.47095E-002	-7.55009E+001	-1.28804E+002	-7.73027E-002	-6.64922E+001	-1.17022E+002
1.16375E+002	4.43999E+002	1.27834E+002	3.13176E+002	1.30516E+000	1.42119E+000	5.06100E+003	4.85614E+002	1.00000E+000	1.30300E+003	2.10000E+001	1.85469E+005	1.85488E+000	2.10713E+001	1.83462E-002	1.99771E-002	6.30135E-002	7.41682E-002	3.93080E+004	1.27848E+002	3.13087E+002	1.09007E-002	1.09007E-002	2.15847E+005	4.20000E+001	1.80000E+001	0.00000E+000	1.38721E+002	7.67467E+001	2.43576E+002	1.00000E+002	5.35042E-001	6.78276E-002	0.00000E+000	2.27060E+002	3.52562E+000	9.56881E-001	1.55329E+002	8.21684E+001	2.48106E+002	2.24756E+002	5.80908E-001	8.89264E-001	-4.25580E-002	2.27060E+002	1.40921E+002	-7.73027E-002	-6.64895E+001	-1.16998E+002
1.26912E+002	5.32838E+002	1.27773E+002	3.13105E+002	1.15000E+000	1.43588E+000	5.42500E+003	6.75653E+002	1.00000E+000	1.30400E+003	1.10000E+001	1.85586E+005	1.65127E+000	2.30833E+001	1.56135E-002	1.94948E-002	5.66834E-002	8.70222E-002	3.93080E+004	1.27848E+002	3.13088E+002	1.09007E-002	1.09007E-002	2.15847E+005	4.20000E+001	1.90000E+001	0.00000E+000	1.63661E+002	9.90912E+001	2.75759E+002	1.00000E+002	6.28118E-001	6.18536E-002	0.00000E+000	2.27643E+002	3.70526E+000	8.79413E-001	1.55329E+002	8.21684E+001	2.48106E+002	2.24761E+002	5.80908E-001	8.89264E-001	-1.10552E-001	-6.36028E+001	-7.63623E+001	-7.73027E-002	-6.64848E+001	-1.16985E+002
1.12922E+002	4.40815E+002	1.27824E+002	3.13022E+002	1.29362E+000	1.43919E+000	5.02000E+003	2.17548E+002	1.00000E+000	1.30500E+003	2.30000E+001	1.85737E+005	1.86176E+000	2.09956E+001	1.82581E-002	2.03126E-002	5.48220E-002	6.70553E-002	3.93080E+004	1.27848E+002	3.13088E+002	1.09007E-002	1.09007E-002	2.15847E+005	4.20000E+001	2.00000E+001	0.00000E+000	1.39268E+002	7.16500E+001	2.31954E+002	1.00000E+002	5.16430E-001	2.23287E-002	0.00000E+000	2.25263E+002	3.60785E+000	9.38882E-001	1.55329E+002	8.21684E+001	2.48106E+002	2.24767E+002	5.80908E-001	8.89264E-001	-5.32659E-002	-6.59821E+001	-1.41453E+002	-7.73027E-002	-6.64790E+001	-1.16989E+002
1.19100E+002	4.44805E+002	1.27859E+002	3.13187E+002	1.20074E+000	1.51315E+000	4.95000E+003	3.64329E+002	1.00000E+000	1.30600E+003	2.20000E+001	1.85863E+005	1.81690E+000	2.10904E+001	1.70665E-002	2.15070E-002	5.70622E-002	8.89485E-002	3.93080E+004	1.27847E+002	3.13087E+002	1.09007E-002	1.09007E-002	2.15847E+005	4.20000E+001	2.10000E+001	0.00000E+000	1.51792E+002	6.84369E+001	2.38682E+002	1.00000E+002	5.35348E-001	5.47542E-002	0.00000E+000	2.22575E+002	3.62490E+000	9.41049E-001	1.55329E+002	8.21684E+001	2.48106E+002	2.24771E+002	5.80908E-001	8.89264E-001	-1.15118E-001	-6.86704E+001	-7.58930E+001	-7.73027E-002	-6.64746E+001	-1.16987E+002
1.22443E+002	5.03233E+002	1.27779E+002	3.13109E+002	1.18602E+000	1.45378E+000	5.33800E+003	4.43287E+002	1.00000E+000	1.30700E+003	1.60000E+001	1.85995E+005	1.72421E+000	2.24329E+001	1.62332E-002	1.98979E-002	5.46387E-002	8.07421E-002	3.93080E+004	1.27847E+002	3.13087E+002	1.09007E-002	1.09007E-002	2.15847E+005	4.20000E+001	2.20000E+001	0.00000E+000	1.54188E+002	9.79063E+001	2.57141E+002	1.00000E+002	5.94118E-001	4.84716E-002	0.00000E+000	2.28256E+002	3.87224E+000	8.48319E-001	1.55329E+002	8.21684E+001	2.48106E+002	2.24783E+002	5.80908E-001	8.89264E-001	-1.01430E-001	-6.29892E+001	-8.65490E+001	-7.73027E-002	-6.64621E+001	-1.16963E+002
1.17338E+002	4.58255E+002	1.27876E+002	3.13156E+002	1.29697E+000	1.54492E+000	5.58400E+003	4.61478E+002	1.00000E+000	1.30800E+003	1.90000E+001	1.86130E+005	2.00370E+000	2.14069E+001	1.73562E-002	2.06744E-002	5.97236E-002	8.35799E-002	3.93080E+004	1.27848E+002	3.13086E+002	1.09007E-002	1.09007E-002	2.15847E+005	4.20000E+001	2.30000E+001	0.00000E+000	1.42398E+002	8.75190E+001	2.39021E+002	1.00000E+002	5.47014E-001	4.78977E-002	0.00000E+000	2.27829E+002	3.69525E+000	8.69150E-001	1.55329E+002	8.21684E+001	2.48106E+002	2.24787E+002	5.80908E-001	8.89264E-001	-8.72492E-002	-6.34162E+001	-1.03088E+002	-7.73027E-002	-6.64590E+001	-1.16975E+002
1.21380E+002	4.88947E+002	1.27850E+002	3.13142E+002	1.19844E+000	1.45558E+000	5.24600E+003	3.83549E+002	1.00000E+000	1.30900E+003	1.70000E+001	1.86272E+005	1.74443E+000	2.21121E+001	1.65464E-002	2.00965E-002	5.17555E-002	7.49451E-002	3.93080E+004	1.27848E+002	3.13086E+002	1.09007E-002	1.09007E-002	2.15847E+005	4.20000E+001	2.40000E+001	0.00000E+000	1.45303E+002	8.75492E+001	2.69995E+002	1.00000E+002	5.85830E-001	4.51888E-002	0.00000E+000	2.29031E+002	3.40441E+000	9.73320E-001	1.55329E+002	8.21684E+001	2.48106E+002	2.24771E+002	5.80908E-001	8.89264E-001	-9.68844E-002	-6.22141E+001	-9.10321E+001	-7.73027E-002	-6.64748E+001	-1.16987E+002
1.24601E+002	4.86540E+002	1.27780E+002	3.13109E+002	1.22895E+000	1.38338E+000	5.10800E+003	5.26254E+002	1.00000E+000	1.31000E+003	2.00000E+001	1.86418E+005	1.70010E+000	2.20577E+001	1.71952E-002	1.93560E-002	5.06591E-002	6.33223E-002	3.93080E+004	1.27847E+002	3.13085E+002	1.09007E-002	1.09007E-002	2.15847E+005	4.20000E+001	2.50000E+001	0.00000E+000	1.39574E+002	9.58863E+001	2.65322E+002	1.00000E+002	5.83481E-001	3.85662E-002	0.00000E+000	2.31222E+002	3.58375E+000	9.37019E-001	1.55329E+002	8.21684E+001	2.48106E+002	2.24767E+002	5.80908E-001	8.89264E-001	-5.91161E-002	-6.00234E+001	-1.29552E+002	-7.73027E-002	-6.64790E+001	-1.16980E+002
1.12237E+002	4.00446E+002	1.27891E+002	3.13018E+002	1.32987E+000	1.49990E+000	4.84700E+003	1.80129E+002	1.00000E+000	1.31100E+003	3.00000E+001	1.86566E+005	1.99467E+000	2.00111E+001	1.91018E-002	2.15440E-002	6.47187E-002	8.14827E-002	3.93080E+004	1.27847E+002	3.13085E+002	1.09007E-002	1.09007E-002	2.15847E+005	4.20000E+001	2.60000E+001	0.00000E+000	1.25873E+002	6.74539E+001	2.09151E+002	1.00000E+002	4.69385E-001	3.05979E-002	0.00000E+000	2.25709E+002	3.74850E+000	9.19640E-001	1.55329E+002	8.21684E+001	2.48106E+002	2.24758E+002	5.80908E-001	8.89264E-001	-6.00849E-002	-6.55366E+001	-1.34094E+002	-7.73027E-002	-6.64880E+001	-1.17008E+002
1.27387E+002	4.77763E+002	1.27867E+002	3.13073E+002	1.23863E+000	1.42254E+000	5.17600E+003	4.65631E+002	1.00000E+000	1.31200E+003	2.00000E+001	1.86704E+005	1.76200E+000	2.18578E+001	1.72165E-002	1.97728E-002	6.05323E-002	7.89757E-002	3.93080E+004	1.27846E+002	3.13085E+002	1.09007E-002	1.09007E-002	2.15847E+005	4.20000E+001	2.70000E+001	0.00000E+000	1.47476E+002	8.26405E+001	2.60272E+002	1.00000E+002	5.71560E-001	4.82170E-002	0.00000E+000	2.27351E+002	3.48874E+000	9.56193E-001	1.55329E+002	8.21684E+001	2.48106E+002	2.24789E+002	5.80908E-001	8.89264E-001	-6.91086E-002	-6.38950E+001	-1.23101E+002	-7.73027E-002	-6.64570E+001	-1.16973E+002
1.25741E+002	4.61523E+002	1.27834E+002	3.13110E+002	1.21982E+000	1.43611E+000	4.97400E+003	3.94498E+002	1.00000E+000	1.31300E+003	1.80000E+001	1.86837E+005	1.75180E+000	2.14831E+001	1.72959E-002	2.03626E-002	5.42937E-002	7.40696E-002	3.93080E+004	1.27846E+002	3.13084E+002	1.09007E-002	1.09007E-002	2.15847E+005	4.20000E+001	2.80000E+001	0.00000E+000	1.46622E+002	8.96680E+001	2.38216E+002	1.00000E+002	5.53717E-001	4.42689E-002	0.00000E+000	2.27208E+002	4.04658E+000	8.40951E-001	1.55329E+002	8.21684E+001	2.48106E+002	2.24788E+002	5.80908E-001	8.89264E-001	-8.14342E-002	-6.40376E+001	-1.10084E+002	-7.73027E-002	-6.64580E+001	-1.16968E+002
1.21470E+002	4.81082E+002	1.27788E+002	3.13165E+002	1.22130E+000	1.38899E+000	5.04300E+003	3.74552E+002	1.00000E+000	1.31400E+003	1.80000E+001	1.86970E+005	1.69637E+000	2.19336E+001	1.71980E-002	1.95594E-002	4.61600E-002	5.86564E-002	3.93080E+004	1.27845E+002	3.13084E+002	1.09007E-002	1.09007E-002	2.15847E+005	4.20000E+001	2.90000E+001	0.00000E+000	1.60394E+002	8.67349E+001	2.49598E+002	1.00000E+002	5.79770E-001	3.49931E-002	0.00000E+000	2.24561E+002	3.94741E+000	8.56159E-001	1.55329E+002	8.21684E+001	2.48106E+002	2.24825E+002	5.80908E-001	8.89264E-001	-6.42432E-002	-6.66843E+001	-1.30943E+002	-7.73027E-002	-6.64201E+001	-1.16922E+002
1.12258E+002	4.31158E+002	1.27863E+002	3.13046E+002	1.27605E+000	1.42937E+000	4.82300E+003	2.62350E+002	1.00000E+000	1.31500E+003	2.80000E+001	1.87116E+005	1.82395E+000	2.07643E+001	1.83742E-002	2.05820E-002	5.07197E-002	6.27002E-002	3.93080E+004	1.27844E+002	3.13083E+002	1.09007E-002	1.09007E-002	2.15847E+005	4.20000E+001	3.00000E+001	0.00000E+000	1.46842E+002	8.07132E+001	2.18906E+002	1.00000E+002	5.21390E-001	3.26686E-002	0.00000E+000	2.23834E+002	4.26499E+000	8.10278E-001	1.55329E+002	8.21684E+001	2.48106E+002	2.24805E+002	5.80908E-001	8.89264E-001	-5.66725E-002	-6.74118E+001	-1.39443E+002	-7.73027E-002	-6.64402E+001	-1.16956E+002
1.14255E+002	5.12587E+002	1.27877E+002	3.13072E+002	1.29984E+000	1.46264E+000	5.95800E+003	3.80401E+002	1.00000E+000	1.31600E+003	1.70000E+001	1.87237E+005	1.90119E+000	2.26404E+001	1.68398E-002	1.89490E-002	5.35638E-002	6.70453E-002	3.93080E+004	1.27844E+002	3.13083E+002	1.09007E-002	1.09007E-002	2.15847E+005	4.20000E+001	3.10000E+001	0.00000E+000	1.67971E+002	8.49701E+001	2.72544E+002	1.00000E+002	6.12933E-001	3.16480E-002	0.00000E+000	2.24585E+002	3.37132E+000	9.22275E-001	1.55329E+002	8.21684E+001	2.48106E+002	2.24816E+002	5.80908E-001	8.89264E-001	-5.89339E-002	-6.66606E+001	-1.36391E+002	-7.73027E-002	-6.64299E+001	-1.16947E+002
1.17103E+002	5.19407E+002	1.27840E+002	3.12966E+002	1.24195E+000	1.48631E+000	5.86000E+003	2.12391E+002	1.00000E+000	1.31700E+003	1.50000E+001	1.87365E+005	1.84592E+000	2.27905E+001	1.62239E-002	1.94161E-002	5.45001E-002	7.69009E-002	3.93080E+004	1.27844E+002	3.13084E+002	1.09007E-002	1.09007E-002	2.15847E+005	4.20000E+001	3.20000E+001	0.00000E+000	1.63334E+002	8.51058E+001	2.80891E+002	1.00000E+002	6.17028E-001	1.87357E-002	0.00000E+000	2.26046E+002	3.25640E+000	9.62775E-001	1.55329E+002	8.21684E+001	2.48106E+002	2.24796E+002	5.80908E-001	8.89264E-001	-8.95668E-002	-6.51999E+001	-1.02292E+002	-7.73027E-002	-6.64492E+001	-1.16962E+002
1.20078E+002	5.01104E+002	1.27877E+002	3.13004E+002	1.23909E+000	1.41915E+000	5.40900E+003	4.12859E+002	1.00000E+000	1.31800E+003	1.70000E+001	1.87507E+005	1.75846E+000	2.23854E+001	1.68479E-002	1.92961E-002	5.57733E-002	7.22800E-002	3.93080E+004	1.27844E+002	3.13084E+002	1.09007E-002	1.09007E-002	2.15847E+005	4.20000E+001	3.30000E+001	0.00000E+000	1.61019E+002	9.40450E+001	2.50058E+002	1.00000E+002	5.89692E-001	3.07730E-002	0.00000E+000	2.25637E+002	3.97932E+000	8.20056E-001	1.55329E+002	8.21684E+001	2.48106E+002	2.24787E+002	5.80908E-001	8.89264E-001	-6.77358E-002	-6.56089E+001	-1.26254E+002	-7.73027E-002	-6.64582E+001	-1.16977E+002
1.17636E+002	4.59410E+002	1.27815E+002	3.13115E+002	1.22666E+000	1.47503E+000	5.09900E+003	3.17083E+002	1.00000E+000	1.31900E+003	2.30000E+001	1.87652E+005	1.80937E+000	2.14339E+001	1.71784E-002	2.06566E-002	4.95866E-002	7.02227E-002	3.93080E+004	1.27844E+002	3.13083E+002	1.09007E-002	1.09007E-002	2.15847E+005	4.20000E+001	3.40000E+001	0.00000E+000	1.42992E+002	7.84165E+001	2.45065E+002	1.00000E+002	5.43847E-001	3.04755E-002	0.00000E+000	2.26547E+002	3.58221E+000	9.38248E-001	1.55329E+002	8.21684E+001	2.48106E+002	2.24756E+002	5.80908E-001	8.89264E-001	-9.19329E-002	-6.46985E+001	-9.91317E+001	-7.73027E-002	-6.64900E+001	-1.16997E+002
1.17255E+002	4.62577E+002	1.27789E+002	3.13057E+002	1.24522E+000	1.43923E+000	5.09100E+003	5.29893E+002	1.00000E+000	1.32000E+003	2.20000E+001	1.87775E+005	1.79215E+000	2.15076E+001	1.74519E-002	2.01710E-002	6.23059E-002	8.23236E-002	3.93080E+004	1.27844E+002	3.13084E+002	1.09007E-002	1.09007E-002	2.15847E+005	4.20000E+001	3.50000E+001	0.00000E+000	1.37571E+002	8.84483E+001	2.45563E+002	1.00000E+002	5.49764E-001	6.33624E-002	0.00000E+000	2.29417E+002	3.70913E+000	9.06855E-001	1.55329E+002	8.21684E+001	2.48106E+002	2.24747E+002	5.80908E-001	8.89264E-001	-7.22718E-002	-6.18288E+001	-1.17692E+002	-7.73027E-002	-6.64980E+001	-1.17002E+002
1.28726E+002	4.72654E+002	1.27892E+002	3.13086E+002	1.16580E+000	1.38574E+000	4.71800E+003	4.71615E+002	1.00000E+000	1.32100E+003	2.10000E+001	1.87908E+005	1.61549E+000	2.17406E+001	1.69724E-002	2.01744E-002	5.43066E-002	7.55019E-002	3.93080E+004	1.27844E+002	3.13084E+002	1.09007E-002	1.09007E-002	2.15847E+005	4.20000E+001	3.60000E+001	0.00000E+000	1.39175E+002	9.08547E+001	2.55540E+002	1.00000E+002	5.65904E-001	5.92683E-002	0.00000E+000	2.30042E+002	3.76993E+000	9.26828E-001	1.55329E+002	8.21684E+001	2.48106E+002	2.24779E+002	5.80908E-001	8.89264E-001	-8.61988E-002	-6.12033E+001	-1.02040E+002	-7.73027E-002	-6.64668E+001	-1.16986E+002
1.22816E+002	4.92576E+002	1.27870E+002	3.13027E+002	1.28532E+000	1.39019E+000	5.40200E+003	4.74691E+002	1.00000E+000	1.32200E+003	2.00000E+001	1.88040E+005	1.78683E+000	2.21941E+001	1.74877E-002	1.89146E-002	6.32568E-002	7.35467E-002	3.93080E+004	1.27844E+002	3.13084E+002	1.09007E-002	1.09007E-002	2.15847E+005	4.20000E+001	3.70000E+001	0.00000E+000	1.65885E+002	8.64732E+001	2.42639E+002	1.00000E+002	5.78133E-001	3.76888E-002	0.00000E+000	2.22582E+002	3.99734E+000	8.16888E-001	1.55329E+002	8.21684E+001	2.48106E+002	2.24765E+002	5.80908E-001	8.89264E-001	-3.91958E-002	2.22582E+002	1.33130E+002	-7.73027E-002	-6.64809E+001	-1.16998E+002
1.19974E+002	5.01921E+002	1.27787E+002	3.13103E+002	1.19335E+000	1.46122E+000	5.38000E+003	4.61118E+002	1.00000E+000	1.32300E+003	1.60000E+001	1.88181E+005	1.74374E+000	2.24036E+001	1.62696E-002	1.99216E-002	5.64317E-002	8.33053E-002	3.93080E+004	1.27844E+002	3.13083E+002	1.09007E-002	1.09007E-002	2.15847E+005	4.20000E+001	3.80000E+001	0.00000E+000	1.84175E+002	6.90636E+001	2.57230E+002	1.00000E+002	5.96150E-001	4.75317E-002	0.00000E+000	2.17736E+002	3.58842E+000	9.11836E-001	1.55329E+002	8.21684E+001	2.48106E+002	2.24744E+002	5.80908E-001	8.89264E-001	-1.00910E-001	-7.35095E+001	-9.76759E+001	-7.73027E-002	-6.65019E+001	-1.17004E+002
1.08680E+002	4.99498E+002	1.27838E+002	3.12927E+002	1.28324E+000	1.46131E+000	5.73300E+003	2.86028E+002	1.00000E+000	1.32400E+003	1.80000E+001	1.88316E+005	1.87522E+000	2.23494E+001	1.69479E-002	1.92998E-002	5.84465E-002	7.49889E-002	3.93080E+004	1.27844E+002	3.13083E+002	1.09007E-002	1.09007E-002	2.15847E+005	4.20000E+001	3.90000E+001	0.00000E+000	1.95619E+002	6.28531E+001	2.62557E+002	1.00000E+002	6.08630E-001	2.40308E-002	0.00000E+000	2.15354E+002	3.38742E+000	9.35731E-001	1.55329E+002	8.21684E+001	2.48106E+002	2.24716E+002	5.80908E-001	8.89264E-001	-6.48831E-002	-7.58911E+001	-1.39499E+002	-7.73027E-002	-6.65295E+001	-1.17043E+002
1.06061E+002	4.66606E+002	1.27801E+002	3.12990E+002	1.29796E+000	1.56889E+000	5.74700E+003	2.10435E+002	1.00000E+000	1.32500E+003	2.00000E+001	1.88452E+005	2.03635E+000	2.16011E+001	1.71214E-002	2.06953E-002	5.66669E-002	8.14812E-002	3.93080E+004	1.27843E+002	3.13084E+002	1.09007E-002	1.09007E-002	2.15847E+005	4.20000E+001	4.00000E+001	0.00000E+000	1.98020E+002	6.87200E+001	2.33762E+002	1.00000E+002	5.85651E-001	1.69059E-002	0.00000E+000	2.11279E+002	3.89264E+000	8.13292E-001	1.55329E+002	8.21684E+001	2.48106E+002	2.24691E+002	5.80908E-001	8.89264E-001	-9.45047E-002	-7.99663E+001	-1.11492E+002	-7.73027E-002	-6.65547E+001	-1.17061E+002
1.16607E+002	4.63914E+002	1.27835E+002	3.13092E+002	1.25919E+000	1.55053E+000	5.50800E+003	3.93379E+002	1.00000E+000	1.32600E+003	2.10000E+001	1.88585E+005	1.95242E+000	2.15387E+001	1.69666E-002	2.08922E-002	6.27596E-002	9.38550E-002	3.93080E+004	1.27843E+002	3.13085E+002	1.09007E-002	1.09007E-002	2.15847E+005	4.20000E+001	4.10000E+001	0.00000E+000	1.93275E+002	6.06699E+001	2.23606E+002	1.00000E+002	5.58854E-001	4.64097E-002	0.00000E+000	2.09762E+002	3.86465E+000	8.36766E-001	1.55329E+002	8.21684E+001	2.48106E+002	2.24673E+002	5.80908E-001	8.89264E-001	-1.03690E-001	-8.14831E+001	-1.02411E+002	-7.73027E-002	-6.65725E+001	-1.17083E+002
1.18044E+002	5.31224E+002	1.27829E+002	3.12932E+002	1.24982E+000	1.46298E+000	5.95200E+003	3.57563E+002	1.00000E+000	1.32700E+003	1.40000E+001	1.88719E+005	1.82847E+000	2.30483E+001	1.62001E-002	1.89630E-002	5.58085E-002	7.55058E-002	3.93080E+004	1.27843E+002	3.13085E+002	1.09007E-002	1.09007E-002	2.15847E+005	4.20000E+001	4.20000E+001	0.00000E+000	2.14174E+002	7.03136E+001	2.63669E+002	1.00000E+002	6.41027E-001	2.47337E-002	0.00000E+000	2.12495E+002	3.60083E+000	8.63926E-001	1.55329E+002	8.21684E+001	2.48106E+002	2.24686E+002	5.80908E-001	8.89264E-001	-7.85752E-002	-7.87507E+001	-1.27894E+002	-7.73027E-002	-6.65591E+001	-1.17071E+002
1.08303E+002	3.38317E+002	1.27916E+002	3.12858E+002	1.26570E+000	1.45296E+000	3.81600E+003	2.40996E+002	1.00000E+000	1.47400E+003	4.30000E+001	2.08562E+005	1.83901E+000	1.83934E+001	2.04893E-002	2.35206E-002	5.75732E-002	7.45798E-002	4.46260E+004	1.27830E+002	3.13073E+002	6.35469E-003	6.35469E-003	5.52906E+005	1.12000E+002	1.00000E+000	0.00000E+000	1.36941E+002	5.12935E+001	1.60889E+002	1.00000E+002	4.08590E-001	3.61654E-002	0.00000E+000	2.11170E+002	4.98197E+000	7.79842E-001	1.63111E+002	6.84910E+001	2.36077E+002	2.19186E+002	3.59454E-001	8.97929E-001	-6.88763E-002	-8.00754E+001	-1.39536E+002	-8.13892E-002	-7.20595E+001	-1.18172E+002
1.26422E+002	4.85365E+002	1.27682E+002	3.13075E+002	1.20492E+000	1.50019E+000	5.37300E+003	2.54730E+002	1.00000E+000	1.47500E+003	2.20000E+001	2.08674E+005	1.80761E+000	2.20310E+001	1.64380E-002	2.04663E-002	5.16041E-002	7.83911E-002	4.46260E+004	1.27830E+002	3.13073E+002	6.35469E-003	6.35469E-003	5.52906E+005	1.12000E+002	2.00000E+000	0.00000E+000	2.04294E+002	6.15642E+001	2.66186E+002	1.00000E+002	6.21669E-001	2.67155E-002	0.00000E+000	2.13454E+002	3.50170E+000	9.35026E-001	1.63111E+002	6.84910E+001	2.36077E+002	2.19244E+002	3.59454E-001	8.97929E-001	-1.09153E-001	-7.77920E+001	-9.22175E+001	-8.13892E-002	-7.20012E+001	-1.18073E+002
1.23460E+002	5.19468E+002	1.27767E+002	3.13109E+002	1.21534E+000	1.50071E+000	5.80200E+003	5.96112E+002	1.00000E+000	1.47600E+003	1.70000E+001	2.08816E+005	1.82387E+000	2.27918E+001	1.59554E-002	1.97019E-002	5.99813E-002	9.02224E-002	4.46260E+004	1.27831E+002	3.13073E+002	6.35469E-003	6.35469E-003	5.52906E+005	1.12000E+002	3.00000E+000	0.00000E+000	2.27450E+002	7.52732E+001	2.50388E+002	1.00000E+002	6.47723E-001	6.16160E-002	0.00000E+000	2.07605E+002	4.01759E+000	7.84254E-001	1.63111E+002	6.84910E+001	2.36077E+002	2.19313E+002	3.59454E-001	8.97929E-001	-1.05068E-001	-8.36401E+001	-1.02935E+002	-8.13892E-002	-7.19321E+001	-1.18017E+002
1.10125E+002	4.63376E+002	1.27853E+002	3.13100E+002	1.24417E+000	1.45334E+000	5.14200E+003	3.26962E+002	1.00000E+000	1.47700E+003	2.30000E+001	2.08965E+005	1.80821E+000	2.15262E+001	1.73506E-002	2.02676E-002	5.56226E-002	7.48030E-002	4.46260E+004	1.27831E+002	3.13074E+002	6.35469E-003	6.35469E-003	5.52906E+005	1.12000E+002	4.00000E+000	0.00000E+000	1.73671E+002	6.52994E+001	2.41767E+002	1.00000E+002	5.61454E-001	4.07078E-002	0.00000E+000	2.17235E+002	3.68523E+000	9.08199E-001	1.63111E+002	6.84910E+001	2.36077E+002	2.19347E+002	3.59454E-001	8.97929E-001	-7.75422E-002	-7.40110E+001	-1.24267E+002	-8.13892E-002	-7.18987E+001	-1.17998E+002
1.13461E+002	4.10117E+002	1.27830E+002	3.13026E+002	1.27785E+000	1.47193E+000	4.70800E+003	2.19777E+002	1.00000E+000	1.47800E+003	3.10000E+001	2.09103E+005	1.88090E+000	2.02514E+001	1.86235E-002	2.14520E-002	6.21954E-002	8.15155E-002	4.46260E+004	1.27831E+002	3.13075E+002	6.35469E-003	6.35469E-003	5.52906E+005	1.12000E+002	5.00000E+000	0.00000E+000	1.37411E+002	5.66140E+001	2.22954E+002	1.00000E+002	4.86159E-001	3.27425E-002	0.00000E+000	2.22055E+002	3.48819E+000	1.00275E+000	1.63111E+002	6.84910E+001	2.36077E+002	2.19396E+002	3.59454E-001	8.97929E-001	-7.05804E-002	-6.91902E+001	-1.26845E+002	-8.13892E-002	-7.18491E+001	-1.17946E+002
1.12829E+002	4.24369E+002	1.27826E+002	3.13051E+002	1.24893E+000	1.45435E+000	4.72500E+003	3.46058E+002	1.00000E+000	1.47900E+003	2.80000E+001	2.09233E+005	1.81638E+000	2.06002E+001	1.81693E-002	2.11577E-002	5.98126E-002	8.00160E-002	4.46260E+004	1.27831E+002	3.13074E+002	6.35469E-003	6.35469E-003	5.52906E+005	1.12000E+002	6.00000E+000	0.00000E+000	1.69858E+002	6.69780E+001	2.00704E+002	1.00000E+002	5.12074E-001	4.30952E-002	0.00000E+000	2.12085E+002	4.57665E+000	7.62891E-001	1.63111E+002	6.84910E+001	2.36077E+002	2.19449E+002	3.59454E-001	8.97929E-001	-7.59874E-002	-7.91601E+001	-1.31079E+002	-8.13892E-002	-7.17961E+001	-1.17892E+002
1.17257E+002	3.79775E+002	1.27790E+002	3.12953E+002	1.19553E+000	1.42764E+000	3.99000E+003	2.57243E+002	1.00000E+000	1.48000E+003	3.90000E+001	2.09377E+005	1.70679E+000	1.94878E+001	1.89266E-002	2.26013E-002	5.06618E-002	7.05532E-002	4.46260E+004	1.27832E+002	3.13074E+002	6.35469E-003	6.35469E-003	5.52906E+005	1.12000E+002	7.00000E+000	0.00000E+000	1.50071E+002	4.25477E+001	2.00256E+002	1.00000E+002	4.58880E-001	3.31855E-002	0.00000E+000	2.14144E+002	3.90766E+000	9.72317E-001	1.63111E+002	6.84910E+001	2.36077E+002	2.19483E+002	3.59454E-001	8.97929E-001	-8.84854E-002	-7.71018E+001	-1.15391E+002	-8.13892E-002	-7.17624E+001	-1.17854E+002
1.20338E+002	4.51541E+002	1.27819E+002	3.13117E+002	1.18539E+000	1.46963E+000	4.83300E+003	5.19422E+002	1.00000E+000	1.48100E+003	2.40000E+001	2.09499E+005	1.74208E+000	2.12495E+001	1.70511E-002	2.11397E-002	5.96795E-002	9.02719E-002	4.46260E+004	1.27832E+002	3.13074E+002	6.35469E-003	6.35469E-003	5.52906E+005	1.12000E+002	8.00000E+000	0.00000E+000	1.68630E+002	5.89244E+001	2.48523E+002	1.00000E+002	5.55550E-001	6.50106E-002	0.00000E+000	2.18529E+002	3.52005E+000	9.80740E-001	1.63111E+002	6.84910E+001	2.36077E+002	2.19586E+002	3.59454E-001	8.97929E-001	-1.07056E-001	-7.27163E+001	-8.96659E+001	-8.13892E-002	-7.16599E+001	-1.17753E+002
1.17567E+002	4.56137E+002	1.27848E+002	3.13096E+002	1.23243E+000	1.56719E+000	5.35400E+003	4.43428E+002	1.00000E+000	1.48200E+003	2.10000E+001	2.09630E+005	1.93144E+000	2.13574E+001	1.68431E-002	2.14181E-002	6.11674E-002	9.73273E-002	4.46260E+004	1.27831E+002	3.13075E+002	6.35469E-003	6.35469E-003	5.52906E+005	1.12000E+002	9.00000E+000	0.00000E+000	1.69779E+002	7.25515E+001	2.35688E+002	1.00000E+002	5.58428E-001	6.37879E-002	0.00000E+000	2.18612E+002	3.83112E+000	8.56143E-001	1.63111E+002	6.84910E+001	2.36077E+002	2.19625E+002	3.59454E-001	8.97929E-001	-1.19573E-001	-7.26335E+001	-7.43451E+001	-8.13892E-002	-7.16208E+001	-1.17719E+002
1.14442E+002	4.17540E+002	1.27851E+002	3.13056E+002	1.29183E+000	1.49963E+000	4.93100E+003	3.13803E+002	1.00000E+000	1.48300E+003	3.00000E+001	2.09767E+005	1.93726E+000	2.04338E+001	1.83966E-002	2.13558E-002	5.80318E-002	7.70835E-002	4.46260E+004	1.27832E+002	3.13074E+002	6.35469E-003	6.35469E-003	5.52906E+005	1.12000E+002	1.00000E+001	0.00000E+000	1.62445E+002	6.53953E+001	2.11523E+002	1.00000E+002	5.13616E-001	4.54301E-002	0.00000E+000	2.16065E+002	4.12579E+000	8.28393E-001	1.63111E+002	6.84910E+001	2.36077E+002	2.19675E+002	3.59454E-001	8.97929E-001	-7.44389E-002	-7.51806E+001	-1.28755E+002	-8.13892E-002	-7.15700E+001	-1.17669E+002
1.14690E+002	4.67671E+002	1.27827E+002	3.13105E+002	1.28288E+000	1.45659E+000	5.35500E+003	4.33963E+002	1.00000E+000	1.48400E+003	2.00000E+001	2.09900E+005	1.86862E+000	2.16257E+001	1.75309E-002	1.99047E-002	6.04536E-002	7.71223E-002	4.46260E+004	1.27832E+002	3.13075E+002	6.35469E-003	6.35469E-003	5.52906E+005	1.12000E+002	1.10000E+001	0.00000E+000	1.75542E+002	6.32684E+001	2.44221E+002	1.00000E+002	5.64098E-001	5.82123E-002	0.00000E+000	2.17244E+002	3.55220E+000	9.23282E-001	1.63111E+002	6.84910E+001	2.36077E+002	2.19717E+002	3.59454E-001	8.97929E-001	-6.34097E-002	-7.40012E+001	-1.39128E+002	-8.13892E-002	-7.15288E+001	-1.17623E+002
1.20140E+002	3.90709E+002	1.27818E+002	3.13145E+002	1.23234E+000	1.36513E+000	4.06400E+003	4.72593E+002	1.00000E+000	1.48500E+003	3.30000E+001	2.10048E+005	1.68231E+000	1.97664E+001	1.93310E-002	2.14140E-002	5.84143E-002	7.08709E-002	4.46260E+004	1.27832E+002	3.13075E+002	6.35469E-003	6.35469E-003	5.52906E+005	1.12000E+002	1.20000E+001	0.00000E+000	1.34540E+002	5.51132E+001	2.14082E+002	1.00000E+002	4.70824E-001	8.06312E-002	0.00000E+000	2.21953E+002	3.81029E+000	9.88044E-001	1.63111E+002	6.84910E+001	2.36077E+002	2.19804E+002	3.59454E-001	8.97929E-001	-5.11237E-002	2.21953E+002	1.44332E+002	-8.13892E-002	-7.14411E+001	-1.17534E+002
1.14082E+002	4.32521E+002	1.27812E+002	3.13021E+002	1.29876E+000	1.41227E+000	4.86700E+003	3.75596E+002	1.00000E+000	1.48600E+003	3.00000E+001	2.10176E+005	1.83421E+000	2.07971E+001	1.86165E-002	2.02436E-002	6.58203E-002	7.72982E-002	4.46260E+004	1.27832E+002	3.13075E+002	6.35469E-003	6.35469E-003	5.52906E+005	1.12000E+002	1.30000E+001	0.00000E+000	1.50981E+002	7.51657E+001	2.18193E+002	1.00000E+002	5.18990E-001	5.35588E-002	0.00000E+000	2.21744E+002	4.16295E+000	8.26380E-001	1.63111E+002	6.84910E+001	2.36077E+002	2.19872E+002	3.59454E-001	8.97929E-001	-4.18695E-002	2.21744E+002	1.34927E+002	-8.13892E-002	-7.13730E+001	-1.17467E+002
1.02779E+002	3.84898E+002	1.27846E+002	3.12993E+002	1.33698E+000	1.52182E+000	4.74800E+003	3.25022E+002	1.00000E+000	1.48700E+003	3.30000E+001	2.10309E+005	2.03464E+000	1.96188E+001	1.94031E-002	2.20855E-002	6.65402E-002	8.52919E-002	4.46260E+004	1.27832E+002	3.13075E+002	6.35469E-003	6.35469E-003	5.52906E+005	1.12000E+002	1.40000E+001	0.00000E+000	1.40530E+002	7.06059E+001	2.03164E+002	1.00000E+002	4.83912E-001	4.68426E-002	0.00000E+000	2.21910E+002	4.23346E+000	8.22735E-001	1.63111E+002	6.84910E+001	2.36077E+002	2.19907E+002	3.59454E-001	8.97929E-001	-6.46545E-002	-6.93357E+001	-1.33181E+002	-8.13892E-002	-7.13386E+001	-1.17438E+002
1.11242E+002	3.94447E+002	1.27890E+002	3.13169E+002	1.26716E+000	1.61739E+000	4.88700E+003	3.48656E+002	1.00000E+000	1.48800E+003	3.30000E+001	2.10456E+005	2.04949E+000	1.98607E+001	1.81263E-002	2.31363E-002	6.09062E-002	9.73548E-002	4.46260E+004	1.27831E+002	3.13075E+002	6.35469E-003	6.35469E-003	5.52906E+005	1.12000E+002	1.50000E+001	0.00000E+000	1.47166E+002	5.70325E+001	2.04902E+002	1.00000E+002	4.77814E-001	4.34671E-002	0.00000E+000	2.18132E+002	3.82763E+000	8.96932E-001	1.63111E+002	6.84910E+001	2.36077E+002	2.19991E+002	3.59454E-001	8.97929E-001	-1.21418E-001	-7.31140E+001	-7.25192E+001	-8.13892E-002	-7.12544E+001	-1.17358E+002
1.18131E+002	4.62270E+002	1.27785E+002	3.13096E+002	1.26174E+000	1.53456E+000	5.45400E+003	2.48913E+002	1.00000E+000	1.48900E+003	1.80000E+001	2.10569E+005	1.93621E+000	2.15005E+001	1.70848E-002	2.07791E-002	5.60822E-002	8.15797E-002	4.46260E+004	1.27831E+002	3.13075E+002	6.35469E-003	6.35469E-003	5.52906E+005	1.12000E+002	1.60000E+001	0.00000E+000	1.67421E+002	6.04704E+001	2.53352E+002	1.00000E+002	5.61429E-001	2.99779E-002	0.00000E+000	2.19924E+002	3.27950E+000	9.90937E-001	1.63111E+002	6.84910E+001	2.36077E+002	2.20027E+002	3.59454E-001	8.97929E-001	-9.75670E-002	-7.13220E+001	-9.93478E+001	-8.13892E-002	-7.12190E+001	-1.17307E+002
1.18348E+002	4.46927E+002	1.27854E+002	3.13094E+002	1.18482E+000	1.45706E+000	4.74200E+003	3.34660E+002	1.00000E+000	1.49000E+003	2.20000E+001	2.10713E+005	1.72636E+000	2.11406E+001	1.72057E-002	2.11591E-002	5.11473E-002	7.56979E-002	4.46260E+004	1.27831E+002	3.13075E+002	6.35469E-003	6.35469E-003	5.52906E+005	1.12000E+002	1.70000E+001	0.00000E+000	1.53853E+002	6.83296E+001	2.34410E+002	1.00000E+002	5.32833E-001	3.45035E-002	0.00000E+000	2.21984E+002	3.79006E+000	9.19569E-001	1.63111E+002	6.84910E+001	2.36077E+002	2.20098E+002	3.59454E-001	8.97929E-001	-1.03050E-001	-6.92614E+001	-9.09426E+001	-8.13892E-002	-7.11474E+001	-1.17247E+002
1.19391E+002	4.77985E+002	1.27821E+002	3.13101E+002	1.23691E+000	1.37464E+000	5.01800E+003	2.97954E+002	1.00000E+000	1.49100E+003	2.00000E+001	2.10843E+005	1.70030E+000	2.18629E+001	1.74611E-002	1.94054E-002	4.86586E-002	5.92776E-002	4.46260E+004	1.27831E+002	3.13074E+002	6.35469E-003	6.35469E-003	5.52906E+005	1.12000E+002	1.80000E+001	0.00000E+000	1.75857E+002	7.09913E+001	2.54706E+002	1.00000E+002	5.85555E-001	2.85335E-002	0.00000E+000	2.19762E+002	3.70760E+000	9.13804E-001	1.63111E+002	6.84910E+001	2.36077E+002	2.20116E+002	3.59454E-001	8.97929E-001	-5.27391E-002	2.19762E+002	1.43762E+002	-8.13892E-002	-7.11291E+001	-1.17223E+002
1.15335E+002	3.88926E+002	1.27793E+002	3.13121E+002	1.30592E+000	1.43324E+000	4.46700E+003	3.99743E+002	1.00000E+000	1.49200E+003	3.00000E+001	2.10996E+005	1.87169E+000	1.97212E+001	1.95393E-002	2.14442E-002	5.81467E-002	6.92952E-002	4.46260E+004	1.27831E+002	3.13074E+002	6.35469E-003	6.35469E-003	5.52906E+005	1.12000E+002	1.90000E+001	0.00000E+000	1.28705E+002	6.23866E+001	2.08403E+002	1.00000E+002	4.65944E-001	4.83018E-002	0.00000E+000	2.24393E+002	3.82841E+000	9.37960E-001	1.63111E+002	6.84910E+001	2.36077E+002	2.20192E+002	3.59454E-001	8.97929E-001	-4.64799E-002	2.24393E+002	1.42141E+002	-8.13892E-002	-7.10537E+001	-1.17143E+002
1.25842E+002	4.68740E+002	1.27851E+002	3.13083E+002	1.20230E+000	1.42408E+000	4.94100E+003	3.30839E+002	1.00000E+000	1.49300E+003	2.40000E+001	2.11125E+005	1.71217E+000	2.16504E+001	1.71043E-002	2.02594E-002	4.77528E-002	6.56141E-002	4.46260E+004	1.27830E+002	3.13074E+002	6.35469E-003	6.35469E-003	5.52906E+005	1.12000E+002	2.00000E+001	0.00000E+000	1.78475E+002	6.00807E+001	2.39343E+002	1.00000E+002	5.58295E-001	2.75458E-002	0.00000E+000	2.16096E+002	3.71570E+000	9.18890E-001	1.63111E+002	6.84910E+001	2.36077E+002	2.20216E+002	3.59454E-001	8.97929E-001	-8.44423E-002	-7.51491E+001	-1.17913E+002	-8.13892E-002	-7.10290E+001	-1.17128E+002
1.11747E+002	4.49651E+002	1.27851E+002	3.13087E+002	1.28834E+000	1.45953E+000	5.17600E+003	3.84539E+002	1.00000E+000	1.49400E+003	2.60000E+001	2.11271E+005	1.88037E+000	2.12050E+001	1.79075E-002	2.02869E-002	5.78445E-002	7.33707E-002	4.46260E+004	1.27830E+002	3.13074E+002	6.35469E-003	6.35469E-003	5.52906E+005	1.12000E+002	2.10000E+001	0.00000E+000	1.50389E+002	7.28320E+001	2.42492E+002	1.00000E+002	5.43202E-001	4.71785E-002	0.00000E+000	2.24403E+002	3.56944E+000	9.34575E-001	1.63111E+002	6.84910E+001	2.36077E+002	2.20296E+002	3.59454E-001	8.97929E-001	-6.22990E-002	-6.68427E+001	-1.33119E+002	-8.13892E-002	-7.09492E+001	-1.17048E+002
1.26549E+002	4.41307E+002	1.27923E+002	3.13042E+002	1.23784E+000	1.42873E+000	4.79100E+003	4.46239E+002	1.00000E+000	1.49500E+003	2.70000E+001	2.11411E+005	1.76855E+000	2.10073E+001	1.78835E-002	2.06413E-002	6.30898E-002	8.31137E-002	4.46260E+004	1.27830E+002	3.13074E+002	6.35469E-003	6.35469E-003	5.52906E+005	1.12000E+002	2.20000E+001	0.00000E+000	1.61052E+002	6.00781E+001	2.36594E+002	1.00000E+002	5.34215E-001	6.56078E-002	0.00000E+000	2.19712E+002	3.63084E+000	9.54972E-001	1.63111E+002	6.84910E+001	2.36077E+002	2.20347E+002	3.59454E-001	8.97929E-001	-7.15855E-002	-7.15334E+001	-1.28144E+002	-8.13892E-002	-7.08984E+001	-1.17009E+002
1.17695E+002	4.52065E+002	1.27858E+002	3.13089E+002	1.24201E+000	1.47668E+000	5.07800E+003	4.95794E+002	1.00000E+000	1.49600E+003	2.50000E+001	2.11536E+005	1.83405E+000	2.12618E+001	1.74292E-002	2.07225E-002	5.82567E-002	8.11561E-002	4.46260E+004	1.27830E+002	3.13073E+002	6.35469E-003	6.35469E-003	5.52906E+005	1.12000E+002	2.30000E+001	0.00000E+000	1.49255E+002	7.53544E+001	2.40740E+002	1.00000E+002	5.42827E-001	6.02605E-002	0.00000E+000	2.24963E+002	3.66982E+000	9.17742E-001	1.63111E+002	6.84910E+001	2.36077E+002	2.20371E+002	3.59454E-001	8.97929E-001	-8.63193E-002	-6.62829E+001	-1.06981E+002	-8.13892E-002	-7.08750E+001	-1.16975E+002
1.16593E+002	4.13574E+002	1.27735E+002	3.13129E+002	1.20778E+000	1.45347E+000	4.46700E+003	2.50915E+002	1.00000E+000	1.49700E+003	2.70000E+001	2.11684E+005	1.75548E+000	2.03365E+001	1.80709E-002	2.17470E-002	5.44766E-002	7.73950E-002	4.46260E+004	1.27830E+002	3.13072E+002	6.35469E-003	6.35469E-003	5.52906E+005	1.12000E+002	2.40000E+001	0.00000E+000	1.41321E+002	5.96676E+001	2.16790E+002	1.00000E+002	4.87448E-001	3.94520E-002	0.00000E+000	2.21969E+002	3.79915E+000	9.45186E-001	1.63111E+002	6.84910E+001	2.36077E+002	2.20416E+002	3.59454E-001	8.97929E-001	-9.23226E-002	-6.92766E+001	-1.03258E+002	-8.13892E-002	-7.08296E+001	-1.16909E+002
1.22214E+002	4.53190E+002	1.27810E+002	3.13038E+002	1.21502E+000	1.38131E+000	4.69300E+003	3.36008E+002	1.00000E+000	1.49800E+003	2.50000E+001	2.11818E+005	1.67833E+000	2.12883E+001	1.77362E-002	2.01635E-002	5.74205E-002	7.33198E-002	4.46260E+004	1.27829E+002	3.13072E+002	6.35469E-003	6.35469E-003	5.52906E+005	1.12000E+002	2.50000E+001	0.00000E+000	1.58234E+002	6.28176E+001	2.41958E+002	1.00000E+002	5.40179E-001	3.92048E-002	0.00000E+000	2.21372E+002	3.62793E+000	9.65666E-001	1.63111E+002	6.84910E+001	2.36077E+002	2.20441E+002	3.59454E-001	8.97929E-001	-6.40475E-002	-6.98735E+001	-1.34340E+002	-8.13892E-002	-7.08047E+001	-1.16898E+002
1.15916E+002	4.40570E+002	1.27829E+002	3.13083E+002	1.24374E+000	1.52878E+000	5.10700E+003	3.67090E+002	1.00000E+000	1.49900E+003	2.50000E+001	2.11948E+005	1.90140E+000	2.09898E+001	1.74039E-002	2.13925E-002	6.25335E-002	9.31121E-002	4.46260E+004	1.27829E+002	3.13074E+002	6.35469E-003	6.35469E-003	5.52906E+005	1.12000E+002	2.60000E+001	0.00000E+000	1.57305E+002	7.14266E+001	2.37386E+002	1.00000E+002	5.44037E-001	4.50503E-002	0.00000E+000	2.22356E+002	3.72147E+000	9.02432E-001	1.63111E+002	6.84910E+001	2.36077E+002	2.20473E+002	3.59454E-001	8.97929E-001	-1.02809E-001	-6.88896E+001	-9.08492E+001	-8.13892E-002	-7.07729E+001	-1.16868E+002
1.19665E+002	4.45667E+002	1.27778E+002	3.13094E+002	1.28888E+000	1.43254E+000	5.05200E+003	3.75634E+002	1.00000E+000	1.50000E+003	2.50000E+001	2.12082E+005	1.84637E+000	2.11108E+001	1.81334E-002	2.01546E-002	5.55031E-002	6.77952E-002	4.46260E+004	1.27828E+002	3.13074E+002	6.35469E-003	6.35469E-003	5.52906E+005	1.12000E+002	2.70000E+001	0.00000E+000	1.62225E+002	6.32199E+001	2.34041E+002	1.00000E+002	5.36433E-001	3.86192E-002	0.00000E+000	2.19740E+002	3.65464E+000	9.23922E-001	1.63111E+002	6.84910E+001	2.36077E+002	2.20515E+002	3.59454E-001	8.97929E-001	-5.27899E-002	2.19740E+002	1.43798E+002	-8.13892E-002	-7.07304E+001	-1.16818E+002
1.12964E+002	4.57512E+002	1.27830E+002	3.13019E+002	1.25801E+000	1.45231E+000	5.11500E+003	2.31295E+002	1.00000E+000	1.50100E+003	2.80000E+001	2.12221E+005	1.82702E+000	2.13895E+001	1.75898E-002	2.03066E-002	5.92650E-002	7.80266E-002	4.46260E+004	1.27828E+002	3.13074E+002	6.35469E-003	6.35469E-003	5.52906E+005	1.12000E+002	2.80000E+001	0.00000E+000	1.55377E+002	5.99181E+001	2.43350E+002	1.00000E+002	5.34902E-001	2.44359E-002	0.00000E+000	2.21827E+002	3.36741E+000	9.96535E-001	1.63111E+002	6.84910E+001	2.36077E+002	2.20545E+002	3.59454E-001	8.97929E-001	-7.16898E-002	-6.94187E+001	-1.25904E+002	-8.13892E-002	-7.07002E+001	-1.16797E+002
1.22429E+002	4.46034E+002	1.27809E+002	3.13055E+002	1.28115E+000	1.41733E+000	4.97400E+003	3.81476E+002	1.00000E+000	1.50200E+003	2.60000E+001	2.12353E+005	1.81581E+000	2.11195E+001	1.81654E-002	2.00964E-002	6.19262E-002	7.51322E-002	4.46260E+004	1.27829E+002	3.13075E+002	6.35469E-003	6.35469E-003	5.52906E+005	1.12000E+002	2.90000E+001	0.00000E+000	1.31644E+002	7.74332E+001	2.48233E+002	1.00000E+002	5.32651E-001	4.80799E-002	0.00000E+000	2.29709E+002	3.41188E+000	9.97388E-001	1.63111E+002	6.84910E+001	2.36077E+002	2.20580E+002	3.59454E-001	8.97929E-001	-5.04685E-002	-6.15368E+001	-1.39815E+002	-8.13892E-002	-7.06655E+001	-1.16758E+002
1.14640E+002	4.13808E+002	1.27797E+002	3.13134E+002	1.19827E+000	1.52345E+000	4.62000E+003	2.96505E+002	1.00000E+000	1.50300E+003	2.90000E+001	2.12502E+005	1.82550E+000	2.03423E+001	1.76292E-002	2.24133E-002	5.06952E-002	7.98317E-002	4.46260E+004	1.27828E+002	3.13075E+002	6.35469E-003	6.35469E-003	5.52906E+005	1.12000E+002	3.00000E+001	0.00000E+000	1.39557E+002	6.32585E+001	2.17628E+002	1.00000E+002	4.90530E-001	2.96876E-002	0.00000E+000	2.23255E+002	3.78992E+000	9.31665E-001	1.63111E+002	6.84910E+001	2.36077E+002	2.20609E+002	3.59454E-001	8.97929E-001	-1.19475E-001	-6.79909E+001	-6.98159E+001	-8.13892E-002	-7.06367E+001	-1.16726E+002
1.16208E+002	3.86808E+002	1.27837E+002	3.13092E+002	1.21704E+000	1.42391E+000	4.12600E+003	4.49332E+002	1.00000E+000	1.50400E+003	3.30000E+001	2.12642E+005	1.73295E+000	1.96674E+001	1.89469E-002	2.21676E-002	6.19894E-002	8.36636E-002	4.46260E+004	1.27827E+002	3.13074E+002	6.35469E-003	6.35469E-003	5.52906E+005	1.12000E+002	3.10000E+001	0.00000E+000	1.28072E+002	6.85262E+001	1.98734E+002	1.00000E+002	4.61428E-001	7.67890E-002	0.00000E+000	2.25144E+002	4.35364E+000	8.58210E-001	1.63111E+002	6.84910E+001	2.36077E+002	2.20634E+002	3.59454E-001	8.97929E-001	-7.83329E-002	-6.61015E+001	-1.15505E+002	-8.13892E-002	-7.06113E+001	-1.16708E+002
1.26619E+002	4.34421E+002	1.27830E+002	3.13084E+002	1.20507E+000	1.44121E+000	4.64000E+003	3.43000E+002	1.00000E+000	1.50500E+003	2.70000E+001	2.12768E+005	1.73676E+000	2.08428E+001	1.76911E-002	2.11576E-002	5.49739E-002	7.72620E-002	4.46260E+004	1.27827E+002	3.13074E+002	6.35469E-003	6.35469E-003	5.52906E+005	1.12000E+002	3.20000E+001	0.00000E+000	1.61088E+002	5.68941E+001	2.29710E+002	1.00000E+002	5.22649E-001	4.56353E-002	0.00000E+000	2.18775E+002	3.70750E+000	9.50323E-001	1.63111E+002	6.84910E+001	2.36077E+002	2.20673E+002	3.59454E-001	8.97929E-001	-8.92325E-002	-7.24707E+001	-1.09932E+002	-8.13892E-002	-7.05722E+001	-1.16668E+002
1.27541E+002	3.28264E+002	1.27856E+002	3.13195E+002	1.22640E+000	1.56325E+000	3.83500E+003	3.18871E+002	1.00000E+000	1.50600E+003	3.90000E+001	2.12918E+005	1.91717E+000	1.81181E+001	1.98039E-002	2.52432E-002	6.36490E-002	1.01272E-001	4.46260E+004	1.27826E+002	3.13074E+002	6.35469E-003	6.35469E-003	5.52906E+005	1.12000E+002	3.30000E+001	0.00000E+000	1.18170E+002	4.63482E+001	1.80348E+002	1.00000E+002	4.02346E-001	8.90026E-002	0.00000E+000	2.21432E+002	4.00157E+000	9.68498E-001	1.63111E+002	6.84910E+001	2.36077E+002	2.20675E+002	3.59454E-001	8.97929E-001	-1.20747E-001	-6.98132E+001	-7.00561E+001	-8.13892E-002	-7.05705E+001	-1.16668E+002
1.24617E+002	4.49722E+002	1.27810E+002	3.13172E+002	1.26444E+000	1.57382E+000	5.44000E+003	5.76695E+002	1.00000E+000	1.50700E+003	2.60000E+001	2.13035E+005	1.99000E+000	2.12067E+001	1.71434E-002	2.13381E-002	6.15567E-002	9.39207E-002	4.46260E+004	1.27827E+002	3.13075E+002	6.35469E-003	6.35469E-003	5.52906E+005	1.12000E+002	3.40000E+001	0.00000E+000	1.68725E+002	6.42429E+001	2.35142E+002	1.00000E+002	5.46712E-001	8.00172E-002	0.00000E+000	2.18687E+002	3.59799E+000	9.04381E-001	1.63111E+002	6.84910E+001	2.36077E+002	2.20670E+002	3.59454E-001	8.97929E-001	-1.09006E-001	-7.25588E+001	-8.71791E+001	-8.13892E-002	-7.05757E+001	-1.16666E+002
1.24228E+002	4.70289E+002	1.27787E+002	3.13122E+002	1.16600E+000	1.46566E+000	4.94300E+003	4.29171E+002	1.00000E+000	1.50800E+003	2.30000E+001	2.13163E+005	1.70896E+000	2.16861E+001	1.65845E-002	2.08468E-002	5.78316E-002	8.98355E-002	4.46260E+004	1.27827E+002	3.13075E+002	6.35469E-003	6.35469E-003	5.52906E+005	1.12000E+002	3.50000E+001	0.00000E+000	1.62319E+002	7.09377E+001	2.44917E+002	1.00000E+002	5.58067E-001	4.90521E-002	0.00000E+000	2.22180E+002	3.72030E+000	9.17568E-001	1.63111E+002	6.84910E+001	2.36077E+002	2.20701E+002	3.59454E-001	8.97929E-001	-1.13869E-001	-6.90659E+001	-7.78057E+001	-8.13892E-002	-7.05449E+001	-1.16633E+002
1.19715E+002	4.65788E+002	1.27781E+002	3.13109E+002	1.20587E+000	1.53057E+000	5.25100E+003	4.42324E+002	1.00000E+000	1.50900E+003	2.20000E+001	2.13298E+005	1.84567E+000	2.15821E+001	1.66410E-002	2.11218E-002	6.14149E-002	9.74124E-002	4.46260E+004	1.27827E+002	3.13075E+002	6.35469E-003	6.35469E-003	5.52906E+005	1.12000E+002	3.60000E+001	0.00000E+000	1.66675E+002	7.74112E+001	2.37474E+002	1.00000E+002	5.62480E-001	4.86175E-002	0.00000E+000	2.21359E+002	3.92558E+000	8.43697E-001	1.63111E+002	6.84910E+001	2.36077E+002	2.20727E+002	3.59454E-001	8.97929E-001	-1.18656E-001	-6.98864E+001	-7.27296E+001	-8.13892E-002	-7.05188E+001	-1.16606E+002
1.22480E+002	4.20440E+002	1.27864E+002	3.13191E+002	1.21792E+000	1.57639E+000	4.91300E+003	3.99796E+002	1.00000E+000	1.51000E+003	2.60000E+001	2.13428E+005	1.91992E+000	2.05046E+001	1.73759E-002	2.24901E-002	5.62356E-002	9.21974E-002	4.46260E+004	1.27827E+002	3.13075E+002	6.35469E-003	6.35469E-003	5.52906E+005	1.12000E+002	3.70000E+001	0.00000E+000	1.57842E+002	6.50673E+001	2.24007E+002	1.00000E+002	5.21918E-001	5.75820E-002	0.00000E+000	2.19990E+002	3.85258E+000	8.88764E-001	1.63111E+002	6.84910E+001	2.36077E+002	2.20732E+002	3.59454E-001	8.97929E-001	-1.28285E-001	-7.12558E+001	-6.19004E+001	-8.13892E-002	-7.05134E+001	-1.16613E+002
1.25697E+002	4.79587E+002	1.27747E+002	3.13091E+002	1.19986E+000	1.40655E+000	4.99400E+003	3.98222E+002	1.00000E+000	1.51100E+003	2.00000E+001	2.13555E+005	1.68766E+000	2.18995E+001	1.69787E-002	1.99035E-002	4.98622E-002	6.73116E-002	4.46260E+004	1.27828E+002	3.13075E+002	6.35469E-003	6.35469E-003	5.52906E+005	1.12000E+002	3.80000E+001	0.00000E+000	1.72449E+002	7.46995E+001	2.41043E+002	1.00000E+002	5.70280E-001	3.51617E-002	0.00000E+000	2.20061E+002	3.96589E+000	8.56340E-001	1.63111E+002	6.84910E+001	2.36077E+002	2.20732E+002	3.59454E-001	8.97929E-001	-7.93016E-002	-7.11841E+001	-1.19528E+002	-8.13892E-002	-7.05136E+001	-1.16596E+002
1.32096E+002	4.27779E+002	1.27818E+002	3.13102E+002	1.25522E+000	1.47936E+000	4.86400E+003	3.30627E+002	1.00000E+000	1.51200E+003	2.70000E+001	2.13698E+005	1.85692E+000	2.06828E+001	1.79979E-002	2.12117E-002	5.82778E-002	7.97506E-002	4.46260E+004	1.27828E+002	3.13076E+002	6.35469E-003	6.35469E-003	5.52906E+005	1.12000E+002	3.90000E+001	0.00000E+000	1.36231E+002	6.70595E+001	2.43075E+002	1.00000E+002	5.20019E-001	4.89154E-002	0.00000E+000	2.26964E+002	3.37625E+000	1.01925E+000	1.63111E+002	6.84910E+001	2.36077E+002	2.20738E+002	3.59454E-001	8.97929E-001	-8.19636E-002	-6.42812E+001	-1.09750E+002	-8.13892E-002	-7.05075E+001	-1.16601E+002
1.25074E+002	4.76900E+002	1.27861E+002	3.13102E+002	1.19313E+000	1.42348E+000	4.99000E+003	4.20201E+002	1.00000E+000	1.51300E+003	2.30000E+001	2.13836E+005	1.69839E+000	2.18380E+001	1.68902E-002	2.01512E-002	4.87970E-002	6.80731E-002	4.46260E+004	1.27828E+002	3.13076E+002	6.35469E-003	6.35469E-003	5.52906E+005	1.12000E+002	4.00000E+001	0.00000E+000	1.68070E+002	7.12440E+001	2.44286E+002	1.00000E+002	5.64623E-001	4.83353E-002	0.00000E+000	2.20932E+002	3.78440E+000	8.97768E-001	1.63111E+002	6.84910E+001	2.36077E+002	2.20729E+002	3.59454E-001	8.97929E-001	-8.80346E-002	-7.03132E+001	-1.09112E+002	-8.13892E-002	-7.05168E+001	-1.16617E+002
1.13164E+002	4.65079E+002	1.27845E+002	3.13018E+002	1.27476E+000	1.43672E+000	5.21500E+003	3.84280E+002	1.00000E+000	1.51400E+003	2.70000E+001	2.13981E+005	1.83149E+000	2.15657E+001	1.76524E-002	1.98951E-002	5.85092E-002	7.35270E-002	4.46260E+004	1.27829E+002	3.13077E+002	6.35469E-003	6.35469E-003	5.52906E+005	1.12000E+002	4.10000E+001	0.00000E+000	1.51959E+002	9.51084E+001	2.23777E+002	1.00000E+002	5.50117E-001	2.96552E-002	0.00000E+000	2.26643E+002	4.49511E+000	7.39339E-001	1.63111E+002	6.84910E+001	2.36077E+002	2.20736E+002	3.59454E-001	8.97929E-001	-5.97312E-002	-6.46023E+001	-1.33514E+002	-8.13892E-002	-7.05097E+001	-1.16609E+002
1.18795E+002	4.35099E+002	1.27824E+002	3.13059E+002	1.19107E+000	1.46084E+000	4.64800E+003	4.14162E+002	1.00000E+000	1.51500E+003	3.10000E+001	2.14112E+005	1.73996E+000	2.08590E+001	1.74704E-002	2.14274E-002	5.73004E-002	8.46968E-002	4.46260E+004	1.27829E+002	3.13077E+002	6.35469E-003	6.35469E-003	5.52906E+005	1.12000E+002	4.20000E+001	0.00000E+000	1.56463E+002	6.00658E+001	2.38499E+002	1.00000E+002	5.30855E-001	5.66375E-002	0.00000E+000	2.21329E+002	3.60946E+000	9.75296E-001	1.63111E+002	6.84910E+001	2.36077E+002	2.20761E+002	3.59454E-001	8.97929E-001	-1.01726E-001	-6.99167E+001	-9.31399E+001	-8.13892E-002	-7.04846E+001	-1.16580E+002
1.19441E+002	4.25571E+002	1.27845E+002	3.13122E+002	1.23757E+000	1.51123E+000	4.86400E+003	4.37900E+002	1.00000E+000	1.51600E+003	3.00000E+001	2.14257E+005	1.87025E+000	2.06294E+001	1.77448E-002	2.16688E-002	5.98816E-002	8.78615E-002	4.46260E+004	1.27829E+002	3.13078E+002	6.35469E-003	6.35469E-003	5.52906E+005	1.12000E+002	4.30000E+001	0.00000E+000	1.52804E+002	5.63093E+001	2.27570E+002	1.00000E+002	5.09562E-001	6.20522E-002	0.00000E+000	2.20389E+002	3.54530E+000	9.70649E-001	1.63111E+002	6.84910E+001	2.36077E+002	2.20762E+002	3.59454E-001	8.97929E-001	-9.95582E-002	-7.08569E+001	-9.65982E+001	-8.13892E-002	-7.04836E+001	-1.16581E+002
1.16945E+002	4.68107E+002	1.27877E+002	3.13029E+002	1.25716E+000	1.43216E+000	5.16900E+003	4.62442E+002	1.00000E+000	1.51700E+003	2.20000E+001	2.14385E+005	1.80045E+000	2.16358E+001	1.74859E-002	1.99199E-002	5.98263E-002	7.67988E-002	4.46260E+004	1.27829E+002	3.13079E+002	6.35469E-003	6.35469E-003	5.52906E+005	1.12000E+002	4.40000E+001	0.00000E+000	1.76246E+002	7.28840E+001	2.42151E+002	1.00000E+002	5.73959E-001	4.66602E-002	0.00000E+000	2.19148E+002	3.87792E+000	8.60813E-001	1.63111E+002	6.84910E+001	2.36077E+002	2.20787E+002	3.59454E-001	8.97929E-001	-6.50721E-002	-7.20979E+001	-1.35514E+002	-8.13892E-002	-7.04590E+001	-1.16563E+002
1.17143E+002	5.07938E+002	1.27840E+002	3.13029E+002	1.22806E+000	1.31212E+000	5.06200E+003	2.18697E+002	1.00000E+000	1.51800E+003	1.80000E+001	2.14515E+005	1.61136E+000	2.25375E+001	1.72607E-002	1.84422E-002	4.99916E-002	5.65997E-002	4.46260E+004	1.27828E+002	3.13078E+002	6.35469E-003	6.35469E-003	5.52906E+005	1.12000E+002	4.50000E+001	0.00000E+000	1.55159E+002	9.42884E+001	2.69394E+002	1.00000E+002	6.04966E-001	2.50662E-002	0.00000E+000	2.29211E+002	3.72383E+000	9.05859E-001	1.63111E+002	6.84910E+001	2.36077E+002	2.20819E+002	3.59454E-001	8.97929E-001	-3.30943E-002	2.29211E+002	1.33811E+002	-8.13892E-002	-7.04270E+001	-1.16525E+002
1.10705E+002	4.14873E+002	1.27836E+002	3.13021E+002	1.22891E+000	1.51549E+000	4.70600E+003	2.47905E+002	1.00000E+000	1.51900E+003	3.10000E+001	2.14658E+005	1.86241E+000	2.03684E+001	1.79141E-002	2.20916E-002	5.59627E-002	8.34476E-002	4.46260E+004	1.27828E+002	3.13078E+002	6.35469E-003	6.35469E-003	5.52906E+005	1.12000E+002	4.60000E+001	0.00000E+000	1.34324E+002	6.97540E+001	2.31673E+002	1.00000E+002	5.07923E-001	1.70492E-002	0.00000E+000	2.27084E+002	3.61861E+000	9.66815E-001	1.63111E+002	6.84910E+001	2.36077E+002	2.20859E+002	3.59454E-001	8.97929E-001	-1.04423E-001	-6.41613E+001	-8.42284E+001	-8.13892E-002	-7.03867E+001	-1.16484E+002
1.21478E+002	4.61496E+002	1.27863E+002	3.13135E+002	1.22029E+000	1.43820E+000	4.98300E+003	4.32762E+002	1.00000E+000	1.52000E+003	2.20000E+001	2.14791E+005	1.75502E+000	2.14825E+001	1.72869E-002	2.03739E-002	5.58906E-002	7.64811E-002	4.46260E+004	1.27828E+002	3.13078E+002	6.35469E-003	6.35469E-003	5.52906E+005	1.12000E+002	4.70000E+001	0.00000E+000	1.53222E+002	7.08008E+001	2.46574E+002	1.00000E+002	5.48856E-001	4.90107E-002	0.00000E+000	2.24411E+002	3.57252E+000	9.51680E-001	1.63111E+002	6.84910E+001	2.36077E+002	2.20858E+002	3.59454E-001	8.97929E-001	-8.19687E-002	-6.68344E+001	-1.12304E+002	-8.13892E-002	-7.03872E+001	-1.16487E+002
1.25950E+002	4.55437E+002	1.27885E+002	3.13058E+002	1.17761E+000	1.50495E+000	4.93600E+003	2.45216E+002	1.00000E+000	1.52100E+003	3.40000E+001	2.14937E+005	1.77224E+000	2.13410E+001	1.67615E-002	2.14207E-002	5.18119E-002	8.27010E-002	4.46260E+004	1.27829E+002	3.13080E+002	6.35469E-003	6.35469E-003	5.52906E+005	1.12000E+002	4.80000E+001	0.00000E+000	1.58655E+002	6.52998E+001	2.50408E+002	1.00000E+002	5.53248E-001	2.89241E-002	0.00000E+000	2.22861E+002	3.48833E+000	9.79277E-001	1.63111E+002	6.84910E+001	2.36077E+002	2.20849E+002	3.59454E-001	8.97929E-001	-1.22027E-001	-6.83845E+001	-6.70247E+001	-8.13892E-002	-7.03969E+001	-1.16502E+002
1.13334E+002	4.69771E+002	1.27899E+002	3.13147E+002	1.24311E+000	1.41113E+000	5.07500E+003	2.46099E+002	1.00000E+000	1.52200E+003	3.00000E+001	2.15067E+005	1.75419E+000	2.16742E+001	1.74498E-002	1.98083E-002	5.36863E-002	6.82700E-002	4.46260E+004	1.27829E+002	3.13080E+002	6.35469E-003	6.35469E-003	5.52906E+005	1.12000E+002	4.90000E+001	0.00000E+000	1.70416E+002	7.28484E+001	2.34121E+002	1.00000E+002	5.57760E-001	2.53646E-002	0.00000E+000	2.19520E+002	3.97564E+000	8.47395E-001	1.63111E+002	6.84910E+001	2.36077E+002	2.20847E+002	3.59454E-001	8.97929E-001	-6.33019E-002	-7.17251E+001	-1.36975E+002	-8.13892E-002	-7.03984E+001	-1.16504E+002
1.16362E+002	4.34513E+002	1.27813E+002	3.13078E+002	1.25539E+000	1.47818E+000	4.93500E+003	3.53001E+002	1.00000E+000	1.52300E+003	3.50000E+001	2.15213E+005	1.85570E+000	2.08450E+001	1.78704E-002	2.10419E-002	5.27584E-002	7.18485E-002	4.46260E+004	1.27829E+002	3.13081E+002	6.35469E-003	6.35469E-003	5.52906E+005	1.12000E+002	5.00000E+001	0.00000E+000	1.49123E+002	6.80139E+001	2.34943E+002	1.00000E+002	5.27381E-001	3.97540E-002	0.00000E+000	2.23829E+002	3.64149E+000	9.38186E-001	1.63111E+002	6.84910E+001	2.36077E+002	2.20874E+002	3.59454E-001	8.97929E-001	-8.15030E-002	-6.74167E+001	-1.13386E+002	-8.13892E-002	-7.03711E+001	-1.16464E+002
1.27335E+002	5.12187E+002	1.27800E+002	3.13064E+002	1.17675E+000	1.38499E+000	5.15600E+003	4.30479E+002	1.00000E+000	1.52400E+003	2.40000E+001	2.15337E+005	1.62979E+000	2.26316E+001	1.63881E-002	1.92881E-002	5.12533E-002	6.98671E-002	4.46260E+004	1.27829E+002	3.13083E+002	6.35469E-003	6.35469E-003	5.52906E+005	1.12000E+002	5.10000E+001	0.00000E+000	1.56966E+002	8.25928E+001	2.81787E+002	1.00000E+002	6.07422E-001	3.80786E-002	0.00000E+000	2.27937E+002	3.34873E+000	9.98100E-001	1.63111E+002	6.84910E+001	2.36077E+002	2.20879E+002	3.59454E-001	8.97929E-001	-8.12865E-002	-6.33083E+001	-1.09511E+002	-8.13892E-002	-7.03662E+001	-1.16457E+002
1.17787E+002	5.35232E+002	1.27843E+002	3.13008E+002	1.18871E+000	1.37467E+000	5.39800E+003	4.01122E+002	1.00000E+000	1.52500E+003	2.60000E+001	2.15476E+005	1.63408E+000	2.31351E+001	1.61793E-002	1.87103E-002	5.33050E-002	7.03615E-002	4.46260E+004	1.27829E+002	3.13084E+002	6.35469E-003	6.35469E-003	5.52906E+005	1.12000E+002	5.20000E+001	0.00000E+000	1.79652E+002	1.00546E+002	2.71919E+002	1.00000E+002	6.44687E-001	3.17692E-002	0.00000E+000	2.25519E+002	4.00376E+000	8.15881E-001	1.63111E+002	6.84910E+001	2.36077E+002	2.20899E+002	3.59454E-001	8.97929E-001	-7.25434E-002	-6.57263E+001	-1.21312E+002	-8.13892E-002	-7.03464E+001	-1.16445E+002
1.27955E+002	4.63071E+002	1.27840E+002	3.13146E+002	1.18530E+000	1.33511E+000	4.54400E+003	3.69799E+002	1.00000E+000	1.52600E+003	2.80000E+001	2.15615E+005	1.58250E+000	2.15191E+001	1.75836E-002	1.98060E-002	5.09158E-002	6.36840E-002	4.46260E+004	1.27829E+002	3.13084E+002	6.35469E-003	6.35469E-003	5.52906E+005	1.12000E+002	5.30000E+001	0.00000E+000	1.48825E+002	8.49004E+001	2.45395E+002	1.00000E+002	5.58905E-001	5.38167E-002	0.00000E+000	2.27484E+002	4.02009E+000	8.85639E-001	1.63111E+002	6.84910E+001	2.36077E+002	2.20883E+002	3.59454E-001	8.97929E-001	-5.94401E-002	-6.37619E+001	-1.32968E+002	-8.13892E-002	-7.03628E+001	-1.16459E+002
1.27701E+002	4.71131E+002	1.27860E+002	3.13090E+002	1.12102E+000	1.39049E+000	4.54100E+003	3.70398E+002	1.00000E+000	1.52700E+003	3.10000E+001	2.15739E+005	1.55877E+000	2.17056E+001	1.66356E-002	2.06344E-002	4.93210E-002	7.41756E-002	4.46260E+004	1.27829E+002	3.13084E+002	6.35469E-003	6.35469E-003	5.52906E+005	1.12000E+002	5.40000E+001	0.00000E+000	1.66448E+002	5.60679E+001	2.53546E+002	1.00000E+002	5.55272E-001	4.09078E-002	0.00000E+000	2.20466E+002	3.49124E+000	1.02013E+000	1.63111E+002	6.84910E+001	2.36077E+002	2.20895E+002	3.59454E-001	8.97929E-001	-1.07294E-001	-7.07800E+001	-8.74536E+001	-8.13892E-002	-7.03508E+001	-1.16451E+002
1.18791E+002	4.56280E+002	1.27822E+002	3.13045E+002	1.21761E+000	1.41929E+000	4.85100E+003	3.36670E+002	1.00000E+000	1.52800E+003	3.40000E+001	2.15870E+005	1.72814E+000	2.13607E+001	1.74820E-002	2.03778E-002	5.48501E-002	7.34124E-002	4.46260E+004	1.27829E+002	3.13085E+002	6.35469E-003	6.35469E-003	5.52906E+005	1.12000E+002	5.50000E+001	0.00000E+000	1.69569E+002	6.84326E+001	2.31895E+002	1.00000E+002	5.48983E-001	3.35109E-002	0.00000E+000	2.18900E+002	3.97592E+000	8.66679E-001	1.63111E+002	6.84910E+001	2.36077E+002	2.20914E+002	3.59454E-001	8.97929E-001	-7.64859E-002	-7.23457E+001	-1.23730E+002	-8.13892E-002	-7.03310E+001	-1.16426E+002
1.12240E+002	3.93193E+002	1.27844E+002	3.13023E+002	1.24747E+000	1.42424E+000	4.28600E+003	2.30549E+002	1.00000E+000	1.52900E+003	4.20000E+001	2.16012E+005	1.77670E+000	1.98291E+001	1.90548E-002	2.17549E-002	6.01137E-002	7.73386E-002	4.46260E+004	1.27830E+002	3.13085E+002	6.35469E-003	6.35469E-003	5.52906E+005	1.12000E+002	5.60000E+001	0.00000E+000	1.43937E+002	5.64126E+001	1.97614E+002	1.00000E+002	4.64896E-001	3.23375E-002	0.00000E+000	2.18776E+002	4.15989E+000	8.81258E-001	1.63111E+002	6.84910E+001	2.36077E+002	2.20936E+002	3.59454E-001	8.97929E-001	-6.61632E-002	-7.24699E+001	-1.34748E+002	-8.13892E-002	-7.03098E+001	-1.16408E+002
1.20398E+002	4.55084E+002	1.27759E+002	3.13074E+002	1.25449E+000	1.43055E+000	5.01900E+003	2.58231E+002	1.00000E+000	1.53000E+003	3.10000E+001	2.16145E+005	1.79461E+000	2.13327E+001	1.77075E-002	2.01927E-002	5.38094E-002	6.90024E-002	4.46260E+004	1.27830E+002	3.13083E+002	6.35469E-003	6.35469E-003	5.52906E+005	1.12000E+002	5.70000E+001	0.00000E+000	1.71359E+002	7.38674E+001	2.24368E+002	1.00000E+002	5.48987E-001	2.81772E-002	0.00000E+000	2.18210E+002	4.20957E+000	8.04757E-001	1.63111E+002	6.84910E+001	2.36077E+002	2.20949E+002	3.59454E-001	8.97929E-001	-6.55734E-002	-7.30359E+001	-1.35913E+002	-8.13892E-002	-7.02968E+001	-1.16381E+002
1.17583E+002	4.60692E+002	1.27808E+002	3.13102E+002	1.25089E+000	1.44654E+000	5.11900E+003	5.00156E+002	1.00000E+000	1.53100E+003	3.10000E+001	2.16274E+005	1.80946E+000	2.14637E+001	1.74834E-002	2.02180E-002	6.22826E-002	8.23732E-002	4.46260E+004	1.27830E+002	3.13083E+002	6.35469E-003	6.35469E-003	5.52906E+005	1.12000E+002	5.80000E+001	0.00000E+000	1.73309E+002	6.80528E+001	2.33832E+002	1.00000E+002	5.55237E-001	5.94725E-002	0.00000E+000	2.18305E+002	3.87117E+000	8.66515E-001	1.63111E+002	6.84910E+001	2.36077E+002	2.20998E+002	3.59454E-001	8.97929E-001	-7.25334E-002	-7.29409E+001	-1.28530E+002	-8.13892E-002	-7.02475E+001	-1.16339E+002
1.07729E+002	4.27993E+002	1.27808E+002	3.13142E+002	1.30413E+000	1.53731E+000	5.22100E+003	4.86798E+002	1.00000E+000	1.53200E+003	3.40000E+001	2.16400E+005	2.00487E+000	2.06880E+001	1.80487E-002	2.12758E-002	6.54507E-002	8.98825E-002	4.46260E+004	1.27830E+002	3.13084E+002	6.35469E-003	6.35469E-003	5.52906E+005	1.12000E+002	5.90000E+001	0.00000E+000	1.45592E+002	8.22917E+001	2.24701E+002	1.00000E+002	5.28355E-001	6.45311E-002	0.00000E+000	2.26158E+002	4.00602E+000	8.29128E-001	1.63111E+002	6.84910E+001	2.36077E+002	2.20987E+002	3.59454E-001	8.97929E-001	-8.20636E-002	-6.50876E+001	-1.10445E+002	-8.13892E-002	-7.02585E+001	-1.16350E+002
1.14456E+002	4.28534E+002	1.27837E+002	3.13034E+002	1.20315E+000	1.42814E+000	4.52200E+003	3.01377E+002	1.00000E+000	1.53300E+003	3.70000E+001	2.16533E+005	1.71826E+000	2.07011E+001	1.78918E-002	2.12376E-002	5.89530E-002	8.18247E-002	4.46260E+004	1.27830E+002	3.13084E+002	6.35469E-003	6.35469E-003	5.52906E+005	1.12000E+002	6.00000E+001	0.00000E+000	1.57290E+002	5.89912E+001	2.18393E+002	1.00000E+002	5.07671E-001	3.47783E-002	0.00000E+000	2.18827E+002	3.93476E+000	9.07042E-001	1.63111E+002	6.84910E+001	2.36077E+002	2.21028E+002	3.59454E-001	8.97929E-001	-8.55067E-002	-7.24182E+001	-1.14010E+002	-8.13892E-002	-7.02177E+001	-1.16315E+002
1.22725E+002	3.81782E+002	1.27896E+002	3.13066E+002	1.25309E+000	1.40949E+000	4.14500E+003	4.28892E+002	1.00000E+000	1.53400E+003	4.60000E+001	2.16673E+005	1.76622E+000	1.95393E+001	1.94635E-002	2.18927E-002	6.73847E-002	8.44271E-002	4.46260E+004	1.27830E+002	3.13085E+002	6.35469E-003	6.35469E-003	5.52906E+005	1.12000E+002	6.10000E+001	0.00000E+000	1.11613E+002	7.40036E+001	2.11180E+002	1.00000E+002	4.62302E-001	7.06516E-002	0.00000E+000	2.31870E+002	3.93026E+000	9.48480E-001	1.63111E+002	6.84910E+001	2.36077E+002	2.21040E+002	3.59454E-001	8.97929E-001	-5.87394E-002	-5.93757E+001	-1.29308E+002	-8.13892E-002	-7.02058E+001	-1.16312E+002
1.09468E+002	4.61351E+002	1.27878E+002	3.13000E+002	1.23874E+000	1.60652E+000	5.54100E+003	2.16450E+002	1.00000E+000	1.53500E+003	3.20000E+001	2.16801E+005	1.99007E+000	2.14791E+001	1.66413E-002	2.15821E-002	5.39857E-002	8.88664E-002	4.46260E+004	1.27829E+002	3.13086E+002	6.35469E-003	6.35469E-003	5.52906E+005	1.12000E+002	6.20000E+001	0.00000E+000	1.67308E+002	7.07588E+001	2.35948E+002	1.00000E+002	5.53634E-001	1.82680E-002	0.00000E+000	2.20408E+002	3.69155E+000	8.73390E-001	1.63111E+002	6.84910E+001	2.36077E+002	2.21053E+002	3.59454E-001	8.97929E-001	-1.29262E-001	-7.08371E+001	-6.02205E+001	-8.13892E-002	-7.01924E+001	-1.16297E+002
1.20106E+002	4.58274E+002	1.27844E+002	3.13092E+002	1.21741E+000	1.39870E+000	4.81100E+003	5.26700E+002	1.00000E+000	1.53600E+003	3.10000E+001	2.16941E+005	1.70279E+000	2.14073E+001	1.75517E-002	2.01654E-002	5.71523E-002	7.44801E-002	4.46260E+004	1.27827E+002	3.13084E+002	6.35469E-003	6.35469E-003	5.52906E+005	1.12000E+002	6.30000E+001	0.00000E+000	1.69253E+002	5.69890E+001	2.45946E+002	1.00000E+002	5.51075E-001	6.16098E-002	0.00000E+000	2.19345E+002	3.52341E+000	9.82044E-001	1.63111E+002	6.84910E+001	2.36077E+002	2.21051E+002	3.59454E-001	8.97929E-001	-6.92970E-002	-7.19008E+001	-1.30906E+002	-8.13892E-002	-7.01943E+001	-1.16292E+002
1.11771E+002	4.84077E+002	1.27831E+002	3.13019E+002	1.26051E+000	1.44899E+000	5.41200E+003	2.77954E+002	1.00000E+000	1.53700E+003	2.60000E+001	2.17082E+005	1.82646E+000	2.20018E+001	1.71343E-002	1.96964E-002	6.27154E-002	8.20415E-002	4.46260E+004	1.27827E+002	3.13084E+002	6.35469E-003	6.35469E-003	5.52906E+005	1.12000E+002	6.40000E+001	0.00000E+000	1.53806E+002	8.38606E+001	2.51928E+002	1.00000E+002	5.71105E-001	3.06720E-002	0.00000E+000	2.26954E+002	3.62821E+000	8.99166E-001	1.63111E+002	6.84910E+001	2.36077E+002	2.21078E+002	3.59454E-001	8.97929E-001	-6.95635E-002	-6.42917E+001	-1.23016E+002	-8.13892E-002	-7.01677E+001	-1.16264E+002
1.17193E+002	4.25898E+002	1.27803E+002	3.13124E+002	1.22721E+000	1.53088E+000	4.88400E+003	3.29698E+002	1.00000E+000	1.53800E+003	3.40000E+001	2.17222E+005	1.87871E+000	2.06373E+001	1.75603E-002	2.19055E-002	5.60661E-002	8.55469E-002	4.46260E+004	1.27827E+002	3.13085E+002	6.35469E-003	6.35469E-003	5.52906E+005	1.12000E+002	6.50000E+001	0.00000E+000	1.50215E+002	6.68875E+001	2.18487E+002	1.00000E+002	5.08613E-001	4.72656E-002	0.00000E+000	2.21799E+002	3.90835E+000	8.78678E-001	1.63111E+002	6.84910E+001	2.36077E+002	2.21075E+002	3.59454E-001	8.97929E-001	-1.10099E-001	-6.94467E+001	-8.27551E+001	-8.13892E-002	-7.01704E+001	-1.16261E+002
1.11345E+002	4.14883E+002	1.27839E+002	3.12996E+002	1.27554E+000	1.47251E+000	4.76100E+003	2.01982E+002	1.00000E+000	1.53900E+003	3.60000E+001	2.17369E+005	1.87825E+000	2.03687E+001	1.84862E-002	2.13408E-002	6.01337E-002	7.90974E-002	4.46260E+004	1.27826E+002	3.13086E+002	6.35469E-003	6.35469E-003	5.52906E+005	1.12000E+002	6.60000E+001	0.00000E+000	1.46965E+002	5.66716E+001	2.20495E+002	1.00000E+002	4.94910E-001	2.54042E-002	0.00000E+000	2.21287E+002	3.62176E+000	9.60379E-001	1.63111E+002	6.84910E+001	2.36077E+002	2.21080E+002	3.59454E-001	8.97929E-001	-7.16751E-002	-6.99590E+001	-1.26462E+002	-8.13892E-002	-7.01655E+001	-1.16264E+002
1.14834E+002	4.52589E+002	1.27853E+002	3.13151E+002	1.18572E+000	1.54194E+000	5.05300E+003	3.86501E+002	1.00000E+000	1.54000E+003	3.10000E+001	2.17500E+005	1.82832E+000	2.12741E+001	1.66805E-002	2.16917E-002	6.06244E-002	1.00758E-001	4.46260E+004	1.27826E+002	3.13087E+002	6.35469E-003	6.35469E-003	5.52906E+005	1.12000E+002	6.70000E+001	0.00000E+000	1.54969E+002	7.67658E+001	2.54993E+002	1.00000E+002	5.67604E-001	4.72409E-002	0.00000E+000	2.25874E+002	3.57842E+000	9.43507E-001	1.63111E+002	6.84910E+001	2.36077E+002	2.21102E+002	3.59454E-001	8.97929E-001	-1.30594E-001	-6.53716E+001	-5.30138E+001	-8.13892E-002	-7.01440E+001	-1.16242E+002
1.19290E+002	3.98401E+002	1.27805E+002	3.13105E+002	1.16682E+000	1.36951E+000	3.94000E+003	3.06815E+002	1.00000E+000	1.54100E+003	4.00000E+001	2.17649E+005	1.59797E+000	1.99600E+001	1.85890E-002	2.18181E-002	5.37685E-002	7.27053E-002	4.46260E+004	1.27826E+002	3.13087E+002	6.35469E-003	6.35469E-003	5.52906E+005	1.12000E+002	6.80000E+001	0.00000E+000	1.42461E+002	6.51018E+001	2.04774E+002	1.00000E+002	4.81557E-001	4.07600E-002	0.00000E+000	2.21774E+002	4.45643E+000	8.57977E-001	1.63111E+002	6.84910E+001	2.36077E+002	2.21083E+002	3.59454E-001	8.97929E-001	-7.99139E-002	-6.94716E+001	-1.17163E+002	-8.13892E-002	-7.01628E+001	-1.16254E+002
[truncated: 5,791 more rows]
