# Supplementary material for: Super-resolution visualization of chromatin loop folding in human lymphoblastoid cells using interferometric photoactivated localization microscopy
Source: Sci Rep. 2022 May 20;12:8582. doi: 10.1038/s41598-022-12568-9 (PMC9122977; doi:10.1038/s41598-022-12568-9)
Supplement: Supplementary file 2 — Supplementary Information 2. [file 41598_2022_12568_MOESM2_ESM.zip › ChromoLooping-main/data/example_image21/image21_group_peaks.pdb]

ATOM      1  B   BEA A   1      169.04   93.76 195.794  0.00  0.00           C
ATOM      2  B   BEA A   2      154.81   94.30 203.272  0.00  0.00           C
ATOM      3  B   BEA A   3      211.87   52.14 208.793  0.00  0.00           C
ATOM      4  B   BEA A   4      103.87  105.87 162.107  0.00  0.00           C
ATOM      5  B   BEA A   5      142.58  106.00 227.955  0.00  0.00           C
ATOM      6  B   BEA A   6       55.19   58.25  70.568  0.00  0.00           C
ATOM      7  B   BEA A   7      141.65  103.87 231.784  0.00  0.00           C
ATOM      8  B   BEA A   8       51.47   42.56  50.534  0.00  0.00           C
ATOM      9  B   BEA A   9       49.61   39.10  53.421  0.00  0.00           C
ATOM     10  B   BEA A  10      139.65  107.33 248.907  0.00  0.00           C
ATOM     11  B   BEA A  11      136.86  100.15 248.007  0.00  0.00           C
ATOM     12  B   BEA A  12      126.35  111.45 247.571  0.00  0.00           C
ATOM     13  B   BEA A  13       59.85   83.92 267.146  0.00  0.00           C
ATOM     14  B   BEA A  14      125.95  106.13 247.754  0.00  0.00           C
ATOM     15  B   BEA A  15      136.86  103.47 248.265  0.00  0.00           C
ATOM     16  B   BEA A  16      127.15   96.03 249.864  0.00  0.00           C
ATOM     17  B   BEA A  17      139.92  149.62 241.976  0.00  0.00           C
ATOM     18  B   BEA A  18       33.78  117.17 226.042  0.00  0.00           C
ATOM     19  B   BEA A  19      155.08  152.15 253.406  0.00  0.00           C
ATOM     20  B   BEA A  20       52.14   40.43 205.671  0.00  0.00           C
ATOM     21  B   BEA A  21      117.97  112.25 210.409  0.00  0.00           C
ATOM     22  B   BEA A  22      154.94   95.36 225.682  0.00  0.00           C
ATOM     23  B   BEA A  23      156.54  164.39 226.069  0.00  0.00           C
ATOM     24  B   BEA A  24      229.29   18.35 199.621  0.00  0.00           C
ATOM     25  B   BEA A  25      104.01   92.43 179.054  0.00  0.00           C
ATOM     26  B   BEA A  26      172.50  159.20 208.578  0.00  0.00           C
ATOM     27  B   BEA A  27      106.27  120.10 109.495  0.00  0.00           C
ATOM     28  B   BEA A  28       16.49   53.60 234.560  0.00  0.00           C
ATOM     29  B   BEA A  29       75.68   81.00  54.019  0.00  0.00           C
ATOM     30  B   BEA A  30      166.52  174.10 230.153  0.00  0.00           C
ATOM     31  B   BEA A  31      150.02  114.91 234.931  0.00  0.00           C
ATOM     32  B   BEA A  32      220.38   85.78 196.631  0.00  0.00           C
ATOM     33  B   BEA A  33      114.91  112.12 177.218  0.00  0.00           C
ATOM     34  B   BEA A  34      175.96  164.79 208.035  0.00  0.00           C
ATOM     35  B   BEA A  35        3.06  122.49 235.622  0.00  0.00           C
ATOM     36  B   BEA A  36      183.14   93.50 219.906  0.00  0.00           C
ATOM     37  B   BEA A  37      165.58   97.22 212.422  0.00  0.00           C
ATOM     38  B   BEA A  38      158.00   99.75 196.442  0.00  0.00           C
ATOM     39  B   BEA A  39       76.74  147.10 107.607  0.00  0.00           C
ATOM     40  B   BEA A  40        6.78   34.85  56.881  0.00  0.00           C
ATOM     41  B   BEA A  41      183.54   64.37 213.117  0.00  0.00           C
ATOM     42  B   BEA A  42      156.28   87.38 197.674  0.00  0.00           C
ATOM     43  B   BEA A  43       34.31   77.41  80.126  0.00  0.00           C
ATOM     44  B   BEA A  44       42.16   91.24  73.227  0.00  0.00           C
ATOM     45  B   BEA A  45      148.03   99.88 186.274  0.00  0.00           C
ATOM     46  B   BEA A  46      163.46  102.28 192.090  0.00  0.00           C
ATOM     47  B   BEA A  47      239.00   68.89 156.141  0.00  0.00           C
ATOM     48  B   BEA A  48      148.96  113.45 239.005  0.00  0.00           C
ATOM     49  B   BEA A  49       59.98  118.37 214.072  0.00  0.00           C
ATOM     50  B   BEA A  50        0.00   79.53 170.782  0.00  0.00           C
ATOM     51  B   BEA A  51      109.33  148.43 126.717  0.00  0.00           C
ATOM     52  B   BEA A  52      153.35  116.11 218.672  0.00  0.00           C
ATOM     53  B   BEA A  53      153.22  108.00 219.966  0.00  0.00           C
ATOM     54  B   BEA A  54      153.08  116.24 219.079  0.00  0.00           C
ATOM     55  B   BEA A  55      151.22  115.58 216.274  0.00  0.00           C
ATOM     56  B   BEA A  56       22.08   55.99 107.664  0.00  0.00           C
ATOM     57  B   BEA A  57       27.53   32.05 195.892  0.00  0.00           C
ATOM     58  B   BEA A  58      151.35  110.66 225.041  0.00  0.00           C
ATOM     59  B   BEA A  59      165.85  167.18 190.989  0.00  0.00           C
ATOM     60  B   BEA A  60      140.05  119.57 217.544  0.00  0.00           C
ATOM     61  B   BEA A  61      148.96  121.96 218.410  0.00  0.00           C
ATOM     62  B   BEA A  62       32.58  140.05 121.080  0.00  0.00           C
ATOM     63  B   BEA A  63      115.31  151.35 257.832  0.00  0.00           C
ATOM     64  B   BEA A  64      150.69   33.38 188.934  0.00  0.00           C
ATOM     65  B   BEA A  65       88.44  143.11 180.959  0.00  0.00           C
ATOM     66  B   BEA A  66      119.83  112.39 150.077  0.00  0.00           C
ATOM     67  B   BEA A  67       91.77   26.87 186.949  0.00  0.00           C
ATOM     68  B   BEA A  68      250.84   93.37 217.536  0.00  0.00           C
ATOM     69  B   BEA A  69      216.12    0.00 232.040  0.00  0.00           C
ATOM     70  B   BEA A  70       68.89   74.48  29.138  0.00  0.00           C
ATOM     71  B   BEA A  71       30.86  110.66 105.375  0.00  0.00           C
ATOM     72  B   BEA A  72      154.94  167.71 224.130  0.00  0.00           C
ATOM     73  B   BEA A  73      137.12  145.77 215.719  0.00  0.00           C
ATOM     74  B   BEA A  74      128.48  161.73 249.791  0.00  0.00           C
ATOM     75  B   BEA A  75       62.11   55.19 192.913  0.00  0.00           C
ATOM     76  B   BEA A  76      183.01  155.48 154.406  0.00  0.00           C
ATOM     77  B   BEA A  77      129.14  129.01 164.214  0.00  0.00           C
ATOM     78  B   BEA A  78       52.53   69.69 275.988  0.00  0.00           C
ATOM     79  B   BEA A  79       82.46  133.13 186.063  0.00  0.00           C
ATOM     80  B   BEA A  80       64.90  161.33  78.204  0.00  0.00           C
ATOM     81  B   BEA A  81       13.83   99.08  17.710  0.00  0.00           C
ATOM     82  B   BEA A  82      202.43  113.32 166.859  0.00  0.00           C
ATOM     83  B   BEA A  83       97.36  173.17 117.558  0.00  0.00           C
ATOM     84  B   BEA A  84      186.07  160.80 177.284  0.00  0.00           C
ATOM     85  B   BEA A  85      170.11  105.74 178.065  0.00  0.00           C
ATOM     86  B   BEA A  86      228.10   18.89 145.931  0.00  0.00           C
ATOM     87  B   BEA A  87      187.00  167.31 166.955  0.00  0.00           C
ATOM     88  B   BEA A  88      173.03  179.95 205.167  0.00  0.00           C
ATOM     89  B   BEA A  89       80.86   36.84 157.592  0.00  0.00           C
ATOM     90  B   BEA A  90      173.83  176.62 205.177  0.00  0.00           C
ATOM     91  B   BEA A  91      119.03  122.49 157.826  0.00  0.00           C
ATOM     92  B   BEA A  92      167.58  111.59 161.337  0.00  0.00           C
ATOM     93  B   BEA A  93       75.81   99.35 173.105  0.00  0.00           C
ATOM     94  B   BEA A  94       54.53   64.37 274.631  0.00  0.00           C
ATOM     95  B   BEA A  95       95.49  104.40   0.465  0.00  0.00           C
ATOM     96  B   BEA A  96       26.07   82.19  46.254  0.00  0.00           C
ATOM     97  B   BEA A  97      109.59  100.81 153.343  0.00  0.00           C
ATOM     98  B   BEA A  98      182.08  167.58 173.947  0.00  0.00           C
ATOM     99  B   BEA A  99      251.24  107.06 196.138  0.00  0.00           C
ATOM    100  B   BEA A 100      133.00  221.18 171.353  0.00  0.00           C
ATOM    101  B   BEA A 101      178.75  163.06 172.907  0.00  0.00           C
ATOM    102  B   BEA A 102      111.45  109.59 270.121  0.00  0.00           C
ATOM    103  B   BEA A 103      135.00   95.89 207.705  0.00  0.00           C
ATOM    104  B   BEA A 104      177.56  182.21 209.262  0.00  0.00           C
ATOM    105  B   BEA A 105       64.37  167.05  94.317  0.00  0.00           C
ATOM    106  B   BEA A 106       65.97  102.28 189.564  0.00  0.00           C
ATOM    107  B   BEA A 107      128.08  227.30 166.805  0.00  0.00           C
ATOM    108  B   BEA A 108      244.85   52.53 163.520  0.00  0.00           C
ATOM    109  B   BEA A 109      184.07  114.11 177.360  0.00  0.00           C
ATOM    110  B   BEA A 110       64.77   73.02 179.942  0.00  0.00           C
ATOM    111  B   BEA A 111       61.45   53.20 169.397  0.00  0.00           C
ATOM    112  B   BEA A 112      134.46  132.87  60.368  0.00  0.00           C
ATOM    113  B   BEA A 113       40.43  161.20  94.709  0.00  0.00           C
ATOM    114  B   BEA A 114       16.49   56.79  47.888  0.00  0.00           C
ATOM    115  B   BEA A 115      147.36  169.57 205.151  0.00  0.00           C
ATOM    116  B   BEA A 116       34.18   51.07 159.373  0.00  0.00           C
ATOM    117  B   BEA A 117      225.30   59.85 210.096  0.00  0.00           C
ATOM    118  B   BEA A 118      118.64  223.84 173.767  0.00  0.00           C
ATOM    119  B   BEA A 119       18.62   77.94  40.894  0.00  0.00           C
ATOM    120  B   BEA A 120       59.98   38.70 144.086  0.00  0.00           C
ATOM    121  B   BEA A 121      169.84  174.10 208.759  0.00  0.00           C
ATOM    122  B   BEA A 122       23.41   75.68  40.905  0.00  0.00           C
ATOM    123  B   BEA A 123       28.86   64.90  36.458  0.00  0.00           C
ATOM    124  B   BEA A 124       62.38  163.19 102.191  0.00  0.00           C
