# Supplementary material for: Super-resolution visualization of chromatin loop folding in human lymphoblastoid cells using interferometric photoactivated localization microscopy
Source: Sci Rep. 2022 May 20;12:8582. doi: 10.1038/s41598-022-12568-9 (PMC9122977; doi:10.1038/s41598-022-12568-9)
Supplement: Supplementary file 2 — Supplementary Information 2. [file 41598_2022_12568_MOESM2_ESM.zip › ChromoLooping-main/data/example_image21/image21_group_peaks_tsp.heat]

0 59 134 138 142 156 156 141 178 175 139 124 102 117 100 105 102 104 98 92 89 93 84 92 130 108 115 110 112 113 106 109 102 102 116 115 112 107 105 99 105 109 118 145 153 142 155 170 156 158 154 168 171 174 178 162 156 158 162 167 164 170 161 141 127 111 116 111 103 97 83 83 88 67 75 53 107 68 54 32 43 41 45 65 92 102 106 103 139 114 100 79 106 116 199 204 199 162 136 122 170 144 163 170 175 170 143 131 109 155 160 167 171 168 164 139 131 125 143 140 166 144 201 199
59 0 85 80 89 99 100 87 124 120 81 67 51 75 72 69 63 70 67 66 54 62 67 88 116 91 93 86 87 88 80 85 82 82 94 93 95 92 90 90 96 100 118 141 143 128 135 147 136 138 137 143 146 149 152 135 129 134 133 138 132 140 130 97 88 75 84 101 99 93 86 90 87 75 101 95 158 121 101 76 93 91 100 123 143 132 136 130 178 148 126 109 120 126 193 196 189 165 137 125 163 158 179 185 189 193 173 165 153 195 196 197 203 199 195 168 165 154 170 169 184 161 208 228
134 85 0 39 88 90 105 92 118 100 64 57 74 99 113 111 111 121 120 129 111 116 127 150 166 142 139 133 132 132 125 128 129 127 132 132 132 131 128 132 140 143 156 183 184 168 165 181 174 178 184 181 183 186 187 171 166 179 177 180 172 181 176 131 130 127 140 169 173 169 166 169 160 154 181 175 238 202 183 158 175 168 170 194 206 179 183 180 245 216 196 186 194 198 251 252 243 239 211 203 231 237 259 264 269 275 256 250 237 275 277 278 285 281 278 252 249 235 248 247 261 240 281 310
138 80 39 0 53 52 67 68 91 80 42 39 66 90 110 102 96 106 108 115 100 106 122 146 158 136 132 125 125 125 119 123 126 126 130 129 135 134 132 137 143 146 164 184 182 164 162 170 165 168 172 166 167 171 172 156 152 162 155 158 150 158 151 103 108 107 118 153 157 152 152 157 149 146 175 174 239 201 179 155 174 171 178 202 218 195 199 193 251 220 197 183 186 189 234 234 226 219 191 183 203 219 241 245 249 258 244 238 229 264 264 262 270 266 262 237 236 220 233 232 240 220 254 293
142 89 88 53 0 41 52 84 104 105 76 72 92 114 132 120 107 115 118 120 111 119 135 158 171 151 148 142 142 143 137 143 147 148 154 152 162 161 159 164 168 171 193 206 202 184 186 187 180 183 180 177 177 180 182 166 163 167 154 158 151 155 144 100 109 109 111 149 150 143 144 152 149 147 174 175 237 197 169 148 171 176 187 207 232 220 224 217 263 232 206 187 189 190 234 232 224 204 176 162 170 202 224 226 226 241 231 221 212 239 236 231 241 236 234 212 212 192 202 202 205 188 214 262
156 99 90 52 41 0 18 52 63 67 51 56 79 93 117 103 92 99 104 110 101 106 126 147 151 135 130 124 124 124 121 126 132 133 136 134 146 146 145 152 155 156 180 188 181 163 161 159 155 158 157 149 148 152 153 139 136 141 129 131 123 128 120 74 87 92 97 138 144 139 143 150 143 147 175 181 246 210 186 164 183 185 197 220 239 220 223 214 261 229 202 187 182 181 213 210 202 196 170 163 171 200 222 224 226 241 233 229 229 261 256 250 258 254 249 225 227 211 224 224 222 203 227 277
156 100 105 67 52 18 0 47 56 67 56 61 79 88 112 96 84 90 95 100 94 99 119 139 140 127 121 116 116 116 113 119 125 128 130 127 141 141 140 148 150 151 175 180 172 153 153 147 144 146 144 136 135 138 139 125 123 127 113 115 108 111 103 58 74 81 83 125 131 127 133 140 133 138 166 175 239 205 181 161 178 181 195 218 236 219 221 211 254 222 194 179 171 169 196 193 186 180 154 149 155 186 207 209 211 227 221 218 222 254 247 241 248 244 239 214 218 203 216 217 212 192 214 266
141 87 92 68 84 52 47 0 37 37 29 36 45 44 72 58 51 59 63 74 64 66 86 106 104 89 82 77 76 77 74 78 86 88 87 85 98 99 99 107 109 109 133 138 130 112 109 108 105 108 111 102 102 105 106 91 88 98 90 93 84 92 89 44 49 57 68 106 114 113 119 123 110 117 147 157 221 193 175 152 164 161 174 200 209 184 186 175 223 191 164 155 146 144 173 171 163 170 145 147 167 179 199 203 209 220 209 211 219 260 254 250 254 251 245 216 219 209 227 227 226 203 233 273
178 124 118 91 104 63 56 37 0 25 55 68 81 73 101 87 83 88 93 103 96 97 117 134 122 113 105 102 100 101 100 104 113 115 111 108 123 125 125 135 135 135 158 155 144 127 120 113 114 117 121 106 104 107 106 95 95 104 94 94 86 92 93 57 70 83 90 128 138 139 148 151 137 148 177 190 254 227 209 188 199 196 210 235 243 216 217 205 251 219 192 185 171 167 178 174 166 184 163 169 180 199 218 221 227 240 233 238 250 290 282 276 281 277 271 243 247 237 255 256 249 227 250 297
175 120 100 80 105 67 67 37 25 0 42 57 73 67 96 85 84 91 95 107 96 97 116 134 125 113 105 102 100 100 98 101 109 110 106 104 116 118 118 127 129 129 149 152 143 126 117 117 118 121 129 114 114 117 115 103 102 115 109 110 101 110 111 72 80 90 102 137 147 148 155 157 143 151 180 190 255 228 211 188 199 194 205 232 238 206 208 197 250 218 192 187 175 173 190 188 179 199 176 182 199 212 231 235 242 252 243 247 256 297 291 287 292 288 282 253 256 247 264 265 262 239 267 310
139 81 64 42 76 51 56 29 55 42 0 15 42 54 80 70 67 77 79 90 75 78 97 119 123 104 98 92 91 92 87 90 96 96 97 96 105 105 104 111 115 117 137 150 146 127 123 130 126 129 134 127 127 131 131 115 112 124 119 121 113 121 118 72 75 78 91 127 133 132 135 138 126 129 158 163 229 197 179 155 168 164 174 200 210 182 185 176 232 200 175 166 162 162 198 198 189 194 168 167 189 200 221 225 231 240 226 226 227 268 264 262 267 263 258 230 231 220 236 236 239 217 250 288
124 67 57 39 72 56 61 36 68 57 15 0 31 51 73 64 61 71 72 82 66 71 88 111 120 98 94 88 87 87 81 85 89 90 92 91 99 99 97 103 108 111 130 146 143 125 123 131 126 129 134 128 130 133 134 118 114 125 121 124 116 125 120 74 74 74 88 121 127 124 126 129 118 118 148 151 216 184 165 141 155 150 160 185 197 170 173 165 221 190 165 155 154 155 198 198 190 189 162 160 185 193 214 219 224 233 218 216 215 255 253 251 257 253 248 220 220 209 225 225 230 208 244 279
102 51 74 66 92 79 79 45 81 73 42 31 0 29 44 37 37 47 46 56 38 42 58 81 93 70 67 60 60 60 53 57 60 60 65 64 71 70 68 74 79 81 102 119 117 100 100 112 104 107 111 110 112 116 118 100 95 106 106 110 102 112 108 69 61 55 71 97 102 101 101 103 90 90 120 123 188 159 143 119 130 123 133 160 168 142 145 136 190 159 134 125 125 127 176 178 169 168 141 140 174 171 191 197 204 209 192 192 193 237 235 234 238 235 230 200 200 191 210 209 217 192 233 261
117 75 99 90 114 93 88 44 73 67 54 51 29 0 28 19 27 35 34 49 35 32 49 68 69 50 44 38 37 37 33 36 43 44 43 42 54 55 54 63 64 65 88 96 92 74 73 82 75 79 85 82 84 88 89 72 67 81 84 87 79 90 90 59 47 45 63 85 93 96 99 98 82 89 117 126 190 166 154 132 137 129 142 169 171 142 144 132 183 151 125 121 113 113 152 154 145 155 130 137 171 163 182 187 196 201 186 191 199 247 242 241 243 240 234 203 204 199 220 220 223 198 236 263
100 72 113 110 132 117 112 72 101 96 80 73 44 28 0 17 33 35 29 40 29 22 26 43 54 29 28 22 21 21 13 15 16 16 23 22 30 30 29 36 37 39 63 75 75 58 63 79 69 72 77 81 85 88 91 74 68 80 89 92 87 98 97 77 59 51 67 74 81 85 85 82 65 69 95 103 165 144 137 116 116 106 118 145 144 115 116 104 154 123 98 96 90 93 143 146 138 145 121 128 170 150 168 174 184 186 167 173 182 232 228 229 230 227 221 189 189 188 210 209 215 189 233 251
105 69 111 102 120 103 96 58 87 85 70 64 37 19 17 0 17 21 17 31 20 14 30 49 56 34 30 23 23 23 18 23 29 31 35 32 45 46 45 53 53 54 80 86 83 65 69 78 69 72 74 77 80 83 85 68 62 73 77 81 75 86 84 60 43 35 53 68 76 78 81 80 63 70 98 108 171 149 138 117 120 113 127 153 156 131 132 119 166 133 107 102 94 95 140 142 134 139 114 120 159 146 164 170 179 183 166 172 182 230 225 225 226 223 217 186 187 183 205 205 208 182 223 246
102 63 111 96 107 92 84 51 83 84 67 61 37 27 33 17 0 10 12 23 14 16 36 56 64 44 41 34 35 36 32 38 43 46 51 48 62 62 61 68 68 69 95 100 95 78 83 87 77 80 79 81 83 86 89 72 66 73 73 78 71 81 75 48 31 21 38 61 69 69 73 74 60 67 96 107 171 146 132 111 117 113 128 154 162 142 143 130 173 140 113 103 95 95 141 142 134 132 106 109 145 138 157 163 170 176 162 165 175 221 215 214 216 213 207 176 178 172 193 193 195 170 208 236
104 70 121 106 115 99 90 59 88 91 77 71 47 35 35 21 10 0 7 16 17 16 33 50 56 38 35 30 31 32 30 36 41 45 50 46 61 62 61 68 67 67 94 95 89 72 79 81 71 73 70 74 76 79 82 65 59 64 65 70 64 73 68 47 27 15 32 51 59 61 66 66 51 61 89 103 166 142 130 110 115 111 128 153 160 141 142 129 167 134 107 97 86 86 130 132 124 122 96 102 138 129 148 153 161 167 153 158 171 217 210 209 210 207 201 170 172 168 190 190 190 164 203 229
98 67 120 108 118 104 95 63 93 95 79 72 46 34 29 17 12 7 0 14 12 9 25 44 54 34 32 26 27 28 25 31 35 39 45 42 56 56 55 61 60 61 87 90 86 69 77 82 71 73 71 76 78 82 85 68 62 68 70 75 69 79 74 55 35 22 38 52 59 61 64 64 48 57 85 98 161 138 126 106 110 105 121 146 153 134 135 121 161 128 101 92 83 83 132 134 126 123 97 103 142 129 148 154 162 167 151 156 168 215 209 208 209 207 200 169 171 167 189 189 191 165 205 229
92 66 129 115 120 110 100 74 103 107 90 82 56 49 40 31 23 16 14 0 18 19 25 40 55 37 39 34 36 37 35 40 42 46 54 50 63 63 62 67 65 66 91 94 90 75 85 88 76 77 72 80 83 85 90 73 67 69 71 76 72 80 73 59 39 24 33 41 46 47 50 50 36 45 73 87 150 126 115 96 99 97 114 138 147 133 134 120 154 122 94 82 73 73 128 130 123 112 86 89 130 116 135 141 149 154 138 142 154 202 195 194 195 192 186 155 157 154 176 176 177 151 193 215
89 54 111 100 111 101 94 64 96 96 75 66 38 35 29 20 14 17 12 18 0 9 25 47 64 41 40 34 35 36 30 36 38 40 49 46 57 56 55 60 61 62 88 96 94 78 85 93 82 84 83 88 91 94 97 80 74 80 82 87 81 90 84 61 43 30 45 59 64 64 65 65 52 55 84 94 158 133 120 99 104 99 114 140 148 129 131 118 161 129 102 91 87 89 143 146 138 131 104 106 146 134 153 159 167 171 154 157 164 211 207 206 208 205 199 168 169 164 186 185 190 164 207 229
93 62 116 106 119 106 99 66 97 97 78 71 42 32 22 14 16 16 9 19 9 0 20 41 55 32 32 25 26 27 21 27 29 32 40 38 49 49 48 54 54 55 81 88 86 69 76 85 73 76 75 81 84 87 91 73 67 74 78 83 77 87 83 62 43 31 47 58 64 66 67 66 50 56 84 95 158 135 124 104 107 101 115 141 147 126 127 114 157 125 98 90 83 85 137 140 132 129 104 108 149 134 153 159 167 171 154 158 168 216 211 211 212 209 203 172 173 169 191 191 195 169 211 233
84 67 127 122 135 126 119 86 117 116 97 88 58 49 26 30 36 33 25 25 25 20 0 23 50 26 31 26 29 29 25 28 23 26 38 36 43 41 40 42 42 43 68 77 78 63 75 87 74 76 74 85 89 92 96 80 73 79 87 92 88 97 93 80 60 46 58 54 58 61 60 56 39 42 68 78 140 120 113 94 93 84 99 125 128 109 110 96 137 105 78 71 67 71 133 137 130 124 99 105 151 126 144 151 161 161 141 146 156 207 202 203 204 201 195 163 163 163 185 185 191 165 211 225
92 88 150 146 158 147 139 106 134 134 119 111 81 68 43 49 56 50 44 40 47 41 23 0 38 24 33 33 36 36 36 36 30 32 42 40 44 43 43 43 38 38 60 61 64 53 69 81 66 68 64 80 85 87 91 78 71 75 87 92 89 98 96 95 73 61 69 50 53 60 58 50 33 39 57 72 128 115 114 99 91 81 97 121 119 102 101 86 118 85 58 56 47 51 117 123 116 112 91 101 152 116 131 139 150 147 126 136 151 204 199 201 199 197 190 158 158 162 186 186 191 164 211 219
130 116 166 158 171 151 140 104 122 125 123 120 93 69 54 56 64 56 54 55 64 55 50 38 0 26 26 33 33 33 41 39 41 45 41 38 50 53 55 61 52 48 70 47 38 26 42 43 28 29 27 43 49 50 54 43 38 43 62 65 64 73 77 87 68 64 71 54 64 75 81 74 55 72 87 108 158 150 150 135 128 119 135 159 152 130 128 111 137 107 81 87 63 59 90 95 87 109 93 113 155 123 137 143 156 155 141 157 181 233 225 224 221 220 212 179 183 188 212 213 211 184 223 237
108 91 142 136 151 135 127 89 113 113 104 98 70 50 29 34 44 38 34 37 41 32 26 24 26 0 9 11 13 13 17 16 17 21 24 20 33 34 36 42 35 33 60 56 54 38 50 61 48 50 52 62 67 69 73 58 51 60 73 77 73 83 84 80 59 51 63 55 63 70 73 67 48 59 80 96 152 138 135 118 113 104 118 144 141 116 116 100 138 106 80 81 67 67 115 119 111 121 100 113 157 129 145 152 163 163 145 156 173 225 219 219 218 216 209 176 178 180 204 203 206 179 222 237
115 93 139 132 148 130 121 82 105 105 98 94 67 44 28 30 41 35 32 39 40 32 31 33 26 9 0 7 7 7 14 13 19 23 22 17 35 37 38 46 40 38 65 59 54 37 46 56 43 46 49 56 61 64 67 51 45 55 68 71 67 78 79 74 54 48 60 58 67 74 78 73 54 66 88 104 162 147 142 124 121 112 127 152 149 124 123 108 146 115 89 90 74 74 115 119 110 124 103 116 159 134 150 156 168 169 152 163 180 232 225 225 224 222 215 182 185 186 209 209 210 184 225 243
110 86 133 125 142 124 116 77 102 102 92 88 60 38 22 23 34 30 26 34 34 25 26 33 33 11 7 0 3 3 8 10 17 21 22 18 35 37 38 45 41 40 67 65 61 44 52 62 50 52 55 61 66 68 71 55 49 59 69 73 69 79 80 71 50 43 57 58 67 73 76 72 53 64 88 102 161 145 139 120 118 110 124 150 149 124 124 109 149 117 91 90 77 77 120 124 116 126 104 115 157 135 152 158 169 170 154 163 178 229 223 223 223 220 213 181 183 183 206 206 208 182 223 242
112 87 132 125 142 124 116 76 100 100 91 87 60 37 21 23 35 31 27 36 35 26 29 36 33 13 7 3 0 0 8 8 17 21 20 16 34 36 37 45 41 39 66 64 60 42 50 60 48 51 55 61 65 68 71 54 48 59 70 73 69 80 80 71 51 45 59 60 70 76 80 75 56 67 91 105 164 148 142 123 121 112 127 153 151 124 124 110 151 119 93 93 79 79 121 125 117 128 106 118 160 138 155 161 172 173 157 166 182 232 226 226 226 223 216 184 186 186 209 209 211 185 226 245
113 88 132 125 143 124 116 77 101 100 92 87 60 37 21 23 36 32 28 37 36 27 29 36 33 13 7 3 0 0 8 8 17 21 20 16 33 35 36 45 40 39 66 64 60 42 49 60 48 51 55 61 65 68 71 54 48 59 70 74 69 80 81 71 52 45 59 61 70 76 80 75 56 67 91 105 164 148 142 123 121 112 126 152 151 124 124 109 151 119 93 93 79 79 121 125 117 129 107 119 160 138 155 161 172 173 157 167 182 233 226 226 226 224 217 184 186 187 210 209 211 185 226 245
106 80 125 119 137 121 113 74 100 98 87 81 53 33 13 18 32 30 25 35 30 21 25 36 41 17 14 8 8 8 0 6 13 17 20 16 31 33 33 41 38 38 65 68 66 48 55 68 56 59 63 69 73 76 78 62 55 67 76 80 75 86 86 72 52 45 60 64 72 77 79 76 57 65 90 103 163 145 138 119 118 108 122 148 147 120 121 107 151 119 93 92 82 83 129 133 124 133 110 120 162 141 158 164 175 176 159 167 180 231 225 225 226 223 216 184 186 185 208 207 211 185 226 245
109 85 128 123 143 126 119 78 104 101 90 85 57 36 15 23 38 36 31 40 36 27 28 36 39 16 13 10 8 8 6 0 10 13 14 10 26 28 29 37 34 33 60 63 61 43 50 65 53 57 62 68 72 75 77 61 55 67 78 82 77 88 89 77 57 50 65 67 75 81 83 78 60 68 92 104 163 146 141 122 120 109 123 149 146 118 118 104 149 117 92 92 82 83 128 132 124 135 113 124 167 143 160 166 177 178 160 169 182 234 229 229 229 226 220 188 189 189 212 211 215 189 231 249
102 82 129 126 147 132 125 86 113 109 96 89 60 43 16 29 43 41 35 42 38 29 23 30 41 17 19 17 17 17 13 10 0 4 14 13 21 21 21 28 25 26 52 60 61 45 54 72 60 63 67 75 80 83 85 70 64 75 87 90 86 97 97 85 65 56 71 69 75 81 81 76 58 63 86 97 155 139 135 116 113 101 113 140 136 108 108 94 140 109 84 85 78 80 131 136 128 136 114 124 169 143 159 166 177 176 157 165 177 229 225 226 226 223 217 185 185 186 209 208 214 188 232 246
102 82 127 126 148 133 128 88 115 110 96 90 60 44 16 31 46 45 39 46 40 32 26 32 45 21 23 21 21 21 17 13 4 0 14 14 17 17 17 24 22 23 49 60 62 46 54 74 62 65 71 79 83 86 89 73 67 79 91 95 90 101 101 89 69 60 75 73 79 84 84 79 61 65 88 97 156 139 136 117 113 101 112 139 134 104 105 91 139 108 84 86 80 83 135 140 132 140 118 128 174 146 163 169 181 179 159 168 178 231 227 228 228 226 219 187 187 188 211 210 217 190 235 249
116 94 132 130 154 136 130 87 111 106 97 92 65 43 23 35 51 50 45 54 49 40 38 42 41 24 22 22 20 20 20 14 14 14 0 4 14 18 20 29 25 24 48 54 53 37 41 63 53 56 65 70 75 78 80 65 59 74 87 90 86 97 100 89 70 64 79 78 86 93 95 89 70 77 99 110 167 152 150 130 127 114 125 152 145 112 112 98 146 115 92 97 87 88 131 136 128 144 124 136 180 153 169 175 187 186 167 178 191 244 239 240 239 237 230 198 199 200 223 223 227 201 244 259
115 93 132 129 152 134 127 85 108 104 96 91 64 42 22 32 48 46 42 50 46 38 36 40 38 20 17 18 16 16 16 10 13 14 4 0 18 21 23 33 28 27 52 55 53 36 41 61 50 54 62 67 72 75 77 62 56 70 83 86 82 93 96 85 66 61 75 75 83 90 92 86 67 75 97 109 166 152 148 129 126 114 126 152 146 115 115 100 147 116 92 96 85 86 128 133 125 141 120 132 176 150 166 172 184 183 165 176 189 242 237 237 237 234 228 195 196 198 221 220 224 198 240 256
112 95 132 135 162 146 141 98 123 116 105 99 71 54 30 45 62 61 56 63 57 49 43 44 50 33 35 35 34 33 31 26 21 17 14 18 0 4 7 16 13 13 35 51 55 42 47 74 63 67 76 83 88 91 92 79 73 87 102 105 100 112 114 103 84 77 92 88 94 100 100 93 75 79 99 107 162 149 148 129 123 108 118 145 135 98 98 85 138 108 87 94 88 92 140 145 137 152 132 143 190 159 174 182 194 191 169 180 190 244 241 243 242 240 233 201 201 203 226 225 233 206 252 263
107 92 131 134 161 146 141 99 125 118 105 99 70 55 30 46 62 62 56 63 56 49 41 43 53 34 37 37 36 35 33 28 21 17 18 21 4 0 3 12 11 13 34 53 58 46 52 78 67 70 79 87 92 94 96 83 77 90 104 108 103 114 116 104 85 77 92 88 94 100 98 92 74 77 96 103 159 145 144 125 120 104 113 140 131 94 94 81 135 106 85 92 87 91 142 148 140 153 132 143 190 159 174 181 193 190 168 178 187 241 238 240 240 237 231 199 198 200 223 222 231 204 251 261
105 90 128 132 159 145 140 99 125 118 104 97 68 54 29 45 61 61 55 62 55 48 40 43 55 36 38 38 37 36 33 29 21 17 20 23 7 3 0 10 12 15 34 56 62 49 55 81 70 73 82 89 95 97 99 85 79 92 106 109 105 116 118 105 86 77 92 88 94 100 98 92 75 76 96 102 158 144 143 123 118 103 111 138 129 93 93 80 136 106 85 91 88 93 145 151 143 154 133 143 190 159 175 182 194 191 169 178 186 240 237 240 239 237 230 198 198 199 222 221 230 204 251 261
99 90 132 137 164 152 148 107 135 127 111 103 74 63 36 53 68 68 61 67 60 54 42 43 61 42 46 45 45 45 41 37 28 24 29 33 16 12 10 0 10 15 28 57 65 55 62 89 78 81 88 98 103 105 107 94 88 100 114 117 113 124 125 113 93 84 98 91 96 101 98 91 75 74 92 96 150 137 137 118 112 95 103 130 119 83 83 70 127 98 79 86 86 91 148 155 147 156 135 143 193 159 174 182 193 189 165 174 181 235 233 237 236 234 227 196 194 196 219 218 229 203 251 258
105 96 140 143 168 155 150 109 135 129 115 108 79 64 37 53 68 67 60 65 61 54 42 38 52 35 40 41 41 40 38 34 25 22 25 28 13 11 12 10 0 5 26 47 55 46 54 81 69 72 79 89 95 97 99 86 80 92 107 111 107 118 120 111 91 82 96 86 91 98 95 88 71 73 90 97 149 138 140 122 114 98 107 133 122 86 86 72 124 95 75 83 80 85 139 145 138 149 129 140 189 154 168 176 188 183 160 171 181 236 233 236 234 232 226 194 193 196 220 219 228 201 249 256
109 100 143 146 171 156 151 109 135 129 117 111 81 65 39 54 69 67 61 66 62 55 43 38 48 33 38 40 39 39 38 33 26 23 24 27 13 13 15 15 5 0 27 42 50 40 50 76 64 67 74 85 91 93 95 82 77 88 104 108 104 115 117 110 90 82 95 85 90 97 96 88 71 74 90 99 151 141 142 125 117 101 110 136 124 90 89 74 124 95 74 84 78 82 134 141 133 146 127 139 188 152 167 174 186 182 160 171 183 237 234 237 235 233 226 194 194 198 221 220 228 202 249 256
118 118 156 164 193 180 175 133 158 149 137 130 102 88 63 80 95 94 87 91 88 81 68 60 70 60 65 67 66 66 65 60 52 49 48 52 35 34 34 28 26 27 0 43 58 56 63 93 83 85 95 106 112 113 115 105 99 111 129 132 129 140 143 137 117 109 122 109 113 120 117 108 93 92 103 107 152 147 153 137 125 106 111 136 115 72 71 57 114 89 76 92 91 97 149 157 150 165 148 161 212 170 182 190 204 196 171 183 193 249 247 251 249 247 241 209 207 213 237 236 247 220 270 270
145 141 183 184 206 188 180 138 155 152 150 146 119 96 75 86 100 95 90 94 96 88 77 61 47 56 59 65 64 64 68 63 60 60 54 55 51 53 56 57 47 42 43 0 18 29 40 62 53 54 64 76 82 83 84 79 75 85 106 108 107 116 123 131 112 106 116 97 104 114 116 106 89 99 106 121 161 162 169 156 142 127 137 160 140 107 104 87 118 93 77 97 81 81 111 119 112 143 131 151 199 155 164 171 186 179 160 178 200 256 250 252 248 247 239 207 208 217 242 242 245 219 262 265
153 143 184 182 202 181 172 130 144 143 146 143 117 92 75 83 95 89 86 90 94 86 78 64 38 54 54 61 60 60 66 61 61 62 53 53 55 58 62 65 55 50 58 18 0 18 28 44 36 37 49 59 65 65 66 63 60 69 91 93 92 101 110 121 102 100 108 91 100 111 115 106 88 102 112 129 171 171 176 162 150 137 149 172 156 124 122 105 132 107 88 105 83 81 98 105 98 136 125 148 191 152 161 168 182 178 161 181 206 261 253 254 250 249 241 208 211 219 244 244 244 218 257 266
142 128 168 164 184 163 153 112 127 126 127 125 100 74 58 65 78 72 69 75 78 69 63 53 26 38 37 44 42 42 48 43 45 46 37 36 42 46 49 55 46 40 56 29 18 0 19 38 27 29 42 50 56 58 59 51 47 59 80 82 80 90 97 104 85 83 93 81 90 101 105 97 78 92 106 123 171 166 168 152 143 131 144 169 156 125 123 106 139 112 90 102 81 80 103 108 100 133 119 139 182 148 160 166 180 178 161 179 201 255 248 248 245 243 236 203 206 211 236 236 236 210 249 262
155 135 165 162 186 161 153 109 120 117 123 123 100 73 63 69 83 79 77 85 85 76 75 69 42 50 46 52 50 49 55 50 54 54 41 41 47 52 55 62 54 50 63 40 28 19 0 33 29 33 51 51 57 58 57 51 48 65 84 85 82 93 102 106 89 89 101 95 106 116 121 114 94 108 124 140 190 183 184 167 160 147 159 184 171 135 133 117 155 129 108 120 100 98 113 117 109 149 134 155 195 165 177 183 197 195 180 197 219 272 265 265 263 261 253 221 224 228 252 252 252 226 264 279
170 147 181 170 187 159 147 108 113 117 130 131 112 82 79 78 87 81 82 88 93 85 87 81 43 61 56 62 60 60 68 65 72 74 63 61 74 78 81 89 81 76 93 62 44 38 33 0 14 14 31 21 26 26 24 25 26 39 59 58 57 66 79 94 81 86 92 88 100 111 120 114 96 114 130 151 200 194 192 177 171 162 177 201 192 162 161 144 171 144 121 130 103 97 89 91 82 132 120 145 177 154 165 170 183 185 176 194 223 273 263 261 258 256 248 216 222 226 250 251 244 218 250 272
156 136 174 165 180 155 144 105 114 118 126 126 104 75 69 69 77 71 71 76 82 73 74 66 28 48 43 50 48 48 56 53 60 62 53 50 63 67 70 78 69 64 83 53 36 27 29 14 0 4 23 23 29 30 32 26 24 36 57 58 57 66 76 90 75 76 84 76 88 99 107 101 82 100 116 137 186 179 178 163 156 148 163 187 178 150 149 132 159 131 107 115 89 84 87 90 82 123 111 134 170 143 155 160 173 175 164 182 209 260 250 249 246 244 236 204 209 213 238 238 233 207 241 260
158 138 178 168 183 158 146 108 117 121 129 129 107 79 72 72 80 73 73 77 84 76 76 68 29 50 46 52 51 51 59 57 63 65 56 54 67 70 73 81 72 67 85 54 37 29 33 14 4 0 20 22 28 28 30 26 24 34 56 57 56 65 76 92 76 78 85 75 87 98 107 101 83 101 116 138 186 179 179 164 157 149 164 188 179 152 150 133 158 131 107 115 88 83 83 86 78 121 109 133 168 141 153 158 171 172 162 180 209 259 250 248 245 243 235 203 208 213 237 238 232 206 239 259
154 137 184 172 180 157 144 111 121 129 134 134 111 85 77 74 79 70 71 72 83 75 74 64 27 52 49 55 55 55 63 62 67 71 65 62 76 79 82 88 79 74 95 64 49 42 51 31 23 20 0 23 27 27 32 29 27 23 45 46 48 55 63 87 72 72 75 60 72 84 94 88 71 92 105 129 176 170 168 155 148 143 160 182 177 156 154 137 154 126 101 106 76 68 68 71 63 100 89 115 149 122 133 138 151 153 145 164 195 244 233 231 227 226 218 186 192 197 221 222 214 189 220 240
168 143 181 166 177 149 136 102 106 114 127 128 110 82 81 77 81 74 76 80 88 81 85 80 43 62 56 61 61 61 69 68 75 79 70 67 83 87 89 98 89 85 106 76 59 50 51 21 23 22 23 0 5 7 11 11 15 19 38 37 37 45 58 80 69 74 78 75 88 98 109 105 88 109 125 148 198 189 185 171 167 161 178 201 196 172 170 153 176 148 123 127 99 91 79 79 70 116 105 129 158 140 151 155 167 172 166 184 214 262 251 247 245 243 235 203 210 213 237 238 228 203 231 257
171 146 183 167 177 148 135 102 104 114 127 130 112 84 85 80 83 76 78 83 91 84 89 85 49 67 61 66 65 65 73 72 80 83 75 72 88 92 95 103 95 91 112 82 65 56 57 26 29 28 27 5 0 3 7 12 17 18 35 33 34 41 55 79 69 75 78 77 90 100 112 108 91 112 128 152 202 193 188 174 170 165 182 205 201 177 176 159 181 153 128 131 102 94 79 78 69 116 105 130 156 140 152 156 167 173 168 186 216 264 252 248 246 244 236 205 212 214 238 239 228 204 230 258
174 149 186 171 180 152 138 105 107 117 131 133 116 88 88 83 86 79 82 85 94 87 92 87 50 69 64 68 68 68 76 75 83 86 78 75 91 94 97 105 97 93 113 83 65 58 58 26 30 28 27 7 3 0 6 15 21 20 36 34 36 42 57 82 72 79 81 78 91 102 113 110 93 114 130 154 202 194 190 176 172 167 184 207 203 179 178 160 181 154 129 133 103 95 76 75 66 115 105 131 157 140 152 155 167 173 168 187 218 265 253 249 247 245 237 205 213 216 239 241 230 205 231 258
178 152 187 172 182 153 139 106 106 115 131 134 118 89 91 85 89 82 85 90 97 91 96 91 54 73 67 71 71 71 78 77 85 89 80 77 92 96 99 107 99 95 115 84 66 59 57 24 32 30 32 11 7 6 0 17 23 26 41 38 39 45 61 84 75 82 85 84 98 108 119 116 99 119 136 159 208 200 196 182 178 172 189 212 207 182 180 163 186 158 133 138 109 101 80 79 70 122 112 137 162 147 158 162 174 179 174 193 224 272 260 256 253 251 243 212 219 222 246 247 236 211 237 265
162 135 171 156 166 139 125 91 95 103 115 118 100 72 74 68 72 65 68 73 80 73 80 78 43 58 51 55 54 54 62 61 70 73 65 62 79 83 85 94 86 82 105 79 63 51 51 25 26 26 29 11 12 15 17 0 6 19 35 34 32 42 54 71 59 66 71 73 86 96 107 103 86 106 124 146 199 188 182 167 164 158 175 199 196 171 169 153 180 151 125 127 101 94 89 88 79 120 106 128 156 142 155 159 170 176 169 185 213 261 250 247 245 243 235 203 209 211 235 235 227 201 230 258
156 129 166 152 163 136 123 88 95 102 112 114 95 67 68 62 66 59 62 67 74 67 73 71 38 51 45 49 48 48 55 55 64 67 59 56 73 77 79 88 80 77 99 75 60 47 48 26 24 24 27 15 17 21 23 6 0 20 36 36 34 44 55 68 56 61 67 68 82 91 102 98 80 100 119 140 193 182 177 161 158 152 169 193 190 165 164 147 175 145 119 122 96 89 91 91 82 118 103 125 155 139 153 157 169 174 166 181 208 256 246 243 241 239 231 199 205 207 230 231 223 198 228 255
158 134 179 162 167 141 127 98 104 115 124 125 106 81 80 73 73 64 68 69 80 74 79 75 43 60 55 59 59 59 67 67 75 79 74 70 87 90 92 100 92 88 111 85 69 59 65 39 36 34 23 19 18 20 26 19 20 0 22 23 25 32 42 69 57 62 63 59 72 82 94 91 76 97 114 138 188 178 172 159 156 152 170 193 192 173 171 154 174 145 118 119 90 81 75 75 66 100 87 111 138 123 136 140 151 158 152 169 199 246 234 230 228 226 218 186 194 196 219 221 210 185 212 240
162 133 177 155 154 129 113 90 94 109 119 121 106 84 89 77 73 65 70 71 82 78 87 87 62 73 68 69 70 70 76 78 87 91 87 83 102 104 106 114 107 104 129 106 91 80 84 59 57 56 45 38 35 36 41 35 36 22 0 5 8 11 20 55 49 58 53 60 73 80 95 94 81 103 121 145 197 183 174 160 160 160 179 201 205 188 187 171 190 161 133 129 101 92 85 82 73 98 84 105 124 122 136 138 148 158 156 170 200 243 230 225 224 221 214 183 191 191 213 215 201 177 200 235
167 138 180 158 158 131 115 93 94 110 121 124 110 87 92 81 78 70 75 76 87 83 92 92 65 77 71 73 73 74 80 82 90 95 90 86 105 108 109 117 111 108 132 108 93 82 85 58 58 57 46 37 33 34 38 34 36 23 5 0 8 8 23 58 53 63 59 66 79 86 100 100 87 108 126 150 202 188 180 166 166 165 184 206 209 192 191 175 194 165 137 134 106 97 84 80 72 101 88 110 127 126 139 142 151 162 160 175 206 249 235 230 229 226 218 188 196 196 218 220 206 182 203 239
164 132 172 150 151 123 108 84 86 101 113 116 102 79 87 75 71 64 69 72 81 77 88 89 64 73 67 69 69 69 75 77 86 90 86 82 100 103 105 113 107 104 129 107 92 80 82 57 57 56 48 37 34 36 39 32 34 25 8 8 0 12 23 51 46 57 54 66 79 86 100 100 86 106 126 149 203 188 178 163 164 163 182 205 208 189 189 172 195 165 138 134 107 99 92 88 80 107 92 112 130 130 144 147 156 167 164 178 206 250 237 231 231 228 221 190 198 197 219 220 207 183 206 242
170 140 181 158 155 128 111 92 92 110 121 125 112 90 98 86 81 73 79 80 90 87 97 98 73 83 78 79 80 80 86 88 97 101 97 93 112 114 116 124 118 115 140 116 101 90 93 66 66 65 55 45 41 42 45 42 44 32 11 8 12 0 17 56 54 64 59 69 81 88 102 103 91 112 130 154 206 192 182 168 169 169 189 211 215 199 198 182 201 171 144 139 111 102 88 84 76 102 89 109 123 126 140 142 151 163 163 177 207 249 235 229 228 225 218 188 197 196 217 219 203 180 200 238
161 130 176 151 144 120 103 89 93 111 118 120 108 90 97 84 75 68 74 73 84 83 93 96 77 84 79 80 80 81 86 89 97 101 100 96 114 116 118 125 120 117 143 123 110 97 102 79 76 76 63 58 55 57 61 54 55 42 20 23 23 17 0 48 47 56 47 60 72 76 91 93 83 104 122 146 198 181 169 156 159 161 181 202 211 198 197 181 200 169 141 133 107 99 95 91 84 94 79 95 108 116 131 133 140 154 154 166 194 234 220 214 214 211 204 174 183 181 202 203 187 164 184 224
141 97 131 103 100 74 58 44 57 72 72 74 69 59 77 60 48 47 55 59 61 62 80 95 87 80 74 71 71 71 72 77 85 89 89 85 103 104 105 113 111 110 137 131 121 104 106 94 90 92 87 80 79 82 84 71 68 69 55 58 51 56 48 0 21 35 35 74 84 84 94 98 88 101 127 144 205 179 162 143 153 154 171 195 206 189 190 176 211 178 150 138 123 118 138 136 128 130 107 112 127 143 162 164 170 183 177 182 198 237 227 222 225 222 215 186 192 184 203 204 195 172 197 240
127 88 130 108 109 87 74 49 70 80 75 74 61 47 59 43 31 27 35 39 43 43 60 73 68 59 54 50 51 52 52 57 65 69 70 66 84 85 86 93 91 90 117 112 102 85 89 81 75 76 72 69 69 72 75 59 56 57 49 53 46 54 47 21 0 16 23 58 68 69 79 82 69 82 109 126 187 163 148 130 137 136 153 177 187 169 170 156 190 158 129 119 103 99 127 126 118 120 96 103 128 132 151 155 162 172 163 169 185 228 219 215 217 214 207 177 182 176 196 197 191 167 198 233
111 75 127 107 109 92 81 57 83 90 78 74 55 45 51 35 21 15 22 24 30 31 46 61 64 51 48 43 45 45 45 50 56 60 64 61 77 77 77 84 82 82 109 106 100 83 89 86 76 78 72 74 75 79 82 66 61 62 58 63 57 64 56 35 16 0 17 49 57 57 65 68 55 67 94 110 172 147 133 114 121 120 137 161 171 156 157 143 177 144 116 104 92 89 128 129 121 116 90 94 125 124 143 148 155 163 152 157 171 215 207 204 206 203 196 166 169 164 185 185 182 157 192 224
116 84 140 118 111 97 83 68 90 102 91 88 71 63 67 53 38 32 38 33 45 47 58 69 71 63 60 57 59 59 60 65 71 75 79 75 92 92 92 98 96 95 122 116 108 93 101 92 84 85 75 78 78 81 85 71 67 63 53 59 54 59 47 35 23 17 0 42 49 49 59 63 55 68 93 111 170 146 131 114 121 123 142 164 177 166 167 153 180 148 120 105 91 87 123 122 115 103 77 80 108 111 131 134 141 151 143 147 164 206 196 192 194 191 184 154 159 153 174 175 169 144 176 210
111 101 169 153 149 138 125 106 128 137 127 121 97 85 74 68 61 51 52 41 59 58 54 50 54 55 58 58 60 61 64 67 69 73 78 75 88 88 88 91 86 85 109 97 91 81 95 88 76 75 60 75 77 78 84 73 68 59 60 66 66 69 60 74 58 49 42 0 13 23 35 34 25 46 61 86 138 122 115 104 101 103 124 143 152 148 147 132 145 114 85 73 51 46 95 98 92 71 46 59 104 79 97 102 112 117 106 116 141 188 177 174 173 170 163 131 136 138 162 163 157 131 168 188
103 99 173 157 150 144 131 114 138 147 133 127 102 93 81 76 69 59 59 46 64 64 58 53 64 63 67 67 70 70 72 75 75 79 86 83 94 94 94 96 91 90 113 104 100 90 106 100 88 87 72 88 90 91 98 86 82 72 73 79 79 81 72 84 68 57 49 13 0 12 24 22 22 39 51 76 127 110 103 93 90 94 116 134 145 145 145 130 139 109 81 65 47 43 102 105 100 68 41 50 99 70 89 94 103 107 95 103 127 174 164 161 160 158 150 118 123 125 149 150 146 119 160 176
97 93 169 152 143 139 127 113 139 148 132 124 101 96 85 78 69 61 61 47 64 66 61 60 75 70 74 73 76 76 77 81 81 84 93 90 100 100 100 101 98 97 120 114 111 101 116 111 99 98 84 98 100 102 108 96 91 82 80 86 86 88 76 84 69 57 49 23 12 0 15 21 27 38 51 73 125 105 95 85 85 91 113 130 145 148 149 134 145 114 87 67 55 53 113 116 111 72 44 43 93 69 90 95 102 108 96 99 120 165 155 153 152 150 143 111 115 115 139 140 136 110 151 170
83 86 166 152 144 143 133 119 148 155 135 126 101 99 85 81 73 66 64 50 65 67 60 58 81 73 78 76 80 80 79 83 81 84 95 92 100 98 98 98 95 96 117 116 115 105 121 120 107 107 94 109 112 113 119 107 102 94 95 100 100 102 91 94 79 65 59 35 24 15 0 11 26 27 39 59 112 90 80 70 69 76 98 115 132 138 138 125 136 106 80 56 53 54 125 128 123 81 54 48 101 72 93 99 106 108 92 92 108 155 147 146 146 143 137 105 107 107 131 131 133 106 153 166
83 90 169 157 152 150 140 123 151 157 138 129 103 98 82 80 74 66 64 50 65 66 56 50 74 67 73 72 75 75 76 78 76 79 89 86 93 92 92 91 88 88 108 106 106 97 114 114 101 101 88 105 108 110 116 103 98 91 94 100 100 103 93 98 82 68 63 34 22 21 11 0 19 21 30 54 107 88 82 72 68 72 94 111 124 129 130 115 125 95 69 46 42 44 119 123 119 80 55 54 109 73 92 99 107 107 89 92 110 159 151 151 150 148 141 109 111 114 138 138 141 114 161 170
88 87 160 149 149 143 133 110 137 143 126 118 90 82 65 63 60 51 48 36 52 50 39 33 55 48 54 53 56 56 57 60 58 61 70 67 75 74 75 75 71 71 93 89 88 78 94 96 82 83 71 88 91 93 99 86 80 76 81 87 86 91 83 88 69 55 55 25 22 27 26 19 0 22 41 63 119 102 97 84 79 79 99 119 128 124 124 109 126 94 66 51 39 40 111 116 110 87 62 68 120 86 104 111 121 121 103 110 128 179 171 171 170 168 161 128 130 133 157 157 159 132 177 189
67 75 154 146 147 147 138 117 148 151 129 118 90 89 69 70 67 61 57 45 55 56 42 39 72 59 66 64 67 67 65 68 63 65 77 75 79 77 76 74 73 74 92 99 102 92 108 114 100 101 92 109 112 114 119 106 100 97 103 108 106 112 104 101 82 67 68 46 39 38 27 21 22 0 29 43 105 83 77 63 58 57 78 98 110 111 112 98 119 88 61 40 46 53 132 137 132 101 76 74 129 94 112 119 128 126 103 105 114 166 161 163 163 160 154 122 121 123 147 146 155 128 179 184
75 101 181 175 174 175 166 147 177 180 158 148 120 117 95 98 96 89 85 73 84 84 68 57 87 80 88 88 91 91 90 92 86 88 99 97 99 96 96 92 90 90 103 106 112 106 124 130 116 116 105 125 128 130 136 124 119 114 121 126 126 130 122 127 109 94 93 61 51 51 39 30 41 29 0 29 78 65 69 64 48 50 71 85 96 109 109 96 98 69 47 19 36 46 131 138 134 94 75 73 131 81 96 104 113 105 78 82 95 149 144 148 145 144 137 105 104 112 137 136 146 120 173 167
53 95 175 174 175 181 175 157 190 190 163 151 123 126 103 108 107 103 98 87 94 95 78 72 108 96 104 102 105 105 103 104 97 97 110 109 107 103 102 96 97 99 107 121 129 123 140 151 137 138 129 148 152 154 159 146 140 138 145 150 149 154 146 144 126 110 111 86 76 73 59 54 63 43 29 0 65 42 49 45 22 22 43 57 75 95 96 88 96 70 56 30 62 73 160 167 163 122 102 94 150 104 119 127 134 125 94 90 85 141 141 148 146 145 139 110 104 110 133 131 150 126 184 172
107 158 238 239 237 246 239 221 254 255 229 216 188 190 165 171 171 166 161 150 158 158 140 128 158 152 162 161 164 164 163 163 155 156 167 166 162 159 158 150 149 151 152 161 171 171 190 200 186 186 176 198 202 202 208 199 193 188 197 202 203 206 198 205 187 172 170 138 127 125 112 107 119 105 78 65 0 45 77 92 66 70 73 60 70 118 118 113 77 74 83 72 99 109 186 195 194 145 136 129 181 120 124 132 139 118 84 78 70 122 126 138 131 132 127 106 96 116 135 133 157 139 196 154
68 121 202 201 197 210 205 193 227 228 197 184 159 166 144 149 146 142 138 126 133 135 120 115 150 138 147 145 148 148 145 146 139 139 152 152 149 145 144 137 138 141 147 162 171 166 183 194 179 179 170 189 193 194 200 188 182 178 183 188 188 192 181 179 163 147 146 122 110 105 90 88 102 83 65 42 45 0 32 48 29 43 50 41 77 117 119 115 109 93 90 67 98 109 192 199 197 143 127 111 162 117 128 136 140 127 96 80 53 107 113 123 122 121 117 95 83 91 110 107 136 117 178 150
54 101 183 179 169 186 181 175 209 211 179 165 143 154 137 138 132 130 126 115 120 124 113 114 150 135 142 139 142 142 138 141 135 136 150 148 148 144 143 137 140 142 153 169 176 168 184 192 178 179 168 185 188 190 196 182 177 172 174 180 178 182 169 162 148 133 131 115 103 95 80 82 97 77 69 49 77 32 0 24 29 51 62 61 101 133 135 131 136 116 106 78 105 114 196 201 198 142 121 99 146 115 131 137 139 133 107 86 55 102 107 115 117 115 112 89 79 76 94 91 120 100 161 147
32 76 158 155 148 164 161 152 188 188 155 141 119 132 116 117 111 110 106 96 99 104 94 99 135 118 124 120 123 123 119 122 116 117 130 129 129 125 123 118 122 125 137 156 162 152 167 177 163 164 155 171 174 176 182 167 161 159 160 166 163 168 156 143 130 114 114 104 93 85 70 72 84 63 64 45 92 48 24 0 27 43 56 65 101 123 126 121 139 115 101 74 100 109 191 196 192 143 119 99 146 121 139 145 148 145 119 103 79 125 128 134 138 135 132 107 99 93 111 108 134 112 171 167
43 93 175 174 171 183 178 164 199 199 168 155 130 137 116 120 117 115 110 99 104 107 93 91 128 113 121 118 121 121 118 120 113 113 127 126 123 120 118 112 114 117 125 142 150 143 160 171 156 157 148 167 170 172 178 164 158 156 160 166 164 169 159 153 137 121 121 101 90 85 69 68 79 58 48 22 66 29 29 27 0 23 39 47 79 106 108 102 112 89 79 53 84 94 180 186 182 135 114 100 153 113 128 136 141 132 103 91 73 126 129 137 137 135 131 105 96 99 119 117 142 119 179 165
41 91 168 171 176 185 181 161 196 194 164 150 123 129 106 113 113 111 105 97 99 101 84 81 119 104 112 110 112 112 108 109 101 101 114 114 108 104 103 95 98 101 106 127 137 131 147 162 148 149 143 161 165 167 172 158 152 152 160 165 163 169 161 154 136 120 123 103 94 91 76 72 79 57 50 22 70 43 51 43 23 0 21 41 61 82 84 79 99 75 66 47 80 92 178 186 181 144 123 114 169 126 141 149 156 146 115 108 94 148 152 160 159 158 153 126 118 122 143 140 165 141 201 186
45 100 170 178 187 197 195 174 210 205 174 160 133 142 118 127 128 128 121 114 114 115 99 97 135 118 127 124 127 126 122 123 113 112 125 126 118 113 111 103 107 110 111 137 149 144 159 177 163 164 160 178 182 184 189 175 169 170 179 184 182 189 181 171 153 137 142 124 116 113 98 94 99 78 71 43 73 50 62 56 39 21 0 27 47 73 76 75 100 81 78 65 99 111 197 205 200 165 145 136 190 146 160 169 176 164 132 124 103 155 162 172 172 170 166 142 132 136 155 152 180 158 219 200
65 123 194 202 207 220 218 200 235 232 200 185 160 169 145 153 154 153 146 138 140 141 125 121 159 144 152 150 153 152 148 149 140 139 152 152 145 140 138 130 133 136 136 160 172 169 184 201 187 188 182 201 205 207 212 199 193 193 201 206 205 211 202 195 177 161 164 143 134 130 115 111 119 98 85 57 60 41 61 65 47 41 27 0 45 89 91 93 101 90 93 80 115 127 213 221 217 175 158 146 199 153 164 172 178 164 131 119 91 140 150 162 161 161 157 136 124 130 147 144 176 157 219 190
92 143 206 218 232 239 236 209 243 238 210 197 168 171 144 156 162 160 153 147 148 147 128 119 152 141 149 149 151 151 147 146 136 134 145 146 135 131 129 119 122 124 115 140 156 156 171 192 178 179 177 196 201 203 207 196 190 192 205 209 208 215 211 206 187 171 177 152 145 145 132 124 128 110 96 75 70 77 101 101 79 61 47 45 0 56 57 62 70 66 80 82 114 126 207 217 213 185 171 167 224 168 177 186 195 178 143 141 127 178 186 198 195 195 190 167 157 168 187 184 213 191 252 221
102 132 179 195 220 220 219 184 216 206 182 170 142 142 115 131 142 141 134 133 129 126 109 102 130 116 124 124 124 124 120 118 108 104 112 115 98 94 93 83 86 90 72 107 124 125 135 162 150 152 156 172 177 179 182 171 165 173 188 192 189 199 198 189 169 156 166 148 145 148 138 129 124 111 109 95 118 117 133 123 106 82 73 89 56 0 5 21 86 74 81 93 115 126 199 208 203 195 178 181 238 187 198 207 219 204 172 177 170 224 230 239 236 236 230 203 195 204 225 222 246 222 280 262
106 136 183 199 224 223 221 186 217 208 185 173 145 144 116 132 143 142 135 134 131 127 110 101 128 116 123 124 124 124 121 118 108 105 112 115 98 94 93 83 86 89 71 104 122 123 133 161 149 150 154 170 176 178 180 169 164 171 187 191 189 198 197 190 170 157 167 147 145 149 138 130 124 112 109 96 118 119 135 126 108 84 76 91 57 5 0 18 82 71 79 93 114 125 196 206 200 194 178 182 239 186 197 206 218 203 171 176 171 226 231 240 237 236 231 204 196 205 227 224 247 223 281 262
103 130 180 193 217 214 211 175 205 197 176 165 136 132 104 119 130 129 121 120 118 114 96 86 111 100 108 109 110 109 107 104 94 91 98 100 85 81 80 70 72 74 57 87 105 106 117 144 132 133 137 153 159 160 163 153 147 154 171 175 172 182 181 176 156 143 153 132 130 134 125 115 109 98 96 88 113 115 131 121 102 79 75 93 62 21 18 0 75 58 63 79 97 108 178 187 182 178 162 168 225 172 183 191 204 189 158 166 166 222 225 233 230 229 223 194 188 198 220 218 238 213 269 254
139 178 245 251 263 261 254 223 251 250 232 221 190 183 154 166 173 167 161 154 161 157 137 118 137 138 146 149 151 151 151 149 140 139 146 147 138 135 136 127 124 124 114 118 132 139 155 171 159 158 154 176 181 181 186 180 175 174 190 194 195 201 200 211 190 177 180 145 139 145 136 125 126 119 98 96 77 109 136 139 112 99 100 101 70 86 82 75 0 32 61 80 94 103 165 177 175 159 154 162 219 149 151 160 173 150 119 133 145 199 199 208 200 201 194 169 164 184 207 205 221 199 253 219
114 148 216 220 232 229 222 191 219 218 200 190 159 151 123 133 140 134 128 122 129 125 105 85 107 106 115 117 119 119 119 117 109 108 115 116 108 106 106 98 95 95 89 93 107 112 129 144 131 131 126 148 153 154 158 151 145 145 161 165 165 171 169 178 158 144 148 114 109 114 106 95 94 88 69 70 74 93 116 115 89 75 81 90 66 74 71 58 32 0 28 50 64 75 145 156 153 137 128 137 194 129 135 144 157 138 107 120 133 190 188 196 189 190 183 155 151 167 191 190 204 180 234 210
100 126 196 197 206 202 194 164 192 192 175 165 134 125 98 107 113 107 101 94 102 98 78 58 81 80 89 91 93 93 93 92 84 84 92 92 87 85 85 79 75 74 76 77 88 90 108 121 107 107 101 123 128 129 133 125 119 118 133 137 138 144 141 150 129 116 120 85 81 87 80 69 66 61 47 56 83 90 106 101 79 66 78 93 80 81 79 63 61 28 0 29 38 50 127 136 133 117 104 114 171 111 120 129 142 128 99 112 129 185 182 188 182 182 174 144 142 155 180 179 190 165 216 202
79 109 186 183 187 187 179 155 185 187 166 155 125 121 96 102 103 97 92 82 91 90 71 56 87 81 90 90 93 93 92 92 85 86 97 96 94 92 91 86 83 84 92 97 105 102 120 130 115 115 106 127 131 133 138 127 122 119 129 134 134 139 133 138 119 104 105 73 65 67 56 46 51 40 19 30 72 67 78 74 53 47 65 80 82 93 93 79 80 50 29 0 35 47 133 141 137 105 89 91 149 94 106 115 126 114 85 91 103 160 156 161 157 156 150 119 116 127 152 150 162 137 191 179
106 120 194 186 189 182 171 146 171 175 162 154 125 113 90 94 95 86 83 73 87 83 67 47 63 67 74 77 79 79 82 82 78 80 87 85 88 87 88 86 80 78 91 81 83 81 100 103 89 88 76 99 102 103 109 101 96 90 101 106 107 111 107 123 103 92 91 51 47 55 53 42 39 46 36 62 99 98 105 100 84 80 99 115 114 115 114 97 94 64 38 35 0 12 98 106 102 80 66 81 136 79 91 99 112 104 82 98 125 179 171 172 167 166 159 126 129 140 165 165 168 142 188 184
116 126 198 189 190 181 169 144 167 173 162 155 127 113 93 95 95 86 83 73 89 85 71 51 59 67 74 77 79 79 83 83 80 83 88 86 92 91 93 91 85 82 97 81 81 80 98 97 84 83 68 91 94 95 101 94 89 81 92 97 99 102 99 118 99 89 87 46 43 53 54 44 40 53 46 73 109 109 114 109 94 92 111 127 126 126 125 108 103 75 50 47 12 0 86 94 90 70 58 77 129 74 85 93 106 100 81 100 131 183 174 174 169 168 160 128 131 143 168 169 167 141 184 184
199 193 251 234 234 213 196 173 178 190 198 198 176 152 143 140 141 130 132 128 143 137 133 117 90 115 115 120 121 121 129 128 131 135 131 128 140 142 145 148 139 134 149 111 98 103 113 89 87 83 68 79 79 76 80 89 91 75 85 84 92 88 95 138 127 128 123 95 102 113 125 119 111 132 131 160 186 192 196 191 180 178 197 213 207 199 196 178 165 145 127 133 98 86 0 12 14 78 89 122 146 109 109 111 126 127 131 158 204 248 232 228 221 220 211 183 193 205 229 231 213 191 211 225
204 196 252 234 232 210 193 171 174 188 198 198 178 154 146 142 142 132 134 130 146 140 137 123 95 119 119 124 125 125 133 132 136 140 136 133 145 148 151 155 145 141 157 119 105 108 117 91 90 86 71 79 78 75 79 88 91 75 82 80 88 84 91 136 126 129 122 98 105 116 128 123 116 137 138 167 195 199 201 196 186 186 205 221 217 208 206 187 177 156 136 141 106 94 12 0 9 79 90 123 142 112 112 113 127 131 137 163 209 252 235 230 223 223 214 186 196 207 231 233 214 192 209 227
199 189 243 226 224 202 186 163 166 179 189 190 169 145 138 134 134 124 126 123 138 132 130 116 87 111 110 116 117 117 124 124 128 132 128 125 137 140 143 147 138 133 150 112 98 100 109 82 82 78 63 70 69 66 70 79 82 66 73 72 80 76 84 128 118 121 115 92 100 111 123 119 110 132 134 163 194 197 198 192 182 181 200 217 213 203 200 182 175 153 133 137 102 90 14 9 0 80 88 121 141 112 114 116 129 134 138 164 208 252 236 231 224 224 215 186 196 206 230 232 214 191 210 229
162 165 239 219 204 196 180 170 184 199 194 189 168 155 145 139 132 122 123 112 131 129 124 112 109 121 124 126 128 129 133 135 136 140 144 141 152 153 154 156 149 146 165 143 136 133 149 132 123 121 100 116 116 115 122 120 118 100 98 101 107 102 94 130 120 116 103 71 68 72 81 80 87 101 94 122 145 143 142 143 135 144 165 175 185 195 194 178 159 137 117 105 80 70 78 79 80 0 28 54 79 34 39 40 52 62 72 92 139 176 157 151 145 144 135 108 120 131 153 156 135 114 135 149
136 137 211 191 176 170 154 145 163 176 168 162 141 130 121 114 106 96 97 86 104 104 99 91 93 100 103 104 106 107 110 113 114 118 124 120 132 132 133 135 129 127 148 131 125 119 134 120 111 109 89 105 105 105 112 106 103 87 84 88 92 89 79 107 96 90 77 46 41 44 54 55 62 76 75 102 136 127 121 119 114 123 145 158 171 178 178 162 154 128 104 89 66 58 89 90 88 28 0 33 72 37 54 58 67 77 77 89 128 168 152 146 143 141 133 103 113 119 142 144 128 104 134 153
122 125 203 183 162 163 149 147 169 182 167 160 140 137 128 120 109 102 103 89 106 108 105 101 113 113 116 115 118 119 120 124 124 128 136 132 143 143 143 143 140 139 161 151 148 139 155 145 134 133 115 129 130 131 137 128 125 111 105 110 112 109 95 112 103 94 80 59 50 43 48 54 68 74 73 94 129 111 99 99 100 114 136 146 167 181 182 168 162 137 114 91 81 77 122 123 121 54 33 0 58 40 61 64 66 79 77 76 105 141 125 119 119 116 108 79 88 89 111 113 99 74 110 131
170 163 231 203 170 171 155 167 180 199 189 185 174 171 170 159 145 138 142 130 146 149 151 152 155 157 159 157 160 160 162 167 169 174 180 176 190 190 190 193 189 188 212 199 191 182 195 177 170 168 149 158 156 157 162 156 155 138 124 127 130 123 108 127 128 125 108 104 99 93 101 109 120 129 131 150 181 162 146 146 153 169 190 199 224 238 239 225 219 194 171 149 136 129 146 142 141 79 72 58 0 75 88 85 77 104 118 115 144 161 140 127 129 126 120 102 116 109 123 126 93 78 76 132
144 158 237 219 202 200 186 179 199 212 200 193 171 163 150 146 138 129 129 116 134 134 126 116 123 129 134 135 138 138 141 143 143 146 153 150 159 159 159 159 154 152 170 155 152 148 165 154 143 141 122 140 140 140 147 142 139 123 122 126 130 126 116 143 132 124 111 79 70 69 72 73 86 94 81 104 120 117 115 121 113 126 146 153 168 187 186 172 149 129 111 94 79 74 109 112 112 34 37 40 75 0 22 26 34 41 46 58 106 141 123 118 112 111 102 74 86 98 121 123 107 85 116 119
163 179 259 241 224 222 207 199 218 231 221 214 191 182 168 164 157 148 148 135 153 153 144 131 137 145 150 152 155 155 158 160 159 163 169 166 174 174 175 174 168 167 182 164 161 160 177 165 155 153 133 151 152 152 158 155 153 136 136 139 144 140 131 162 151 143 131 97 89 90 93 92 104 112 96 119 124 128 131 139 128 141 160 164 177 198 197 183 151 135 120 106 91 85 109 112 114 39 54 61 88 22 0 8 24 23 42 61 114 147 127 122 113 113 104 80 92 109 131 133 115 96 122 116
170 185 264 245 226 224 209 203 221 235 225 219 197 187 174 170 163 153 154 141 159 159 151 139 143 152 156 158 161 161 164 166 166 169 175 172 182 181 182 182 176 174 190 171 168 166 183 170 160 158 138 155 156 155 162 159 157 140 138 142 147 142 133 164 155 148 134 102 94 95 99 99 111 119 104 127 132 136 137 145 136 149 169 172 186 207 206 191 160 144 129 115 99 93 111 113 116 40 58 64 85 26 8 0 17 24 49 66 119 148 128 122 113 113 104 81 95 111 132 135 113 95 117 114
175 189 269 249 226 226 211 209 227 242 231 224 204 196 184 179 170 161 162 149 167 167 161 150 156 163 168 169 172 172 175 177 177 181 187 184 194 193 194 193 188 186 204 186 182 180 197 183 173 171 151 167 167 167 174 170 169 151 148 151 156 151 140 170 162 155 141 112 103 102 106 107 121 128 113 134 139 140 139 148 141 156 176 178 195 219 218 204 173 157 142 126 112 106 126 127 129 52 67 66 77 34 24 17 0 29 57 66 117 140 119 111 102 102 93 73 89 103 122 125 99 84 101 100
170 193 275 258 241 241 227 220 240 252 240 233 209 201 186 183 176 167 167 154 171 171 161 147 155 163 169 170 173 173 176 178 176 179 186 183 191 190 191 189 183 182 196 179 178 178 195 185 175 172 153 172 173 173 179 176 174 158 158 162 167 163 154 183 172 163 151 117 107 108 108 107 121 126 105 125 118 127 133 145 132 146 164 164 178 204 203 189 150 138 128 114 104 100 127 131 134 62 77 79 104 41 23 24 29 0 34 52 107 136 116 113 101 102 93 73 85 106 127 129 112 96 123 102
143 173 256 244 231 233 221 209 233 243 226 218 192 186 167 166 162 153 151 138 154 154 141 126 141 145 152 154 157 157 159 160 157 159 167 165 169 168 169 165 160 160 171 160 161 161 180 176 164 162 145 166 168 168 174 169 166 152 156 160 164 163 154 177 163 152 143 106 95 96 92 89 103 103 78 94 84 96 107 119 103 115 132 131 143 172 171 158 119 107 99 85 82 81 131 137 138 72 77 77 118 46 42 49 57 34 0 33 85 125 112 113 102 103 94 69 74 98 121 122 118 99 140 112
131 165 250 238 221 229 218 211 238 247 226 216 192 191 173 172 165 158 156 142 157 158 146 136 157 156 163 163 166 167 167 169 165 168 178 176 180 178 178 174 171 171 183 178 181 179 197 194 182 180 164 184 186 187 193 185 181 169 170 175 178 177 166 182 169 157 147 116 103 99 92 92 110 105 82 90 78 80 86 103 91 108 124 119 141 177 176 166 133 120 112 91 98 100 158 163 164 92 89 76 115 58 61 66 66 52 33 0 55 93 80 82 73 73 65 39 41 67 89 90 92 74 123 90
109 153 237 229 212 229 222 219 250 256 227 215 193 199 182 182 175 171 168 154 164 168 156 151 181 173 180 178 182 182 180 182 177 178 191 189 190 187 186 181 181 183 193 200 206 201 219 223 209 209 195 214 216 218 224 213 208 199 200 206 206 207 194 198 185 171 164 141 127 120 108 110 128 114 95 85 70 53 55 79 73 94 103 91 127 170 171 166 145 133 129 103 125 131 204 209 208 139 128 105 144 106 114 119 117 107 85 55 0 57 60 72 70 69 66 53 36 49 65 63 93 79 138 100
155 195 275 264 239 261 254 260 290 297 268 255 237 247 232 230 221 217 215 202 211 216 207 204 233 225 232 229 232 233 231 234 229 231 244 242 244 241 240 235 236 237 249 256 261 255 272 273 260 259 244 262 264 265 272 261 256 246 243 249 250 249 234 237 228 215 206 188 174 165 155 159 179 166 149 141 122 107 102 125 126 148 155 140 178 224 226 222 199 190 185 160 179 183 248 252 252 176 168 141 161 141 147 148 140 136 125 93 57 0 25 42 47 46 52 68 55 55 45 43 78 82 126 75
160 196 277 264 236 256 247 254 282 291 264 253 235 242 228 225 215 210 209 195 207 211 202 199 225 219 225 223 226 226 225 229 225 227 239 237 241 238 237 233 233 234 247 250 253 248 265 263 250 250 233 251 252 253 260 250 246 234 230 235 237 235 220 227 219 207 196 177 164 155 147 151 171 161 144 141 126 113 107 128 129 152 162 150 186 230 231 225 199 188 182 156 171 174 232 235 236 157 152 125 140 123 127 128 119 116 112 80 60 25 0 18 22 21 27 49 42 44 37 37 58 64 103 52
167 197 278 262 231 250 241 250 276 287 262 251 234 241 229 225 214 209 208 194 206 211 203 201 224 219 225 223 226 226 225 229 226 228 240 237 243 240 240 237 236 237 251 252 254 248 265 261 249 248 231 247 248 249 256 247 243 230 225 230 231 229 214 222 215 204 192 174 161 153 146 151 171 163 148 148 138 123 115 134 137 160 172 162 198 239 240 233 208 196 188 161 172 174 228 230 231 151 146 119 127 118 122 122 111 113 113 82 72 42 18 0 17 12 20 47 45 43 34 37 41 52 85 41
171 203 285 270 241 258 248 254 281 292 267 257 238 243 230 226 216 210 209 195 208 212 204 199 221 218 224 223 226 226 226 229 226 228 239 237 242 240 239 236 234 235 249 248 250 245 263 258 246 245 227 245 246 247 253 245 241 228 224 229 231 228 214 225 217 206 194 173 160 152 146 150 170 163 145 146 131 122 117 138 137 159 172 161 195 236 237 230 200 189 182 157 167 169 221 223 224 145 143 119 129 112 113 113 102 101 102 73 70 47 22 17 0 5 10 42 42 51 49 51 51 58 90 31
168 199 281 266 236 254 244 251 277 288 263 253 235 240 227 223 213 207 207 192 205 209 201 197 220 216 222 220 223 224 223 226 223 226 237 234 240 237 237 234 232 233 247 247 249 243 261 256 244 243 226 243 244 245 251 243 239 226 221 226 228 225 211 222 214 203 191 170 158 150 143 148 168 160 144 145 132 121 115 135 135 158 170 161 195 236 236 229 201 190 182 156 166 168 220 223 224 144 141 116 126 111 113 113 102 102 103 73 69 46 21 12 5 0 8 40 40 46 44 46 46 54 87 34
164 195 278 262 234 249 239 245 271 282 258 248 230 234 221 217 207 201 200 186 199 203 195 190 212 209 215 213 216 217 216 220 217 219 230 228 233 231 230 227 226 226 241 239 241 236 253 248 236 235 218 235 236 237 243 235 231 218 214 218 221 218 204 215 207 196 184 163 150 143 137 141 161 154 137 139 127 117 112 132 131 153 166 157 190 230 231 223 194 183 174 150 159 160 211 214 215 135 133 108 120 102 104 104 93 93 94 65 66 52 27 20 10 8 0 32 35 44 47 49 46 50 86 35
139 168 252 237 212 225 214 216 243 253 230 220 200 203 189 186 176 170 169 155 168 172 163 158 179 176 182 181 184 184 184 188 185 187 198 195 201 199 198 196 194 194 209 207 208 203 221 216 204 203 186 203 205 205 212 203 199 186 183 188 190 188 174 186 177 166 154 131 118 111 105 109 128 122 105 110 106 95 89 107 105 126 142 136 167 203 204 194 169 155 144 119 126 128 183 186 186 108 103 79 102 74 80 81 73 73 69 39 53 68 49 47 42 40 32 0 17 35 54 56 54 39 91 62
131 165 249 236 212 227 218 219 247 256 231 220 200 204 189 187 178 172 171 157 169 173 163 158 183 178 185 183 186 186 186 189 185 187 199 196 201 198 198 194 193 194 207 208 211 206 224 222 209 208 192 210 212 213 219 209 205 194 191 196 198 197 183 192 182 169 159 136 123 115 107 111 130 121 104 104 96 83 79 99 96 118 132 124 157 195 196 188 164 151 142 116 129 131 193 196 196 120 113 88 116 86 92 95 89 85 74 41 36 55 42 45 42 40 35 17 0 29 48 49 61 49 104 69
125 154 235 220 192 211 203 209 237 247 220 209 191 199 188 183 172 168 167 154 164 169 163 162 188 180 186 183 186 187 185 189 186 188 200 198 203 200 199 196 196 198 213 217 219 211 228 226 213 213 197 213 214 216 222 211 207 196 191 196 197 196 181 184 176 164 153 138 125 115 107 114 133 123 112 110 116 91 76 93 99 122 136 130 168 204 205 198 184 167 155 127 140 143 205 207 206 131 119 89 109 98 109 111 103 106 98 67 49 55 44 43 51 46 44 35 29 0 25 26 46 34 93 78
143 170 248 233 202 224 216 227 255 264 236 225 210 220 210 205 193 190 189 176 186 191 185 186 212 204 209 206 209 210 208 212 209 211 223 221 226 223 222 219 220 221 237 242 244 236 252 250 238 237 221 237 238 239 246 235 230 219 213 218 219 217 202 203 196 185 174 162 149 139 131 138 157 147 137 133 135 110 94 111 119 143 155 147 187 225 227 220 207 191 180 152 165 168 229 231 230 153 142 111 123 121 131 132 122 127 121 89 65 45 37 34 49 44 47 54 48 25 0 4 42 45 90 75
140 169 247 232 202 224 217 227 256 265 236 225 209 220 209 205 193 190 189 176 185 191 185 186 213 203 209 206 209 209 207 211 208 210 223 220 225 222 221 218 219 220 236 242 244 236 252 251 238 238 222 238 239 241 247 235 231 221 215 220 220 219 203 204 197 185 175 163 150 140 131 138 157 146 136 131 133 107 91 108 117 140 152 144 184 222 224 218 205 190 179 150 165 169 231 233 232 156 144 113 126 123 133 135 125 129 122 90 63 43 37 37 51 46 49 56 49 26 4 0 47 49 95 78
166 184 261 240 205 222 212 226 249 262 239 230 217 223 215 208 195 190 191 177 190 195 191 191 211 206 210 208 211 211 211 215 214 217 227 224 233 231 230 229 228 228 247 245 244 236 252 244 233 232 214 228 228 230 236 227 223 210 201 206 207 203 187 195 191 182 169 157 146 136 133 141 159 155 146 150 157 136 120 134 142 165 180 176 213 246 247 238 221 204 190 162 168 167 213 214 214 135 128 99 93 107 115 113 99 112 118 92 93 78 58 41 51 46 46 54 61 46 42 47 0 26 49 61
144 161 240 220 188 203 192 203 227 239 217 208 192 198 189 182 170 164 165 151 164 169 165 164 184 179 184 182 185 185 185 189 188 190 201 198 206 204 204 203 201 202 220 219 218 210 226 218 207 206 189 203 204 205 211 201 198 185 177 182 183 180 164 172 167 157 144 131 119 110 106 114 132 128 120 126 139 117 100 112 119 141 158 157 191 222 223 213 199 180 165 137 142 141 191 192 191 114 104 74 78 85 96 95 84 96 99 74 79 82 64 52 58 54 50 39 49 34 45 49 26 0 61 73
201 208 281 254 214 227 214 233 250 267 250 244 233 236 233 223 208 203 205 193 207 211 211 211 223 222 225 223 226 226 226 231 232 235 244 240 252 251 251 251 249 249 270 262 257 249 264 250 241 239 220 231 230 231 237 230 228 212 200 203 206 200 184 197 198 192 176 168 160 151 153 161 177 179 173 184 196 178 161 171 179 201 219 219 252 280 281 269 253 234 216 191 188 184 211 209 210 135 134 110 76 116 122 117 101 123 140 123 138 126 103 85 90 87 86 91 104 93 90 95 49 61 0 83
199 228 310 293 262 277 266 273 297 310 288 279 261 263 251 246 236 229 229 215 229 233 225 219 237 237 243 242 245 245 245 249 246 249 259 256 263 261 261 258 256 256 270 265 266 262 279 272 260 259 240 257 258 258 265 258 255 240 235 239 242 238 224 240 233 224 210 188 176 170 166 170 189 184 167 172 154 150 147 167 165 186 200 190 221 262 262 254 219 210 202 179 184 184 225 227 229 149 153 131 132 119 116 114 100 102 112 90 100 75 52 41 31 34 35 62 69 78 75 78 61 73 83 0
