# Supplementary material for: Super-resolution visualization of chromatin loop folding in human lymphoblastoid cells using interferometric photoactivated localization microscopy
Source: Sci Rep. 2022 May 20;12:8582. doi: 10.1038/s41598-022-12568-9 (PMC9122977; doi:10.1038/s41598-022-12568-9)
Supplement: Supplementary file 2 — Supplementary Information 2. [file 41598_2022_12568_MOESM2_ESM.zip › ChromoLooping-main/data/example_image21/image21_group_peaks_tsp.pdb]

ATOM      1  B   BEA A   1      91.770  26.870 186.949  0.00  0.00           C
ATOM      2  B   BEA A   2     150.690  33.380 188.934  0.00  0.00           C
ATOM      3  B   BEA A   3     216.120   0.000 232.040  0.00  0.00           C
ATOM      4  B   BEA A   4     229.290  18.350 199.621  0.00  0.00           C
ATOM      5  B   BEA A   5     228.100  18.890 145.931  0.00  0.00           C
ATOM      6  B   BEA A   6     244.850  52.530 163.520  0.00  0.00           C
ATOM      7  B   BEA A   7     239.000  68.890 156.141  0.00  0.00           C
ATOM      8  B   BEA A   8     220.380  85.780 196.631  0.00  0.00           C
ATOM      9  B   BEA A   9     251.240 107.060 196.138  0.00  0.00           C
ATOM     10  B   BEA A  10     250.840  93.370 217.536  0.00  0.00           C
ATOM     11  B   BEA A  11     225.300  59.850 210.096  0.00  0.00           C
ATOM     12  B   BEA A  12     211.870  52.140 208.793  0.00  0.00           C
ATOM     13  B   BEA A  13     183.540  64.370 213.117  0.00  0.00           C
ATOM     14  B   BEA A  14     183.140  93.500 219.906  0.00  0.00           C
ATOM     15  B   BEA A  15     154.940  95.360 225.682  0.00  0.00           C
ATOM     16  B   BEA A  16     165.580  97.220 212.422  0.00  0.00           C
ATOM     17  B   BEA A  17     169.040  93.760 195.794  0.00  0.00           C
ATOM     18  B   BEA A  18     163.460 102.280 192.090  0.00  0.00           C
ATOM     19  B   BEA A  19     158.000  99.750 196.442  0.00  0.00           C
ATOM     20  B   BEA A  20     148.030  99.880 186.274  0.00  0.00           C
ATOM     21  B   BEA A  21     156.280  87.380 197.674  0.00  0.00           C
ATOM     22  B   BEA A  22     154.810  94.300 203.272  0.00  0.00           C
ATOM     23  B   BEA A  23     135.000  95.890 207.705  0.00  0.00           C
ATOM     24  B   BEA A  24     117.970 112.250 210.409  0.00  0.00           C
ATOM     25  B   BEA A  25     137.120 145.770 215.719  0.00  0.00           C
ATOM     26  B   BEA A  26     140.050 119.570 217.544  0.00  0.00           C
ATOM     27  B   BEA A  27     148.960 121.960 218.410  0.00  0.00           C
ATOM     28  B   BEA A  28     151.220 115.580 216.274  0.00  0.00           C
ATOM     29  B   BEA A  29     153.350 116.110 218.672  0.00  0.00           C
ATOM     30  B   BEA A  30     153.080 116.240 219.079  0.00  0.00           C
ATOM     31  B   BEA A  31     153.220 108.000 219.966  0.00  0.00           C
ATOM     32  B   BEA A  32     151.350 110.660 225.041  0.00  0.00           C
ATOM     33  B   BEA A  33     142.580 106.000 227.955  0.00  0.00           C
ATOM     34  B   BEA A  34     141.650 103.870 231.784  0.00  0.00           C
ATOM     35  B   BEA A  35     148.960 113.450 239.005  0.00  0.00           C
ATOM     36  B   BEA A  36     150.020 114.910 234.931  0.00  0.00           C
ATOM     37  B   BEA A  37     139.650 107.330 248.907  0.00  0.00           C
ATOM     38  B   BEA A  38     136.860 103.470 248.265  0.00  0.00           C
ATOM     39  B   BEA A  39     136.860 100.150 248.007  0.00  0.00           C
ATOM     40  B   BEA A  40     127.150  96.030 249.864  0.00  0.00           C
ATOM     41  B   BEA A  41     125.950 106.130 247.754  0.00  0.00           C
ATOM     42  B   BEA A  42     126.350 111.450 247.571  0.00  0.00           C
ATOM     43  B   BEA A  43     111.450 109.590 270.121  0.00  0.00           C
ATOM     44  B   BEA A  44     115.310 151.350 257.832  0.00  0.00           C
ATOM     45  B   BEA A  45     128.480 161.730 249.791  0.00  0.00           C
ATOM     46  B   BEA A  46     139.920 149.620 241.976  0.00  0.00           C
ATOM     47  B   BEA A  47     155.080 152.150 253.406  0.00  0.00           C
ATOM     48  B   BEA A  48     166.520 174.100 230.153  0.00  0.00           C
ATOM     49  B   BEA A  49     156.540 164.390 226.069  0.00  0.00           C
ATOM     50  B   BEA A  50     154.940 167.710 224.130  0.00  0.00           C
ATOM     51  B   BEA A  51     147.360 169.570 205.151  0.00  0.00           C
ATOM     52  B   BEA A  52     169.840 174.100 208.759  0.00  0.00           C
ATOM     53  B   BEA A  53     173.830 176.620 205.177  0.00  0.00           C
ATOM     54  B   BEA A  54     173.030 179.950 205.167  0.00  0.00           C
ATOM     55  B   BEA A  55     177.560 182.210 209.262  0.00  0.00           C
ATOM     56  B   BEA A  56     175.960 164.790 208.035  0.00  0.00           C
ATOM     57  B   BEA A  57     172.500 159.200 208.578  0.00  0.00           C
ATOM     58  B   BEA A  58     165.850 167.180 190.989  0.00  0.00           C
ATOM     59  B   BEA A  59     178.750 163.060 172.907  0.00  0.00           C
ATOM     60  B   BEA A  60     182.080 167.580 173.947  0.00  0.00           C
ATOM     61  B   BEA A  61     186.070 160.800 177.284  0.00  0.00           C
ATOM     62  B   BEA A  62     187.000 167.310 166.955  0.00  0.00           C
ATOM     63  B   BEA A  63     183.010 155.480 154.406  0.00  0.00           C
ATOM     64  B   BEA A  64     202.430 113.320 166.859  0.00  0.00           C
ATOM     65  B   BEA A  65     184.070 114.110 177.360  0.00  0.00           C
ATOM     66  B   BEA A  66     170.110 105.740 178.065  0.00  0.00           C
ATOM     67  B   BEA A  67     167.580 111.590 161.337  0.00  0.00           C
ATOM     68  B   BEA A  68     129.140 129.010 164.214  0.00  0.00           C
ATOM     69  B   BEA A  69     119.030 122.490 157.826  0.00  0.00           C
ATOM     70  B   BEA A  70     119.830 112.390 150.077  0.00  0.00           C
ATOM     71  B   BEA A  71     109.590 100.810 153.343  0.00  0.00           C
ATOM     72  B   BEA A  72     103.870 105.870 162.107  0.00  0.00           C
ATOM     73  B   BEA A  73     114.910 112.120 177.218  0.00  0.00           C
ATOM     74  B   BEA A  74     104.010  92.430 179.054  0.00  0.00           C
ATOM     75  B   BEA A  75      75.810  99.350 173.105  0.00  0.00           C
ATOM     76  B   BEA A  76      64.770  73.020 179.942  0.00  0.00           C
ATOM     77  B   BEA A  77       0.000  79.530 170.782  0.00  0.00           C
ATOM     78  B   BEA A  78      34.180  51.070 159.373  0.00  0.00           C
ATOM     79  B   BEA A  79      59.980  38.700 144.086  0.00  0.00           C
ATOM     80  B   BEA A  80      80.860  36.840 157.592  0.00  0.00           C
ATOM     81  B   BEA A  81      61.450  53.200 169.397  0.00  0.00           C
ATOM     82  B   BEA A  82      62.110  55.190 192.913  0.00  0.00           C
ATOM     83  B   BEA A  83      52.140  40.430 205.671  0.00  0.00           C
ATOM     84  B   BEA A  84      27.530  32.050 195.892  0.00  0.00           C
ATOM     85  B   BEA A  85      16.490  53.600 234.560  0.00  0.00           C
ATOM     86  B   BEA A  86      54.530  64.370 274.631  0.00  0.00           C
ATOM     87  B   BEA A  87      52.530  69.690 275.988  0.00  0.00           C
ATOM     88  B   BEA A  88      59.850  83.920 267.146  0.00  0.00           C
ATOM     89  B   BEA A  89       3.060 122.490 235.622  0.00  0.00           C
ATOM     90  B   BEA A  90      33.780 117.170 226.042  0.00  0.00           C
ATOM     91  B   BEA A  91      59.980 118.370 214.072  0.00  0.00           C
ATOM     92  B   BEA A  92      65.970 102.280 189.564  0.00  0.00           C
ATOM     93  B   BEA A  93      82.460 133.130 186.063  0.00  0.00           C
ATOM     94  B   BEA A  94      88.440 143.110 180.959  0.00  0.00           C
ATOM     95  B   BEA A  95     118.640 223.840 173.767  0.00  0.00           C
ATOM     96  B   BEA A  96     128.080 227.300 166.805  0.00  0.00           C
ATOM     97  B   BEA A  97     133.000 221.180 171.353  0.00  0.00           C
ATOM     98  B   BEA A  98      97.360 173.170 117.558  0.00  0.00           C
ATOM     99  B   BEA A  99     109.330 148.430 126.717  0.00  0.00           C
ATOM    100  B   BEA A 100     106.270 120.100 109.495  0.00  0.00           C
ATOM    101  B   BEA A 101     134.460 132.870  60.368  0.00  0.00           C
ATOM    102  B   BEA A 102      76.740 147.100 107.607  0.00  0.00           C
ATOM    103  B   BEA A 103      62.380 163.190 102.191  0.00  0.00           C
ATOM    104  B   BEA A 104      64.370 167.050  94.317  0.00  0.00           C
ATOM    105  B   BEA A 105      64.900 161.330  78.204  0.00  0.00           C
ATOM    106  B   BEA A 106      40.430 161.200  94.709  0.00  0.00           C
ATOM    107  B   BEA A 107      32.580 140.050 121.080  0.00  0.00           C
ATOM    108  B   BEA A 108      30.860 110.660 105.375  0.00  0.00           C
ATOM    109  B   BEA A 109      22.080  55.990 107.664  0.00  0.00           C
ATOM    110  B   BEA A 110       6.780  34.850  56.881  0.00  0.00           C
ATOM    111  B   BEA A 111      16.490  56.790  47.888  0.00  0.00           C
ATOM    112  B   BEA A 112      28.860  64.900  36.458  0.00  0.00           C
ATOM    113  B   BEA A 113      18.620  77.940  40.894  0.00  0.00           C
ATOM    114  B   BEA A 114      23.410  75.680  40.905  0.00  0.00           C
ATOM    115  B   BEA A 115      26.070  82.190  46.254  0.00  0.00           C
ATOM    116  B   BEA A 116      42.160  91.240  73.227  0.00  0.00           C
ATOM    117  B   BEA A 117      34.310  77.410  80.126  0.00  0.00           C
ATOM    118  B   BEA A 118      55.190  58.250  70.568  0.00  0.00           C
ATOM    119  B   BEA A 119      51.470  42.560  50.534  0.00  0.00           C
ATOM    120  B   BEA A 120      49.610  39.100  53.421  0.00  0.00           C
ATOM    121  B   BEA A 121      68.890  74.480  29.138  0.00  0.00           C
ATOM    122  B   BEA A 122      75.680  81.000  54.019  0.00  0.00           C
ATOM    123  B   BEA A 123      95.490 104.400   0.465  0.00  0.00           C
ATOM    124  B   BEA A 124      13.830  99.080  17.710  0.00  0.00           C
CONECT    1    2
CONECT    2    1    3
CONECT    3    2    4
CONECT    4    3    5
CONECT    5    4    6
CONECT    6    5    7
CONECT    7    6    8
CONECT    8    7    9
CONECT    9    8   10
CONECT   10    9   11
CONECT   11   10   12
CONECT   12   11   13
CONECT   13   12   14
CONECT   14   13   15
CONECT   15   14   16
CONECT   16   15   17
CONECT   17   16   18
CONECT   18   17   19
CONECT   19   18   20
CONECT   20   19   21
CONECT   21   20   22
CONECT   22   21   23
CONECT   23   22   24
CONECT   24   23   25
CONECT   25   24   26
CONECT   26   25   27
CONECT   27   26   28
CONECT   28   27   29
CONECT   29   28   30
CONECT   30   29   31
CONECT   31   30   32
CONECT   32   31   33
CONECT   33   32   34
CONECT   34   33   35
CONECT   35   34   36
CONECT   36   35   37
CONECT   37   36   38
CONECT   38   37   39
CONECT   39   38   40
CONECT   40   39   41
CONECT   41   40   42
CONECT   42   41   43
CONECT   43   42   44
CONECT   44   43   45
CONECT   45   44   46
CONECT   46   45   47
CONECT   47   46   48
CONECT   48   47   49
CONECT   49   48   50
CONECT   50   49   51
CONECT   51   50   52
CONECT   52   51   53
CONECT   53   52   54
CONECT   54   53   55
CONECT   55   54   56
CONECT   56   55   57
CONECT   57   56   58
CONECT   58   57   59
CONECT   59   58   60
CONECT   60   59   61
CONECT   61   60   62
CONECT   62   61   63
CONECT   63   62   64
CONECT   64   63   65
CONECT   65   64   66
CONECT   66   65   67
CONECT   67   66   68
CONECT   68   67   69
CONECT   69   68   70
CONECT   70   69   71
CONECT   71   70   72
CONECT   72   71   73
CONECT   73   72   74
CONECT   74   73   75
CONECT   75   74   76
CONECT   76   75   77
CONECT   77   76   78
CONECT   78   77   79
CONECT   79   78   80
CONECT   80   79   81
CONECT   81   80   82
CONECT   82   81   83
CONECT   83   82   84
CONECT   84   83   85
CONECT   85   84   86
CONECT   86   85   87
CONECT   87   86   88
CONECT   88   87   89
CONECT   89   88   90
CONECT   90   89   91
CONECT   91   90   92
CONECT   92   91   93
CONECT   93   92   94
CONECT   94   93   95
CONECT   95   94   96
CONECT   96   95   97
CONECT   97   96   98
CONECT   98   97   99
CONECT   99   98  100
CONECT  100   99  101
CONECT  101  100  102
CONECT  102  101  103
CONECT  103  102  104
CONECT  104  103  105
CONECT  105  104  106
CONECT  106  105  107
CONECT  107  106  108
CONECT  108  107  109
CONECT  109  108  110
CONECT  110  109  111
CONECT  111  110  112
CONECT  112  111  113
CONECT  113  112  114
CONECT  114  113  115
CONECT  115  114  116
CONECT  116  115  117
CONECT  117  116  118
CONECT  118  117  119
CONECT  119  118  120
CONECT  120  119  121
CONECT  121  120  122
CONECT  122  121  123
CONECT  123  122  124
CONECT  124  123
