# Supplementary material for: Super-resolution visualization of chromatin loop folding in human lymphoblastoid cells using interferometric photoactivated localization microscopy
Source: Sci Rep. 2022 May 20;12:8582. doi: 10.1038/s41598-022-12568-9 (PMC9122977; doi:10.1038/s41598-022-12568-9)
Supplement: Supplementary file 2 — Supplementary Information 2. [file 41598_2022_12568_MOESM2_ESM.zip › ChromoLooping-main/data/example_image21/image21_group_peaks_tsp_smooth3400.heat]

0 0 1 2 3 4 5 6 7 8 9 10 11 12 13 14 14 15 16 17 18 19 20 21 22 23 24 25 25 26 27 28 29 30 31 31 32 33 34 35 35 36 37 38 38 39 40 41 41 42 43 43 44 45 45 46 47 48 48 49 50 50 51 52 52 53 54 55 56 56 57 58 58 59 60 60 61 62 62 63 64 64 65 66 66 67 68 69 70 71 71 72 73 74 74 75 76 77 77 78 79 80 81 82 83 83 84 85 86 86 87 88 89 90 90 91 92 93 94 94 95 96 97 98 99 99 101 102 103 104 104 105 106 107 108 109 110 110 111 112 114 115 116 117 118 118 119 120 121 122 124 125 126 127 128 129 130 130 131 132 133 133 134 135 135 135 136 136 136 137 137 137 137 137 138 138 138 138 138 138 138 138 138 138 138 138 138 138 138 138 138 138 138 138 138 138 138 138 138 138 138 138 138 138 138 138 138 138 138 137 137 137 137 137 137 137 137 137 137 137 137 137 137 137 137 137 137 137 137 137 137 137 137 137 137 137 137 137 137 137 137 137 137 137 137 138 138 138 138 138 139 139 139 140 140 140 141 142 143 143 143 144 144 145 145 145 146 146 146 147 147 147 148 148 148 149 149 149 149 150 150 150 151 151 152 152 152 153 153 153 154 154 154 155 155 155 155 156 156 156 157 157 157 157 157 157 157 157 157 157 157 157 157 157 157 157 156 156 156 155 155 154 154 153 153 152 152 150 150 149 149 148 148 147 146 146 145 145 144 144 143 142 142 141 141 141 140 140 140 139 139 139 139 138 138 138 138 138 138 138 138 138 138 138 139 139 139 140 141 142 142 143 144 145 146 147 148 149 150 151 152 153 156 157 157 158 159 160 161 162 163 164 165 166 167 168 169 170 171 172 173 174 175 176 177 178 179 180 180 180 180 180 180 180 180 180 179 179 179 179 178 178 178 178 177 177 177 176 176 175 175 174 174 173 173 172 170 170 168 168 167 166 165 164 163 162 162 161 159 159 158 157 155 154 153 152 151 151 150 149 148 147 147 146 145 144 143 143 142 141 140 139 138 138 137 136 135 134 132 132 131 130 129 128 127 126 125 124 122 122 121 120 119 118 117 116 115 115 114 113 112 111 111 110 109 108 108 107 106 106 105 105 104 104 103 103 102 102 102 102 102 102 102 102 103 103 103 104 104 105 105 106 107 107 108 108 109 110 110 111 111 113 113 114 115 115 116 116 117 117 117 117 117 117 117 117 116 116 115 115 114 114 113 113 112 112 111 110 110 109 108 107 106 106 105 104 104 103 102 101 101 100 100 101 101 101 102 102 102 102 103 103 103 104 104 104 104 104 105 105 105 105 104 104 104 104 104 104 103 103 103 103 102 102 102 102 102 102 102 102 103 103 103 103 104 104 104 104 104 103 103 102 102 101 100 100 99 98 97 97 96 95 95 94 94 94 93 93 92 92 91 91 90 90 89 89 89 88 88 88 88 88 87 87 87 87 87 87 87 88 88 89 89 90 91 91 92 92 93 93 93 93 93 93 93 93 93 92 92 91 91 90 89 89 88 88 87 86 86 85 85 84 84 83 83 83 82 82 82 82 82 82 82 82 82 82 82 83 83 84 84 85 85 86 87 88 89 90 91 92 93 94 95 96 98 99 100 101 102 103 104 105 106 107 108 109 110 111 112 113 115 116 117 118 119 120 121 122 122 123 124 125 126 127 128 128 129 130 131 131 130 129 129 128 127 126 125 124 123 122 121 120 119 118 117 116 116 115 114 113 112 111 111 110 109 108 108 108 107 108 108 109 110 110 111 112 113 113 114 115 115 115 114 113 113 112 111 111 110 111 112 113 112 112 111 110 109 109 108 107 107 106 107 107 108 108 109 109 109 109 108 108 107 106 105 104 104 103 102 102 101 101 101 101 102 102 103 104 106 107 107 108 109 110 111 112 113 114 115 115 116 116 116 116 116 115 115 115 115 115 115 114 114 114 114 114 114 113 113 113 112 112 111 110 109 108 107 107 106 105 104 103 103 102 101 101 100 100 100 100 99 100 100 100 101 101 102 102 103 103 104 105 105 106 107 107 108 109 110 110 111 112 112 113 113 113 113 114 114 114 114 115 115 115 115 115 115 116 116 116 116 117 117 117 117 118 118 118 119 119 120 121 121 122 123 123 124 124 125 125 126 126 127 127 128 128 128 129 129 130 130 131 131 132 132 132 133 133 134 134 135 135 136 136 137 137 138 138 139 139 140 140 141 141 142 142 143 143 145 146 146 147 147 148 148 149 150 151 151 152 152 153 153 153 153 153 153 153 152 152 151 150 150 149 148 148 147 147 146 145 145 144 144 143 143 143 142 142 142 143 143 143 144 144 145 146 146 147 148 148 149 150 151 152 152 153 154 155 157 158 158 159 160 161 161 162 163 163 164 165 165 166 166 167 167 168 168 169 169 170 170 171 171 172 172 172 173 173 173 173 174 174 174 174 174 173 173 172 172 171 170 169 168 167 166 164 163 161 161 160 159 158 157 157 156 157 157 158 158 158 159 159 159 159 159 159 158 158 158 158 157 157 157 156 156 155 155 154 154 154 154 154 155 156 156 157 157 158 158 159 159 160 161 162 162 163 163 164 165 165 166 166 167 168 168 169 169 170 171 171 172 173 173 174 175 176 176 177 177 178 178 179 178 178 178 177 176 175 174 173 173 172 171 169 168 167 166 165 163 162 162 161 160 159 158 157 156 155 155 155 154 154 155 155 155 155 155 156 156 156 156 157 157 157 157 157 158 158 158 158 158 158 158 158 158 158 158 158 158 157 157 157 157 157 157 157 157 158 158 159 160 160 161 162 163 164 165 166 167 167 167 167 167 166 166 165 165 164 164 164 164 165 166 166 167 168 168 169 169 170 170 170 171 171 171 171 171 170 170 169 169 168 168 167 166 165 164 164 162 162 161 160 160 159 158 158 157 157 156 155 155 154 154 154 153 153 152 151 151 151 150 150 150 149 149 149 149 148 148 148 148 147 147 147 147 147 146 146 146 146 146 145 145 145 145 145 145 144 144 144 143 143 143 142 142 141 141 140 140 139 138 138 137 137 136 136 135 134 134 133 132 131 130 129 128 128 127 126 125 124 123 122 121 121 120 119 117 116 115 114 113 112 112 111 111 110 110 110 110 111 111 111 112 113 113 113 114 114 115 116 117 117 117 118 118 118 118 119 119 119 119 119 119 119 119 119 119 119 119 118 118 118 118 118 118 118 117 117 117 117 117 116 116 116 116 115 115 115 114 114 114 114 113 113 112 112 112 111 111 110 110 109 109 108 108 107 107 106 105 104 104 103 103 102 102 102 101 101 101 100 100 99 98 98 97 96 96 95 94 93 92 91 91 90 89 88 87 86 86 85 84 83 83 82 82 82 82 82 82 82 82 82 82 82 83 83 83 84 84 84 85 85 86 86 86 87 87 87 88 88 88 88 89 89 89 89 89 88 88 87 86 85 85 84 82 77 76 75 74 73 72 71 70 70 69 68 67 67 66 66 66 65 65 65 65 66 66 66 67 67 67 68 69 69 70 70 72 72 73 73 74 74 75 75 75 75 74 74 73 72 72 71 70 69 69 68 66 65 65 63 62 61 61 60 59 59 58 57 56 56 55 54 54 53 53 53 53 53 53 53 53 53 54 54 55 55 56 57 57 58 59 60 60 61 62 63 63 64 65 66 67 67 68 69 70 71 72 73 73 74 75 76 77 78 79 80 82 83 84 85 87 88 89 90 91 91 92 93 94 95 96 97 98 99 100 101 102 102 103 104 105 106 106 106 106 105 104 103 102 102 101 100 99 98 97 96 96 95 94 93 92 91 90 90 89 88 87 86 85 84 84 83 82 81 80 80 79 78 77 76 76 75 74 74 73 72 71 71 69 69 68 68 67 67 66 66 65 65 64 64 64 63 63 63 62 62 62 62 61 61 61 61 60 60 60 60 59 59 58 58 57 57 56 56 55 54 54 53 52 52 51 50 49 49 48 47 46 46 45 44 43 42 42 41 40 39 38 37 36 35 34 33 33 32 32 32 32 32 32 32 33 33 33 34 35 35 36 36 37 37 38 38 39 40 40 41 41 42 42 43 43 44 44 44 44 44 44 44 44 44 44 44 43 43 43 43 43 43 42 42 42 42 42 41 41 41 41 41 41 41 41 41 41 41 41 41 41 41 41 42 42 43 43 43 44 44 44 45 46 46 46 47 48 48 49 49 50 50 51 52 52 53 53 54 54 55 56 56 57 58 60 61 62 63 64 65 65 66 67 68 69 70 71 72 72 73 74 75 75 77 77 78 78 79 81 82 82 83 83 83 84 84 85 85 86 86 87 87 87 88 88 89 90 90 90 90 91 91 91 92 92 92 92 92 93 93 93 93 93 93 93 93 93 93 93 93 93 93 93 93 93 93 93 93 93 93 93 93 93 93 93 93 92 92 92 92 92 92 93 93 93 93 93 93 93 93 93 93 94 94 94 94 95 95 95 96 96 97 98 98 99 100 100 101 102 103 103 105 105 106 106 106 107 107 107 107 106 106 106 106 106 105 105 105 104 104 104 103 103 103 103 103 102 102 102 102 102 102 103 103 103 103 103 104 104 104 104 105 105 106 106 107 107 108 108 108 109 109 110 110 111 111 112 112 113 113 114 114 115 115 116 117 117 118 118 119 120 120 121 121 122 122 124 124 125 125 126 126 127 128 129 130 130 131 131 132 133 133 134 135 136 136 137 137 138 138 139 139 139 139 138 137 136 136 135 134 133 132 132 131 130 129 128 127 126 125 125 124 123 123 122 121 120 119 119 118 117 117 116 115 114 114 113 113 112 112 111 111 111 110 110 110 109 109 108 108 108 108 107 107 107 106 106 105 105 105 104 103 102 101 101 100 99 97 97 96 95 94 94 93 92 91 91 90 89 89 88 87 86 86 85 84 84 83 83 82 81 80 80 80 79 79 79 80 80 81 82 83 84 85 86 86 88 89 89 90 91 92 92 94 95 95 96 97 98 99 99 100 101 102 102 103 104 105 106 106 107 108 109 109 110 111 111 112 113 113 114 115 116 117 118 119 120 121 122 123 124 125 126 127 128 128 129 130 131 132 133 134 135 136 137 138 138 139 140 141 142 143 145 147 148 149 150 151 152 153 154 155 156 157 158 158 159 160 161 162 163 164 165 166 167 168 168 169 170 171 172 173 174 175 176 177 178 178 179 180 181 182 183 184 185 185 186 187 188 189 189 190 192 193 193 194 195 196 197 197 198 198 200 200 201 201 202 202 203 203 204 204 204 204 204 204 204 203 203 202 201 201 200 200 199 198 197 197 196 194 193 192 191 190 190 189 188 187 186 186 185 185 184 183 183 182 181 181 181 180 180 179 179 179 178 178 178 177 177 176 176 176 175 175 175 175 174 174 174 174 173 173 173 173 173 172 172 172 172 171 171 171 171 171 170 170 170 170 170 170 169 169 169 169 169 169 168 168 168 167 167 167 167 166 166 165 165 164 164 162 162 161 160 159 157 157 156 155 153 152 151 150 149 149 148 147 146 146 144 143 142 141 141 140 137 137 136 135 133 132 132 131 130 129 129 128 127 127 126 126 125 125 124 124 123 123 122 122 122 122 121 121 121 121 121 121 121 121 121 122 122 122 123 124 124 125 125 126 126 127 128 128 129 130 130 131 132 132 133 134 135 135 136 137 138 139 140 141 142 142 143 144 145 146 146 147 148 149 150 151 152 152 153 154 155 156 157 157 158 159 160 161 162 164 164 165 166 167 168 169 170 170 171 170 170 170 169 168 168 167 167 166 165 165 164 164 162 162 161 161 160 159 159 158 157 157 156 155 154 154 153 153 152 152 151 151 150 150 149 149 149 148 148 147 147 147 146 146 145 145 145 144 144 144 144 143 143 143 143 143 142 142 142 142 142 142 142 142 142 142 142 142 143 143 143 143 144 144 145 145 146 146 147 149 150 151 152 153 154 155 155 156 157 158 159 160 161 163 164 164 165 166 167 168 168 169 169 170 171 171 172 172 172 173 173 173 173 173 174 174 174 174 174 175 175 175 175 175 175 175 175 175 175 175 175 175 174 174 174 174 174 174 174 173 173 173 173 173 172 172 172 172 171 171 171 170 170 169 169 169 168 168 167 167 166 166 165 164 164 163 162 161 161 160 159 158 157 156 155 155 154 152 151 151 150 149 148 146 145 145 144 143 142 142 141 140 140 139 139 138 138 137 137 136 136 136 136 135 135 135 135 135 134 134 134 134 133 133 133 132 132 131 131 131 130 130 129 129 128 128 127 127 126 126 125 125 124 124 123 123 122 122 121 120 120 119 119 118 118 117 116 116 115 114 114 113 113 112 111 111 111 110 110 110 109 109 109 109 109 108 108 108 108 108 109 109 109 109 109 110 110 110 110 111 111 112 112 113 113 114 114 115 116 117 117 118 119 119 120 121 122 123 124 125 126 128 129 129 130 131 133 133 135 137 138 138 139 140 141 142 143 143 144 145 146 147 148 149 149 150 151 152 153 153 154 155 155 156 156 156 157 157 157 158 158 158 158 158 158 159 159 159 159 159 159 159 160 160 160 160 160 160 160 161 161 161 161 161 161 162 162 162 163 163 163 164 164 165 165 166 167 167 167 168 168 169 169 170 170 170 170 171 171 171 171 171 171 170 170 170 169 169 168 168 167 167 166 166 166 165 165 164 164 164 163 163 163 162 161 161 160 159 159 158 157 157 155 155 154 153 153 152 151 150 150 149 148 147 147 146 145 144 143 142 141 140 139 139 138 137 136 136 136 135 135 134 134 134 133 133 133 132 132 131 131 130 130 129 129 128 128 127 127 126 126 125 125 125 124 124 123 123 123 123 123 123 123 123 123 123 123 123 123 124 124 124 125 126 126 127 127 129 129 130 131 131 132 133 134 134 136 136 137 138 139 139 140 141 141 142 142 143 143 143 142 142 141 141 140 140 139 139 140 140 141 142 143 143 144 144 145 146 146 147 147 148 148 149 150 150 151 151 152 153 154 154 155 155 156 157 158 159 159 160 160 161 161 162 162 163 163 164 164 164 165 165 166 166 166 166 166 166 165 164 163 163 162 160 159 158 157 156 156 155 154 153 152 151 151 150 149 148 147 146 145 145 144 143 142 142 141 141 141 142 142 143 144 144 145 146 147 148 148 149 150 151 152 153 155 155 156 157 158 159 160 162 163 163 164 165 166 167 168 169 170 171 172 173 173 174 175 177 178 179 182 183 183 184 185 187 188 189 190 191 192 193 194 195 196 196 197 198 199 200 201 202 204 205 206 207 208 209 210 210 211 213 214 215 216 217 218 219 220 221 222 223 224 224 225 226 227 228 229 230 231 232 233 234 234 235 236 237 238 239 240 241 241 242 243 244 245 245 246 246 247 247 248 248 249 249 249 249 249 249 248 248 247 247 247 246 246 246 245 245 244 244 244 243 243 242 242 241 241 240 240 239 239 238 238 237 237 236 235 235 234 234 233 233 232 232 231 231 230 229 229 228 228 227 227 226 226 225 225 224 223 222 222 221 221 220 220 219 218 217 217 216 215 215 214 214 213 212 212 211 211 210 210 209 208 207 206 206 205 205 204 204 203 202 202 201 201 201 200 200
0 0 0 1 2 3 4 5 6 7 8 9 10 11 12 13 14 14 15 16 17 18 19 20 21 22 23 24 24 25 26 27 28 29 30 31 31 32 33 34 35 35 36 37 38 38 39 40 41 41 42 43 43 44 45 45 46 47 47 48 49 49 50 51 52 52 54 54 55 56 56 57 58 58 59 60 60 61 62 62 63 64 65 65 66 67 67 68 70 70 71 72 72 73 74 75 75 76 77 78 78 79 81 82 82 83 84 85 85 86 87 88 88 89 90 91 92 93 93 94 95 96 97 97 98 99 101 102 102 103 104 105 106 107 108 108 109 110 111 112 114 115 116 116 117 118 119 120 121 122 124 125 126 127 128 129 129 130 131 132 133 133 134 134 135 135 135 136 136 136 137 137 137 137 137 137 138 138 138 138 138 138 138 138 138 138 138 138 138 138 138 138 138 138 138 138 138 138 138 138 138 138 138 137 137 137 137 137 137 137 137 137 137 137 137 137 137 136 136 136 136 136 136 136 136 136 136 136 136 136 136 136 136 136 136 136 136 136 136 136 136 137 137 137 137 137 137 137 138 138 138 138 139 139 139 140 140 142 142 142 143 143 144 144 144 145 145 145 146 146 146 147 147 147 148 148 148 149 149 149 149 150 150 150 151 151 152 152 152 153 153 153 154 154 154 154 155 155 155 156 156 156 156 156 156 156 157 157 157 157 157 157 156 156 156 156 156 155 155 155 154 154 153 153 152 151 151 150 149 149 148 147 147 146 145 145 144 144 143 143 142 142 141 141 140 140 140 139 139 139 138 138 138 138 138 137 137 137 137 137 137 137 137 138 138 138 138 139 140 141 142 143 143 144 145 146 147 148 150 150 151 152 155 156 157 158 159 159 160 161 162 163 164 165 167 168 169 169 170 171 172 173 174 175 176 177 178 179 179 179 179 179 179 179 179 179 179 179 178 178 178 177 177 177 177 176 176 176 175 175 174 174 173 173 172 171 170 169 168 167 166 166 165 163 163 162 161 160 159 158 157 156 154 153 152 152 151 150 149 148 148 147 146 145 144 144 143 142 141 140 140 139 138 137 136 135 134 134 132 131 130 129 128 127 126 126 125 124 122 121 120 119 118 117 117 116 115 114 113 112 112 111 110 109 108 108 107 106 106 105 105 104 103 103 103 102 102 102 101 101 101 101 102 102 102 102 103 103 104 104 105 105 106 107 107 108 108 109 110 110 111 112 113 113 114 114 115 115 116 116 117 117 117 117 116 116 116 115 115 114 114 113 113 112 112 111 110 110 109 109 107 106 106 105 104 104 103 103 102 101 100 100 100 100 100 101 101 101 102 102 102 102 103 103 103 103 104 104 104 104 104 104 104 104 103 103 103 103 103 102 102 102 102 102 101 101 101 101 101 102 102 102 102 103 103 103 103 103 103 103 102 102 101 100 100 99 98 97 97 96 95 94 94 94 93 93 93 92 92 91 91 90 89 89 89 88 88 88 87 87 87 87 87 87 87 87 87 87 87 87 87 88 88 89 90 91 91 91 92 92 93 93 93 93 93 92 92 92 91 91 90 89 89 88 88 87 86 86 85 85 84 84 83 83 82 82 82 82 81 81 81 81 81 81 81 82 82 82 83 83 84 84 85 85 86 87 88 90 91 92 93 93 94 95 97 99 100 101 102 103 104 105 105 106 107 108 109 110 111 113 115 116 116 117 118 119 120 121 122 123 124 125 125 126 127 128 129 129 130 130 130 129 128 127 126 125 125 124 122 121 120 119 118 118 117 116 115 114 113 112 112 111 110 109 109 108 107 107 107 107 108 108 109 110 111 111 112 113 113 114 114 114 114 113 112 111 111 110 110 110 112 112 112 111 110 109 109 108 107 107 106 106 106 107 107 108 108 109 109 108 108 107 106 105 105 104 103 102 102 101 101 101 101 101 101 102 103 103 105 106 107 108 109 110 111 112 113 113 114 115 115 115 115 115 115 115 115 114 114 114 114 114 114 114 114 113 113 113 113 112 112 111 110 110 109 108 107 106 106 105 104 103 102 102 101 100 100 100 99 99 99 99 100 100 100 101 101 102 103 103 104 104 105 106 106 107 108 109 109 110 111 111 112 112 113 113 113 113 114 114 114 114 114 115 115 115 115 115 116 116 116 116 117 117 117 118 118 118 119 119 120 121 121 122 122 123 124 124 125 125 126 126 127 127 127 128 128 129 129 130 130 131 131 131 132 132 133 133 134 134 135 135 135 136 136 137 137 138 138 139 139 140 140 141 141 142 142 143 145 145 146 146 147 147 148 149 150 150 151 152 152 152 152 153 153 153 152 152 152 151 150 150 149 149 148 147 147 146 145 145 144 144 143 143 142 142 142 142 142 142 143 143 143 144 145 145 146 146 147 148 149 149 150 151 152 153 154 155 156 157 158 159 159 160 161 161 162 163 163 164 165 165 166 166 167 167 168 168 169 169 170 170 171 171 171 172 172 172 173 173 173 173 173 173 173 173 172 172 171 170 169 168 167 166 166 164 163 161 160 159 158 157 157 156 156 156 157 157 157 158 158 158 158 158 158 158 158 158 157 157 157 156 156 155 155 155 154 154 153 153 153 153 154 155 155 156 156 157 158 158 159 159 160 161 162 162 163 163 164 165 165 166 167 167 168 168 169 169 170 171 171 172 173 173 174 175 176 176 177 177 178 178 178 177 177 176 175 174 174 173 172 171 170 168 167 166 165 165 163 162 161 160 159 158 157 156 155 155 154 154 154 154 154 154 154 154 155 155 155 155 156 156 156 156 157 157 157 157 157 158 158 158 157 157 157 157 157 157 157 157 157 156 156 156 156 156 156 157 157 158 159 160 161 161 162 163 164 165 166 166 166 166 166 165 165 164 164 163 163 163 163 164 165 166 166 167 167 168 168 169 169 169 170 170 170 170 170 169 169 169 168 167 167 166 165 164 163 163 161 161 160 159 159 158 157 157 156 156 155 155 154 154 153 153 152 152 151 151 150 150 149 149 149 149 148 148 148 147 147 147 147 146 146 146 146 146 145 145 145 145 145 145 144 144 144 144 144 144 143 143 143 142 142 141 141 140 140 139 139 138 138 137 137 136 135 135 134 134 133 132 131 130 129 128 127 127 126 125 124 123 122 122 121 120 119 118 116 115 114 113 112 112 111 110 110 110 109 109 110 110 110 110 111 112 112 113 113 113 114 115 116 116 116 117 117 117 118 118 118 118 118 118 118 118 118 118 118 118 118 118 117 117 117 117 117 117 117 116 116 116 116 116 115 115 115 115 114 114 114 113 113 113 112 112 112 111 111 110 110 110 109 109 108 108 107 107 106 105 104 104 103 103 102 102 101 101 101 100 100 99 99 98 97 97 96 95 95 94 93 92 91 91 90 89 88 87 86 86 85 84 83 83 82 82 81 81 81 81 81 81 81 81 81 82 82 82 83 83 83 84 84 84 85 85 86 86 86 87 87 87 87 88 88 88 88 88 88 88 87 86 86 85 84 83 81 76 76 75 74 72 71 70 70 69 68 67 67 66 66 65 65 65 65 65 65 65 65 65 66 66 67 68 68 68 69 69 71 72 72 73 74 74 74 74 75 74 74 73 73 72 71 71 70 69 68 67 66 65 64 63 62 61 60 60 59 58 58 57 56 56 54 54 54 53 53 53 53 52 53 53 53 53 54 54 55 55 56 57 57 58 59 60 60 61 62 63 63 64 65 66 67 67 68 69 70 71 72 73 74 74 75 76 77 78 79 80 82 83 84 85 87 88 89 90 91 92 93 93 94 95 96 97 98 99 100 101 102 103 103 104 105 106 107 106 106 105 104 103 103 102 101 100 99 98 97 97 96 95 94 93 92 91 91 90 89 88 87 86 85 85 84 83 82 81 81 80 79 78 77 77 76 75 74 74 73 72 72 71 70 69 68 68 67 67 66 66 65 65 64 64 64 63 63 63 62 62 62 62 61 61 61 61 60 60 60 60 59 59 58 58 57 57 56 56 55 54 54 53 52 51 51 50 49 48 48 47 46 45 45 44 43 42 41 40 40 39 38 36 36 35 34 33 32 32 31 31 31 31 31 32 32 33 33 34 35 35 36 36 37 37 38 38 39 39 40 40 41 42 42 42 43 43 44 44 44 44 44 44 44 44 44 44 43 43 43 43 43 43 42 42 42 42 42 41 41 41 41 41 41 41 41 41 41 41 41 41 41 42 42 43 43 43 43 44 44 44 45 45 46 47 47 48 48 49 49 50 51 51 52 52 53 53 54 54 55 56 56 57 58 59 61 62 62 63 64 65 66 67 68 69 70 71 71 72 73 74 74 75 76 77 78 78 79 80 81 82 83 83 84 84 85 85 85 86 86 87 87 88 88 89 89 90 90 90 91 91 91 92 92 92 92 93 93 93 93 93 93 94 94 94 94 94 94 94 94 94 94 94 94 94 94 94 93 93 93 93 93 93 93 93 93 93 93 93 93 93 93 93 93 93 93 93 93 93 93 94 94 94 94 94 95 95 95 96 96 96 97 98 98 99 100 100 101 102 102 103 104 105 106 106 107 107 107 107 107 107 107 107 106 106 106 106 105 105 105 104 104 104 103 103 103 103 103 103 103 103 103 103 103 103 103 103 103 104 104 104 105 105 105 106 107 107 107 108 108 109 109 109 110 110 111 111 112 112 113 113 114 114 115 115 116 117 117 118 119 119 120 120 121 121 122 123 124 124 125 125 126 127 127 128 129 130 130 131 132 132 133 133 134 135 136 136 137 137 138 139 139 139 139 139 138 137 137 136 135 134 133 132 132 131 130 129 129 127 126 126 125 124 123 123 122 121 120 119 119 118 117 117 116 115 114 114 113 113 112 112 111 111 111 110 110 109 109 109 108 108 108 107 107 107 106 106 106 105 105 105 104 103 102 101 101 100 99 97 96 96 95 94 93 93 92 91 90 90 89 88 88 87 86 86 85 84 84 83 82 82 81 80 80 79 79 79 79 80 80 81 82 83 84 85 85 86 87 88 89 90 90 91 92 93 94 95 96 97 97 98 99 100 100 101 102 103 104 104 105 106 107 107 108 109 109 110 111 111 112 113 114 114 115 117 117 118 119 121 122 123 123 124 125 126 127 128 129 130 131 132 132 133 134 135 136 137 138 139 140 141 142 142 144 146 147 148 150 151 152 152 153 154 155 156 157 158 159 160 161 162 162 163 164 165 166 167 168 169 170 171 172 172 173 174 175 176 177 178 179 180 181 181 182 183 184 185 186 187 187 188 189 190 191 192 193 193 195 195 196 197 197 198 199 199 200 201 201 202 202 202 203 203 203 204 204 203 203 202 202 201 201 200 200 199 198 197 197 196 195 193 192 192 191 190 189 188 187 187 186 185 185 184 183 183 182 182 181 180 180 179 179 179 178 178 178 177 177 177 176 176 175 175 175 174 174 174 174 173 173 173 173 172 172 172 172 172 171 171 171 171 171 170 170 170 170 170 169 169 169 169 169 169 168 168 168 168 168 167 167 167 166 166 166 166 165 165 164 164 163 162 161 160 159 158 157 156 155 154 152 151 150 150 149 148 147 146 146 145 143 142 142 141 140 139 137 136 135 134 132 132 131 130 129 129 128 127 127 126 125 125 124 124 123 123 122 122 122 121 121 121 121 120 120 120 120 120 120 120 120 121 121 121 123 123 123 124 125 125 126 126 127 127 128 129 129 130 131 132 132 133 134 135 135 136 138 138 139 140 141 142 142 143 144 145 146 146 147 148 149 150 151 151 152 153 154 155 156 157 158 158 159 160 161 163 164 164 165 166 167 168 169 170 170 170 169 169 168 168 167 166 166 165 165 164 163 163 162 161 160 160 159 159 158 157 156 156 155 154 154 153 153 152 152 151 151 150 150 149 149 148 148 147 147 147 146 146 145 145 145 144 144 144 143 143 143 143 142 142 142 142 142 141 141 141 141 141 141 141 141 141 141 142 142 142 142 143 143 143 144 144 145 146 147 149 149 151 152 152 153 154 155 156 157 158 158 159 160 162 163 164 165 165 166 167 168 168 169 169 170 171 171 171 172 172 172 172 173 173 173 173 174 174 174 174 174 174 174 174 174 174 174 174 174 174 174 174 174 174 174 173 173 173 173 173 173 173 172 172 172 172 171 171 171 170 170 170 169 169 169 168 168 167 167 166 166 165 165 164 163 162 162 161 160 159 159 157 157 156 155 154 153 152 151 150 149 148 147 146 145 144 143 143 142 141 141 140 140 139 138 138 137 137 137 136 136 135 135 135 135 135 134 134 134 134 134 133 133 133 132 131 131 131 131 130 130 129 129 129 128 128 127 127 126 126 125 124 124 123 123 122 122 121 121 120 120 119 118 118 117 116 116 115 114 114 113 113 112 112 111 111 111 110 110 110 109 109 109 109 108 108 108 108 108 108 108 109 109 109 109 109 110 110 110 111 111 112 112 112 113 113 114 115 116 117 117 118 119 119 120 121 122 123 124 125 126 128 129 129 130 131 133 133 135 137 137 138 139 140 141 142 143 143 144 145 146 147 148 149 149 150 151 152 152 153 154 154 155 155 156 156 157 157 157 158 158 158 158 158 158 158 159 159 159 159 159 159 159 159 160 160 160 160 160 160 160 161 161 161 161 161 162 162 162 163 163 163 164 164 165 166 166 167 167 167 168 168 169 169 169 170 170 170 170 171 171 171 171 170 170 169 169 168 168 167 167 166 166 166 165 165 165 164 164 163 163 163 162 161 161 160 159 159 158 158 157 156 155 154 154 153 152 151 151 150 149 149 148 147 146 145 144 143 142 142 141 140 139 138 138 137 136 136 135 135 134 134 134 133 133 133 132 132 131 131 131 130 130 129 128 128 127 127 126 126 125 125 125 124 124 123 123 123 123 123 122 122 122 122 122 123 123 123 123 123 124 124 125 125 126 126 127 128 129 130 130 131 132 132 133 134 135 136 137 138 138 139 140 140 141 141 142 142 143 142 142 142 141 141 140 140 139 139 139 140 141 142 142 143 144 144 145 145 146 146 147 147 148 149 149 150 150 151 151 153 153 154 154 155 155 157 157 158 159 159 160 160 161 161 162 162 163 163 164 164 164 165 165 165 165 165 165 165 164 164 163 162 161 160 158 158 157 156 155 154 153 153 152 151 150 149 148 147 147 146 145 144 143 142 142 141 141 140 141 141 142 142 143 144 145 145 146 147 148 149 150 150 151 152 154 155 156 157 157 158 159 161 162 163 164 165 165 166 167 168 169 170 171 172 173 174 175 176 177 178 181 182 183 184 185 187 188 188 189 190 191 192 193 194 195 196 197 198 199 200 201 201 203 204 205 206 207 208 209 210 211 213 214 214 215 216 217 218 219 220 221 222 223 224 225 226 226 227 228 229 230 231 232 233 234 235 236 236 237 238 239 240 241 242 242 243 244 245 245 246 246 247 247 248 248 248 248 248 248 248 248 247 247 247 246 246 245 245 245 244 244 243 243 242 242 242 241 241 240 240 239 239 238 238 237 237 236 235 235 234 234 233 233 232 232 231 231 230 229 229 228 228 227 227 226 226 225 225 224 223 223 222 221 221 220 220 219 218 218 217 216 216 215 214 214 213 213 212 211 211 210 210 209 209 207 207 206 205 205 204 204 203 203 202 202 201 201 200 200 199
1 0 0 0 1 2 3 4 5 6 7 8 9 10 11 12 13 14 14 15 16 17 18 19 20 21 22 23 24 24 25 26 27 28 29 30 30 31 32 33 34 34 35 36 37 38 38 39 40 40 41 42 43 43 44 45 45 46 47 47 48 49 49 50 51 52 53 54 54 55 56 56 57 58 58 59 60 61 61 62 63 63 64 65 65 66 67 68 69 70 71 71 72 73 74 74 75 76 76 77 78 79 80 81 82 83 83 84 85 86 87 87 88 89 90 91 91 92 93 94 95 95 96 97 98 99 100 101 102 103 104 105 106 106 107 108 109 110 111 112 113 114 115 116 117 118 119 120 121 122 124 125 126 126 127 128 129 130 131 132 132 133 134 134 134 135 135 136 136 136 136 136 137 137 137 137 137 137 137 137 137 137 138 138 138 138 138 138 138 138 138 138 138 138 137 137 137 137 137 137 137 137 137 137 137 137 137 137 137 136 136 136 136 136 136 136 136 136 136 136 136 136 136 136 136 135 135 135 135 135 135 135 135 135 135 136 136 136 136 136 136 136 136 136 136 136 137 137 137 137 137 138 138 138 139 139 140 141 141 142 142 143 143 143 144 144 144 145 145 145 146 146 146 147 147 147 148 148 148 148 149 149 149 150 150 151 151 151 152 152 152 153 153 153 153 154 154 154 154 155 155 155 155 156 156 156 156 156 156 156 156 156 156 155 155 155 155 155 154 154 153 153 152 152 151 151 150 149 148 148 147 147 146 145 145 144 144 143 143 142 141 141 141 140 139 139 139 138 138 138 138 137 137 137 137 137 137 136 136 136 136 137 137 137 137 137 138 138 139 140 141 142 143 144 144 145 146 147 149 150 151 152 154 155 156 157 158 159 160 160 161 162 163 164 166 167 168 169 170 171 171 172 173 174 175 177 177 178 178 179 179 179 179 178 178 178 178 178 178 177 177 177 177 176 176 176 175 175 174 174 174 173 173 172 172 170 169 169 167 166 166 165 164 163 162 161 160 160 158 157 157 156 153 153 152 151 150 149 149 148 147 146 145 145 144 143 142 141 141 140 139 138 137 136 136 135 134 133 131 130 130 129 128 127 126 125 124 123 121 120 120 119 118 117 116 115 114 113 113 112 111 110 109 109 108 107 107 106 105 105 104 103 103 102 102 102 101 101 101 101 101 101 101 101 102 102 102 103 103 104 104 105 105 106 107 107 108 108 109 110 110 111 112 113 113 114 114 115 115 116 116 116 116 116 116 115 115 115 114 114 113 113 112 112 111 111 110 109 109 108 107 106 105 104 104 103 103 102 101 100 99 99 99 100 100 100 100 101 101 101 102 102 102 102 103 103 103 103 103 103 103 103 103 103 103 103 102 102 102 102 101 101 101 101 101 101 101 101 101 101 101 101 102 102 102 102 102 102 102 102 101 101 100 100 99 98 97 97 96 95 95 94 93 93 93 92 92 91 91 90 90 89 89 88 88 87 87 87 87 86 86 86 86 86 86 86 86 86 86 86 87 87 88 89 89 90 90 91 91 92 92 92 92 92 92 92 91 91 90 90 89 89 88 88 87 86 86 85 85 84 84 83 83 82 82 81 81 81 81 81 81 81 81 81 81 81 81 82 82 82 83 84 84 85 85 87 88 89 90 91 92 93 94 95 97 98 99 100 101 102 103 104 105 106 107 108 109 110 110 112 114 115 116 117 118 119 120 120 121 122 123 124 125 126 127 127 128 129 130 130 129 128 127 127 126 125 124 123 121 120 120 119 118 117 116 115 114 114 113 112 111 110 109 109 108 107 107 106 106 107 107 108 108 109 110 111 111 112 113 113 114 114 113 112 111 111 110 109 109 110 111 111 111 110 110 109 108 108 107 106 106 105 106 106 107 107 108 108 108 108 107 106 106 105 104 103 103 102 101 101 100 100 100 101 101 102 102 103 105 106 107 107 108 109 110 111 112 113 114 114 115 115 115 115 115 114 114 114 114 114 114 114 113 113 113 113 113 113 112 112 111 111 110 109 108 107 107 106 105 105 103 103 102 101 101 100 100 99 99 99 99 99 99 100 100 101 101 102 102 103 103 104 105 105 106 107 107 108 109 110 110 111 112 112 112 113 113 113 113 114 114 114 114 114 115 115 115 115 115 116 116 116 116 117 117 117 118 118 119 119 120 120 121 122 122 123 124 124 125 125 125 126 126 127 127 128 128 129 129 129 130 130 131 131 132 132 133 133 133 134 134 135 135 136 136 137 137 138 138 139 139 140 140 141 141 142 142 143 144 145 145 146 147 147 148 149 149 150 151 151 152 152 152 152 152 152 152 152 151 151 150 149 149 148 147 147 146 146 145 144 144 143 143 142 142 142 141 141 142 142 142 143 143 144 144 145 145 146 147 147 148 149 150 151 151 152 153 154 156 157 157 158 159 160 160 161 162 162 163 164 164 165 165 166 166 167 167 168 168 169 169 170 170 171 171 171 172 172 172 172 172 173 173 173 172 172 172 171 170 169 169 168 167 166 165 163 162 160 159 159 158 157 156 155 155 156 156 156 157 157 158 158 158 158 158 157 157 157 157 156 156 156 155 155 154 154 154 153 153 153 152 153 154 154 155 155 156 156 157 157 158 159 160 160 161 161 162 163 163 164 164 165 166 167 167 168 168 169 169 170 171 171 172 173 173 174 175 176 176 177 177 177 177 177 176 175 175 174 173 172 171 170 169 168 167 166 165 164 162 161 160 159 158 157 156 156 155 154 153 153 153 153 153 153 153 154 154 154 154 155 155 155 155 156 156 156 156 156 157 157 157 157 157 157 156 156 156 156 156 156 156 156 156 155 155 156 156 156 157 157 158 159 160 161 162 162 163 164 165 166 166 165 165 165 164 164 163 162 162 162 162 163 164 165 165 166 166 167 167 168 168 169 169 169 169 169 169 169 168 168 167 167 166 165 164 163 163 162 161 160 159 158 158 157 157 156 155 155 154 154 153 153 152 152 151 151 150 150 149 149 149 148 148 148 147 147 147 146 146 146 146 146 145 145 145 145 145 144 144 144 144 144 144 143 143 143 143 143 142 142 142 141 141 141 140 140 139 138 138 137 137 136 136 135 135 134 133 133 132 131 130 129 128 127 127 126 125 124 123 122 122 121 120 119 118 117 115 114 113 112 112 111 110 109 109 109 109 109 109 109 109 109 110 111 111 112 112 113 113 114 115 115 116 116 116 116 117 117 117 117 117 117 117 117 117 117 117 117 117 117 117 116 116 116 116 116 116 115 115 115 115 115 114 114 114 114 113 113 113 113 112 112 112 111 111 110 110 110 109 109 108 108 107 107 106 106 105 104 103 103 102 102 101 101 100 100 100 99 99 99 98 98 97 96 95 95 94 93 92 91 91 90 89 88 87 86 85 85 84 83 82 82 81 81 81 80 80 80 80 80 80 80 81 81 81 81 82 82 83 83 83 84 84 84 85 85 86 86 86 86 87 87 87 88 88 88 87 87 86 86 85 84 83 82 80 76 75 74 73 71 70 70 69 68 67 67 66 66 65 65 64 64 64 64 64 64 64 65 65 66 66 67 67 68 68 69 70 71 72 72 73 73 74 74 74 74 73 73 72 72 71 70 69 69 68 67 65 65 64 62 62 61 60 59 59 58 57 57 56 55 54 54 53 53 53 52 52 52 52 53 53 53 54 54 55 55 56 57 57 58 59 60 60 61 62 63 63 64 65 66 67 68 68 69 70 71 72 73 74 75 75 76 77 78 79 80 83 83 84 85 87 88 89 90 91 92 93 94 94 95 96 97 98 99 100 101 102 103 104 104 105 106 107 107 106 105 104 104 103 102 101 100 99 98 98 97 96 95 94 93 92 92 91 90 89 88 87 86 86 85 84 83 82 81 81 80 79 78 78 77 76 75 75 74 73 72 72 71 70 69 68 68 67 67 66 66 65 65 65 64 64 63 63 63 62 62 62 62 61 61 61 61 60 60 60 60 59 58 58 58 57 57 56 55 55 54 53 53 52 51 51 50 49 48 47 47 46 45 44 43 43 42 41 40 39 39 38 36 35 34 33 33 32 31 31 31 31 31 31 31 32 32 33 33 34 35 35 36 36 37 38 38 39 39 40 40 41 41 42 42 43 43 44 44 44 44 44 44 44 44 44 44 43 43 43 43 43 43 42 42 42 42 42 42 41 41 41 41 41 41 41 41 41 41 41 42 42 42 42 43 43 44 44 44 45 45 45 46 47 47 48 48 49 50 50 51 51 52 52 53 53 54 55 55 56 56 57 58 58 59 61 62 63 64 65 66 67 68 68 69 70 71 72 73 74 74 75 76 76 78 78 79 79 81 82 83 83 84 84 85 85 86 86 86 87 87 88 88 89 89 90 90 91 91 91 92 92 92 92 93 93 93 93 93 94 94 94 94 94 94 94 94 94 94 94 94 94 94 94 94 94 94 94 94 94 94 94 94 94 94 94 94 94 94 94 94 94 94 94 94 94 94 94 94 94 94 94 94 95 95 95 95 96 96 96 97 97 98 99 99 100 101 101 102 103 103 104 105 106 107 107 107 107 107 107 107 107 107 107 106 106 106 106 105 105 104 104 104 104 103 103 103 103 103 103 103 103 103 103 103 103 103 104 104 104 104 105 105 105 106 107 107 108 108 108 109 109 110 110 111 111 111 112 112 113 113 114 114 115 115 116 117 118 118 119 119 120 120 121 122 122 123 124 124 125 126 126 127 127 129 129 130 130 131 132 132 133 134 134 135 136 136 137 138 138 139 139 139 140 139 138 138 137 136 135 134 133 133 132 131 130 129 129 127 126 126 125 124 123 123 122 121 120 119 119 118 117 117 116 115 114 114 113 113 112 112 112 111 111 110 110 109 109 109 108 108 108 107 107 107 106 106 106 105 105 104 103 103 102 101 100 100 99 97 96 95 95 94 93 92 92 91 90 89 89 88 87 87 86 85 85 84 83 83 82 81 81 80 79 79 79 79 79 79 80 80 82 82 84 84 85 86 87 88 89 89 90 91 92 93 94 95 95 96 97 98 98 99 100 101 102 102 103 104 105 105 106 107 108 108 109 110 110 111 112 112 113 114 115 116 117 118 119 120 121 122 123 124 125 126 126 127 128 129 130 131 132 133 134 135 136 136 137 138 139 140 141 142 144 145 146 147 149 150 151 152 153 154 155 155 156 157 158 159 160 161 162 163 164 165 166 166 167 168 169 170 171 172 173 174 175 176 176 177 178 179 180 181 182 183 183 184 185 186 187 187 188 189 190 191 192 193 194 195 195 196 197 197 198 199 199 200 200 201 201 202 202 203 203 203 203 203 202 202 201 201 200 199 199 198 197 197 196 195 194 193 192 191 190 189 188 187 187 186 185 184 184 183 183 182 182 181 180 180 179 179 178 178 178 177 177 176 176 176 175 175 175 174 174 174 174 173 173 173 173 172 172 172 171 171 171 171 171 171 170 170 170 170 170 169 169 169 169 168 168 168 168 168 168 167 167 167 167 167 166 166 166 165 165 165 164 164 163 163 162 161 160 159 159 158 156 155 154 154 151 150 150 149 148 147 146 146 145 144 142 142 141 140 139 138 136 135 134 133 132 131 130 129 129 128 127 126 126 125 125 124 124 123 123 122 122 121 121 121 120 120 120 119 119 119 119 119 119 119 120 120 120 121 122 122 123 123 124 124 125 125 126 127 127 128 129 129 130 131 132 132 133 134 134 135 137 138 138 139 140 141 142 142 143 144 145 146 146 147 148 149 150 151 151 152 153 154 155 156 157 158 158 159 160 162 163 164 165 165 166 167 168 169 169 169 168 168 167 167 166 166 165 164 164 163 163 162 161 160 160 159 158 158 157 156 156 155 154 153 153 152 152 151 151 150 150 149 149 148 148 147 147 147 146 146 145 145 145 144 144 144 143 143 143 142 142 142 142 141 141 141 141 140 140 140 140 140 140 140 140 141 141 141 141 142 142 142 142 143 143 144 145 145 146 148 149 150 151 152 153 153 154 155 156 157 158 159 160 162 162 163 164 165 166 166 167 168 168 169 170 170 170 171 171 171 172 172 172 172 172 173 173 173 173 173 173 174 174 174 174 174 174 174 174 173 173 173 173 173 173 173 173 173 172 172 172 172 172 172 171 171 171 171 170 170 170 169 169 168 168 168 167 167 166 166 165 165 164 164 163 162 161 160 160 159 158 157 156 155 155 154 153 151 150 150 149 148 147 145 145 144 143 142 141 141 140 140 139 138 138 137 137 137 136 136 135 135 135 135 134 134 134 134 134 133 133 133 132 132 132 131 131 131 130 130 129 129 129 128 128 127 127 126 126 125 125 124 124 123 123 122 121 121 120 120 119 119 118 118 117 116 116 115 114 114 113 113 112 112 111 111 110 110 110 109 109 109 109 108 108 108 108 108 108 108 108 108 109 109 109 109 110 110 110 111 111 111 112 112 113 113 114 115 116 117 117 118 119 119 120 121 122 123 124 125 126 128 128 129 130 131 132 133 135 136 137 138 139 140 141 142 142 143 144 145 146 147 148 148 149 150 151 152 152 153 154 154 155 155 156 156 156 157 157 157 158 158 158 158 158 158 158 159 159 159 159 159 159 159 159 159 160 160 160 160 160 160 160 161 161 161 161 162 162 162 163 163 163 164 165 165 166 166 167 167 168 168 168 169 169 169 170 170 170 170 170 171 170 170 169 169 168 168 168 167 166 166 165 165 165 165 164 164 163 163 163 162 162 161 161 160 159 159 158 157 156 156 154 154 153 152 152 151 150 150 149 148 147 146 146 145 144 143 142 141 140 139 139 138 137 137 136 135 135 134 134 134 133 133 133 132 132 131 131 131 130 130 129 129 128 127 127 126 126 125 125 125 124 124 124 123 123 123 122 122 122 122 122 122 122 122 122 122 123 123 123 124 124 125 125 126 126 128 128 129 130 131 131 132 133 133 135 136 136 137 138 139 139 140 140 141 142 142 142 142 142 141 141 140 140 139 139 139 139 140 140 141 142 143 143 144 144 145 145 146 147 147 148 148 149 149 150 151 151 152 153 153 154 154 155 156 157 158 158 159 159 160 160 161 161 162 162 163 163 163 164 164 165 165 165 165 165 164 164 163 162 162 161 159 158 157 156 155 154 154 153 152 151 150 149 148 148 147 146 145 144 143 143 142 141 141 140 140 140 140 141 142 142 143 144 145 146 146 147 148 149 150 151 151 153 154 155 156 157 158 158 160 161 162 163 164 165 166 167 168 168 169 170 171 172 173 174 176 177 178 180 181 182 183 184 186 187 188 189 190 191 191 192 193 194 195 196 197 198 199 200 201 203 204 204 205 206 207 208 209 210 212 213 214 215 216 217 217 218 219 220 221 222 223 224 225 226 227 228 229 230 230 231 232 233 234 235 236 237 238 238 239 240 241 242 242 243 244 245 245 246 246 247 247 247 248 248 248 247 247 247 247 246 246 246 245 245 245 244 244 243 243 242 242 241 241 240 240 239 239 238 238 237 237 236 236 235 235 234 234 233 233 232 232 231 231 230 230 229 228 228 227 227 226 226 225 225 224 223 223 222 221 221 220 220 219 219 218 217 216 216 215 214 214 213 213 212 212 211 210 210 209 209 208 207 206 205 205 204 204 203 203 202 202 201 201 200 200 199 199
2 1 0 0 0 1 2 3 4 5 6 7 8 9 10 11 12 13 14 14 15 16 17 18 19 20 21 22 23 24 24 25 26 27 28 29 30 30 31 32 33 34 34 35 36 37 37 38 39 40 40 41 42 42 43 44 45 45 46 47 47 48 49 49 50 51 52 53 54 54 55 56 56 57 58 58 59 60 61 61 62 63 63 64 65 66 66 67 69 69 70 71 72 72 73 74 75 75 76 77 78 78 80 81 81 82 83 84 85 85 86 87 88 89 89 90 91 92 93 94 94 95 96 97 98 98 100 101 102 103 104 104 105 106 107 108 109 110 111 111 113 114 115 116 117 118 119 120 121 122 123 124 125 126 127 128 129 130 131 131 132 133 133 134 134 135 135 135 136 136 136 136 136 136 137 137 137 137 137 137 137 137 137 137 137 137 137 137 137 137 137 137 137 137 137 137 137 137 137 137 137 137 137 137 136 136 136 136 136 136 136 136 136 136 136 135 135 135 135 135 135 135 135 135 135 135 135 135 135 135 135 135 135 135 135 135 135 135 135 135 135 135 135 136 136 136 136 136 136 137 137 137 137 138 138 138 139 140 141 141 141 142 142 143 143 143 144 144 144 145 145 145 146 146 146 147 147 147 147 148 148 148 149 149 150 150 150 151 151 151 152 152 152 152 153 153 153 154 154 154 154 155 155 155 155 155 155 155 155 155 155 155 155 155 154 154 154 154 153 153 153 152 152 151 150 150 149 148 148 147 146 146 145 144 144 143 143 142 142 141 141 140 140 139 139 138 138 138 137 137 137 137 136 136 136 136 136 136 136 136 136 136 136 136 136 137 137 138 139 139 140 141 142 143 144 145 145 146 148 149 150 151 153 154 155 156 157 158 159 160 161 162 162 163 165 166 167 168 169 170 171 172 173 174 174 176 177 177 178 178 178 178 178 178 178 178 177 177 177 177 176 176 176 176 175 175 175 174 174 173 173 173 172 172 171 170 169 168 167 166 165 164 164 162 161 161 160 159 157 157 156 155 153 152 151 150 150 149 148 147 147 146 145 144 143 142 142 141 140 139 138 138 137 136 135 134 133 132 131 130 129 128 127 126 125 124 124 123 121 120 119 118 117 116 115 115 114 113 112 111 110 110 109 108 107 107 106 105 105 104 103 103 102 102 101 101 101 101 100 100 100 100 100 101 101 101 102 102 103 103 104 104 105 105 106 107 107 108 108 109 110 111 111 112 113 113 114 114 115 115 115 115 115 115 115 115 114 114 114 113 113 112 112 111 111 110 109 109 108 107 106 105 105 104 103 103 102 102 101 100 99 99 99 99 99 100 100 100 100 101 101 101 102 102 102 102 102 102 103 103 103 103 102 102 102 102 102 101 101 101 101 100 100 100 100 100 100 100 100 100 100 101 101 101 101 102 102 102 102 101 101 100 99 99 98 97 97 96 95 94 94 93 93 92 92 91 91 90 90 90 89 88 88 87 87 87 86 86 86 86 85 85 85 85 85 85 85 85 85 86 86 86 87 88 89 89 90 90 90 91 91 91 91 91 91 91 91 90 90 89 89 88 88 87 86 86 85 85 84 83 83 82 82 82 81 81 81 80 80 80 80 80 80 80 80 81 81 81 82 82 82 83 84 84 85 86 87 89 90 91 91 92 93 94 96 98 99 100 101 102 102 103 104 105 106 107 108 109 110 112 114 114 115 116 117 118 119 120 121 122 122 123 124 125 126 127 128 128 129 129 128 128 127 126 125 124 123 123 121 120 119 118 117 116 116 115 114 113 112 111 110 110 109 108 107 107 106 106 106 106 107 107 108 109 109 110 111 112 112 113 113 113 112 112 111 110 109 109 108 109 110 111 111 110 109 108 108 107 106 106 105 105 105 106 106 107 107 108 107 107 107 106 105 104 104 103 102 101 101 100 100 100 100 100 101 101 102 103 104 105 106 107 108 109 110 111 112 112 113 114 114 114 114 114 114 114 114 113 113 113 113 113 113 113 113 113 112 112 112 112 111 110 110 109 108 107 106 106 105 104 103 102 102 101 100 100 99 99 99 99 99 99 99 99 100 100 101 101 102 103 103 104 104 105 106 106 107 108 109 109 110 111 111 112 112 112 113 113 113 113 114 114 114 114 114 115 115 115 115 116 116 116 116 117 117 117 118 118 119 119 120 120 121 122 122 123 123 124 124 125 125 126 126 127 127 128 128 128 129 129 130 130 131 131 131 132 132 133 133 134 134 135 135 135 136 136 137 137 138 138 139 139 140 140 141 141 142 142 144 145 145 146 146 147 147 148 149 149 150 151 151 151 152 152 152 152 152 151 151 150 149 149 148 148 147 146 146 145 145 144 143 143 142 142 141 141 141 141 141 141 142 142 143 143 144 144 145 146 146 147 148 149 149 150 151 152 153 154 155 156 157 158 158 159 160 161 161 162 162 163 164 164 165 165 166 166 167 167 168 168 169 169 170 170 170 171 171 171 172 172 172 172 172 172 172 172 171 171 170 169 168 167 166 165 164 162 162 160 159 158 157 156 155 155 155 155 155 156 156 157 157 157 157 157 157 157 157 156 156 156 155 155 155 154 154 153 153 153 152 152 152 152 153 154 154 155 155 156 156 157 157 158 159 160 160 161 161 162 163 163 164 164 165 166 166 167 167 168 169 169 170 170 171 172 173 174 174 175 175 176 176 176 176 176 175 175 174 173 172 171 170 170 169 167 166 165 164 163 161 160 159 158 158 157 156 155 154 153 153 152 152 152 152 153 153 153 153 153 154 154 154 154 155 155 155 155 156 156 156 156 156 156 156 156 156 156 155 155 155 155 155 155 155 155 155 155 155 155 156 156 157 158 159 160 161 162 163 164 164 165 165 165 164 164 163 163 162 162 161 161 162 162 163 164 164 165 166 166 167 167 167 168 168 168 168 168 168 168 167 167 166 166 165 165 163 162 162 161 160 159 158 158 157 156 156 155 155 154 153 153 152 152 151 151 150 150 150 149 148 148 148 147 147 147 146 146 146 146 145 145 145 145 144 144 144 144 144 144 143 143 143 143 143 143 142 142 142 142 141 141 141 141 140 140 139 139 138 138 137 136 136 135 135 134 134 133 133 132 131 130 129 128 127 127 126 125 124 123 123 122 121 120 119 118 117 116 114 114 113 112 111 110 109 109 108 108 108 108 108 108 108 109 109 110 110 111 111 112 112 113 114 114 115 115 115 116 116 116 116 116 116 116 116 116 116 116 116 116 116 116 116 116 115 115 115 115 115 115 114 114 114 114 114 113 113 113 113 112 112 112 111 111 111 110 110 110 109 109 108 108 107 107 107 106 106 105 105 104 102 102 101 101 101 100 100 99 99 99 98 98 97 97 96 95 95 94 93 92 91 91 90 89 88 87 86 85 85 84 83 82 82 81 81 80 80 79 79 79 79 79 79 80 80 80 80 81 81 81 82 82 83 83 83 84 84 84 85 85 85 86 86 86 87 87 87 87 87 86 86 85 84 83 82 81 80 75 74 73 72 71 70 69 68 67 67 66 65 65 64 64 64 63 63 63 63 64 64 64 65 65 65 66 67 67 68 68 70 70 71 72 73 73 73 74 74 73 73 72 72 71 70 70 69 68 67 67 65 64 63 62 61 60 60 59 58 58 57 56 56 55 54 54 53 53 52 52 52 52 52 53 53 53 54 54 54 55 56 57 57 58 59 60 60 61 62 63 64 64 65 66 67 68 69 69 70 71 72 73 74 75 76 76 77 78 79 80 83 84 85 86 87 88 89 90 91 92 93 94 95 96 97 97 98 99 100 101 102 103 104 105 106 106 107 107 106 105 105 104 103 102 101 100 99 99 98 97 96 95 94 93 93 92 91 90 89 88 88 87 86 85 84 83 83 82 81 80 79 78 78 77 76 75 75 74 73 73 72 71 70 69 69 68 67 67 66 66 65 65 65 64 64 64 63 63 63 62 62 62 61 61 61 61 60 60 60 59 59 58 58 58 57 56 56 55 55 54 53 53 52 51 50 50 49 48 47 46 46 45 44 43 42 42 41 40 39 38 37 36 35 34 33 32 32 31 31 30 30 31 31 31 32 32 33 33 34 35 35 36 36 37 37 38 39 39 40 40 41 41 42 42 43 43 44 44 44 44 44 44 44 44 44 44 43 43 43 43 43 43 42 42 42 42 42 42 42 41 41 41 41 41 41 41 42 42 42 42 42 42 43 43 44 44 44 45 45 46 46 46 47 48 48 49 50 50 51 51 52 52 53 53 54 55 55 56 56 57 58 58 59 60 62 63 64 65 65 66 67 68 69 70 71 72 73 73 74 75 76 76 77 78 79 79 80 81 82 83 84 84 85 85 86 86 87 87 87 88 88 89 89 90 90 91 91 92 92 92 92 93 93 93 93 94 94 94 94 94 95 95 95 95 95 95 95 95 95 95 95 95 95 95 95 95 95 95 95 94 94 94 94 94 94 94 94 94 94 94 94 94 94 94 94 94 94 94 95 95 95 95 95 95 96 96 96 97 97 97 98 98 99 100 100 101 102 103 103 104 105 106 106 107 107 108 108 108 108 108 108 107 107 107 107 106 106 106 105 105 104 104 104 104 103 103 103 103 103 103 103 103 103 103 103 104 104 104 104 105 105 105 106 106 107 107 108 108 109 109 109 110 110 111 111 112 112 113 113 114 114 115 115 116 116 117 118 118 119 119 120 121 121 122 122 123 124 125 125 126 126 127 128 129 129 130 131 131 132 132 133 134 134 136 136 137 137 138 138 139 139 140 140 139 139 138 137 136 135 134 134 133 132 131 130 130 129 127 127 126 125 124 124 123 122 121 120 119 119 118 117 117 116 115 115 114 113 113 112 112 112 111 111 110 110 109 109 109 108 108 108 107 107 107 106 106 106 105 105 104 103 103 102 101 100 100 99 97 96 95 94 94 93 92 91 91 90 89 89 88 87 86 86 85 84 84 83 82 82 81 81 80 79 79 78 78 79 79 79 80 81 82 83 84 85 85 87 87 88 89 90 90 91 93 93 94 95 96 96 97 98 99 100 100 101 102 103 103 104 105 106 106 107 108 108 109 110 110 111 112 113 113 114 116 116 117 118 120 121 121 122 123 124 125 126 127 128 129 129 130 131 132 133 134 135 136 137 138 139 139 140 141 143 145 146 147 149 149 150 151 152 153 154 155 156 157 158 159 159 160 161 162 163 164 165 166 167 168 169 170 170 171 172 173 174 175 176 177 178 178 179 180 181 182 183 184 184 185 186 187 188 188 190 191 191 192 193 194 195 195 196 196 198 198 199 199 200 200 201 201 202 202 202 202 202 202 202 201 201 200 199 199 198 197 197 196 195 195 194 192 191 190 189 188 187 187 186 185 184 184 183 183 182 181 181 180 179 179 178 178 178 177 177 176 176 176 175 175 175 174 174 174 173 173 173 173 172 172 172 171 171 171 171 171 170 170 170 170 169 169 169 169 169 169 168 168 168 168 168 167 167 167 167 167 167 166 166 166 166 165 165 165 164 164 164 163 163 162 162 160 159 159 158 157 155 155 154 153 150 150 149 148 147 146 146 145 144 143 142 141 140 139 138 138 135 134 133 133 131 130 129 129 128 127 126 126 125 124 124 123 123 122 122 121 121 120 120 120 119 119 119 119 119 118 118 118 119 119 119 119 119 120 121 121 122 122 123 123 124 125 125 126 127 127 128 129 129 130 131 131 132 133 134 134 136 137 138 138 139 140 141 142 142 143 144 145 146 146 147 148 149 150 151 152 152 153 154 155 156 157 158 158 159 161 162 163 164 165 165 166 167 168 168 168 168 167 167 166 165 165 164 164 163 162 162 161 160 159 159 158 158 157 156 155 155 154 153 153 152 151 151 150 150 149 149 148 148 148 147 147 146 146 145 145 145 144 144 143 143 143 142 142 142 142 141 141 141 141 140 140 140 140 140 140 140 140 140 140 140 140 140 140 141 141 141 141 142 142 143 143 144 144 146 147 148 150 150 151 152 153 154 155 155 156 157 158 159 161 162 163 163 164 165 166 166 167 167 168 169 169 170 170 170 171 171 171 171 172 172 172 172 172 173 173 173 173 173 173 173 173 173 173 173 173 173 173 173 173 172 172 172 172 172 172 172 171 171 171 171 171 170 170 170 169 169 169 168 168 168 167 167 166 166 165 165 164 164 163 162 161 161 160 159 159 158 156 156 155 154 153 153 151 150 149 148 148 147 145 144 143 143 142 141 140 140 139 139 138 137 137 137 136 136 135 135 135 134 134 134 134 134 133 133 133 133 132 132 132 132 131 130 130 130 129 129 129 128 128 127 127 126 126 125 125 124 124 123 123 122 122 121 121 120 119 119 118 118 117 117 116 115 115 114 113 113 112 112 112 111 110 110 110 109 109 109 109 108 108 108 108 108 108 108 108 108 108 108 109 109 109 109 110 110 111 111 111 112 112 113 113 114 115 116 117 117 118 118 119 120 121 122 123 124 125 126 128 128 129 130 131 132 133 135 136 137 138 139 140 141 142 142 143 144 145 146 147 148 148 149 150 151 152 152 153 154 154 155 155 156 156 156 157 157 157 157 158 158 158 158 158 158 158 159 159 159 159 159 159 159 159 159 160 160 160 160 160 160 160 161 161 161 161 162 162 163 163 163 164 164 165 166 166 166 167 167 168 168 169 169 169 169 170 170 170 170 170 170 170 169 169 168 168 167 167 166 166 165 165 165 164 164 163 163 163 162 162 162 161 160 160 159 158 158 157 156 155 154 153 153 152 151 151 150 149 148 148 147 146 145 144 143 143 142 141 140 139 138 137 137 136 135 135 134 134 134 133 133 133 132 132 131 131 131 130 130 129 129 128 128 127 127 126 126 125 125 124 124 124 123 123 122 122 122 122 122 122 122 122 122 122 122 122 122 122 123 123 124 124 125 126 126 127 128 129 129 130 131 132 132 133 135 135 136 137 137 138 139 139 140 141 141 142 142 142 141 141 140 140 139 139 138 138 139 139 140 141 142 142 143 143 144 145 145 146 146 147 147 148 148 149 150 150 151 152 152 153 153 154 155 156 156 157 158 158 159 159 160 160 161 161 162 162 163 163 163 164 164 164 164 164 164 164 163 162 162 161 160 159 157 156 156 155 154 153 152 151 151 150 149 148 147 146 145 145 144 143 142 141 141 140 139 139 139 140 140 141 142 143 143 144 145 146 147 147 148 149 150 151 153 154 154 155 156 157 158 160 161 162 162 163 164 165 166 167 168 169 170 171 171 172 173 175 176 177 180 181 182 182 183 185 186 187 188 189 190 191 192 193 194 194 195 196 197 198 199 200 202 203 204 205 206 207 208 208 209 211 212 213 214 215 216 217 218 219 220 221 222 222 223 224 225 226 227 228 229 230 231 232 233 233 234 235 236 237 238 239 239 240 241 242 243 243 244 245 245 246 246 246 247 247 247 247 247 247 246 246 246 245 245 245 244 244 244 243 243 242 242 241 241 240 240 239 239 238 238 237 237 236 236 235 235 234 234 233 233 232 232 231 231 230 230 229 228 228 227 227 226 226 225 225 224 224 223 222 222 221 220 220 219 219 218 217 217 216 215 215 214 213 213 212 212 211 211 210 209 209 208 208 206 206 205 204 204 203 203 202 202 201 201 200 200 199 199 198
3 2 1 0 0 0 1 2 3 4 5 6 7 8 9 10 11 12 13 13 14 15 16 17 18 19 20 21 22 23 24 24 25 26 27 28 29 29 30 31 32 33 33 34 35 36 37 37 38 39 40 40 41 42 42 43 44 45 45 46 47 47 48 49 49 50 52 52 53 54 54 55 56 56 57 58 59 59 60 61 61 62 63 64 64 65 66 67 68 69 70 70 71 72 73 73 74 75 76 76 77 78 79 80 81 82 83 83 84 85 86 87 87 88 89 90 91 92 92 93 94 95 96 96 97 98 100 101 102 102 103 104 105 106 107 108 109 109 110 111 113 114 115 116 117 118 118 119 120 121 123 124 125 126 127 128 129 130 130 131 132 132 133 133 134 134 135 135 135 135 136 136 136 136 136 136 136 137 137 137 137 137 137 137 137 137 137 137 137 137 137 137 137 137 137 136 136 136 136 136 136 136 136 136 136 136 136 136 135 135 135 135 135 135 135 135 135 135 135 135 135 134 134 134 134 134 134 134 134 134 134 134 134 134 134 134 134 134 134 134 135 135 135 135 135 135 135 136 136 136 136 136 137 137 137 138 138 139 140 140 141 141 141 142 142 143 143 143 144 144 144 145 145 145 145 146 146 146 147 147 147 148 148 148 149 149 150 150 150 150 151 151 151 152 152 152 152 153 153 153 154 154 154 154 154 154 154 154 154 154 154 154 154 154 154 153 153 153 153 152 152 151 151 150 150 149 148 147 147 146 146 145 144 143 143 142 142 141 141 141 140 139 139 138 138 137 137 137 137 136 136 136 136 135 135 135 135 135 135 135 135 135 135 135 136 136 136 137 138 139 140 140 141 142 143 144 145 146 147 148 149 150 153 154 154 155 156 157 158 159 160 161 162 163 164 165 166 167 168 169 170 171 172 173 174 175 176 177 177 177 177 177 177 177 177 177 177 176 176 176 176 175 175 175 175 174 174 173 173 173 172 172 171 171 170 169 168 167 166 165 164 164 163 161 161 160 159 158 157 156 155 154 152 151 151 150 149 148 147 147 146 145 144 143 143 142 141 140 139 139 138 137 136 135 134 133 133 132 130 129 128 127 127 126 125 124 123 122 120 119 118 117 117 116 115 114 113 112 111 111 110 109 108 107 107 106 105 105 104 103 103 102 102 101 101 100 100 100 100 100 100 100 100 100 100 101 101 101 102 102 103 104 104 105 105 106 106 107 108 108 109 110 111 111 112 113 113 114 114 114 115 115 115 115 114 114 114 113 113 113 112 112 111 111 110 110 108 108 107 107 106 105 104 103 103 102 102 101 100 99 98 98 98 98 99 99 99 100 100 100 100 101 101 101 101 101 102 102 102 102 102 102 102 102 101 101 101 101 100 100 100 100 99 99 99 99 99 99 99 99 100 100 100 100 101 101 101 101 101 100 100 99 99 98 97 97 96 95 94 94 93 92 92 91 91 90 90 90 89 89 88 88 87 87 86 86 86 85 85 85 85 84 84 84 84 84 84 84 84 85 85 86 86 87 88 88 89 89 90 90 90 91 91 91 91 90 90 89 89 89 88 87 87 86 86 85 85 84 83 83 82 82 81 81 81 80 80 80 80 79 79 79 79 80 80 80 80 81 81 81 82 82 83 84 84 86 87 88 89 90 91 92 93 94 95 97 98 99 100 101 102 103 104 105 106 107 107 108 109 111 113 114 115 116 117 117 118 119 120 121 122 123 124 125 125 126 127 128 129 128 128 127 126 125 125 124 123 122 120 119 118 118 117 116 115 114 113 112 112 111 110 109 108 108 107 106 106 105 105 105 106 107 107 108 109 110 110 111 112 112 113 112 112 111 110 109 109 108 108 108 110 110 110 109 108 108 107 106 106 105 104 104 104 105 105 106 107 107 107 107 106 105 105 104 103 102 102 101 100 100 99 99 99 100 100 101 101 102 104 105 106 107 108 109 109 110 111 112 113 113 114 114 114 114 114 113 113 113 113 113 113 113 113 113 112 112 112 112 112 111 111 110 109 109 108 107 106 105 105 104 103 102 101 101 100 100 99 99 99 98 98 99 99 99 100 100 101 101 102 102 103 103 104 105 105 106 107 108 108 109 110 110 111 111 112 112 112 112 113 113 113 114 114 114 114 114 115 115 115 115 116 116 116 116 117 117 118 118 119 119 120 120 121 122 122 123 123 124 124 125 125 126 126 127 127 127 128 128 129 129 130 130 130 131 131 132 132 133 133 133 134 134 135 135 136 136 137 137 138 138 139 139 140 140 141 141 142 142 144 144 145 145 146 146 147 148 149 149 150 150 151 151 151 151 151 151 151 151 150 150 149 148 148 147 147 146 145 145 144 144 143 142 142 141 141 141 140 140 141 141 141 142 142 143 143 144 144 145 146 146 147 148 149 150 151 151 152 153 155 156 156 157 158 159 159 160 161 161 162 163 163 164 164 165 165 166 166 167 167 168 168 169 169 169 170 170 170 171 171 171 171 171 171 171 171 171 170 170 169 168 167 166 166 165 164 162 161 159 158 157 156 156 155 154 154 154 155 155 156 156 156 156 156 156 156 156 156 156 155 155 155 154 154 153 153 153 152 152 152 151 151 151 152 153 153 154 154 155 155 156 157 157 158 159 160 160 161 161 162 163 163 164 165 165 166 166 167 167 168 168 169 170 170 171 172 173 174 174 175 175 176 176 176 175 175 174 173 172 171 171 170 169 168 166 165 164 163 162 161 160 159 158 157 156 155 154 153 152 152 152 152 152 152 152 152 152 152 153 153 153 153 154 154 154 154 155 155 155 155 155 155 155 155 155 155 155 155 155 154 154 154 154 154 154 154 154 154 155 155 156 156 157 158 159 160 161 162 163 163 164 164 164 163 163 162 162 161 161 160 160 161 161 163 163 164 164 165 165 166 166 167 167 167 167 167 167 167 167 167 166 165 165 164 164 162 162 161 160 159 158 157 157 156 155 155 154 154 153 153 152 151 151 150 150 150 149 149 148 147 147 147 146 146 146 146 145 145 145 144 144 144 144 144 143 143 143 143 143 142 142 142 142 142 142 141 141 141 141 141 140 140 140 139 139 138 138 137 137 136 136 135 135 134 133 133 132 132 131 130 129 129 127 126 126 125 124 123 122 122 121 120 119 118 117 116 115 114 113 112 111 110 109 108 108 107 107 107 107 107 107 107 108 108 109 109 110 110 111 111 113 113 113 114 114 114 115 115 115 115 115 115 115 115 115 115 115 115 115 115 115 115 115 115 114 114 114 114 114 114 113 113 113 113 113 112 112 112 111 111 111 111 110 110 110 109 109 108 108 108 107 107 106 106 105 105 104 104 103 102 101 101 100 100 99 99 98 98 98 97 97 96 96 95 94 94 93 92 91 91 90 89 88 87 86 85 85 84 83 82 82 81 80 80 79 79 79 78 78 78 78 79 79 79 79 80 80 80 81 81 81 82 82 83 83 83 84 84 84 85 85 85 86 86 86 86 86 86 86 85 84 83 83 82 81 79 74 73 72 72 70 69 68 67 67 66 65 65 64 64 63 63 63 63 63 63 63 63 63 64 64 65 66 66 67 67 68 69 70 70 71 72 72 73 73 73 73 73 72 71 71 70 69 69 68 67 66 65 64 63 62 61 60 59 59 58 57 57 56 55 55 54 53 53 53 52 52 52 52 52 52 53 53 54 54 55 55 56 57 58 58 59 60 61 61 62 63 64 64 65 66 67 68 69 70 70 71 72 73 74 75 76 77 78 78 79 80 83 84 85 86 88 88 89 90 91 92 93 94 95 96 97 98 99 99 100 101 102 103 104 105 106 107 107 107 106 106 105 104 103 102 101 101 100 99 98 97 96 95 95 94 93 92 91 90 89 89 88 87 86 85 84 84 83 82 81 80 80 79 78 77 76 76 75 74 73 73 72 71 70 69 69 68 68 67 67 66 66 65 65 64 64 64 63 63 63 62 62 62 62 61 61 61 60 60 60 60 59 58 58 57 57 56 56 55 55 54 53 52 52 51 50 50 49 48 47 46 46 45 44 43 42 41 41 40 39 38 37 35 35 34 33 32 31 31 30 30 30 30 30 31 31 32 32 33 34 34 35 35 36 37 37 38 38 39 40 40 41 41 42 42 43 43 44 44 44 44 44 44 44 44 44 44 43 43 43 43 43 43 43 42 42 42 42 42 42 42 42 42 42 42 42 42 42 42 42 42 43 43 43 44 44 45 45 45 46 46 47 47 48 48 49 49 50 51 51 52 52 53 54 54 55 55 56 56 57 58 58 59 60 60 63 64 64 65 66 67 68 69 70 71 72 72 73 74 75 76 76 77 78 79 80 80 81 82 83 84 84 85 85 86 86 87 87 88 88 89 89 89 90 91 91 92 92 92 93 93 93 93 94 94 94 94 94 95 95 95 95 95 95 95 96 96 96 96 96 96 95 95 95 95 95 95 95 95 95 95 95 95 95 95 95 95 95 95 95 95 95 95 95 95 95 95 95 95 95 95 95 96 96 96 96 96 97 97 97 98 98 99 100 100 101 102 102 103 104 104 105 106 107 107 108 108 108 108 108 108 108 108 108 107 107 107 106 106 106 105 105 104 104 104 104 104 103 103 103 103 103 103 103 104 104 104 104 104 105 105 105 105 106 106 107 107 108 108 109 109 110 110 110 111 111 112 112 113 113 114 114 115 115 116 116 117 118 119 119 120 120 121 121 122 122 123 124 125 125 126 127 127 128 129 130 130 131 131 132 133 133 134 135 136 136 137 137 138 139 139 140 140 140 140 139 138 137 136 135 135 134 133 132 131 131 130 129 127 127 126 125 124 124 123 122 122 120 120 119 118 118 117 116 115 115 114 114 113 112 112 112 111 111 110 110 109 109 109 108 108 108 107 107 107 106 106 105 105 105 104 103 103 102 101 100 100 99 97 96 95 94 94 93 92 91 91 90 89 88 88 87 86 86 85 84 84 83 82 82 81 80 79 79 78 78 78 78 79 79 80 81 81 83 84 84 85 86 87 88 89 89 90 91 92 93 94 94 95 96 97 98 98 99 100 101 101 102 103 104 104 105 106 107 107 108 109 109 110 111 111 112 113 113 115 116 117 117 119 120 121 122 123 123 124 125 126 127 128 129 130 131 132 133 133 134 135 136 137 138 139 140 141 143 144 145 146 148 149 150 151 152 152 153 154 155 156 157 158 159 160 161 162 162 163 164 165 166 167 168 169 170 171 172 173 173 174 175 176 177 178 179 180 180 181 182 183 184 185 185 186 187 188 189 190 191 191 193 193 194 195 195 196 197 197 198 199 199 200 200 200 201 201 201 202 201 201 201 200 200 199 199 198 197 197 196 195 195 194 193 191 190 189 189 188 187 186 185 184 184 183 182 182 181 181 180 180 179 178 178 177 177 176 176 176 175 175 175 174 174 173 173 173 173 172 172 172 172 171 171 171 170 170 170 170 170 169 169 169 169 169 168 168 168 168 168 167 167 167 167 167 167 166 166 166 166 166 165 165 165 165 164 164 164 163 163 163 162 161 161 159 159 158 157 156 155 154 153 152 150 149 148 147 147 146 145 144 143 142 141 140 139 138 138 137 134 133 133 132 130 129 128 128 127 126 126 125 124 124 123 122 122 121 121 120 120 120 119 119 119 118 118 118 118 118 118 118 118 118 118 118 119 119 120 121 121 122 122 123 123 124 124 125 126 126 127 128 128 129 130 131 131 132 133 134 135 136 137 138 138 139 140 141 141 142 143 144 145 146 146 147 148 149 150 151 152 152 153 154 155 156 157 158 158 160 161 162 163 164 165 165 166 167 167 167 167 166 166 165 164 164 163 163 162 161 161 160 159 158 158 157 157 156 156 154 154 153 152 152 151 151 150 150 149 149 148 148 147 147 146 146 145 145 145 144 144 143 143 143 142 142 142 141 141 141 141 140 140 140 140 140 139 139 139 139 139 139 139 139 139 139 139 140 140 140 140 141 141 141 142 142 143 144 145 147 147 149 150 151 151 152 153 154 155 156 157 158 159 160 161 162 163 164 164 165 166 166 167 167 168 169 169 169 170 170 170 171 171 171 171 171 172 172 172 172 172 172 172 172 172 172 172 172 172 172 172 172 172 172 172 172 172 171 171 171 171 171 171 171 170 170 170 170 169 169 169 168 168 167 167 167 166 166 165 165 164 164 163 163 162 161 160 159 159 158 157 156 155 154 154 153 152 150 150 149 148 147 146 145 144 143 142 141 141 140 139 139 138 137 137 137 136 136 135 135 135 134 134 134 134 133 133 133 133 133 132 132 132 131 131 130 130 130 129 129 129 128 128 127 127 127 126 126 125 125 124 124 123 122 122 121 121 120 120 119 119 118 118 117 117 116 115 115 114 113 113 112 112 111 111 110 110 110 109 109 109 108 108 108 108 108 108 108 108 108 108 108 108 109 109 109 109 110 110 110 111 111 112 112 113 113 114 115 116 117 117 118 118 119 120 120 122 123 124 125 126 128 128 129 130 131 132 133 135 136 137 138 139 140 141 142 142 143 144 145 146 147 148 148 149 150 151 152 152 153 154 154 155 155 156 156 156 157 157 157 157 157 158 158 158 158 158 158 158 158 159 159 159 159 159 159 159 159 159 160 160 160 160 160 160 161 161 161 161 162 162 162 163 163 164 165 165 166 166 166 167 167 168 168 168 169 169 169 170 170 170 170 170 169 169 168 168 167 167 166 166 165 165 164 164 164 164 163 163 162 162 162 161 160 160 159 158 158 157 157 156 155 154 153 152 152 151 150 150 149 148 147 146 146 145 144 143 142 141 140 139 138 138 137 136 136 135 134 134 134 133 133 132 132 132 131 131 131 130 130 130 129 129 128 127 127 126 126 125 125 124 124 124 123 123 122 122 122 122 122 121 121 121 121 121 121 121 122 122 122 122 123 124 124 125 125 126 127 128 128 129 130 130 131 132 133 134 135 136 136 137 138 138 139 140 140 141 141 142 141 141 141 140 140 139 139 138 138 139 139 140 141 141 142 142 143 144 144 145 145 146 146 147 147 148 149 149 150 150 151 152 152 153 154 154 155 156 157 157 158 158 159 159 160 160 161 161 162 162 162 163 163 164 164 164 164 164 163 162 162 161 161 160 158 157 156 155 154 153 152 152 151 150 149 148 147 147 146 145 144 143 142 142 141 140 139 139 139 139 139 140 140 141 142 143 143 144 145 146 147 148 148 149 150 152 153 154 155 156 156 157 159 160 161 162 163 163 164 165 166 167 168 169 170 171 172 173 174 175 176 179 180 181 182 183 185 186 186 187 188 189 190 191 192 193 194 195 196 197 198 198 199 201 202 203 204 205 206 207 208 209 211 212 212 213 214 215 216 217 218 219 220 221 222 223 224 224 225 226 227 228 229 230 231 232 233 234 234 235 236 237 238 239 240 240 241 242 243 243 244 244 245 245 246 246 246 246 246 246 246 246 246 245 245 244 244 244 243 243 242 242 242 241 241 240 240 239 239 238 238 237 237 236 236 235 235 234 234 233 233 232 232 231 231 230 229 229 228 228 227 227 226 226 225 225 224 224 223 223 222 221 220 220 219 219 218 218 217 217 215 215 214 213 213 212 212 211 211 210 210 209 209 208 208 206 205 204 204 203 203 202 202 201 201 200 200 199 199 198 198
4 3 2 1 0 0 0 1 2 3 4 5 6 7 8 9 10 11 12 13 13 14 15 16 17 18 19 20 21 22 23 23 24 25 26 27 28 29 29 30 31 32 33 33 34 35 36 36 37 38 39 39 40 41 42 42 43 44 44 45 46 47 47 48 49 49 51 52 52 53 54 54 55 56 57 57 58 59 59 60 61 62 62 63 64 65 65 66 68 68 69 70 71 71 72 73 74 74 75 76 77 78 79 80 81 81 82 83 84 85 85 86 87 88 89 90 90 91 92 93 94 94 95 96 97 98 100 100 101 102 103 104 105 106 107 107 108 109 110 111 113 114 115 115 116 117 118 119 120 121 123 124 125 126 127 128 128 129 130 131 132 132 133 133 134 134 134 135 135 135 135 135 136 136 136 136 136 136 136 136 136 136 136 136 136 136 136 136 136 136 136 136 136 136 136 136 136 136 136 136 136 136 136 135 135 135 135 135 135 135 135 135 135 134 134 134 134 134 134 134 134 134 134 134 134 134 134 134 134 134 134 134 134 134 134 134 134 134 134 134 134 134 134 134 134 134 135 135 135 135 135 136 136 136 137 137 138 139 139 140 140 140 141 141 141 142 142 143 143 143 144 144 144 144 145 145 145 146 146 146 147 147 147 148 148 148 149 149 149 150 150 150 151 151 151 151 152 152 152 153 153 153 153 153 153 153 153 153 154 153 153 153 153 153 153 153 152 152 152 151 151 150 150 149 149 148 148 146 146 145 145 144 144 143 142 142 141 141 140 140 139 138 138 137 137 137 136 136 136 135 135 135 135 135 134 134 134 134 134 134 134 134 134 135 135 135 136 136 137 138 139 140 140 141 142 143 144 145 147 148 148 149 152 153 154 155 156 156 157 158 159 160 161 162 164 165 165 166 167 168 169 170 171 172 173 174 175 176 176 176 176 176 176 176 176 176 176 176 175 175 175 175 174 174 174 173 173 173 172 172 172 171 171 170 170 168 167 167 165 164 164 163 162 161 160 159 159 158 156 155 155 154 151 151 150 149 148 148 147 146 145 144 144 143 142 141 140 140 139 138 137 136 135 135 134 133 132 131 129 129 128 127 126 125 124 123 122 121 120 119 118 117 116 115 114 113 112 112 111 110 109 108 108 107 106 105 105 104 103 103 102 102 101 101 100 100 100 99 99 99 99 99 99 99 100 100 100 101 101 102 102 103 103 104 105 105 106 106 107 108 108 110 110 111 111 112 112 113 113 114 114 114 114 114 114 114 113 113 112 112 111 111 110 110 109 109 108 107 107 106 105 104 103 103 102 102 101 100 100 98 98 98 98 98 98 98 99 99 99 99 100 100 100 100 101 101 101 101 101 101 101 101 101 101 101 100 100 100 100 99 99 99 99 99 98 98 98 98 98 99 99 99 99 100 100 100 100 100 100 100 99 98 98 97 97 96 95 94 94 93 92 91 91 91 90 90 89 89 88 88 87 87 86 86 85 85 85 84 84 84 84 84 84 83 83 83 83 84 84 84 84 85 85 87 87 88 88 89 89 89 90 90 90 90 90 90 89 89 88 88 87 87 86 86 85 84 84 83 83 82 82 81 81 80 80 80 79 79 79 79 79 79 79 79 79 79 80 80 80 81 81 82 82 83 84 85 86 88 89 90 90 91 92 93 95 97 98 99 100 101 101 102 103 104 105 106 107 108 109 111 112 113 114 115 116 117 118 119 120 121 121 122 123 124 125 126 126 127 128 128 127 126 126 125 124 123 122 121 120 119 118 117 116 115 114 114 113 112 111 110 109 109 108 107 106 106 105 105 105 105 105 106 107 107 108 109 110 110 111 112 112 112 111 110 110 109 108 107 107 108 109 109 109 109 108 107 106 106 105 104 104 104 104 104 105 105 106 106 106 106 105 105 104 103 103 102 101 100 100 99 99 99 99 99 100 100 101 102 103 104 105 106 107 108 109 110 111 112 112 113 113 113 113 113 113 113 113 112 112 112 112 112 112 112 112 112 112 111 111 111 110 110 109 108 107 106 106 105 104 104 102 102 101 101 100 99 99 99 98 98 98 98 99 99 99 100 100 101 101 102 103 103 104 104 105 106 106 107 108 109 110 110 111 111 111 112 112 112 113 113 113 113 114 114 114 114 114 115 115 115 115 116 116 116 117 117 117 118 118 119 120 120 121 121 122 123 123 124 124 125 125 126 126 126 127 127 128 128 129 129 129 130 130 131 131 132 132 132 133 133 134 134 135 135 135 136 136 137 137 138 138 139 139 140 140 141 141 142 143 144 144 145 146 146 147 148 148 149 150 150 150 151 151 151 151 151 151 150 150 150 149 148 147 147 146 146 145 144 144 143 142 142 141 141 140 140 140 140 140 140 141 141 142 142 143 143 144 145 145 146 147 148 148 149 150 151 152 153 154 155 156 157 157 158 159 160 160 161 161 162 163 163 164 164 165 165 166 166 167 167 168 168 168 169 169 170 170 170 170 171 171 171 171 171 171 170 170 169 169 168 167 166 165 164 163 161 160 158 158 157 156 155 154 154 153 154 154 155 155 155 156 156 156 156 156 155 155 155 155 154 154 154 153 153 152 152 152 151 151 151 150 151 152 152 153 153 154 154 155 155 156 157 158 158 159 159 160 161 161 162 162 163 164 164 165 165 166 166 167 168 168 169 170 171 171 172 173 173 174 174 175 175 175 175 174 173 172 172 171 170 169 168 167 165 164 164 163 162 160 159 158 157 156 155 154 153 153 152 151 151 151 151 151 151 151 152 152 152 152 152 153 153 153 153 154 154 154 154 154 155 155 154 154 154 154 154 154 154 154 153 153 153 153 153 153 153 153 154 154 155 155 156 157 158 159 160 161 162 163 163 163 163 162 162 162 161 161 160 160 159 160 161 162 162 163 163 164 164 165 165 166 166 166 167 167 167 166 166 166 165 165 164 163 163 161 161 160 159 158 157 157 156 155 155 154 153 153 152 152 151 151 150 150 149 149 148 148 147 147 146 146 146 145 145 145 144 144 144 144 143 143 143 143 142 142 142 142 142 142 141 141 141 141 141 141 140 140 140 140 139 139 139 138 138 137 137 136 136 135 135 134 134 133 133 132 131 131 130 130 128 128 126 126 125 124 123 122 122 121 120 119 118 117 116 116 115 113 112 111 110 109 108 107 107 106 106 106 106 106 106 107 107 107 108 109 109 109 110 110 112 112 112 113 113 113 114 114 114 114 114 114 114 114 114 114 114 114 114 114 114 114 114 114 114 113 113 113 113 113 113 112 112 112 112 111 111 111 111 110 110 110 109 109 109 108 108 108 107 107 106 106 105 105 104 104 103 103 102 101 100 100 99 99 98 98 98 97 97 96 96 96 95 94 93 93 92 91 91 90 89 88 87 86 85 85 84 83 82 81 81 80 79 79 78 78 78 78 78 78 78 78 78 78 79 79 79 80 80 80 81 81 82 82 82 83 83 83 84 84 84 85 85 85 85 85 85 85 85 84 84 83 82 81 80 78 74 73 72 71 69 68 68 67 66 65 65 64 63 63 63 62 62 62 62 62 62 63 63 63 64 64 65 66 66 67 67 69 69 70 71 72 72 72 73 73 72 72 72 71 70 70 69 68 67 67 66 64 64 63 61 61 60 59 58 58 57 56 56 55 55 54 53 53 52 52 52 52 52 52 52 53 53 54 54 55 55 56 57 58 58 59 60 61 61 62 63 64 65 65 66 67 68 69 70 71 71 72 73 74 75 76 77 78 79 80 80 83 84 85 86 88 89 90 91 91 92 93 94 95 96 97 98 99 100 101 102 102 103 104 105 106 107 107 107 107 106 105 104 103 103 102 101 100 99 98 97 97 96 95 94 93 92 91 90 90 89 88 87 86 85 85 84 83 82 81 81 80 79 78 77 77 76 75 74 74 73 72 72 70 70 69 68 68 67 67 66 66 65 65 65 64 64 63 63 63 62 62 62 62 61 61 61 60 60 60 60 59 58 58 57 57 56 56 55 55 54 53 52 52 51 50 49 49 48 47 46 45 45 44 43 42 41 40 39 39 38 37 35 34 33 33 32 31 30 30 30 30 30 30 31 31 32 32 33 34 34 35 35 36 37 37 38 38 39 40 40 41 41 42 42 43 43 44 44 44 44 44 44 44 44 44 44 44 43 43 43 43 43 43 43 42 42 42 42 42 42 42 42 42 42 42 42 42 42 43 43 43 43 43 44 45 45 45 46 46 47 47 48 49 49 50 50 51 52 52 53 53 54 54 55 55 56 57 57 58 58 59 60 60 61 63 64 65 66 67 68 69 70 70 71 72 73 74 75 75 76 77 78 78 80 80 81 81 82 84 85 85 86 86 87 87 87 88 88 89 89 90 90 90 91 91 92 93 93 93 93 94 94 94 95 95 95 95 95 96 96 96 96 96 96 96 96 96 96 96 96 96 96 96 96 96 96 96 96 96 96 96 96 95 95 95 95 95 95 95 95 95 95 95 95 95 95 95 96 96 96 96 96 96 96 97 97 97 98 98 98 99 99 100 101 101 102 103 104 104 105 106 107 107 108 108 109 109 109 109 109 108 108 108 108 107 107 107 106 106 105 105 105 104 104 104 104 104 104 104 104 104 104 104 104 104 104 104 105 105 105 105 106 106 107 107 108 108 109 109 109 110 110 111 111 112 112 113 113 114 114 114 115 116 116 117 118 118 119 119 120 120 121 122 122 123 123 124 125 126 126 127 127 128 129 130 130 131 132 132 133 134 134 135 136 137 137 138 138 139 139 140 140 140 140 139 138 137 136 136 135 134 133 132 132 131 130 129 128 127 126 125 125 124 123 122 122 120 120 119 118 118 117 116 115 115 114 114 113 113 112 112 111 111 110 110 110 109 109 108 108 108 107 107 107 106 106 105 105 105 104 103 103 101 101 100 99 99 96 96 95 94 93 93 92 91 90 90 89 88 87 87 86 85 85 84 83 83 82 81 81 80 79 79 78 78 78 78 78 79 79 81 81 83 83 84 85 86 87 87 88 89 90 90 92 93 93 94 95 96 96 97 98 99 99 100 101 102 102 103 104 105 105 106 107 107 108 109 109 110 111 111 112 113 114 115 116 117 119 119 120 121 122 123 124 125 126 127 127 128 129 130 131 132 133 134 135 136 136 137 138 139 140 142 144 145 146 147 148 149 150 151 152 153 154 155 156 156 157 158 159 160 161 162 163 164 165 166 166 167 168 169 170 171 172 173 174 175 176 176 177 178 179 180 181 182 182 183 184 185 186 186 187 189 189 190 191 192 193 193 194 195 195 196 197 197 198 198 199 199 200 200 200 201 201 201 201 200 200 199 199 198 197 197 196 195 195 194 193 192 191 190 189 188 187 186 185 184 184 183 182 182 181 180 180 179 179 178 177 177 177 176 176 175 175 175 174 174 174 173 173 172 172 172 172 171 171 171 171 170 170 170 170 169 169 169 169 169 168 168 168 168 168 167 167 167 167 167 166 166 166 166 166 165 165 165 165 165 165 164 164 164 163 163 163 162 162 161 161 160 159 158 157 156 155 154 153 152 151 149 148 147 147 146 145 144 143 143 142 140 139 138 138 137 136 133 133 132 131 129 129 128 127 126 125 125 124 123 123 122 122 121 121 120 120 119 119 119 118 118 118 117 117 117 117 117 117 117 117 117 118 118 118 119 120 120 121 121 122 122 123 124 124 125 126 126 127 128 128 129 130 131 131 132 133 134 135 136 137 137 138 139 140 141 142 142 143 144 145 146 146 147 148 149 150 151 152 152 153 154 155 156 157 158 159 160 161 162 163 164 165 165 166 166 166 166 165 165 164 164 163 162 162 161 161 160 159 158 158 157 156 156 155 155 154 153 152 151 151 150 150 149 149 148 148 147 147 146 146 145 145 145 144 144 143 143 143 142 142 142 141 141 141 140 140 140 140 139 139 139 139 139 138 138 138 138 138 138 138 138 139 139 139 139 140 140 140 140 141 141 142 143 143 144 146 147 148 149 150 151 152 152 153 154 155 156 157 158 160 161 161 162 163 164 164 165 166 166 167 168 168 168 169 169 170 170 170 170 170 171 171 171 171 171 171 172 172 172 172 172 172 172 172 172 172 172 172 172 171 171 171 171 171 171 171 170 170 170 170 170 170 169 169 169 168 168 168 167 167 167 166 166 165 165 164 164 163 163 162 162 160 160 159 158 158 157 156 155 154 153 152 152 150 149 148 148 147 146 144 143 143 142 141 140 140 139 138 138 137 137 136 136 135 135 135 134 134 134 134 133 133 133 133 132 132 132 132 131 131 131 130 130 129 129 129 128 128 128 127 127 126 126 125 125 124 124 123 123 122 122 121 121 120 119 119 118 118 117 117 116 115 115 114 113 113 112 112 112 111 110 110 110 109 109 109 108 108 108 108 108 108 108 108 108 108 108 108 108 109 109 109 109 110 110 110 111 111 112 112 113 113 114 115 116 117 117 118 118 119 120 120 122 123 124 125 126 128 128 129 130 131 132 133 135 136 137 138 139 140 141 141 142 143 144 145 146 147 147 148 149 150 151 151 152 153 153 154 155 155 155 156 156 157 157 157 157 157 157 158 158 158 158 158 158 158 158 158 159 159 159 159 159 159 159 159 159 160 160 160 160 160 161 161 161 162 162 162 163 163 164 164 165 165 166 166 167 167 167 168 168 168 169 169 169 169 170 170 170 169 168 168 168 167 167 166 165 165 165 164 164 164 163 163 162 162 162 161 161 160 160 159 158 157 157 156 155 155 153 153 152 151 151 150 149 148 148 147 146 145 144 143 143 142 141 140 139 138 137 137 136 135 134 134 134 133 133 132 132 132 131 131 131 130 130 130 129 129 128 128 127 127 126 125 125 125 124 124 123 123 123 122 122 122 121 121 121 121 121 121 121 121 121 121 121 122 122 122 123 124 124 125 125 127 127 128 129 129 130 131 132 132 134 134 135 136 137 137 138 139 139 140 140 141 141 141 141 140 140 139 139 138 138 138 138 139 139 140 141 142 142 143 143 144 144 145 145 146 147 147 148 148 149 149 150 151 152 152 153 153 154 155 155 156 157 157 158 158 159 159 160 160 161 161 162 162 162 163 163 163 163 163 163 163 162 161 161 160 159 158 156 155 154 154 153 152 151 150 149 149 148 147 146 145 144 143 143 142 141 140 139 139 138 138 138 139 139 140 141 141 142 143 144 145 145 146 147 148 149 150 151 152 153 154 155 156 157 158 159 160 161 162 163 164 165 166 166 167 168 169 170 171 172 174 175 176 178 179 180 181 182 184 185 186 187 188 189 189 190 191 192 193 194 195 196 197 198 199 201 202 202 203 204 205 206 207 208 210 211 212 213 214 215 215 216 217 218 219 220 221 222 223 224 225 226 227 228 228 229 230 231 232 233 234 235 236 237 237 238 239 240 241 241 242 243 243 244 244 245 245 246 246 246 246 246 246 245 245 244 244 244 243 243 243 242 242 242 241 241 240 240 239 239 238 238 237 237 236 236 235 235 234 234 233 233 232 232 231 231 230 230 229 229 228 227 227 226 226 225 225 224 224 223 223 222 221 221 220 219 219 218 218 217 217 216 215 214 214 213 212 212 211 211 210 210 209 209 208 208 207 206 205 204 204 203 203 202 202 201 200 200 200 199 199 198 198
5 4 3 2 1 0 0 0 1 2 3 4 5 6 7 8 9 10 11 12 13 13 14 15 16 17 18 19 20 21 22 23 23 24 25 26 27 28 29 29 30 31 32 33 33 34 35 36 36 37 38 39 39 40 41 42 42 43 44 44 45 46 47 47 48 49 50 51 52 52 53 54 55 55 56 57 57 58 59 60 60 61 62 63 63 64 65 66 67 68 69 69 70 71 72 72 73 74 75 76 76 77 79 80 80 81 82 83 84 84 85 86 87 88 88 89 90 91 92 93 93 94 95 96 97 98 99 100 101 102 103 104 104 105 106 107 108 109 110 111 112 113 114 115 116 117 118 119 120 121 123 124 125 126 126 127 128 129 130 131 131 132 132 133 133 134 134 134 135 135 135 135 135 135 136 136 136 136 136 136 136 136 136 136 136 136 136 136 136 136 136 136 136 136 136 136 135 135 135 135 135 135 135 135 135 135 135 135 134 134 134 134 134 134 134 134 134 134 134 133 133 133 133 133 133 133 133 133 133 133 133 133 133 133 133 133 133 133 133 133 133 133 133 134 134 134 134 134 134 135 135 135 135 136 136 136 137 138 139 139 139 140 140 140 141 141 142 142 142 143 143 143 143 144 144 144 145 145 145 146 146 146 147 147 147 148 148 148 149 149 149 150 150 150 150 151 151 151 151 152 152 152 152 152 153 153 153 153 153 153 153 153 152 152 152 152 152 151 151 151 150 150 149 148 148 147 147 146 145 144 144 143 143 142 141 141 140 140 139 139 138 138 137 137 136 136 136 135 135 135 134 134 134 134 134 134 133 133 133 133 133 133 134 134 134 134 135 135 137 137 138 139 140 141 141 142 143 144 146 147 148 149 151 152 153 154 155 156 157 157 158 159 160 161 163 164 165 166 167 167 168 169 170 171 172 174 174 175 175 176 176 176 176 176 175 175 175 175 175 174 174 174 174 173 173 173 172 172 172 171 171 171 170 170 169 168 167 166 165 164 163 162 162 160 159 159 158 157 156 155 154 153 151 150 149 149 148 147 146 145 145 144 143 142 141 141 140 139 138 137 136 136 135 134 133 132 131 131 129 128 127 126 125 124 123 123 122 121 119 118 117 116 115 114 114 113 112 111 110 109 109 108 107 106 106 105 104 103 103 102 102 101 101 100 100 99 99 99 99 98 98 98 99 99 99 99 100 100 101 101 102 102 103 103 104 105 105 106 106 107 108 109 110 110 111 111 112 112 113 113 113 114 114 113 113 113 113 112 112 111 111 110 110 109 109 108 107 107 106 106 105 103 103 102 102 101 100 100 99 98 97 97 97 97 98 98 98 98 99 99 99 99 100 100 100 100 100 101 101 101 101 101 100 100 100 100 100 99 99 99 98 98 98 98 98 98 98 98 98 98 98 98 99 99 99 99 99 99 99 99 98 98 97 96 96 95 94 94 93 92 92 91 90 90 90 89 89 88 88 87 87 86 85 85 85 84 84 84 83 83 83 83 83 83 83 83 83 83 83 83 84 84 85 86 86 87 87 88 88 89 89 89 89 89 89 89 89 88 88 87 87 86 86 85 84 84 83 83 82 82 81 81 80 80 79 79 79 79 78 78 78 78 78 78 79 79 79 79 80 80 81 81 82 83 83 85 86 87 88 89 90 91 92 93 94 96 97 98 99 100 101 102 103 104 105 106 106 107 108 110 112 113 114 115 115 116 117 118 119 120 121 122 123 123 124 125 126 127 128 127 127 126 125 124 123 123 122 121 119 118 117 116 116 115 114 113 112 111 110 110 109 108 107 106 106 105 104 104 104 104 105 105 106 107 108 108 109 110 111 111 111 111 110 110 109 108 107 107 106 107 109 109 109 108 107 106 106 105 104 104 103 103 103 104 104 105 106 106 106 105 105 104 104 103 102 101 101 100 99 99 98 98 98 99 99 100 100 101 103 104 105 106 107 108 109 109 110 111 112 112 113 113 113 113 113 112 112 112 112 112 112 112 112 112 112 111 111 111 111 110 110 109 109 108 107 106 105 105 104 103 102 101 101 100 99 99 99 98 98 98 98 98 98 99 99 100 100 101 101 102 102 103 103 104 105 105 106 107 108 109 109 110 110 111 111 111 112 112 112 113 113 113 113 114 114 114 114 115 115 115 115 116 116 116 117 117 117 118 118 119 119 120 121 121 122 123 123 124 124 125 125 125 126 126 127 127 128 128 128 129 129 130 130 130 131 131 132 132 133 133 133 134 134 135 135 136 136 137 137 138 138 139 139 139 140 141 141 142 143 144 144 145 145 146 146 147 148 148 149 150 150 150 151 151 151 151 150 150 150 149 148 148 147 146 146 145 144 144 143 143 142 141 141 140 140 140 140 140 140 140 140 141 141 142 142 143 143 144 145 146 146 147 148 149 150 150 151 152 154 155 155 156 157 158 158 159 160 160 161 162 162 163 163 164 164 165 165 166 166 167 167 168 168 168 169 169 169 170 170 170 170 170 170 170 170 170 169 169 168 167 166 165 164 163 163 161 160 158 157 156 155 154 154 153 153 153 154 154 154 155 155 155 155 155 155 155 155 154 154 154 154 153 153 152 152 151 151 151 150 150 150 150 151 152 152 153 153 154 154 155 155 156 157 158 158 159 159 160 161 161 162 162 163 164 164 165 165 166 166 167 168 168 169 170 171 171 172 173 173 174 174 174 174 174 173 173 172 171 170 169 168 167 166 165 164 163 162 161 159 158 157 156 155 155 154 153 152 151 151 150 150 150 150 150 151 151 151 151 151 152 152 152 152 153 153 153 153 153 154 154 154 154 154 154 153 153 153 153 153 153 153 152 152 152 152 152 152 153 153 154 155 155 156 157 158 159 160 161 162 162 162 162 162 161 161 160 160 159 159 159 159 160 161 161 162 163 163 164 164 165 165 165 166 166 166 166 166 165 165 164 164 163 163 162 161 160 159 158 157 156 156 155 154 154 153 152 152 151 151 150 150 149 149 148 148 147 147 146 146 145 145 145 144 144 144 143 143 143 143 142 142 142 142 142 141 141 141 141 141 140 140 140 140 140 140 140 139 139 139 139 138 138 138 137 137 136 135 135 134 134 133 133 132 132 131 131 130 129 129 127 127 125 125 124 123 122 122 121 120 119 118 117 116 116 115 114 112 111 110 109 108 107 107 106 106 105 105 105 105 105 106 106 107 107 108 108 109 109 109 111 111 112 112 112 113 113 113 113 113 113 113 114 114 114 114 113 113 113 113 113 113 113 113 113 113 112 112 112 112 112 111 111 111 111 111 110 110 110 110 109 109 109 108 108 108 107 107 106 106 106 105 105 104 104 103 103 102 101 100 100 99 99 98 98 97 97 97 96 96 95 95 94 93 93 92 91 91 90 89 88 87 86 86 85 84 83 82 81 81 80 79 79 78 78 77 77 77 77 77 77 77 77 78 78 78 79 79 79 80 80 80 81 81 82 82 82 83 83 83 84 84 84 85 85 85 85 84 84 84 83 82 81 80 79 77 73 72 71 70 68 68 67 66 65 65 64 63 63 62 62 62 62 61 61 62 62 62 62 63 63 64 65 65 66 66 67 68 69 70 70 71 72 72 72 72 72 72 71 71 70 69 69 68 67 66 66 64 63 62 61 60 60 59 58 57 57 56 56 55 54 53 53 53 52 52 52 52 52 52 52 53 53 54 54 55 55 56 57 58 58 59 60 61 62 62 63 64 65 66 66 67 68 69 70 71 72 73 73 74 75 76 77 78 79 80 81 83 84 85 86 88 89 90 91 92 93 94 94 95 96 97 98 99 100 101 102 103 104 104 105 106 107 108 108 107 106 105 104 104 103 102 101 100 99 98 98 97 96 95 94 93 92 92 91 90 89 88 87 87 86 85 84 83 82 82 81 80 79 78 78 77 76 75 75 74 73 72 72 70 70 69 69 68 67 67 66 66 66 65 65 64 64 64 63 63 63 62 62 62 61 61 61 61 60 60 60 59 58 58 58 57 56 56 55 55 54 53 52 52 51 50 49 49 48 47 46 45 44 44 43 42 41 40 39 39 38 37 35 34 33 32 32 31 30 30 30 30 30 30 30 31 32 32 33 34 34 35 35 36 36 37 38 38 39 40 40 41 41 42 42 43 43 44 44 44 44 44 44 44 44 44 44 44 44 43 43 43 43 43 43 43 42 42 42 42 42 42 42 42 42 42 42 43 43 43 43 43 44 44 45 45 46 46 46 47 47 48 48 49 50 50 51 52 52 53 53 54 54 55 55 56 57 57 58 58 59 60 60 61 62 64 65 66 67 67 68 69 70 71 72 73 74 75 75 76 77 78 78 79 80 81 81 82 83 84 85 86 86 87 87 88 88 89 89 89 90 90 91 91 92 92 93 93 93 94 94 94 95 95 95 95 96 96 96 96 96 96 97 97 97 97 97 97 97 97 97 97 97 97 97 97 96 96 96 96 96 96 96 96 96 96 96 96 96 96 96 96 96 96 96 96 96 96 96 96 96 96 97 97 97 97 97 98 98 98 99 99 100 101 101 102 103 103 104 105 105 106 107 108 108 109 109 109 109 109 109 109 109 108 108 108 107 107 107 106 106 105 105 105 105 104 104 104 104 104 104 104 104 104 104 104 104 105 105 105 105 106 106 106 107 108 108 108 109 109 110 110 110 111 111 112 112 113 113 114 114 115 115 116 116 117 118 118 119 119 120 121 121 122 122 123 123 125 125 126 126 127 128 128 129 130 131 131 132 133 133 134 134 135 136 137 137 138 138 139 140 140 140 140 140 139 138 138 137 136 135 134 133 133 132 131 130 129 128 127 126 126 125 124 123 123 122 121 120 119 118 118 117 117 115 115 114 114 113 113 112 112 111 111 110 110 110 109 109 108 108 108 107 107 107 106 106 105 105 105 104 103 102 101 101 100 99 99 96 96 95 94 93 93 92 91 90 90 89 88 87 87 86 85 84 84 83 83 82 81 81 80 79 78 78 78 78 78 78 79 79 80 81 82 83 84 84 86 86 87 88 89 89 90 91 92 93 94 94 95 96 97 97 98 99 100 100 101 102 103 103 104 105 106 106 107 108 108 109 110 110 111 112 112 114 115 116 116 118 119 120 121 121 122 123 124 125 126 127 128 129 130 131 131 132 133 134 135 136 137 138 139 140 141 143 144 145 147 148 149 150 150 151 152 153 154 155 156 157 158 159 160 160 161 162 163 164 165 166 167 168 169 170 170 171 172 173 174 175 176 177 178 178 179 180 181 182 183 183 184 185 186 187 188 189 189 190 191 192 193 193 194 195 196 196 197 197 198 198 199 199 199 200 200 200 200 200 199 199 198 198 197 197 196 195 195 194 193 192 192 190 189 188 187 186 185 185 184 183 182 182 181 180 180 179 179 178 177 177 176 176 176 175 175 174 174 174 173 173 173 172 172 171 171 171 171 170 170 170 170 169 169 169 169 168 168 168 168 168 167 167 167 167 167 167 166 166 166 166 165 165 165 165 165 165 164 164 164 164 164 163 163 163 162 162 162 161 161 160 159 158 157 156 156 155 153 152 151 151 148 147 147 146 145 144 143 143 142 141 139 139 138 137 136 135 133 132 131 130 129 128 127 126 125 125 124 123 123 122 121 121 120 120 119 119 119 118 118 117 117 117 117 116 116 116 116 116 116 116 117 117 117 117 119 119 119 120 121 121 122 122 123 123 124 125 125 126 127 128 128 129 130 131 131 132 134 134 135 136 137 137 138 139 140 141 142 142 143 144 145 146 147 147 148 149 150 151 152 152 153 154 155 156 157 159 159 160 161 162 163 164 165 165 166 165 165 164 164 163 163 162 162 161 160 160 159 159 157 157 156 156 155 154 154 153 152 152 151 150 150 149 149 148 147 147 147 146 146 145 145 144 144 143 143 143 142 142 142 141 141 141 140 140 140 139 139 139 139 138 138 138 138 138 138 138 138 138 138 138 138 138 138 138 139 139 139 139 140 140 141 141 142 143 144 146 146 148 149 149 150 151 152 153 154 155 155 156 157 159 160 161 162 162 163 164 165 165 166 166 167 167 168 168 168 169 169 169 170 170 170 170 170 171 171 171 171 171 171 171 171 171 171 171 171 171 171 171 171 171 171 171 171 170 170 170 170 170 170 170 169 169 169 169 168 168 168 167 167 167 166 166 165 165 164 164 163 163 162 162 161 160 159 159 158 157 157 155 154 154 153 152 151 150 149 148 147 146 146 144 143 142 141 141 140 139 139 138 138 137 136 136 135 135 135 134 134 134 133 133 133 133 133 132 132 132 132 131 131 131 131 130 129 129 129 128 128 128 127 127 126 126 125 125 125 124 124 123 122 122 121 121 120 120 119 119 118 118 117 117 116 115 115 114 113 113 112 112 111 111 110 110 110 109 109 109 108 108 108 108 108 108 108 108 108 108 108 108 108 108 109 109 109 110 110 110 111 111 112 112 113 113 114 115 116 117 117 118 118 119 120 120 122 123 124 125 126 128 128 129 130 131 132 133 135 136 137 138 139 140 141 141 142 143 144 145 146 147 147 148 149 150 151 151 152 153 153 154 155 155 155 156 156 157 157 157 157 157 157 158 158 158 158 158 158 158 158 158 158 159 159 159 159 159 159 159 159 159 160 160 160 160 160 161 161 161 162 162 162 163 164 164 165 165 165 166 166 167 167 168 168 168 169 169 169 169 169 169 169 169 168 168 167 167 166 166 165 165 164 164 164 163 163 162 162 162 161 161 161 160 159 159 158 157 157 156 155 154 153 152 152 151 150 149 149 148 147 146 146 145 144 143 142 141 140 139 139 138 137 136 136 135 134 134 133 133 132 132 132 131 131 131 131 130 130 129 129 128 128 127 127 126 126 125 125 124 124 123 123 123 122 122 121 121 121 121 121 121 121 121 121 121 121 121 121 121 122 122 123 123 124 124 125 126 127 128 128 129 130 130 131 132 133 134 135 136 136 137 138 138 139 140 140 141 141 141 140 140 140 139 139 138 138 137 138 139 139 140 141 141 142 142 143 143 144 145 145 146 146 147 147 148 148 149 150 151 151 152 152 153 153 154 155 156 156 157 158 158 158 159 159 160 160 161 161 162 162 162 163 163 163 163 163 162 161 161 160 159 159 157 156 155 154 153 152 151 151 150 149 148 147 146 145 145 144 143 142 141 140 140 139 138 138 138 138 138 139 139 140 141 142 142 143 144 145 146 146 147 148 149 151 152 152 153 154 155 156 158 159 160 160 161 162 163 164 165 166 167 168 169 170 170 171 173 174 175 178 179 180 180 181 183 184 185 186 187 188 189 190 191 192 192 193 194 195 196 197 198 200 201 202 203 204 205 206 206 207 209 210 211 212 213 214 215 216 217 218 219 220 220 221 222 223 224 225 226 227 228 229 230 231 232 232 233 234 235 236 237 238 238 239 240 241 241 242 243 243 244 244 244 245 245 245 245 245 245 245 244 244 244 243 243 243 242 242 241 241 241 240 240 239 239 238 238 237 237 236 236 235 235 234 234 233 233 232 232 231 231 230 230 229 228 228 227 227 226 226 225 225 224 224 223 223 222 222 221 220 219 219 218 218 217 217 216 216 215 214 214 212 212 211 211 210 210 209 209 208 208 207 207 205 205 204 203 203 202 202 201 201 200 200 199 199 198 198 197
6 5 4 3 2 1 0 0 0 1 2 3 4 5 6 7 8 9 10 11 12 13 14 14 15 16 17 18 19 20 21 22 23 23 24 25 26 27 28 29 29 30 31 32 33 33 34 35 36 36 37 38 39 39 40 41 42 42 43 44 45 45 46 47 47 48 50 50 51 52 52 53 54 55 55 56 57 58 58 59 60 61 61 62 63 64 64 65 67 67 68 69 70 70 71 72 73 74 74 75 76 77 78 79 80 81 82 82 83 84 85 86 86 87 88 89 90 91 91 92 93 94 95 96 96 97 99 100 101 102 102 103 104 105 106 107 108 109 110 110 112 113 114 115 116 117 118 119 120 121 122 123 124 125 126 127 128 129 130 130 131 132 132 133 133 133 134 134 134 134 135 135 135 135 135 135 135 135 136 136 136 136 136 136 136 136 136 135 135 135 135 135 135 135 135 135 135 135 135 135 135 135 135 134 134 134 134 134 134 134 134 134 133 133 133 133 133 133 133 133 133 133 133 133 133 133 132 132 132 132 132 132 132 132 132 132 132 132 133 133 133 133 133 133 133 133 133 134 134 134 134 134 135 135 135 136 136 137 138 138 139 139 139 140 140 141 141 141 142 142 142 142 143 143 143 144 144 144 145 145 145 146 146 146 147 147 147 148 148 148 149 149 149 149 150 150 150 151 151 151 151 152 152 152 152 152 152 152 152 152 152 152 152 151 151 151 151 151 150 150 149 149 148 148 147 147 146 145 144 144 143 143 142 141 141 140 140 139 139 138 137 137 137 136 135 135 135 134 134 134 134 133 133 133 133 133 133 133 133 133 133 133 133 133 133 134 134 135 136 137 137 138 139 140 141 142 142 143 145 146 147 148 150 151 152 153 154 155 156 157 158 159 159 160 162 163 164 165 166 167 168 169 170 170 171 173 174 174 175 175 175 175 175 175 175 175 175 174 174 174 174 173 173 173 172 172 172 171 171 171 170 170 169 169 168 167 166 165 164 163 163 162 161 160 159 158 157 157 155 154 153 153 150 150 149 148 147 146 146 145 144 143 142 142 141 140 139 138 138 137 136 135 134 133 133 132 131 130 128 127 127 126 125 124 123 122 121 120 118 117 117 116 115 114 113 112 111 110 110 109 108 107 106 106 105 104 104 103 102 102 101 100 100 99 99 99 98 98 98 98 98 98 98 98 99 99 99 100 100 101 101 102 102 103 103 104 105 105 106 106 107 108 109 110 110 111 111 112 112 112 113 113 113 113 113 112 112 112 111 111 110 110 109 109 108 108 107 106 106 105 104 103 102 102 101 101 100 99 99 97 97 97 97 97 97 97 98 98 98 98 99 99 99 99 99 100 100 100 100 100 100 100 100 99 99 99 99 99 98 98 98 98 97 97 97 97 97 97 97 97 97 97 98 98 98 98 99 99 98 98 98 97 96 96 95 94 94 93 92 91 91 90 90 89 89 88 88 87 87 87 86 85 85 84 84 83 83 83 83 82 82 82 82 82 82 82 82 82 82 83 83 83 84 85 86 86 87 87 88 88 88 89 89 89 88 88 88 88 87 87 86 85 85 84 84 83 83 82 82 81 80 80 80 79 79 78 78 78 78 78 78 78 78 78 78 78 79 79 79 80 80 81 81 82 83 84 85 87 88 89 89 90 91 92 94 96 97 98 99 100 100 101 102 103 104 105 106 107 108 110 111 112 113 114 115 116 117 118 119 119 120 121 122 123 124 124 125 126 127 127 126 125 125 124 123 122 121 120 118 118 117 116 115 114 113 112 112 111 110 109 108 107 107 106 105 105 104 104 103 104 104 105 106 106 107 108 109 109 110 111 111 111 110 109 108 108 107 106 106 107 108 108 108 107 107 106 105 105 104 103 103 102 103 103 104 104 105 105 105 105 104 104 103 102 102 101 100 99 99 98 98 98 98 98 99 99 100 101 103 103 104 105 106 107 108 109 110 111 111 112 112 112 112 112 112 112 112 112 112 112 112 111 111 111 111 111 111 111 110 110 110 109 108 108 107 106 105 104 104 103 102 101 100 100 99 99 98 98 98 98 98 98 98 98 99 99 100 100 101 101 102 103 103 104 104 105 106 107 107 108 109 110 110 110 111 111 111 112 112 112 113 113 113 113 114 114 114 114 115 115 115 115 116 116 116 117 117 118 118 119 119 120 121 121 122 122 123 124 124 124 125 125 126 126 127 127 127 128 128 129 129 130 130 130 131 131 132 132 132 133 133 134 134 135 135 136 136 136 137 137 138 138 139 139 140 140 141 141 143 143 144 144 145 145 146 147 148 148 149 149 150 150 150 150 150 150 150 150 149 149 148 147 147 146 145 145 144 143 143 142 142 141 140 140 140 139 139 139 139 139 140 140 141 141 142 142 143 144 144 145 146 147 148 148 149 150 151 152 153 154 155 156 157 157 158 159 159 160 160 161 162 162 163 163 164 164 165 165 166 166 167 167 167 168 168 168 169 169 169 169 170 170 170 170 169 169 169 168 167 167 166 165 164 163 162 160 159 157 156 156 155 154 153 152 152 153 153 154 154 154 155 155 155 155 154 154 154 154 154 153 153 153 152 152 151 151 150 150 150 149 149 149 150 151 151 152 152 153 154 154 155 155 156 157 158 158 159 159 160 161 161 162 163 163 164 164 165 165 166 166 167 168 168 169 170 171 172 172 173 173 173 174 174 173 173 172 171 170 169 169 168 167 166 164 163 162 161 160 158 158 157 156 155 154 153 152 151 150 150 150 150 150 150 150 150 150 150 151 151 151 151 152 152 152 152 152 153 153 153 153 153 153 153 153 153 153 152 152 152 152 152 152 152 152 152 152 152 152 153 153 154 155 156 157 157 158 159 160 161 162 162 161 161 160 160 159 159 158 158 158 158 159 160 161 161 162 162 163 163 164 164 164 165 165 165 165 165 164 164 164 163 162 162 161 160 159 158 158 156 156 155 154 154 153 152 152 151 150 150 149 149 148 148 147 147 146 146 145 145 144 144 144 143 143 143 143 142 142 142 142 141 141 141 141 140 140 140 140 140 140 139 139 139 139 139 139 138 138 138 138 137 137 137 136 136 135 135 134 134 133 133 132 131 131 130 130 129 129 128 127 126 125 124 123 122 122 121 120 119 118 117 117 116 115 114 113 111 110 109 108 107 107 106 105 105 104 104 104 104 105 105 105 106 106 107 107 108 108 109 110 110 111 111 111 112 112 112 112 112 113 113 113 113 113 113 113 113 113 112 112 112 112 112 112 112 112 111 111 111 111 111 110 110 110 110 110 109 109 109 108 108 108 108 107 107 106 106 106 105 105 104 104 103 103 102 102 101 100 99 99 98 98 97 97 97 96 96 95 95 95 94 94 93 92 91 91 90 89 88 87 86 86 85 84 83 82 81 81 80 79 79 78 77 77 77 76 76 76 76 76 76 77 77 77 78 78 78 79 79 79 80 80 81 81 81 82 82 82 83 83 83 83 84 84 84 84 84 83 83 82 81 80 80 79 77 72 71 70 70 68 67 66 65 65 64 63 63 62 62 61 61 61 61 61 61 61 61 62 62 63 63 64 65 65 66 66 68 69 69 70 71 71 72 72 72 72 71 71 70 70 69 68 67 67 66 65 64 63 62 61 60 59 59 58 57 57 56 55 55 54 53 53 53 52 52 52 52 52 52 52 53 53 54 54 55 55 56 57 58 59 59 60 61 62 62 63 64 65 66 67 67 68 69 70 71 72 73 74 75 76 76 77 78 79 80 81 84 85 85 86 88 89 90 91 92 93 94 95 96 97 97 98 99 100 101 102 103 104 105 106 106 107 108 108 107 106 106 105 104 103 102 101 100 100 99 98 97 96 95 94 94 93 92 91 90 89 88 88 87 86 85 84 83 83 82 81 80 79 79 78 77 76 76 75 74 73 73 72 71 70 69 69 68 68 67 67 66 66 65 65 64 64 64 63 63 63 62 62 62 62 61 61 61 60 60 60 59 58 58 58 57 56 56 55 55 54 53 52 52 51 50 49 48 48 47 46 45 44 44 43 42 41 40 39 38 37 37 35 34 33 32 31 31 30 30 29 30 30 30 30 31 31 32 32 34 34 35 35 36 36 37 38 38 39 40 40 41 41 42 42 43 43 44 44 44 44 44 44 44 44 44 44 44 44 44 43 43 43 43 43 43 43 43 42 42 42 42 42 42 42 43 43 43 43 43 44 44 44 44 45 46 46 47 47 47 48 48 49 50 50 51 51 52 53 53 54 54 55 56 56 57 57 58 59 59 60 60 61 62 63 65 66 66 67 68 69 70 71 72 73 74 74 75 76 77 78 78 79 80 81 81 82 83 84 85 86 86 87 87 88 88 89 89 90 90 90 91 91 92 92 93 93 94 94 94 95 95 95 95 96 96 96 96 97 97 97 97 97 97 97 97 97 97 97 97 97 97 97 97 97 97 97 97 97 97 97 97 97 97 97 97 97 96 96 96 96 96 96 96 96 96 97 97 97 97 97 97 97 97 97 98 98 98 99 99 99 100 100 101 102 102 103 104 104 105 106 106 108 108 109 109 109 110 110 109 109 109 109 109 108 108 108 107 107 107 106 106 105 105 105 105 104 104 104 104 104 104 104 104 104 104 105 105 105 105 105 106 106 106 107 108 108 109 109 109 110 110 111 111 112 112 112 113 113 114 114 115 115 116 116 117 118 119 119 120 120 121 121 122 123 123 124 125 125 126 127 127 128 128 130 130 131 132 132 133 133 134 135 135 136 137 138 138 139 139 140 140 141 141 140 139 139 138 137 136 135 134 134 133 132 131 130 130 128 127 126 126 125 124 123 123 122 121 120 119 119 118 117 117 115 115 114 114 113 113 112 112 111 111 110 110 110 109 109 108 108 108 107 107 107 106 106 105 105 104 104 103 102 101 101 100 99 98 96 95 95 94 93 92 92 91 90 89 89 88 87 86 86 85 84 84 83 82 82 81 80 80 79 78 78 77 77 78 78 78 79 80 81 82 83 83 84 85 86 87 87 88 89 90 91 92 93 93 94 95 96 96 97 98 99 99 100 101 102 102 103 104 104 105 106 106 107 108 108 109 110 111 111 112 113 114 115 116 118 118 119 120 121 122 123 124 125 125 126 127 128 129 130 131 132 133 134 134 135 136 137 138 139 141 143 144 145 146 147 148 149 150 151 152 153 154 154 155 156 157 158 159 160 161 162 163 164 164 165 166 167 168 169 170 171 172 173 173 174 175 176 177 178 179 180 180 181 182 183 184 184 185 186 187 188 189 190 191 192 192 193 193 194 195 196 196 197 197 198 198 198 199 199 199 200 200 199 199 198 198 197 197 196 195 195 194 193 193 192 191 189 188 187 187 186 185 184 183 182 182 181 180 180 179 179 178 178 177 176 176 175 175 174 174 174 173 173 173 172 172 171 171 171 171 170 170 170 170 169 169 169 168 168 168 168 168 167 167 167 167 167 166 166 166 166 166 165 165 165 165 165 164 164 164 164 164 164 163 163 163 163 162 162 162 161 161 160 160 159 159 157 157 156 155 154 153 152 151 150 148 147 146 145 144 144 143 142 141 140 139 138 137 136 135 135 132 131 130 130 128 127 126 125 125 124 123 123 122 121 121 120 120 119 119 118 118 117 117 117 116 116 116 116 115 115 115 115 115 116 116 116 116 117 118 118 119 119 120 120 121 122 122 123 123 124 125 125 126 127 128 128 129 130 131 131 133 134 134 135 136 137 138 138 139 140 141 142 142 143 144 145 146 147 147 148 149 150 151 152 153 153 154 155 156 158 159 160 160 161 162 163 164 165 165 165 164 164 163 163 162 161 161 160 160 159 158 158 157 156 155 155 154 154 153 152 151 151 150 149 149 148 148 147 147 146 146 145 145 144 144 144 143 143 142 142 142 141 141 140 140 140 140 139 139 139 138 138 138 138 138 137 137 137 137 137 137 137 137 137 137 137 137 138 138 138 139 139 139 140 140 141 141 142 143 145 146 147 148 149 150 151 151 152 153 154 155 156 157 159 160 160 161 162 163 163 164 165 165 166 167 167 167 168 168 168 169 169 169 169 169 170 170 170 170 170 170 171 171 171 171 171 171 171 171 171 171 171 171 170 170 170 170 170 170 170 170 169 169 169 169 169 168 168 168 167 167 167 167 166 166 165 165 164 164 164 163 162 162 161 161 160 159 158 158 157 156 155 154 153 153 152 151 149 149 148 147 146 145 144 143 142 141 140 140 139 138 138 137 136 136 136 135 135 135 134 134 133 133 133 133 132 132 132 132 132 131 131 131 130 130 129 129 129 129 128 128 127 127 127 126 126 125 125 124 124 123 123 122 122 121 121 120 120 119 119 118 117 117 116 116 115 114 114 113 113 112 112 111 111 110 110 110 109 109 109 108 108 108 108 108 108 108 108 108 108 108 108 108 108 109 109 109 110 110 110 111 111 112 112 113 113 114 115 116 117 117 118 118 119 120 121 122 123 124 125 126 128 128 129 130 131 132 133 135 136 137 138 139 140 141 142 142 143 144 145 146 147 147 148 149 150 151 151 152 153 153 154 155 155 155 156 156 156 157 157 157 157 157 157 158 158 158 158 158 158 158 158 158 158 158 159 159 159 159 159 159 159 159 160 160 160 160 160 161 161 161 162 162 162 163 164 164 165 165 166 166 166 167 167 168 168 168 169 169 169 169 169 169 168 168 167 167 167 166 165 165 164 164 164 163 163 163 162 162 161 161 161 160 159 159 158 157 157 156 156 155 154 153 152 151 151 150 149 148 148 147 146 145 145 144 143 142 141 140 139 138 137 137 136 135 135 134 133 133 133 132 132 132 131 131 131 130 130 130 129 129 128 128 127 127 126 126 125 124 124 124 123 123 122 122 121 121 121 121 121 120 120 120 120 120 120 121 121 121 121 121 122 123 123 124 124 125 126 127 127 128 129 129 130 131 132 133 134 135 135 136 137 137 138 139 139 140 140 141 140 140 140 139 139 138 138 137 137 138 138 139 140 140 141 142 142 143 143 144 144 145 145 146 146 147 148 148 149 149 150 151 151 152 152 153 154 155 156 156 157 157 158 158 159 159 159 160 160 161 161 161 162 162 162 162 162 162 162 161 160 160 159 158 157 155 154 153 153 152 151 150 149 148 148 147 146 145 144 143 142 142 141 140 139 138 138 137 137 137 138 138 139 139 140 141 142 143 143 144 145 146 147 148 148 150 151 152 153 154 155 155 157 158 159 160 161 162 163 164 164 165 166 167 168 169 170 171 173 174 174 177 178 179 180 181 183 184 184 185 186 187 188 189 190 191 192 193 194 195 196 197 197 199 200 201 202 203 204 205 206 207 209 210 211 211 212 213 214 215 216 217 218 219 220 221 222 223 224 225 225 226 227 228 229 230 231 232 233 234 234 235 236 237 238 239 239 240 241 241 242 243 243 244 244 244 245 245 245 245 244 244 244 243 243 243 242 242 242 241 241 240 240 240 239 239 238 238 237 237 236 236 235 235 234 234 233 233 232 232 231 231 230 230 229 229 228 228 227 226 226 225 225 224 224 223 223 222 222 221 221 220 219 218 218 217 217 216 216 215 214 214 213 212 211 211 211 210 209 209 208 208 207 207 206 205 204 203 203 202 202 201 201 200 200 199 199 198 198 197 197
7 6 5 4 3 2 1 0 0 0 1 2 3 4 5 6 7 8 9 10 11 12 13 14 14 15 16 17 18 19 20 21 22 23 23 24 25 26 27 28 28 29 30 31 32 32 33 34 35 36 36 37 38 39 39 40 41 42 42 43 44 44 45 46 47 47 49 50 50 51 52 53 53 54 55 55 56 57 58 58 59 60 61 62 62 63 64 65 66 67 68 68 69 70 71 72 72 73 74 75 75 76 78 79 79 80 81 82 83 84 84 85 86 87 88 88 89 90 91 92 93 94 94 95 96 97 99 100 100 101 102 103 104 105 106 107 107 108 109 110 112 113 114 115 116 117 117 118 119 120 122 123 124 125 126 127 128 129 129 130 131 131 132 132 133 133 133 134 134 134 134 134 135 135 135 135 135 135 135 135 135 135 135 135 135 135 135 135 135 135 135 135 135 135 135 135 134 134 134 134 134 134 134 134 134 134 134 134 133 133 133 133 133 133 133 133 133 132 132 132 132 132 132 132 132 132 132 132 132 132 132 132 132 132 132 132 132 132 132 132 132 132 132 132 132 132 133 133 133 133 133 134 134 134 135 135 136 137 137 138 138 138 139 139 139 140 140 141 141 141 141 142 142 142 143 143 143 144 144 144 144 145 145 145 146 146 147 147 147 148 148 148 148 149 149 149 150 150 150 150 151 151 151 151 151 151 151 151 151 151 151 151 151 151 150 150 150 150 149 149 148 148 147 147 146 146 145 144 143 143 142 142 141 140 140 139 139 138 138 137 136 136 136 135 135 134 134 134 133 133 133 133 132 132 132 132 132 132 132 132 132 132 132 132 133 133 133 134 135 136 137 137 138 139 140 141 142 143 144 145 146 147 150 151 151 152 153 154 155 156 157 158 159 160 161 162 163 164 165 166 167 168 169 170 171 172 173 174 174 174 174 174 174 174 174 174 174 174 173 173 173 173 172 172 172 171 171 171 170 170 170 169 169 168 168 166 165 165 163 163 162 161 160 159 158 157 157 156 154 154 153 152 150 149 148 147 146 146 145 144 143 143 142 141 140 139 138 138 137 136 135 134 134 133 132 131 130 129 128 127 126 125 124 123 122 121 120 120 118 117 116 115 114 113 112 112 111 110 109 108 107 107 106 105 104 104 103 102 102 101 100 100 99 99 98 98 98 98 97 97 97 97 97 98 98 98 99 99 99 100 100 101 102 102 103 103 104 105 105 106 106 108 108 109 109 110 111 111 111 112 112 112 112 112 112 112 111 111 111 110 110 109 109 108 108 107 106 106 105 104 103 102 102 101 101 100 99 99 98 97 96 96 96 96 96 97 97 97 97 98 98 98 98 99 99 99 99 99 99 99 99 99 99 99 99 98 98 98 98 97 97 97 97 96 96 96 96 96 96 96 96 97 97 97 97 98 98 98 98 97 97 96 96 95 94 94 93 92 91 91 90 89 89 88 88 87 87 87 86 86 85 84 84 83 83 83 82 82 82 82 81 81 81 81 81 81 81 81 81 82 82 83 83 84 85 86 86 86 87 87 88 88 88 88 88 88 87 87 86 86 85 85 84 84 83 83 82 81 81 80 80 79 79 79 78 78 78 77 77 77 77 77 77 77 77 78 78 78 79 79 80 80 81 82 82 84 85 86 87 88 89 90 91 92 93 95 96 97 98 99 100 101 102 103 104 105 105 106 107 109 111 112 113 114 114 115 116 117 118 119 120 121 121 122 123 124 125 125 126 126 126 125 124 123 122 121 121 120 118 117 116 115 114 114 113 112 111 110 109 108 108 107 106 105 105 104 103 103 103 103 104 104 105 106 106 107 108 109 109 110 110 110 109 109 108 107 106 106 105 106 107 108 108 107 106 105 105 104 103 103 102 102 102 103 103 104 105 105 105 104 104 103 103 102 101 100 100 99 98 98 98 97 97 98 98 99 100 100 102 103 104 105 106 107 108 109 109 110 111 112 112 112 112 112 112 111 111 111 111 111 111 111 111 111 111 111 111 110 110 110 109 109 108 107 106 105 105 104 103 103 101 101 100 100 99 98 98 98 98 97 97 98 98 98 99 99 100 100 101 101 102 102 103 104 104 105 106 106 107 108 109 109 110 110 111 111 111 111 112 112 112 113 113 113 113 114 114 114 114 115 115 115 116 116 116 117 117 118 118 119 119 120 121 121 122 122 123 123 124 124 125 125 126 126 127 127 127 128 128 129 129 129 130 130 131 131 131 132 132 133 133 134 134 134 135 135 136 136 137 137 138 138 139 139 139 140 140 141 143 143 144 144 145 145 146 147 147 148 149 149 149 150 150 150 150 150 150 149 149 148 147 147 146 146 145 144 144 143 142 142 141 141 140 140 139 139 139 139 139 139 139 140 140 141 141 142 143 143 144 145 145 146 147 148 149 150 150 151 153 154 155 155 156 157 157 158 159 159 160 161 161 162 162 163 163 164 164 165 165 166 166 166 167 167 168 168 168 168 169 169 169 169 169 169 169 169 168 168 167 166 165 164 163 162 161 159 159 157 156 155 154 153 152 152 152 152 152 153 153 154 154 154 154 154 154 154 153 153 153 153 152 152 152 151 150 150 150 149 149 149 149 149 150 150 151 151 152 152 153 153 154 155 156 156 157 157 158 159 159 160 160 161 162 162 163 163 164 164 165 166 166 167 168 168 169 170 171 171 172 172 173 173 173 173 172 171 170 170 169 168 167 166 165 163 162 161 161 160 158 157 156 155 154 153 152 151 151 150 149 149 149 149 149 149 149 149 150 150 150 150 151 151 151 151 151 152 152 152 152 152 152 152 152 152 152 152 152 151 151 151 151 151 151 151 151 151 151 151 152 152 153 154 155 156 157 158 158 159 160 161 161 161 160 160 159 159 158 158 157 157 158 158 159 160 160 161 161 162 162 163 163 164 164 164 164 164 164 164 163 163 162 162 161 160 159 158 157 157 155 155 154 153 153 152 151 151 150 150 149 148 148 147 147 146 146 146 145 144 144 144 143 143 143 142 142 142 141 141 141 141 140 140 140 140 140 139 139 139 139 139 139 138 138 138 138 138 138 137 137 137 136 136 136 135 135 134 134 133 133 132 132 131 131 130 129 129 128 128 127 126 125 124 123 122 122 121 120 119 118 117 117 116 115 114 113 112 110 109 108 107 107 106 105 104 104 104 103 103 104 104 104 104 105 106 106 106 107 107 108 109 109 110 110 111 111 111 111 111 112 112 112 112 112 112 112 112 112 112 112 111 111 111 111 111 111 111 111 110 110 110 110 110 109 109 109 109 108 108 108 108 107 107 107 106 106 106 105 105 104 104 104 103 103 102 102 101 101 100 99 98 98 97 97 96 96 95 95 95 94 94 93 93 92 91 90 90 89 88 87 86 86 85 84 83 82 81 81 80 79 78 78 77 77 76 76 76 75 75 75 76 76 76 76 76 77 77 78 78 78 79 79 79 80 80 81 81 81 82 82 82 83 83 83 83 83 83 83 83 82 81 81 80 79 78 76 72 71 70 69 67 66 66 65 64 63 63 62 62 61 61 61 60 60 60 60 61 61 61 62 62 63 64 64 65 65 66 68 68 69 69 70 71 71 71 71 71 71 70 70 69 69 68 67 66 66 65 63 63 62 61 60 59 58 58 57 56 56 55 55 54 53 53 52 52 52 52 52 52 52 53 53 53 54 54 55 55 56 57 58 59 60 60 61 62 63 64 64 65 66 67 68 69 69 70 71 72 73 74 75 76 77 78 78 79 80 81 84 85 86 87 89 89 90 91 92 93 94 95 96 97 98 99 100 100 101 102 103 104 105 106 107 108 108 108 107 107 106 105 104 103 102 102 101 100 99 98 97 96 96 95 94 93 92 91 90 90 89 88 87 86 85 85 84 83 82 81 81 80 79 78 77 77 76 75 74 74 73 72 71 70 70 69 69 68 67 67 66 66 66 65 65 64 64 64 63 63 63 62 62 62 61 61 61 61 60 60 59 59 58 58 57 57 56 55 55 54 53 52 52 51 50 49 48 48 47 46 45 44 43 43 42 41 40 39 38 37 37 35 34 33 32 31 30 30 29 29 29 30 30 30 31 31 32 32 33 34 35 35 36 36 37 38 38 39 40 40 41 41 42 42 43 44 44 44 44 44 44 44 44 44 44 44 44 44 44 44 44 43 43 43 43 43 43 43 43 43 43 43 43 43 43 43 43 44 44 44 44 45 45 46 46 47 47 48 48 49 49 50 51 51 52 52 53 54 54 55 55 56 56 57 57 58 59 59 60 61 61 62 63 63 66 66 67 68 69 70 71 72 72 73 74 75 76 77 77 78 79 80 80 82 82 83 83 84 86 87 87 88 88 88 89 89 90 90 91 91 92 92 92 93 93 94 94 95 95 95 96 96 96 96 97 97 97 97 97 98 98 98 98 98 98 98 98 98 98 98 98 98 98 98 98 98 98 98 98 97 97 97 97 97 97 97 97 97 97 97 97 97 97 97 97 97 97 97 97 97 98 98 98 98 98 99 99 99 100 100 100 101 102 102 103 104 104 105 106 106 107 108 109 109 110 110 110 110 110 110 110 109 109 109 108 108 108 107 107 106 106 106 105 105 105 105 105 104 104 104 104 104 104 105 105 105 105 105 105 106 106 106 107 107 108 108 109 109 110 110 110 111 111 112 112 113 113 114 114 115 115 116 116 117 117 118 119 119 120 121 121 122 122 123 123 124 125 126 126 127 128 128 129 130 131 131 132 132 133 134 134 135 135 137 137 138 138 139 140 140 140 141 141 140 140 139 138 137 136 136 135 134 133 132 131 131 130 128 127 127 126 125 124 124 123 122 121 120 119 119 118 117 117 116 115 115 114 113 113 112 112 111 111 111 110 110 109 109 108 108 108 107 107 107 106 106 105 105 104 104 103 102 101 100 100 99 98 96 95 95 94 93 92 91 91 90 89 88 88 87 86 86 85 84 84 83 82 82 81 80 80 79 78 78 77 77 77 78 78 79 80 80 82 82 83 84 85 86 86 87 88 89 89 91 91 92 93 94 94 95 96 97 97 98 99 100 100 101 102 103 103 104 105 105 106 107 107 108 109 109 110 111 112 113 114 115 115 117 118 119 120 120 121 122 123 124 125 126 127 128 129 129 130 131 132 133 134 135 136 137 138 138 140 142 143 144 146 147 148 149 149 150 151 152 153 154 155 156 157 158 159 159 160 161 162 163 164 165 166 167 168 168 169 170 171 172 173 174 175 176 176 177 178 179 180 181 182 182 183 184 185 185 187 188 188 189 190 191 192 192 193 193 194 195 195 196 196 197 197 198 198 199 199 199 199 199 198 198 197 197 196 195 195 194 193 193 192 191 190 189 188 187 186 185 184 183 182 182 181 180 180 179 178 178 177 177 176 175 175 175 174 174 173 173 173 172 172 172 171 171 170 170 170 170 169 169 169 169 168 168 168 167 167 167 167 167 167 166 166 166 166 166 165 165 165 165 165 164 164 164 164 164 163 163 163 163 163 163 162 162 162 161 161 161 160 160 159 159 158 157 156 155 154 153 152 151 150 149 147 146 145 144 144 143 142 141 140 140 138 137 136 136 135 134 131 130 130 129 127 126 126 125 124 123 123 122 121 121 120 119 119 118 118 117 117 117 116 116 116 115 115 115 115 115 115 115 115 115 115 115 116 116 117 118 118 119 119 120 120 121 121 122 123 123 124 125 125 126 127 127 128 129 130 130 132 133 134 134 135 136 137 138 138 139 140 141 142 142 143 144 145 146 147 147 148 149 150 151 152 153 153 154 155 157 158 159 160 160 161 162 163 164 164 164 163 163 162 162 161 161 160 159 159 158 158 157 156 155 155 154 154 153 152 151 151 150 149 149 148 147 147 146 146 146 145 145 144 144 143 143 142 142 142 141 141 140 140 140 139 139 139 139 138 138 138 137 137 137 137 137 137 136 136 136 136 136 136 136 136 137 137 137 137 138 138 138 139 139 139 140 141 141 143 145 145 147 147 148 149 150 151 152 153 154 154 155 156 158 159 160 161 161 162 163 163 164 165 165 166 166 167 167 167 168 168 168 168 169 169 169 169 169 170 170 170 170 170 170 170 170 170 170 170 170 170 170 170 170 170 170 170 169 169 169 169 169 169 169 168 168 168 168 167 167 167 166 166 166 165 165 164 164 164 163 163 162 162 161 160 159 159 158 157 157 156 154 154 153 152 151 151 149 148 147 147 146 145 143 142 142 141 140 139 139 138 138 137 136 136 135 135 135 134 134 133 133 133 133 132 132 132 132 132 131 131 131 130 130 130 129 129 129 128 128 128 127 127 126 126 125 125 125 124 124 123 123 122 121 121 120 120 119 119 118 118 117 117 116 116 115 114 114 113 112 112 112 111 111 110 110 109 109 109 109 108 108 108 108 108 108 108 108 108 108 108 108 108 108 109 109 109 110 110 110 111 111 112 112 113 113 114 115 116 117 117 118 119 119 120 121 122 123 124 125 126 128 129 129 130 131 132 133 135 137 137 138 139 140 141 142 142 143 144 145 146 147 147 148 149 150 151 151 152 153 153 154 155 155 155 156 156 156 157 157 157 157 157 157 157 158 158 158 158 158 158 158 158 158 158 158 159 159 159 159 159 159 159 159 160 160 160 160 160 161 161 162 162 162 163 164 164 165 165 165 166 166 167 167 167 168 168 168 168 169 169 169 169 168 168 167 167 166 166 165 165 164 164 163 163 163 162 162 162 161 161 160 160 159 159 158 157 157 156 155 154 154 152 152 151 150 150 149 148 147 147 146 145 144 143 142 142 141 140 139 138 137 136 136 135 134 133 133 133 132 132 132 131 131 131 130 130 130 129 129 128 128 127 127 126 126 125 125 124 124 123 123 122 122 122 121 121 121 120 120 120 120 120 120 120 120 120 120 121 121 121 121 122 123 123 124 124 126 126 127 128 128 129 130 131 131 133 133 134 135 136 136 137 138 138 139 140 140 140 140 140 139 139 139 138 138 137 137 137 138 139 140 140 141 141 142 142 143 143 144 145 145 146 146 147 147 148 148 149 150 150 151 152 152 153 154 154 155 156 156 157 157 158 158 159 159 159 160 160 161 161 162 162 162 162 162 162 161 160 160 159 159 158 156 155 154 153 152 151 150 150 149 148 147 146 145 144 144 143 142 141 140 139 139 138 137 137 136 137 137 138 138 139 140 140 141 142 143 144 144 145 146 147 148 150 150 151 152 153 154 155 157 157 158 159 160 161 162 163 164 165 166 166 167 168 169 170 172 173 174 177 177 178 179 180 182 183 184 185 186 187 188 189 189 190 191 192 193 194 195 196 197 199 200 201 202 202 203 204 205 206 208 209 210 211 212 213 214 215 215 216 217 218 219 220 221 222 223 224 225 226 227 228 228 229 230 231 232 233 234 235 236 236 237 238 239 240 240 241 241 242 243 243 243 244 244 244 244 244 244 244 243 243 243 242 242 242 241 241 240 240 239 239 239 238 238 237 237 236 236 235 235 234 234 233 233 232 232 231 231 230 230 229 229 228 228 227 227 226 226 225 224 224 223 223 222 222 221 221 220 220 219 218 217 217 216 216 215 215 214 213 213 212 211 211 210 210 209 209 208 208 207 206 206 204 204 203 203 202 202 201 201 200 200 199 199 198 198 197 197
8 7 6 5 4 3 2 1 0 0 0 1 2 3 4 5 6 7 8 9 10 11 12 13 13 14 15 16 17 18 19 20 21 22 22 23 24 25 26 27 28 28 29 30 31 32 32 33 34 35 36 36 37 38 39 39 40 41 42 42 43 44 45 45 46 47 48 49 50 50 51 52 53 53 54 55 56 56 57 58 59 59 60 61 62 62 63 64 66 66 67 68 69 69 70 71 72 73 73 74 75 76 77 78 79 80 81 82 82 83 84 85 86 86 87 88 89 90 91 92 92 93 94 95 96 97 98 99 100 101 102 103 104 105 105 106 107 108 109 110 112 113 114 114 115 116 117 118 119 120 122 123 124 125 126 127 127 128 129 130 130 131 132 132 132 133 133 133 134 134 134 134 134 134 134 135 135 135 135 135 135 135 135 135 135 135 135 135 135 135 134 134 134 134 134 134 134 134 134 134 134 134 133 133 133 133 133 133 133 133 133 132 132 132 132 132 132 132 132 132 132 131 131 131 131 131 131 131 131 131 131 131 131 131 131 131 131 131 131 131 131 131 132 132 132 132 132 132 132 133 133 133 133 134 134 134 135 136 137 137 137 138 138 138 139 139 140 140 140 140 141 141 141 142 142 142 143 143 143 143 144 144 144 145 145 146 146 146 146 147 147 147 148 148 148 149 149 149 149 150 150 150 150 150 150 150 150 150 150 150 150 150 150 150 150 149 149 149 148 148 148 147 147 146 145 145 144 143 143 142 141 141 140 139 139 138 138 137 137 137 136 135 135 134 134 133 133 133 133 132 132 132 132 132 131 131 131 131 131 131 131 131 131 132 132 132 133 133 134 135 136 137 138 138 139 140 141 142 144 145 145 146 149 150 151 152 153 153 154 155 156 157 158 159 161 162 162 163 164 165 166 167 168 169 170 171 172 173 173 173 173 173 173 173 173 173 173 173 173 172 172 172 172 171 171 171 170 170 170 169 169 168 168 167 167 166 165 164 163 162 161 160 160 158 157 157 156 155 154 153 152 151 149 148 147 147 146 145 144 143 143 142 141 140 139 139 138 137 136 135 135 134 133 132 131 130 130 129 127 126 125 124 123 123 122 121 120 119 117 116 115 114 114 113 112 111 110 109 108 108 107 106 105 104 104 103 102 102 101 100 100 99 99 98 98 97 97 97 97 97 96 97 97 97 97 98 98 98 99 99 100 100 101 102 102 103 103 104 105 105 106 107 108 108 109 109 110 110 111 111 111 112 112 112 111 111 111 110 110 109 109 109 108 108 107 107 105 105 104 104 103 102 101 101 100 99 99 98 98 96 96 95 96 96 96 96 96 97 97 97 97 98 98 98 98 98 98 99 99 99 99 99 98 98 98 98 97 97 97 97 96 96 96 96 95 95 95 95 95 96 96 96 96 96 97 97 97 97 97 96 96 95 95 94 94 93 92 91 91 90 89 88 88 88 87 87 86 86 85 85 84 84 83 83 82 82 82 81 81 81 81 81 80 80 80 80 80 81 81 81 81 82 83 84 84 85 85 86 86 87 87 87 87 87 87 87 87 86 86 85 85 84 84 83 82 82 81 81 80 80 79 79 78 78 78 77 77 77 77 77 77 77 77 77 77 77 78 78 78 79 79 80 80 81 82 83 84 86 87 88 88 89 90 91 93 95 96 97 98 99 99 100 101 102 103 104 105 106 107 109 110 111 112 113 114 115 116 117 117 118 119 120 121 122 123 123 124 125 126 126 125 124 123 123 122 121 120 119 117 116 116 115 114 113 112 111 110 110 109 108 107 106 105 105 104 103 103 102 102 103 103 104 104 105 106 107 107 108 109 109 110 109 109 108 107 106 106 105 105 105 107 107 107 106 105 105 104 103 103 102 101 101 102 102 103 103 104 104 104 104 103 103 102 101 101 100 99 98 98 97 97 97 97 97 98 98 99 100 102 103 104 104 105 106 107 108 109 110 111 111 111 112 112 111 111 111 111 111 111 111 111 111 111 111 110 110 110 110 110 109 109 108 108 107 106 105 104 104 103 102 101 100 100 99 99 98 98 98 97 97 97 97 98 98 98 99 99 100 100 101 101 102 103 103 104 105 105 106 107 108 108 109 109 110 110 111 111 111 112 112 112 113 113 113 113 114 114 114 114 115 115 115 116 116 116 117 117 118 118 119 119 120 121 121 122 122 123 123 124 124 125 125 126 126 126 127 127 128 128 128 129 129 130 130 130 131 131 132 132 132 133 133 134 134 135 135 136 136 136 137 137 138 138 139 139 140 140 141 142 143 143 144 144 145 145 146 147 147 148 149 149 149 149 150 150 149 149 149 148 148 147 146 146 145 144 144 143 143 142 141 141 140 140 139 139 138 138 138 138 139 139 139 140 140 141 141 142 143 144 144 145 146 147 147 148 149 150 151 153 153 154 155 156 156 157 158 158 159 159 160 161 161 162 162 163 163 164 164 165 165 166 166 166 167 167 167 168 168 168 168 168 169 169 169 168 168 168 167 166 165 164 164 163 162 161 159 158 156 155 154 154 153 152 151 151 151 152 152 153 153 153 154 154 153 153 153 153 153 152 152 152 151 151 150 150 150 149 149 148 148 148 148 149 150 150 151 151 152 152 153 153 154 155 156 156 157 157 158 159 159 160 160 161 162 162 163 163 164 164 165 166 166 167 168 169 169 170 171 171 172 172 172 172 172 171 171 170 169 168 167 166 165 164 163 162 161 160 159 157 156 155 154 153 153 152 151 150 149 149 148 148 148 148 148 149 149 149 149 149 150 150 150 150 151 151 151 151 151 151 152 152 152 151 151 151 151 151 151 151 150 150 150 150 150 150 150 150 151 151 151 152 153 154 155 156 157 158 159 159 160 160 160 159 159 158 158 157 157 156 156 157 157 158 159 160 160 161 161 162 162 162 163 163 163 163 163 163 163 162 162 161 161 160 159 158 157 157 156 154 154 153 152 152 151 151 150 149 149 148 148 147 147 146 146 145 145 144 143 143 143 142 142 142 141 141 141 141 140 140 140 140 139 139 139 139 138 138 138 138 138 138 137 137 137 137 137 137 137 136 136 136 135 135 134 134 133 133 132 132 131 131 130 130 129 129 128 127 127 126 125 124 123 122 121 121 120 119 118 117 117 116 115 114 113 112 111 109 108 108 107 106 105 104 103 103 103 103 103 103 103 103 103 104 105 105 105 106 106 107 108 109 109 109 110 110 110 110 111 111 111 111 111 111 111 111 111 111 111 111 111 111 110 110 110 110 110 110 110 109 109 109 109 109 108 108 108 108 107 107 107 107 106 106 106 105 105 105 104 104 103 103 102 102 101 101 100 100 99 98 97 97 96 96 95 95 95 94 94 93 93 92 92 91 90 90 89 88 87 86 86 85 84 83 82 81 81 80 79 78 78 77 76 76 75 75 75 75 75 75 75 75 75 76 76 76 76 77 77 78 78 78 79 79 80 80 80 81 81 81 82 82 82 83 83 83 83 82 82 82 81 80 79 78 77 75 71 70 69 68 67 66 65 64 63 63 62 61 61 61 60 60 60 60 60 60 60 60 61 61 62 62 63 64 64 65 65 67 68 68 69 70 70 71 71 71 71 71 70 70 69 68 68 67 66 65 65 63 62 62 60 60 59 58 58 57 56 56 55 55 54 53 53 52 52 52 52 52 52 52 53 53 53 54 54 55 56 56 58 58 59 60 61 61 62 63 64 65 65 66 67 68 69 70 71 72 72 73 74 75 76 77 78 79 80 81 81 84 85 86 87 89 90 91 92 93 93 94 95 96 97 98 99 100 101 102 103 104 104 105 106 107 108 109 108 108 107 106 105 104 104 103 102 101 100 99 98 98 97 96 95 94 93 92 92 91 90 89 88 87 87 86 85 84 83 82 82 81 80 79 79 78 77 76 75 75 74 73 73 71 71 70 69 69 68 68 67 67 66 66 65 65 65 64 64 64 63 63 63 62 62 62 61 61 61 60 60 59 59 58 58 57 57 56 55 55 54 53 52 52 51 50 49 48 48 47 46 45 44 43 43 42 41 40 39 38 37 36 35 34 33 32 31 30 30 29 29 29 29 30 30 31 31 32 32 34 34 35 35 36 37 37 38 38 39 40 40 41 41 42 42 43 44 44 44 44 44 45 45 45 44 44 44 44 44 44 44 44 44 44 43 43 43 43 43 43 43 43 43 43 43 43 44 44 44 44 45 45 45 45 47 47 47 48 48 49 49 50 50 51 52 52 53 54 54 55 55 56 56 57 58 58 59 59 60 61 61 62 63 63 64 66 67 68 69 70 70 71 72 73 74 75 76 77 77 78 79 80 80 81 82 83 83 84 85 86 87 88 88 89 89 90 90 91 91 91 92 92 93 93 94 94 95 95 95 96 96 96 97 97 97 97 97 98 98 98 98 98 99 99 99 99 99 99 99 99 99 99 99 98 98 98 98 98 98 98 98 98 98 98 98 98 98 98 98 98 98 98 98 98 98 98 98 98 98 98 98 98 98 98 99 99 99 99 100 100 100 101 102 102 103 103 104 105 105 106 107 107 109 109 110 110 110 110 110 110 110 110 110 109 109 109 108 108 108 107 107 106 106 106 105 105 105 105 105 105 105 105 105 105 105 105 105 105 106 106 106 106 107 107 108 108 109 109 109 110 110 111 111 112 112 112 113 113 114 114 115 115 116 116 117 117 119 119 120 120 121 121 122 123 123 124 124 125 126 127 127 128 128 129 130 131 131 132 133 133 134 134 135 136 137 138 138 139 139 140 140 141 141 141 141 140 139 138 137 137 136 135 134 133 132 132 131 130 128 128 127 126 125 125 124 123 122 121 120 120 119 118 118 117 116 115 115 114 114 113 112 112 112 111 111 110 110 109 109 109 108 108 107 107 107 106 106 105 105 104 104 103 102 101 100 100 99 98 96 95 94 94 93 92 91 91 90 89 88 88 87 86 86 85 84 83 83 82 81 81 80 80 78 78 77 77 77 77 77 78 78 80 80 81 82 83 83 85 85 86 87 88 88 89 90 91 92 93 93 94 95 96 96 97 98 99 99 100 101 102 102 103 104 104 105 106 106 107 108 108 109 110 110 111 113 113 114 115 117 117 118 119 120 121 122 123 124 124 125 126 127 128 129 130 131 132 133 133 134 135 136 137 138 140 142 143 143 145 146 147 148 149 150 151 152 152 153 154 155 156 157 158 159 160 161 162 163 163 164 165 166 167 168 169 170 171 172 172 173 174 175 176 177 178 178 179 180 181 182 183 183 184 185 186 187 188 188 190 190 191 192 192 193 194 194 195 195 196 196 197 197 198 198 198 198 198 198 198 197 197 196 195 195 194 193 193 192 191 191 190 188 187 186 185 184 183 183 182 181 180 180 179 178 178 177 177 176 175 175 174 174 174 173 173 172 172 172 171 171 171 170 170 169 169 169 169 168 168 168 168 167 167 167 167 166 166 166 166 166 165 165 165 165 165 165 164 164 164 164 163 163 163 163 163 163 162 162 162 162 162 161 161 161 160 160 160 159 159 158 158 156 155 155 154 153 151 150 149 149 146 145 145 144 143 142 141 141 140 139 137 136 136 135 134 133 131 130 129 128 126 126 125 124 123 123 122 121 121 120 119 119 118 118 117 117 116 116 116 115 115 115 114 114 114 114 114 114 114 114 114 115 115 115 116 117 117 118 118 119 119 120 121 121 122 123 123 124 125 125 126 127 128 128 129 130 131 132 133 134 134 135 136 137 138 138 139 140 141 142 142 143 144 145 146 147 148 148 149 150 151 152 153 154 154 156 157 158 159 160 161 161 162 163 163 163 163 162 162 161 160 160 159 159 158 157 157 156 155 154 154 153 153 152 152 150 150 149 148 148 147 147 146 146 145 145 144 144 143 143 142 142 142 141 141 140 140 140 139 139 139 138 138 138 138 137 137 137 137 136 136 136 136 136 136 136 136 136 136 136 136 136 136 137 137 137 137 138 138 138 139 139 140 141 142 144 145 146 147 148 149 149 150 151 152 153 154 155 156 158 159 159 160 161 162 162 163 164 164 165 165 166 166 166 167 167 168 168 168 168 168 169 169 169 169 169 169 169 170 170 170 170 170 170 170 170 170 170 170 169 169 169 169 169 169 169 169 168 168 168 168 168 168 167 167 167 166 166 166 165 165 165 164 164 163 163 162 162 161 161 160 159 158 158 157 156 155 154 153 153 152 151 150 149 148 147 146 145 145 143 142 141 141 140 139 138 138 137 137 136 135 135 135 134 134 133 133 133 133 132 132 132 132 132 131 131 131 131 130 130 130 129 129 128 128 128 127 127 127 126 126 125 125 124 124 123 123 122 122 121 121 120 120 119 119 118 118 117 117 116 116 115 114 114 113 112 112 112 111 111 110 110 109 109 109 109 108 108 108 108 108 108 108 108 108 108 108 108 108 109 109 109 109 110 110 110 111 111 112 112 113 113 114 115 116 117 117 118 119 119 120 121 122 123 124 125 126 128 129 129 130 131 133 133 135 137 137 138 139 140 141 142 142 143 144 145 146 147 148 148 149 150 151 152 152 153 153 154 155 155 155 156 156 156 157 157 157 157 157 157 157 158 158 158 158 158 158 158 158 158 158 158 158 159 159 159 159 159 159 159 159 160 160 160 160 161 161 161 162 162 163 163 164 164 165 165 166 166 166 167 167 167 168 168 168 168 169 169 169 168 167 167 167 166 166 165 164 164 163 163 163 163 162 162 161 161 161 160 160 159 158 158 157 156 156 155 154 153 152 151 151 150 149 149 148 147 146 145 145 144 143 142 141 140 139 138 138 137 136 135 135 134 133 133 132 132 132 131 131 131 130 130 130 129 129 129 128 128 127 127 126 126 125 125 124 124 123 123 122 122 122 121 121 120 120 120 120 120 120 120 120 120 120 120 120 120 121 121 122 122 123 123 124 125 126 127 127 128 129 129 130 131 132 133 134 135 135 136 137 137 138 139 139 140 140 140 140 139 139 138 138 137 137 137 137 138 138 139 140 141 141 142 142 143 143 144 144 145 145 146 146 147 147 148 149 150 150 151 151 152 152 153 154 155 155 156 156 157 157 158 158 159 159 159 160 160 161 161 161 161 162 161 161 161 160 159 159 158 157 156 154 153 153 152 151 150 149 148 147 147 146 145 144 143 142 141 141 140 139 138 137 137 136 136 136 137 137 138 138 139 140 141 141 142 143 144 145 146 146 147 149 150 151 152 153 153 154 156 157 158 159 160 160 161 162 163 164 165 166 167 168 169 170 171 172 173 176 177 178 179 180 181 182 183 184 185 186 187 188 189 190 191 192 193 193 194 195 196 198 199 200 201 202 203 204 205 206 207 208 209 210 211 212 213 214 215 216 217 218 219 220 221 221 222 223 224 225 226 227 228 229 230 231 231 232 233 234 235 236 237 237 238 239 240 240 241 241 242 242 243 243 243 243 243 243 243 243 243 242 242 242 241 241 241 240 240 239 239 239 238 238 237 237 236 236 235 235 234 234 233 233 232 232 231 231 230 230 229 229 228 228 227 227 226 226 225 224 224 223 223 222 222 221 221 220 220 219 218 218 217 217 216 216 215 214 213 213 212 211 211 210 210 209 209 208 208 207 207 206 206 204 204 203 202 202 201 201 200 200 199 199 198 198 197 197 197
9 8 7 6 5 4 3 2 1 0 0 0 1 2 3 4 5 6 7 8 9 10 11 12 13 14 14 15 16 17 18 19 20 21 22 23 23 24 25 26 27 28 28 29 30 31 32 32 33 34 35 36 36 37 38 39 39 40 41 42 42 43 44 45 45 46 48 48 49 50 51 51 52 53 54 54 55 56 57 57 58 59 60 60 61 62 63 64 65 66 67 67 68 69 70 71 71 72 73 74 75 75 77 78 79 79 80 81 82 83 84 84 85 86 87 88 89 90 90 91 92 93 94 95 96 96 98 99 100 101 102 102 103 104 105 106 107 108 109 110 111 112 113 114 115 116 117 118 119 120 122 123 124 124 125 126 127 128 129 129 130 131 131 132 132 133 133 133 133 133 134 134 134 134 134 134 134 134 134 134 134 134 134 134 134 134 134 134 134 134 134 134 134 134 134 134 134 133 133 133 133 133 133 133 133 133 133 132 132 132 132 132 132 132 132 131 131 131 131 131 131 131 131 131 131 131 131 131 131 130 130 130 130 130 130 130 130 131 131 131 131 131 131 131 131 131 131 132 132 132 132 132 133 133 133 134 134 135 136 136 137 137 137 138 138 139 139 139 139 140 140 140 141 141 141 142 142 142 142 143 143 143 144 144 145 145 145 145 146 146 146 147 147 147 148 148 148 148 148 149 149 149 149 149 149 150 150 150 150 150 149 149 149 149 149 149 148 148 148 147 147 146 146 145 145 144 143 142 142 141 141 140 140 139 138 138 137 137 136 136 135 134 134 133 133 133 132 132 132 132 131 131 131 131 131 130 130 130 130 130 130 130 131 131 131 131 132 132 134 134 135 136 137 138 139 139 140 141 143 144 145 146 148 149 150 151 152 153 154 154 155 156 157 158 160 161 162 163 163 164 165 166 167 168 169 171 171 172 172 173 173 173 173 173 173 172 172 172 172 172 171 171 171 171 170 170 170 169 169 169 168 168 167 167 166 165 164 163 162 161 161 160 159 158 157 156 155 155 153 152 151 151 148 148 147 146 145 144 144 143 142 141 140 140 139 138 137 136 136 135 134 133 132 131 131 130 129 128 126 125 125 124 123 122 121 120 119 118 117 116 115 114 113 112 111 110 109 109 108 107 106 105 105 104 103 102 102 101 100 100 99 99 98 98 97 97 97 96 96 96 96 96 96 96 97 97 97 98 98 99 99 100 100 101 102 102 103 103 104 105 105 106 107 108 108 109 109 110 110 111 111 111 111 111 111 110 110 110 109 109 108 108 107 107 107 106 105 104 104 103 102 101 101 100 99 99 98 98 97 96 95 95 95 95 95 96 96 96 96 97 97 97 97 97 98 98 98 98 98 98 98 98 98 97 97 97 97 96 96 96 96 95 95 95 95 95 95 95 95 95 95 95 96 96 96 96 96 96 96 96 95 95 94 94 93 92 91 91 90 89 89 88 87 87 87 86 86 85 85 84 84 83 82 82 81 81 81 81 80 80 80 80 80 80 80 80 80 80 80 80 81 81 82 83 84 84 85 85 86 86 86 86 87 87 86 86 86 86 85 85 84 84 83 82 82 81 81 80 80 79 79 78 78 77 77 77 77 76 76 76 76 76 76 76 76 77 77 77 78 78 79 79 80 81 81 83 84 85 86 87 88 89 90 91 92 94 95 96 97 98 99 100 101 102 103 104 104 105 106 108 110 111 112 113 113 114 115 116 117 118 119 120 120 121 122 123 124 124 125 125 124 124 123 122 121 120 119 119 117 116 115 114 113 112 112 111 110 109 108 107 107 106 105 104 103 103 102 102 102 102 103 103 104 105 105 106 107 108 108 109 109 109 108 107 107 106 105 104 104 105 106 107 106 106 105 104 104 103 102 102 101 101 101 102 102 103 103 104 104 103 103 102 102 101 100 99 99 98 97 97 97 96 97 97 97 98 99 99 101 102 103 104 105 106 107 108 109 109 110 111 111 111 111 111 111 110 110 110 110 110 110 110 110 110 110 110 110 110 109 109 109 108 107 107 106 105 104 103 103 102 101 100 100 99 98 98 98 97 97 97 97 97 97 98 98 99 99 100 100 101 101 102 102 103 104 104 105 106 107 107 108 109 109 110 110 110 111 111 112 112 112 112 113 113 113 113 114 114 114 114 115 115 115 116 116 117 117 117 118 119 119 120 120 121 122 122 123 123 124 124 125 125 126 126 126 127 127 128 128 128 129 129 129 130 130 131 131 131 132 132 133 133 134 134 134 135 135 136 136 137 137 138 138 138 139 139 140 140 142 143 143 144 144 145 145 146 147 147 148 148 149 149 149 149 149 149 149 149 148 148 147 146 145 145 144 143 143 142 142 141 140 140 139 139 138 138 138 138 138 138 138 139 139 140 140 141 142 142 143 144 145 145 146 147 148 149 150 150 152 153 154 154 155 156 156 157 158 158 159 160 160 161 161 162 162 163 163 164 164 165 165 165 166 166 167 167 167 167 168 168 168 168 168 168 168 167 167 166 166 165 164 163 162 161 160 158 157 156 155 154 153 152 151 151 151 151 151 152 152 153 153 153 153 153 153 153 152 152 152 151 151 151 150 150 149 149 149 148 148 147 147 148 149 149 149 150 151 151 152 152 153 153 154 155 156 156 157 157 158 159 159 160 161 161 162 162 163 163 164 164 165 166 166 167 168 169 169 170 171 171 171 172 172 171 171 170 169 168 167 166 166 165 164 162 161 160 159 158 156 155 155 154 153 152 151 150 149 148 148 148 148 148 148 148 148 148 148 148 149 149 149 149 150 150 150 150 150 151 151 151 151 151 151 151 150 150 150 150 150 150 150 149 149 149 149 149 149 150 150 151 151 152 153 154 155 156 157 158 159 159 159 159 159 158 158 157 157 156 156 155 156 157 158 158 159 159 160 160 161 161 162 162 162 162 163 162 162 162 162 161 160 160 159 159 157 156 156 155 154 153 152 152 151 150 150 149 148 148 147 147 146 146 145 145 144 144 143 143 142 142 141 141 141 141 140 140 140 139 139 139 139 138 138 138 138 138 137 137 137 137 137 137 136 136 136 136 136 136 135 135 135 134 134 134 133 133 132 132 131 130 130 129 129 128 128 127 127 126 125 124 123 122 121 121 120 119 118 117 117 116 115 114 113 112 111 110 109 108 107 106 105 104 103 103 102 102 102 102 102 102 102 103 103 104 104 105 105 106 106 107 108 108 108 109 109 109 110 110 110 110 110 110 110 110 110 110 110 110 110 110 110 110 109 109 109 109 109 109 109 108 108 108 108 108 107 107 107 107 106 106 106 106 105 105 105 104 104 103 103 103 102 102 101 101 100 100 99 98 97 97 96 96 95 95 94 94 94 93 93 92 92 91 90 90 89 88 87 87 86 85 84 83 82 82 81 80 79 78 78 77 76 76 75 75 74 74 74 74 74 74 74 75 75 75 75 76 76 77 77 77 78 78 79 79 79 80 80 80 81 81 81 82 82 82 82 82 82 81 81 80 79 79 78 77 75 70 69 68 68 66 65 64 64 63 62 61 61 60 60 60 59 59 59 59 59 60 60 60 61 61 62 63 63 64 64 65 67 67 68 68 70 70 70 71 71 71 70 70 69 69 68 67 67 66 65 64 63 62 62 60 59 59 58 57 57 56 56 55 54 54 53 53 52 52 52 52 52 52 52 53 53 54 54 55 55 56 56 58 58 59 60 61 62 62 63 64 65 66 67 67 68 69 70 71 72 73 74 75 75 76 77 78 79 80 81 82 84 85 86 87 89 90 91 92 93 94 95 96 96 97 98 99 100 101 102 103 104 105 106 107 107 108 109 109 108 107 106 106 105 104 103 102 101 101 100 99 98 97 96 95 95 94 93 92 91 90 89 89 88 87 86 85 84 84 83 82 81 80 80 79 78 77 77 76 75 74 74 73 72 71 70 70 69 69 68 68 67 67 66 66 65 65 65 64 64 63 63 63 62 62 62 62 61 61 61 60 59 59 58 58 57 57 56 55 55 54 53 53 52 51 50 49 49 48 47 46 45 44 43 43 42 41 40 39 38 37 36 35 34 33 32 31 30 30 29 29 29 29 30 30 31 31 32 32 34 34 35 35 36 37 37 38 39 39 40 40 41 42 42 43 44 44 44 44 45 45 45 45 45 45 45 45 44 44 44 44 44 44 44 44 44 44 43 43 43 43 43 43 43 44 44 44 44 44 45 45 45 46 46 47 48 48 48 49 49 50 50 51 52 52 53 53 55 55 56 56 57 57 58 58 59 60 60 61 61 62 63 63 64 65 67 68 69 69 70 71 72 73 74 75 76 76 77 78 79 80 80 81 82 83 84 84 85 86 87 88 88 89 89 90 90 91 91 92 92 92 93 93 94 94 95 95 96 96 96 97 97 97 97 98 98 98 98 98 99 99 99 99 99 99 99 99 99 99 99 99 99 99 99 99 99 99 99 99 99 99 99 99 98 98 98 98 98 98 98 98 98 98 98 98 98 98 98 98 98 99 99 99 99 99 99 100 100 100 101 101 101 102 103 103 104 105 105 106 107 107 108 109 110 110 110 111 111 111 111 111 110 110 110 110 109 109 108 108 108 107 107 106 106 106 106 105 105 105 105 105 105 105 105 105 105 105 106 106 106 106 107 107 107 108 108 109 109 110 110 110 111 111 112 112 113 113 114 114 115 115 116 116 117 117 118 119 119 120 120 121 122 122 123 123 124 124 126 126 127 127 128 129 129 131 131 132 132 133 134 134 135 135 136 137 138 138 139 140 140 141 141 141 141 141 140 139 139 138 137 136 135 134 134 133 132 131 130 129 128 127 126 126 125 124 123 123 121 121 120 119 118 118 117 116 115 115 114 114 113 113 112 112 111 111 110 110 109 109 109 108 108 107 107 107 106 106 105 105 104 104 103 102 101 100 100 99 98 96 95 94 94 93 92 91 91 90 89 88 88 87 86 85 85 84 83 83 82 81 81 80 79 78 78 77 77 77 77 77 78 78 79 80 81 82 82 83 84 85 86 87 87 88 89 90 91 92 92 93 94 95 95 96 97 98 98 99 100 100 101 102 103 103 104 105 105 106 107 107 108 109 109 110 111 112 113 114 114 116 117 118 119 120 120 121 122 123 124 125 126 127 128 128 129 130 131 132 133 134 135 136 137 137 139 141 142 143 145 146 147 147 148 149 150 151 152 153 154 155 156 157 157 158 159 160 161 162 163 164 165 166 167 167 168 169 170 171 172 173 174 174 175 176 177 178 179 180 180 181 182 183 184 184 186 187 187 188 189 190 190 191 192 192 193 194 194 195 195 196 196 197 197 197 198 198 198 197 197 196 196 195 195 194 194 193 192 191 191 190 189 187 186 185 185 184 183 182 181 180 180 179 178 178 177 177 176 176 175 174 174 173 173 172 172 172 171 171 171 170 170 169 169 169 169 168 168 168 168 167 167 167 166 166 166 166 166 165 165 165 165 165 164 164 164 164 164 163 163 163 163 163 163 162 162 162 162 162 161 161 161 161 160 160 160 159 159 159 158 158 157 155 155 154 153 152 151 150 149 148 146 145 144 143 142 142 141 140 139 138 137 136 135 134 133 133 130 129 128 127 126 125 124 123 123 122 121 120 120 119 119 118 118 117 117 116 116 115 115 115 114 114 114 113 113 113 113 113 113 113 114 114 114 114 116 116 117 117 118 118 119 119 120 121 121 122 123 123 124 125 125 126 127 128 128 129 131 131 132 133 134 134 135 136 137 138 139 139 140 141 142 143 143 144 145 146 147 148 149 149 150 151 152 153 154 155 156 157 158 159 160 161 162 162 162 162 162 161 161 160 160 159 158 158 157 157 156 156 154 154 153 153 152 151 151 150 149 149 148 147 147 146 146 145 145 144 144 143 143 142 142 141 141 141 140 140 139 139 139 138 138 138 137 137 137 137 136 136 136 136 136 135 135 135 135 135 135 135 135 135 135 135 136 136 136 137 137 137 138 138 138 139 140 140 142 144 144 146 146 147 148 149 150 151 152 153 153 154 155 157 158 159 160 160 161 162 162 163 164 164 165 165 166 166 166 167 167 167 167 168 168 168 168 168 169 169 169 169 169 169 169 169 169 169 169 169 169 169 169 169 169 169 169 169 168 168 168 168 168 168 168 167 167 167 166 166 166 166 165 165 165 164 164 163 163 162 162 161 161 160 160 158 158 157 157 156 155 154 153 152 152 151 150 148 148 147 146 145 144 143 142 141 140 140 139 138 138 137 136 136 135 135 134 134 134 133 133 133 132 132 132 132 131 131 131 131 131 130 130 130 129 129 128 128 128 127 127 127 126 126 126 125 125 124 124 123 123 122 122 121 121 120 120 119 119 118 117 117 116 116 115 115 114 114 113 112 112 111 111 111 110 110 109 109 109 109 108 108 108 108 108 108 108 108 108 108 108 108 108 109 109 109 109 110 110 111 111 111 112 112 113 113 114 115 116 117 117 118 119 119 120 121 122 123 124 125 126 128 129 129 130 131 133 133 135 137 138 138 139 140 141 142 143 143 144 145 146 147 148 148 149 150 151 152 152 153 153 154 155 155 155 156 156 156 157 157 157 157 157 157 157 157 158 158 158 158 158 158 158 158 158 158 158 158 159 159 159 159 159 159 159 159 160 160 160 161 161 161 161 162 163 163 164 164 165 165 165 166 166 167 167 167 168 168 168 168 168 169 168 168 167 167 166 166 165 165 164 164 163 163 163 162 162 161 161 161 160 160 160 159 158 158 157 156 155 155 154 153 152 151 150 150 149 148 148 147 146 145 144 144 143 142 141 140 139 138 137 136 136 135 134 134 133 132 132 132 131 131 131 130 130 130 130 129 129 128 128 128 127 127 126 125 125 124 124 123 123 122 122 122 121 121 120 120 120 120 120 120 120 120 120 120 120 120 120 120 121 121 122 122 123 123 124 125 126 126 127 128 129 129 130 131 132 133 134 134 135 136 137 137 138 138 139 139 140 140 139 139 139 138 138 137 137 137 137 138 138 139 140 140 141 141 142 142 143 143 144 145 145 146 146 147 147 148 148 149 150 150 151 151 152 153 153 155 155 156 156 156 157 157 158 158 159 159 160 160 160 161 161 161 161 161 161 161 160 159 158 158 157 155 154 153 152 151 150 150 149 148 147 146 145 144 144 143 142 141 140 139 138 138 137 136 136 136 136 136 137 137 138 139 139 140 141 142 143 143 144 145 146 147 149 149 150 151 152 153 154 155 156 157 158 159 160 161 162 163 164 164 165 166 167 168 169 171 172 173 175 176 177 178 179 181 182 183 184 185 186 186 187 188 189 190 191 192 193 194 195 196 198 199 199 200 201 202 203 204 205 207 208 209 210 211 212 213 213 214 215 216 217 218 219 220 221 222 223 224 225 225 226 227 228 229 230 231 232 233 234 234 235 236 237 238 238 239 240 240 241 241 242 242 243 243 243 243 243 243 243 242 242 242 241 241 241 240 240 239 239 239 238 238 237 237 236 236 235 235 234 234 233 233 232 232 231 231 230 230 229 229 228 228 227 227 226 226 225 225 224 224 223 223 222 221 221 220 220 219 219 218 217 217 216 216 215 215 214 213 213 212 211 210 210 209 209 208 208 207 207 206 206 205 204 203 202 202 201 201 200 200 199 199 199 198 198 197 197 196
10 9 8 7 6 5 4 3 2 1 0 0 0 1 2 3 4 5 6 7 8 9 10 11 12 13 13 14 15 16 17 18 19 20 21 22 22 23 24 25 26 27 28 28 29 30 31 32 32 33 34 35 35 36 37 38 39 39 40 41 42 42 43 44 45 45 47 48 48 49 50 51 51 52 53 54 54 55 56 57 58 58 59 60 61 61 62 63 65 65 66 67 68 68 69 70 71 72 73 73 74 75 77 77 78 79 80 81 82 82 83 84 85 86 87 87 88 89 90 91 92 93 93 94 95 96 98 99 99 100 101 102 103 104 105 106 107 108 108 109 111 112 113 114 115 116 117 118 119 119 121 122 123 124 125 126 127 128 128 129 130 130 131 131 132 132 132 133 133 133 133 133 134 134 134 134 134 134 134 134 134 134 134 134 134 134 134 134 134 134 134 133 133 133 133 133 133 133 133 133 133 133 132 132 132 132 132 132 132 131 131 131 131 131 131 131 131 131 131 130 130 130 130 130 130 130 130 130 130 130 130 130 130 130 130 130 130 130 130 130 130 130 130 130 130 130 131 131 131 131 131 132 132 132 133 133 134 135 135 135 136 136 137 137 137 138 138 138 139 139 139 140 140 140 140 141 141 141 142 142 142 143 143 143 144 144 144 145 145 145 146 146 146 146 147 147 147 147 148 148 148 148 149 149 149 149 149 149 149 149 149 149 148 148 148 148 148 147 147 146 146 145 145 144 144 143 143 141 141 140 140 139 139 138 137 137 136 136 135 135 134 134 133 132 132 132 132 131 131 131 130 130 130 130 130 130 130 129 129 129 130 130 130 130 130 131 131 131 133 134 134 135 136 137 138 139 139 140 142 143 144 145 147 148 149 150 151 152 153 154 155 155 156 157 159 160 161 162 163 164 165 165 166 167 168 170 170 171 172 172 172 172 172 172 172 172 172 171 171 171 171 170 170 170 170 169 169 169 168 168 168 167 167 166 166 164 163 163 161 161 160 159 158 157 156 155 155 154 152 152 151 150 148 147 146 145 145 144 143 142 141 141 140 139 138 137 137 136 135 134 133 132 132 131 130 129 128 127 126 125 124 123 122 121 120 119 119 118 116 115 114 113 112 111 111 110 109 108 107 106 106 105 104 103 103 102 101 100 100 99 99 98 98 97 97 96 96 96 95 95 95 95 95 96 96 96 97 97 98 98 99 99 100 100 101 101 102 103 103 104 104 106 106 107 108 108 109 109 110 110 110 110 110 110 110 110 109 109 109 108 108 107 107 106 106 105 104 104 103 103 102 101 100 99 99 98 98 97 97 95 95 94 94 95 95 95 95 95 96 96 96 96 97 97 97 97 97 97 97 97 97 97 97 97 97 96 96 96 95 95 95 95 94 94 94 94 94 94 94 94 94 94 95 95 95 95 95 95 95 95 94 94 93 93 92 91 91 90 89 88 88 87 87 86 86 85 85 84 84 83 83 82 82 81 81 80 80 80 80 79 79 79 79 79 79 79 79 79 79 80 80 81 81 82 83 83 84 84 85 85 86 86 86 86 86 86 85 85 84 84 83 83 82 82 81 81 80 80 79 79 78 78 77 77 76 76 76 76 76 76 75 75 76 76 76 76 76 77 77 78 78 79 79 80 81 82 83 85 86 87 87 88 89 90 92 94 95 96 97 98 98 99 100 101 102 103 104 105 106 108 109 110 111 112 113 114 115 116 116 117 118 119 120 121 122 122 123 124 125 125 124 123 122 122 121 120 119 118 116 115 115 114 113 112 111 110 109 108 108 107 106 105 104 104 103 102 102 101 101 102 102 103 103 104 105 106 106 107 108 108 108 108 108 107 106 105 104 104 103 104 106 106 106 105 104 104 103 102 102 101 100 100 100 101 102 102 103 103 103 103 102 102 101 100 100 99 98 97 97 96 96 96 96 96 97 97 98 99 101 102 103 104 105 105 106 107 108 109 110 110 111 111 111 110 110 110 110 110 110 110 110 110 110 110 110 110 109 109 109 109 108 108 107 106 105 105 104 103 102 102 100 100 99 99 98 98 97 97 97 97 97 97 97 97 98 98 99 99 100 100 101 102 102 103 103 104 105 105 106 107 108 108 109 109 110 110 110 111 111 112 112 112 112 113 113 113 113 114 114 114 115 115 115 116 116 116 117 117 118 118 119 120 120 121 122 122 123 123 124 124 125 125 125 126 126 127 127 127 128 128 129 129 129 130 130 131 131 131 132 132 133 133 133 134 134 135 135 136 136 136 137 137 138 138 139 139 140 140 142 142 143 143 144 144 145 146 146 147 148 148 148 149 149 149 149 149 148 148 148 147 146 146 145 144 144 143 142 142 141 140 140 139 139 138 138 137 137 137 137 138 138 138 139 139 140 141 141 142 143 143 144 145 146 147 147 148 149 150 152 152 153 154 155 155 156 157 157 158 158 159 160 160 161 161 162 162 163 163 164 164 165 165 165 166 166 166 167 167 167 167 167 167 167 167 167 167 166 166 165 164 163 162 161 161 160 158 157 155 154 153 152 151 151 150 150 150 151 151 152 152 152 152 152 152 152 152 152 151 151 151 151 150 150 149 149 148 148 148 147 147 147 147 148 148 149 149 150 150 151 152 152 153 154 154 155 156 156 157 157 158 158 159 160 160 161 161 162 162 163 164 164 165 166 166 167 168 169 169 170 170 171 171 171 171 170 169 168 168 167 166 165 164 163 161 160 159 159 158 156 155 154 153 152 151 150 149 148 148 147 147 147 147 147 147 147 147 148 148 148 148 148 149 149 149 149 150 150 150 150 150 150 150 150 150 150 150 149 149 149 149 149 149 149 148 148 148 149 149 149 150 151 151 152 153 154 155 156 157 158 158 158 158 158 157 157 156 156 155 155 155 155 156 157 157 158 158 159 159 160 160 161 161 161 162 162 162 161 161 161 160 160 159 158 158 156 156 155 154 153 152 151 151 150 149 149 148 148 147 146 146 145 145 144 144 143 143 143 142 141 141 141 140 140 140 139 139 139 138 138 138 138 137 137 137 137 137 137 136 136 136 136 136 136 135 135 135 135 135 134 134 134 134 133 133 132 132 131 131 130 130 129 128 128 127 127 126 126 125 124 123 123 121 120 120 119 118 117 117 116 115 114 113 112 111 111 110 108 107 106 105 104 103 102 102 101 101 101 101 101 101 101 102 102 103 103 104 104 105 105 106 107 107 108 108 108 108 109 109 109 109 109 109 109 109 109 109 109 109 109 109 109 109 109 109 108 108 108 108 108 108 107 107 107 107 107 106 106 106 106 105 105 105 104 104 104 103 103 103 102 102 101 101 100 100 99 99 98 97 96 96 95 95 94 94 94 93 93 92 92 91 91 91 89 89 88 87 87 86 85 84 83 82 82 81 80 79 78 78 77 76 75 75 74 74 74 73 73 73 73 74 74 74 74 74 75 75 76 76 76 77 77 78 78 78 79 79 79 80 80 80 81 81 81 81 81 81 81 81 80 80 79 78 77 76 74 70 69 68 67 65 64 64 63 62 62 61 60 60 59 59 59 59 59 59 59 59 59 60 60 61 61 62 63 63 64 65 66 67 67 68 69 70 70 70 71 70 70 70 69 68 68 67 66 66 65 64 63 62 61 60 59 59 58 57 57 56 56 55 54 54 53 53 52 52 52 52 52 52 53 53 53 54 54 55 55 56 57 58 59 59 60 61 62 63 63 64 65 66 67 68 69 69 70 71 72 73 74 75 76 77 78 78 79 80 81 82 85 86 87 88 89 90 91 92 93 94 95 96 97 98 99 100 101 101 102 103 104 105 106 107 108 109 109 109 108 108 107 106 105 104 103 103 102 101 100 99 98 97 97 96 95 94 93 92 91 91 90 89 88 87 86 86 85 84 83 82 82 81 80 79 78 78 77 76 75 75 74 73 72 71 71 70 69 69 68 68 67 67 66 66 66 65 65 64 64 64 63 63 63 62 62 62 61 61 61 60 60 59 59 58 57 57 56 56 55 54 53 53 52 51 50 49 49 48 47 46 45 44 44 43 42 41 40 39 38 37 36 35 34 33 32 31 30 30 29 29 29 29 30 30 31 31 32 32 34 34 35 35 36 37 37 38 39 39 40 41 41 42 42 43 44 44 44 45 45 45 45 45 45 45 45 45 45 45 45 44 44 44 44 44 44 44 44 44 44 44 44 44 44 44 44 45 45 45 45 46 46 46 47 48 48 49 49 50 50 51 51 52 53 53 54 54 55 56 56 57 57 58 59 59 60 60 61 61 62 63 63 64 65 65 68 69 69 70 71 72 73 74 75 76 76 77 78 79 80 80 81 82 82 84 84 85 85 87 88 89 89 90 90 91 91 91 92 92 93 93 94 94 94 95 95 96 96 97 97 97 98 98 98 98 99 99 99 99 99 100 100 100 100 100 100 100 100 100 100 100 100 100 100 100 100 100 100 99 99 99 99 99 99 99 99 99 99 99 99 99 99 99 99 99 99 99 99 99 99 99 99 99 100 100 100 100 100 101 101 102 102 103 103 104 104 105 106 106 107 108 108 110 110 111 111 111 111 111 111 111 111 111 110 110 110 109 109 109 108 107 107 107 106 106 106 106 106 105 105 105 105 105 105 105 106 106 106 106 106 107 107 107 107 108 109 109 110 110 110 111 111 112 112 113 113 113 114 114 115 115 116 116 117 117 118 119 120 120 121 121 122 122 123 124 124 125 126 127 127 128 128 129 130 131 131 132 133 133 134 134 135 136 136 138 138 139 139 140 140 141 141 142 142 141 141 140 139 138 137 136 135 135 134 133 132 131 131 129 128 127 127 126 125 124 124 123 121 121 120 119 119 118 117 116 116 115 114 114 113 113 112 112 111 111 110 110 110 109 109 108 108 107 107 107 106 106 105 105 104 104 103 102 101 100 100 99 98 96 95 94 94 93 92 91 90 90 89 88 87 87 86 85 85 84 83 83 82 81 81 80 79 78 78 77 77 77 77 77 78 78 79 80 81 82 82 83 84 85 86 86 87 88 88 90 91 91 92 93 94 94 95 96 96 97 98 99 99 100 101 101 102 103 104 104 105 105 106 107 107 108 109 109 110 112 112 113 114 116 116 117 118 119 120 121 122 123 123 124 125 126 127 128 129 130 131 132 132 133 134 135 136 137 139 141 142 142 144 145 146 147 148 149 150 151 151 152 153 154 155 156 157 158 159 160 161 161 162 163 164 165 166 167 168 169 170 170 171 172 173 174 175 176 177 177 178 179 180 181 181 182 183 184 185 186 187 187 189 189 190 190 191 192 193 193 194 194 195 195 196 196 196 197 197 197 197 197 196 196 195 195 194 194 193 192 191 191 190 189 188 187 186 185 184 183 182 181 181 180 179 178 178 177 177 176 175 175 174 174 173 173 172 172 171 171 171 170 170 170 169 169 169 168 168 168 167 167 167 167 166 166 166 166 165 165 165 165 165 164 164 164 164 164 163 163 163 163 163 162 162 162 162 162 162 161 161 161 161 161 160 160 160 159 159 159 158 158 157 157 156 155 154 153 152 152 150 149 148 147 145 144 143 143 142 141 140 139 138 138 136 135 134 133 133 132 129 128 128 127 125 124 123 123 122 121 120 120 119 119 118 117 117 116 116 115 115 115 114 114 114 113 113 113 113 112 112 113 113 113 113 113 113 114 115 115 116 116 117 117 118 119 119 120 121 121 122 122 123 124 125 125 126 127 128 128 130 131 131 132 133 134 134 135 136 137 138 139 139 140 141 142 143 143 144 145 146 147 148 149 149 150 151 152 153 155 155 156 157 158 159 160 161 161 162 161 161 161 160 159 159 158 158 157 157 156 155 155 154 153 152 152 151 151 150 149 148 148 147 146 146 145 145 144 144 143 143 142 142 142 141 141 140 140 139 139 139 138 138 138 137 137 137 136 136 136 136 136 135 135 135 135 135 134 134 134 134 134 134 134 135 135 135 135 136 136 136 137 137 137 138 138 139 140 141 143 144 145 146 147 148 148 149 150 151 152 153 154 155 157 158 158 159 160 161 161 162 163 163 164 164 165 165 165 166 166 166 167 167 167 167 168 168 168 168 168 168 168 169 169 169 169 169 169 169 169 169 169 169 168 168 168 168 168 168 168 168 168 167 167 167 167 167 167 166 166 166 165 165 165 164 164 163 163 162 162 162 161 160 160 159 158 158 157 156 156 155 153 153 152 151 150 150 148 147 147 146 145 144 142 142 141 140 139 139 138 137 137 136 135 135 134 134 134 133 133 133 132 132 132 132 131 131 131 131 131 130 130 130 129 129 129 128 128 128 127 127 127 126 126 125 125 124 124 123 123 122 122 121 121 120 120 119 119 118 118 117 117 116 116 115 114 114 114 113 112 112 111 111 111 110 110 109 109 109 109 108 108 108 108 108 108 108 108 108 108 108 108 108 109 109 109 110 110 110 111 111 112 112 112 113 114 114 115 116 117 118 118 119 119 120 121 122 124 124 125 127 128 129 130 130 131 133 134 135 137 138 138 139 140 141 142 143 143 144 145 146 147 148 149 149 150 151 152 152 153 154 154 155 155 155 156 156 156 157 157 157 157 157 157 157 157 158 158 158 158 158 158 158 158 158 158 158 158 158 159 159 159 159 159 159 159 160 160 160 160 161 161 161 162 163 163 164 164 164 165 165 166 166 167 167 167 168 168 168 168 168 168 168 168 167 167 166 166 165 165 164 163 163 163 162 162 162 161 161 161 160 160 159 158 158 157 156 156 155 155 153 153 151 151 150 149 149 148 147 146 146 145 144 143 142 141 141 140 139 138 137 136 135 135 134 134 133 132 132 131 131 131 131 130 130 130 129 129 129 128 128 127 127 126 126 125 125 124 124 123 123 122 122 121 121 121 120 120 120 120 120 119 119 119 119 119 119 120 120 120 120 121 121 122 122 123 123 125 125 126 127 127 128 129 130 130 132 133 133 134 135 136 136 137 138 138 139 139 140 139 139 139 138 138 137 137 136 136 137 137 138 139 140 140 141 141 142 142 143 143 144 144 145 145 146 146 147 147 148 149 150 150 151 151 152 153 153 154 155 155 156 156 157 157 158 158 158 159 159 159 160 160 161 161 161 161 160 160 159 159 158 157 156 155 153 152 152 151 150 149 148 147 147 146 145 144 143 142 141 140 140 139 138 137 136 136 135 135 135 136 136 137 137 138 139 140 140 141 142 143 144 145 145 146 148 149 150 151 151 152 153 155 156 157 158 158 159 160 161 162 163 164 165 166 167 167 168 170 171 172 175 176 177 178 179 180 181 182 183 184 185 186 187 188 189 190 190 191 192 193 194 195 197 198 199 200 201 202 203 203 204 206 207 208 209 210 211 212 213 214 215 216 217 218 218 219 220 221 222 223 224 225 226 227 228 229 229 230 231 232 233 234 235 236 236 237 238 239 239 240 240 241 241 242 242 242 242 242 242 242 242 242 241 241 241 240 240 240 239 239 238 238 238 237 237 236 236 235 235 234 234 233 233 232 232 231 231 230 230 229 229 228 228 227 227 226 226 225 225 224 224 223 223 222 222 221 221 220 220 219 218 217 217 216 216 215 215 214 214 213 212 212 211 210 210 209 209 208 208 207 207 206 206 205 204 203 202 202 201 201 200 200 199 199 198 198 197 197 196 196
11 10 9 8 7 6 5 4 3 2 1 0 0 0 1 2 3 4 5 6 7 8 9 10 11 12 13 13 14 15 16 17 18 19 20 21 22 22 23 24 25 26 27 27 28 29 30 31 32 32 33 34 35 35 36 37 38 39 39 40 41 42 42 43 44 45 46 47 48 48 49 50 51 52 52 53 54 55 55 56 57 58 59 59 60 61 62 62 64 65 66 66 67 68 69 70 70 71 72 73 74 75 76 77 78 79 80 80 81 82 83 84 84 85 86 87 88 89 90 90 91 92 93 94 95 96 97 98 99 100 101 102 103 104 105 105 106 107 108 109 111 112 113 114 115 115 116 117 118 119 121 122 123 124 125 126 127 127 128 129 130 130 131 131 132 132 132 132 133 133 133 133 133 133 133 133 133 133 133 133 133 133 133 133 133 133 133 133 133 133 133 133 133 133 133 133 132 132 132 132 132 132 132 132 132 132 131 131 131 131 131 131 131 130 130 130 130 130 130 130 130 130 130 129 129 129 129 129 129 129 129 129 129 129 129 129 129 129 129 129 129 129 129 130 130 130 130 130 130 131 131 131 131 132 132 132 133 134 134 135 135 136 136 136 136 137 137 138 138 138 139 139 139 139 140 140 140 141 141 141 142 142 142 142 143 143 144 144 144 145 145 145 145 146 146 146 146 147 147 147 147 148 148 148 148 148 148 148 148 148 148 148 148 147 147 147 147 146 146 146 145 145 144 143 143 142 142 141 140 139 139 138 138 137 136 136 135 135 134 134 133 133 132 132 131 131 131 130 130 130 130 129 129 129 129 129 129 129 129 129 129 129 129 129 129 130 130 131 132 133 134 134 135 136 137 138 139 140 141 142 143 144 147 148 148 149 150 151 152 153 154 155 155 156 158 159 160 161 162 163 164 165 166 167 167 169 170 170 171 171 171 171 171 171 171 171 171 171 170 170 170 170 169 169 169 169 168 168 168 167 167 166 166 165 165 164 163 162 161 160 159 158 158 156 155 155 154 153 152 151 150 149 147 146 145 145 144 143 142 141 141 140 139 138 137 137 136 135 134 133 133 132 131 130 129 128 128 127 125 124 123 122 122 121 120 119 118 117 115 114 113 113 112 111 110 109 108 107 107 106 105 104 103 103 102 101 101 100 99 99 98 97 97 96 96 96 95 95 95 95 95 95 95 95 95 96 96 97 97 97 98 99 99 100 100 101 101 102 103 103 104 105 106 106 107 107 108 108 109 109 110 110 110 110 109 109 109 108 108 108 107 107 106 106 105 105 104 103 103 102 101 100 99 99 98 98 97 97 96 95 94 94 94 94 94 94 95 95 95 95 96 96 96 96 96 96 97 97 97 97 97 97 96 96 96 96 95 95 95 94 94 94 94 93 93 93 93 93 93 93 93 94 94 94 94 95 95 95 95 94 94 93 93 92 91 91 90 89 88 88 87 86 86 85 85 84 84 83 83 83 82 81 81 80 80 80 79 79 79 79 78 78 78 78 78 78 78 78 78 79 79 80 80 82 82 83 83 84 84 85 85 85 85 85 85 85 85 84 84 83 83 82 82 81 81 80 80 79 78 78 77 77 77 76 76 76 75 75 75 75 75 75 75 75 75 76 76 76 77 77 78 78 79 80 80 82 83 84 85 86 87 88 89 90 92 93 94 95 96 97 98 99 100 101 102 103 103 104 105 107 109 110 111 111 112 113 114 115 116 117 118 118 119 120 121 122 123 123 124 124 123 123 122 121 120 119 118 117 116 115 114 113 112 111 111 110 109 108 107 106 105 105 104 103 102 102 101 101 101 101 101 102 103 104 104 105 106 106 107 108 108 108 107 106 105 105 104 103 103 104 105 105 105 104 104 103 102 102 101 100 100 99 100 100 101 102 102 103 103 102 102 101 101 100 99 98 98 97 96 96 96 96 96 96 96 97 98 99 100 101 102 103 104 105 106 107 108 109 109 110 110 110 110 110 110 109 109 109 109 109 109 109 109 109 109 109 109 109 109 108 108 107 107 106 105 104 103 103 102 101 100 100 99 99 98 97 97 97 97 97 97 97 97 97 98 98 99 99 100 100 101 101 102 102 103 104 104 105 106 107 108 108 109 109 110 110 110 111 111 111 112 112 112 112 113 113 113 114 114 114 114 115 115 116 116 116 117 117 118 118 119 120 120 121 122 122 123 123 124 124 124 125 125 126 126 127 127 127 128 128 128 129 129 130 130 130 131 131 132 132 132 133 133 134 134 134 135 135 136 136 137 137 138 138 138 139 139 140 141 142 142 143 143 144 144 145 146 146 147 148 148 148 148 148 148 148 148 148 147 147 146 145 145 144 143 143 142 141 141 140 139 139 138 138 137 137 137 137 137 137 138 138 138 139 140 140 141 142 142 143 144 144 145 146 147 148 149 150 151 152 153 153 154 155 156 156 157 157 158 159 159 160 160 161 161 162 162 163 163 164 164 164 165 165 165 166 166 166 166 167 167 167 167 167 167 166 166 165 164 164 163 162 161 160 159 157 156 154 154 153 152 151 150 150 149 150 150 151 151 151 152 152 152 152 152 151 151 151 151 150 150 150 149 148 148 148 147 147 147 146 146 146 147 148 148 149 149 150 150 151 151 152 153 154 154 155 155 156 157 157 158 158 159 160 160 161 161 162 162 163 164 164 165 166 167 167 168 169 169 170 170 170 170 170 169 169 168 167 166 165 164 163 162 161 160 159 158 157 155 154 153 152 151 150 150 149 148 147 147 146 146 146 146 146 146 147 147 147 147 148 148 148 148 148 149 149 149 149 149 149 149 149 149 149 149 149 149 148 148 148 148 148 148 148 148 148 148 148 149 149 150 151 152 153 153 154 155 156 157 158 158 157 157 156 156 155 155 154 154 154 154 155 156 157 157 158 158 159 159 160 160 160 161 161 161 161 161 160 160 159 159 158 158 157 155 155 154 153 152 151 151 150 149 149 148 147 147 146 146 145 144 144 143 143 143 142 142 141 140 140 140 139 139 139 138 138 138 138 137 137 137 137 136 136 136 136 136 135 135 135 135 135 135 134 134 134 134 134 133 133 133 133 132 132 131 131 130 130 129 129 128 128 127 127 126 125 125 124 124 122 122 120 120 119 118 117 117 116 115 114 113 112 111 111 110 109 107 106 105 104 103 102 102 101 100 100 100 100 100 100 101 101 101 102 102 103 103 104 104 105 106 106 107 107 107 108 108 108 108 108 108 108 108 108 108 108 108 108 108 108 108 108 108 108 108 107 107 107 107 107 107 106 106 106 106 106 105 105 105 105 104 104 104 103 103 103 102 102 101 101 101 100 100 99 99 98 98 97 96 95 95 94 94 93 93 92 92 92 91 91 90 90 89 88 87 87 86 85 84 83 83 82 81 80 79 78 78 77 76 75 75 74 74 73 73 73 73 73 73 73 73 73 74 74 74 75 75 75 76 76 77 77 77 78 78 78 79 79 79 80 80 80 81 81 81 81 81 80 80 79 78 77 76 75 74 69 68 67 66 65 64 63 62 62 61 60 60 59 59 58 58 58 58 58 58 59 59 59 60 60 61 62 62 63 64 64 66 67 67 68 69 69 70 70 70 70 70 69 69 68 68 67 66 65 65 64 63 62 61 60 59 58 58 57 57 56 55 55 54 54 53 53 52 52 52 52 52 52 53 53 53 54 54 55 56 56 57 58 59 60 61 61 62 63 64 65 65 66 67 68 69 70 71 72 73 73 74 75 76 77 78 79 80 81 82 82 85 86 87 88 90 91 92 93 94 94 95 96 97 98 99 100 101 102 103 104 105 105 106 107 108 109 110 109 109 108 107 106 106 105 104 103 102 101 100 100 99 98 97 96 95 94 94 93 92 91 90 89 89 88 87 86 85 84 84 83 82 81 80 80 79 78 77 77 76 75 74 74 72 72 71 70 70 69 69 68 68 67 67 66 66 66 65 65 64 64 64 63 63 63 62 62 62 61 61 61 60 59 59 58 58 57 56 56 55 54 54 53 52 51 50 50 49 48 47 46 45 44 44 43 42 41 40 39 38 37 36 35 34 33 32 31 30 30 29 29 29 29 30 30 31 32 32 33 34 34 35 36 36 37 38 38 39 40 40 41 41 42 43 43 44 44 45 45 45 45 45 45 45 45 45 45 45 45 45 45 45 45 44 44 44 44 44 44 44 44 44 44 44 44 45 45 45 46 46 46 46 47 47 48 49 49 50 50 51 51 52 52 53 54 54 55 56 57 57 58 58 59 59 60 60 61 62 62 63 64 64 65 66 66 68 69 70 71 72 73 74 75 75 76 77 78 79 80 80 81 82 82 83 84 85 86 86 87 88 89 90 90 91 91 92 92 93 93 93 94 94 95 95 96 96 97 97 97 98 98 98 99 99 99 99 99 100 100 100 100 100 100 101 101 101 101 101 101 101 101 101 100 100 100 100 100 100 100 100 100 100 100 100 100 100 100 100 100 99 99 99 99 99 99 99 99 100 100 100 100 100 100 100 100 100 101 101 101 102 102 103 103 104 104 105 106 106 107 108 108 109 110 111 111 111 112 112 112 112 112 111 111 111 110 110 110 109 109 109 108 107 107 107 106 106 106 106 106 106 106 106 106 106 106 106 106 106 106 107 107 107 107 108 108 109 109 110 110 111 111 111 112 112 113 113 114 114 115 115 116 116 117 117 118 118 119 120 120 121 122 122 123 123 124 124 125 126 127 127 128 129 129 130 131 132 132 133 134 134 135 135 136 137 138 138 139 140 140 141 141 142 142 142 142 141 140 139 138 137 137 136 135 134 133 132 132 131 129 128 128 127 126 125 125 124 123 122 121 120 120 119 118 118 116 116 115 115 114 113 113 112 112 111 111 111 110 110 109 109 108 108 108 107 107 106 106 105 105 105 104 103 102 101 100 100 99 98 96 95 94 93 93 92 91 90 90 89 88 87 87 86 85 85 84 83 82 82 81 80 80 79 78 78 77 77 77 77 77 77 78 79 80 81 81 82 83 84 85 85 86 87 87 88 90 90 91 92 92 93 94 95 95 96 97 98 98 99 100 100 101 102 102 103 104 104 105 106 106 107 108 108 109 110 111 112 113 114 115 116 117 118 119 119 120 121 122 123 124 125 126 127 127 128 129 130 131 132 133 134 135 136 136 138 140 141 142 144 145 146 146 147 148 149 150 151 152 153 154 155 156 156 157 158 159 160 161 162 163 164 165 165 166 167 168 169 170 171 172 173 173 174 175 176 177 178 179 179 180 181 182 182 183 185 185 186 187 188 189 189 190 190 191 192 193 193 194 194 195 195 195 196 196 196 196 196 196 196 195 195 194 193 193 192 192 191 190 189 189 188 186 185 184 183 182 182 181 180 179 178 178 177 177 176 175 175 174 173 173 172 172 172 171 171 170 170 170 169 169 169 168 168 168 167 167 167 167 166 166 166 165 165 165 165 165 164 164 164 164 163 163 163 163 163 163 162 162 162 162 162 161 161 161 161 161 161 160 160 160 160 159 159 159 158 158 158 157 157 156 156 154 153 153 152 151 149 148 148 147 144 143 143 142 141 140 139 139 138 137 135 134 134 133 132 131 129 128 127 126 124 124 123 122 121 120 120 119 118 118 117 117 116 116 115 115 114 114 113 113 113 113 112 112 112 112 112 112 112 112 112 113 113 113 114 115 115 116 116 117 117 118 119 119 120 120 121 122 122 123 124 125 125 126 127 128 129 130 131 131 132 133 134 135 135 136 137 138 139 139 140 141 142 143 144 144 145 146 147 148 149 150 150 151 152 154 155 156 156 157 158 159 160 161 161 161 160 160 159 159 158 158 157 156 156 155 155 154 153 152 152 151 151 150 149 148 148 147 146 146 145 145 144 144 143 143 142 142 141 141 140 140 140 139 139 138 138 138 137 137 137 136 136 136 136 135 135 135 135 135 134 134 134 134 134 134 134 134 134 134 134 134 134 135 135 135 136 136 136 137 137 138 139 139 141 143 143 145 146 146 147 148 149 150 151 152 153 154 154 156 157 158 159 159 160 161 162 162 163 163 164 164 165 165 165 166 166 166 166 167 167 167 167 167 168 168 168 168 168 168 168 168 168 168 168 168 168 168 168 168 168 168 168 168 168 167 167 167 167 167 167 167 166 166 166 165 165 165 165 164 164 163 163 163 162 162 161 161 160 160 159 158 157 157 156 155 155 153 152 152 151 150 149 148 147 146 145 145 144 142 141 141 140 139 138 138 137 137 136 135 135 134 134 134 133 133 132 132 132 132 131 131 131 131 131 130 130 130 129 129 129 128 128 128 127 127 127 126 126 126 125 125 124 124 123 123 122 122 121 121 120 120 119 119 118 118 117 117 116 116 115 114 114 113 113 112 112 111 111 111 110 110 109 109 109 109 108 108 108 108 108 108 108 108 108 108 108 108 108 109 109 109 110 110 110 111 111 112 112 113 113 114 114 115 117 117 118 118 119 120 120 121 122 124 125 125 127 128 129 130 131 131 133 134 135 137 138 139 139 140 141 142 143 144 144 145 146 147 148 149 149 150 151 152 152 153 154 154 155 155 155 156 156 157 157 157 157 157 157 157 157 157 158 158 158 158 158 158 158 158 158 158 158 158 158 158 159 159 159 159 159 159 160 160 160 160 161 161 161 162 162 163 163 164 164 165 165 165 166 166 167 167 167 168 168 168 168 168 168 167 167 167 166 166 165 164 164 163 163 163 162 162 162 161 161 160 160 160 159 158 158 157 156 156 155 154 153 153 151 151 150 149 148 148 147 146 145 145 144 143 142 141 140 139 139 138 137 136 135 134 134 133 132 132 132 131 131 131 130 130 130 129 129 129 129 128 128 127 127 126 126 125 125 124 124 123 123 122 122 121 121 120 120 120 120 119 119 119 119 119 119 119 119 119 120 120 120 120 121 122 122 123 123 125 125 126 127 127 128 129 129 130 132 132 133 134 135 135 136 137 137 138 139 139 139 139 139 139 138 138 137 137 136 136 137 137 138 139 139 140 140 141 141 142 143 143 144 144 145 145 146 146 147 147 148 149 149 150 150 151 151 152 153 154 154 155 155 156 156 157 157 158 158 158 159 159 159 160 160 160 160 160 160 160 159 158 158 157 156 154 153 152 151 150 150 149 148 147 146 145 144 143 143 142 141 140 139 138 138 137 136 135 135 135 135 135 136 136 137 138 138 139 140 141 142 142 143 144 145 146 147 148 149 150 151 152 153 154 155 156 157 158 159 160 161 162 162 163 164 165 166 167 168 170 171 172 174 175 176 177 178 180 181 182 183 183 184 185 186 187 188 189 190 191 192 193 194 195 196 197 198 199 200 201 202 203 204 206 207 208 209 209 210 211 212 213 214 215 216 217 218 219 220 221 222 223 223 224 225 226 227 228 229 230 231 232 232 233 234 235 236 237 237 238 239 239 240 240 241 241 242 242 242 242 242 242 242 241 241 241 240 240 240 239 239 238 238 238 237 237 236 236 235 235 234 234 233 233 233 232 232 231 231 230 230 229 228 228 227 227 227 226 225 225 224 224 223 223 222 222 221 221 220 220 219 219 218 217 217 216 215 215 214 214 213 212 212 211 210 210 209 209 208 208 207 207 206 206 205 205 203 203 202 201 201 200 200 199 199 198 198 198 197 197 196 196
12 11 10 9 8 7 6 5 4 3 2 1 0 0 0 1 2 3 4 5 6 7 8 9 10 11 12 13 14 14 15 16 17 18 19 20 21 22 22 23 24 25 26 27 28 28 29 30 31 32 32 33 34 35 35 36 37 38 39 39 40 41 42 42 43 44 46 46 47 48 49 49 50 51 52 52 53 54 55 56 56 57 58 59 60 60 61 62 64 64 65 66 67 68 68 69 70 71 72 72 73 74 76 77 77 78 79 80 81 82 82 83 84 85 86 87 88 88 89 90 91 92 93 94 94 95 97 98 99 100 101 102 102 103 104 105 106 107 108 109 111 111 112 113 114 115 116 117 118 119 121 122 123 124 125 125 126 127 128 129 129 130 130 131 131 132 132 132 132 132 133 133 133 133 133 133 133 133 133 133 133 133 133 133 133 133 133 133 133 133 133 132 132 132 132 132 132 132 132 132 132 131 131 131 131 131 131 131 130 130 130 130 130 130 130 130 130 129 129 129 129 129 129 129 129 129 129 129 129 129 129 129 128 128 128 128 129 129 129 129 129 129 129 129 129 129 129 130 130 130 130 130 131 131 131 132 132 133 134 134 134 135 135 135 136 136 137 137 137 138 138 138 138 139 139 139 140 140 140 140 141 141 141 142 142 143 143 143 144 144 144 144 145 145 145 145 146 146 146 147 147 147 147 147 147 147 147 147 147 147 147 147 147 147 146 146 146 146 145 145 144 144 143 143 142 142 141 140 139 139 138 138 137 136 136 135 135 134 134 133 132 132 132 131 131 130 130 130 129 129 129 129 128 128 128 128 128 128 128 128 128 128 128 128 129 129 129 130 131 132 133 134 134 135 136 137 138 139 141 141 142 143 146 147 148 148 149 150 151 152 153 154 155 156 157 158 159 160 161 162 163 164 165 166 167 168 169 170 170 170 170 170 170 170 170 170 170 170 170 169 169 169 169 168 168 168 168 167 167 166 166 166 165 165 164 163 162 161 160 159 159 158 157 156 155 154 153 153 151 150 149 149 146 146 145 144 143 142 142 141 140 139 138 138 137 136 135 134 134 133 132 131 130 129 129 128 127 126 124 124 123 122 121 120 119 118 117 116 115 114 113 112 111 110 109 108 108 107 106 105 104 104 103 102 101 101 100 99 99 98 97 97 96 96 95 95 95 94 94 94 94 94 94 94 95 95 95 96 96 97 97 98 98 99 100 100 101 101 102 103 103 104 105 106 106 107 107 108 108 109 109 109 109 109 109 109 108 108 107 107 107 106 106 105 105 104 103 103 102 102 101 99 99 98 98 97 97 96 95 94 94 93 93 94 94 94 94 94 95 95 95 95 95 96 96 96 96 96 96 96 96 96 96 95 95 95 95 94 94 94 93 93 93 93 92 92 92 92 92 92 93 93 93 93 94 94 94 94 94 93 93 92 92 91 91 90 89 88 88 87 86 85 85 85 84 84 83 83 82 82 81 81 80 80 79 79 78 78 78 78 78 78 77 77 77 77 77 78 78 78 79 79 80 81 81 82 83 83 83 84 84 84 85 85 84 84 84 84 83 83 82 82 81 81 80 79 79 78 78 77 77 76 76 76 75 75 75 75 75 74 74 74 75 75 75 75 76 76 76 77 77 78 79 79 80 81 82 84 85 86 87 87 88 89 91 93 94 95 96 97 97 98 99 100 101 102 103 104 105 107 108 109 110 111 112 113 114 115 115 116 117 118 119 120 121 121 122 123 124 124 123 122 121 120 120 119 118 117 115 114 113 113 112 111 110 109 108 107 107 106 105 104 103 103 102 101 101 100 100 100 101 102 102 103 104 104 105 106 107 107 107 107 106 106 105 104 103 103 102 103 104 105 105 104 103 102 102 101 100 100 99 99 99 100 100 101 102 102 102 102 101 101 100 99 99 98 97 96 96 95 95 95 95 95 96 97 97 98 100 101 102 103 104 105 106 106 107 108 109 109 110 110 110 110 109 109 109 109 109 109 109 109 109 109 109 109 109 109 108 108 108 107 106 106 105 104 103 102 102 101 100 99 99 98 97 97 97 97 96 96 96 96 97 97 97 98 98 99 99 100 100 101 102 102 103 103 104 105 106 107 107 108 108 109 109 110 110 110 111 111 111 112 112 112 113 113 113 113 114 114 114 115 115 115 116 116 117 117 118 118 119 120 120 121 122 122 123 123 124 124 124 125 125 126 126 126 127 127 128 128 128 129 129 129 130 130 131 131 131 132 132 133 133 133 134 134 135 135 136 136 136 137 137 138 138 139 139 140 141 142 142 143 143 144 144 145 146 146 147 147 148 148 148 148 148 148 148 147 147 146 145 145 144 144 143 142 142 141 140 140 139 138 138 137 137 137 136 136 137 137 137 138 138 139 139 140 140 141 142 142 143 144 145 146 147 147 148 149 151 152 152 153 154 154 155 156 156 157 158 158 159 159 160 160 161 161 162 162 163 163 163 164 164 165 165 165 165 166 166 166 166 166 166 166 166 166 165 165 164 163 162 161 160 159 158 157 156 154 153 152 151 150 150 149 149 149 150 150 151 151 151 151 151 151 151 151 151 150 150 150 149 149 149 148 148 147 147 146 146 146 145 146 147 147 148 148 149 149 150 150 151 151 153 153 154 154 155 155 156 157 157 158 159 159 160 160 161 161 162 162 163 164 164 165 166 167 167 168 169 169 169 170 170 169 169 168 167 166 165 164 164 163 162 160 159 158 157 156 154 153 153 152 151 150 149 148 147 146 146 146 146 146 146 146 146 146 146 146 147 147 147 147 148 148 148 148 148 149 149 149 149 149 149 148 148 148 148 148 148 147 147 147 147 147 147 147 147 147 148 148 149 150 151 152 153 154 155 155 156 157 157 157 156 156 155 155 154 154 153 153 154 154 155 156 156 157 157 158 158 159 159 160 160 160 160 160 160 159 159 159 158 157 157 156 155 154 153 153 151 150 150 149 148 148 147 146 146 145 145 144 144 143 143 142 142 141 141 140 140 139 139 139 138 138 138 137 137 137 136 136 136 136 136 135 135 135 135 135 134 134 134 134 134 134 133 133 133 133 133 132 132 132 131 131 130 130 129 129 128 128 127 127 126 126 125 125 124 123 123 122 121 120 119 118 117 117 116 115 114 113 112 112 111 110 109 108 106 105 104 103 102 102 101 100 100 99 99 99 99 99 100 100 101 101 102 102 102 103 103 105 105 105 106 106 106 107 107 107 107 107 107 107 108 108 108 108 107 107 107 107 107 107 107 107 107 107 106 106 106 106 106 106 105 105 105 105 105 104 104 104 104 103 103 103 102 102 102 101 101 100 100 99 99 99 98 98 97 96 95 95 94 94 93 93 92 92 91 91 90 90 90 89 88 87 87 86 85 84 84 83 82 81 80 79 79 78 77 76 75 75 74 74 73 73 72 72 72 72 72 72 72 73 73 73 74 74 74 75 75 76 76 76 77 77 77 78 78 79 79 79 79 80 80 80 80 80 80 80 79 78 77 77 76 75 73 68 67 67 66 64 63 63 62 61 60 60 59 59 58 58 58 58 58 58 58 58 58 59 60 60 60 61 62 63 63 64 66 66 67 67 69 69 70 70 70 70 70 69 69 68 67 67 66 65 65 64 63 62 61 60 59 58 58 57 57 56 55 55 54 54 53 53 53 52 52 52 52 52 53 53 54 54 55 55 56 56 57 58 59 60 61 62 62 63 64 65 66 67 68 68 69 70 71 72 73 74 75 76 76 77 78 79 80 81 82 83 86 86 87 88 90 91 92 93 94 95 96 97 98 99 99 100 101 102 103 104 105 106 107 108 108 109 110 110 109 108 108 107 106 105 104 103 103 102 101 100 99 98 97 97 96 95 94 93 92 91 91 90 89 88 87 86 86 85 84 83 82 82 81 80 79 78 78 77 76 76 75 74 73 72 71 71 70 70 69 69 68 68 67 67 66 66 65 65 65 64 64 64 63 63 63 62 62 62 61 61 60 60 59 58 58 57 57 56 55 55 54 53 52 51 51 50 49 48 47 46 45 45 44 43 42 41 40 39 38 37 37 35 34 33 32 31 30 30 29 29 29 30 30 30 31 32 32 33 34 35 35 36 36 37 38 38 39 40 40 41 42 42 43 43 44 45 45 45 45 45 46 46 46 46 46 45 45 45 45 45 45 45 45 45 45 45 45 45 45 45 45 45 45 45 45 46 46 46 46 47 47 47 48 49 49 50 50 51 51 52 52 53 54 55 55 56 57 57 58 58 59 59 60 61 61 62 62 63 64 64 65 66 66 67 69 70 71 72 73 73 74 75 76 77 78 79 80 80 81 82 82 83 84 85 86 86 87 88 89 90 91 91 92 92 92 93 93 94 94 95 95 95 96 96 97 97 98 98 98 99 99 99 100 100 100 100 100 101 101 101 101 101 101 101 101 101 101 101 101 101 101 101 101 101 101 101 101 101 101 101 101 101 100 100 100 100 100 100 100 100 100 100 100 100 100 100 100 100 100 100 100 101 101 101 101 101 102 102 102 103 103 104 104 105 105 106 107 107 108 109 109 110 111 112 112 112 112 112 112 112 112 111 111 111 110 110 110 109 109 108 108 107 107 107 107 106 106 106 106 106 106 106 106 106 106 106 106 107 107 107 107 108 108 109 109 110 110 110 111 111 112 112 113 113 114 114 114 115 115 116 116 117 117 118 119 120 120 121 121 122 122 123 124 124 125 125 126 127 128 128 129 130 130 131 132 133 133 134 134 135 136 136 137 138 139 139 140 140 141 142 142 142 142 142 141 140 139 139 138 137 136 135 134 134 133 132 131 130 129 128 127 126 126 125 124 123 122 121 121 120 119 118 118 117 116 115 115 114 114 113 113 112 112 111 111 110 110 109 109 109 108 108 107 107 106 106 106 105 105 104 103 102 101 100 100 99 98 96 95 94 93 93 92 91 90 90 89 88 87 87 86 85 85 84 83 82 82 81 80 80 79 78 78 77 77 77 77 77 77 78 79 79 81 81 82 83 84 85 85 86 87 87 88 89 90 91 91 92 93 94 94 95 96 97 97 98 99 99 100 101 101 102 103 103 104 105 105 106 107 107 108 109 109 111 112 112 113 115 116 116 117 118 119 120 121 122 123 123 124 125 126 127 128 129 130 131 132 132 133 134 135 136 138 140 141 141 143 144 145 146 147 148 149 150 151 151 152 153 154 155 156 157 158 159 160 161 161 162 163 164 165 166 167 168 169 170 170 171 172 173 174 175 176 176 177 178 179 180 180 181 182 183 184 185 186 186 188 188 189 189 190 190 192 192 193 193 194 194 194 195 195 196 196 196 196 196 195 195 194 193 193 192 192 191 190 190 189 188 187 185 185 184 183 182 181 180 179 179 178 177 177 176 175 175 174 174 173 172 172 171 171 171 170 170 169 169 169 169 168 168 167 167 167 166 166 166 166 165 165 165 165 164 164 164 164 164 163 163 163 163 163 162 162 162 162 162 161 161 161 161 161 161 160 160 160 160 160 159 159 159 159 158 158 158 157 157 156 156 155 154 153 152 151 150 149 148 147 146 144 143 142 141 140 140 139 138 137 136 135 134 133 132 131 131 128 127 126 125 124 123 122 121 121 120 119 118 118 117 117 116 115 115 114 114 114 113 113 113 112 112 112 111 111 111 111 111 111 111 112 112 112 112 114 114 115 115 116 116 117 117 118 118 119 120 120 121 122 123 123 124 125 125 126 127 128 129 130 131 131 132 133 134 135 136 136 137 138 139 140 140 141 142 143 144 145 145 146 147 148 149 150 151 151 153 154 155 156 157 157 158 159 160 160 160 160 159 159 158 157 157 156 156 155 154 154 153 152 152 151 150 150 149 149 148 147 146 145 145 144 144 143 143 142 142 142 141 141 140 140 139 139 139 138 138 137 137 137 136 136 136 136 135 135 135 135 134 134 134 134 134 134 133 133 133 133 133 133 133 133 134 134 134 135 135 135 136 136 136 137 137 138 139 140 142 143 144 145 146 147 148 148 149 150 151 152 153 154 156 157 158 158 159 160 160 161 162 162 163 164 164 164 165 165 165 166 166 166 166 166 167 167 167 167 167 167 168 168 168 168 168 168 168 168 168 168 168 168 168 168 168 167 167 167 167 167 167 167 167 166 166 166 166 165 165 165 165 164 164 164 163 163 162 162 161 161 160 160 159 159 158 157 156 156 155 154 153 152 152 151 150 149 148 147 146 145 144 144 142 141 140 140 139 138 138 137 136 136 135 134 134 134 133 133 132 132 132 132 131 131 131 131 131 130 130 130 130 129 129 129 128 128 128 127 127 127 126 126 125 125 125 124 124 123 123 122 122 121 121 120 120 119 119 118 118 117 117 116 116 115 114 114 113 113 112 112 111 111 111 110 110 109 109 109 109 108 108 108 108 108 108 108 108 108 108 108 108 109 109 109 109 110 110 111 111 111 112 112 113 113 114 114 115 117 117 118 119 119 120 120 121 123 124 125 125 127 128 129 130 131 131 133 134 135 137 138 139 140 140 141 142 143 144 145 145 146 147 148 149 150 150 151 152 152 153 154 154 155 155 156 156 156 157 157 157 157 157 157 157 157 158 158 158 158 158 158 158 158 158 158 158 158 158 158 158 159 159 159 159 159 159 159 160 160 160 160 161 161 161 162 163 163 164 164 164 165 165 166 166 167 167 167 167 168 168 168 168 168 167 167 166 166 165 165 164 164 163 163 162 162 162 161 161 160 160 160 159 159 158 158 157 156 155 155 154 153 152 151 150 150 149 148 148 147 146 145 144 144 143 142 141 140 139 138 137 136 136 135 134 134 133 132 132 131 131 131 130 130 130 130 129 129 129 128 128 128 127 127 126 126 125 124 124 123 123 122 122 122 121 121 120 120 120 119 119 119 119 119 119 119 119 119 119 119 120 120 120 121 121 122 122 123 124 125 126 126 127 128 128 129 130 132 132 133 134 134 135 136 137 137 138 138 139 139 139 139 138 138 138 137 137 136 136 137 137 138 139 139 140 140 141 141 142 142 143 143 144 144 145 145 146 146 147 148 149 149 150 150 151 151 152 153 154 154 155 155 155 156 156 157 157 158 158 158 159 159 160 160 160 160 160 160 159 158 158 157 156 156 154 153 152 151 150 149 148 147 147 146 145 144 143 142 141 141 140 139 138 137 136 136 135 134 134 134 135 135 136 136 137 138 139 139 140 141 142 143 144 144 145 147 148 149 150 150 151 152 154 155 156 157 157 158 159 160 161 162 163 164 165 166 166 167 169 170 171 174 175 176 177 177 179 180 181 182 183 184 185 186 187 188 188 189 190 191 192 193 194 196 197 198 199 200 201 202 202 203 205 206 207 208 209 210 211 212 213 214 215 216 216 217 218 219 220 221 222 223 224 225 226 227 228 228 229 230 231 232 233 234 234 235 236 237 238 238 239 239 240 240 241 241 241 241 241 241 241 241 241 240 240 240 239 239 239 238 238 238 237 237 236 236 235 235 235 234 234 233 233 232 232 231 231 230 230 229 229 228 228 227 227 226 226 225 225 224 224 223 222 222 221 221 220 220 219 219 218 218 217 216 216 215 215 214 214 213 212 212 211 210 209 209 209 208 208 207 207 206 206 205 205 203 203 202 201 201 200 200 199 199 198 198 197 197 197 196 196
13 12 11 10 9 8 7 6 5 4 3 2 1 0 0 0 1 2 3 4 5 6 7 8 9 10 11 12 13 14 14 15 16 17 18 19 20 21 22 22 23 24 25 26 27 27 28 29 30 31 32 32 33 34 35 35 36 37 38 39 39 40 41 42 43 43 45 46 46 47 48 49 50 50 51 52 53 53 54 55 56 57 57 58 59 60 61 61 63 64 65 65 66 67 68 69 70 70 71 72 73 74 75 76 77 78 79 79 80 81 82 83 84 85 85 86 87 88 89 90 91 91 92 93 94 95 97 98 98 99 100 101 102 103 104 105 106 107 108 108 110 111 112 113 114 115 116 117 118 119 120 121 122 123 124 125 126 127 128 128 129 129 130 130 131 131 131 132 132 132 132 132 132 132 133 133 133 133 133 133 133 133 133 132 132 132 132 132 132 132 132 132 132 132 132 131 131 131 131 131 131 131 131 131 131 130 130 130 130 130 130 129 129 129 129 129 129 129 129 129 128 128 128 128 128 128 128 128 128 128 128 128 128 128 128 128 128 128 128 128 128 128 128 128 128 128 129 129 129 129 129 130 130 130 130 131 131 132 133 133 134 134 134 135 135 136 136 136 136 137 137 137 138 138 138 139 139 139 139 140 140 140 141 141 142 142 142 142 143 143 143 144 144 144 144 145 145 145 145 146 146 146 146 146 146 146 146 146 146 146 146 146 146 146 145 145 145 145 144 144 143 143 142 142 141 141 140 139 138 138 137 137 136 135 135 134 134 133 133 132 132 131 131 130 130 129 129 129 129 128 128 128 128 127 127 127 127 127 127 127 127 127 127 128 128 128 129 129 130 131 132 133 134 135 135 136 137 138 140 141 142 142 145 146 147 148 149 149 150 151 152 153 154 155 157 158 158 159 160 161 162 163 164 165 166 167 168 169 169 169 170 170 170 170 169 169 169 169 169 169 168 168 168 168 167 167 167 166 166 166 165 165 164 164 163 162 161 161 159 158 158 157 156 155 154 153 153 152 150 150 149 148 146 145 144 143 142 142 141 140 139 139 138 137 136 135 135 134 133 132 131 130 130 129 128 127 126 125 124 123 122 121 120 119 118 118 117 116 114 113 112 111 110 110 109 108 107 106 105 105 104 103 102 101 101 100 99 99 98 97 97 96 96 95 95 94 94 94 94 93 93 93 94 94 94 94 95 95 96 96 97 97 98 98 99 99 100 101 101 102 103 104 104 105 106 106 107 107 108 108 108 108 108 108 108 108 108 107 107 106 106 106 105 105 104 104 103 102 102 101 100 99 98 98 97 97 96 96 95 94 93 93 93 93 93 93 94 94 94 94 94 95 95 95 95 95 95 95 95 95 95 95 95 95 94 94 94 94 93 93 93 92 92 92 92 92 91 91 92 92 92 92 92 93 93 93 93 93 93 93 92 92 91 90 90 89 88 88 87 86 86 85 84 84 84 83 83 82 82 81 80 80 79 79 78 78 78 77 77 77 77 77 77 77 77 77 77 77 77 77 78 78 79 80 81 81 82 82 83 83 84 84 84 84 84 84 83 83 82 82 81 81 80 80 79 79 78 78 77 77 76 76 75 75 75 75 74 74 74 74 74 74 74 74 74 75 75 75 76 76 77 77 78 79 79 81 82 83 84 85 86 87 88 89 91 92 93 94 95 96 97 98 99 100 101 102 102 103 104 106 108 109 110 111 111 112 113 114 115 116 117 117 118 119 120 121 122 122 123 123 122 122 121 120 119 118 117 116 115 114 113 112 111 110 109 109 108 107 106 105 104 104 103 102 101 101 100 100 100 100 100 101 102 102 103 104 105 105 106 107 107 106 106 105 104 104 103 102 102 102 104 104 104 103 103 102 101 101 100 99 99 98 99 99 100 100 101 102 102 101 101 100 100 99 98 97 97 96 95 95 95 95 95 95 96 96 97 98 100 100 101 102 103 104 105 106 107 108 108 109 109 109 109 109 109 109 108 108 108 108 109 109 109 109 109 108 108 108 108 108 107 107 106 105 104 104 103 102 101 101 100 99 98 98 97 97 97 96 96 96 96 96 96 97 97 98 98 99 99 100 100 101 101 102 103 103 104 105 105 106 107 108 108 109 109 109 110 110 111 111 111 112 112 112 112 113 113 113 114 114 114 115 115 115 116 116 117 117 118 118 119 120 120 121 121 122 123 123 123 124 124 125 125 126 126 126 127 127 127 128 128 129 129 129 130 130 130 131 131 132 132 132 133 133 134 134 135 135 135 136 136 137 137 138 138 139 139 139 141 141 142 142 143 143 144 145 145 146 147 147 147 148 148 148 148 148 147 147 147 146 145 144 144 143 142 142 141 140 140 139 139 138 137 137 137 136 136 136 136 136 137 137 138 138 139 139 140 141 141 142 143 144 144 145 146 147 148 149 150 151 152 153 153 154 155 155 156 157 157 158 158 159 159 160 160 161 161 162 162 163 163 163 164 164 164 165 165 165 165 166 166 166 166 166 165 165 165 164 163 162 162 161 160 159 158 156 155 153 152 152 151 150 149 148 148 149 149 150 150 150 151 151 151 151 150 150 150 150 149 149 149 148 148 147 147 147 146 146 145 145 145 145 146 147 147 148 148 149 149 150 150 151 152 152 153 154 154 155 155 156 157 157 158 158 159 159 160 160 161 162 162 163 164 164 165 166 167 167 168 168 169 169 169 169 168 167 166 166 165 164 163 162 161 159 158 157 156 156 154 153 152 151 150 149 148 147 146 146 145 145 145 145 145 145 145 145 146 146 146 146 146 147 147 147 147 147 148 148 148 148 148 148 148 148 148 147 147 147 147 147 147 146 146 146 146 146 146 147 147 148 148 149 150 151 152 153 154 155 155 156 156 156 155 155 154 154 153 153 152 152 153 153 154 155 156 156 157 157 158 158 158 159 159 159 159 159 159 159 158 158 157 157 156 155 154 153 152 152 150 150 149 148 148 147 146 146 145 144 144 143 143 142 142 141 141 140 140 139 139 138 138 138 137 137 137 136 136 136 136 135 135 135 135 134 134 134 134 134 134 133 133 133 133 133 133 132 132 132 132 131 131 131 130 130 130 129 129 128 127 127 126 126 125 125 124 124 123 123 122 121 120 119 118 117 116 116 115 114 113 112 112 111 110 109 108 107 105 104 103 102 102 101 100 99 99 99 98 98 98 99 99 99 100 100 101 101 102 102 102 104 104 105 105 105 106 106 106 106 106 106 107 107 107 107 107 107 107 107 107 106 106 106 106 106 106 106 106 106 105 105 105 105 105 104 104 104 104 104 103 103 103 103 102 102 102 101 101 100 100 100 99 99 98 98 97 97 96 95 94 94 93 93 92 92 91 91 91 90 90 89 89 88 87 87 86 85 84 84 83 82 81 80 79 79 78 77 76 75 75 74 73 73 72 72 72 72 71 71 71 72 72 72 72 73 73 73 74 74 75 75 75 76 76 77 77 77 78 78 78 79 79 79 79 80 80 80 79 79 78 78 77 76 75 74 72 68 67 66 65 64 63 62 61 61 60 59 59 58 58 57 57 57 57 57 57 58 58 58 59 60 60 61 62 62 63 63 65 66 67 67 68 69 69 70 70 70 69 69 68 68 67 67 66 65 64 64 62 62 61 60 59 58 58 57 57 56 55 55 54 54 53 53 53 52 52 52 52 53 53 53 54 54 55 55 56 57 57 59 60 60 61 62 63 64 64 65 66 67 68 69 70 71 71 72 73 74 75 76 77 78 79 80 81 81 82 83 86 87 88 89 91 92 92 93 94 95 96 97 98 99 100 101 102 103 103 104 105 106 107 108 109 110 110 110 110 109 108 107 106 106 105 104 103 102 101 100 100 99 98 97 96 95 94 94 93 92 91 90 89 88 88 87 86 85 84 84 83 82 81 80 80 79 78 77 77 76 75 74 73 73 72 71 71 70 70 69 68 68 68 67 67 66 66 65 65 65 64 64 64 63 63 63 62 62 62 61 60 60 59 59 58 58 57 56 55 55 54 53 52 52 51 50 49 48 47 46 46 45 44 43 42 41 40 39 38 38 37 35 34 33 32 31 30 30 29 29 30 30 30 30 31 32 32 33 34 35 35 36 37 37 38 39 39 40 41 41 42 43 43 44 45 45 45 46 46 46 46 46 46 46 46 46 46 46 46 45 45 45 45 45 45 45 45 45 45 45 45 45 45 45 46 46 46 47 47 47 48 48 48 50 50 51 51 52 52 53 53 54 55 55 56 56 58 58 59 59 60 60 61 61 62 63 63 64 64 65 66 66 67 68 70 71 72 72 73 74 75 76 77 78 79 79 80 81 82 83 83 84 85 86 87 87 88 89 90 91 91 92 92 93 93 94 94 94 95 95 96 96 96 97 98 98 99 99 99 99 100 100 100 100 101 101 101 101 101 102 102 102 102 102 102 102 102 102 102 102 102 102 102 102 102 102 102 101 101 101 101 101 101 101 101 101 101 101 101 101 101 101 101 101 101 101 101 101 101 101 101 101 101 101 102 102 102 102 103 103 104 104 105 105 106 107 107 108 109 109 110 111 112 112 112 113 113 113 113 112 112 112 112 111 111 110 110 110 109 109 108 108 107 107 107 107 107 106 106 106 106 106 106 106 106 107 107 107 107 107 108 108 108 109 110 110 110 111 111 112 112 112 113 113 114 114 115 115 116 116 117 117 118 118 119 120 120 121 122 122 123 123 124 124 125 126 127 127 128 129 129 130 130 132 132 133 134 134 135 135 136 137 137 138 139 140 140 141 141 142 142 143 143 142 141 141 140 139 138 137 136 136 135 134 133 132 131 130 129 128 127 127 126 125 124 124 122 121 121 120 119 119 118 117 116 116 115 114 114 113 113 112 112 111 111 110 110 110 109 109 108 108 107 107 107 106 106 105 105 104 103 102 101 100 100 99 98 96 95 94 93 93 92 91 90 90 89 88 87 87 86 85 85 84 83 82 82 81 80 80 79 78 77 77 77 76 77 77 77 78 79 79 80 81 82 82 84 84 85 86 86 87 88 89 90 91 91 92 93 93 94 95 96 96 97 98 98 99 100 100 101 102 102 103 104 104 105 106 106 107 108 108 109 110 111 112 113 114 115 116 117 118 119 119 120 121 122 123 124 125 126 127 127 128 129 130 131 132 133 134 135 136 137 139 140 141 143 144 145 146 146 147 148 149 150 151 152 153 154 155 156 156 157 158 159 160 161 162 163 164 165 165 166 167 168 169 170 171 172 172 173 174 175 176 177 178 178 179 180 181 181 182 184 184 185 186 187 188 188 189 189 190 191 191 192 192 193 193 194 194 195 195 195 195 195 195 194 194 193 193 192 192 191 190 190 189 188 187 187 185 184 183 182 181 180 179 179 178 177 177 176 175 175 174 174 173 172 172 171 171 170 170 170 169 169 169 168 168 168 167 167 166 166 166 166 165 165 165 165 164 164 164 164 163 163 163 163 163 162 162 162 162 162 161 161 161 161 161 160 160 160 160 160 160 159 159 159 159 159 158 158 158 157 157 157 156 156 155 155 153 152 151 151 150 148 147 146 146 143 142 141 141 140 139 138 137 137 136 134 133 132 132 131 130 127 126 126 125 123 122 121 121 120 119 118 118 117 117 116 115 115 114 114 113 113 113 112 112 112 111 111 111 111 110 110 111 111 111 111 111 111 112 113 113 114 114 115 115 116 117 117 118 118 119 120 120 121 122 123 123 124 125 125 126 128 129 129 130 131 132 132 133 134 135 136 136 137 138 139 140 141 141 142 143 144 145 146 146 147 148 149 150 151 152 153 154 155 156 157 158 158 159 159 159 159 158 158 157 157 156 155 155 154 154 153 153 151 151 150 150 149 149 148 147 146 146 145 144 144 143 143 142 142 141 141 140 140 139 139 139 138 138 137 137 137 136 136 136 135 135 135 135 134 134 134 134 133 133 133 133 133 133 133 133 133 133 133 133 133 133 133 134 134 134 135 135 136 136 136 137 138 138 140 142 142 144 145 145 146 147 148 149 150 151 152 153 154 155 156 157 158 159 159 160 161 161 162 162 163 163 164 164 164 165 165 165 165 166 166 166 166 166 167 167 167 167 167 167 167 167 167 167 167 167 167 167 167 167 167 167 167 167 167 167 167 167 166 166 166 166 166 166 165 165 165 164 164 164 163 163 162 162 162 161 161 160 160 159 159 157 157 156 155 155 154 153 152 151 151 150 149 147 147 146 145 144 143 142 141 140 139 139 138 137 137 136 136 135 134 134 134 133 133 132 132 132 132 131 131 131 131 131 130 130 130 130 129 129 129 128 128 128 127 127 126 126 126 125 125 124 124 124 123 123 122 122 121 121 120 120 119 119 118 118 117 117 116 116 115 114 114 113 113 112 112 111 111 111 110 110 109 109 109 109 108 108 108 108 108 108 108 108 108 108 108 109 109 109 109 110 110 110 111 111 112 112 112 113 113 114 115 116 117 117 118 119 119 120 121 121 123 124 125 126 127 129 129 130 131 132 133 134 136 137 138 139 140 141 141 142 143 144 145 146 146 147 148 149 150 150 151 152 153 153 154 154 155 155 156 156 156 157 157 157 157 157 157 157 157 158 158 158 158 158 158 158 158 158 158 158 158 158 158 158 158 159 159 159 159 159 159 160 160 160 160 161 161 161 162 163 163 164 164 164 165 165 166 166 166 167 167 167 168 168 168 168 168 167 167 166 166 165 165 164 163 163 163 162 162 162 161 161 160 160 160 159 159 158 157 157 156 155 155 154 153 152 151 150 149 149 148 147 147 146 145 144 143 143 142 141 140 139 138 137 136 135 135 134 133 133 132 132 131 131 131 130 130 130 129 129 129 129 128 128 128 127 127 126 125 125 124 124 123 123 122 122 121 121 121 120 120 120 119 119 119 119 119 119 119 119 119 119 119 119 120 120 121 121 122 122 123 124 125 125 126 127 128 128 129 130 131 132 133 134 134 135 136 136 137 138 138 139 139 139 139 138 138 137 137 137 136 136 137 137 138 139 139 140 140 141 141 142 142 143 143 144 144 145 145 146 146 147 147 148 149 149 150 150 151 152 152 153 154 154 155 155 156 156 157 157 157 158 158 158 159 159 159 160 160 160 159 159 158 157 157 156 155 154 152 151 150 150 149 148 147 146 145 144 144 143 142 141 140 139 138 138 137 136 135 135 134 134 134 134 135 135 136 137 137 138 139 140 141 141 142 143 144 145 147 147 148 149 150 151 152 153 154 155 156 157 158 159 160 161 161 162 163 164 165 166 167 169 170 171 173 174 175 176 177 179 180 181 182 182 183 184 185 186 187 188 189 190 191 192 193 194 195 196 197 198 199 200 201 202 203 205 206 207 208 208 209 210 211 212 213 214 215 216 217 218 219 220 221 222 222 223 224 225 226 227 228 229 230 231 231 232 233 234 235 236 236 237 238 238 239 239 240 240 241 241 241 241 241 241 241 240 240 240 239 239 239 238 238 238 237 237 236 236 235 235 235 234 234 233 233 232 232 231 231 230 230 229 229 228 228 227 227 226 226 225 225 224 224 223 223 222 222 221 221 220 220 219 219 218 217 216 216 215 215 214 214 213 213 212 211 211 210 209 209 208 208 207 207 206 206 205 205 204 203 202 201 201 201 200 200 199 199 198 198 197 197 196 196 195
14 13 12 11 10 9 8 7 6 5 4 3 2 1 0 0 0 1 2 3 4 5 6 7 8 9 10 11 12 13 14 14 15 16 17 18 19 20 21 22 22 23 24 25 26 27 27 28 29 30 31 32 32 33 34 35 36 36 37 38 39 39 40 41 42 43 44 45 46 46 47 48 49 50 50 51 52 53 54 54 55 56 57 58 58 59 60 61 62 63 64 65 66 67 67 68 69 70 71 72 72 73 75 76 77 77 78 79 80 81 82 82 83 84 85 86 87 88 88 89 90 91 92 93 94 95 96 97 98 99 100 101 102 103 104 104 105 106 107 108 110 111 112 113 114 115 115 116 117 118 120 121 122 123 124 125 126 126 127 128 129 129 130 130 130 131 131 131 131 132 132 132 132 132 132 132 132 132 132 132 132 132 132 132 132 132 132 132 132 132 132 131 131 131 131 131 131 131 131 131 130 130 130 130 130 130 130 130 129 129 129 129 129 129 128 128 128 128 128 128 128 128 128 128 127 127 127 127 127 127 127 127 127 127 127 127 127 127 127 127 127 127 127 128 128 128 128 128 128 128 129 129 129 129 130 130 131 132 132 133 133 133 134 134 134 135 135 135 136 136 136 137 137 137 137 138 138 138 139 139 139 140 140 140 141 141 141 142 142 142 143 143 143 143 144 144 144 144 145 145 145 145 145 145 145 146 146 146 146 145 145 145 145 145 145 144 144 144 143 143 143 142 141 141 140 140 139 138 137 137 136 136 135 134 134 133 133 132 132 132 131 130 130 129 129 129 128 128 128 127 127 127 127 127 127 126 126 126 126 126 126 126 127 127 127 127 128 128 130 130 131 132 133 134 135 136 136 137 139 140 141 142 144 145 146 147 148 149 150 150 151 152 153 154 156 157 158 159 160 160 161 162 163 164 165 167 167 168 169 169 169 169 169 169 169 169 169 168 168 168 168 167 167 167 167 166 166 166 165 165 165 164 164 163 163 162 160 160 159 158 157 156 156 154 153 153 152 151 150 149 148 147 145 144 143 143 142 141 140 139 139 138 137 136 135 135 134 133 132 131 131 130 129 128 127 126 126 125 123 122 121 120 120 119 118 117 116 115 113 112 112 111 110 109 108 107 106 105 105 104 103 102 101 101 100 99 99 98 97 97 96 96 95 95 94 94 93 93 93 93 93 93 93 93 93 94 94 95 95 96 96 97 97 98 98 99 99 100 101 101 102 103 104 104 105 105 106 106 107 107 108 108 108 108 107 107 107 107 106 106 105 105 104 104 103 103 102 101 101 100 99 98 98 97 97 96 96 95 94 93 93 92 92 92 93 93 93 93 93 94 94 94 94 94 94 95 95 95 95 95 95 95 94 94 94 93 93 93 93 92 92 92 91 91 91 91 91 91 91 91 91 91 92 92 92 92 92 92 92 92 91 91 90 90 89 88 88 87 86 86 85 84 84 83 83 82 82 81 81 80 80 79 78 78 78 77 77 77 76 76 76 76 76 76 76 76 76 76 76 77 77 78 78 79 80 81 81 82 82 82 83 83 83 83 83 83 83 82 82 81 81 80 80 79 79 78 78 77 77 76 76 75 75 75 74 74 74 74 73 73 73 73 74 74 74 74 75 75 75 76 76 77 78 78 79 81 81 83 84 85 86 87 88 88 90 92 93 94 95 96 97 98 98 99 100 101 102 103 104 106 107 108 109 110 111 112 113 114 114 115 116 117 118 119 119 120 121 122 123 122 122 121 120 119 119 118 117 116 114 113 112 112 111 110 109 108 107 106 106 105 104 103 102 102 101 100 100 99 99 99 100 101 101 102 103 103 104 105 105 106 106 106 105 104 104 103 102 101 101 102 103 104 103 103 102 101 101 100 99 99 98 98 98 99 99 100 101 101 101 101 100 100 99 98 98 97 96 96 95 95 94 94 94 95 95 96 97 97 99 100 101 102 103 104 105 106 106 107 108 108 109 109 109 109 108 108 108 108 108 108 108 108 108 108 108 108 108 108 108 107 107 106 106 105 104 103 102 102 101 101 99 99 98 98 97 97 96 96 96 96 96 96 96 97 97 97 98 98 99 99 100 100 101 102 102 103 104 104 105 106 107 107 108 108 109 109 110 110 111 111 111 111 112 112 112 113 113 113 113 114 114 114 115 115 116 116 117 117 118 118 119 120 120 121 121 122 122 123 123 124 124 125 125 125 126 126 127 127 127 128 128 128 129 129 130 130 130 131 131 132 132 132 133 133 133 134 134 135 135 136 136 136 137 137 138 138 139 139 141 141 142 142 143 143 144 145 145 146 146 147 147 147 147 147 147 147 147 147 146 146 145 144 143 143 142 141 141 140 139 139 138 138 137 137 136 136 136 136 136 136 136 137 137 138 138 139 140 140 141 142 142 143 144 145 146 146 147 148 150 151 151 152 153 153 154 155 155 156 157 157 158 158 159 159 160 160 161 161 162 162 162 163 163 164 164 164 164 165 165 165 165 165 165 165 165 165 164 164 163 162 161 160 159 158 157 155 155 153 152 151 150 149 148 148 148 148 149 149 149 150 150 150 150 150 150 150 149 149 149 149 148 148 148 147 146 146 146 145 145 144 144 145 145 146 146 147 147 148 149 149 150 150 151 152 152 153 154 154 155 155 156 156 157 158 158 159 159 160 160 161 162 162 163 164 165 165 166 167 167 168 168 168 168 168 167 167 166 165 164 163 162 161 160 159 158 157 156 155 153 152 151 150 149 148 148 147 146 145 145 144 144 144 144 144 144 145 145 145 145 145 146 146 146 146 147 147 147 147 147 147 147 147 147 147 147 147 146 146 146 146 146 146 146 145 145 145 145 146 146 147 147 148 149 150 151 152 153 154 155 155 155 155 155 154 154 153 153 152 152 151 152 153 154 154 155 155 156 156 157 157 158 158 158 158 158 158 158 158 157 157 156 156 155 154 153 152 152 151 149 149 148 147 147 146 145 145 144 144 143 142 142 141 141 140 140 139 139 138 138 137 137 137 136 136 136 136 135 135 135 134 134 134 134 134 133 133 133 133 133 132 132 132 132 132 132 132 131 131 131 131 130 130 130 129 129 128 128 127 127 126 126 125 124 124 123 123 122 122 121 120 119 118 117 116 116 115 114 113 112 112 111 110 109 108 107 106 104 104 103 102 101 100 99 98 98 98 98 98 98 98 98 98 99 100 100 100 101 101 102 103 103 104 104 104 105 105 105 105 106 106 106 106 106 106 106 106 106 106 106 106 106 105 105 105 105 105 105 105 105 104 104 104 104 104 104 103 103 103 103 102 102 102 101 101 101 100 100 100 99 99 99 98 98 97 97 96 96 95 94 93 93 92 92 91 91 90 90 90 89 89 88 88 87 86 85 85 84 83 82 81 80 80 79 78 77 76 76 75 74 73 73 72 72 71 71 71 71 71 71 71 71 71 72 72 72 73 73 74 74 74 75 75 76 76 76 77 77 77 78 78 78 78 79 79 79 79 79 78 78 77 76 75 75 74 72 67 66 65 65 63 62 61 61 60 59 59 58 58 57 57 57 57 57 57 57 57 58 58 59 59 60 61 61 62 63 63 65 66 66 67 68 69 69 69 70 69 69 69 68 68 67 66 66 65 64 64 62 62 61 60 59 58 58 57 57 56 55 55 54 54 53 53 53 53 53 53 53 53 53 54 54 55 55 56 56 57 58 59 60 61 62 62 63 64 65 66 67 67 68 69 70 71 72 73 74 75 75 76 77 78 79 80 81 82 83 84 86 87 88 89 91 92 93 94 95 96 97 97 98 99 100 101 102 103 104 105 106 107 108 108 109 110 111 111 110 109 108 108 107 106 105 104 103 103 102 101 100 99 98 97 97 96 95 94 93 92 91 91 90 89 88 87 87 86 85 84 83 82 82 81 80 79 79 78 77 76 76 75 74 73 72 72 71 70 70 69 69 68 68 68 67 67 66 66 65 65 65 64 64 64 63 63 63 62 62 61 61 60 60 59 58 58 57 56 56 55 54 53 53 52 51 50 49 48 48 47 46 45 44 43 42 41 40 40 39 38 37 35 34 33 32 31 30 30 30 30 30 30 30 31 32 32 33 33 34 35 36 36 37 38 38 39 40 40 41 42 42 43 43 44 45 45 46 46 46 46 46 46 46 46 46 46 46 46 46 46 46 46 46 46 46 45 45 45 45 46 46 46 46 46 46 47 47 47 48 48 48 49 49 50 51 51 52 52 53 53 54 54 56 56 57 57 58 59 59 60 61 61 62 62 63 63 64 65 65 66 67 67 68 69 71 72 72 73 74 75 76 77 78 79 79 80 81 82 83 83 84 85 85 87 87 88 88 90 91 92 92 93 93 93 94 94 95 95 96 96 96 97 97 98 98 99 99 100 100 100 100 101 101 101 101 102 102 102 102 102 102 103 103 103 103 103 103 103 103 103 103 102 102 102 102 102 102 102 102 102 102 102 102 102 102 102 101 101 101 101 101 101 101 101 101 101 101 101 101 101 102 102 102 102 102 102 103 103 103 104 104 105 105 106 106 107 108 108 109 110 110 111 112 112 113 113 113 113 113 113 113 112 112 112 111 111 110 110 110 109 109 108 108 108 107 107 107 107 107 107 106 106 107 107 107 107 107 107 107 108 108 108 109 109 110 110 111 111 111 112 112 113 113 114 114 115 115 116 116 117 117 118 118 119 119 120 121 121 122 123 123 124 124 125 125 126 127 128 128 129 130 130 131 132 133 133 134 135 135 136 136 137 138 139 139 140 141 141 142 142 143 143 143 143 142 141 140 139 138 138 137 136 135 134 133 133 132 130 129 129 128 127 126 125 125 124 122 122 121 120 120 119 118 117 116 116 115 115 114 114 113 112 112 112 111 111 110 110 109 109 108 108 108 107 107 106 106 105 105 104 103 102 101 100 100 99 98 96 95 94 93 93 92 91 90 90 89 88 87 87 86 85 85 84 83 82 82 81 80 80 79 78 77 77 77 76 76 77 77 78 79 79 80 81 82 82 83 84 85 85 86 87 88 89 90 90 91 92 92 93 94 95 95 96 97 97 98 99 100 100 101 102 102 103 103 104 105 105 106 107 107 108 109 110 111 112 112 114 115 116 116 117 118 119 120 121 122 123 123 124 125 126 127 128 129 130 131 132 132 133 134 135 137 139 140 141 142 143 144 145 146 147 148 149 150 151 151 152 153 154 155 156 157 158 159 160 160 161 162 163 164 165 166 167 168 169 169 170 171 172 173 174 175 175 176 177 178 179 179 180 181 182 183 184 184 185 186 187 188 188 189 189 190 191 191 192 192 193 193 194 194 194 195 195 195 194 194 193 193 192 192 191 190 190 189 188 188 187 186 184 183 182 181 181 180 179 178 177 177 176 175 175 174 174 173 173 172 171 171 170 170 169 169 169 168 168 168 167 167 166 166 166 166 165 165 165 164 164 164 164 163 163 163 163 163 162 162 162 162 162 161 161 161 161 161 160 160 160 160 160 160 159 159 159 159 159 159 158 158 158 157 157 157 156 156 156 155 155 154 153 152 151 150 149 148 147 146 145 143 142 141 140 139 138 138 137 136 135 133 133 132 131 130 129 127 126 125 124 122 122 121 120 119 119 118 117 116 116 115 115 114 114 113 113 112 112 112 111 111 111 110 110 110 110 110 110 110 110 110 111 111 111 112 113 113 114 114 115 115 116 117 117 118 118 119 120 121 121 122 123 123 124 125 126 127 128 129 129 130 131 132 133 133 134 135 136 137 137 138 139 140 141 141 142 143 144 145 146 147 147 148 149 150 152 153 153 154 155 156 157 158 158 159 159 158 158 157 157 156 155 155 154 154 153 152 152 151 150 150 149 148 148 147 146 146 145 144 144 143 143 142 142 141 141 140 140 139 139 138 138 138 137 137 136 136 136 135 135 135 135 134 134 134 134 133 133 133 133 133 132 132 132 132 132 132 132 132 132 132 133 133 133 134 134 134 135 135 135 136 136 137 138 139 141 142 143 144 145 146 147 148 149 149 150 151 152 153 155 156 157 157 158 159 160 160 161 161 162 163 163 163 164 164 164 165 165 165 165 165 166 166 166 166 166 167 167 167 167 167 167 167 167 167 167 167 167 167 167 167 167 167 167 167 166 166 166 166 166 166 166 165 165 165 165 164 164 164 163 163 163 162 162 161 161 160 160 159 159 158 157 156 156 155 155 154 153 152 151 150 150 149 147 146 146 145 144 143 142 141 140 139 139 138 137 137 136 136 135 134 134 133 133 133 132 132 132 131 131 131 131 131 130 130 130 130 129 129 129 129 128 128 127 127 127 126 126 126 125 125 124 124 123 123 123 122 122 121 121 120 120 119 119 118 118 117 117 116 116 115 114 114 113 113 112 112 111 111 111 110 110 110 109 109 109 108 108 108 108 108 108 108 108 108 108 109 109 109 109 109 110 110 110 111 111 112 112 113 113 114 114 115 116 117 118 118 119 120 120 121 122 123 124 125 126 127 129 129 130 131 132 133 134 136 137 138 139 140 141 142 142 143 144 145 146 147 147 148 149 150 151 151 152 153 153 154 155 155 155 156 156 156 157 157 157 157 157 157 157 158 158 158 158 158 158 158 158 158 158 158 158 158 158 158 158 158 159 159 159 159 159 159 159 160 160 160 161 161 161 162 162 163 163 164 164 165 165 166 166 166 167 167 167 167 168 168 168 168 167 167 166 166 165 165 164 163 163 162 162 162 162 161 161 160 160 159 159 159 158 157 157 156 155 154 154 153 152 151 150 149 149 148 147 146 146 145 144 143 142 141 141 140 139 138 137 136 135 134 134 133 133 132 131 131 131 130 130 130 130 129 129 129 128 128 128 127 127 126 126 125 125 124 124 123 123 122 122 121 121 121 120 120 119 119 119 119 119 119 119 119 119 119 119 119 119 120 120 121 121 122 122 123 124 125 125 126 127 127 128 129 130 131 132 133 133 134 135 136 136 137 137 138 138 139 139 139 138 138 137 137 136 136 136 136 137 137 138 139 139 140 140 141 142 142 143 143 144 144 145 145 146 146 147 147 148 149 149 150 150 151 152 152 153 154 154 154 155 155 156 156 157 157 157 158 158 159 159 159 159 159 159 159 159 158 157 156 156 155 153 152 151 150 149 148 147 147 146 145 144 143 142 141 141 140 139 138 137 136 136 135 134 134 133 133 134 134 135 136 136 137 138 139 139 140 141 142 143 144 144 146 147 148 149 150 150 151 153 154 155 156 157 157 158 159 160 161 162 163 164 165 165 166 168 169 170 173 174 175 176 176 178 179 180 181 182 183 184 185 186 187 187 188 189 190 191 192 193 195 196 197 198 199 200 201 201 202 204 205 206 207 208 209 210 211 212 213 214 215 215 216 217 218 219 220 221 222 223 224 225 226 227 227 228 229 230 231 232 233 233 234 235 236 237 237 238 238 239 239 240 240 240 241 241 241 240 240 240 240 239 239 239 238 238 238 237 237 236 236 236 235 235 234 234 233 233 232 232 231 231 230 230 229 229 228 228 227 227 226 226 225 225 224 224 223 223 222 222 221 221 220 220 219 219 218 218 217 216 216 215 215 214 214 213 213 212 211 211 209 209 208 208 208 207 206 206 206 205 205 204 203 202 201 201 200 200 199 199 198 198 198 197 197 196 196 195
14 14 13 12 11 10 9 8 7 6 5 4 3 2 1 0 0 0 1 2 3 4 5 6 7 8 9 10 11 12 13 13 14 15 16 17 18 19 20 21 22 22 23 24 25 26 27 27 28 29 30 31 31 32 33 34 35 36 36 37 38 39 40 40 41 42 43 44 45 46 47 47 48 49 50 51 51 52 53 54 55 55 56 57 58 59 59 60 62 63 64 64 65 66 67 68 69 69 70 71 72 73 74 75 76 77 78 79 79 80 81 82 83 84 85 85 86 87 88 89 90 91 92 92 93 94 96 97 98 99 100 100 101 102 103 104 105 106 107 108 110 110 111 112 113 114 115 116 117 118 120 121 122 123 124 124 125 126 127 128 128 129 129 130 130 130 131 131 131 131 131 131 132 132 132 132 132 132 132 132 132 132 132 131 131 131 131 131 131 131 131 131 131 131 130 130 130 130 130 130 130 130 130 129 129 129 129 129 129 128 128 128 128 128 128 128 128 127 127 127 127 127 127 127 127 127 127 127 127 126 126 126 126 126 126 126 126 126 126 126 127 127 127 127 127 127 127 127 128 128 128 128 128 129 129 129 130 131 131 132 132 133 133 133 133 134 134 135 135 135 136 136 136 136 137 137 137 138 138 138 138 139 139 139 140 140 141 141 141 141 142 142 142 143 143 143 143 144 144 144 144 144 144 145 145 145 145 145 145 145 144 144 144 144 144 144 143 143 143 142 142 141 141 140 139 139 138 137 137 136 135 135 134 133 133 132 132 131 131 131 130 129 129 128 128 128 127 127 127 127 126 126 126 126 126 126 125 125 125 125 126 126 126 126 126 127 127 128 129 130 130 131 132 133 134 135 136 136 138 139 140 141 143 144 145 146 147 148 149 150 151 151 152 153 155 156 157 158 159 160 161 161 162 163 164 166 166 167 168 168 168 168 168 168 168 168 168 168 167 167 167 167 166 166 166 166 165 165 165 164 164 163 163 163 162 161 160 159 158 157 156 156 155 153 153 152 151 150 149 148 147 147 144 143 143 142 141 140 139 139 138 137 136 136 135 134 133 132 132 131 130 129 128 127 127 126 125 124 122 121 121 120 119 118 117 116 115 114 113 112 111 110 109 108 107 106 106 105 104 103 102 102 101 100 99 99 98 97 97 96 95 95 94 94 93 93 93 92 92 92 92 92 92 93 93 93 93 94 94 95 95 96 96 97 98 98 99 99 100 101 101 102 103 104 104 105 105 106 106 107 107 107 107 107 107 107 106 106 106 105 105 104 104 103 103 102 101 101 100 100 99 98 97 97 96 96 95 94 94 93 92 92 92 92 92 92 92 93 93 93 93 93 93 94 94 94 94 94 94 94 94 94 93 93 93 93 92 92 92 92 91 91 91 90 90 90 90 90 90 90 90 90 91 91 91 91 92 92 91 91 91 90 90 89 88 88 87 86 85 85 84 83 83 82 82 81 81 80 80 80 79 78 78 77 77 76 76 76 76 75 75 75 75 75 75 75 75 75 75 76 76 77 77 79 79 80 80 81 81 82 82 82 83 83 82 82 82 82 81 81 80 80 79 79 78 78 77 77 76 76 75 75 74 74 74 73 73 73 73 73 73 73 73 73 73 74 74 74 75 75 76 77 77 78 79 80 81 83 83 84 85 86 87 88 90 92 93 93 94 95 96 97 98 99 100 101 102 103 103 105 107 108 109 110 110 111 112 113 114 115 116 116 117 118 119 120 121 121 122 122 121 120 120 119 118 117 116 115 114 113 112 111 110 109 108 108 107 106 105 104 103 103 102 101 100 100 99 99 99 99 99 100 101 101 102 103 104 104 105 105 106 105 105 104 103 102 102 101 101 101 103 103 103 102 101 101 100 99 99 98 97 97 98 98 99 99 100 100 100 100 100 99 98 98 97 96 96 95 94 94 94 94 94 94 95 95 96 97 99 100 101 101 102 103 104 105 106 107 107 108 108 108 108 108 108 108 107 107 107 108 108 108 108 108 108 108 108 107 107 107 107 106 105 105 104 103 102 101 101 100 99 98 98 97 97 96 96 96 96 96 96 96 96 96 97 97 98 98 99 99 100 100 101 101 102 103 103 104 105 106 106 107 108 108 109 109 109 110 110 111 111 111 111 112 112 112 113 113 113 114 114 114 115 115 116 116 116 117 118 118 119 119 120 121 121 122 122 123 123 124 124 125 125 125 126 126 127 127 127 128 128 128 129 129 129 130 130 131 131 131 132 132 133 133 133 134 134 135 135 135 136 136 137 137 138 138 139 139 140 141 141 142 142 143 143 144 145 145 146 146 147 147 147 147 147 147 147 146 146 145 144 144 143 142 142 141 140 140 139 138 138 137 137 136 136 135 135 135 135 136 136 136 137 137 138 138 139 140 140 141 142 143 144 144 145 146 147 148 149 150 151 152 152 153 154 154 155 156 156 157 157 158 158 159 159 160 160 161 161 161 162 162 163 163 163 164 164 164 164 164 165 165 165 165 164 164 164 163 162 161 160 159 159 158 157 155 154 152 151 150 150 149 148 147 147 148 148 148 149 149 150 150 150 149 149 149 149 149 148 148 148 147 147 146 146 145 145 145 144 144 144 144 145 145 146 146 147 147 148 148 149 150 151 151 152 152 153 154 154 155 155 156 157 157 158 158 158 159 160 160 161 162 162 163 164 165 165 166 167 167 167 168 168 167 167 166 165 164 163 162 162 161 160 158 157 156 155 154 152 151 150 150 149 148 147 146 145 144 144 144 143 143 144 144 144 144 144 144 145 145 145 145 145 146 146 146 146 146 147 147 147 146 146 146 146 146 146 146 145 145 145 145 145 145 145 145 145 145 145 146 147 148 148 149 150 151 152 153 154 154 154 154 154 153 153 152 152 151 151 151 151 152 153 153 154 154 155 155 156 156 157 157 157 158 158 158 157 157 157 156 155 155 154 154 152 151 151 150 149 148 147 146 146 145 145 144 143 143 142 142 141 141 140 139 139 139 138 137 137 137 136 136 135 135 135 135 134 134 134 134 133 133 133 133 132 132 132 132 132 132 131 131 131 131 131 131 130 130 130 130 129 129 129 128 128 127 127 126 126 125 125 124 124 123 122 122 121 121 120 119 118 117 116 116 115 114 113 112 112 111 110 109 108 107 106 105 104 103 102 101 100 99 98 98 97 97 97 97 97 97 97 97 98 99 99 99 100 100 101 102 102 103 103 104 104 104 104 104 105 105 105 105 105 105 105 105 105 105 105 105 105 105 105 104 104 104 104 104 104 104 103 103 103 103 103 103 102 102 102 102 101 101 101 100 100 100 99 99 99 98 98 97 97 96 96 96 95 94 93 93 92 92 91 91 90 90 89 89 88 88 87 87 86 85 85 84 83 82 81 80 80 79 78 77 76 76 75 74 73 73 72 72 71 71 70 70 70 70 70 70 71 71 71 72 72 72 73 73 73 74 74 75 75 75 76 76 76 77 77 77 78 78 78 78 78 78 78 78 77 76 76 75 74 73 71 67 66 65 64 62 62 61 60 59 59 58 58 57 57 56 56 56 56 56 57 57 57 57 58 59 59 60 61 62 62 63 65 65 66 67 68 68 69 69 69 69 69 69 68 68 67 66 66 65 64 64 62 62 61 60 59 58 58 57 57 56 56 55 55 54 53 53 53 53 53 53 53 53 54 54 54 55 56 56 57 57 58 60 60 61 62 63 64 64 65 66 67 68 69 70 70 71 72 73 74 75 76 77 78 79 80 80 81 82 83 84 87 88 89 90 92 92 93 94 95 96 97 98 99 100 101 102 103 103 104 105 106 107 108 109 110 111 111 111 110 110 109 108 107 106 106 105 104 103 102 101 100 100 99 98 97 96 95 95 94 93 92 91 90 89 89 88 87 86 85 85 84 83 82 81 81 80 79 78 78 77 76 75 74 73 73 72 72 71 70 70 69 69 68 68 68 67 67 66 66 66 65 65 64 64 64 63 63 63 62 62 61 60 60 59 59 58 57 57 56 55 55 54 53 52 51 50 50 49 48 47 46 45 44 43 42 42 41 40 39 38 37 35 34 33 32 31 31 30 30 30 30 30 30 31 32 32 33 34 35 35 36 37 37 38 39 39 40 41 41 42 43 43 44 44 45 46 46 46 46 47 47 47 47 47 47 47 47 47 46 46 46 46 46 46 46 46 46 46 46 46 46 46 46 47 47 47 48 48 48 49 49 49 50 51 52 52 53 53 54 54 55 55 56 57 57 58 59 60 60 61 61 62 63 63 64 64 65 65 66 67 67 68 69 69 72 72 73 74 75 76 77 78 79 79 80 81 82 83 83 84 85 86 86 87 88 89 89 90 91 92 93 93 94 94 95 95 96 96 96 97 97 98 98 99 99 100 100 100 101 101 101 101 102 102 102 102 103 103 103 103 103 103 103 103 103 103 103 103 103 103 103 103 103 103 103 103 103 103 103 103 103 103 102 102 102 102 102 102 102 102 102 102 102 102 102 102 102 102 102 102 102 102 102 103 103 103 103 104 104 104 105 105 106 106 107 108 108 109 110 110 111 112 113 113 113 114 114 114 114 113 113 113 112 112 112 111 111 111 110 109 109 109 108 108 108 107 107 107 107 107 107 107 107 107 107 107 107 108 108 108 108 109 109 110 110 111 111 111 112 112 113 113 114 114 114 115 115 116 116 117 117 118 118 119 120 121 121 122 122 123 123 124 125 125 126 126 128 128 129 129 130 131 131 132 133 134 134 135 136 136 137 137 138 139 140 140 141 142 142 143 143 143 143 143 142 141 140 140 139 138 137 136 135 135 134 133 132 130 130 129 128 127 127 126 125 124 123 122 121 121 120 119 119 117 117 116 115 115 114 114 113 113 112 112 111 111 110 110 109 109 109 108 108 107 107 106 106 105 105 104 103 103 101 101 100 99 98 96 95 94 94 93 92 91 90 90 89 88 87 87 86 85 85 84 83 82 82 81 80 80 79 78 77 77 77 76 76 77 77 77 79 79 80 81 81 82 83 84 85 85 86 87 87 89 89 90 91 92 92 93 94 94 95 96 96 97 98 99 99 100 101 101 102 102 103 104 104 105 106 106 107 107 108 110 110 111 112 114 114 115 116 117 118 119 120 120 121 122 123 124 125 126 127 127 128 129 130 131 132 133 134 135 137 138 139 140 142 143 144 145 146 146 147 148 149 150 151 152 153 154 155 155 156 157 158 159 160 161 162 163 164 164 165 166 167 168 169 170 171 171 172 173 174 175 176 177 177 178 179 180 180 181 183 183 184 185 186 187 187 188 188 189 190 190 191 191 192 192 193 193 193 194 194 194 194 194 193 193 192 192 191 190 190 189 188 188 187 186 185 184 183 182 181 180 179 178 177 177 176 175 175 174 174 173 172 172 171 170 170 170 169 169 168 168 168 167 167 167 166 166 165 165 165 165 164 164 164 164 163 163 163 163 162 162 162 162 162 161 161 161 161 161 160 160 160 160 160 159 159 159 159 159 159 158 158 158 158 158 158 157 157 157 156 156 155 155 155 154 153 152 151 150 150 149 147 146 145 144 142 141 140 139 139 138 137 136 135 135 133 132 131 130 129 129 126 125 124 123 122 121 120 119 119 118 117 117 116 115 115 114 114 113 113 112 112 111 111 111 110 110 110 109 109 109 109 109 109 110 110 110 110 111 112 112 113 113 114 114 115 115 116 117 117 118 118 119 120 121 121 122 123 123 124 125 126 127 128 129 129 130 131 132 133 133 134 135 136 137 137 138 139 140 141 142 142 143 144 145 146 147 148 148 149 151 152 153 154 154 155 156 157 158 158 158 157 157 156 156 155 155 154 153 153 152 152 151 150 149 149 148 148 147 147 145 145 144 143 143 142 142 141 141 140 140 140 139 139 138 138 137 137 137 136 136 136 135 135 135 134 134 134 133 133 133 133 133 132 132 132 132 132 132 132 132 132 132 132 132 132 132 132 133 133 133 134 134 135 135 135 136 137 138 139 141 142 143 144 145 146 146 147 148 149 150 151 152 153 155 155 156 157 158 159 159 160 160 161 161 162 163 163 163 164 164 164 164 165 165 165 165 165 166 166 166 166 166 166 166 167 167 167 167 167 167 167 167 167 167 166 166 166 166 166 166 166 166 166 166 165 165 165 165 164 164 164 164 163 163 163 162 162 162 161 161 160 160 159 159 158 157 156 156 155 154 154 152 152 151 150 149 149 147 146 145 145 144 143 141 141 140 139 138 138 137 136 136 135 134 134 134 133 133 133 132 132 132 131 131 131 131 130 130 130 130 130 129 129 129 129 128 128 127 127 127 126 126 126 125 125 124 124 123 123 123 122 122 121 121 120 120 119 119 118 118 117 117 116 116 115 114 114 114 113 112 112 112 111 111 110 110 110 109 109 109 109 108 108 108 108 108 108 108 108 109 109 109 109 109 110 110 110 111 111 111 112 112 113 113 114 114 115 116 117 118 119 119 120 120 121 122 123 125 125 126 127 129 130 130 131 132 134 134 136 138 139 139 140 141 142 143 143 144 145 146 147 148 148 149 150 151 152 152 153 154 154 155 155 156 156 156 156 157 157 157 157 157 158 158 158 158 158 158 158 158 158 158 158 158 158 158 158 158 158 158 158 159 159 159 159 159 159 159 160 160 160 161 161 161 162 162 163 163 164 164 165 165 165 166 166 166 167 167 167 168 168 168 168 167 167 166 166 165 165 164 163 163 162 162 162 161 161 160 160 160 159 159 159 158 157 157 156 155 154 154 153 152 151 150 149 148 148 147 146 145 145 144 143 142 141 140 140 139 138 137 136 135 134 134 133 133 132 131 131 131 130 130 130 130 129 129 129 128 128 128 127 127 126 126 125 125 124 124 123 123 122 122 121 121 121 120 120 119 119 119 119 119 119 119 119 119 119 119 119 119 119 120 120 121 121 122 123 124 124 125 126 126 127 128 129 129 131 132 132 133 134 135 135 136 137 137 138 138 139 139 138 138 138 137 137 136 136 136 136 137 137 138 139 139 140 140 141 141 142 142 143 143 144 144 145 145 146 146 147 148 148 149 149 150 150 151 152 153 153 154 154 155 155 156 156 156 157 157 158 158 158 159 159 159 159 159 159 158 157 157 156 155 155 153 151 151 150 149 148 147 146 145 145 144 143 142 141 140 139 139 138 137 136 135 134 134 133 133 133 133 134 135 135 136 137 137 138 139 140 141 141 142 143 144 146 146 147 148 149 150 151 153 153 154 155 156 157 158 159 160 161 161 162 163 164 165 166 168 169 170 172 173 174 175 176 178 179 180 181 181 182 183 184 185 186 187 188 189 190 191 192 193 194 195 196 197 198 199 200 201 202 204 205 206 207 207 208 209 210 211 212 213 214 215 216 217 218 219 220 221 221 222 223 224 225 226 227 228 229 230 230 231 232 233 234 235 235 236 237 237 238 238 239 239 240 240 240 240 240 240 240 240 239 239 239 238 238 238 237 237 236 236 236 235 235 234 234 233 233 232 232 232 231 231 230 230 229 229 228 228 227 227 226 226 225 225 224 224 223 223 222 221 221 220 220 219 219 218 218 217 217 216 215 215 214 214 213 213 212 211 211 210 209 209 208 208 207 207 206 206 205 205 204 204 202 202 201 201 200 200 199 199 198 198 197 197 196 196 196 195
15 14 14 13 12 11 10 9 8 7 6 5 4 3 2 1 0 0 0 1 2 3 4 5 6 7 8 9 10 11 12 13 13 14 15 16 17 18 19 20 21 21 22 23 24 25 26 27 27 28 29 30 31 31 32 33 34 35 36 36 37 38 39 40 40 41 43 44 44 45 46 47 48 48 49 50 51 52 52 53 54 55 56 56 57 58 59 60 61 62 63 64 65 65 66 67 68 69 70 71 71 72 74 75 76 76 77 78 79 80 81 82 82 83 84 85 86 87 88 89 89 90 91 92 93 94 96 97 97 98 99 100 101 102 103 104 105 106 106 107 109 110 111 112 113 114 115 116 117 118 119 120 121 122 123 124 125 126 126 127 128 128 129 129 130 130 130 130 131 131 131 131 131 131 131 131 131 131 131 131 131 131 131 131 131 131 131 131 131 131 130 130 130 130 130 130 130 130 129 129 129 129 129 129 129 129 128 128 128 128 128 128 127 127 127 127 127 127 127 127 126 126 126 126 126 126 126 126 126 126 126 126 126 126 126 126 126 126 126 126 126 126 126 126 126 126 126 127 127 127 127 127 128 128 128 129 129 130 131 131 131 132 132 132 133 133 134 134 134 134 135 135 135 136 136 136 136 137 137 137 138 138 138 139 139 139 140 140 140 141 141 141 141 142 142 142 142 143 143 143 143 144 144 144 144 144 144 144 144 144 144 144 143 143 143 143 142 142 142 141 141 140 140 139 139 138 137 136 136 135 135 134 134 132 132 131 131 131 130 130 129 128 128 127 127 127 126 126 126 126 125 125 125 125 125 125 125 125 125 125 125 125 125 125 125 126 126 127 128 129 130 130 131 132 133 134 135 136 137 138 139 140 143 144 144 145 146 147 148 149 150 151 151 152 154 155 156 157 158 159 160 161 162 162 163 165 166 166 167 167 167 167 167 167 167 167 167 167 166 166 166 166 166 165 165 165 165 164 164 163 163 163 162 162 161 160 159 158 157 156 156 155 154 153 152 151 150 150 148 147 147 146 143 143 142 141 140 140 139 138 137 136 136 135 134 133 132 132 131 130 129 128 127 127 126 125 124 123 122 121 120 119 118 117 116 115 115 114 112 111 110 109 108 108 107 106 105 104 103 103 102 101 100 99 99 98 97 97 96 95 95 94 94 93 93 92 92 92 92 91 91 91 92 92 92 92 93 93 94 94 95 95 96 96 97 97 98 99 99 100 100 102 102 103 103 104 105 105 106 106 106 106 106 106 106 106 106 105 105 104 104 104 103 103 102 102 101 100 100 99 98 97 97 96 96 95 94 94 93 92 91 91 91 91 91 92 92 92 92 92 93 93 93 93 93 93 93 93 93 93 93 93 93 93 92 92 92 91 91 91 90 90 90 90 89 89 89 89 89 89 89 90 90 90 90 91 91 91 91 90 90 89 89 88 88 87 86 85 85 84 83 83 82 82 81 81 80 80 79 79 78 77 77 76 76 76 75 75 75 75 75 74 74 74 74 74 74 74 75 75 76 76 77 78 79 79 80 80 81 81 81 82 82 82 82 82 81 81 81 80 80 79 79 78 78 77 76 76 75 75 75 74 74 73 73 73 73 73 72 72 72 72 73 73 73 73 74 74 74 75 75 76 77 77 78 80 80 82 83 84 85 86 87 87 89 91 92 93 94 95 96 97 97 98 99 100 101 102 103 105 107 107 108 109 110 111 112 113 113 114 115 116 117 118 118 119 120 121 122 121 121 120 119 118 117 117 116 115 113 112 111 110 110 109 108 107 106 105 105 104 103 102 101 101 100 99 99 98 98 98 99 99 100 101 102 102 103 104 104 105 105 105 104 103 103 102 101 100 100 101 102 102 102 102 101 100 99 99 98 97 97 97 97 98 98 99 100 100 100 100 99 99 98 97 97 96 95 95 94 94 93 93 93 94 94 95 96 96 98 99 100 101 102 103 104 105 106 106 107 108 108 108 108 108 107 107 107 107 107 107 107 107 107 107 107 107 107 107 107 107 106 106 105 104 104 103 102 101 100 100 99 98 98 97 96 96 96 96 95 95 95 96 96 96 97 97 97 98 98 99 99 100 101 101 102 102 103 104 105 105 106 107 107 108 108 109 109 109 110 110 111 111 111 112 112 112 113 113 113 114 114 114 115 115 115 116 116 117 117 118 119 119 120 121 121 122 122 123 123 124 124 125 125 125 126 126 126 127 127 128 128 128 129 129 129 130 130 130 131 131 132 132 132 133 133 134 134 134 135 135 136 136 137 137 137 138 138 139 140 141 141 142 142 143 143 144 144 145 146 146 146 147 147 147 147 147 146 146 146 145 144 143 143 142 141 141 140 139 139 138 137 137 136 136 135 135 135 135 135 135 135 136 136 137 137 138 139 139 140 141 142 142 143 144 145 146 146 147 149 150 150 151 152 153 153 154 154 155 156 156 157 157 158 158 159 159 160 160 161 161 161 162 162 162 163 163 163 164 164 164 164 164 164 164 164 163 163 162 162 161 160 159 158 157 156 154 153 152 151 150 149 148 147 147 147 147 147 148 148 149 149 149 149 149 149 149 148 148 148 147 147 147 146 146 145 145 144 144 144 143 143 143 144 145 145 146 146 147 147 148 148 149 150 151 151 152 152 153 153 154 155 155 156 157 157 157 158 158 159 160 160 161 162 162 163 164 165 165 166 166 167 167 167 167 166 165 164 164 163 162 161 160 159 157 156 155 154 153 152 151 150 149 148 147 146 145 144 144 143 143 143 143 143 143 143 143 143 144 144 144 144 145 145 145 145 145 146 146 146 146 146 146 146 145 145 145 145 145 145 144 144 144 144 144 144 144 144 144 145 145 146 147 148 149 150 150 151 152 153 154 154 153 153 153 152 152 151 150 150 150 150 151 152 153 153 154 154 155 155 156 156 156 157 157 157 157 157 156 156 155 155 154 153 153 151 151 150 149 148 147 146 146 145 144 144 143 142 142 141 141 140 140 139 139 138 138 137 136 136 136 135 135 135 134 134 134 133 133 133 133 132 132 132 132 132 131 131 131 131 131 130 130 130 130 130 130 130 129 129 129 128 128 128 127 127 126 126 125 125 124 124 123 123 122 122 121 120 120 119 118 117 116 115 115 114 113 112 112 111 110 109 108 107 106 106 105 103 102 101 100 99 98 97 97 96 96 96 96 96 96 96 96 97 98 98 99 99 99 100 101 102 102 102 103 103 103 103 104 104 104 104 104 104 104 104 104 104 104 104 104 104 104 104 104 104 103 103 103 103 103 103 103 102 102 102 102 102 101 101 101 101 100 100 100 99 99 99 98 98 98 97 97 96 96 95 95 94 93 92 92 91 91 90 90 89 89 89 88 88 87 87 86 85 85 84 83 82 82 81 80 79 78 77 77 76 75 74 73 73 72 71 71 70 70 70 70 70 70 70 70 70 70 71 71 71 72 72 73 73 73 74 74 74 75 75 76 76 76 77 77 77 77 78 78 78 78 78 77 77 76 75 74 73 72 71 66 65 64 63 62 61 60 60 59 58 58 57 57 56 56 56 56 56 56 56 56 57 57 58 59 59 60 61 61 62 63 64 65 66 66 68 68 69 69 69 69 69 68 68 67 67 66 66 65 64 64 62 62 61 60 59 58 58 57 57 56 56 55 55 54 54 53 53 53 53 53 53 53 54 54 55 55 56 56 57 58 58 60 61 62 62 63 64 65 66 67 67 68 69 70 71 72 73 74 75 75 76 77 78 79 80 81 82 83 84 85 87 88 89 90 92 93 94 95 96 97 98 98 99 100 101 102 103 104 105 106 107 108 109 109 110 111 112 112 111 110 109 109 108 107 106 105 104 104 103 102 101 100 99 98 98 97 96 95 94 93 93 92 91 90 89 88 88 87 86 85 84 83 83 82 81 80 80 79 78 77 77 76 75 74 73 73 72 71 71 70 70 69 69 68 68 68 67 67 66 66 66 65 65 65 64 64 63 63 63 62 61 61 60 60 59 58 58 57 56 56 55 54 53 52 52 51 50 49 48 47 46 45 45 44 43 42 41 40 39 38 37 35 34 33 33 32 31 30 30 30 30 30 31 31 32 33 33 34 35 36 36 37 38 38 39 40 40 41 42 42 43 44 44 45 46 46 46 47 47 47 47 47 47 47 47 47 47 47 47 47 47 47 47 47 47 47 46 47 47 47 47 47 47 47 48 48 48 48 49 49 50 50 50 52 52 53 53 54 54 55 55 56 57 58 58 59 60 61 61 62 62 63 63 64 65 65 66 66 67 68 68 69 70 70 73 73 74 75 76 77 78 78 79 80 81 82 83 83 84 85 86 86 87 88 89 89 90 91 92 93 94 94 95 95 96 96 96 97 97 98 98 98 99 99 100 100 101 101 101 102 102 102 102 103 103 103 103 103 104 104 104 104 104 104 104 104 104 104 104 104 104 104 104 104 104 104 104 103 103 103 103 103 103 103 103 103 103 103 103 103 103 103 103 103 103 103 103 103 103 103 103 103 103 103 103 104 104 104 104 105 105 106 106 107 108 108 109 109 110 111 111 113 113 113 114 114 114 114 114 114 114 113 113 113 112 112 111 111 111 110 109 109 109 108 108 108 108 107 107 107 107 107 107 107 107 108 108 108 108 108 109 109 109 110 111 111 111 112 112 113 113 113 114 114 115 115 116 116 117 117 118 118 119 119 120 121 121 122 123 123 124 124 125 125 126 127 128 129 129 130 130 131 132 133 133 134 135 135 136 137 137 138 138 140 140 141 141 142 142 143 143 144 144 143 143 142 141 140 139 138 137 137 136 135 134 133 132 131 130 129 128 128 127 126 125 125 123 122 122 121 120 120 119 118 117 116 116 115 115 114 113 113 112 112 111 111 111 110 110 109 109 108 108 107 107 106 106 105 105 104 103 103 101 101 100 99 98 96 95 94 94 93 92 91 90 90 89 88 87 87 86 85 85 84 83 82 82 81 80 80 79 78 77 77 77 76 76 77 77 77 78 79 80 81 81 82 83 84 85 85 86 86 87 89 89 90 91 91 92 93 93 94 95 95 96 97 98 98 99 100 100 101 102 102 103 103 104 105 105 106 107 107 108 109 110 111 112 113 114 115 116 116 117 118 119 120 121 122 123 124 124 125 126 127 128 129 130 131 132 132 133 134 136 138 139 140 142 142 143 144 145 146 147 148 149 150 151 151 152 153 154 155 156 157 158 159 160 160 161 162 163 164 165 166 167 168 168 169 170 171 172 173 174 174 175 176 177 178 178 179 180 181 182 183 183 184 185 186 187 187 188 188 189 190 190 191 191 192 192 193 193 193 193 194 193 193 193 192 192 191 191 190 189 189 188 187 186 186 185 183 182 181 180 179 179 178 177 176 175 175 174 174 173 172 172 171 170 170 169 169 169 168 168 167 167 167 166 166 166 165 165 165 164 164 164 164 163 163 163 162 162 162 162 162 161 161 161 161 161 160 160 160 160 160 159 159 159 159 159 159 158 158 158 158 158 158 157 157 157 157 156 156 156 155 155 155 154 154 153 151 151 150 149 148 146 146 145 144 141 141 140 139 138 137 136 136 135 134 132 131 131 130 129 128 125 125 124 123 121 120 120 119 118 117 117 116 115 115 114 113 113 112 112 111 111 111 110 110 110 109 109 109 109 109 109 109 109 109 109 109 110 110 111 112 112 113 113 114 114 115 115 116 117 117 118 119 119 120 121 121 122 123 124 124 126 127 127 128 129 130 130 131 132 133 134 134 135 136 137 138 138 139 140 141 142 143 143 144 145 146 147 148 149 150 151 152 153 154 155 155 156 157 157 157 157 156 156 155 155 154 153 153 152 152 151 150 149 149 148 148 147 146 146 145 144 144 143 142 142 141 141 140 140 139 139 138 138 138 137 137 136 136 136 135 135 135 134 134 134 133 133 133 133 132 132 132 132 132 132 131 131 131 131 131 131 131 131 131 131 132 132 132 133 133 133 134 134 135 135 136 137 137 138 140 141 143 143 144 145 146 147 148 149 150 151 152 152 154 155 156 157 157 158 159 159 160 161 161 162 162 163 163 163 164 164 164 164 164 165 165 165 165 165 166 166 166 166 166 166 166 166 166 166 166 166 166 166 166 166 166 166 166 166 166 166 166 165 165 165 165 165 165 164 164 164 163 163 163 162 162 162 161 161 160 160 159 159 158 158 157 156 155 155 154 153 152 151 151 150 149 148 147 146 145 145 144 143 141 141 140 139 138 138 137 136 136 135 134 134 134 133 133 133 132 132 131 131 131 131 131 130 130 130 130 130 129 129 129 128 128 128 127 127 127 126 126 126 125 125 124 124 123 123 123 122 122 121 121 120 120 119 119 118 118 117 117 116 116 115 114 114 114 113 112 112 112 111 111 110 110 110 110 109 109 109 109 109 109 108 108 108 109 109 109 109 109 109 110 110 110 111 111 111 112 112 113 113 114 114 115 115 116 118 118 119 119 120 121 121 122 123 125 126 126 128 129 130 131 132 132 134 135 136 138 139 140 140 141 142 143 144 144 145 146 147 148 149 149 150 151 152 152 153 154 154 155 155 156 156 156 157 157 157 157 157 158 158 158 158 158 158 158 158 158 158 158 158 158 158 158 158 158 158 158 159 159 159 159 159 159 159 159 160 160 160 160 161 161 162 162 163 163 164 164 165 165 165 166 166 166 167 167 167 168 168 168 168 167 167 166 166 165 165 164 163 163 162 162 162 161 161 160 160 160 159 159 158 158 157 156 155 155 154 154 152 152 150 150 149 148 148 147 146 145 145 144 143 142 141 140 139 138 138 137 136 135 134 133 133 132 132 131 131 131 130 130 130 129 129 129 129 128 128 128 127 127 126 126 125 125 124 124 123 123 122 122 121 121 121 120 120 119 119 119 119 119 119 118 118 118 119 119 119 119 119 120 120 121 121 122 122 124 124 125 126 126 127 128 129 129 131 132 132 133 134 135 135 136 137 137 138 138 139 139 138 138 138 137 137 136 136 136 136 137 137 138 139 139 140 140 141 141 142 142 143 143 144 144 145 145 146 146 147 148 148 149 149 150 150 151 152 153 153 154 154 154 155 155 156 156 157 157 157 158 158 158 159 159 159 159 158 158 157 156 156 155 154 153 151 150 149 149 148 147 146 145 144 143 143 142 141 140 139 138 137 136 136 135 134 133 133 133 133 133 134 134 135 136 136 137 138 139 139 140 141 142 143 143 145 146 147 148 149 150 150 152 153 154 155 156 157 157 158 159 160 161 162 163 164 165 165 167 168 169 172 173 174 175 176 177 178 179 180 181 182 183 184 185 186 186 187 188 189 190 191 192 194 195 196 197 198 199 200 200 201 203 204 205 206 207 208 209 210 211 212 213 214 214 215 216 217 218 219 220 221 222 223 224 225 226 226 227 228 229 230 231 232 233 233 234 235 236 236 237 238 238 239 239 239 240 240 240 240 240 239 239 239 238 238 238 237 237 237 236 236 236 235 235 234 234 233 233 233 232 232 231 231 230 230 229 229 228 228 227 227 226 226 225 225 224 224 223 223 222 222 221 221 220 220 219 219 218 218 217 217 216 215 215 214 214 213 213 212 211 211 210 209 209 208 208 207 207 206 206 205 205 204 204 202 202 201 200 200 200 199 199 198 198 197 197 196 196 195 195
16 15 14 14 13 12 11 10 9 8 7 6 5 4 3 2 1 0 0 0 1 2 3 4 5 6 7 8 9 10 11 12 13 13 14 15 16 17 18 19 20 21 21 22 23 24 25 26 27 27 28 29 30 31 32 32 33 34 35 36 36 37 38 39 40 40 42 43 44 44 45 46 47 48 49 49 50 51 52 53 53 54 55 56 57 58 58 59 61 62 63 63 64 65 66 67 68 68 69 70 71 72 73 74 75 76 77 78 79 79 80 81 82 83 84 85 86 86 87 88 89 90 91 92 93 93 95 96 97 98 99 100 101 102 102 103 104 105 106 107 109 110 111 112 113 114 114 115 116 117 119 120 121 122 123 124 125 125 126 127 127 128 128 129 129 130 130 130 130 130 130 131 131 131 131 131 131 131 131 131 131 131 131 130 130 130 130 130 130 130 130 130 130 130 129 129 129 129 129 129 129 128 128 128 128 128 128 128 127 127 127 127 127 127 127 126 126 126 126 126 126 126 126 126 125 125 125 125 125 125 125 125 125 125 125 125 125 125 125 125 125 125 125 125 125 126 126 126 126 126 126 127 127 127 128 128 128 130 130 130 131 131 131 132 132 133 133 133 133 134 134 134 135 135 135 135 136 136 136 137 137 137 137 138 138 139 139 139 140 140 140 140 141 141 141 141 142 142 142 142 143 143 143 143 143 143 143 143 143 143 143 143 143 142 142 142 142 141 141 140 140 139 139 138 138 137 137 135 135 134 134 133 133 132 131 131 130 130 129 129 128 128 127 127 126 126 126 125 125 125 125 124 124 124 124 124 124 124 124 124 124 124 124 124 125 125 125 126 127 128 129 130 130 131 132 133 134 135 137 137 138 139 142 143 144 144 145 146 147 148 149 150 151 152 153 154 155 156 157 158 159 160 161 162 163 164 165 166 166 166 166 166 166 166 166 166 166 166 166 166 165 165 165 165 164 164 164 163 163 163 162 162 162 161 161 159 158 158 156 156 155 154 153 152 151 150 150 149 147 147 146 145 143 142 141 140 140 139 138 137 137 136 135 134 133 132 132 131 130 129 128 128 127 126 125 124 123 123 121 120 119 118 117 117 116 115 114 113 111 110 109 109 108 107 106 105 104 103 103 102 101 100 99 99 98 97 97 96 95 95 94 94 93 93 92 92 91 91 91 91 91 91 91 91 91 92 92 93 93 93 94 95 95 96 96 97 97 98 99 99 100 101 102 102 103 103 104 104 105 105 106 106 106 106 105 105 105 105 104 104 103 103 103 102 102 101 100 100 99 99 98 97 96 96 95 94 94 93 93 92 91 91 91 91 91 91 91 91 92 92 92 92 92 92 93 93 93 93 93 93 93 92 92 92 92 91 91 91 90 90 90 89 89 89 89 88 88 88 88 89 89 89 89 89 90 90 90 90 90 90 89 89 88 87 87 86 85 85 84 83 83 82 81 81 81 80 80 79 79 78 77 77 76 76 75 75 75 74 74 74 74 74 74 73 73 74 74 74 74 74 75 75 76 77 78 78 79 79 80 80 81 81 81 81 81 81 81 80 80 79 79 78 78 77 77 76 76 75 75 74 74 74 73 73 73 72 72 72 72 72 72 72 72 72 73 73 73 74 74 75 75 76 76 77 78 79 80 82 83 84 84 85 86 87 89 91 92 93 94 94 95 96 97 98 99 100 101 102 102 104 106 107 108 109 110 110 111 112 113 114 115 116 116 117 118 119 120 120 121 121 120 119 119 118 117 116 115 114 113 112 111 110 109 108 107 107 106 105 104 103 102 102 101 100 99 99 98 98 98 98 98 99 100 100 101 102 102 103 104 104 105 104 104 103 102 101 100 100 99 100 101 102 102 101 100 100 99 98 98 97 96 96 96 97 98 98 99 99 99 99 99 98 98 97 96 95 95 94 94 93 93 93 93 93 94 94 95 96 98 99 100 101 102 103 103 104 105 106 107 107 107 107 107 107 107 107 106 107 107 107 107 107 107 107 107 107 107 107 107 106 106 105 105 104 103 102 102 101 100 100 98 98 97 97 96 96 96 95 95 95 95 95 96 96 96 97 97 98 98 99 99 100 100 101 102 102 103 104 104 105 106 107 107 108 108 109 109 109 110 110 111 111 111 111 112 112 112 113 113 113 114 114 115 115 115 116 116 117 117 118 119 119 120 121 121 122 122 123 123 124 124 125 125 125 126 126 126 127 127 127 128 128 129 129 129 130 130 130 131 131 131 132 132 133 133 133 134 134 135 135 135 136 136 137 137 138 138 139 140 140 141 141 142 142 143 144 144 145 145 146 146 146 146 146 146 146 146 146 145 145 144 143 142 142 141 140 140 139 138 138 137 136 136 135 135 135 134 134 134 135 135 135 136 136 137 138 138 139 140 140 141 142 143 144 144 145 146 147 148 149 150 151 151 152 153 153 154 155 155 156 156 157 157 158 158 159 159 160 160 160 161 161 162 162 162 163 163 163 163 163 164 164 164 163 163 163 162 162 161 160 159 158 157 157 156 154 153 151 150 149 148 148 147 146 146 146 147 147 148 148 148 148 148 148 148 148 148 148 147 147 147 146 146 145 145 144 144 143 143 143 143 143 144 144 145 145 146 146 147 147 148 148 149 150 151 151 152 152 153 153 154 154 155 156 156 157 157 158 158 159 160 160 161 162 163 163 164 165 165 166 166 166 166 166 165 165 164 163 162 161 160 159 158 157 156 155 154 153 151 150 149 148 147 146 146 145 144 143 143 142 142 142 142 142 142 143 143 143 143 143 144 144 144 144 145 145 145 145 145 145 145 145 145 145 145 144 144 144 144 144 144 143 143 143 143 143 143 144 144 144 145 146 147 148 149 150 151 152 152 153 153 153 152 152 151 151 150 150 149 149 150 150 151 152 152 153 153 154 154 155 155 156 156 156 156 156 156 155 155 154 154 153 153 152 151 150 149 148 147 146 146 145 144 144 143 142 142 141 140 140 139 139 138 138 137 137 136 136 135 135 134 134 134 133 133 133 133 132 132 132 132 131 131 131 131 130 130 130 130 130 130 129 129 129 129 129 129 128 128 128 128 127 127 126 126 126 125 124 124 123 123 122 122 121 121 120 120 119 118 117 117 115 115 114 113 112 112 111 110 109 108 107 106 106 105 104 102 101 100 99 98 97 97 96 95 95 95 95 95 95 95 96 96 97 97 98 98 99 99 100 101 101 101 102 102 102 103 103 103 103 103 103 103 103 103 103 103 103 103 103 103 103 103 103 103 103 103 102 102 102 102 102 102 101 101 101 101 101 100 100 100 100 99 99 99 98 98 98 97 97 96 96 96 95 95 94 94 93 92 91 91 90 90 89 89 88 88 88 87 87 86 86 85 84 83 82 82 81 80 79 78 78 77 76 75 74 74 73 72 71 71 70 70 70 69 69 69 69 69 69 70 70 70 70 71 71 72 72 72 73 73 74 74 74 75 75 75 76 76 76 77 77 77 77 77 77 77 77 76 75 75 74 73 72 70 66 65 64 63 61 61 60 59 58 58 57 57 56 56 56 55 55 55 55 56 56 56 57 58 58 59 60 60 61 62 62 64 65 66 66 67 68 68 69 69 69 69 68 68 67 67 66 66 65 64 64 62 62 61 60 59 58 58 57 57 56 56 55 55 54 54 54 53 53 53 53 53 54 54 55 55 56 56 57 58 58 59 60 61 62 63 64 64 65 66 67 68 69 70 71 71 72 73 74 75 76 77 78 79 80 81 81 82 83 84 85 88 89 90 91 92 93 94 95 96 97 98 99 100 101 102 103 104 104 105 106 107 108 109 110 111 112 112 112 111 111 110 109 108 107 107 106 105 104 103 102 101 101 100 99 98 97 96 96 95 94 93 92 91 90 90 89 88 87 86 86 85 84 83 82 82 81 80 79 79 78 77 76 75 74 74 73 73 72 71 71 70 70 69 69 68 68 68 67 67 66 66 66 65 65 65 64 64 63 63 63 62 61 61 60 59 59 58 57 57 56 55 54 54 53 52 51 50 49 48 47 47 46 45 44 43 42 41 40 39 38 38 36 35 34 33 32 31 31 30 30 31 31 31 32 33 33 34 34 35 36 37 37 38 39 39 40 41 42 42 43 43 44 45 45 46 47 47 47 47 47 48 48 48 48 48 48 48 47 47 47 47 47 47 47 47 47 47 47 47 47 47 47 48 48 48 48 49 49 49 50 50 51 51 52 53 53 54 55 55 56 56 57 58 58 59 60 61 61 62 62 63 64 64 65 65 66 67 67 68 68 69 70 70 71 73 74 75 76 77 78 78 79 80 81 82 83 84 84 85 86 86 87 88 89 90 90 91 92 93 94 94 95 95 96 96 97 97 98 98 98 99 99 100 100 101 101 102 102 102 102 103 103 103 103 104 104 104 104 104 104 105 105 105 105 105 105 105 105 105 105 105 105 104 104 104 104 104 104 104 104 104 104 104 104 104 103 103 103 103 103 103 103 103 103 103 103 103 103 103 103 103 103 104 104 104 104 104 105 105 105 106 106 107 107 108 109 109 110 111 111 112 113 114 114 114 115 115 115 114 114 114 114 113 113 113 112 112 111 111 110 110 109 109 109 108 108 108 108 108 108 108 108 108 108 108 108 108 108 108 109 109 109 110 110 111 111 112 112 112 113 113 114 114 115 115 116 116 117 117 118 118 119 119 120 120 121 122 122 123 124 124 125 125 126 126 127 128 129 129 130 131 131 132 133 134 134 135 136 136 137 137 138 139 140 141 141 142 142 143 143 144 144 144 144 143 142 141 140 140 139 138 137 136 135 134 134 133 131 130 130 129 128 127 126 126 125 123 123 122 121 121 120 119 118 117 117 116 115 115 114 114 113 113 112 112 111 111 110 110 109 109 108 108 108 107 107 106 106 105 105 103 103 101 101 100 99 98 96 95 94 94 93 92 91 91 90 89 88 88 87 86 85 85 84 83 83 82 81 81 80 79 78 78 77 77 76 76 77 77 77 78 79 80 81 81 82 83 84 84 85 86 86 87 88 89 90 90 91 92 93 93 94 95 95 96 97 97 98 99 99 100 101 101 102 103 103 104 104 105 106 106 107 108 109 110 110 111 113 114 114 115 116 117 118 119 120 121 121 122 123 124 125 126 127 128 129 129 130 131 132 133 134 136 137 138 139 141 142 143 144 145 146 147 147 148 149 150 151 152 153 154 155 156 156 157 158 159 160 161 162 163 164 165 165 166 167 168 169 170 171 171 172 173 174 175 176 176 177 178 179 179 180 182 182 183 184 185 186 186 187 187 188 189 189 190 190 191 191 192 192 192 193 193 193 193 193 192 192 191 191 190 189 189 188 187 187 186 185 184 183 182 181 180 179 178 177 176 176 175 174 174 173 172 172 171 171 170 169 169 168 168 168 167 167 167 166 166 166 165 165 164 164 164 164 163 163 163 163 162 162 162 161 161 161 161 161 161 160 160 160 160 160 159 159 159 159 159 158 158 158 158 158 158 157 157 157 157 157 157 156 156 156 155 155 154 154 154 153 152 151 150 149 149 148 146 145 144 143 141 140 139 138 138 137 136 135 134 133 132 131 130 129 128 128 125 124 123 122 121 120 119 118 117 117 116 115 115 114 113 113 112 112 111 111 111 110 110 109 109 109 109 108 108 108 108 108 108 108 109 109 109 109 111 111 111 112 112 113 114 114 115 115 116 117 117 118 119 119 120 121 121 122 123 124 125 126 127 127 128 129 130 131 131 132 133 134 135 135 136 137 138 139 139 140 141 142 143 144 145 145 146 147 148 150 151 151 152 153 154 155 156 156 157 156 156 156 155 154 154 153 153 152 152 151 150 150 149 148 148 147 146 146 145 144 144 143 142 142 141 141 140 140 139 139 138 138 137 137 137 136 136 135 135 135 134 134 134 133 133 133 133 132 132 132 132 131 131 131 131 131 131 131 131 131 131 131 131 131 131 131 132 132 132 133 133 133 134 134 135 135 136 137 138 140 141 142 143 144 145 146 147 147 148 149 150 151 152 154 155 156 156 157 158 159 159 160 160 161 162 162 162 163 163 163 163 164 164 164 164 165 165 165 165 165 165 166 166 166 166 166 166 166 166 166 166 166 166 166 166 166 166 166 166 166 165 165 165 165 165 165 165 164 164 164 164 163 163 163 162 162 162 161 161 160 160 159 159 158 158 157 156 155 155 154 153 152 151 151 150 149 148 147 146 145 144 144 143 141 140 140 139 138 137 137 136 136 135 134 134 133 133 133 132 132 132 131 131 131 131 131 130 130 130 130 130 129 129 129 128 128 128 127 127 127 126 126 126 125 125 124 124 123 123 123 122 122 121 121 120 120 119 119 118 118 117 117 116 116 115 115 114 114 113 113 112 112 111 111 110 110 110 110 109 109 109 109 109 109 109 109 109 109 109 109 109 109 110 110 110 110 111 111 112 112 112 113 113 114 114 115 115 117 118 118 119 120 120 121 122 122 124 125 126 127 128 130 130 131 132 133 134 135 137 138 139 140 141 141 142 143 144 145 146 146 147 148 149 150 150 151 152 153 153 154 155 155 156 156 156 157 157 157 157 158 158 158 158 158 158 158 158 158 158 158 158 158 158 158 158 158 158 158 158 159 159 159 159 159 159 159 159 159 160 160 160 160 161 161 162 162 163 163 164 164 165 165 165 166 166 166 167 167 167 168 168 168 168 167 167 166 166 165 165 164 163 163 162 162 162 161 161 160 160 160 159 159 158 157 157 156 155 155 154 154 152 152 150 150 149 148 148 147 146 145 144 144 143 142 141 140 139 138 137 137 136 135 134 133 133 132 131 131 131 131 130 130 130 129 129 129 129 128 128 128 127 127 126 126 125 125 124 124 123 123 122 122 121 121 121 120 120 119 119 119 119 119 118 118 118 118 118 119 119 119 119 120 120 121 121 122 122 124 124 125 126 126 127 128 129 129 131 131 132 133 134 134 135 136 137 137 138 138 139 139 138 138 138 137 137 136 136 136 136 137 137 138 139 139 140 140 141 141 142 142 143 143 144 144 145 145 146 146 147 148 148 149 149 150 150 151 152 152 153 153 154 154 155 155 156 156 156 157 157 157 158 158 158 158 158 158 158 158 157 156 156 155 154 152 151 150 149 148 147 147 146 145 144 143 142 141 141 140 139 138 137 136 135 135 134 133 133 132 132 133 133 134 134 135 136 137 137 138 139 140 141 141 142 143 145 146 147 147 148 149 150 152 153 153 154 155 156 157 158 159 160 161 161 162 163 164 165 167 168 169 171 172 173 174 175 177 178 179 180 181 182 182 183 184 185 186 187 188 189 190 191 192 194 194 195 196 197 198 199 200 201 203 204 205 206 207 208 208 209 210 211 212 213 214 215 216 217 218 219 220 221 221 222 223 224 225 226 227 228 229 230 230 231 232 233 234 235 235 236 237 237 238 238 238 239 239 239 239 239 239 239 239 238 238 238 237 237 237 236 236 236 235 235 234 234 234 233 233 232 232 231 231 230 230 229 229 228 228 227 227 226 226 225 225 225 224 224 223 222 222 221 221 220 220 219 219 218 218 217 217 216 215 215 214 214 213 213 212 212 211 210 210 209 208 208 207 207 206 206 206 205 205 204 204 202 202 201 200 200 199 199 199 198 198 197 197 196 196 195 195
17 16 15 14 13 13 12 11 10 9 8 7 6 5 4 3 2 1 0 0 0 1 2 3 4 5 6 7 8 9 10 11 12 13 13 14 15 16 17 18 19 20 21 21 22 23 24 25 26 27 27 28 29 30 31 32 32 33 34 35 36 36 37 38 39 40 41 42 43 44 45 45 46 47 48 49 49 50 51 52 53 54 54 55 56 57 58 59 60 61 62 63 64 64 65 66 67 68 69 70 70 71 73 74 75 75 76 77 78 79 80 81 82 82 83 84 85 86 87 88 89 89 90 91 92 93 95 96 97 98 98 99 100 101 102 103 104 105 106 107 108 109 110 111 112 113 114 115 116 117 119 120 121 122 122 123 124 125 126 126 127 128 128 128 129 129 129 130 130 130 130 130 130 130 130 130 130 130 130 130 130 130 130 130 130 130 130 130 129 129 129 129 129 129 129 129 128 128 128 128 128 128 128 128 127 127 127 127 127 126 126 126 126 126 126 126 126 125 125 125 125 125 125 125 125 125 125 125 124 124 124 124 124 124 124 124 124 124 124 124 124 124 125 125 125 125 125 125 125 125 126 126 126 126 127 127 128 129 129 130 130 130 131 131 131 132 132 132 133 133 133 133 134 134 134 135 135 135 135 136 136 136 137 137 138 138 138 138 139 139 139 140 140 140 140 141 141 141 141 142 142 142 142 142 142 142 142 142 142 142 142 142 142 141 141 141 141 140 140 139 139 138 138 137 137 136 136 134 134 133 133 132 132 131 130 130 129 129 128 128 127 127 126 126 125 125 125 124 124 124 124 124 123 123 123 123 123 123 123 123 123 123 123 124 124 124 125 125 126 127 128 129 130 131 131 132 133 134 136 137 138 138 141 142 143 144 145 145 146 147 148 149 150 151 153 153 154 155 156 157 158 159 160 161 162 163 164 165 165 165 165 166 166 166 165 165 165 165 165 165 165 164 164 164 164 163 163 163 162 162 162 161 161 160 160 159 158 157 156 155 154 153 153 151 150 150 149 148 147 146 145 144 142 141 140 140 139 138 137 137 136 135 134 133 133 132 131 130 129 129 128 127 126 125 124 124 123 122 120 119 118 118 117 116 115 114 113 112 111 110 109 108 107 106 105 104 104 103 102 101 100 100 99 98 97 97 96 95 95 94 93 93 92 92 91 91 91 90 90 90 90 90 90 90 91 91 91 92 92 93 93 94 94 95 96 96 97 97 98 99 99 100 101 102 102 103 103 104 104 105 105 105 105 105 105 105 104 104 104 103 103 102 102 101 101 100 100 99 99 98 97 96 96 95 94 94 93 93 92 91 90 90 90 90 90 90 91 91 91 91 91 91 92 92 92 92 92 92 92 92 92 92 91 91 91 91 90 90 90 89 89 89 88 88 88 88 88 88 88 88 88 88 88 89 89 89 89 89 89 89 88 88 87 87 86 85 85 84 83 83 82 81 81 80 80 79 79 78 78 77 77 76 75 75 74 74 74 74 73 73 73 73 73 73 73 73 73 73 73 74 74 75 75 77 77 78 78 79 79 80 80 80 80 81 80 80 80 80 79 79 78 78 77 77 76 76 75 75 74 74 73 73 73 72 72 72 72 71 71 71 71 71 72 72 72 72 73 73 74 74 75 75 76 77 77 79 80 81 82 83 84 85 86 87 89 90 91 92 93 94 95 96 97 98 98 99 100 101 102 104 106 107 107 108 109 110 111 112 113 113 114 115 116 117 118 118 119 120 121 120 120 119 118 117 116 116 115 114 112 111 110 109 109 108 107 106 105 104 104 103 102 101 100 100 99 98 98 97 97 97 98 98 99 100 100 101 102 103 103 104 104 104 103 102 101 101 100 99 99 99 101 101 101 100 100 99 98 98 97 96 96 95 96 96 97 98 99 99 99 99 98 98 97 96 96 95 94 94 93 93 92 92 93 93 93 94 95 96 97 98 99 100 101 102 103 104 105 106 106 107 107 107 107 107 106 106 106 106 106 106 107 107 107 107 107 107 107 106 106 106 106 105 104 104 103 102 101 101 100 99 98 98 97 97 96 96 95 95 95 95 95 95 95 96 96 97 97 98 98 99 99 100 100 101 101 102 103 103 104 105 106 106 107 107 108 108 109 109 110 110 110 111 111 111 112 112 112 113 113 113 114 114 114 115 115 116 116 117 117 118 119 119 120 121 121 122 122 123 123 124 124 124 125 125 126 126 126 127 127 127 128 128 128 129 129 129 130 130 131 131 131 132 132 132 133 133 134 134 134 135 135 136 136 137 137 137 138 138 140 140 141 141 142 142 143 143 144 144 145 145 146 146 146 146 146 146 146 145 145 144 143 143 142 141 141 140 139 139 138 137 137 136 135 135 134 134 134 134 134 134 135 135 135 136 137 137 138 139 139 140 141 141 142 143 144 145 146 146 148 149 150 150 151 152 152 153 154 154 155 155 156 156 157 157 158 158 159 159 160 160 160 161 161 161 162 162 162 163 163 163 163 163 163 163 163 162 162 161 160 160 159 158 157 156 155 153 152 150 150 149 148 147 146 146 146 146 146 147 147 148 148 148 148 148 148 147 147 147 147 146 146 146 145 144 144 144 143 143 142 142 142 142 143 144 144 145 145 146 146 147 147 148 149 149 150 151 151 152 152 153 153 154 155 155 156 156 157 157 158 158 159 160 160 161 162 163 163 164 165 165 165 166 166 165 165 164 163 162 161 160 160 159 158 156 155 154 153 152 150 149 148 148 147 146 145 144 143 142 142 142 141 141 142 142 142 142 142 142 143 143 143 143 143 144 144 144 144 144 144 145 145 144 144 144 144 144 144 143 143 143 143 143 143 142 142 142 142 143 143 144 144 145 146 147 148 149 150 151 152 152 152 152 151 151 150 150 149 149 148 148 149 149 150 151 152 152 153 153 154 154 154 155 155 155 155 155 155 155 154 154 153 152 152 151 150 149 148 148 146 145 145 144 143 143 142 141 141 140 140 139 139 138 137 137 136 136 136 135 134 134 134 133 133 133 132 132 132 131 131 131 131 130 130 130 130 130 129 129 129 129 129 129 128 128 128 128 128 128 127 127 127 126 126 126 125 125 124 124 123 123 122 121 121 120 120 119 119 118 118 116 116 114 114 113 112 111 111 110 109 108 107 106 106 105 104 103 101 100 99 98 97 97 96 95 95 94 94 94 94 94 95 95 95 96 96 97 97 98 98 99 100 100 101 101 101 101 102 102 102 102 102 102 102 102 102 102 102 102 102 102 102 102 102 102 102 102 102 102 101 101 101 101 101 101 101 100 100 100 100 99 99 99 99 98 98 98 97 97 97 96 96 95 95 95 94 94 93 92 91 91 90 90 89 89 88 88 87 87 86 86 85 85 84 83 83 82 81 80 79 79 78 77 76 75 74 74 73 72 71 71 70 70 69 69 69 69 68 69 69 69 69 69 70 70 70 71 71 72 72 72 73 73 73 74 74 75 75 75 76 76 76 76 77 77 77 77 77 76 76 75 74 73 72 71 69 65 64 63 62 61 60 59 59 58 57 57 56 56 55 55 55 55 55 55 55 56 56 57 57 58 59 60 60 61 61 62 64 65 65 66 67 68 68 69 69 69 69 68 68 67 67 66 66 65 64 64 62 62 61 60 59 59 58 57 57 56 56 55 55 55 54 54 54 54 54 54 54 54 55 55 56 56 57 57 58 59 59 61 62 62 63 64 65 66 67 68 68 69 70 71 72 73 74 75 76 76 77 78 79 80 81 82 83 84 85 86 88 89 90 91 93 94 95 96 97 98 99 99 100 101 102 103 104 105 106 107 108 109 110 110 111 112 113 113 112 111 110 110 109 108 107 106 105 105 104 103 102 101 100 99 99 98 97 96 95 94 94 93 92 91 90 89 89 88 87 86 85 85 84 83 82 81 81 80 79 79 78 77 76 75 74 74 73 73 72 71 71 70 70 69 69 69 68 68 67 67 67 66 66 65 65 65 64 64 64 63 62 62 61 61 60 59 59 58 57 56 56 55 54 53 52 51 50 50 49 48 47 46 45 44 43 42 41 41 40 39 38 36 35 34 33 32 32 31 31 31 31 31 32 32 33 33 34 35 36 37 37 38 39 39 40 41 41 42 43 43 44 45 45 46 47 47 47 48 48 48 48 48 48 48 48 48 48 48 48 48 48 48 48 48 48 48 48 48 48 48 48 48 48 48 49 49 49 50 50 50 51 51 52 53 54 54 55 55 56 56 57 58 59 59 60 60 62 62 63 63 64 64 65 66 66 67 67 68 69 69 70 71 71 72 74 75 76 77 77 78 79 80 81 82 83 84 84 85 86 87 87 88 89 90 90 91 92 93 94 95 95 96 96 97 97 98 98 98 99 99 100 100 100 101 101 102 102 103 103 103 103 104 104 104 104 105 105 105 105 105 105 105 105 106 106 106 106 105 105 105 105 105 105 105 105 105 105 105 105 105 105 105 104 104 104 104 104 104 104 104 104 104 104 104 104 104 104 104 104 104 104 104 104 104 105 105 105 105 106 106 106 107 107 108 109 109 110 110 111 112 112 114 114 114 115 115 115 115 115 115 114 114 114 113 113 113 112 112 111 111 110 110 109 109 109 109 108 108 108 108 108 108 108 108 108 108 108 109 109 109 109 110 110 111 111 112 112 112 113 113 114 114 115 115 115 116 116 117 117 118 118 119 119 120 121 122 122 123 123 124 124 125 126 126 127 127 129 129 130 130 131 132 132 134 134 135 135 136 137 137 138 139 139 140 141 142 142 143 143 144 144 145 145 144 143 143 142 141 140 139 138 137 137 136 135 134 133 132 131 130 129 128 128 127 126 125 124 123 122 122 121 120 119 118 118 117 116 116 115 115 114 113 113 112 112 111 111 111 110 110 109 109 108 108 107 107 106 106 105 105 104 103 102 101 100 99 99 96 95 95 94 93 92 91 91 90 89 88 88 87 86 85 85 84 83 83 82 81 81 80 79 78 78 77 77 77 77 77 77 77 78 79 80 81 81 82 83 84 84 85 86 86 87 88 89 90 90 91 92 92 93 94 94 95 96 96 97 98 99 99 100 100 101 102 102 103 103 104 105 105 106 107 107 109 109 110 111 113 113 114 115 116 117 118 118 119 120 121 122 123 124 125 125 126 127 128 129 130 131 132 133 134 135 137 138 139 141 142 143 143 144 145 146 147 148 149 150 151 152 152 153 154 155 156 157 158 159 160 161 161 162 163 164 165 166 167 168 168 169 170 171 172 173 174 174 175 176 177 178 178 179 180 181 182 183 183 184 185 186 186 187 187 188 189 189 190 190 191 191 192 192 192 192 192 192 192 192 191 191 190 189 189 188 187 187 186 185 185 184 182 181 180 179 178 177 177 176 175 174 174 173 172 172 171 171 170 169 169 168 168 168 167 167 166 166 166 165 165 165 164 164 164 163 163 163 162 162 162 162 161 161 161 161 161 160 160 160 160 160 159 159 159 159 159 158 158 158 158 158 158 157 157 157 157 157 157 156 156 156 156 155 155 155 154 154 154 153 153 152 150 150 149 148 147 145 145 144 143 140 140 139 138 137 136 135 135 134 133 131 130 129 129 128 127 124 123 123 122 120 119 118 118 117 116 115 115 114 114 113 112 112 111 111 110 110 110 109 109 109 108 108 108 108 107 107 108 108 108 108 108 109 109 110 110 111 111 112 112 113 114 114 115 115 116 117 117 118 119 119 120 121 122 122 123 125 125 126 127 128 128 129 130 131 132 132 133 134 135 136 136 137 138 139 140 140 141 142 143 144 145 146 146 147 149 150 151 152 152 153 154 155 156 156 156 155 155 154 154 153 153 152 151 151 150 150 149 148 147 147 146 146 145 145 144 143 143 142 141 141 140 140 139 139 138 138 137 137 136 136 136 135 135 135 134 134 134 133 133 133 132 132 132 132 131 131 131 131 131 131 130 130 130 130 130 130 130 130 130 131 131 131 132 132 132 133 133 133 134 134 135 136 136 138 140 140 142 143 144 145 145 146 147 148 149 150 151 152 154 154 155 156 157 157 158 159 159 160 160 161 162 162 162 162 163 163 163 164 164 164 164 164 165 165 165 165 165 165 165 166 166 166 166 166 166 166 166 166 166 166 166 166 165 165 165 165 165 165 165 165 165 164 164 164 164 163 163 163 162 162 162 161 161 161 160 160 159 159 158 158 156 156 155 155 154 153 152 151 151 150 149 148 147 146 145 144 144 143 141 140 140 139 138 137 137 136 136 135 134 134 133 133 133 132 132 132 131 131 131 131 131 130 130 130 130 130 129 129 129 128 128 128 127 127 127 126 126 126 125 125 124 124 123 123 123 122 122 121 121 120 120 119 119 118 118 117 117 116 116 116 115 114 114 113 113 112 112 112 111 111 110 110 110 110 110 109 109 109 109 109 109 109 109 109 109 109 110 110 110 110 111 111 111 112 112 113 113 114 114 115 115 116 117 118 119 119 120 121 121 122 123 124 125 126 127 128 130 131 131 132 133 134 135 137 138 139 140 141 142 143 143 144 145 146 147 147 148 149 150 151 151 152 153 154 154 155 155 156 156 156 157 157 157 158 158 158 158 158 158 158 158 158 158 158 158 158 158 158 158 158 158 158 159 159 159 159 159 159 159 159 159 159 160 160 160 160 160 161 161 162 162 163 163 164 164 165 165 165 166 166 166 167 167 167 168 168 168 168 167 167 166 166 165 165 164 163 163 162 162 162 161 161 160 160 160 159 159 158 157 157 156 155 155 154 154 152 152 150 150 149 148 147 147 146 145 144 144 143 142 141 140 139 138 137 136 136 135 134 133 133 132 131 131 131 130 130 130 130 129 129 129 129 128 128 128 127 127 126 126 125 125 124 124 123 123 122 122 121 121 121 120 120 119 119 119 119 119 118 118 118 118 118 119 119 119 119 119 120 121 121 122 122 124 124 125 126 126 127 128 128 129 131 131 132 133 134 134 135 136 136 137 138 138 139 139 138 138 138 137 137 136 136 136 136 137 137 138 139 139 140 140 141 141 142 142 143 143 144 144 145 145 146 146 147 147 148 148 149 149 150 151 151 152 153 153 154 154 155 155 155 156 156 157 157 157 158 158 158 158 158 158 158 158 157 156 155 155 154 152 151 150 149 148 147 146 145 145 144 143 142 141 140 139 138 138 137 136 135 134 134 133 132 132 132 132 133 134 134 135 136 136 137 138 139 139 140 141 142 143 144 145 146 147 148 149 150 151 152 153 154 155 156 157 158 158 159 160 161 162 163 164 165 166 167 168 171 172 173 174 175 176 177 178 179 180 181 182 183 184 185 186 187 188 188 189 190 191 193 194 195 196 197 198 199 200 201 202 203 204 205 206 207 208 209 210 211 212 213 214 215 215 216 217 218 219 220 221 222 223 224 225 226 227 227 228 229 230 231 232 233 233 234 235 236 236 237 237 238 238 239 239 239 239 239 239 239 238 238 238 237 237 237 236 236 236 235 235 235 234 234 233 233 232 232 232 231 231 230 230 229 229 228 228 227 227 226 226 225 225 224 224 223 223 222 222 221 221 220 220 219 219 218 218 217 217 216 215 215 214 214 213 213 212 212 211 210 210 209 208 208 207 207 206 206 205 205 204 204 203 202 202 201 200 200 199 199 198 198 197 197 197 196 196 195 195
18 17 16 15 14 13 13 12 11 10 9 8 7 6 5 4 3 2 1 0 0 0 1 2 3 4 5 6 7 8 9 10 11 12 13 13 14 15 16 17 18 19 20 21 21 22 23 24 25 26 27 27 28 29 30 31 32 32 33 34 35 36 37 37 38 39 41 41 42 43 44 45 46 46 47 48 49 50 51 51 52 53 54 55 55 56 57 58 60 61 61 62 63 64 65 66 66 67 68 69 70 71 72 73 74 75 76 77 78 78 79 80 81 82 83 84 85 85 86 87 88 89 90 91 92 93 94 95 96 97 98 99 100 101 102 103 103 104 105 106 108 109 110 111 112 113 114 115 116 116 118 119 120 121 122 123 124 125 125 126 127 127 128 128 128 129 129 129 129 129 130 130 130 130 130 130 130 130 130 130 130 130 129 129 129 129 129 129 129 129 129 129 128 128 128 128 128 128 128 127 127 127 127 127 127 127 126 126 126 126 126 126 125 125 125 125 125 125 125 125 124 124 124 124 124 124 124 124 124 124 124 124 124 124 124 124 124 124 124 124 124 124 124 124 124 124 124 124 125 125 125 125 125 126 126 126 127 128 128 129 129 129 130 130 130 131 131 132 132 132 132 133 133 133 134 134 134 134 135 135 135 136 136 136 137 137 137 138 138 138 138 139 139 139 140 140 140 140 140 141 141 141 141 141 141 141 141 141 141 141 141 141 141 140 140 140 140 139 139 139 138 138 137 136 136 135 135 134 133 132 132 131 131 130 129 129 128 128 127 127 126 126 126 125 124 124 124 124 123 123 123 123 123 122 122 122 122 122 122 122 122 122 122 123 123 123 124 124 126 126 127 128 129 130 131 131 132 133 135 136 137 138 140 141 142 143 144 145 145 146 147 148 149 150 152 153 154 154 155 156 157 158 159 160 161 162 163 164 164 165 165 165 165 165 165 165 164 164 164 164 164 164 163 163 163 163 162 162 162 161 161 160 160 160 159 158 157 156 155 154 153 153 152 150 150 149 148 147 146 145 144 144 141 141 140 139 138 137 137 136 135 134 133 133 132 131 130 129 129 128 127 126 125 125 124 123 122 121 119 119 118 117 116 115 114 113 113 112 110 109 108 107 106 105 105 104 103 102 101 100 100 99 98 97 97 96 95 95 94 93 93 92 92 91 91 90 90 90 90 89 89 89 90 90 90 90 91 91 92 92 93 93 94 94 95 95 96 97 97 98 98 100 100 101 101 102 103 103 103 104 104 104 104 104 104 104 104 103 103 103 102 102 101 101 100 100 99 98 98 97 96 95 95 94 94 93 93 92 92 91 90 90 90 90 90 90 90 90 90 91 91 91 91 91 91 91 91 91 91 91 91 91 91 90 90 90 90 89 89 89 88 88 88 87 87 87 87 87 87 87 87 87 88 88 88 88 88 88 88 88 88 87 87 86 85 85 84 83 83 82 81 80 80 80 79 78 78 77 77 77 76 75 75 74 74 73 73 73 73 72 72 72 72 72 72 72 72 72 72 73 73 74 75 76 76 77 78 78 79 79 79 80 80 80 80 80 79 79 79 78 78 77 77 76 76 75 75 74 74 73 73 72 72 72 72 71 71 71 71 71 71 71 71 71 72 72 72 73 73 74 74 75 76 76 77 79 79 81 82 83 84 85 86 86 88 90 91 92 93 94 94 95 96 97 98 99 100 101 102 103 105 106 107 108 109 110 110 111 112 113 114 115 115 116 117 118 119 119 120 120 119 119 118 117 116 115 114 113 112 111 110 109 108 107 106 106 105 104 103 102 101 101 100 99 98 98 97 97 97 97 97 98 99 99 100 101 101 102 103 103 103 103 102 102 101 100 99 99 98 99 100 101 101 100 99 98 98 97 96 96 95 95 95 96 97 97 98 98 98 98 98 97 97 96 95 94 94 93 93 92 92 92 92 92 93 94 94 95 97 98 99 100 101 102 103 104 104 105 106 106 107 107 106 106 106 106 105 106 106 106 106 106 106 106 106 106 106 106 106 106 105 105 104 103 103 102 101 100 100 99 98 97 97 96 96 95 95 95 95 95 95 95 95 96 96 96 97 97 98 98 99 99 100 100 101 102 102 103 104 105 105 106 107 107 108 108 109 109 110 110 110 111 111 111 112 112 112 113 113 113 114 114 114 115 115 116 116 117 117 118 119 119 120 121 121 122 122 123 123 124 124 124 125 125 126 126 126 127 127 127 128 128 128 129 129 129 130 130 130 131 131 132 132 132 133 133 133 134 134 135 135 136 136 136 137 137 138 138 140 140 140 141 141 142 142 143 144 144 145 145 145 146 146 146 146 146 145 145 145 144 143 142 142 141 140 140 139 138 138 137 136 136 135 135 134 134 134 133 134 134 134 135 135 136 136 137 137 138 139 139 140 141 142 143 143 144 145 146 148 148 149 150 151 151 152 152 153 154 154 155 155 156 156 157 157 158 158 159 159 159 160 160 161 161 161 161 162 162 162 162 162 162 162 162 162 162 161 161 160 159 158 157 156 155 155 153 152 150 149 148 147 146 146 145 145 145 146 146 147 147 147 147 147 147 147 147 147 146 146 146 145 145 145 144 144 143 143 142 142 142 141 142 142 143 143 144 144 145 145 146 147 147 148 149 149 150 151 151 152 152 153 153 154 155 155 155 156 156 157 158 158 159 160 161 161 162 163 163 164 164 165 165 165 165 164 163 162 162 161 160 159 158 157 155 154 153 152 152 150 149 148 147 146 145 144 143 142 142 141 141 141 141 141 141 141 141 142 142 142 142 142 143 143 143 143 143 144 144 144 144 144 144 144 143 143 143 143 143 143 142 142 142 142 142 142 142 142 142 142 143 144 144 145 146 147 148 149 150 151 151 151 151 151 150 150 149 149 148 148 148 148 149 150 150 151 151 152 152 153 153 154 154 154 154 154 154 154 154 153 153 152 152 151 150 149 148 148 147 145 145 144 143 143 142 141 141 140 139 139 138 138 137 137 136 136 135 135 134 133 133 133 132 132 132 131 131 131 131 130 130 130 130 129 129 129 129 129 128 128 128 128 128 127 127 127 127 127 127 126 126 126 125 125 125 124 124 123 123 122 122 121 121 120 120 119 118 118 117 117 116 115 114 113 112 111 111 110 109 108 107 106 106 105 104 103 102 100 99 98 97 97 96 95 94 94 93 93 93 93 93 94 94 94 95 96 96 96 97 97 99 99 99 100 100 100 101 101 101 101 101 101 102 102 102 102 102 102 102 102 102 102 101 101 101 101 101 101 101 101 101 100 100 100 100 100 100 99 99 99 99 99 98 98 98 97 97 97 96 96 96 95 95 94 94 93 93 93 92 91 90 90 89 89 88 88 87 87 86 86 85 85 84 83 83 82 81 80 80 79 78 77 76 75 75 74 73 72 72 71 70 70 69 69 68 68 68 68 68 68 68 69 69 69 70 70 70 71 71 72 72 72 73 73 73 74 74 74 75 75 75 76 76 76 76 76 76 76 76 75 74 73 73 72 71 69 65 64 63 62 60 60 59 58 58 57 56 56 55 55 55 55 55 55 55 55 55 56 56 57 58 58 59 60 61 61 62 64 65 65 66 67 68 68 69 69 69 69 68 68 67 67 66 66 65 64 64 62 62 61 60 59 59 58 58 57 57 56 56 55 55 54 54 54 54 54 54 54 54 55 55 56 56 57 58 58 59 60 61 62 63 64 65 65 66 67 68 69 70 71 72 72 73 74 75 76 77 78 79 80 81 82 82 83 84 85 86 89 90 91 92 94 94 95 96 97 98 99 100 101 102 103 104 105 106 106 107 108 109 110 111 112 113 113 113 113 112 111 110 109 109 108 107 106 105 104 103 103 102 101 100 99 98 97 97 96 95 94 93 92 92 91 90 89 88 88 87 86 85 84 84 83 82 81 81 80 79 78 78 76 76 75 74 74 73 73 72 71 71 71 70 70 69 69 68 68 67 67 67 66 66 66 65 65 64 64 64 63 62 62 61 60 60 59 58 57 57 56 55 54 53 53 52 51 50 49 48 47 46 46 45 44 43 42 41 40 39 38 36 35 34 34 33 32 31 31 31 31 32 32 32 33 34 34 35 36 37 38 38 39 40 40 41 42 42 43 44 44 45 46 46 47 48 48 48 48 48 49 49 49 49 49 49 49 49 48 48 48 48 48 48 48 48 48 48 48 48 48 49 49 49 49 50 50 50 51 51 52 52 52 54 54 55 56 56 57 57 58 58 60 60 61 61 62 63 64 64 65 65 66 66 67 68 68 69 69 70 71 71 72 73 75 76 77 77 78 79 80 81 82 83 84 84 85 86 87 87 88 89 89 91 91 92 92 94 95 96 96 97 97 97 98 98 99 99 100 100 100 101 101 102 102 103 103 103 104 104 104 104 105 105 105 105 105 106 106 106 106 106 106 106 106 106 106 106 106 106 106 106 106 106 106 106 106 106 105 105 105 105 105 105 105 105 105 105 105 105 104 104 104 104 104 104 104 104 104 105 105 105 105 105 105 105 106 106 106 106 107 107 108 108 109 110 110 111 112 112 113 114 115 115 115 116 116 116 115 115 115 115 114 114 113 113 113 112 112 111 111 110 110 109 109 109 109 109 108 108 108 108 108 108 108 109 109 109 109 109 110 110 110 111 112 112 112 113 113 114 114 114 115 115 116 116 117 117 118 118 119 119 120 120 121 122 123 123 124 124 125 125 126 127 127 128 129 130 130 131 131 132 133 134 135 135 136 136 137 138 138 139 140 141 141 142 143 143 144 144 145 145 145 145 144 143 142 141 140 140 139 138 137 136 135 134 134 132 131 130 130 129 128 127 126 126 124 123 123 122 121 121 120 119 118 117 117 116 115 115 114 114 113 113 112 112 111 111 110 110 109 109 108 108 107 107 106 106 105 105 104 103 102 101 100 99 99 96 95 95 94 93 92 92 91 90 89 88 88 87 86 86 85 84 83 83 82 81 81 80 79 78 78 77 77 77 77 77 77 78 78 79 80 81 81 82 83 84 84 85 86 86 87 88 89 89 90 91 92 92 93 94 94 95 96 96 97 98 98 99 100 100 101 101 102 103 103 104 104 105 106 106 107 108 109 110 111 112 113 114 115 115 116 117 118 119 120 121 122 122 123 124 125 126 127 128 129 130 130 131 132 133 135 137 138 139 140 141 142 143 144 145 146 147 148 148 149 150 151 152 153 154 155 156 157 157 158 159 160 161 162 163 164 165 165 166 167 168 169 170 171 171 172 173 174 175 176 176 177 178 179 179 181 181 182 183 184 185 185 186 186 187 188 188 189 189 190 190 191 191 191 192 192 192 192 192 191 191 190 190 189 188 188 187 186 186 185 184 183 181 181 180 179 178 177 176 175 175 174 173 172 172 171 171 170 170 169 168 168 167 167 167 166 166 165 165 165 165 164 164 163 163 163 162 162 162 162 162 161 161 161 160 160 160 160 160 160 159 159 159 159 159 158 158 158 158 158 157 157 157 157 157 157 156 156 156 156 156 156 155 155 155 154 154 154 153 153 152 151 150 149 148 148 147 145 144 143 142 140 139 138 137 137 136 135 134 133 132 131 130 129 128 127 126 124 123 122 121 120 119 118 117 116 116 115 114 114 113 112 112 111 111 110 110 109 109 109 108 108 108 108 107 107 107 107 107 107 107 107 108 108 108 109 110 110 111 111 112 112 113 114 114 115 116 116 117 118 118 119 120 120 121 122 122 124 125 126 126 127 128 129 129 130 131 132 133 133 134 135 136 137 137 138 139 140 141 142 142 143 144 145 146 147 148 149 150 151 152 153 154 154 155 155 155 155 154 154 153 153 152 151 151 150 150 149 149 147 147 146 146 145 145 144 143 142 142 141 140 140 139 139 139 138 138 137 137 136 136 135 135 135 134 134 134 133 133 133 132 132 132 132 131 131 131 131 131 130 130 130 130 130 130 130 130 130 130 130 130 130 131 131 131 132 132 132 133 133 134 134 134 136 136 137 140 140 142 143 143 144 145 146 147 148 149 150 151 152 153 154 155 156 157 157 158 159 159 160 160 161 161 162 162 162 163 163 163 163 163 164 164 164 164 164 165 165 165 165 165 165 165 165 165 165 165 165 165 165 165 165 165 165 165 165 165 165 165 165 165 165 164 164 164 164 163 163 163 163 162 162 162 161 161 160 160 159 159 159 158 157 156 156 155 154 154 153 152 151 150 150 149 148 147 146 145 144 143 143 141 140 140 139 138 137 137 136 136 135 134 134 133 133 133 132 132 132 131 131 131 131 131 130 130 130 130 130 129 129 129 128 128 128 127 127 127 126 126 126 125 125 124 124 124 123 123 122 122 121 121 120 120 119 119 118 118 118 117 117 116 116 115 114 114 113 113 112 112 112 111 111 111 110 110 110 110 109 109 109 109 109 109 109 109 109 110 110 110 110 110 111 111 111 112 112 113 113 114 114 115 115 116 116 117 118 119 120 120 121 122 122 123 124 126 126 127 129 130 131 132 132 133 135 136 137 139 140 140 141 142 143 144 145 145 146 147 148 149 149 150 151 152 152 153 154 154 155 156 156 156 157 157 157 158 158 158 158 158 158 158 158 158 158 158 158 158 158 159 159 159 159 159 159 159 159 159 159 159 159 159 159 159 159 160 160 160 160 161 161 161 162 162 163 163 164 164 165 165 165 166 166 166 167 167 167 168 168 168 168 167 167 166 166 165 165 164 163 163 162 162 162 161 161 160 160 160 159 159 158 157 157 156 155 155 154 154 152 152 150 150 149 148 147 147 146 145 144 144 143 142 141 140 139 138 137 136 136 135 134 133 133 132 131 131 131 130 130 130 130 129 129 129 129 128 128 128 127 127 127 126 125 125 124 124 123 123 122 122 121 121 121 120 120 119 119 119 119 119 118 118 118 118 118 119 119 119 119 119 120 121 121 122 122 123 124 125 125 126 127 128 128 129 131 131 132 133 134 134 135 136 136 137 138 138 139 139 138 138 138 137 137 136 136 136 136 137 137 138 139 139 140 140 141 141 142 142 143 143 144 144 145 145 145 146 146 147 148 148 149 149 150 151 151 152 153 153 154 154 154 155 155 156 156 156 157 157 157 158 158 158 158 158 158 157 156 156 155 154 154 152 150 149 149 148 147 146 145 144 143 143 142 141 140 139 138 137 137 136 135 134 133 133 132 132 132 132 133 133 134 135 135 136 137 138 138 139 140 141 142 142 144 145 146 147 148 148 149 151 152 153 154 154 155 156 157 158 159 160 161 162 163 163 164 166 167 168 171 171 172 173 174 176 177 178 179 180 181 182 183 183 184 185 186 187 188 189 190 191 193 194 195 196 196 197 198 199 200 202 203 204 205 206 207 208 209 209 210 211 212 213 214 215 216 217 218 219 220 221 222 222 223 224 225 226 227 228 229 230 231 231 232 233 234 234 235 236 236 237 237 238 238 238 239 239 239 239 238 238 238 237 237 237 236 236 236 235 235 235 234 234 233 233 233 232 232 231 231 230 230 229 229 228 228 227 227 226 226 226 225 225 224 223 223 223 222 222 221 221 220 220 219 219 218 218 217 217 216 215 215 214 214 213 213 212 212 211 210 210 209 208 208 207 207 206 206 205 205 204 204 203 202 202 201 200 200 199 199 198 198 197 197 197 196 196 195 195
19 18 17 16 15 14 13 13 12 11 10 9 8 7 6 5 4 3 2 1 0 0 0 1 2 3 4 5 6 7 8 9 10 11 12 13 13 14 15 16 17 18 19 20 21 21 22 23 24 25 26 27 27 28 29 30 31 32 32 33 34 35 36 37 37 38 40 41 42 42 43 44 45 46 47 47 48 49 50 51 51 52 53 54 55 56 57 57 59 60 61 62 62 63 64 65 66 67 68 68 69 70 72 73 74 74 75 76 77 78 79 80 81 81 82 83 84 85 86 87 88 89 89 90 91 92 94 95 96 97 98 98 99 100 101 102 103 104 105 106 108 109 110 110 111 112 113 114 115 116 118 119 120 121 122 122 123 124 125 126 126 127 127 128 128 128 128 129 129 129 129 129 129 129 129 129 129 129 129 129 129 129 129 129 129 129 129 128 128 128 128 128 128 128 127 127 127 127 127 127 127 127 126 126 126 126 126 126 125 125 125 125 125 125 124 124 124 124 124 124 124 124 123 123 123 123 123 123 123 123 123 123 123 123 123 123 123 123 123 123 123 123 123 123 123 123 123 124 124 124 124 124 125 125 125 126 126 127 128 128 128 129 129 129 130 130 130 131 131 131 132 132 132 132 133 133 133 134 134 134 134 135 135 135 136 136 136 137 137 137 138 138 138 138 139 139 139 139 140 140 140 140 140 140 140 140 140 140 140 140 140 140 140 140 139 139 139 138 138 138 137 137 136 136 135 134 134 133 132 132 131 130 130 129 128 128 127 127 127 126 125 125 125 124 124 123 123 123 122 122 122 122 122 122 121 121 121 121 121 121 121 121 122 122 122 122 123 123 125 125 126 127 128 129 130 131 131 132 134 135 136 137 139 140 141 142 143 144 145 145 146 147 148 149 151 152 153 154 154 155 156 157 158 159 160 162 162 163 164 164 164 164 164 164 164 164 164 164 163 163 163 163 162 162 162 162 161 161 161 160 160 160 159 159 158 157 156 155 154 153 153 152 151 150 149 148 147 147 145 144 144 143 140 140 139 138 137 137 136 135 134 133 133 132 131 130 129 129 128 127 126 125 125 124 123 122 121 120 119 118 117 116 115 114 113 113 112 111 109 108 107 106 106 105 104 103 102 101 100 100 99 98 97 97 96 95 95 94 93 93 92 91 91 90 90 90 89 89 89 89 89 89 89 89 89 90 90 90 91 91 92 92 93 93 94 95 95 96 96 97 98 99 100 100 101 101 102 102 103 103 103 104 104 104 103 103 103 103 102 102 101 101 101 100 100 99 98 98 97 97 96 95 94 94 93 93 92 92 91 90 89 89 89 89 89 89 89 90 90 90 90 90 90 90 91 91 91 91 91 91 91 90 90 90 89 89 89 89 88 88 87 87 87 87 86 86 86 86 86 86 86 87 87 87 87 87 88 88 88 87 87 86 86 85 85 84 83 83 82 81 81 80 79 79 78 78 77 77 76 76 75 74 74 73 73 73 72 72 72 72 71 71 71 71 71 71 71 71 72 72 73 73 74 75 76 76 77 77 78 78 79 79 79 79 79 79 79 78 78 78 77 77 76 76 75 75 74 74 73 73 72 72 72 71 71 71 71 70 70 70 70 71 71 71 71 71 72 72 73 73 74 74 75 76 77 78 79 81 82 82 83 84 85 86 88 90 91 91 92 93 94 95 96 97 98 99 99 100 101 103 105 106 106 107 108 109 110 111 112 113 113 114 115 116 117 117 118 119 120 119 119 118 117 116 115 115 114 113 111 110 109 109 108 107 106 105 104 103 103 102 101 100 99 99 98 97 97 96 96 96 97 97 98 99 99 100 101 102 102 103 103 103 102 101 100 100 99 98 98 98 100 100 100 99 99 98 97 97 96 95 95 94 95 95 96 97 98 98 98 98 97 97 96 95 95 94 93 93 92 92 92 91 92 92 93 93 94 95 97 98 98 99 100 101 102 103 104 105 105 106 106 106 106 106 106 105 105 105 105 105 106 106 106 106 106 106 106 106 106 105 105 104 104 103 102 101 101 100 99 99 98 97 97 96 95 95 95 95 95 95 95 95 95 95 96 96 97 97 98 98 99 99 100 100 101 101 102 103 104 104 105 106 106 107 107 108 108 109 109 110 110 110 111 111 111 112 112 112 113 113 114 114 114 115 115 116 116 117 117 118 119 119 120 121 121 122 122 123 123 124 124 124 125 125 125 126 126 127 127 127 128 128 128 129 129 129 130 130 130 131 131 131 132 132 133 133 133 134 134 135 135 135 136 136 137 137 137 138 139 140 140 141 141 142 142 143 143 144 145 145 145 145 146 146 146 145 145 145 144 144 142 142 141 141 140 139 138 138 137 136 136 135 135 134 134 133 133 133 133 133 134 134 135 135 136 136 137 138 138 139 140 141 141 142 143 144 145 146 147 148 149 149 150 151 151 152 153 153 154 154 155 155 156 156 157 157 158 158 159 159 159 160 160 160 161 161 161 161 162 162 162 162 162 162 162 161 161 160 159 158 158 157 156 155 154 152 151 149 148 148 147 146 145 145 145 145 145 146 146 146 147 147 147 147 147 146 146 146 146 145 145 145 144 143 143 143 142 142 141 141 141 141 142 142 143 143 144 144 145 145 146 147 148 148 149 149 150 150 151 152 152 153 154 154 154 155 155 156 156 157 158 158 159 160 161 162 162 163 163 164 164 164 164 164 163 163 162 161 160 159 158 157 156 155 154 153 152 151 149 148 147 146 145 144 144 143 142 141 141 140 140 140 140 140 141 141 141 141 141 141 142 142 142 142 143 143 143 143 143 143 143 143 143 143 143 142 142 142 142 142 141 141 141 141 141 141 141 141 142 142 143 144 145 146 146 147 148 149 150 151 151 150 150 149 149 148 148 147 147 147 147 148 149 149 150 151 151 152 152 152 153 153 153 154 154 154 153 153 153 152 151 151 150 150 148 147 147 146 145 144 143 142 142 141 140 140 139 139 138 137 137 136 136 135 135 134 134 133 133 132 132 131 131 131 131 130 130 130 129 129 129 129 128 128 128 128 128 127 127 127 127 127 127 126 126 126 126 126 125 125 125 125 124 124 123 123 122 122 121 121 120 120 119 119 118 118 117 116 116 115 114 113 112 111 110 110 109 108 107 106 106 105 104 103 102 101 99 98 98 97 96 95 94 93 93 93 92 92 92 93 93 93 94 94 95 95 96 96 96 98 98 99 99 99 100 100 100 100 100 101 101 101 101 101 101 101 101 101 101 101 101 101 101 101 100 100 100 100 100 100 100 100 99 99 99 99 99 99 98 98 98 98 97 97 97 96 96 96 95 95 95 94 94 93 93 92 92 91 90 89 89 89 88 88 87 87 86 86 85 85 84 84 83 82 81 81 80 79 78 77 76 76 75 74 73 72 72 71 70 70 69 69 68 68 68 68 67 68 68 68 68 68 69 69 69 70 70 71 71 71 72 72 73 73 73 74 74 74 75 75 75 75 76 76 76 76 75 75 75 74 73 72 71 70 68 64 63 62 62 60 59 58 58 57 56 56 55 55 55 54 54 54 54 54 55 55 56 56 57 58 58 59 60 60 61 62 64 64 65 66 67 68 68 69 69 69 69 68 68 67 67 66 66 65 64 64 62 62 61 60 59 59 58 58 57 57 56 56 56 55 55 54 54 54 54 54 54 55 55 56 56 57 58 58 59 60 60 62 63 63 64 65 66 67 68 69 69 70 71 72 73 74 75 76 77 78 79 79 80 81 82 83 84 85 86 87 90 90 91 92 94 95 96 97 98 99 100 101 102 102 103 104 105 106 107 108 109 110 111 112 112 113 114 114 113 112 112 111 110 109 108 107 107 106 105 104 103 102 101 101 100 99 98 97 96 96 95 94 93 92 91 91 90 89 88 87 87 86 85 84 83 83 82 81 80 80 79 78 77 76 76 75 74 74 73 73 72 72 71 71 70 70 69 69 68 68 68 67 67 67 66 66 65 65 65 64 63 63 62 61 61 60 59 59 58 57 56 56 55 54 53 52 51 50 50 49 48 47 46 45 44 43 42 41 40 40 39 37 36 35 34 33 32 32 32 32 32 32 32 33 34 34 35 36 37 38 38 39 40 40 41 42 42 43 44 44 45 46 46 47 48 48 48 49 49 49 49 49 49 49 49 49 49 49 49 49 49 49 49 49 49 49 49 49 49 49 49 49 49 50 50 50 51 51 52 52 52 53 53 55 55 56 56 57 57 58 59 59 60 61 62 62 63 64 64 65 66 66 67 67 68 69 69 70 70 71 72 72 73 74 76 77 78 78 79 80 81 82 83 84 84 85 86 87 88 88 89 90 90 92 92 93 93 94 95 96 97 97 98 98 99 99 100 100 100 101 101 102 102 103 103 104 104 104 104 105 105 105 105 106 106 106 106 106 107 107 107 107 107 107 107 107 107 107 107 107 107 107 107 107 107 106 106 106 106 106 106 106 106 106 106 106 105 105 105 105 105 105 105 105 105 105 105 105 105 105 105 105 105 106 106 106 106 106 107 107 107 108 108 109 110 110 111 112 112 113 113 115 115 115 116 116 116 116 116 116 115 115 115 114 114 114 113 113 112 111 111 111 110 110 110 109 109 109 109 109 109 109 109 109 109 109 109 109 109 110 110 110 111 111 112 112 113 113 114 114 114 115 115 116 116 117 117 118 118 119 119 120 120 121 121 122 123 124 124 125 125 126 126 127 128 128 129 130 131 131 132 133 133 134 135 136 136 137 138 138 139 139 140 141 142 142 143 144 144 145 145 146 146 145 144 143 143 142 141 140 139 138 137 137 136 135 134 132 132 131 130 129 128 128 127 126 125 124 123 122 122 121 120 119 118 118 117 116 116 115 115 114 114 113 113 112 112 111 111 110 110 109 109 108 108 107 107 106 106 105 104 103 102 101 100 100 99 96 96 95 94 93 92 92 91 90 89 89 88 87 86 86 85 84 84 83 82 82 81 80 80 78 78 77 77 77 77 77 77 78 79 79 80 81 81 82 83 84 84 85 86 86 87 88 89 89 90 91 91 92 93 93 94 95 95 96 97 97 98 99 99 100 101 101 102 102 103 104 104 105 105 106 107 108 109 110 110 112 113 114 114 115 116 117 118 119 119 120 121 122 123 124 125 126 127 127 128 129 130 131 132 133 135 136 137 138 140 141 142 143 144 144 145 146 147 148 149 150 151 152 153 154 154 155 156 157 158 159 160 161 162 162 163 164 165 166 167 168 169 169 170 171 172 173 174 174 175 176 177 177 178 179 180 181 182 182 184 184 185 185 186 186 187 188 188 189 189 190 190 191 191 191 191 191 191 191 191 190 190 189 188 188 187 186 186 185 184 183 183 181 180 179 178 177 176 175 175 174 173 173 172 171 171 170 170 169 168 168 167 167 166 166 166 165 165 165 164 164 164 163 163 162 162 162 162 161 161 161 161 160 160 160 160 160 159 159 159 159 159 158 158 158 158 158 157 157 157 157 157 157 156 156 156 156 156 156 156 155 155 155 154 154 154 153 153 153 152 152 151 150 149 148 147 146 145 144 143 142 139 139 138 137 136 135 134 134 133 132 130 129 128 128 127 126 123 122 122 121 119 118 117 117 116 115 114 114 113 112 112 111 111 110 110 109 109 108 108 108 108 107 107 107 107 106 106 107 107 107 107 107 107 108 109 109 110 110 111 111 112 113 113 114 114 115 116 116 117 118 118 119 120 120 121 122 123 124 125 126 126 127 128 129 130 130 131 132 133 134 134 135 136 137 138 138 139 140 141 142 143 143 144 145 146 148 149 149 150 151 152 153 154 154 155 154 154 154 153 153 152 151 151 150 150 149 149 148 147 146 146 145 145 144 143 142 142 141 140 140 139 139 138 138 137 137 137 136 136 135 135 135 134 134 133 133 133 132 132 132 132 131 131 131 131 130 130 130 130 130 130 130 129 129 129 129 129 129 130 130 130 130 130 131 131 132 132 132 133 133 134 134 135 136 137 139 140 141 142 143 144 145 146 147 148 149 149 150 151 153 154 155 156 156 157 158 158 159 159 160 161 161 161 162 162 162 163 163 163 163 163 164 164 164 164 164 164 165 165 165 165 165 165 165 165 165 165 165 165 165 165 165 165 165 165 165 165 165 165 164 164 164 164 164 163 163 163 163 162 162 162 161 161 161 160 160 159 159 158 158 157 156 156 155 154 154 153 152 151 150 150 149 148 147 146 145 144 143 143 141 140 140 139 138 137 137 136 136 135 134 134 133 133 133 132 132 132 131 131 131 131 131 130 130 130 130 130 129 129 129 129 128 128 127 127 127 126 126 126 125 125 125 124 124 123 123 122 122 121 121 120 120 120 119 119 118 118 117 117 116 116 115 115 114 113 113 113 112 112 112 111 111 111 110 110 110 110 110 110 110 110 110 110 110 110 110 110 110 111 111 111 111 112 112 113 113 113 114 114 115 115 116 117 118 119 119 120 121 121 122 123 123 125 126 127 128 129 131 131 132 133 134 135 136 138 139 140 141 142 142 143 144 145 146 146 147 148 149 150 151 151 152 153 154 154 155 155 156 156 157 157 157 158 158 158 158 158 158 158 159 159 159 159 159 159 159 159 159 159 159 159 159 159 159 159 159 159 159 159 159 159 159 160 160 160 160 160 161 161 161 162 162 163 163 164 164 165 165 165 166 166 167 167 167 167 168 168 168 168 167 167 166 166 165 165 164 163 163 162 162 162 161 161 160 160 160 159 159 158 157 157 156 155 155 154 154 152 152 150 150 149 148 147 147 146 145 144 143 143 142 141 140 139 138 137 136 135 135 134 133 133 132 131 131 131 131 130 130 130 130 129 129 129 129 128 128 128 127 127 126 126 125 124 124 123 123 122 122 122 121 121 120 120 119 119 119 119 119 119 118 118 118 118 119 119 119 119 119 120 121 121 122 122 123 124 125 125 126 127 128 128 129 131 131 132 133 134 134 135 136 136 137 138 138 139 139 138 138 138 137 137 136 136 136 136 137 137 138 139 139 140 140 141 141 142 142 143 143 144 144 144 145 145 146 146 147 148 148 149 149 150 151 151 152 153 153 153 154 154 155 155 155 156 156 157 157 157 158 158 158 158 158 158 157 156 155 155 154 153 152 150 149 148 148 147 146 145 144 143 142 141 141 140 139 138 137 136 135 135 134 133 132 132 131 132 132 132 133 134 134 135 136 136 137 138 139 140 140 141 142 144 145 145 146 147 148 149 151 152 152 153 154 155 156 157 158 159 159 160 161 162 163 164 166 167 168 170 171 172 173 174 176 177 178 178 179 180 181 182 183 184 185 186 187 188 189 190 190 192 193 194 195 196 197 198 199 200 202 203 203 204 205 206 207 208 209 210 211 212 213 214 215 216 217 218 218 219 220 221 222 223 224 225 226 227 228 228 229 230 231 232 233 233 234 235 235 236 237 237 237 238 238 238 238 238 238 238 238 237 237 237 237 236 236 236 235 235 234 234 234 233 233 232 232 231 231 230 230 230 229 229 228 228 227 227 226 226 225 225 224 224 223 223 222 222 221 221 220 220 219 219 218 218 217 217 216 216 215 214 214 213 213 212 212 211 210 210 210 208 208 208 207 207 206 206 205 205 204 204 203 202 201 201 200 200 199 199 198 198 197 197 197 196 196 195 195
20 19 18 17 16 15 14 14 13 12 11 10 9 8 7 6 5 4 3 2 1 0 0 0 1 2 3 4 5 6 7 8 9 10 11 12 13 13 14 15 16 17 18 19 20 21 21 22 23 24 25 26 27 27 28 29 30 31 32 32 33 34 35 36 37 38 39 40 41 42 42 43 44 45 46 47 47 48 49 50 51 52 53 53 54 55 56 57 58 59 60 61 62 63 64 64 65 66 67 68 69 70 71 72 73 74 75 76 77 77 78 79 80 81 82 83 84 85 85 86 87 88 89 90 91 92 94 94 95 96 97 98 99 100 101 102 103 104 104 105 107 108 109 110 111 112 113 114 115 116 118 118 119 120 121 122 123 124 124 125 126 126 127 127 127 128 128 128 128 128 129 129 129 129 129 129 129 129 129 129 128 128 128 128 128 128 128 128 128 128 127 127 127 127 127 127 127 126 126 126 126 126 126 126 125 125 125 125 125 124 124 124 124 124 124 124 123 123 123 123 123 123 123 123 122 122 122 122 122 122 122 122 122 122 122 122 122 122 122 122 122 122 122 122 122 122 123 123 123 123 123 124 124 124 124 125 125 126 127 127 128 128 128 128 129 129 130 130 130 130 131 131 131 132 132 132 132 133 133 133 134 134 134 134 135 135 136 136 136 136 137 137 137 138 138 138 138 138 139 139 139 139 139 139 139 139 139 139 139 139 139 139 139 139 138 138 138 138 137 137 136 136 135 135 134 133 133 132 131 131 130 130 129 128 127 127 127 126 126 125 124 124 124 123 123 122 122 122 122 121 121 121 121 121 120 120 120 120 120 120 120 121 121 121 121 122 122 123 124 125 125 126 127 128 129 130 131 132 133 134 135 136 138 139 140 141 142 143 144 145 145 146 147 148 150 151 152 153 154 155 155 156 157 158 159 161 161 162 163 163 163 163 163 163 163 163 163 163 162 162 162 162 162 161 161 161 161 160 160 160 159 159 158 158 157 156 155 155 153 153 152 151 150 149 148 147 147 146 144 144 143 142 140 139 138 137 137 136 135 134 133 133 132 131 130 129 129 128 127 126 125 125 124 123 122 121 120 120 118 117 116 115 115 114 113 112 111 110 108 107 107 106 105 104 103 102 101 101 100 99 98 97 97 96 95 94 94 93 92 92 91 91 90 90 89 89 89 88 88 88 88 88 88 88 89 89 89 90 90 91 91 92 92 93 93 94 95 95 96 96 97 98 99 99 100 101 101 102 102 102 103 103 103 103 103 103 102 102 102 101 101 100 100 100 99 99 98 97 97 96 95 94 94 93 93 92 92 91 91 89 89 88 88 88 89 89 89 89 89 89 89 90 90 90 90 90 90 90 90 90 90 90 89 89 89 88 88 88 87 87 87 86 86 86 86 85 85 85 85 85 86 86 86 86 87 87 87 87 87 86 86 86 85 84 84 83 83 82 81 80 80 79 78 78 78 77 77 76 76 75 74 74 73 73 72 72 72 71 71 71 71 71 70 70 70 70 71 71 71 71 72 72 73 74 75 76 76 77 77 78 78 78 78 79 78 78 78 78 77 77 76 76 76 75 75 74 74 73 73 72 72 71 71 71 70 70 70 70 70 70 70 70 70 70 71 71 71 72 72 73 73 74 75 75 76 78 79 80 81 82 83 84 85 86 87 89 90 91 92 93 94 95 96 96 97 98 99 100 101 103 104 105 106 107 108 109 110 110 111 112 113 114 115 115 116 117 118 118 119 119 118 118 117 116 115 114 113 112 111 110 109 108 107 106 106 105 104 103 102 101 100 100 99 98 97 97 96 96 96 96 96 97 98 98 99 100 100 101 102 102 102 102 101 101 100 99 98 97 97 98 99 100 99 99 98 97 97 96 95 95 94 94 94 95 95 96 97 97 97 97 97 96 96 95 94 93 93 92 92 91 91 91 91 92 92 93 94 94 96 97 98 99 100 101 102 103 103 104 105 105 106 106 106 105 105 105 105 105 105 105 105 105 106 106 106 106 105 105 105 105 105 104 103 103 102 101 100 100 99 98 97 97 96 96 95 95 95 95 94 94 94 95 95 95 96 96 96 97 97 98 98 99 99 100 101 101 102 103 103 104 105 106 106 107 107 108 108 108 109 110 110 110 111 111 111 112 112 112 113 113 113 114 114 115 115 116 116 117 117 118 119 119 120 121 121 122 122 123 123 124 124 124 125 125 125 126 126 126 127 127 127 128 128 128 129 129 130 130 130 131 131 131 132 132 132 133 133 134 134 134 135 135 136 136 136 137 137 138 139 140 140 140 141 141 142 143 143 144 144 145 145 145 145 145 145 145 145 144 144 143 142 142 141 140 139 139 138 137 137 136 135 135 134 134 133 133 133 133 133 133 133 134 134 135 135 136 137 137 138 139 139 140 141 142 143 143 144 145 147 148 148 149 150 150 151 152 152 153 153 154 154 155 155 156 156 157 157 158 158 158 159 159 160 160 160 160 161 161 161 161 161 161 161 161 161 161 160 160 159 158 157 156 155 154 153 152 151 149 148 147 146 145 145 144 144 144 145 145 146 146 146 146 146 146 146 146 146 145 145 145 144 144 144 143 142 142 142 141 141 140 140 141 141 142 142 143 143 144 144 145 145 146 147 148 148 149 149 150 150 151 151 152 153 153 154 154 155 155 156 156 157 158 158 159 160 161 162 162 163 163 164 164 164 163 163 162 161 160 159 158 158 157 156 154 153 152 151 150 148 147 147 146 145 144 143 142 141 140 140 140 140 140 140 140 140 140 140 140 141 141 141 141 141 142 142 142 142 142 142 143 143 142 142 142 142 142 141 141 141 141 141 141 140 140 140 140 140 141 141 141 142 143 144 145 146 147 148 149 149 150 150 150 149 149 148 148 147 147 146 146 146 147 148 149 149 150 150 151 151 152 152 152 153 153 153 153 153 152 152 151 151 150 149 149 147 147 146 145 144 143 142 142 141 140 140 139 138 138 137 137 136 135 135 134 134 134 133 132 132 131 131 131 130 130 130 129 129 129 129 128 128 128 128 127 127 127 127 127 126 126 126 126 126 126 125 125 125 125 124 124 124 124 123 123 122 122 121 121 120 120 119 119 118 118 117 117 116 116 115 114 113 112 111 110 110 109 108 107 106 106 105 104 103 102 101 100 99 98 97 96 95 94 93 93 92 92 92 92 92 92 92 92 93 93 94 94 95 95 96 97 97 98 98 98 99 99 99 99 100 100 100 100 100 100 100 100 100 100 100 100 100 100 100 100 100 100 99 99 99 99 99 99 99 99 98 98 98 98 98 97 97 97 97 96 96 96 95 95 95 94 94 94 93 93 92 92 91 90 89 89 88 88 87 87 87 86 86 85 85 84 84 83 82 81 81 80 79 78 78 77 76 75 74 73 73 72 71 70 70 69 69 68 68 67 67 67 67 67 67 67 68 68 68 69 69 69 70 70 71 71 71 72 72 73 73 73 74 74 74 74 75 75 75 75 75 75 75 75 74 73 72 72 71 70 68 64 63 62 61 60 59 58 57 57 56 56 55 55 54 54 54 54 54 54 55 55 55 56 57 57 58 59 60 60 61 62 64 64 65 66 67 68 68 69 69 69 69 68 68 67 67 66 66 65 64 64 63 62 61 60 60 59 59 58 58 57 57 56 56 55 55 55 55 55 55 55 55 55 56 56 57 57 58 59 59 60 61 62 63 64 65 66 67 67 68 69 70 71 72 73 74 75 75 76 77 78 79 80 81 82 83 84 85 86 86 87 90 91 92 93 95 96 97 98 98 99 100 101 102 103 104 105 106 107 108 109 109 110 111 112 113 114 114 114 114 113 112 111 111 110 109 108 107 106 105 105 104 103 102 101 100 100 99 98 97 96 95 95 94 93 92 91 90 90 89 88 87 86 86 85 84 83 83 82 81 80 80 79 77 77 76 76 75 74 74 73 73 72 72 71 71 70 70 69 69 69 68 68 68 67 67 66 66 66 65 65 64 63 63 62 61 61 60 59 58 58 57 56 55 54 54 53 52 51 50 49 48 47 46 45 45 44 43 42 41 40 39 37 36 35 34 34 33 32 32 32 32 33 33 33 34 35 36 36 37 38 39 39 40 41 42 42 43 44 44 45 46 46 47 47 48 49 49 49 50 50 50 50 50 50 50 50 50 50 50 50 50 50 49 49 49 49 49 50 50 50 50 50 50 50 51 51 52 52 52 53 53 54 54 55 56 57 57 58 58 59 59 60 61 62 62 63 64 65 65 66 66 67 68 68 69 69 70 71 71 72 73 73 74 75 77 78 78 79 80 81 82 83 84 84 85 86 87 88 88 89 90 91 91 92 93 94 94 95 96 97 98 98 99 99 100 100 100 101 101 102 102 102 103 103 104 104 105 105 105 106 106 106 106 106 107 107 107 107 107 108 108 108 108 108 108 108 108 108 108 108 108 107 107 107 107 107 107 107 107 107 107 107 106 106 106 106 106 106 106 106 106 106 106 106 106 106 106 106 106 106 106 106 106 106 106 106 107 107 107 108 108 109 109 110 110 111 111 112 113 113 114 115 116 116 116 117 117 117 116 116 116 116 115 115 114 114 114 113 113 112 111 111 111 110 110 110 109 109 109 109 109 109 109 109 109 109 109 110 110 110 110 111 111 112 112 113 113 114 114 114 115 115 116 116 117 117 118 118 119 119 120 120 121 121 122 123 123 124 125 125 126 126 127 127 128 129 130 130 131 132 132 133 134 135 135 136 137 137 138 139 139 140 140 142 142 143 144 144 145 145 146 146 146 146 145 144 143 142 141 140 140 139 138 137 136 135 134 133 132 131 130 130 129 128 127 126 125 124 123 123 122 121 121 119 119 118 117 117 116 116 115 114 114 113 113 112 112 111 111 110 110 109 109 108 108 107 107 106 106 105 104 103 102 101 101 100 99 97 96 95 94 93 93 92 91 90 90 89 88 87 87 86 85 84 84 83 82 82 81 80 80 79 78 77 77 77 77 77 77 78 79 79 80 81 81 82 83 84 84 85 86 86 87 88 89 89 90 91 91 92 93 93 94 95 95 96 97 97 98 99 99 100 100 101 102 102 103 103 104 105 105 106 106 108 109 109 110 112 112 113 114 115 116 117 117 118 119 120 121 122 123 124 124 125 126 127 128 129 130 131 132 132 134 136 137 138 140 141 141 142 143 144 145 146 147 148 149 150 150 151 152 153 154 155 156 157 158 159 159 160 161 162 163 164 165 166 166 167 168 169 170 171 172 172 173 174 175 176 176 177 178 178 180 181 181 182 183 184 184 185 185 186 187 187 188 188 189 189 190 190 190 191 191 191 191 191 190 190 189 188 188 187 187 186 185 185 184 183 182 180 179 178 178 177 176 175 174 173 173 172 171 171 170 170 169 169 168 167 167 166 166 166 165 165 164 164 164 163 163 163 162 162 162 161 161 161 161 161 160 160 160 159 159 159 159 159 159 158 158 158 158 158 157 157 157 157 157 156 156 156 156 156 156 156 155 155 155 155 155 154 154 154 153 153 153 152 152 151 151 149 148 148 147 146 144 143 142 141 139 138 137 136 136 135 134 133 132 131 130 129 128 127 126 125 123 122 121 120 119 118 117 116 115 115 114 113 113 112 111 111 110 110 109 109 108 108 108 107 107 107 107 106 106 106 106 106 106 106 107 107 107 107 108 109 109 110 110 111 111 112 113 113 114 114 115 116 116 117 118 119 119 120 121 121 123 124 124 125 126 127 127 128 129 130 131 131 132 133 134 135 135 136 137 138 139 140 140 141 142 143 144 145 145 147 148 149 150 151 151 152 153 154 154 154 153 153 152 152 151 151 150 150 149 149 148 147 146 146 145 145 144 143 143 142 141 141 140 139 139 138 138 137 137 137 136 136 135 135 134 134 134 133 133 133 132 132 132 131 131 131 131 130 130 130 130 130 129 129 129 129 129 129 129 129 129 129 129 129 129 130 130 131 131 131 132 132 132 133 133 134 135 136 137 139 140 141 142 143 144 145 146 146 147 148 149 150 151 153 154 155 155 156 157 157 158 159 159 160 160 161 161 161 162 162 162 162 163 163 163 163 163 164 164 164 164 164 165 165 165 165 165 165 165 165 165 165 165 165 165 165 165 165 165 165 165 165 164 164 164 164 164 164 163 163 163 163 162 162 162 161 161 161 160 160 159 159 158 158 157 156 156 155 154 154 153 152 151 150 150 149 148 147 146 145 144 143 143 141 140 140 139 138 137 137 136 136 135 134 134 134 133 133 133 132 132 131 131 131 131 131 130 130 130 130 130 129 129 129 129 128 128 127 127 127 127 126 126 125 125 125 124 124 123 123 122 122 122 121 121 120 120 119 119 118 118 117 117 117 116 115 115 114 114 113 113 113 112 112 111 111 111 111 111 110 110 110 110 110 110 110 110 110 110 110 110 111 111 111 111 112 112 113 113 113 114 114 115 115 116 116 117 118 119 120 120 121 122 122 123 124 125 127 127 128 129 131 132 132 133 134 136 136 138 139 140 141 142 143 144 144 145 146 147 148 148 149 150 151 152 152 153 154 154 155 156 156 157 157 157 158 158 158 158 158 159 159 159 159 159 159 159 159 159 159 159 159 159 159 159 159 159 159 159 159 159 159 159 159 159 159 160 160 160 160 161 161 161 161 162 162 163 163 164 164 165 165 166 166 166 167 167 167 168 168 168 168 168 167 167 166 166 165 165 164 163 163 162 162 162 161 161 160 160 160 159 159 158 158 157 156 155 155 154 154 152 152 150 150 149 148 147 147 146 145 144 143 143 142 141 140 139 138 137 136 135 135 134 133 133 132 131 131 131 131 130 130 130 130 129 129 129 129 128 128 128 127 127 126 126 125 125 124 124 123 123 122 122 121 121 120 120 120 119 119 119 119 119 119 118 118 119 119 119 119 119 119 120 121 121 122 122 123 124 125 125 126 127 128 128 129 131 131 132 133 134 134 135 136 136 137 138 138 139 139 138 138 138 137 137 136 136 136 136 137 137 138 139 139 140 140 141 141 142 142 143 143 144 144 144 145 145 146 146 147 148 148 149 149 150 151 151 152 152 153 153 154 154 155 155 155 156 156 156 157 157 157 158 158 158 158 157 157 156 155 155 154 153 152 150 149 148 147 146 146 145 144 143 142 141 140 140 139 138 137 136 135 134 134 133 132 132 131 131 132 132 133 133 134 135 135 136 137 138 139 139 140 141 142 144 144 145 146 147 148 149 150 151 152 153 154 155 156 157 157 158 159 160 161 162 163 164 165 166 167 170 171 172 173 174 175 176 177 178 179 180 181 182 183 184 185 185 186 187 188 189 190 192 193 194 195 196 197 198 198 199 201 202 203 204 205 206 207 208 209 210 211 212 212 213 214 215 216 217 218 219 220 221 222 223 224 225 225 226 227 228 229 230 231 231 232 233 234 234 235 236 236 237 237 238 238 238 238 238 238 238 238 237 237 237 236 236 236 235 235 235 234 234 233 233 232 232 232 231 231 230 230 229 229 228 228 228 227 227 226 226 225 225 224 224 223 223 222 222 221 221 220 220 219 219 218 218 217 217 216 216 215 214 214 213 213 212 212 211 210 210 209 208 208 207 207 207 206 206 205 205 204 204 203 202 201 201 200 200 199 199 198 198 197 197 197 196 196 195 195
21 20 19 18 17 16 15 14 14 13 12 11 10 9 8 7 6 5 4 3 2 1 0 0 0 1 2 3 4 5 6 7 8 9 10 11 12 12 13 14 15 16 17 18 19 20 21 21 22 23 24 25 26 27 27 28 29 30 31 32 33 33 34 35 36 37 38 39 40 41 42 43 43 44 45 46 47 48 49 49 50 51 52 53 54 54 55 56 58 59 60 60 61 62 63 64 65 66 66 67 68 69 71 72 73 73 74 75 76 77 78 79 80 80 81 82 83 84 85 86 87 88 88 89 90 91 93 94 95 96 97 98 98 99 100 101 102 103 104 105 107 108 109 110 111 111 112 113 114 115 117 118 119 120 121 122 122 123 124 125 125 126 126 127 127 127 127 128 128 128 128 128 128 128 128 128 128 128 128 128 128 128 128 128 127 127 127 127 127 127 127 127 127 126 126 126 126 126 126 125 125 125 125 125 125 125 124 124 124 124 123 123 123 123 123 123 123 123 122 122 122 122 122 122 122 122 122 121 121 121 121 121 121 121 121 121 121 121 121 121 121 121 121 121 122 122 122 122 122 122 123 123 123 123 124 124 125 126 126 126 127 127 127 128 128 128 129 129 129 130 130 130 130 131 131 131 132 132 132 132 133 133 133 134 134 134 135 135 135 136 136 136 136 137 137 137 137 138 138 138 138 138 138 138 139 139 139 139 138 138 138 138 138 138 137 137 137 137 136 136 135 135 134 134 133 133 132 131 130 130 129 129 128 127 127 126 126 125 125 124 123 123 123 122 122 121 121 121 121 120 120 120 120 120 120 119 119 119 119 119 120 120 120 120 120 121 121 122 123 124 125 125 126 127 128 129 130 131 132 133 134 135 138 138 139 140 141 142 143 144 145 145 146 147 149 150 151 152 153 154 155 155 156 157 158 160 160 161 162 162 162 162 162 162 162 162 162 162 162 161 161 161 161 161 160 160 160 159 159 159 158 158 158 157 157 155 154 154 152 152 151 150 150 148 147 147 146 145 144 143 142 141 139 138 137 137 136 135 134 133 133 132 131 130 129 129 128 127 126 125 125 124 123 122 121 120 120 119 117 116 115 115 114 113 112 111 110 109 108 107 106 105 104 103 102 101 101 100 99 98 97 97 96 95 94 94 93 92 92 91 91 90 89 89 89 88 88 88 87 87 87 87 87 88 88 88 89 89 89 90 90 91 91 92 93 93 94 94 95 96 96 97 98 99 99 100 100 101 101 102 102 102 102 102 102 102 102 101 101 100 100 100 99 99 98 98 97 97 96 96 95 94 93 93 92 92 91 91 90 89 88 88 88 88 88 88 88 88 89 89 89 89 89 89 89 89 89 89 89 89 89 89 89 88 88 88 87 87 87 86 86 86 85 85 85 85 84 84 84 85 85 85 85 85 86 86 86 86 86 86 85 85 84 84 83 82 82 81 80 80 79 78 78 77 77 76 76 75 75 74 74 73 72 72 71 71 71 70 70 70 70 70 70 70 70 70 70 70 70 71 71 72 72 74 74 75 75 76 76 77 77 78 78 78 78 78 77 77 77 76 76 75 75 74 74 73 73 72 72 72 71 71 70 70 70 70 70 70 69 69 70 70 70 70 70 71 71 71 72 73 73 74 74 75 76 77 78 80 81 82 83 83 84 85 87 89 90 91 92 93 93 94 95 96 97 98 99 100 100 102 104 105 106 107 107 108 109 110 111 112 112 113 114 115 116 116 117 118 119 119 118 117 116 115 115 114 113 112 110 109 108 108 107 106 105 104 103 102 102 101 100 99 98 98 97 96 96 95 95 95 96 96 97 98 98 99 100 100 101 102 102 101 101 100 99 98 98 97 96 97 99 99 99 98 97 97 96 95 95 94 93 93 94 94 95 95 96 97 97 97 96 96 95 94 94 93 92 92 91 91 91 91 91 91 92 92 93 94 96 97 98 99 100 100 101 102 103 104 104 105 105 105 105 105 105 104 104 104 104 105 105 105 105 105 105 105 105 105 105 105 104 104 103 102 102 101 100 99 99 98 97 96 96 96 95 95 94 94 94 94 94 94 95 95 95 96 96 97 97 98 98 99 99 100 100 101 102 102 103 104 105 105 106 107 107 107 108 108 109 109 110 110 110 111 111 111 112 112 113 113 113 114 114 115 115 116 116 117 117 118 119 119 120 121 121 122 122 123 123 124 124 124 125 125 125 126 126 126 127 127 127 128 128 128 129 129 129 130 130 130 131 131 132 132 132 133 133 133 134 134 135 135 135 136 136 137 137 138 139 139 140 140 141 141 142 142 143 143 144 144 145 145 145 145 145 145 144 144 144 143 142 141 140 140 139 138 138 137 136 136 135 134 134 133 133 133 132 132 132 133 133 133 134 134 135 136 136 137 138 138 139 140 141 141 142 143 144 145 146 147 148 148 149 150 150 151 152 152 153 153 154 154 155 155 156 156 157 157 158 158 158 159 159 159 160 160 160 160 161 161 161 161 161 161 160 160 160 159 158 157 157 156 155 154 153 151 150 148 147 147 146 145 144 144 143 144 144 145 145 145 146 146 146 146 146 145 145 145 145 144 144 143 143 142 142 142 141 141 140 140 140 140 141 141 142 142 143 143 144 144 145 145 146 147 148 148 149 149 150 150 151 151 152 153 153 154 154 154 155 156 156 157 158 159 159 160 161 162 162 163 163 163 163 163 162 161 160 160 159 158 157 156 155 153 152 151 150 149 148 147 146 145 144 143 142 141 141 140 139 139 139 139 139 139 139 139 140 140 140 140 140 141 141 141 141 141 142 142 142 142 142 142 142 141 141 141 141 141 140 140 140 140 140 139 139 139 139 140 140 141 141 142 143 144 145 146 147 148 149 149 149 149 148 148 147 147 146 146 145 145 146 146 147 148 148 149 149 150 150 151 151 152 152 152 152 152 152 151 151 151 150 149 149 148 147 146 145 144 143 142 141 141 140 139 139 138 137 137 136 136 135 135 134 134 133 133 132 131 131 131 130 130 129 129 129 128 128 128 128 127 127 127 127 126 126 126 126 126 125 125 125 125 125 125 124 124 124 124 124 123 123 123 122 122 121 121 120 120 119 119 118 118 117 117 116 116 115 115 114 113 112 111 110 110 109 108 107 106 106 105 104 103 102 101 100 100 98 97 96 95 94 93 92 92 91 91 91 91 91 91 91 91 92 93 93 93 94 94 95 96 96 97 97 98 98 98 98 99 99 99 99 99 99 99 99 99 99 99 99 99 99 99 99 99 99 99 99 99 99 98 98 98 98 98 98 98 97 97 97 97 97 96 96 96 95 95 95 95 94 94 93 93 93 92 92 91 91 90 89 88 88 87 87 86 86 86 85 85 84 84 83 83 81 81 80 79 79 78 77 76 75 75 74 73 72 71 71 70 69 69 68 68 67 67 67 67 67 67 67 67 67 68 68 68 69 69 69 70 70 71 71 71 72 72 72 73 73 73 74 74 74 74 75 75 75 75 75 74 74 73 72 71 70 69 68 63 62 62 61 59 58 58 57 56 56 55 55 54 54 54 54 54 54 54 54 55 55 56 57 57 58 59 60 60 61 62 64 64 65 66 67 68 68 69 69 69 69 68 68 67 67 66 66 65 65 64 63 62 62 60 60 59 59 58 58 57 57 57 56 56 55 55 55 55 55 55 55 56 56 57 57 58 59 59 60 61 61 63 64 65 66 66 67 68 69 70 71 72 72 73 74 75 76 77 78 79 80 81 82 83 83 84 85 86 87 88 91 92 93 94 95 96 97 98 99 100 101 102 103 104 105 106 106 107 108 109 110 111 112 113 114 114 115 115 114 114 113 112 111 110 110 109 108 107 106 105 104 104 103 102 101 100 99 99 98 97 96 95 94 94 93 92 91 90 89 89 88 87 86 86 85 84 83 82 82 81 80 80 78 78 77 76 76 75 74 74 73 73 72 72 71 71 71 70 70 69 69 69 68 68 67 67 67 66 66 65 64 64 63 63 62 61 60 60 59 58 57 57 56 55 54 53 52 51 51 50 49 48 47 46 45 44 43 42 41 40 40 38 37 36 35 34 33 33 33 33 33 33 33 34 35 36 36 37 38 39 39 40 41 41 42 43 43 44 45 46 46 47 47 48 49 49 50 50 50 50 50 50 51 51 51 50 50 50 50 50 50 50 50 50 50 50 50 50 50 50 51 51 51 51 52 52 52 53 53 53 54 54 55 56 57 57 58 59 59 60 60 61 62 63 63 64 65 66 66 67 67 68 69 69 70 70 71 72 72 73 73 74 75 76 78 79 79 80 81 82 83 84 85 85 86 87 88 89 89 90 91 91 92 93 94 95 95 96 97 98 99 99 100 100 100 101 101 102 102 102 103 103 104 104 105 105 106 106 106 106 107 107 107 107 108 108 108 108 108 108 108 108 109 109 109 109 109 108 108 108 108 108 108 108 108 108 108 108 108 108 107 107 107 107 107 107 107 107 107 107 107 106 106 106 106 106 106 106 106 106 106 107 107 107 107 107 107 108 108 108 109 109 110 110 111 111 112 113 113 114 114 116 116 117 117 117 117 117 117 117 116 116 116 115 115 114 114 114 113 112 112 111 111 111 110 110 110 110 110 109 109 109 109 109 110 110 110 110 110 110 111 111 111 112 113 113 113 114 114 115 115 116 116 117 117 117 118 118 119 120 120 121 121 122 122 123 124 124 125 126 126 127 127 128 129 129 130 131 132 132 133 133 134 135 136 137 137 138 138 139 140 140 141 142 143 143 144 145 145 146 146 146 147 146 145 144 143 143 142 141 140 139 138 137 137 136 135 133 132 132 131 130 129 128 128 127 125 125 124 123 122 122 121 120 119 118 118 117 116 116 115 115 114 114 113 113 112 112 111 111 110 110 109 109 108 108 107 107 106 106 104 104 102 101 101 100 99 97 96 95 94 94 93 92 91 90 90 89 88 87 87 86 85 85 84 83 83 82 81 81 80 79 78 78 77 77 77 77 77 78 79 79 80 81 81 82 83 84 84 85 86 86 87 88 89 89 90 91 91 92 93 93 94 95 95 96 97 97 98 98 99 100 100 101 101 102 103 103 104 104 105 106 106 108 108 109 110 111 112 113 114 115 115 116 117 118 119 120 121 122 122 123 124 125 126 127 128 129 130 130 131 132 134 136 137 138 139 140 141 142 143 144 145 146 147 147 148 149 150 151 152 153 154 155 155 156 157 158 159 160 161 162 163 163 164 165 166 167 168 169 169 170 171 172 173 174 174 175 176 177 177 178 179 180 181 181 183 183 184 184 185 186 187 187 187 188 188 189 189 190 190 190 190 190 190 190 190 189 189 188 187 187 186 185 185 184 183 182 182 180 179 178 177 176 175 174 174 173 172 172 171 170 170 169 169 168 167 167 166 166 165 165 165 164 164 164 163 163 163 162 162 162 161 161 161 161 160 160 160 159 159 159 159 159 158 158 158 158 158 157 157 157 157 157 157 156 156 156 156 156 156 155 155 155 155 155 155 154 154 154 154 153 153 153 152 152 151 151 150 149 148 147 146 145 144 143 142 141 139 138 137 136 135 134 134 133 132 131 129 128 128 127 126 125 122 121 121 120 118 117 116 116 115 114 113 113 112 111 111 110 110 109 109 108 108 108 107 107 107 106 106 106 106 106 106 106 106 106 106 106 107 107 108 108 109 109 110 110 111 112 112 113 113 114 115 115 116 117 117 118 119 119 120 121 122 123 124 125 125 126 127 128 128 129 130 131 132 132 133 134 135 136 137 137 138 139 140 141 142 142 143 144 145 147 147 148 149 150 151 152 153 153 153 153 153 152 152 151 151 150 150 149 149 148 147 147 146 145 145 144 143 143 142 141 141 140 139 139 138 138 137 137 136 136 136 135 135 134 134 134 133 133 133 132 132 132 131 131 131 130 130 130 130 130 129 129 129 129 129 129 129 129 129 129 129 129 129 129 129 130 130 130 131 131 131 132 132 133 133 134 135 135 137 139 139 141 142 143 144 144 145 146 147 148 149 150 151 153 154 154 155 156 157 157 158 158 159 159 160 160 161 161 161 162 162 162 162 163 163 163 163 163 164 164 164 164 164 164 165 165 165 165 165 165 165 165 165 165 165 165 165 165 165 165 165 164 164 164 164 164 164 164 163 163 163 163 162 162 162 161 161 161 160 160 159 159 158 158 157 156 156 155 154 154 153 152 151 150 150 149 148 147 146 145 144 144 143 141 140 140 139 138 138 137 136 136 135 134 134 134 133 133 133 132 132 132 131 131 131 131 131 130 130 130 130 130 129 129 129 128 128 128 127 127 127 126 126 126 125 125 124 124 124 123 123 122 122 121 121 120 120 119 119 119 118 118 117 117 116 116 115 115 114 114 113 113 113 112 112 111 111 111 111 111 110 110 110 110 110 110 110 110 111 111 111 111 111 112 112 112 113 113 113 114 114 115 115 116 116 117 117 118 120 120 121 122 122 123 124 124 126 127 128 128 130 131 132 133 134 134 136 137 138 140 141 141 142 143 144 145 146 146 147 148 149 150 150 151 152 153 153 154 155 155 156 157 157 157 158 158 158 159 159 159 159 159 159 159 159 159 159 159 159 159 159 159 159 159 159 159 159 159 159 159 159 159 159 159 160 160 160 160 160 160 161 161 161 161 162 163 163 163 164 164 165 165 166 166 166 167 167 167 168 168 168 168 168 167 167 166 166 165 165 164 163 163 163 162 162 162 161 161 160 160 159 159 159 158 157 157 155 155 154 154 152 152 150 150 149 148 147 147 146 145 144 144 143 142 141 140 139 138 137 136 136 135 134 133 133 132 132 131 131 131 130 130 130 130 129 129 129 129 128 128 128 127 127 126 126 125 125 124 124 123 123 122 122 121 121 120 120 120 119 119 119 119 119 119 119 119 119 119 119 119 119 120 120 121 121 122 122 124 124 125 125 126 127 128 128 129 131 131 132 133 134 134 135 136 136 137 138 138 139 139 138 138 138 137 137 137 136 136 137 137 138 138 139 139 140 140 141 141 142 142 143 143 144 144 145 145 145 146 146 147 148 148 149 149 150 151 151 152 152 153 153 154 154 154 155 155 156 156 156 157 157 157 157 158 158 157 157 157 156 155 154 154 153 151 150 149 148 147 146 145 145 144 143 142 141 140 139 139 138 137 136 135 134 133 133 132 131 131 131 131 132 132 133 134 135 135 136 137 138 138 139 140 141 142 143 144 145 146 147 147 148 150 151 152 153 154 154 155 156 157 158 159 160 161 162 162 163 165 166 167 170 170 171 172 173 175 176 177 178 179 180 181 181 182 183 184 185 186 187 188 189 190 192 193 194 194 195 196 197 198 199 201 202 203 204 205 206 207 208 208 209 210 211 212 213 214 215 216 217 218 219 220 220 221 222 223 224 225 226 227 228 229 230 230 231 232 233 233 234 235 235 236 236 237 237 238 238 238 238 238 237 237 237 237 236 236 236 235 235 235 234 234 233 233 233 232 232 231 231 231 230 230 229 229 228 228 227 227 226 226 225 225 224 224 224 223 223 222 222 221 221 220 220 219 219 218 218 217 217 216 216 215 214 214 213 213 212 212 211 210 210 209 208 208 207 207 207 206 206 205 205 204 204 203 202 201 201 200 200 199 199 198 198 197 197 197 196 196 195 195
22 21 20 19 18 17 16 15 14 13 13 12 11 10 9 8 7 6 5 4 3 2 1 0 0 0 1 2 3 4 5 6 7 8 9 10 11 12 13 13 14 15 16 17 18 19 20 21 21 22 23 24 25 26 27 28 28 29 30 31 32 33 34 34 35 36 38 39 39 40 41 42 43 44 44 45 46 47 48 49 50 50 51 52 53 54 55 56 57 58 59 60 61 62 62 63 64 65 66 67 68 69 70 71 72 73 74 75 76 76 77 78 79 80 81 82 83 84 84 85 86 87 88 89 90 91 93 93 94 95 96 97 98 99 100 101 102 103 104 104 106 107 108 109 110 111 112 113 114 115 117 118 118 119 120 121 122 123 123 124 125 125 126 126 126 127 127 127 127 127 127 128 128 128 128 128 128 127 127 127 127 127 127 127 127 127 127 127 126 126 126 126 126 126 126 125 125 125 125 125 125 124 124 124 124 124 124 124 123 123 123 123 123 122 122 122 122 122 122 122 121 121 121 121 121 121 121 121 121 121 121 121 120 120 120 120 120 120 120 120 121 121 121 121 121 121 121 121 121 122 122 122 122 123 123 123 124 125 125 126 126 126 127 127 127 128 128 128 129 129 129 129 130 130 130 130 131 131 131 132 132 132 132 133 133 134 134 134 134 135 135 135 136 136 136 136 137 137 137 137 137 137 138 138 138 138 138 138 138 138 137 137 137 137 137 136 136 136 135 135 134 134 133 133 132 132 131 130 129 129 128 128 127 126 126 125 125 124 124 123 123 122 122 121 121 121 120 120 120 120 119 119 119 119 119 119 119 119 119 119 119 119 119 119 120 120 120 121 122 123 124 125 125 126 127 128 129 130 132 132 133 134 137 138 138 139 140 141 142 143 144 145 146 146 148 149 150 151 152 153 154 155 156 157 157 159 160 161 161 161 161 161 161 161 161 161 161 161 161 161 160 160 160 160 160 159 159 159 158 158 158 157 157 156 156 155 154 153 152 151 150 150 149 147 147 146 145 144 143 142 141 141 138 137 137 136 135 134 133 133 132 131 130 130 129 128 127 126 126 125 124 123 122 121 121 120 119 118 116 116 115 114 113 112 111 110 109 109 107 106 105 104 103 102 102 101 100 99 98 98 97 96 95 94 94 93 92 92 91 90 90 89 89 88 88 88 87 87 87 87 87 87 87 87 87 88 88 88 89 89 90 90 91 91 92 93 93 94 94 95 96 97 97 98 99 99 100 100 101 101 101 102 102 102 101 101 101 101 100 100 99 99 99 98 98 97 96 96 95 95 94 93 93 92 92 91 91 90 89 88 88 87 87 87 87 88 88 88 88 88 88 88 89 89 89 89 89 89 89 89 88 88 88 88 87 87 87 86 86 86 85 85 85 84 84 84 84 84 84 84 84 84 85 85 85 85 85 85 85 85 85 84 84 83 82 82 81 80 80 79 78 77 77 77 76 76 75 75 74 74 73 72 72 71 71 70 70 70 70 69 69 69 69 69 69 69 69 69 69 70 70 71 72 73 74 74 75 75 76 76 77 77 77 77 77 77 77 76 76 76 75 75 74 74 73 73 72 72 72 71 71 70 70 70 69 69 69 69 69 69 69 69 69 70 70 70 71 71 72 72 73 73 74 75 76 77 78 80 81 81 82 83 84 85 87 89 90 90 91 92 93 94 95 96 97 98 98 99 100 102 104 104 105 106 107 108 109 110 110 111 112 113 114 115 115 116 117 118 118 118 117 117 116 115 114 113 112 111 110 109 108 107 106 105 105 104 103 102 101 100 100 99 98 97 97 96 95 95 95 95 95 96 97 97 98 99 99 100 101 101 101 101 100 99 99 98 97 96 96 97 98 99 98 98 97 96 96 95 94 94 93 93 93 94 94 95 96 96 96 96 96 95 95 94 93 93 92 91 91 90 90 90 90 91 91 92 93 94 95 96 97 98 99 100 101 102 103 103 104 105 105 105 105 104 104 104 104 104 104 104 105 105 105 105 105 105 105 105 105 104 104 103 103 102 101 101 100 99 98 98 97 96 96 95 95 94 94 94 94 94 94 94 94 95 95 96 96 96 97 97 98 98 99 100 100 101 101 102 103 104 105 105 106 106 107 107 108 108 109 109 110 110 110 111 111 111 112 112 112 113 113 114 114 115 115 115 116 117 117 118 118 119 120 121 121 122 122 123 123 123 124 124 125 125 125 126 126 126 127 127 127 128 128 128 129 129 129 130 130 130 131 131 131 132 132 133 133 133 134 134 134 135 135 136 136 137 137 137 139 139 140 140 140 141 141 142 143 143 144 144 144 145 145 145 145 144 144 144 143 143 142 141 140 139 139 138 137 137 136 135 135 134 134 133 133 132 132 132 132 132 133 133 133 134 135 135 136 136 137 138 139 139 140 141 142 143 143 144 146 147 147 148 149 149 150 151 151 152 152 153 153 154 154 155 155 156 156 157 157 157 158 158 159 159 159 159 160 160 160 160 160 160 160 160 160 160 159 159 158 157 156 155 154 153 152 151 150 148 147 146 145 144 144 143 143 143 144 144 145 145 145 145 145 145 145 145 145 144 144 144 143 143 143 142 141 141 141 140 140 139 139 139 140 141 141 142 142 143 143 144 144 145 146 146 147 148 148 149 149 150 150 151 152 152 153 153 153 154 154 155 156 156 157 158 159 160 160 161 161 162 162 162 162 162 161 161 160 159 158 157 156 155 154 153 152 151 150 149 147 146 145 144 143 143 142 141 140 139 139 138 138 138 138 138 139 139 139 139 139 140 140 140 140 140 141 141 141 141 141 141 141 141 141 141 141 140 140 140 140 140 139 139 139 139 139 139 139 139 139 140 141 142 142 143 144 145 146 147 148 148 148 148 148 147 147 146 146 145 145 145 145 146 147 147 148 148 149 149 150 150 151 151 151 151 151 151 151 151 150 150 149 149 148 147 146 145 144 144 142 141 141 140 139 139 138 137 137 136 136 135 134 134 133 133 132 132 131 131 130 130 129 129 129 128 128 128 127 127 127 127 126 126 126 126 125 125 125 125 125 124 124 124 124 124 124 123 123 123 123 122 122 122 122 121 121 120 120 119 119 118 118 117 117 116 115 115 114 114 113 112 111 110 109 109 108 107 106 106 105 104 103 102 101 101 100 99 97 96 95 94 93 92 92 91 90 90 90 90 90 90 90 91 91 92 92 93 93 93 94 95 96 96 96 97 97 97 98 98 98 98 98 98 98 98 99 99 99 99 99 99 98 98 98 98 98 98 98 98 98 98 98 98 97 97 97 97 97 97 96 96 96 96 95 95 95 95 94 94 94 93 93 93 92 92 91 91 90 89 88 88 87 87 86 86 85 85 85 84 84 83 83 82 81 80 80 79 78 77 76 76 75 74 73 72 72 71 70 69 69 68 68 67 67 66 66 66 66 66 66 67 67 67 68 68 68 69 69 70 70 70 71 71 71 72 72 72 73 73 73 74 74 74 74 74 74 74 74 74 73 72 72 71 70 69 67 63 62 61 60 59 58 57 57 56 55 55 54 54 54 54 53 53 54 54 54 55 55 55 57 57 58 59 60 60 61 62 64 64 65 66 67 68 68 69 69 69 69 68 68 68 67 66 66 65 65 64 63 62 62 61 60 60 59 59 58 58 57 57 56 56 56 56 55 55 55 56 56 56 57 57 58 59 59 60 61 61 62 64 64 65 66 67 68 69 69 70 71 72 73 74 75 76 77 78 79 79 80 81 82 83 84 85 86 87 88 89 91 92 93 94 96 97 98 99 100 101 102 102 103 104 105 106 107 108 109 110 111 112 112 113 114 115 116 116 115 114 113 113 112 111 110 109 108 108 107 106 105 104 103 103 102 101 100 99 98 98 97 96 95 94 93 93 92 91 90 89 89 88 87 86 85 85 84 83 82 82 81 80 79 78 78 77 76 76 75 75 74 74 73 73 72 72 71 71 70 70 70 69 69 68 68 68 67 67 66 66 65 64 64 63 62 62 61 60 59 59 58 57 56 55 55 54 53 52 51 50 49 48 47 46 46 45 44 43 42 41 40 38 37 36 35 35 34 33 33 33 33 34 34 34 36 36 37 37 39 39 40 41 41 42 43 43 44 45 45 46 47 47 48 49 50 50 50 51 51 51 51 51 51 51 51 51 51 51 51 51 51 51 51 51 51 51 51 51 51 51 51 51 52 52 52 53 53 53 54 54 55 55 55 57 58 58 59 59 60 60 61 62 63 63 64 65 66 66 67 68 68 69 69 70 71 71 72 72 73 74 74 75 76 76 79 79 80 81 82 83 84 85 85 86 87 88 89 89 90 91 92 92 93 94 95 95 96 97 98 99 99 100 100 101 101 102 102 102 103 103 104 104 104 105 105 106 106 107 107 107 107 108 108 108 108 108 109 109 109 109 109 109 109 109 109 109 109 109 109 109 109 109 109 109 109 109 108 108 108 108 108 108 108 108 108 108 107 107 107 107 107 107 107 107 107 107 107 107 107 107 107 107 107 107 107 108 108 108 108 109 109 110 110 111 111 112 112 113 114 114 115 116 117 117 117 118 118 117 117 117 117 116 116 116 115 115 114 114 114 113 112 112 111 111 111 111 110 110 110 110 110 110 110 110 110 110 110 110 111 111 111 111 112 112 113 113 114 114 115 115 116 116 116 117 117 118 118 119 119 120 120 121 121 122 123 124 124 125 125 126 127 127 128 128 129 130 131 131 132 133 133 134 134 136 136 137 138 138 139 140 140 141 141 143 143 144 144 145 146 146 147 147 147 147 146 145 144 143 142 141 140 140 139 138 137 136 135 134 133 132 131 130 130 129 128 127 126 125 124 124 123 122 121 120 119 119 118 117 117 116 116 115 115 114 114 113 112 112 111 111 110 110 109 109 108 108 107 107 106 106 105 104 102 102 101 100 99 97 96 95 95 94 93 92 91 91 90 89 88 88 87 86 86 85 84 83 83 82 81 81 80 79 78 78 77 77 77 77 78 78 79 79 80 81 81 82 83 84 84 85 86 86 87 88 89 89 90 91 91 92 93 93 94 95 95 96 96 97 98 98 99 100 100 101 101 102 102 103 104 104 105 105 106 107 108 109 110 111 112 113 114 114 115 116 117 118 119 120 120 121 122 123 124 125 126 127 127 128 129 130 131 132 134 135 136 137 139 140 141 142 143 144 144 145 146 147 148 149 150 151 152 153 153 154 155 156 157 158 159 160 161 161 162 163 164 165 166 167 168 168 169 170 171 172 172 173 174 175 176 176 177 178 179 180 180 181 182 183 184 184 185 185 186 187 187 188 188 188 189 189 190 190 190 190 190 190 189 189 188 188 187 186 186 185 184 184 183 182 181 179 179 178 177 176 175 174 173 173 172 171 170 170 169 169 168 168 167 166 166 165 165 165 164 164 164 163 163 163 162 162 161 161 161 161 160 160 160 160 159 159 159 159 158 158 158 158 158 158 157 157 157 157 157 156 156 156 156 156 156 155 155 155 155 155 155 154 154 154 154 153 153 153 153 152 152 152 151 150 150 148 148 147 146 145 143 142 142 141 138 137 136 136 135 134 133 132 131 131 129 128 127 126 125 125 122 121 120 119 118 117 116 115 114 114 113 112 112 111 110 110 109 109 108 108 108 107 107 106 106 106 106 105 105 105 105 105 105 105 106 106 106 106 108 108 108 109 110 110 111 111 112 112 113 114 114 115 116 116 117 118 118 119 120 120 122 123 123 124 125 126 126 127 128 129 130 130 131 132 133 134 134 135 136 137 138 138 139 140 141 142 143 144 144 146 147 148 149 149 150 151 152 153 153 153 152 152 151 151 150 150 149 149 148 147 147 146 145 145 144 144 143 142 142 141 140 140 139 138 138 137 137 136 136 136 135 135 134 134 134 133 133 132 132 132 131 131 131 131 130 130 130 130 129 129 129 129 129 129 129 128 128 128 128 128 128 128 129 129 129 129 130 130 130 131 131 132 132 132 133 133 135 135 136 139 139 141 142 143 143 144 145 146 147 148 149 150 151 153 153 154 155 156 156 157 158 158 159 159 160 160 161 161 161 162 162 162 162 162 163 163 163 163 163 164 164 164 164 164 164 165 165 165 165 165 165 165 165 165 165 165 165 165 165 165 164 164 164 164 164 164 164 164 163 163 163 163 162 162 162 161 161 161 160 160 159 159 158 158 157 156 156 155 154 154 153 152 151 150 150 149 148 147 146 145 144 144 143 141 140 140 139 138 138 137 136 136 135 134 134 134 133 133 133 132 132 132 131 131 131 131 131 131 130 130 130 130 129 129 129 128 128 128 127 127 127 126 126 126 125 125 125 124 124 123 123 122 122 121 121 121 120 120 119 119 118 118 117 117 117 116 115 115 114 114 114 113 113 113 112 112 112 111 111 111 111 111 111 111 111 111 111 111 111 111 111 111 112 112 112 113 113 113 114 114 115 115 116 116 117 117 118 119 120 121 121 122 123 123 124 125 126 127 128 129 130 132 132 133 134 135 136 137 139 140 141 142 143 144 144 145 146 147 148 148 149 150 151 152 152 153 154 155 155 156 156 157 157 158 158 158 158 159 159 159 159 159 159 159 159 159 159 159 159 159 159 159 159 159 159 159 159 159 159 160 160 160 160 160 160 160 160 160 160 161 161 161 161 162 162 163 163 164 164 164 165 165 166 166 167 167 167 168 168 168 168 168 168 168 167 167 166 166 165 164 164 163 163 162 162 162 161 161 160 160 160 159 159 158 157 157 156 155 154 154 152 152 150 150 149 148 148 147 146 145 144 144 143 142 141 140 139 138 137 136 136 135 134 133 133 132 132 131 131 131 131 130 130 130 130 129 129 129 129 128 128 128 127 127 126 126 125 124 124 123 123 122 122 122 121 120 120 120 120 119 119 119 119 119 119 119 119 119 119 119 119 120 120 121 121 122 122 124 124 125 126 126 127 128 128 129 131 131 132 133 134 134 135 136 137 137 138 138 139 139 139 138 138 137 137 137 136 136 137 137 138 139 139 139 140 140 141 141 142 142 143 143 144 144 145 145 145 146 146 147 148 148 149 149 150 151 151 152 152 153 153 154 154 154 155 155 156 156 156 157 157 157 157 157 157 157 157 157 156 155 154 154 153 151 150 149 148 147 146 145 145 144 143 142 141 140 139 138 138 137 136 135 134 133 133 132 131 131 131 131 132 132 133 134 134 135 136 137 137 138 139 140 141 141 143 144 145 146 146 147 148 150 151 152 152 153 154 155 156 157 158 159 159 160 161 162 163 165 166 167 169 170 171 172 173 175 176 177 178 178 179 180 181 182 183 184 185 186 187 188 189 189 191 192 193 194 195 196 197 198 199 201 202 202 203 204 205 206 207 208 209 210 211 212 213 214 215 216 217 217 218 219 220 221 222 223 224 225 226 227 228 228 229 230 231 232 232 233 234 235 235 236 236 237 237 237 237 237 237 237 237 237 237 236 236 236 235 235 235 234 234 234 233 233 233 232 232 231 231 230 230 230 229 229 228 228 227 227 226 226 225 225 224 224 223 223 222 222 221 221 220 220 219 219 219 218 218 217 217 216 216 215 214 214 213 213 212 212 211 210 210 209 208 208 207 207 207 206 206 205 205 204 204 203 202 202 201 200 200 199 199 198 198 198 197 197 196 196 195 195
23 22 21 20 19 18 17 16 15 14 14 13 12 11 10 9 8 7 6 5 4 3 2 1 0 0 0 1 2 3 4 5 6 7 8 9 10 11 12 13 13 14 15 16 17 18 19 20 21 21 22 23 24 25 26 27 28 28 29 30 31 32 33 34 34 35 37 38 39 39 40 41 42 43 44 45 45 46 47 48 49 50 51 51 52 53 54 55 57 58 58 59 60 61 62 63 64 64 65 66 67 68 70 71 71 72 73 74 75 76 77 78 78 79 80 81 82 83 84 85 86 87 87 88 89 90 92 93 94 95 96 97 97 98 99 100 101 102 103 104 106 107 108 109 110 111 111 112 113 114 116 117 118 119 120 121 121 122 123 124 124 125 125 126 126 126 126 127 127 127 127 127 127 127 127 127 127 127 127 127 127 127 126 126 126 126 126 126 126 126 126 125 125 125 125 125 124 124 124 124 124 124 124 123 123 123 123 123 122 122 122 122 122 122 121 121 121 121 121 121 121 120 120 120 120 120 120 120 120 120 120 120 120 120 120 120 120 120 120 120 120 120 120 120 120 120 120 120 121 121 121 121 121 122 122 122 123 124 124 125 125 125 126 126 126 127 127 127 128 128 128 128 129 129 129 130 130 130 130 131 131 131 132 132 132 133 133 133 134 134 134 134 135 135 135 135 136 136 136 136 136 137 137 137 137 137 137 137 137 137 136 136 136 136 136 135 135 135 134 134 133 133 132 132 131 131 130 129 128 128 127 127 126 125 125 124 124 123 123 122 122 121 121 120 120 120 119 119 119 119 118 118 118 118 118 118 118 118 118 118 118 118 118 118 119 119 119 120 121 122 123 124 125 125 126 127 128 129 131 131 132 133 136 137 138 138 139 140 141 142 143 144 145 145 147 148 149 150 151 152 153 154 155 156 157 158 159 160 160 160 160 160 160 160 160 160 160 160 160 160 160 159 159 159 159 158 158 158 157 157 157 156 156 155 155 154 153 152 151 150 149 149 148 147 146 145 144 144 142 141 140 140 137 137 136 135 134 133 133 132 131 130 129 129 128 127 126 125 125 124 123 122 121 121 120 119 118 117 116 115 114 113 112 111 110 109 109 108 106 105 104 103 103 102 101 100 99 98 97 97 96 95 94 94 93 92 92 91 90 90 89 89 88 88 87 87 86 86 86 86 86 86 86 86 86 87 87 88 88 88 89 89 90 91 91 92 92 93 94 94 95 96 97 97 98 98 99 99 100 100 101 101 101 101 101 100 100 100 100 99 99 98 98 98 97 97 96 95 95 94 93 92 92 92 91 90 90 89 89 88 87 87 87 87 87 87 87 87 87 88 88 88 88 88 88 88 88 88 88 88 88 88 87 87 87 86 86 86 85 85 84 84 84 83 83 83 83 83 83 83 83 83 84 84 84 84 84 85 84 84 84 83 83 82 82 81 80 80 79 78 78 77 76 76 76 75 75 74 73 73 72 72 71 70 70 70 69 69 69 69 68 68 68 68 68 68 68 68 69 69 70 70 71 72 73 73 74 75 75 76 76 76 76 77 76 76 76 76 75 75 75 74 74 73 73 72 72 71 71 71 70 70 69 69 69 69 69 69 69 69 69 69 69 69 70 70 70 71 71 72 72 73 74 74 75 77 78 79 80 81 82 83 84 85 86 88 89 90 91 92 93 94 94 95 96 97 98 99 100 102 103 104 105 106 107 108 108 109 110 111 112 112 113 114 115 116 116 117 118 118 117 116 115 115 114 113 112 111 109 108 108 107 106 105 104 103 102 102 101 100 99 98 98 97 96 95 95 94 94 94 95 95 96 97 97 98 99 99 100 101 101 100 100 99 98 97 97 96 95 96 97 98 98 97 96 96 95 94 94 93 92 92 93 93 94 94 95 96 96 96 95 95 94 93 93 92 91 91 90 90 90 90 90 90 91 92 92 93 95 96 97 98 99 100 101 101 102 103 104 104 104 104 104 104 104 103 103 103 104 104 104 104 104 104 104 104 104 104 104 104 104 103 103 102 101 100 99 99 98 98 96 96 95 95 94 94 94 94 94 94 94 94 94 95 95 95 96 96 97 97 98 98 99 99 100 100 101 102 103 104 104 105 106 106 107 107 108 108 109 109 109 110 110 110 111 111 112 112 112 113 113 114 114 114 115 115 116 117 117 118 118 119 120 121 121 122 122 123 123 123 124 124 125 125 125 126 126 126 127 127 127 128 128 128 129 129 129 130 130 130 131 131 131 132 132 132 133 133 134 134 134 135 135 136 136 136 137 137 139 139 139 140 140 141 141 142 142 143 144 144 144 144 144 144 144 144 144 143 143 142 141 141 140 139 138 138 137 136 136 135 134 134 133 133 132 132 132 132 132 132 132 133 133 134 134 135 135 136 137 137 138 139 140 141 141 142 143 144 145 146 147 148 148 149 150 150 151 151 152 152 153 153 154 154 155 155 156 156 157 157 157 158 158 158 159 159 159 159 160 160 160 160 160 160 159 159 159 158 157 156 155 155 154 153 152 150 149 147 146 146 145 144 143 143 142 143 143 144 144 144 145 145 145 145 145 144 144 144 144 143 143 142 142 141 141 141 140 140 139 139 139 139 140 140 141 141 142 142 143 143 144 144 145 146 146 147 148 148 149 149 150 150 151 152 152 152 153 153 154 154 155 156 157 157 158 159 160 160 161 161 162 162 162 161 161 160 159 158 157 157 156 155 154 152 151 150 149 148 146 145 145 144 143 142 141 140 139 138 138 138 138 138 138 138 138 138 138 139 139 139 139 139 140 140 140 140 140 140 141 141 141 140 140 140 140 140 139 139 139 139 139 138 138 138 138 138 138 138 139 139 140 141 142 143 144 144 145 146 147 148 148 147 147 146 146 145 145 144 144 144 144 145 146 146 147 147 148 148 149 149 150 150 150 151 151 150 150 150 150 149 148 148 147 146 145 144 144 143 141 141 140 139 139 138 137 137 136 135 135 134 134 133 133 132 131 131 131 130 129 129 128 128 128 127 127 127 126 126 126 126 125 125 125 125 124 124 124 124 124 124 123 123 123 123 123 122 122 122 122 122 121 121 121 120 120 119 119 118 118 117 117 116 116 115 115 114 113 113 112 111 110 109 108 108 107 106 106 105 104 103 102 101 101 100 99 98 96 95 94 93 92 92 91 90 90 89 89 89 89 89 89 90 90 91 91 92 92 93 93 94 95 95 96 96 96 96 97 97 97 97 97 98 98 98 98 98 98 98 98 98 98 98 98 98 98 97 97 97 97 97 97 97 97 97 96 96 96 96 96 96 95 95 95 95 94 94 94 93 93 93 92 92 92 91 91 90 90 89 88 87 87 86 86 85 85 85 84 84 83 83 82 82 80 80 79 78 78 77 76 75 74 74 73 72 71 70 70 69 68 68 67 67 66 66 66 66 66 66 66 66 67 67 67 68 68 68 69 69 70 70 70 71 71 71 72 72 72 73 73 73 73 74 74 74 74 74 74 73 73 72 71 70 69 69 67 62 62 61 60 58 58 57 56 56 55 55 54 54 54 53 53 53 53 54 54 54 55 55 56 57 58 59 60 60 61 62 64 64 65 66 67 68 68 69 69 69 69 69 68 68 67 67 66 66 65 64 63 63 62 61 60 60 59 59 58 58 58 57 57 57 56 56 56 56 56 56 56 57 57 58 58 59 60 60 61 62 63 64 65 66 67 68 68 69 70 71 72 73 74 75 76 76 77 78 79 80 81 82 83 84 85 86 87 87 88 89 92 93 94 95 97 98 99 99 100 101 102 103 104 105 106 107 108 109 110 111 111 112 113 114 115 116 116 116 116 115 114 113 113 112 111 110 109 108 107 107 106 105 104 103 102 102 101 100 99 98 97 97 96 95 94 93 93 92 91 90 89 88 88 87 86 85 85 84 83 82 82 81 80 79 78 78 77 76 76 75 75 74 74 73 73 72 72 71 71 71 70 70 69 69 69 68 68 67 67 66 65 65 64 64 63 62 62 61 60 59 59 58 57 56 55 54 53 52 52 51 50 49 48 47 46 45 44 43 42 41 41 39 38 37 36 35 34 34 34 34 34 34 35 35 36 37 37 38 39 40 41 41 42 43 43 44 45 45 46 47 47 48 49 49 50 51 51 51 51 52 52 52 52 52 52 52 52 52 52 52 52 52 52 52 52 52 52 52 52 52 52 52 52 53 53 53 54 54 55 55 55 56 56 58 58 59 60 60 61 61 62 63 64 64 65 66 67 67 68 69 69 70 70 71 72 72 73 73 74 75 75 76 77 77 80 80 81 82 83 84 85 85 86 87 88 89 90 90 91 92 93 93 94 95 96 96 97 98 99 100 100 101 101 102 102 103 103 103 104 104 105 105 105 106 106 107 107 107 108 108 108 108 109 109 109 109 109 110 110 110 110 110 110 110 110 110 110 110 110 110 110 110 110 110 109 109 109 109 109 109 109 109 109 108 108 108 108 108 108 108 108 108 108 108 108 108 108 108 108 108 108 108 108 108 108 108 108 109 109 109 110 110 111 111 112 112 113 114 114 115 115 117 117 118 118 118 118 118 118 118 117 117 117 116 116 115 115 114 114 113 113 112 112 112 111 111 111 111 110 110 110 110 110 110 110 110 111 111 111 111 112 112 112 113 114 114 114 115 115 116 116 116 117 117 118 118 119 119 120 120 121 121 122 123 123 124 125 125 126 126 127 128 128 129 129 130 131 132 132 133 134 134 135 136 137 138 138 139 139 140 141 141 142 143 144 144 145 146 146 147 147 147 148 147 146 145 144 144 143 142 141 140 139 138 138 137 136 134 133 133 132 131 130 129 129 128 126 125 125 124 123 123 122 120 120 119 118 118 117 117 116 115 115 114 114 113 113 112 112 111 111 110 110 109 109 108 108 107 107 106 105 104 103 102 101 100 100 97 96 96 95 94 93 92 92 91 90 89 89 88 87 86 86 85 84 84 83 82 82 81 80 79 79 78 78 77 77 78 78 78 79 79 80 81 82 82 83 84 84 85 86 86 87 88 89 89 90 91 91 92 93 93 94 95 95 96 96 97 98 98 99 100 100 101 101 102 102 103 103 104 105 105 106 107 108 109 109 111 112 113 113 114 115 116 117 118 118 119 120 121 122 123 124 125 125 126 127 128 129 130 131 132 133 135 136 137 139 140 141 142 142 143 144 145 146 147 148 149 150 150 151 152 153 154 155 156 157 158 158 159 160 161 162 163 164 165 165 166 167 168 169 170 171 171 172 173 174 174 175 176 177 177 179 179 180 181 182 183 183 184 184 185 186 186 187 187 188 188 188 189 189 189 190 190 189 189 189 188 188 187 186 186 185 185 184 183 182 182 181 179 178 177 176 175 174 174 173 172 171 171 170 169 169 168 168 167 166 166 165 165 165 164 164 163 163 163 162 162 162 161 161 161 160 160 160 160 159 159 159 159 158 158 158 158 158 157 157 157 157 157 157 156 156 156 156 156 156 155 155 155 155 155 155 154 154 154 154 154 154 153 153 153 152 152 152 151 151 150 150 148 147 146 146 145 143 142 141 140 138 137 136 135 134 134 133 132 131 130 129 128 127 126 125 124 121 121 120 119 117 116 116 115 114 113 113 112 111 111 110 109 109 108 108 108 107 107 106 106 106 106 105 105 105 105 105 105 105 105 105 105 106 106 107 108 108 109 109 110 110 111 111 112 113 113 114 114 115 116 116 117 118 119 119 120 121 122 123 124 124 125 126 127 128 128 129 130 131 131 132 133 134 135 136 136 137 138 139 140 141 141 142 143 144 146 146 147 148 149 150 151 151 152 152 152 152 151 151 150 150 149 149 148 147 147 146 146 145 144 144 143 142 142 141 140 140 139 138 138 137 137 137 136 136 135 135 134 134 134 133 133 132 132 132 131 131 131 130 130 130 130 129 129 129 129 129 129 128 128 128 128 128 128 128 128 128 128 128 128 129 129 129 130 130 131 131 131 132 132 133 133 134 135 136 138 139 141 142 142 143 144 145 146 147 148 149 150 151 152 153 154 155 156 156 157 157 158 159 159 160 160 160 161 161 161 162 162 162 162 162 163 163 163 163 163 164 164 164 164 164 164 164 165 165 165 165 165 165 165 165 165 165 165 165 164 164 164 164 164 164 164 164 164 163 163 163 163 162 162 162 161 161 161 160 160 159 159 158 158 157 156 156 155 154 154 153 152 151 151 150 149 148 147 146 145 145 144 143 141 141 140 139 138 138 137 137 136 136 135 134 134 134 133 133 132 132 132 132 131 131 131 131 131 131 130 130 130 129 129 129 128 128 128 128 127 127 127 126 126 126 125 125 124 124 124 123 123 122 122 121 121 120 120 120 119 119 118 118 117 117 116 116 115 115 114 114 114 113 113 112 112 112 112 112 111 111 111 111 111 111 111 111 111 111 112 112 112 112 113 113 113 114 114 114 115 115 116 116 117 117 118 118 119 121 121 122 123 123 124 124 125 126 128 129 129 131 132 133 134 135 135 137 138 139 141 142 142 143 144 145 146 146 147 148 149 150 150 151 152 153 154 154 155 156 156 157 157 158 158 158 159 159 159 159 159 160 160 160 160 160 160 160 160 160 160 160 160 160 160 160 160 160 160 160 160 160 160 160 160 160 160 160 160 161 161 161 161 161 162 162 163 163 164 164 165 165 165 166 167 167 167 168 168 168 168 168 169 168 168 167 167 166 166 165 164 164 163 163 162 162 162 162 161 161 160 160 159 159 158 157 157 156 155 154 154 153 152 151 150 149 148 148 147 146 145 144 144 143 142 141 140 139 138 137 137 136 135 134 134 133 133 132 132 131 131 131 130 130 130 130 130 129 129 129 129 128 128 127 127 126 126 125 125 124 124 123 123 122 122 121 121 120 120 120 120 119 119 119 119 119 119 119 119 119 119 120 120 120 121 121 122 122 124 124 125 126 126 127 128 129 129 131 132 132 133 134 135 135 136 137 137 138 138 139 139 139 138 138 138 137 137 136 136 137 137 138 139 139 140 140 141 141 141 142 142 143 143 144 144 145 145 146 146 147 147 148 148 149 149 150 151 151 152 152 153 153 154 154 154 155 155 156 156 156 157 157 157 157 157 157 157 157 157 156 155 154 154 153 151 150 149 148 147 146 145 144 144 143 142 141 140 139 138 137 137 136 135 134 133 132 132 131 131 131 131 132 132 133 133 134 135 136 136 137 138 139 140 140 141 143 144 144 145 146 147 148 150 150 151 152 153 154 155 156 157 157 158 159 160 161 162 163 165 166 166 169 170 171 172 173 175 175 176 177 178 179 180 181 182 183 184 185 186 186 187 188 189 191 192 193 194 195 196 197 198 199 200 201 202 203 204 205 206 207 208 209 210 211 212 213 213 214 215 216 217 218 219 220 221 222 223 224 225 225 226 227 228 229 230 231 231 232 233 234 234 235 235 236 236 237 237 237 237 237 237 237 237 236 236 236 236 235 235 235 234 234 234 233 233 232 232 232 231 231 230 230 229 229 228 228 228 227 227 226 226 225 225 224 224 223 223 222 222 221 221 220 220 219 219 218 218 218 217 217 216 216 215 214 214 213 213 212 212 211 210 210 209 208 208 207 207 207 206 206 205 205 204 204 203 202 202 201 200 200 199 199 199 198 198 197 197 196 196 196 195
24 23 22 21 20 19 18 17 16 15 14 13 13 12 11 10 9 8 7 6 5 4 3 2 1 0 0 0 1 2 3 4 5 6 7 8 9 10 11 12 13 13 14 15 16 17 18 19 20 21 21 22 23 24 25 26 27 28 28 29 30 31 32 33 34 34 36 37 38 39 40 40 41 42 43 44 45 46 47 47 48 49 50 51 52 53 53 54 56 57 58 59 59 60 61 62 63 64 65 66 66 67 69 70 71 72 73 74 74 75 76 77 78 79 80 81 82 82 83 84 85 86 87 88 89 90 92 92 93 94 95 96 97 98 99 100 101 102 103 103 105 106 107 108 109 110 111 112 113 114 116 117 117 118 119 120 121 122 122 123 124 124 125 125 125 126 126 126 126 126 126 126 126 126 126 126 126 126 126 126 126 126 126 126 126 125 125 125 125 125 125 125 125 124 124 124 124 124 124 123 123 123 123 123 123 122 122 122 122 121 121 121 121 121 121 121 120 120 120 120 120 120 120 119 119 119 119 119 119 119 119 119 119 119 119 119 119 119 119 119 119 119 119 119 119 119 119 120 120 120 120 120 121 121 121 122 122 123 124 124 124 125 125 125 125 126 126 127 127 127 127 128 128 128 128 129 129 129 130 130 130 130 131 131 132 132 132 132 133 133 133 133 134 134 134 134 135 135 135 135 136 136 136 136 136 136 136 136 136 136 136 135 135 135 135 135 134 134 133 133 133 132 131 131 130 130 129 128 127 127 126 126 125 124 124 123 123 122 122 122 121 120 120 119 119 119 118 118 118 118 118 117 117 117 117 117 117 117 117 117 117 117 117 117 118 118 119 119 120 121 122 123 124 125 125 126 127 128 130 131 132 132 135 136 137 138 139 139 140 141 142 143 144 145 146 147 148 149 150 151 152 153 154 155 156 157 158 159 159 159 160 160 160 160 160 159 159 159 159 159 159 159 158 158 158 158 157 157 157 156 156 156 155 155 154 153 152 151 150 149 149 148 147 146 145 144 143 143 141 140 140 139 137 136 135 134 133 133 132 131 130 129 129 128 127 126 125 125 124 123 122 121 121 120 119 118 117 116 115 114 113 112 111 110 110 109 108 107 105 104 103 103 102 101 100 99 98 98 97 96 95 94 94 93 92 91 91 90 90 89 88 88 87 87 86 86 86 85 85 85 85 85 85 85 86 86 86 87 87 88 88 89 89 90 90 91 92 92 93 93 94 95 96 96 97 98 98 99 99 100 100 100 100 100 100 100 99 99 99 98 98 98 97 97 96 96 95 95 94 94 93 92 91 91 90 90 89 89 88 87 87 86 86 86 86 86 87 87 87 87 87 87 87 87 87 87 87 87 87 87 87 87 86 86 86 86 85 85 84 84 84 83 83 83 82 82 82 82 82 82 82 83 83 83 83 84 84 84 84 83 83 83 82 82 81 80 80 79 78 78 77 76 76 75 75 74 74 73 73 72 72 71 70 70 69 69 69 68 68 68 68 68 67 67 67 67 68 68 68 68 69 69 70 71 72 73 73 74 74 75 75 76 76 76 76 76 75 75 75 74 74 74 73 73 72 72 71 71 70 70 70 69 69 69 69 68 68 68 68 68 68 68 69 69 69 70 70 70 71 72 72 73 73 74 75 77 77 79 80 81 82 83 84 84 86 88 89 90 91 92 92 93 94 95 96 97 98 99 99 101 103 104 105 105 106 107 108 109 110 111 111 112 113 114 115 115 116 117 118 117 117 116 115 114 113 112 112 111 109 108 107 106 105 105 104 103 102 101 100 100 99 98 97 96 96 95 94 94 94 94 94 95 96 96 97 98 98 99 100 100 100 100 99 98 98 97 96 95 95 95 97 97 97 97 96 95 94 94 93 92 92 92 92 93 93 94 95 95 95 95 95 94 94 93 92 92 91 90 90 90 89 89 90 90 90 91 92 93 95 96 96 97 98 99 100 101 102 103 103 104 104 104 104 104 103 103 103 103 103 103 104 104 104 104 104 104 104 104 104 104 103 103 102 102 101 100 99 98 98 97 96 96 95 95 94 94 94 94 94 94 94 94 94 94 95 95 96 96 97 97 97 98 99 99 100 100 101 102 102 103 104 105 105 106 106 107 107 108 109 109 109 110 110 110 111 111 111 112 112 113 113 113 114 114 115 115 116 116 117 118 118 119 120 120 121 122 122 123 123 123 124 124 125 125 125 126 126 126 127 127 127 128 128 128 129 129 129 130 130 130 131 131 131 132 132 132 133 133 133 134 134 135 135 135 136 136 137 137 138 139 139 140 140 141 141 142 142 143 143 144 144 144 144 144 144 144 144 143 143 142 141 140 140 139 138 137 137 136 135 135 134 133 133 132 132 131 131 131 131 132 132 132 133 133 134 134 135 136 136 137 138 139 139 140 141 142 143 143 145 146 146 147 148 149 149 150 150 151 151 152 152 153 154 154 154 155 155 156 156 156 157 157 158 158 158 158 159 159 159 159 159 159 159 159 159 159 158 157 157 156 155 154 153 152 151 149 149 147 146 145 144 143 143 142 142 142 143 143 144 144 144 144 144 144 144 144 144 143 143 143 142 142 142 141 140 140 140 139 139 138 138 138 139 140 140 141 141 142 142 143 143 144 145 145 146 146 147 148 148 149 149 150 151 151 151 152 152 153 153 154 155 155 156 157 158 158 159 160 160 161 161 161 161 161 160 159 159 158 157 156 155 154 153 151 150 149 149 148 146 145 144 143 142 141 140 140 139 138 137 137 137 137 137 137 137 138 138 138 138 138 139 139 139 139 139 140 140 140 140 140 140 140 140 139 139 139 139 139 138 138 138 138 138 137 137 137 137 138 138 139 139 140 141 142 143 144 145 146 146 147 147 147 146 146 145 145 144 144 143 143 143 144 145 146 146 147 147 148 148 149 149 149 150 150 150 150 150 149 149 148 148 147 146 146 144 144 143 142 141 140 139 139 138 137 136 136 135 135 134 133 133 132 132 131 131 130 130 129 128 128 128 127 127 127 126 126 126 125 125 125 125 124 124 124 124 123 123 123 123 123 123 122 122 122 122 122 121 121 121 121 120 120 120 119 119 118 118 117 117 116 116 115 115 114 114 113 113 112 112 110 110 108 108 107 106 106 105 104 103 102 101 101 100 99 98 97 95 94 93 93 92 91 90 89 89 88 88 88 88 88 89 89 89 90 91 91 91 92 92 94 94 94 95 95 95 96 96 96 96 97 97 97 97 97 97 97 97 97 97 97 97 97 97 97 97 97 97 97 97 96 96 96 96 96 96 96 96 95 95 95 95 95 94 94 94 94 93 93 93 92 92 91 91 91 90 90 89 88 87 87 87 86 86 85 85 84 84 83 83 82 82 81 80 79 79 78 77 76 75 75 74 73 72 72 71 70 69 69 68 67 67 66 66 66 66 65 65 66 66 66 66 67 67 67 68 68 69 69 69 70 70 70 71 71 72 72 72 72 73 73 73 73 74 74 74 74 73 73 72 72 71 70 69 68 66 62 61 60 60 58 57 57 56 55 55 54 54 54 53 53 53 53 53 53 54 54 55 55 56 57 58 59 60 60 61 62 64 64 65 66 67 68 68 69 69 69 69 69 68 68 67 67 66 66 65 65 63 63 62 61 61 60 60 59 59 58 58 58 57 57 57 56 56 56 56 57 57 57 58 59 59 60 60 61 62 62 63 65 66 66 67 68 69 70 71 72 73 74 74 75 76 77 78 79 80 81 82 83 84 84 85 86 87 88 89 90 93 94 95 96 97 98 99 100 101 102 103 104 105 106 107 108 108 109 110 111 112 113 114 115 116 116 117 117 116 116 115 114 113 112 112 111 110 109 108 107 106 106 105 104 103 102 101 101 100 99 98 97 96 96 95 94 93 92 92 91 90 89 88 88 87 86 85 85 84 83 82 82 80 80 79 78 78 77 77 76 75 75 74 74 73 73 73 72 72 71 71 71 70 70 69 69 68 68 68 67 66 65 65 64 64 63 62 61 61 60 59 58 57 57 56 55 54 53 52 51 50 49 49 48 47 46 45 44 43 42 41 39 38 37 37 36 35 35 34 34 35 35 35 36 37 37 38 39 40 41 41 42 43 43 44 45 45 46 47 47 48 49 49 50 51 51 52 52 52 52 52 52 53 53 53 52 52 52 52 52 52 52 52 52 52 52 52 52 52 52 53 53 53 53 54 54 54 55 55 56 56 57 57 59 59 60 60 61 62 62 63 63 65 65 66 66 68 68 69 69 70 71 71 72 72 73 74 74 75 75 76 77 78 78 80 81 82 83 84 85 85 86 87 88 89 90 91 91 92 93 93 94 95 96 97 97 98 99 100 101 101 102 102 103 103 103 104 104 105 105 105 106 106 107 107 108 108 108 109 109 109 109 109 110 110 110 110 110 111 111 111 111 111 111 111 111 111 111 111 111 110 110 110 110 110 110 110 110 110 110 110 109 109 109 109 109 109 109 109 109 108 108 108 108 108 108 108 108 108 108 108 108 108 109 109 109 109 109 110 110 110 111 111 112 112 113 114 114 115 115 116 117 118 118 118 119 119 118 118 118 118 117 117 117 116 116 115 115 114 114 113 113 112 112 112 111 111 111 111 111 111 111 111 111 111 111 111 111 111 112 112 112 112 113 114 114 115 115 116 116 116 117 117 118 118 119 119 120 120 121 121 122 122 123 123 125 125 126 126 127 127 128 129 129 130 130 132 132 133 134 134 135 135 137 137 138 139 139 140 141 141 142 142 144 144 145 145 146 147 147 148 148 148 148 147 146 145 144 143 142 141 141 140 139 138 137 136 135 134 133 132 131 131 130 129 128 127 126 125 124 124 123 122 121 120 120 119 118 118 117 116 116 115 115 114 114 113 113 112 112 111 111 110 110 109 109 108 107 107 106 105 104 103 102 101 101 100 97 97 96 95 94 93 93 92 91 90 90 89 88 87 87 86 85 85 84 83 83 82 81 81 79 79 78 78 78 78 78 78 78 79 80 81 81 82 82 83 84 85 85 86 86 87 88 89 89 90 91 91 92 93 93 94 95 95 96 96 97 98 98 99 99 100 101 101 102 102 103 103 104 105 105 106 107 108 109 109 111 112 112 113 114 115 116 117 117 118 119 120 121 122 123 124 124 125 126 127 128 129 130 131 131 133 135 136 137 139 139 140 141 142 143 144 145 146 147 147 148 149 150 151 152 153 154 155 156 156 157 158 159 160 161 162 163 163 164 165 166 167 168 169 169 170 171 172 173 173 174 175 176 176 177 178 179 180 180 182 182 183 183 184 184 185 186 186 187 187 188 188 188 189 189 189 189 189 189 188 188 187 187 186 185 185 184 183 183 182 181 180 179 178 177 176 175 174 173 172 172 171 170 170 169 168 168 167 167 166 165 165 165 164 164 163 163 163 162 162 162 161 161 161 160 160 160 160 159 159 159 159 158 158 158 158 157 157 157 157 157 156 156 156 156 156 156 155 155 155 155 155 155 155 154 154 154 154 154 154 153 153 153 153 152 152 152 151 151 150 150 149 148 147 146 145 144 143 142 141 140 137 137 136 135 134 133 132 132 131 130 128 127 126 126 125 124 121 120 119 119 117 116 115 114 114 113 112 112 111 110 110 109 109 108 108 107 107 106 106 106 105 105 105 105 105 104 104 104 105 105 105 105 105 106 107 107 108 108 109 109 110 110 111 112 112 113 113 114 115 115 116 117 118 118 119 120 121 122 123 123 124 125 126 126 127 128 129 129 130 131 132 133 134 134 135 136 137 138 138 139 140 141 142 143 143 145 146 147 148 148 149 150 151 152 152 152 151 151 150 150 149 149 148 148 147 146 146 145 144 144 143 143 142 142 141 140 139 139 138 137 137 137 136 136 135 135 134 134 134 133 133 132 132 132 131 131 131 130 130 130 130 129 129 129 129 129 128 128 128 128 128 128 128 128 128 128 128 128 128 128 128 129 129 130 130 130 131 131 132 132 133 133 134 135 136 138 139 141 141 142 143 144 145 146 147 148 149 150 151 152 153 154 155 155 156 157 157 158 158 159 160 160 160 161 161 161 162 162 162 162 162 163 163 163 163 163 164 164 164 164 164 164 164 164 164 165 165 165 165 165 165 165 165 165 164 164 164 164 164 164 164 164 164 164 163 163 163 163 162 162 162 161 161 161 160 160 159 159 158 158 157 156 156 155 155 154 153 152 151 151 150 149 148 147 146 145 145 144 143 142 141 140 139 139 138 137 137 136 136 135 134 134 134 133 133 133 132 132 132 132 131 131 131 131 131 131 130 130 130 130 129 129 128 128 128 128 127 127 127 126 126 125 125 125 124 124 123 123 123 122 122 121 121 120 120 119 119 119 118 118 117 116 116 116 115 115 114 114 114 113 113 113 112 112 112 112 112 112 112 112 112 112 112 112 112 112 112 112 113 113 113 114 114 114 115 115 116 116 117 117 118 118 119 120 121 122 122 123 124 124 125 126 127 128 129 130 131 133 133 134 135 136 137 138 140 141 142 143 144 144 145 146 147 148 148 149 150 151 152 152 153 154 155 155 156 157 157 158 158 158 159 159 159 160 160 160 160 160 160 160 160 160 160 160 160 160 160 160 160 160 160 160 160 160 160 160 160 160 160 160 160 160 161 161 161 161 161 161 162 162 163 163 164 164 164 165 165 166 166 167 167 167 168 168 168 168 169 169 169 168 167 167 166 166 165 165 164 163 163 163 162 162 162 161 161 160 160 159 159 158 158 157 156 155 155 154 153 152 151 150 149 149 148 147 146 145 145 144 143 142 141 140 139 139 138 137 136 135 134 134 133 133 132 132 131 131 131 131 130 130 130 130 130 129 129 129 128 128 128 127 127 126 125 125 124 124 123 123 122 122 122 121 121 120 120 120 120 119 119 119 119 119 119 119 119 119 120 120 121 121 122 122 123 124 124 125 126 126 127 128 129 129 131 132 132 133 134 135 135 136 137 137 138 138 139 139 139 139 138 138 137 137 137 137 137 138 138 139 139 140 140 141 141 142 142 142 143 143 144 144 145 145 146 146 147 147 148 148 149 149 150 151 151 152 152 153 153 154 154 154 155 155 156 156 156 157 157 157 157 157 157 157 157 157 156 155 154 153 153 151 149 149 148 147 146 145 144 143 143 142 141 140 139 138 137 136 136 135 134 133 132 132 131 131 131 131 132 132 133 133 134 135 136 136 137 138 139 139 140 141 143 144 144 145 146 147 148 149 150 151 152 153 154 155 156 156 157 158 159 160 161 162 163 164 165 166 169 170 171 172 173 174 175 176 177 178 179 180 181 182 183 183 184 185 186 187 188 189 191 192 193 194 195 195 196 197 198 200 201 202 203 204 205 206 207 208 209 209 210 211 212 213 214 215 216 217 218 219 220 221 222 223 223 224 225 226 227 228 229 230 230 231 232 233 233 234 235 235 236 236 237 237 237 237 237 237 237 237 236 236 236 235 235 235 235 234 234 233 233 233 232 232 231 231 231 230 230 229 229 228 228 227 227 227 226 226 225 225 224 224 223 223 222 222 221 221 220 220 219 219 218 218 218 217 217 216 216 215 214 214 213 213 212 212 211 210 210 209 208 208 207 207 207 206 206 205 205 204 204 203 202 202 201 200 200 200 199 199 198 198 197 197 197 196 196 195
25 24 23 22 21 20 19 18 17 16 15 14 13 13 12 11 10 9 8 7 6 5 4 3 2 1 0 0 0 1 2 3 4 5 6 7 8 9 10 11 12 13 13 14 15 16 17 18 19 20 21 21 22 23 24 25 26 27 28 28 29 30 31 32 33 34 35 36 37 38 39 40 41 41 42 43 44 45 46 47 47 48 49 50 51 52 53 54 55 56 57 58 59 60 61 61 62 63 64 65 66 67 68 69 70 71 72 73 74 75 76 77 77 78 79 80 81 82 83 84 85 85 86 87 88 89 91 92 93 94 95 96 96 97 98 99 100 101 102 103 105 106 107 108 109 110 110 111 112 113 115 116 117 118 119 120 120 121 122 123 123 124 124 124 125 125 125 125 126 126 126 126 126 126 126 126 126 126 126 125 125 125 125 125 125 125 125 125 124 124 124 124 124 124 123 123 123 123 123 123 122 122 122 122 122 122 121 121 121 121 120 120 120 120 120 120 120 119 119 119 119 119 119 119 119 119 118 118 118 118 118 118 118 118 118 118 118 118 118 118 118 118 118 118 118 118 119 119 119 119 119 120 120 120 120 121 121 122 123 123 123 124 124 124 125 125 125 126 126 126 126 127 127 127 128 128 128 128 129 129 129 130 130 130 131 131 131 131 132 132 132 133 133 133 133 134 134 134 134 135 135 135 135 135 135 135 135 135 135 135 135 135 134 134 134 134 133 133 133 132 132 131 131 130 129 129 128 127 127 126 125 125 124 123 123 122 122 121 121 121 120 119 119 118 118 118 118 117 117 117 117 116 116 116 116 116 116 116 116 116 116 116 116 117 117 117 118 118 120 120 121 122 123 124 125 125 126 127 129 130 131 131 134 135 136 137 138 138 139 140 141 142 143 144 146 146 147 148 149 150 151 152 153 154 155 156 157 158 158 159 159 159 159 159 159 159 159 158 158 158 158 158 157 157 157 157 156 156 156 155 155 155 154 154 153 152 151 150 149 148 148 147 146 145 144 143 143 142 140 140 139 138 136 135 134 133 133 132 131 130 129 129 128 127 126 125 125 124 123 122 121 121 120 119 118 117 116 116 114 113 112 111 111 110 109 108 107 106 104 104 103 102 101 100 99 98 98 97 96 95 94 94 93 92 91 91 90 89 89 88 88 87 86 86 86 85 85 85 84 84 84 84 84 85 85 85 86 86 87 87 87 88 89 89 90 90 91 91 92 93 93 95 95 96 96 97 97 98 98 99 99 99 100 99 99 99 99 98 98 98 97 97 97 96 96 95 94 94 94 93 92 91 91 90 90 89 89 88 88 87 86 86 86 86 86 86 86 86 86 86 86 87 87 87 87 87 87 87 87 87 86 86 86 85 85 85 84 84 84 83 83 83 82 82 82 81 81 81 81 82 82 82 82 82 83 83 83 83 83 83 82 82 81 81 80 80 79 78 78 77 76 75 75 75 74 74 73 72 72 72 71 70 70 69 69 68 68 68 67 67 67 67 67 67 67 67 67 67 67 68 68 69 69 71 71 72 73 73 74 74 75 75 75 75 75 75 75 75 74 74 73 73 73 72 72 71 71 70 70 70 69 69 69 68 68 68 68 68 68 68 68 68 68 68 69 69 70 70 71 71 72 72 73 74 75 76 77 79 80 81 81 82 83 84 86 88 89 89 90 91 92 93 94 95 96 97 97 98 99 101 103 103 104 105 106 107 108 109 109 110 111 112 113 113 114 115 116 116 117 117 116 115 115 114 113 112 111 110 109 108 107 106 105 104 103 102 102 101 100 99 98 98 97 96 95 95 94 94 93 94 94 95 95 96 97 97 98 99 99 100 100 99 99 98 97 96 95 95 94 95 96 97 97 96 95 95 94 93 93 92 91 91 91 92 93 93 94 95 95 95 94 94 93 92 92 91 91 90 90 89 89 89 89 90 90 91 92 92 94 95 96 97 98 99 100 101 101 102 103 103 104 104 103 103 103 102 102 103 103 103 103 104 104 104 104 104 104 104 104 103 103 103 102 101 100 100 99 98 98 97 96 95 95 95 94 94 94 93 93 93 93 94 94 94 95 95 95 96 96 97 97 98 98 99 99 100 101 101 102 103 104 105 105 106 106 107 107 108 108 109 109 109 110 110 111 111 111 112 112 113 113 113 114 114 115 115 116 116 117 118 118 119 120 120 121 122 122 123 123 123 124 124 125 125 125 126 126 126 127 127 127 128 128 128 128 129 129 129 130 130 130 131 131 131 132 132 133 133 133 134 134 134 135 135 136 136 136 137 138 139 139 139 140 140 141 142 142 142 143 143 144 144 144 144 144 144 143 143 142 142 141 140 139 139 138 137 136 136 135 134 134 133 132 132 131 131 131 131 131 131 131 132 132 133 133 134 135 135 136 137 137 138 139 140 141 141 142 143 145 145 146 147 147 148 149 149 150 150 151 152 152 153 153 154 154 154 155 155 156 156 156 157 157 157 158 158 158 158 159 159 159 159 159 159 158 158 158 157 156 155 154 154 153 152 151 149 148 146 145 145 144 143 142 142 142 142 142 143 143 143 144 144 144 144 144 143 143 143 143 142 142 142 141 140 140 140 139 139 138 138 138 138 139 139 140 140 141 141 142 142 143 143 144 145 145 146 146 147 148 148 149 149 150 150 151 151 152 152 153 153 154 155 155 156 157 158 159 159 160 160 160 161 161 160 160 159 158 157 156 155 154 154 153 151 150 149 148 147 145 144 143 142 142 141 140 139 138 137 137 137 136 136 137 137 137 137 137 137 138 138 138 138 138 139 139 139 139 139 139 139 139 139 139 139 139 138 138 138 138 138 137 137 137 137 137 137 137 137 137 138 139 139 140 141 142 143 144 145 146 146 146 146 146 145 145 144 143 143 142 142 143 143 144 145 145 146 147 147 148 148 148 149 149 149 149 149 149 149 148 148 147 146 146 145 144 143 142 141 140 139 139 138 137 136 136 135 134 134 133 133 132 132 131 130 130 129 129 128 128 127 127 127 126 126 125 125 125 125 124 124 124 123 123 123 123 123 122 122 122 122 122 121 121 121 121 121 121 120 120 120 120 119 119 118 118 117 117 116 116 115 115 114 114 113 113 112 112 111 111 109 109 108 107 106 105 105 104 103 102 101 101 100 99 98 97 96 94 94 93 92 91 90 89 88 88 88 88 87 88 88 88 88 89 89 90 90 91 91 91 93 93 94 94 94 95 95 95 95 96 96 96 96 96 96 96 96 96 96 96 96 96 96 96 96 96 96 96 96 96 96 96 96 95 95 95 95 95 95 95 94 94 94 94 94 93 93 93 92 92 92 91 91 91 90 90 89 89 88 87 87 86 86 85 85 84 84 83 83 82 82 81 81 80 79 78 77 77 76 75 74 73 73 72 71 70 70 69 68 68 67 66 66 66 65 65 65 65 65 65 66 66 66 67 67 67 68 68 69 69 69 70 70 71 71 71 72 72 72 72 73 73 73 73 73 73 73 73 73 72 71 70 70 69 68 66 62 61 60 59 58 57 56 56 55 55 54 54 53 53 53 53 53 53 53 54 54 55 55 56 57 58 59 60 60 61 62 64 65 65 66 67 68 69 69 69 69 69 69 69 68 68 67 67 66 65 65 64 63 63 62 61 61 60 60 59 59 58 58 58 58 57 57 57 57 57 57 57 58 59 59 60 60 61 62 62 63 64 65 66 67 68 69 70 71 72 72 73 74 75 76 77 78 79 80 81 81 82 83 84 85 86 87 88 89 90 91 93 94 95 96 98 99 100 101 102 103 104 105 105 106 107 108 109 110 111 112 113 114 115 115 116 117 118 118 117 116 116 115 114 113 112 111 111 110 109 108 107 106 106 105 104 103 102 101 100 100 99 98 97 96 96 95 94 93 92 92 91 90 89 88 88 87 86 85 85 84 83 82 81 80 80 79 79 78 77 77 76 76 75 75 74 74 73 73 72 72 72 71 71 70 70 70 69 69 68 68 67 66 66 65 64 64 63 62 61 61 60 59 58 57 56 55 55 54 53 52 51 50 49 48 47 46 45 44 44 43 42 40 39 38 37 36 36 35 35 35 35 36 36 36 38 38 39 39 41 41 42 43 43 44 45 45 46 47 48 48 49 49 50 51 52 52 52 53 53 53 53 53 53 53 53 53 53 53 53 53 53 53 53 53 53 53 53 53 53 53 53 54 54 54 55 55 55 56 56 56 57 57 58 59 60 61 61 62 62 63 64 64 65 66 67 67 69 69 70 70 71 71 72 73 73 74 75 75 76 76 77 78 78 79 81 82 83 84 85 85 86 87 88 89 90 91 91 92 93 94 94 95 96 97 97 98 99 100 101 102 102 103 103 103 104 104 105 105 105 106 106 107 107 108 108 108 109 109 109 110 110 110 110 110 111 111 111 111 111 111 111 112 112 112 112 112 112 111 111 111 111 111 111 111 111 111 111 111 110 110 110 110 110 110 110 110 110 109 109 109 109 109 109 109 109 109 109 109 109 109 109 109 109 109 109 109 110 110 110 110 111 111 112 112 113 113 114 115 115 116 116 118 118 119 119 119 119 119 119 119 118 118 117 117 117 116 116 115 115 114 114 113 113 112 112 112 112 111 111 111 111 111 111 111 111 111 111 112 112 112 112 113 113 114 114 115 115 116 116 116 117 117 118 118 119 119 120 120 121 121 122 122 123 123 124 125 126 126 127 127 128 129 129 130 130 131 132 133 133 134 135 135 136 137 138 138 139 140 140 141 142 142 143 144 145 145 146 147 147 148 148 149 149 148 147 146 146 145 144 143 142 141 140 139 139 138 137 135 134 134 133 132 131 130 129 129 127 126 126 125 124 123 123 121 121 120 119 119 118 117 117 116 116 115 115 114 114 113 113 112 111 111 110 110 109 109 108 108 107 107 105 105 103 102 102 101 100 98 97 96 95 95 94 93 92 91 91 90 89 88 88 87 86 86 85 84 84 83 82 82 81 80 79 79 78 78 78 78 78 79 79 80 81 81 82 82 83 84 85 85 86 86 87 88 89 89 90 91 91 92 93 93 94 95 95 96 96 97 98 98 99 99 100 101 101 102 102 103 103 104 104 105 106 107 108 108 109 111 111 112 113 114 115 116 116 117 118 119 120 121 122 122 123 124 125 126 127 128 129 129 130 131 133 135 136 137 138 139 140 141 142 143 144 145 145 146 147 148 149 150 151 152 153 154 154 155 156 157 158 159 160 161 161 162 163 164 165 166 167 167 168 169 170 171 172 172 173 174 175 175 176 177 178 179 179 180 181 182 182 183 184 184 185 186 186 186 187 187 188 188 188 189 189 189 189 188 188 187 187 186 186 185 184 184 183 182 182 181 180 178 177 176 175 174 174 173 172 171 170 170 169 169 168 167 167 166 165 165 165 164 164 163 163 163 162 162 162 161 161 160 160 160 160 159 159 159 159 158 158 158 158 157 157 157 157 157 157 156 156 156 156 156 156 155 155 155 155 155 155 154 154 154 154 154 154 154 153 153 153 153 152 152 152 151 151 151 150 150 149 148 147 146 145 144 142 142 141 140 137 136 135 135 134 133 132 131 130 130 128 127 126 125 124 123 121 120 119 118 117 116 115 114 113 113 112 111 111 110 109 109 108 108 107 107 106 106 106 105 105 105 105 104 104 104 104 104 104 104 105 105 105 105 107 107 107 108 108 109 110 110 111 111 112 112 113 114 114 115 116 116 117 118 119 119 121 121 122 123 124 124 125 126 127 128 128 129 130 131 131 132 133 134 135 136 136 137 138 139 140 140 141 142 143 145 145 146 147 148 149 150 151 151 151 151 151 150 150 149 149 148 148 147 147 146 145 145 144 143 143 142 142 141 141 140 139 139 138 137 137 136 136 135 135 134 134 134 133 133 132 132 132 131 131 131 130 130 130 130 129 129 129 129 128 128 128 128 128 128 128 128 128 128 128 128 128 128 128 128 128 129 129 130 130 130 131 131 131 132 132 133 134 135 136 138 139 141 141 142 143 144 145 146 147 148 149 150 150 152 153 154 155 155 156 157 157 158 158 159 160 160 160 161 161 161 161 162 162 162 162 163 163 163 163 163 163 164 164 164 164 164 164 164 164 164 165 165 165 165 165 165 165 165 164 164 164 164 164 164 164 164 164 164 163 163 163 163 162 162 162 161 161 161 160 160 159 159 159 158 157 156 156 155 155 154 153 152 151 151 150 149 149 147 146 146 145 144 143 142 141 140 139 139 138 138 137 136 136 135 135 134 134 134 133 133 133 132 132 132 132 132 131 131 131 131 131 130 130 130 130 129 129 128 128 128 128 127 127 127 126 126 125 125 125 124 124 123 123 122 122 122 121 121 120 120 119 119 118 118 118 117 116 116 115 115 115 114 114 114 113 113 113 113 113 112 112 112 112 112 112 112 112 112 112 113 113 113 113 114 114 114 115 115 115 116 116 117 117 118 118 119 119 120 122 122 123 124 124 125 125 126 127 129 130 130 132 133 134 135 136 136 138 139 140 142 143 143 144 145 146 147 147 148 149 150 151 151 152 153 154 154 155 156 156 157 158 158 159 159 159 159 160 160 160 160 160 160 160 160 161 161 161 161 161 161 160 160 160 160 160 160 160 160 160 160 160 160 160 161 161 161 161 161 161 161 162 162 162 162 163 163 164 164 165 165 166 166 166 167 167 168 168 168 168 169 169 169 169 168 168 167 167 166 166 165 164 164 163 163 163 162 162 161 161 161 160 160 159 158 158 157 156 155 155 154 153 152 151 150 149 149 148 147 146 146 145 144 143 142 141 141 140 139 138 137 136 135 135 134 133 133 132 132 132 131 131 131 131 131 130 130 130 130 129 129 129 128 128 127 127 126 126 125 125 124 124 123 123 122 122 121 121 121 120 120 120 120 119 119 119 119 119 119 120 120 120 120 121 121 122 122 123 124 125 125 126 127 127 128 129 130 131 132 133 133 134 135 136 136 137 138 138 139 139 139 139 139 138 138 138 137 137 137 137 138 138 139 140 140 140 141 141 142 142 143 143 144 144 144 145 145 146 146 147 148 148 149 149 149 150 151 151 152 152 153 153 154 154 154 155 155 156 156 156 157 157 157 157 157 157 157 157 157 156 155 154 153 153 151 149 149 148 147 146 145 144 143 143 142 141 140 139 138 137 136 136 135 134 133 132 132 131 131 131 131 131 132 133 133 134 135 135 136 137 138 138 139 140 141 143 143 144 145 146 147 148 149 150 151 152 153 154 154 155 156 157 158 159 160 161 161 162 164 165 166 169 170 170 171 172 174 175 176 177 178 179 180 181 181 182 183 184 185 186 187 188 189 191 192 193 193 194 195 196 197 198 200 201 202 203 204 205 206 206 207 208 209 210 211 212 213 214 215 216 217 218 219 219 220 221 222 223 224 225 226 227 228 229 229 230 231 232 233 233 234 234 235 236 236 237 237 237 237 237 237 237 237 236 236 236 235 235 235 234 234 234 233 233 233 232 232 231 231 230 230 230 229 229 228 228 227 227 227 226 226 225 225 224 224 223 223 222 222 221 221 220 220 219 219 218 218 218 217 217 216 216 215 214 214 213 213 212 212 211 210 210 210 208 208 208 207 207 206 206 205 205 204 204 204 202 202 201 201 200 200 199 199 198 198 198 197 197 196 196 196
25 24 24 23 22 21 20 19 18 17 16 15 14 14 13 12 11 10 9 8 7 6 5 4 3 2 1 0 0 0 1 2 3 4 5 6 7 8 9 10 11 12 13 13 14 15 16 17 18 19 20 21 22 22 23 24 25 26 27 28 29 29 30 31 32 33 35 36 36 37 38 39 40 41 42 42 43 44 45 46 47 48 49 49 50 51 52 53 55 56 56 57 58 59 60 61 62 63 63 64 65 66 68 69 70 71 71 72 73 74 75 76 77 78 79 80 80 81 82 83 84 85 86 87 88 89 90 91 92 93 94 95 96 97 98 99 100 101 102 102 104 105 106 107 108 109 110 111 112 113 115 116 116 117 118 119 120 121 121 122 123 123 124 124 124 124 125 125 125 125 125 125 125 125 125 125 125 125 125 125 125 125 124 124 124 124 124 124 124 124 123 123 123 123 123 123 122 122 122 122 122 122 121 121 121 121 121 121 120 120 120 120 119 119 119 119 119 119 119 118 118 118 118 118 118 118 118 118 117 117 117 117 117 117 117 117 117 117 117 117 117 117 117 117 118 118 118 118 118 118 119 119 119 119 120 120 120 121 122 122 123 123 123 123 124 124 125 125 125 125 126 126 126 126 127 127 127 128 128 128 128 129 129 129 130 130 130 131 131 131 131 132 132 132 132 133 133 133 133 134 134 134 134 134 134 134 134 134 134 134 134 134 133 133 133 133 132 132 132 131 131 130 130 129 128 128 127 126 126 125 125 124 123 122 122 121 121 121 120 120 119 119 118 117 117 117 117 116 116 116 116 116 115 115 115 115 115 115 115 115 115 115 115 116 116 116 117 117 119 119 120 121 122 123 124 125 125 126 128 129 130 131 133 134 135 136 137 138 139 139 140 141 142 143 145 146 147 147 148 149 150 151 152 153 154 155 156 157 158 158 158 158 158 158 158 158 158 158 157 157 157 157 157 156 156 156 156 155 155 155 154 154 153 153 153 151 150 150 148 148 147 146 146 144 143 143 142 141 140 139 138 137 135 134 133 133 132 131 130 129 129 128 127 126 125 125 124 123 122 121 121 120 119 118 117 116 116 115 113 112 111 111 110 109 108 107 106 105 104 103 102 101 100 99 98 98 97 96 95 94 94 93 92 91 91 90 89 89 88 87 87 86 86 85 85 84 84 84 84 84 84 84 84 84 84 85 85 85 86 86 87 87 88 88 89 90 90 91 91 92 93 94 94 95 96 96 97 97 98 98 98 99 99 99 99 98 98 98 97 97 97 96 96 96 95 95 94 93 93 93 92 91 90 90 89 89 88 88 87 86 86 85 85 85 85 85 85 86 86 86 86 86 86 86 86 86 86 86 86 86 86 86 85 85 84 84 84 83 83 83 82 82 82 81 81 81 81 81 81 81 81 81 81 82 82 82 82 82 82 82 82 81 81 80 80 79 78 78 77 76 76 75 74 74 74 73 73 72 71 71 70 70 69 68 68 68 67 67 67 66 66 66 66 66 66 66 66 66 66 67 67 68 69 70 71 71 72 73 73 74 74 74 75 75 75 74 74 74 74 73 73 72 72 72 71 71 70 70 69 69 69 68 68 68 68 67 67 67 67 67 68 68 68 68 68 69 69 70 70 71 71 72 73 74 74 76 77 79 79 80 81 82 83 84 86 87 88 89 90 91 92 93 94 95 95 96 97 98 99 101 102 103 104 105 106 106 107 108 109 110 111 111 112 113 114 115 115 116 117 116 116 115 114 113 112 112 111 110 108 107 106 105 105 104 103 102 101 100 100 99 98 97 96 96 95 94 94 93 93 93 94 94 95 95 96 97 97 98 99 99 99 99 98 97 97 96 95 94 94 94 96 96 96 96 95 94 93 93 92 91 91 90 91 92 92 93 94 94 94 94 94 93 93 92 91 91 90 90 89 89 89 89 89 89 90 90 91 92 94 95 96 97 98 98 99 100 101 102 102 103 103 103 103 103 102 102 102 102 102 103 103 103 103 103 103 103 103 103 103 103 103 102 102 101 100 99 99 98 97 97 96 95 95 94 94 94 93 93 93 93 93 93 94 94 94 95 95 96 96 97 97 98 98 99 99 100 101 101 102 103 104 104 105 106 106 107 107 107 108 109 109 109 110 110 110 111 111 112 112 112 113 113 114 114 115 115 116 116 117 118 118 119 120 120 121 122 122 123 123 123 124 124 124 125 125 126 126 126 126 127 127 127 128 128 128 129 129 129 130 130 130 131 131 131 132 132 132 133 133 134 134 134 135 135 136 136 136 137 138 138 139 139 140 140 141 141 142 142 143 143 143 144 144 144 144 143 143 143 142 142 140 140 139 138 138 137 136 135 135 134 133 133 132 132 131 131 131 130 131 131 131 132 132 132 133 134 134 135 136 136 137 138 139 139 140 141 142 143 144 145 146 146 147 148 148 149 149 150 151 151 152 152 153 153 154 154 154 155 155 156 156 156 157 157 157 157 158 158 158 158 158 158 158 158 158 158 157 156 156 155 154 153 152 151 150 148 148 146 145 144 143 142 142 141 141 141 142 142 143 143 143 143 143 143 143 143 143 142 142 142 141 141 141 140 140 139 139 138 138 137 137 137 138 139 139 140 140 141 141 142 142 143 144 144 145 145 146 147 147 148 148 149 149 150 150 151 151 151 152 153 153 154 155 156 156 157 158 159 159 160 160 160 160 160 159 158 157 157 156 155 154 153 152 150 149 148 147 146 145 144 143 142 141 140 139 138 137 137 136 136 136 136 136 136 136 136 137 137 137 137 137 138 138 138 138 138 139 139 139 139 139 139 138 138 138 138 138 137 137 137 137 137 136 136 136 136 136 136 137 137 138 139 140 141 141 142 143 144 145 146 146 145 145 144 144 143 143 142 142 142 142 143 144 144 145 145 146 146 147 147 148 148 148 148 149 148 148 148 147 147 146 146 145 144 143 142 141 141 139 139 138 137 136 136 135 134 134 133 133 132 131 131 130 130 129 129 128 127 127 127 126 126 125 125 125 124 124 124 124 123 123 123 122 122 122 122 122 121 121 121 121 121 120 120 120 120 120 120 119 119 119 118 118 118 117 117 116 116 115 115 114 114 113 113 112 112 111 110 110 109 108 107 106 105 105 104 103 102 102 101 100 99 98 97 96 96 94 93 92 91 90 89 88 88 87 87 87 87 87 87 87 87 88 89 89 89 90 90 91 92 92 93 93 94 94 94 95 95 95 95 95 95 95 96 96 96 96 96 96 96 96 96 96 96 96 96 95 95 95 95 95 95 95 95 95 95 94 94 94 94 94 94 93 93 93 93 92 92 92 91 91 91 90 90 89 89 89 88 87 86 86 85 85 84 84 83 83 82 82 81 81 80 79 78 78 77 76 75 75 74 73 72 71 71 70 69 69 68 67 67 66 66 65 65 65 65 65 65 65 65 66 66 66 67 67 68 68 68 69 69 70 70 70 71 71 71 72 72 72 72 73 73 73 73 73 73 73 72 72 71 70 69 68 68 66 61 61 60 59 58 57 56 56 55 54 54 54 53 53 53 53 53 53 53 54 54 55 55 56 57 58 59 60 60 61 62 64 65 65 66 68 68 69 69 70 70 69 69 69 68 68 67 67 66 66 65 64 64 63 62 61 61 61 60 60 59 59 59 58 58 58 58 57 57 58 58 58 58 59 60 60 61 62 62 63 64 65 66 67 68 69 70 70 71 72 73 74 75 76 77 78 79 79 80 81 82 83 84 85 86 87 88 89 90 91 91 94 95 96 97 99 100 101 102 102 103 104 105 106 107 108 109 110 111 112 113 113 114 115 116 117 118 118 118 118 117 116 115 115 114 113 112 111 110 110 109 108 107 106 105 105 104 103 102 101 100 100 99 98 97 96 95 95 94 93 92 91 91 90 89 88 88 87 86 85 85 84 83 82 81 81 80 79 79 78 78 77 76 76 75 75 75 74 74 73 73 72 72 72 71 71 70 70 69 69 68 67 67 66 66 65 64 64 63 62 61 60 59 59 58 57 56 55 54 53 52 52 51 50 49 48 47 46 45 44 43 42 41 40 39 38 37 36 36 36 36 36 36 37 37 38 39 39 40 41 42 43 43 44 45 45 46 47 48 48 49 50 50 51 51 52 53 53 53 54 54 54 54 54 54 54 54 54 54 54 54 54 54 54 54 54 54 54 54 54 54 54 54 55 55 55 56 56 56 57 57 58 58 59 60 61 61 62 63 63 64 64 65 66 67 68 68 69 70 71 71 72 72 73 74 74 75 75 76 77 77 78 79 79 80 82 83 84 85 85 86 87 88 89 90 91 91 92 93 94 95 95 96 96 98 98 99 99 100 102 102 103 103 104 104 105 105 105 106 106 107 107 107 108 108 109 109 110 110 110 110 111 111 111 111 111 112 112 112 112 112 112 112 112 112 112 112 112 112 112 112 112 112 112 112 112 111 111 111 111 111 111 111 111 110 110 110 110 110 110 110 110 110 110 110 110 109 109 109 109 109 109 110 110 110 110 110 110 110 111 111 111 112 112 113 113 114 115 115 116 116 117 118 119 119 119 119 120 119 119 119 119 118 118 118 117 117 116 116 115 114 114 114 113 113 112 112 112 112 112 111 111 111 111 111 112 112 112 112 112 112 113 113 113 114 115 115 116 116 116 117 117 118 118 119 119 120 120 121 121 122 122 123 123 124 124 126 126 127 127 128 128 129 130 130 131 131 133 133 134 135 135 136 136 138 138 139 140 140 141 142 142 143 143 145 145 146 147 147 148 148 149 149 149 149 148 147 146 145 144 143 143 142 141 140 139 138 137 136 135 134 133 132 132 131 130 129 128 127 126 125 125 124 123 122 121 120 120 119 118 118 117 117 116 116 115 114 114 113 113 112 112 111 111 110 110 109 109 108 108 107 106 105 104 103 102 101 100 98 97 96 96 95 94 93 92 92 91 90 89 89 88 87 87 86 85 84 84 83 83 82 81 80 80 79 79 78 78 78 79 79 80 80 81 82 82 83 84 84 85 85 86 87 87 88 89 90 90 91 91 92 93 93 94 95 95 96 96 97 98 98 99 99 100 101 101 102 102 103 103 104 104 105 106 107 108 108 109 111 111 112 113 114 115 115 116 117 118 119 120 121 121 122 123 124 125 126 127 128 128 129 130 131 133 135 136 136 138 139 140 141 142 143 143 144 145 146 147 148 149 150 151 152 152 153 154 155 156 157 158 159 159 160 161 162 163 164 165 166 166 167 168 169 170 170 171 172 173 174 174 175 176 176 178 179 179 180 181 182 182 183 183 184 185 185 186 186 187 187 187 188 188 188 188 188 188 188 188 187 186 186 185 185 184 183 183 182 181 180 180 178 177 176 175 174 173 172 172 171 170 169 169 168 168 167 167 166 165 165 164 164 163 163 163 162 162 162 161 161 161 160 160 160 159 159 159 159 158 158 158 158 157 157 157 157 157 156 156 156 156 156 156 155 155 155 155 155 155 154 154 154 154 154 154 154 153 153 153 153 153 152 152 152 151 151 151 150 150 149 149 147 146 146 145 144 142 141 140 140 137 136 135 134 134 133 132 131 130 129 128 127 126 125 124 123 120 120 119 118 116 115 115 114 113 112 112 111 110 110 109 108 108 107 107 107 106 106 105 105 105 105 104 104 104 104 104 104 104 104 104 105 105 105 106 107 107 108 108 109 109 110 110 111 112 112 113 113 114 115 115 116 117 118 118 119 120 121 122 123 123 124 125 126 126 127 128 129 130 130 131 132 133 133 134 135 136 137 138 138 139 140 141 142 143 144 145 146 147 148 148 149 150 151 151 151 150 150 149 149 148 148 147 147 146 146 145 145 143 143 142 142 141 141 140 139 139 138 137 137 136 136 135 135 135 134 134 133 133 133 132 132 131 131 131 130 130 130 130 129 129 129 129 128 128 128 128 128 128 128 127 127 127 127 127 127 128 128 128 128 128 129 129 129 130 130 131 131 131 132 132 133 134 135 136 138 139 141 141 142 143 144 145 146 147 148 149 150 150 152 153 154 155 155 156 157 157 158 158 159 160 160 160 160 161 161 161 162 162 162 162 162 163 163 163 163 163 164 164 164 164 164 164 164 164 164 165 165 165 165 165 165 165 165 165 164 164 164 164 164 164 164 164 164 163 163 163 163 162 162 162 162 161 161 160 160 160 159 159 158 158 157 156 155 155 154 154 152 152 151 150 149 149 147 147 146 145 144 143 142 141 140 140 139 138 138 137 137 136 135 135 135 134 134 134 133 133 133 132 132 132 132 132 131 131 131 131 131 130 130 130 129 129 129 128 128 128 128 127 127 127 126 126 125 125 124 124 124 123 123 122 122 121 121 121 120 120 119 119 118 118 117 117 117 116 116 115 115 115 114 114 114 113 113 113 113 113 113 113 113 113 113 113 113 113 113 113 113 114 114 114 115 115 115 116 116 117 117 118 118 119 119 120 121 122 123 123 124 125 125 126 127 128 129 130 131 132 134 135 135 136 137 138 139 141 142 143 144 145 145 146 147 148 149 149 150 151 152 153 153 154 155 156 156 157 158 158 159 159 159 160 160 160 160 161 161 161 161 161 161 161 161 161 161 161 161 161 161 161 161 161 161 161 161 161 161 161 161 161 161 161 161 161 161 161 162 162 162 162 162 163 164 164 164 165 165 166 166 167 167 168 168 168 169 169 169 169 169 169 169 168 167 167 166 166 165 164 164 164 163 163 163 162 162 161 161 160 160 159 159 158 157 156 156 155 155 153 153 151 150 150 149 148 147 147 146 145 144 143 143 142 141 140 139 138 137 136 135 135 134 134 133 132 132 132 132 131 131 131 131 131 130 130 130 130 129 129 129 128 128 127 127 126 126 125 124 124 123 123 123 122 121 121 121 121 120 120 120 120 120 120 120 120 120 120 120 120 120 121 121 122 122 123 124 125 125 126 127 128 128 129 130 131 132 133 134 134 135 136 136 137 138 138 139 139 140 139 139 139 138 138 137 137 137 138 138 138 139 140 140 141 141 142 142 142 143 143 144 144 145 145 146 146 146 147 148 148 149 149 150 150 151 151 152 153 153 153 154 154 155 155 155 156 156 156 157 157 157 157 157 157 157 157 157 156 155 154 153 153 151 149 149 148 147 146 145 144 143 143 142 141 140 139 138 137 136 136 135 134 133 132 132 131 131 131 131 131 132 133 133 134 135 135 136 137 138 138 139 140 141 142 143 144 145 146 147 147 149 150 151 152 153 153 154 155 156 157 158 159 160 161 161 162 164 165 166 169 169 170 171 172 174 175 176 177 178 179 179 180 181 182 183 184 185 186 187 188 189 190 191 192 193 194 195 196 197 198 200 201 202 203 203 204 205 206 207 208 209 210 211 212 213 214 215 216 217 217 218 219 220 221 222 223 224 225 226 227 228 228 229 230 231 232 232 233 234 234 235 235 236 236 237 237 237 237 237 237 236 236 236 236 235 235 235 234 234 234 233 233 232 232 232 231 231 230 230 230 229 229 228 228 227 227 227 226 226 225 225 224 224 223 223 222 222 221 221 220 220 219 219 218 218 218 217 217 216 216 215 214 214 213 213 212 212 211 210 210 210 209 208 208 207 207 206 206 206 205 205 204 204 202 202 201 201 200 200 199 199 199 198 198 197 197 197 196 196
26 25 24 24 23 22 21 20 19 18 17 16 15 14 14 13 12 11 10 9 8 7 6 5 4 3 2 1 0 0 0 1 2 3 4 5 6 7 8 9 10 11 12 13 13 14 15 16 17 18 19 20 21 21 22 23 24 25 26 27 28 29 29 30 31 32 34 35 36 36 37 38 39 40 41 42 43 43 44 45 46 47 48 49 50 50 51 52 54 55 56 57 57 58 59 60 61 62 63 64 65 65 67 68 69 70 71 72 73 73 74 75 76 77 78 79 80 81 82 83 83 84 85 86 87 88 90 91 92 93 93 94 95 96 97 98 99 100 101 102 104 105 106 107 107 108 109 110 111 112 114 115 116 117 118 118 119 120 121 121 122 123 123 123 124 124 124 124 124 124 124 124 125 124 124 124 124 124 124 124 124 124 124 124 124 123 123 123 123 123 123 123 122 122 122 122 122 121 121 121 121 121 121 120 120 120 120 120 119 119 119 119 119 118 118 118 118 118 118 118 117 117 117 117 117 117 117 117 117 117 116 116 116 116 116 116 116 116 116 116 116 116 117 117 117 117 117 117 117 117 118 118 118 118 119 119 120 121 121 121 122 122 122 123 123 123 124 124 124 124 125 125 125 126 126 126 126 127 127 127 127 128 128 128 129 129 129 130 130 130 131 131 131 131 132 132 132 132 132 133 133 133 133 133 133 133 133 133 133 133 133 133 133 132 132 132 131 131 131 130 130 129 129 128 128 127 126 125 125 124 124 123 122 121 121 120 120 120 119 119 118 118 117 117 116 116 116 115 115 115 115 115 114 114 114 114 114 114 114 114 114 114 115 115 115 115 116 116 118 119 119 120 121 122 123 124 125 125 127 128 129 130 132 133 134 135 136 137 138 138 139 140 141 142 144 145 146 146 147 148 149 150 151 152 153 155 155 156 157 157 157 157 157 157 157 157 157 157 156 156 156 156 156 155 155 155 155 154 154 154 153 153 153 152 152 151 149 149 147 147 146 145 145 143 142 142 141 140 139 138 137 136 134 133 132 132 131 130 129 129 128 127 126 125 125 124 123 122 121 121 120 119 118 117 116 116 115 114 112 111 111 110 109 108 107 106 105 105 103 102 101 100 99 98 98 97 96 95 94 94 93 92 91 90 90 89 88 88 87 87 86 85 85 84 84 84 83 83 83 83 83 83 83 83 83 84 84 85 85 85 86 86 87 88 88 89 89 90 91 91 92 93 94 94 95 95 96 96 97 97 98 98 98 98 98 98 97 97 97 96 96 96 95 95 95 94 93 93 92 92 91 90 90 89 89 88 88 87 87 86 85 85 85 85 85 85 85 85 85 85 85 85 85 85 86 86 86 86 85 85 85 85 84 84 84 83 83 83 82 82 81 81 81 80 80 80 80 80 80 80 80 80 81 81 81 81 82 82 82 81 81 80 80 79 79 78 78 77 76 76 75 74 74 73 73 72 72 71 71 70 70 69 68 68 67 67 66 66 66 66 66 65 65 65 65 65 65 65 66 66 67 67 68 69 70 71 71 72 72 73 73 74 74 74 74 74 74 73 73 73 72 72 71 71 71 70 70 69 69 69 68 68 68 67 67 67 67 67 67 67 67 67 68 68 68 69 69 69 70 71 71 72 73 73 74 76 77 78 79 80 81 82 83 84 85 87 88 89 90 91 92 92 93 94 95 96 97 98 99 100 102 103 104 104 105 106 107 108 109 109 110 111 112 113 113 114 115 116 116 116 115 115 114 113 112 111 110 109 108 107 106 105 104 103 103 102 101 100 99 98 98 97 96 95 94 94 93 93 93 93 93 94 94 95 96 96 97 98 98 99 99 98 98 97 96 95 94 94 93 94 95 96 96 95 94 94 93 92 91 91 90 90 90 91 92 92 93 94 94 94 93 93 92 92 91 90 90 89 89 88 88 88 88 89 89 90 91 92 93 94 95 96 97 98 99 100 101 101 102 102 103 103 102 102 102 102 101 102 102 102 103 103 103 103 103 103 103 103 103 103 102 102 101 101 100 99 98 98 97 96 95 95 94 94 93 93 93 93 93 93 93 93 94 94 94 95 95 96 96 96 97 97 98 98 99 100 100 101 102 103 103 104 105 105 106 106 107 107 108 108 109 109 110 110 110 111 111 112 112 112 113 113 114 114 115 115 116 116 117 118 118 119 120 120 121 122 122 123 123 123 124 124 124 125 125 125 126 126 126 127 127 127 128 128 128 129 129 129 130 130 130 131 131 131 132 132 132 133 133 133 134 134 135 135 135 136 136 137 138 138 139 139 140 140 140 141 142 142 143 143 143 143 143 143 143 143 143 142 142 141 140 139 139 138 137 137 136 135 134 134 133 132 132 131 131 130 130 130 130 130 131 131 132 132 133 133 134 135 135 136 137 137 138 139 140 141 141 142 144 145 145 146 147 147 148 148 149 150 150 151 151 152 152 153 153 153 154 154 155 155 155 156 156 156 157 157 157 157 158 158 158 158 158 158 157 157 157 156 155 154 153 153 152 151 150 148 147 145 144 144 143 142 141 141 141 141 141 142 142 143 143 143 143 143 143 142 142 142 142 141 141 141 140 140 139 139 138 138 137 137 137 137 138 138 139 139 140 140 141 141 142 142 143 144 144 145 145 146 146 147 148 148 149 149 150 150 150 151 151 152 153 153 154 155 156 157 157 158 159 159 159 160 159 159 158 158 157 156 155 154 153 152 151 150 149 148 147 146 144 143 142 141 140 139 139 138 137 136 136 135 135 135 135 135 136 136 136 136 136 137 137 137 137 138 138 138 138 138 138 138 138 138 138 138 137 137 137 137 137 136 136 136 136 136 135 135 135 136 136 137 137 138 139 140 141 142 143 144 144 145 145 145 144 144 143 143 142 142 141 141 141 142 143 144 144 145 145 146 146 147 147 147 148 148 148 148 147 147 147 146 146 145 144 144 142 141 141 140 139 138 137 136 136 135 134 134 133 132 132 131 131 130 130 129 128 128 128 127 126 126 125 125 125 124 124 124 123 123 123 122 122 122 122 121 121 121 121 121 120 120 120 120 120 119 119 119 119 119 118 118 118 117 117 117 116 116 115 115 114 114 113 113 112 112 111 111 110 110 109 108 107 106 105 105 104 103 102 102 101 100 99 98 97 97 96 95 93 92 91 90 89 88 88 87 86 86 86 86 86 86 86 87 87 88 88 89 89 89 90 91 92 92 92 93 93 93 94 94 94 94 95 95 95 95 95 95 95 95 95 95 95 95 95 95 95 95 95 95 95 95 95 94 94 94 94 94 94 94 94 93 93 93 93 93 92 92 92 91 91 91 90 90 90 89 89 89 88 87 86 86 85 85 84 84 83 83 82 82 82 81 80 80 79 78 77 77 76 75 74 73 73 72 71 70 70 69 68 68 67 66 66 65 65 65 65 65 65 65 65 65 66 66 66 67 67 67 68 68 69 69 69 70 70 71 71 71 71 72 72 72 72 73 73 73 73 73 72 72 71 71 70 69 68 67 65 61 60 60 59 57 57 56 55 55 54 54 53 53 53 53 53 53 53 53 54 54 55 55 56 57 58 59 60 60 61 62 64 65 66 66 68 68 69 69 70 70 70 69 69 69 68 68 67 67 66 66 65 64 63 62 62 61 61 61 60 60 59 59 59 59 58 58 58 58 58 58 59 59 60 60 61 62 62 63 64 64 65 67 68 69 69 70 71 72 73 74 75 76 77 77 78 79 80 81 82 83 84 85 86 87 88 88 89 90 91 92 95 96 97 98 100 100 101 102 103 104 105 106 107 108 109 110 111 111 112 113 114 115 116 117 118 119 119 119 119 118 117 116 115 115 114 113 112 111 110 110 109 108 107 106 105 105 104 103 102 101 100 100 99 98 97 96 96 95 94 93 92 91 91 90 89 88 88 87 86 85 85 84 83 82 81 81 80 79 79 78 78 77 77 76 76 75 75 74 74 74 73 73 72 72 71 71 71 70 70 69 68 68 67 66 66 65 64 63 63 62 61 60 59 59 58 57 56 55 54 53 52 51 50 50 49 48 47 46 45 44 43 41 40 39 39 38 37 37 36 36 37 37 37 38 39 40 40 41 42 43 44 44 45 46 46 47 48 48 49 50 50 51 52 52 53 54 54 54 54 55 55 55 55 55 55 55 55 55 55 55 55 55 54 54 54 54 55 55 55 55 55 55 55 56 56 57 57 57 58 58 59 59 60 61 62 62 63 63 64 65 65 66 67 68 68 69 70 71 71 72 73 73 74 74 75 76 76 77 78 78 79 80 80 81 83 84 85 86 86 87 88 89 90 91 92 92 93 94 95 95 96 97 97 99 99 100 100 101 102 103 104 104 105 105 106 106 106 107 107 108 108 108 109 109 110 110 110 111 111 111 111 112 112 112 112 112 113 113 113 113 113 113 113 113 113 113 113 113 113 113 113 113 113 112 112 112 112 112 112 112 112 112 111 111 111 111 111 111 111 110 110 110 110 110 110 110 110 110 110 110 110 110 110 110 110 111 111 111 111 111 112 112 113 113 114 114 115 116 116 117 117 119 119 120 120 120 120 120 120 120 119 119 118 118 118 117 117 116 116 115 114 114 114 113 113 113 112 112 112 112 112 112 112 112 112 112 112 112 113 113 113 113 114 114 115 116 116 116 117 117 118 118 119 119 120 120 121 121 122 122 123 123 124 124 125 126 127 127 128 128 129 130 130 131 131 132 133 134 134 135 136 136 137 138 139 140 140 141 141 142 143 143 144 145 146 146 147 148 148 149 149 150 150 149 148 148 147 146 145 144 143 142 141 141 140 139 138 136 135 135 134 133 132 131 131 130 128 127 127 126 125 124 124 122 122 121 120 120 119 118 118 117 117 116 115 115 114 114 113 113 112 112 111 111 110 110 109 108 108 107 106 105 104 103 102 102 101 98 97 97 96 95 94 94 93 92 91 90 90 89 88 88 87 86 86 85 84 84 83 82 82 80 80 79 79 79 79 79 79 79 80 80 81 82 82 83 84 84 85 86 86 87 87 88 89 90 90 91 92 92 93 93 94 95 95 96 96 97 98 98 99 99 100 101 101 102 102 103 103 104 104 105 106 107 108 108 109 111 111 112 113 114 114 115 116 117 118 119 120 120 121 122 123 124 125 126 126 127 128 129 130 131 133 134 135 136 138 139 140 141 142 142 143 144 145 146 147 148 149 150 150 151 152 153 154 155 156 157 158 158 159 160 161 162 163 164 164 165 166 167 168 169 169 170 171 172 173 173 174 175 176 176 178 178 179 180 181 181 182 182 183 183 184 185 185 186 186 187 187 187 188 188 188 188 188 188 187 187 186 186 185 184 184 183 182 182 181 180 179 177 176 175 175 174 173 172 171 170 170 169 168 168 167 167 166 166 165 164 164 163 163 163 162 162 162 161 161 161 160 160 160 159 159 159 159 158 158 158 158 157 157 157 157 157 156 156 156 156 156 155 155 155 155 155 155 155 154 154 154 154 154 154 153 153 153 153 153 153 153 152 152 152 151 151 151 150 150 149 149 147 146 145 145 144 142 141 140 139 137 136 135 134 133 132 132 131 130 129 127 126 126 125 124 123 120 119 118 118 116 115 114 113 113 112 111 111 110 109 109 108 108 107 107 106 106 105 105 105 105 104 104 104 104 104 104 104 104 104 104 104 105 105 106 106 107 107 108 108 109 110 110 111 111 112 113 113 114 115 115 116 117 117 118 119 120 121 122 122 123 124 125 125 126 127 128 128 129 130 131 132 132 133 134 135 136 136 137 138 139 140 140 141 142 144 145 145 146 147 148 149 150 150 151 150 150 150 149 149 148 147 147 146 146 145 145 144 143 143 142 141 141 140 140 139 138 138 137 136 136 136 135 135 134 134 133 133 133 132 132 132 131 131 131 130 130 130 129 129 129 129 128 128 128 128 128 128 127 127 127 127 127 127 127 127 127 128 128 128 128 128 129 129 130 130 130 131 131 132 132 133 134 135 136 138 139 141 141 142 143 144 145 146 147 148 149 150 150 152 153 154 155 155 156 157 157 158 158 159 160 160 160 160 161 161 161 162 162 162 162 162 163 163 163 163 163 164 164 164 164 164 164 164 164 165 165 165 165 165 165 165 165 165 165 165 164 164 164 164 164 164 164 164 163 163 163 163 163 162 162 162 161 161 161 160 160 159 159 158 158 157 156 156 155 154 154 152 152 151 150 150 149 148 147 146 145 144 144 142 141 141 140 139 139 138 137 137 136 136 135 135 134 134 134 133 133 133 133 132 132 132 132 132 132 131 131 131 131 130 130 130 129 129 129 129 128 128 128 127 127 126 126 126 125 125 124 124 124 123 123 122 122 121 121 121 120 120 119 119 119 118 117 117 116 116 116 115 115 115 114 114 114 114 114 113 113 113 113 113 113 113 113 113 113 114 114 114 114 115 115 115 116 116 116 117 117 118 118 119 119 120 120 122 123 123 124 125 125 126 127 127 129 130 131 131 133 134 135 136 137 137 139 140 141 143 144 144 145 146 147 148 148 149 150 151 152 152 153 154 155 155 156 157 157 158 159 159 159 160 160 160 161 161 161 161 161 161 161 161 161 161 161 161 161 161 161 161 161 161 161 161 161 161 161 161 161 161 161 161 161 161 161 162 162 162 162 162 163 163 163 164 164 165 165 165 166 166 167 168 168 168 169 169 169 169 169 170 170 169 168 168 167 167 166 165 165 164 164 163 163 163 163 162 161 161 161 160 160 159 158 158 157 156 155 155 153 153 151 151 150 149 148 148 147 146 145 144 144 143 142 141 140 139 138 137 136 136 135 134 134 133 133 132 132 132 132 132 131 131 131 131 131 130 130 130 129 129 129 128 128 127 126 126 125 125 124 124 123 123 123 122 121 121 121 121 120 120 120 120 120 120 120 120 120 120 120 121 121 122 122 123 123 124 125 126 126 127 128 129 129 130 132 132 133 134 134 135 136 137 137 138 139 139 140 140 140 139 139 139 138 138 137 137 138 138 139 140 140 140 141 141 142 142 143 143 144 144 144 145 145 146 146 147 147 148 148 149 149 150 150 151 151 152 153 153 154 154 154 155 155 155 156 156 156 157 157 157 157 157 157 157 157 157 156 155 154 153 153 151 149 149 148 147 146 145 144 143 143 142 141 140 139 138 137 136 136 135 134 133 132 132 131 131 131 131 131 132 133 133 134 135 135 136 137 138 138 139 140 141 142 143 144 145 146 147 147 149 150 151 152 152 153 154 155 156 157 158 159 159 160 161 162 164 165 166 168 169 170 171 172 174 175 176 177 177 178 179 180 181 182 183 184 185 186 187 188 188 190 191 192 193 194 195 196 197 198 200 201 201 202 203 204 205 206 207 208 209 210 211 212 213 214 215 215 216 217 218 219 220 221 222 223 224 225 226 226 227 228 229 230 231 232 232 233 234 234 235 235 236 236 237 237 237 237 237 237 236 236 236 235 235 235 235 234 234 234 233 233 232 232 232 231 231 230 230 230 229 229 228 228 227 227 227 226 226 225 225 224 224 223 223 222 222 221 221 220 220 220 219 219 218 218 217 217 216 216 215 214 214 213 213 212 212 212 211 210 210 209 208 208 207 207 207 206 206 205 205 204 204 203 202 201 201 201 200 200 199 199 198 198 198 197 197 196 196
27 26 25 24 24 23 22 21 20 19 18 17 16 15 14 14 13 12 11 10 9 8 7 6 5 4 3 2 1 0 0 0 1 2 3 4 5 6 7 8 9 10 11 12 13 13 14 15 16 17 18 19 20 21 22 22 23 24 25 26 27 28 29 30 30 31 33 34 35 36 37 37 38 39 40 41 42 43 44 44 45 46 47 48 49 50 51 52 53 54 55 56 57 58 59 59 60 61 62 63 64 65 67 68 68 69 70 71 72 73 74 75 76 76 77 78 79 80 81 82 83 84 85 86 87 87 89 90 91 92 93 94 95 96 97 98 98 99 100 101 103 104 105 106 107 108 109 110 111 112 113 114 115 116 117 118 119 119 120 121 121 122 122 123 123 123 123 124 124 124 124 124 124 124 124 124 124 124 123 123 123 123 123 123 123 123 123 122 122 122 122 122 122 121 121 121 121 121 120 120 120 120 120 120 119 119 119 119 118 118 118 118 118 118 117 117 117 117 117 117 116 116 116 116 116 116 116 116 116 116 116 116 116 115 115 115 115 115 115 116 116 116 116 116 116 116 116 116 116 117 117 117 117 118 118 118 119 120 120 121 121 121 121 122 122 123 123 123 123 124 124 124 124 125 125 125 125 126 126 126 127 127 127 127 128 128 128 129 129 129 130 130 130 130 131 131 131 131 131 132 132 132 132 132 132 132 132 132 132 132 132 132 132 131 131 131 130 130 130 129 129 128 128 127 127 126 125 124 124 123 123 122 122 121 120 120 119 119 118 118 117 117 116 116 115 115 115 114 114 114 114 114 113 113 113 113 113 113 113 113 113 113 114 114 114 115 115 116 117 118 118 119 120 121 122 123 124 125 126 127 128 129 131 132 133 134 135 136 137 138 138 139 140 141 143 144 145 146 147 147 148 149 150 151 152 154 154 155 156 156 156 156 156 156 156 156 156 156 156 155 155 155 155 155 154 154 154 154 153 153 153 152 152 151 151 150 149 148 147 146 145 145 144 142 142 141 140 139 138 137 136 136 133 132 132 131 130 129 128 128 127 126 125 125 124 123 122 121 120 120 119 118 117 116 116 115 114 113 111 111 110 109 108 107 106 105 105 104 102 101 100 99 98 98 97 96 95 94 93 93 92 91 90 90 89 88 88 87 86 86 85 85 84 84 83 83 83 82 82 82 82 82 82 82 83 83 83 84 84 85 85 86 86 87 87 88 89 89 90 90 91 92 93 93 94 95 95 96 96 97 97 97 97 97 97 97 97 96 96 96 95 95 95 94 94 93 93 92 92 91 90 90 89 89 88 88 87 87 86 85 85 84 84 84 84 84 84 84 84 85 85 85 85 85 85 85 85 85 85 85 84 84 84 83 83 83 82 82 82 81 81 80 80 80 79 79 79 79 79 79 79 80 80 80 80 81 81 81 81 81 80 80 79 79 78 78 77 76 75 75 74 73 73 73 72 72 71 71 70 70 69 68 68 67 67 66 66 66 65 65 65 65 65 65 65 65 65 65 65 66 66 67 67 69 69 70 71 71 72 72 73 73 73 73 73 73 73 73 72 72 72 71 71 70 70 70 69 69 68 68 68 67 67 67 67 67 67 67 67 67 67 67 67 67 68 68 69 69 70 70 71 72 72 73 74 75 76 78 79 80 81 82 83 83 85 87 88 89 90 91 91 92 93 94 95 96 97 97 98 100 102 103 103 104 105 106 107 108 108 109 110 111 112 112 113 114 115 115 116 116 115 114 113 113 112 111 110 109 107 106 106 105 104 103 102 101 100 100 99 98 97 96 96 95 94 93 93 92 92 92 93 93 94 95 95 96 97 97 98 98 98 98 97 96 96 95 94 93 93 93 95 95 95 95 94 93 92 92 91 90 90 89 90 91 91 92 93 93 93 93 93 92 92 91 91 90 89 89 88 88 88 88 88 88 89 90 90 91 93 94 95 96 97 98 99 99 100 101 102 102 102 102 102 102 102 101 101 101 101 102 102 102 103 103 103 103 103 103 103 102 102 102 101 100 100 99 98 97 97 96 95 94 94 94 93 93 93 93 93 93 93 93 93 94 94 94 95 95 96 96 97 97 98 98 99 99 100 101 102 102 103 104 105 105 106 106 107 107 108 108 109 109 109 110 110 111 111 111 112 112 113 113 114 114 115 115 116 116 117 118 118 119 120 120 121 122 122 123 123 123 124 124 124 125 125 125 126 126 126 127 127 127 128 128 128 129 129 129 130 130 130 131 131 131 132 132 132 133 133 133 134 134 135 135 135 136 136 136 138 138 139 139 139 140 140 141 141 142 142 143 143 143 143 143 143 143 143 142 142 141 140 139 138 138 137 136 136 135 134 133 133 132 132 131 130 130 130 130 130 130 130 131 131 132 132 133 133 134 135 136 136 137 138 139 139 140 141 142 143 144 145 146 146 147 147 148 149 149 150 150 151 151 152 152 153 153 153 154 154 155 155 155 156 156 156 156 157 157 157 157 157 157 157 157 157 157 156 155 155 154 153 152 151 150 149 148 147 145 144 143 142 141 141 140 140 140 141 141 142 142 142 143 142 142 142 142 142 142 141 141 141 140 140 139 139 138 138 137 137 137 136 137 137 138 138 139 139 140 140 141 141 142 143 143 144 144 145 145 146 146 147 147 148 149 149 149 150 150 151 152 152 153 154 155 155 156 157 157 158 158 159 159 159 158 158 157 156 155 154 154 153 152 151 149 148 147 146 145 143 142 142 141 140 139 138 137 136 136 135 135 135 135 135 135 135 135 135 136 136 136 136 137 137 137 137 137 137 138 138 138 138 137 137 137 137 137 136 136 136 136 136 135 135 135 135 135 135 135 135 136 137 137 138 139 140 141 142 143 144 144 144 144 144 143 143 142 141 141 140 140 141 141 142 143 143 144 145 145 145 146 146 147 147 147 147 147 147 146 146 146 145 144 144 143 142 141 140 139 138 137 136 136 135 134 134 133 132 132 131 130 130 129 129 128 128 127 127 126 125 125 125 124 124 123 123 123 123 122 122 122 121 121 121 121 120 120 120 120 120 119 119 119 119 119 118 118 118 118 117 117 117 117 116 116 115 115 114 114 113 113 112 112 111 111 110 110 109 109 108 107 106 105 104 104 103 102 101 101 100 99 98 97 97 96 95 94 92 91 90 89 88 88 87 86 86 85 85 85 85 85 85 86 86 87 87 88 88 89 89 90 91 91 92 92 92 93 93 93 94 94 94 94 94 94 94 94 94 94 94 94 94 94 94 94 94 94 94 94 94 94 94 94 94 94 94 93 93 93 93 93 93 93 92 92 92 92 91 91 91 90 90 90 89 89 89 88 88 87 86 85 85 85 84 84 83 83 82 82 81 81 80 80 78 78 77 76 76 75 74 73 72 72 71 70 69 69 68 67 67 66 66 65 65 65 64 64 65 65 65 65 65 66 66 67 67 67 68 68 69 69 69 70 70 70 71 71 71 71 72 72 72 72 73 73 73 72 72 72 71 70 70 69 68 67 65 61 60 59 59 57 57 56 55 55 54 54 53 53 53 53 53 53 53 53 54 54 55 55 57 57 58 59 60 61 61 62 64 65 66 66 68 69 69 70 70 70 70 70 69 69 69 68 68 67 66 66 65 64 64 63 62 62 61 61 61 60 60 60 59 59 59 59 59 59 59 59 59 60 61 61 62 62 63 64 64 65 66 68 68 69 70 71 72 73 74 75 76 76 77 78 79 80 81 82 83 84 85 86 86 87 88 89 90 91 92 93 96 97 98 99 100 101 102 103 104 105 106 107 108 109 110 110 111 112 113 114 115 116 117 118 119 119 120 120 119 119 118 117 116 115 115 114 113 112 111 110 110 109 108 107 106 105 105 104 103 102 101 100 100 99 98 97 96 95 95 94 93 92 92 91 90 89 88 88 87 86 86 85 83 83 82 81 81 80 80 79 79 78 78 77 77 76 76 75 75 74 74 74 73 73 72 72 71 71 70 70 69 68 68 67 66 66 65 64 63 63 62 61 60 59 58 57 57 56 55 54 53 52 51 50 49 48 47 47 46 45 44 42 41 40 39 38 38 37 37 37 37 38 38 39 40 40 41 42 43 44 44 45 46 46 47 48 48 49 50 50 51 52 52 53 54 54 55 55 55 55 55 56 56 56 56 56 56 55 55 55 55 55 55 55 55 55 55 55 55 56 56 56 56 56 57 57 58 58 58 59 59 60 60 62 63 63 64 64 65 66 66 67 68 69 69 70 71 72 72 73 74 74 75 75 76 77 77 78 79 79 80 80 81 82 84 85 86 87 87 88 89 90 91 92 93 93 94 95 96 96 97 98 98 100 100 101 101 102 103 104 105 105 106 106 106 107 107 108 108 108 109 109 109 110 110 111 111 112 112 112 112 113 113 113 113 113 113 114 114 114 114 114 114 114 114 114 114 114 114 114 113 113 113 113 113 113 113 113 113 112 112 112 112 112 112 112 112 111 111 111 111 111 111 111 111 111 111 111 111 111 111 111 111 111 111 111 111 111 112 112 112 113 113 114 114 115 116 116 117 117 118 119 120 120 120 120 121 120 120 120 120 119 119 118 118 118 117 117 116 115 115 114 114 114 113 113 113 113 112 112 112 112 112 112 112 112 113 113 113 113 114 114 114 115 116 116 116 117 117 118 118 119 119 120 120 121 121 122 122 123 123 124 124 125 125 126 127 128 128 129 129 130 131 131 132 132 134 134 135 136 136 137 138 139 139 140 141 141 142 143 143 144 145 146 146 147 148 148 149 149 150 150 150 150 149 148 147 146 145 145 144 143 142 141 140 139 139 137 136 135 134 134 133 132 131 130 129 128 127 126 126 125 124 123 122 121 121 120 119 119 118 118 117 116 116 115 115 114 114 113 113 112 112 111 111 110 109 109 108 108 106 106 104 103 103 102 101 99 98 97 96 95 95 94 93 92 92 91 90 89 89 88 87 87 86 85 85 84 83 83 82 81 80 80 79 79 79 79 79 80 80 81 82 82 83 83 84 85 85 86 86 87 88 89 89 90 90 91 92 92 93 94 94 95 95 96 97 97 98 98 99 99 100 101 101 102 102 103 103 104 104 105 106 107 108 108 109 110 111 112 113 114 114 115 116 117 118 119 119 120 121 122 123 124 125 126 126 127 128 129 130 131 133 134 135 136 138 139 140 141 141 142 143 144 145 146 147 148 148 149 150 151 152 153 154 155 156 156 157 158 159 160 161 162 163 163 164 165 166 167 168 168 169 170 171 172 172 173 174 175 175 176 177 178 179 179 180 181 182 182 183 183 184 185 185 186 186 186 187 187 187 188 188 188 188 187 187 186 186 185 185 184 183 183 182 181 180 180 179 177 176 175 174 173 172 172 171 170 169 169 168 167 167 166 166 165 164 164 164 163 163 162 162 162 161 161 161 160 160 159 159 159 159 158 158 158 158 158 157 157 157 157 156 156 156 156 156 156 155 155 155 155 155 155 154 154 154 154 154 154 154 153 153 153 153 153 153 153 152 152 152 151 151 151 150 150 150 149 148 147 146 145 144 144 142 141 140 139 137 136 135 134 133 132 131 131 130 129 127 126 125 124 124 123 120 119 118 117 116 115 114 113 112 112 111 110 110 109 109 108 107 107 106 106 106 105 105 105 104 104 104 104 103 103 103 103 104 104 104 104 104 105 106 106 107 107 108 108 109 109 110 110 111 112 112 113 114 114 115 116 116 117 118 118 120 121 121 122 123 124 124 125 126 127 127 128 129 130 130 131 132 133 134 134 135 136 137 138 139 139 140 141 142 143 144 145 146 147 148 148 149 150 150 150 150 149 149 148 148 147 147 146 145 145 144 144 143 142 142 141 141 140 140 139 138 138 137 136 136 135 135 134 134 134 133 133 132 132 132 131 131 131 130 130 130 129 129 129 129 128 128 128 128 128 128 127 127 127 127 127 127 127 127 127 127 127 128 128 128 128 129 129 130 130 130 131 131 132 132 133 134 135 136 138 139 141 141 142 143 144 145 146 147 148 149 150 151 152 153 154 155 155 156 157 157 158 158 159 160 160 160 160 161 161 161 162 162 162 162 162 163 163 163 163 163 164 164 164 164 164 164 164 165 165 165 165 165 165 165 165 165 165 165 165 165 165 164 164 164 164 164 164 164 163 163 163 163 162 162 162 161 161 161 160 160 159 159 159 158 157 156 156 155 155 154 153 152 151 151 150 149 148 147 146 146 145 144 142 142 141 140 140 139 138 138 137 137 136 136 135 135 134 134 134 133 133 133 133 133 132 132 132 132 132 132 131 131 131 131 130 130 130 129 129 129 128 128 128 127 127 126 126 126 125 125 124 124 124 123 123 122 122 121 121 121 120 120 119 119 118 118 118 117 117 116 116 116 115 115 115 114 114 114 114 114 114 114 114 114 114 114 114 114 114 114 115 115 115 116 116 116 117 117 118 118 118 119 119 120 121 121 122 123 124 125 125 126 127 127 128 129 131 131 132 133 135 136 136 137 138 140 140 142 143 144 145 146 147 147 148 149 150 151 151 152 153 154 155 155 156 157 157 158 159 159 160 160 160 161 161 161 161 162 162 162 162 162 162 162 162 162 162 162 162 162 162 162 162 162 162 162 162 162 162 162 162 162 162 162 162 162 162 162 162 162 163 163 163 164 164 165 165 165 166 166 167 167 168 168 168 169 169 169 170 170 170 170 169 169 168 168 167 167 166 165 165 164 164 163 163 163 162 162 161 161 161 160 159 159 158 157 156 156 155 154 153 152 151 150 150 149 148 147 146 146 145 144 143 142 141 140 139 139 138 137 136 135 135 134 134 133 133 132 132 132 132 132 131 131 131 131 131 130 130 130 129 129 128 128 127 127 126 126 125 125 124 124 123 123 122 122 121 121 121 121 121 120 120 120 120 120 120 120 120 121 121 122 122 122 123 124 125 125 126 127 127 128 129 130 130 132 132 133 134 135 135 136 137 138 138 139 139 140 140 140 140 139 139 138 138 138 138 138 139 139 140 140 141 141 142 142 142 143 143 144 144 145 145 146 146 146 147 147 148 149 149 149 150 150 151 152 152 153 153 154 154 154 155 155 156 156 156 157 157 157 157 158 158 158 157 157 157 156 155 154 154 153 151 150 149 148 147 146 145 144 144 143 142 141 140 139 138 137 137 136 135 134 133 132 132 131 131 131 131 131 132 133 133 134 135 135 136 137 138 138 139 140 141 142 143 144 145 146 147 147 149 150 151 152 152 153 154 155 156 157 158 159 159 160 161 162 164 165 166 168 169 170 171 172 174 175 176 176 177 178 179 180 181 182 183 184 185 186 187 187 188 190 191 192 193 194 195 196 197 198 199 200 201 202 203 204 205 206 207 208 209 210 211 212 213 213 214 215 216 217 218 219 220 221 222 223 224 225 225 226 227 228 229 230 231 231 232 233 234 234 235 235 236 236 236 237 237 237 237 236 236 236 236 235 235 235 235 234 234 234 233 233 232 232 232 231 231 230 230 230 229 229 228 228 227 227 227 226 226 225 225 224 224 223 223 222 222 221 221 221 220 220 219 219 218 218 217 217 216 216 215 214 214 214 213 213 212 212 211 210 210 209 208 208 208 207 207 206 206 205 205 205 204 203 202 202 201 201 200 200 199 199 199 198 198 197 197 197 196
[truncated: 42,491,862 more chars]
