# Supplementary material for: Super-resolution visualization of chromatin loop folding in human lymphoblastoid cells using interferometric photoactivated localization microscopy
Source: Sci Rep. 2022 May 20;12:8582. doi: 10.1038/s41598-022-12568-9 (PMC9122977; doi:10.1038/s41598-022-12568-9)
Supplement: Supplementary file 2 — Supplementary Information 2. [file 41598_2022_12568_MOESM2_ESM.zip › ChromoLooping-main/data/example_image21/image21_group_peaks_tsp_smooth3400.pdb]

ATOM      1  B   BEA A   1      91.770  26.870 186.949  0.00  0.00           C
ATOM      2  B   BEA A   2      92.335  27.413 186.460  0.00  0.00           C
ATOM      3  B   BEA A   3      92.923  27.967 185.963  0.00  0.00           C
ATOM      4  B   BEA A   4      93.503  28.499 185.487  0.00  0.00           C
ATOM      5  B   BEA A   5      94.138  29.069 184.981  0.00  0.00           C
ATOM      6  B   BEA A   6      94.764  29.615 184.498  0.00  0.00           C
ATOM      7  B   BEA A   7      95.380  30.139 184.037  0.00  0.00           C
ATOM      8  B   BEA A   8      95.985  30.641 183.598  0.00  0.00           C
ATOM      9  B   BEA A   9      96.645  31.173 183.135  0.00  0.00           C
ATOM     10  B   BEA A  10      97.294  31.681 182.695  0.00  0.00           C
ATOM     11  B   BEA A  11      97.932  32.167 182.278  0.00  0.00           C
ATOM     12  B   BEA A  12      98.624  32.677 181.844  0.00  0.00           C
ATOM     13  B   BEA A  13      99.304  33.162 181.433  0.00  0.00           C
ATOM     14  B   BEA A  14      99.971  33.624 181.046  0.00  0.00           C
ATOM     15  B   BEA A  15     100.692  34.105 180.647  0.00  0.00           C
ATOM     16  B   BEA A  16     101.400  34.560 180.272  0.00  0.00           C
ATOM     17  B   BEA A  17     102.160  35.031 179.890  0.00  0.00           C
ATOM     18  B   BEA A  18     102.907  35.475 179.533  0.00  0.00           C
ATOM     19  B   BEA A  19     103.641  35.894 179.202  0.00  0.00           C
ATOM     20  B   BEA A  20     104.426  36.323 178.868  0.00  0.00           C
ATOM     21  B   BEA A  21     105.198  36.725 178.559  0.00  0.00           C
ATOM     22  B   BEA A  22     106.021  37.133 178.253  0.00  0.00           C
ATOM     23  B   BEA A  23     106.831  37.514 177.973  0.00  0.00           C
ATOM     24  B   BEA A  24     107.692  37.897 177.698  0.00  0.00           C
ATOM     25  B   BEA A  25     108.475  38.226 177.470  0.00  0.00           C
ATOM     26  B   BEA A  26     109.374  38.580 177.231  0.00  0.00           C
ATOM     27  B   BEA A  27     110.196  38.883 177.036  0.00  0.00           C
ATOM     28  B   BEA A  28     111.070  39.184 176.851  0.00  0.00           C
ATOM     29  B   BEA A  29     111.932  39.458 176.692  0.00  0.00           C
ATOM     30  B   BEA A  30     112.848  39.726 176.547  0.00  0.00           C
ATOM     31  B   BEA A  31     113.754  39.968 176.429  0.00  0.00           C
ATOM     32  B   BEA A  32     114.650  40.185 176.336  0.00  0.00           C
ATOM     33  B   BEA A  33     115.601  40.390 176.263  0.00  0.00           C
ATOM     34  B   BEA A  34     116.481  40.558 176.219  0.00  0.00           C
ATOM     35  B   BEA A  35     117.418  40.714 176.196  0.00  0.00           C
ATOM     36  B   BEA A  36     118.350  40.846 176.198  0.00  0.00           C
ATOM     37  B   BEA A  37     119.277  40.955 176.224  0.00  0.00           C
ATOM     38  B   BEA A  38     120.200  41.041 176.273  0.00  0.00           C
ATOM     39  B   BEA A  39     121.122  41.105 176.345  0.00  0.00           C
ATOM     40  B   BEA A  40     122.105  41.149 176.447  0.00  0.00           C
ATOM     41  B   BEA A  41     123.025  41.169 176.565  0.00  0.00           C
ATOM     42  B   BEA A  42     123.944  41.169 176.705  0.00  0.00           C
ATOM     43  B   BEA A  43     124.865  41.148 176.867  0.00  0.00           C
ATOM     44  B   BEA A  44     125.788  41.106 177.050  0.00  0.00           C
ATOM     45  B   BEA A  45     126.714  41.044 177.256  0.00  0.00           C
ATOM     46  B   BEA A  46     127.643  40.962 177.482  0.00  0.00           C
ATOM     47  B   BEA A  47     128.512  40.868 177.714  0.00  0.00           C
ATOM     48  B   BEA A  48     129.386  40.756 177.964  0.00  0.00           C
ATOM     49  B   BEA A  49     130.327  40.616 178.253  0.00  0.00           C
ATOM     50  B   BEA A  50     131.209  40.468 178.543  0.00  0.00           C
ATOM     51  B   BEA A  51     132.034  40.314 178.830  0.00  0.00           C
ATOM     52  B   BEA A  52     132.926  40.131 179.158  0.00  0.00           C
ATOM     53  B   BEA A  53     133.761  39.945 179.480  0.00  0.00           C
ATOM     54  B   BEA A  54     134.601  39.743 179.819  0.00  0.00           C
ATOM     55  B   BEA A  55     135.446  39.526 180.176  0.00  0.00           C
ATOM     56  B   BEA A  56     136.296  39.293 180.550  0.00  0.00           C
ATOM     57  B   BEA A  57     137.151  39.044 180.941  0.00  0.00           C
ATOM     58  B   BEA A  58     137.949  38.799 181.319  0.00  0.00           C
ATOM     59  B   BEA A  59     138.752  38.541 181.712  0.00  0.00           C
ATOM     60  B   BEA A  60     139.559  38.268 182.120  0.00  0.00           C
ATOM     61  B   BEA A  61     140.371  37.983 182.544  0.00  0.00           C
ATOM     62  B   BEA A  62     141.126  37.706 182.948  0.00  0.00           C
ATOM     63  B   BEA A  63     141.946  37.394 183.400  0.00  0.00           C
ATOM     64  B   BEA A  64     142.709  37.094 183.831  0.00  0.00           C
ATOM     65  B   BEA A  65     143.476  36.781 184.275  0.00  0.00           C
ATOM     66  B   BEA A  66     144.246  36.458 184.732  0.00  0.00           C
ATOM     67  B   BEA A  67     145.737  35.803 185.644  0.00  0.00           C
ATOM     68  B   BEA A  68     146.456  35.475 186.097  0.00  0.00           C
ATOM     69  B   BEA A  69     147.179  35.136 186.561  0.00  0.00           C
ATOM     70  B   BEA A  70     147.904  34.789 187.036  0.00  0.00           C
ATOM     71  B   BEA A  71     148.632  34.432 187.520  0.00  0.00           C
ATOM     72  B   BEA A  72     149.362  34.066 188.015  0.00  0.00           C
ATOM     73  B   BEA A  73     150.094  33.691 188.518  0.00  0.00           C
ATOM     74  B   BEA A  74     150.769  33.339 188.989  0.00  0.00           C
ATOM     75  B   BEA A  75     151.505  32.947 189.511  0.00  0.00           C
ATOM     76  B   BEA A  76     152.183  32.580 189.998  0.00  0.00           C
ATOM     77  B   BEA A  77     152.863  32.205 190.493  0.00  0.00           C
ATOM     78  B   BEA A  78     153.603  31.790 191.039  0.00  0.00           C
ATOM     79  B   BEA A  79     154.285  31.402 191.549  0.00  0.00           C
ATOM     80  B   BEA A  80     154.909  31.041 192.021  0.00  0.00           C
ATOM     81  B   BEA A  81     155.594  30.641 192.543  0.00  0.00           C
ATOM     82  B   BEA A  82     156.279  30.234 193.072  0.00  0.00           C
ATOM     83  B   BEA A  83     156.964  29.821 193.607  0.00  0.00           C
ATOM     84  B   BEA A  84     157.650  29.403 194.148  0.00  0.00           C
ATOM     85  B   BEA A  85     158.277  29.016 194.647  0.00  0.00           C
ATOM     86  B   BEA A  86     158.963  28.588 195.198  0.00  0.00           C
ATOM     87  B   BEA A  87     159.591  28.192 195.707  0.00  0.00           C
ATOM     88  B   BEA A  88     160.277  27.755 196.267  0.00  0.00           C
ATOM     89  B   BEA A  89     161.531  26.943 197.304  0.00  0.00           C
ATOM     90  B   BEA A  90     162.215  26.494 197.875  0.00  0.00           C
ATOM     91  B   BEA A  91     162.840  26.080 198.402  0.00  0.00           C
ATOM     92  B   BEA A  92     163.465  25.663 198.931  0.00  0.00           C
ATOM     93  B   BEA A  93     164.089  25.243 199.463  0.00  0.00           C
ATOM     94  B   BEA A  94     164.712  24.821 199.997  0.00  0.00           C
ATOM     95  B   BEA A  95     165.390  24.358 200.581  0.00  0.00           C
ATOM     96  B   BEA A  96     166.010  23.932 201.119  0.00  0.00           C
ATOM     97  B   BEA A  97     166.629  23.504 201.657  0.00  0.00           C
ATOM     98  B   BEA A  98     167.245  23.075 202.197  0.00  0.00           C
ATOM     99  B   BEA A  99     167.860  22.645 202.737  0.00  0.00           C
ATOM    100  B   BEA A 100     168.529  22.174 203.328  0.00  0.00           C
ATOM    101  B   BEA A 101     169.140  21.742 203.869  0.00  0.00           C
ATOM    102  B   BEA A 102     169.748  21.310 204.410  0.00  0.00           C
ATOM    103  B   BEA A 103     170.958  20.446 205.490  0.00  0.00           C
ATOM    104  B   BEA A 104     171.614  19.974 206.078  0.00  0.00           C
ATOM    105  B   BEA A 105     172.212  19.543 206.615  0.00  0.00           C
ATOM    106  B   BEA A 106     172.807  19.113 207.151  0.00  0.00           C
ATOM    107  B   BEA A 107     173.453  18.644 207.734  0.00  0.00           C
ATOM    108  B   BEA A 108     174.042  18.217 208.265  0.00  0.00           C
ATOM    109  B   BEA A 109     174.681  17.751 208.843  0.00  0.00           C
ATOM    110  B   BEA A 110     175.262  17.328 209.370  0.00  0.00           C
ATOM    111  B   BEA A 111     175.894  16.867 209.941  0.00  0.00           C
ATOM    112  B   BEA A 112     176.521  16.408 210.509  0.00  0.00           C
ATOM    113  B   BEA A 113     177.091  15.992 211.025  0.00  0.00           C
ATOM    114  B   BEA A 114     177.710  15.540 211.585  0.00  0.00           C
ATOM    115  B   BEA A 115     178.324  15.092 212.140  0.00  0.00           C
ATOM    116  B   BEA A 116     178.933  14.647 212.690  0.00  0.00           C
ATOM    117  B   BEA A 117     179.590  14.168 213.283  0.00  0.00           C
ATOM    118  B   BEA A 118     180.189  13.732 213.821  0.00  0.00           C
ATOM    119  B   BEA A 119     180.782  13.301 214.354  0.00  0.00           C
ATOM    120  B   BEA A 120     181.422  12.837 214.927  0.00  0.00           C
ATOM    121  B   BEA A 121     182.004  12.417 215.447  0.00  0.00           C
ATOM    122  B   BEA A 122     182.632  11.965 216.005  0.00  0.00           C
ATOM    123  B   BEA A 123     183.253  11.519 216.556  0.00  0.00           C
ATOM    124  B   BEA A 124     183.868  11.080 217.098  0.00  0.00           C
ATOM    125  B   BEA A 125     184.526  10.612 217.676  0.00  0.00           C
ATOM    126  B   BEA A 126     185.126  10.188 218.199  0.00  0.00           C
ATOM    127  B   BEA A 127     186.405   9.294 219.305  0.00  0.00           C
ATOM    128  B   BEA A 128     187.031   8.860 219.841  0.00  0.00           C
ATOM    129  B   BEA A 129     187.649   8.435 220.366  0.00  0.00           C
ATOM    130  B   BEA A 130     188.308   7.987 220.920  0.00  0.00           C
ATOM    131  B   BEA A 131     188.907   7.583 221.421  0.00  0.00           C
ATOM    132  B   BEA A 132     189.596   7.124 221.989  0.00  0.00           C
ATOM    133  B   BEA A 133     190.224   6.710 222.502  0.00  0.00           C
ATOM    134  B   BEA A 134     190.890   6.276 223.040  0.00  0.00           C
ATOM    135  B   BEA A 135     191.545   5.856 223.562  0.00  0.00           C
ATOM    136  B   BEA A 136     192.187   5.450 224.067  0.00  0.00           C
ATOM    137  B   BEA A 137     192.865   5.028 224.591  0.00  0.00           C
ATOM    138  B   BEA A 138     193.529   4.622 225.097  0.00  0.00           C
ATOM    139  B   BEA A 139     194.227   4.205 225.619  0.00  0.00           C
ATOM    140  B   BEA A 140     194.909   3.805 226.119  0.00  0.00           C
ATOM    141  B   BEA A 141     196.271   3.034 227.087  0.00  0.00           C
ATOM    142  B   BEA A 142     196.995   2.640 227.583  0.00  0.00           C
ATOM    143  B   BEA A 143     197.700   2.269 228.053  0.00  0.00           C
ATOM    144  B   BEA A 144     198.431   1.897 228.524  0.00  0.00           C
ATOM    145  B   BEA A 145     199.185   1.529 228.995  0.00  0.00           C
ATOM    146  B   BEA A 146     199.916   1.186 229.434  0.00  0.00           C
ATOM    147  B   BEA A 147     200.666   0.851 229.866  0.00  0.00           C
ATOM    148  B   BEA A 148     201.435   0.526 230.288  0.00  0.00           C
ATOM    149  B   BEA A 149     202.219   0.215 230.696  0.00  0.00           C
ATOM    150  B   BEA A 150     203.016  -0.079 231.086  0.00  0.00           C
ATOM    151  B   BEA A 151     204.681  -0.614 231.812  0.00  0.00           C
ATOM    152  B   BEA A 152     205.544  -0.845 232.137  0.00  0.00           C
ATOM    153  B   BEA A 153     206.409  -1.043 232.425  0.00  0.00           C
ATOM    154  B   BEA A 154     207.316  -1.211 232.683  0.00  0.00           C
ATOM    155  B   BEA A 155     208.221  -1.336 232.892  0.00  0.00           C
ATOM    156  B   BEA A 156     209.126  -1.414 233.051  0.00  0.00           C
ATOM    157  B   BEA A 157     210.071  -1.442 233.156  0.00  0.00           C
ATOM    158  B   BEA A 158     210.982  -1.413 233.197  0.00  0.00           C
ATOM    159  B   BEA A 159     211.943  -1.320 233.169  0.00  0.00           C
ATOM    160  B   BEA A 160     212.847  -1.167 233.071  0.00  0.00           C
ATOM    161  B   BEA A 161     213.744  -0.947 232.900  0.00  0.00           C
ATOM    162  B   BEA A 162     214.607  -0.668 232.659  0.00  0.00           C
ATOM    163  B   BEA A 163     215.444  -0.328 232.349  0.00  0.00           C
ATOM    164  B   BEA A 164     216.193   0.038 232.003  0.00  0.00           C
ATOM    165  B   BEA A 165     216.960   0.479 231.577  0.00  0.00           C
ATOM    166  B   BEA A 166     217.642   0.926 231.133  0.00  0.00           C
ATOM    167  B   BEA A 167     218.273   1.385 230.665  0.00  0.00           C
ATOM    168  B   BEA A 168     218.916   1.899 230.130  0.00  0.00           C
ATOM    169  B   BEA A 169     219.472   2.380 229.617  0.00  0.00           C
ATOM    170  B   BEA A 170     220.036   2.904 229.045  0.00  0.00           C
ATOM    171  B   BEA A 171     220.573   3.438 228.450  0.00  0.00           C
ATOM    172  B   BEA A 172     221.055   3.943 227.872  0.00  0.00           C
ATOM    173  B   BEA A 173     221.538   4.478 227.246  0.00  0.00           C
ATOM    174  B   BEA A 174     221.994   5.007 226.613  0.00  0.00           C
ATOM    175  B   BEA A 175     222.421   5.526 225.977  0.00  0.00           C
ATOM    176  B   BEA A 176     223.244   6.588 224.627  0.00  0.00           C
ATOM    177  B   BEA A 177     223.612   7.091 223.964  0.00  0.00           C
ATOM    178  B   BEA A 178     223.977   7.607 223.266  0.00  0.00           C
ATOM    179  B   BEA A 179     224.337   8.134 222.534  0.00  0.00           C
ATOM    180  B   BEA A 180     224.669   8.636 221.820  0.00  0.00           C
ATOM    181  B   BEA A 181     224.973   9.109 221.128  0.00  0.00           C
ATOM    182  B   BEA A 182     225.294   9.624 220.354  0.00  0.00           C
ATOM    183  B   BEA A 183     225.587  10.108 219.605  0.00  0.00           C
ATOM    184  B   BEA A 184     225.853  10.560 218.887  0.00  0.00           C
ATOM    185  B   BEA A 185     226.134  11.050 218.085  0.00  0.00           C
ATOM    186  B   BEA A 186     226.387  11.505 217.316  0.00  0.00           C
ATOM    187  B   BEA A 187     226.634  11.960 216.524  0.00  0.00           C
ATOM    188  B   BEA A 188     226.873  12.413 215.707  0.00  0.00           C
ATOM    189  B   BEA A 189     227.088  12.830 214.931  0.00  0.00           C
ATOM    190  B   BEA A 190     227.295  13.244 214.134  0.00  0.00           C
ATOM    191  B   BEA A 191     227.495  13.653 213.316  0.00  0.00           C
ATOM    192  B   BEA A 192     227.687  14.058 212.477  0.00  0.00           C
ATOM    193  B   BEA A 193     227.870  14.456 211.618  0.00  0.00           C
ATOM    194  B   BEA A 194     228.032  14.817 210.808  0.00  0.00           C
ATOM    195  B   BEA A 195     228.344  15.545 209.063  0.00  0.00           C
ATOM    196  B   BEA A 196     228.481  15.881 208.198  0.00  0.00           C
ATOM    197  B   BEA A 197     228.610  16.208 207.316  0.00  0.00           C
ATOM    198  B   BEA A 198     228.720  16.498 206.491  0.00  0.00           C
ATOM    199  B   BEA A 199     228.831  16.803 205.575  0.00  0.00           C
ATOM    200  B   BEA A 200     228.925  17.072 204.718  0.00  0.00           C
ATOM    201  B   BEA A 201     229.017  17.352 203.768  0.00  0.00           C
ATOM    202  B   BEA A 202     229.093  17.597 202.879  0.00  0.00           C
ATOM    203  B   BEA A 203     229.161  17.828 201.975  0.00  0.00           C
ATOM    204  B   BEA A 204     229.219  18.046 201.055  0.00  0.00           C
ATOM    205  B   BEA A 205     229.268  18.249 200.119  0.00  0.00           C
ATOM    206  B   BEA A 206     229.304  18.422 199.249  0.00  0.00           C
ATOM    207  B   BEA A 207     229.335  18.595 198.283  0.00  0.00           C
ATOM    208  B   BEA A 208     229.355  18.739 197.386  0.00  0.00           C
ATOM    209  B   BEA A 209     229.367  19.096 194.620  0.00  0.00           C
ATOM    210  B   BEA A 210     229.356  19.189 193.676  0.00  0.00           C
ATOM    211  B   BEA A 211     229.338  19.271 192.722  0.00  0.00           C
ATOM    212  B   BEA A 212     229.313  19.340 191.760  0.00  0.00           C
ATOM    213  B   BEA A 213     229.285  19.393 190.876  0.00  0.00           C
ATOM    214  B   BEA A 214     229.247  19.440 189.899  0.00  0.00           C
ATOM    215  B   BEA A 215     229.208  19.473 189.003  0.00  0.00           C
ATOM    216  B   BEA A 216     229.159  19.499 188.014  0.00  0.00           C
ATOM    217  B   BEA A 217     229.109  19.513 187.109  0.00  0.00           C
ATOM    218  B   BEA A 218     229.055  19.520 186.201  0.00  0.00           C
ATOM    219  B   BEA A 219     228.991  19.517 185.203  0.00  0.00           C
ATOM    220  B   BEA A 220     228.928  19.507 184.291  0.00  0.00           C
ATOM    221  B   BEA A 221     228.786  19.461 182.379  0.00  0.00           C
ATOM    222  B   BEA A 222     228.713  19.429 181.469  0.00  0.00           C
ATOM    223  B   BEA A 223     228.637  19.390 180.561  0.00  0.00           C
ATOM    224  B   BEA A 224     228.551  19.341 179.569  0.00  0.00           C
ATOM    225  B   BEA A 225     228.470  19.291 178.669  0.00  0.00           C
ATOM    226  B   BEA A 226     228.387  19.236 177.774  0.00  0.00           C
ATOM    227  B   BEA A 227     228.295  19.170 176.799  0.00  0.00           C
ATOM    228  B   BEA A 228     228.201  19.099 175.832  0.00  0.00           C
ATOM    229  B   BEA A 229     228.019  18.951 174.011  0.00  0.00           C
ATOM    230  B   BEA A 230     227.923  18.869 173.073  0.00  0.00           C
ATOM    231  B   BEA A 231     227.826  18.784 172.148  0.00  0.00           C
ATOM    232  B   BEA A 232     227.731  18.696 171.237  0.00  0.00           C
ATOM    233  B   BEA A 233     227.627  18.599 170.258  0.00  0.00           C
ATOM    234  B   BEA A 234     227.533  18.508 169.377  0.00  0.00           C
ATOM    235  B   BEA A 235     227.431  18.408 168.433  0.00  0.00           C
ATOM    236  B   BEA A 236     227.332  18.308 167.509  0.00  0.00           C
ATOM    237  B   BEA A 237     227.235  18.208 166.606  0.00  0.00           C
ATOM    238  B   BEA A 238     227.133  18.100 165.647  0.00  0.00           C
ATOM    239  B   BEA A 239     227.034  17.994 164.714  0.00  0.00           C
ATOM    240  B   BEA A 240     226.939  17.890 163.809  0.00  0.00           C
ATOM    241  B   BEA A 241     226.841  17.781 162.858  0.00  0.00           C
ATOM    242  B   BEA A 242     226.654  17.566 160.987  0.00  0.00           C
ATOM    243  B   BEA A 243     226.567  17.463 160.072  0.00  0.00           C
ATOM    244  B   BEA A 244     226.480  17.358 159.131  0.00  0.00           C
ATOM    245  B   BEA A 245     226.402  17.262 158.237  0.00  0.00           C
ATOM    246  B   BEA A 246     226.323  17.161 157.262  0.00  0.00           C
ATOM    247  B   BEA A 247     226.254  17.071 156.347  0.00  0.00           C
ATOM    248  B   BEA A 248     226.138  16.908 154.472  0.00  0.00           C
ATOM    249  B   BEA A 249     226.095  16.841 153.538  0.00  0.00           C
ATOM    250  B   BEA A 250     226.067  16.788 152.590  0.00  0.00           C
ATOM    251  B   BEA A 251     226.056  16.754 151.699  0.00  0.00           C
ATOM    252  B   BEA A 252     226.067  16.742 150.741  0.00  0.00           C
ATOM    253  B   BEA A 253     226.109  16.763 149.808  0.00  0.00           C
ATOM    254  B   BEA A 254     226.195  16.832 148.865  0.00  0.00           C
ATOM    255  B   BEA A 255     226.344  16.970 147.956  0.00  0.00           C
ATOM    256  B   BEA A 256     226.594  17.223 147.094  0.00  0.00           C
ATOM    257  B   BEA A 257     227.004  17.661 146.369  0.00  0.00           C
ATOM    258  B   BEA A 258     228.181  18.983 145.943  0.00  0.00           C
ATOM    259  B   BEA A 259     228.783  19.680 146.138  0.00  0.00           C
ATOM    260  B   BEA A 260     229.356  20.355 146.452  0.00  0.00           C
ATOM    261  B   BEA A 261     229.913  21.023 146.841  0.00  0.00           C
ATOM    262  B   BEA A 262     230.444  21.670 147.267  0.00  0.00           C
ATOM    263  B   BEA A 263     230.952  22.299 147.716  0.00  0.00           C
ATOM    264  B   BEA A 264     231.449  22.925 148.188  0.00  0.00           C
ATOM    265  B   BEA A 265     231.957  23.574 148.696  0.00  0.00           C
ATOM    266  B   BEA A 266     232.906  24.819 149.707  0.00  0.00           C
ATOM    267  B   BEA A 267     233.368  25.440 150.222  0.00  0.00           C
ATOM    268  B   BEA A 268     233.849  26.097 150.772  0.00  0.00           C
ATOM    269  B   BEA A 269     234.278  26.693 151.273  0.00  0.00           C
ATOM    270  B   BEA A 270     234.719  27.317 151.797  0.00  0.00           C
ATOM    271  B   BEA A 271     235.170  27.967 152.342  0.00  0.00           C
ATOM    272  B   BEA A 272     235.595  28.590 152.863  0.00  0.00           C
ATOM    273  B   BEA A 273     236.026  29.234 153.396  0.00  0.00           C
ATOM    274  B   BEA A 274     236.461  29.898 153.941  0.00  0.00           C
ATOM    275  B   BEA A 275     236.899  30.580 154.493  0.00  0.00           C
ATOM    276  B   BEA A 276     237.303  31.223 155.008  0.00  0.00           C
ATOM    277  B   BEA A 277     237.707  31.881 155.525  0.00  0.00           C
ATOM    278  B   BEA A 278     238.109  32.550 156.042  0.00  0.00           C
ATOM    279  B   BEA A 279     238.508  33.230 156.557  0.00  0.00           C
ATOM    280  B   BEA A 280     238.902  33.919 157.067  0.00  0.00           C
ATOM    281  B   BEA A 281     239.290  34.617 157.570  0.00  0.00           C
ATOM    282  B   BEA A 282     239.671  35.321 158.065  0.00  0.00           C
ATOM    283  B   BEA A 283     240.043  36.031 158.547  0.00  0.00           C
ATOM    284  B   BEA A 284     240.406  36.744 159.017  0.00  0.00           C
ATOM    285  B   BEA A 285     241.127  38.238 159.945  0.00  0.00           C
ATOM    286  B   BEA A 286     241.453  38.954 160.361  0.00  0.00           C
ATOM    287  B   BEA A 287     241.793  39.731 160.790  0.00  0.00           C
ATOM    288  B   BEA A 288     242.116  40.504 161.194  0.00  0.00           C
ATOM    289  B   BEA A 289     242.447  41.336 161.600  0.00  0.00           C
ATOM    290  B   BEA A 290     242.733  42.099 161.947  0.00  0.00           C
ATOM    291  B   BEA A 291     243.045  42.981 162.314  0.00  0.00           C
ATOM    292  B   BEA A 292     243.312  43.792 162.620  0.00  0.00           C
ATOM    293  B   BEA A 293     243.577  44.656 162.909  0.00  0.00           C
ATOM    294  B   BEA A 294     243.815  45.510 163.157  0.00  0.00           C
ATOM    295  B   BEA A 295     244.044  46.416 163.377  0.00  0.00           C
ATOM    296  B   BEA A 296     244.245  47.311 163.549  0.00  0.00           C
ATOM    297  B   BEA A 297     244.417  48.195 163.671  0.00  0.00           C
ATOM    298  B   BEA A 298     244.570  49.132 163.748  0.00  0.00           C
ATOM    299  B   BEA A 299     244.690  50.061 163.767  0.00  0.00           C
ATOM    300  B   BEA A 300     244.835  51.969 163.616  0.00  0.00           C
ATOM    301  B   BEA A 301     244.853  52.892 163.445  0.00  0.00           C
ATOM    302  B   BEA A 302     244.837  53.758 163.225  0.00  0.00           C
ATOM    303  B   BEA A 303     244.784  54.693 162.929  0.00  0.00           C
ATOM    304  B   BEA A 304     244.703  55.570 162.601  0.00  0.00           C
ATOM    305  B   BEA A 305     244.598  56.389 162.256  0.00  0.00           C
ATOM    306  B   BEA A 306     244.454  57.271 161.847  0.00  0.00           C
ATOM    307  B   BEA A 307     244.292  58.089 161.437  0.00  0.00           C
ATOM    308  B   BEA A 308     244.102  58.903 161.005  0.00  0.00           C
ATOM    309  B   BEA A 309     243.887  59.709 160.558  0.00  0.00           C
ATOM    310  B   BEA A 310     243.404  61.224 159.680  0.00  0.00           C
ATOM    311  B   BEA A 311     243.099  62.042 159.197  0.00  0.00           C
ATOM    312  B   BEA A 312     242.796  62.781 158.762  0.00  0.00           C
ATOM    313  B   BEA A 313     242.451  63.548 158.316  0.00  0.00           C
ATOM    314  B   BEA A 314     241.690  65.037 157.494  0.00  0.00           C
ATOM    315  B   BEA A 315     241.248  65.799 157.113  0.00  0.00           C
ATOM    316  B   BEA A 316     240.797  66.516 156.791  0.00  0.00           C
ATOM    317  B   BEA A 317     240.276  67.277 156.500  0.00  0.00           C
ATOM    318  B   BEA A 318     239.749  67.982 156.292  0.00  0.00           C
ATOM    319  B   BEA A 319     239.149  68.718 156.158  0.00  0.00           C
ATOM    320  B   BEA A 320     238.504  69.437 156.133  0.00  0.00           C
ATOM    321  B   BEA A 321     237.881  70.070 156.214  0.00  0.00           C
ATOM    322  B   BEA A 322     237.199  70.706 156.407  0.00  0.00           C
ATOM    323  B   BEA A 323     236.527  71.282 156.690  0.00  0.00           C
ATOM    324  B   BEA A 324     235.824  71.837 157.076  0.00  0.00           C
ATOM    325  B   BEA A 325     235.171  72.316 157.509  0.00  0.00           C
ATOM    326  B   BEA A 326     234.529  72.756 157.998  0.00  0.00           C
ATOM    327  B   BEA A 327     233.859  73.187 158.571  0.00  0.00           C
ATOM    328  B   BEA A 328     232.657  73.895 159.748  0.00  0.00           C
ATOM    329  B   BEA A 329     232.047  74.228 160.415  0.00  0.00           C
ATOM    330  B   BEA A 330     231.464  74.531 161.094  0.00  0.00           C
ATOM    331  B   BEA A 331     230.909  74.807 161.775  0.00  0.00           C
ATOM    332  B   BEA A 332     230.344  75.078 162.506  0.00  0.00           C
ATOM    333  B   BEA A 333     229.812  75.323 163.226  0.00  0.00           C
ATOM    334  B   BEA A 334     228.771  75.782 164.725  0.00  0.00           C
ATOM    335  B   BEA A 335     228.266  75.996 165.497  0.00  0.00           C
ATOM    336  B   BEA A 336     227.759  76.206 166.300  0.00  0.00           C
ATOM    337  B   BEA A 337     227.293  76.396 167.065  0.00  0.00           C
ATOM    338  B   BEA A 338     226.828  76.583 167.853  0.00  0.00           C
ATOM    339  B   BEA A 339     226.366  76.767 168.664  0.00  0.00           C
ATOM    340  B   BEA A 340     225.946  76.933 169.422  0.00  0.00           C
ATOM    341  B   BEA A 341     225.083  77.275 171.057  0.00  0.00           C
ATOM    342  B   BEA A 342     224.643  77.450 171.931  0.00  0.00           C
ATOM    343  B   BEA A 343     224.249  77.610 172.741  0.00  0.00           C
ATOM    344  B   BEA A 344     223.453  77.941 174.455  0.00  0.00           C
ATOM    345  B   BEA A 345     223.089  78.098 175.280  0.00  0.00           C
ATOM    346  B   BEA A 346     222.737  78.255 176.104  0.00  0.00           C
ATOM    347  B   BEA A 347     222.367  78.427 177.003  0.00  0.00           C
ATOM    348  B   BEA A 348     222.042  78.584 177.822  0.00  0.00           C
ATOM    349  B   BEA A 349     221.704  78.757 178.710  0.00  0.00           C
ATOM    350  B   BEA A 350     221.383  78.931 179.589  0.00  0.00           C
ATOM    351  B   BEA A 351     221.081  79.107 180.455  0.00  0.00           C
ATOM    352  B   BEA A 352     220.798  79.283 181.307  0.00  0.00           C
ATOM    353  B   BEA A 353     220.511  79.478 182.216  0.00  0.00           C
ATOM    354  B   BEA A 354     220.270  79.658 183.031  0.00  0.00           C
ATOM    355  B   BEA A 355     220.009  79.874 183.968  0.00  0.00           C
ATOM    356  B   BEA A 356     219.794  80.075 184.805  0.00  0.00           C
ATOM    357  B   BEA A 357     219.572  80.315 185.752  0.00  0.00           C
ATOM    358  B   BEA A 358     219.394  80.539 186.593  0.00  0.00           C
ATOM    359  B   BEA A 359     219.220  80.806 187.530  0.00  0.00           C
ATOM    360  B   BEA A 360     219.082  81.076 188.420  0.00  0.00           C
ATOM    361  B   BEA A 361     218.977  81.351 189.260  0.00  0.00           C
ATOM    362  B   BEA A 362     218.896  81.673 190.168  0.00  0.00           C
ATOM    363  B   BEA A 363     218.856  81.999 191.012  0.00  0.00           C
ATOM    364  B   BEA A 364     218.857  82.378 191.902  0.00  0.00           C
ATOM    365  B   BEA A 365     218.908  82.790 192.765  0.00  0.00           C
ATOM    366  B   BEA A 366     219.008  83.210 193.545  0.00  0.00           C
ATOM    367  B   BEA A 367     219.176  83.694 194.335  0.00  0.00           C
ATOM    368  B   BEA A 368     219.414  84.223 195.074  0.00  0.00           C
ATOM    369  B   BEA A 369     220.128  85.422 196.345  0.00  0.00           C
ATOM    370  B   BEA A 370     220.605  86.083 196.844  0.00  0.00           C
ATOM    371  B   BEA A 371     221.141  86.760 197.236  0.00  0.00           C
ATOM    372  B   BEA A 372     221.697  87.412 197.522  0.00  0.00           C
ATOM    373  B   BEA A 373     222.333  88.117 197.748  0.00  0.00           C
ATOM    374  B   BEA A 374     222.967  88.786 197.897  0.00  0.00           C
ATOM    375  B   BEA A 375     223.627  89.455 197.991  0.00  0.00           C
ATOM    376  B   BEA A 376     224.304  90.117 198.038  0.00  0.00           C
ATOM    377  B   BEA A 377     224.938  90.720 198.045  0.00  0.00           C
ATOM    378  B   BEA A 378     225.671  91.398 198.018  0.00  0.00           C
ATOM    379  B   BEA A 379     227.057  92.632 197.887  0.00  0.00           C
ATOM    380  B   BEA A 380     227.748  93.228 197.791  0.00  0.00           C
ATOM    381  B   BEA A 381     228.469  93.837 197.674  0.00  0.00           C
ATOM    382  B   BEA A 382     229.158  94.408 197.549  0.00  0.00           C
ATOM    383  B   BEA A 383     231.345  96.157 197.088  0.00  0.00           C
ATOM    384  B   BEA A 384     232.106  96.744 196.912  0.00  0.00           C
ATOM    385  B   BEA A 385     232.815  97.281 196.743  0.00  0.00           C
ATOM    386  B   BEA A 386     233.531  97.816 196.569  0.00  0.00           C
ATOM    387  B   BEA A 387     234.316  98.391 196.377  0.00  0.00           C
ATOM    388  B   BEA A 388     235.039  98.911 196.198  0.00  0.00           C
ATOM    389  B   BEA A 389     235.826  99.468 196.005  0.00  0.00           C
ATOM    390  B   BEA A 390     236.545  99.967 195.830  0.00  0.00           C
ATOM    391  B   BEA A 391     237.322 100.496 195.645  0.00  0.00           C
ATOM    392  B   BEA A 392     238.089 101.008 195.467  0.00  0.00           C
ATOM    393  B   BEA A 393     238.844 101.501 195.298  0.00  0.00           C
ATOM    394  B   BEA A 394     239.646 102.013 195.127  0.00  0.00           C
ATOM    395  B   BEA A 395     241.246 102.996 194.821  0.00  0.00           C
ATOM    396  B   BEA A 396     242.036 103.461 194.691  0.00  0.00           C
ATOM    397  B   BEA A 397     242.851 103.925 194.576  0.00  0.00           C
ATOM    398  B   BEA A 398     243.626 104.350 194.488  0.00  0.00           C
ATOM    399  B   BEA A 399     244.470 104.794 194.418  0.00  0.00           C
ATOM    400  B   BEA A 400     245.314 105.216 194.382  0.00  0.00           C
ATOM    401  B   BEA A 401     246.147 105.607 194.386  0.00  0.00           C
ATOM    402  B   BEA A 402     247.008 105.981 194.440  0.00  0.00           C
ATOM    403  B   BEA A 403     247.880 106.324 194.560  0.00  0.00           C
ATOM    404  B   BEA A 404     248.744 106.618 194.762  0.00  0.00           C
ATOM    405  B   BEA A 405     249.627 106.859 195.080  0.00  0.00           C
ATOM    406  B   BEA A 406     251.173 107.061 196.076  0.00  0.00           C
ATOM    407  B   BEA A 407     251.799 107.008 196.753  0.00  0.00           C
ATOM    408  B   BEA A 408     252.747 106.636 198.362  0.00  0.00           C
ATOM    409  B   BEA A 409     253.328 106.040 200.061  0.00  0.00           C
ATOM    410  B   BEA A 410     253.518 105.697 200.896  0.00  0.00           C
ATOM    411  B   BEA A 411     253.663 105.317 201.749  0.00  0.00           C
ATOM    412  B   BEA A 412     253.760 104.940 202.547  0.00  0.00           C
ATOM    413  B   BEA A 413     253.828 104.516 203.395  0.00  0.00           C
ATOM    414  B   BEA A 414     253.863 104.081 204.223  0.00  0.00           C
ATOM    415  B   BEA A 415     253.870 103.606 205.084  0.00  0.00           C
ATOM    416  B   BEA A 416     253.849 103.132 205.910  0.00  0.00           C
ATOM    417  B   BEA A 417     253.808 102.664 206.691  0.00  0.00           C
ATOM    418  B   BEA A 418     253.744 102.169 207.486  0.00  0.00           C
ATOM    419  B   BEA A 419     253.560 101.150 209.032  0.00  0.00           C
ATOM    420  B   BEA A 420     253.433 100.589 209.837  0.00  0.00           C
ATOM    421  B   BEA A 421     253.298 100.055 210.573  0.00  0.00           C
ATOM    422  B   BEA A 422     253.148  99.507 211.299  0.00  0.00           C
ATOM    423  B   BEA A 423     252.982  98.948 212.010  0.00  0.00           C
ATOM    424  B   BEA A 424     252.786  98.332 212.762  0.00  0.00           C
ATOM    425  B   BEA A 425     252.593  97.757 213.432  0.00  0.00           C
ATOM    426  B   BEA A 426     252.370  97.128 214.130  0.00  0.00           C
ATOM    427  B   BEA A 427     252.136  96.497 214.794  0.00  0.00           C
ATOM    428  B   BEA A 428     251.892  95.868 215.421  0.00  0.00           C
ATOM    429  B   BEA A 429     251.641  95.242 216.007  0.00  0.00           C
ATOM    430  B   BEA A 430     251.341  94.520 216.638  0.00  0.00           C
ATOM    431  B   BEA A 431     251.056  93.859 217.170  0.00  0.00           C
ATOM    432  B   BEA A 432     250.746  93.161 217.685  0.00  0.00           C
ATOM    433  B   BEA A 433     250.410  92.425 218.173  0.00  0.00           C
ATOM    434  B   BEA A 434     250.045  91.652 218.630  0.00  0.00           C
ATOM    435  B   BEA A 435     249.677  90.892 219.023  0.00  0.00           C
ATOM    436  B   BEA A 436     248.869  89.299 219.680  0.00  0.00           C
ATOM    437  B   BEA A 437     248.033  87.734 220.118  0.00  0.00           C
ATOM    438  B   BEA A 438     247.571  86.904 220.274  0.00  0.00           C
ATOM    439  B   BEA A 439     246.643  85.296 220.434  0.00  0.00           C
ATOM    440  B   BEA A 440     246.144  84.462 220.449  0.00  0.00           C
ATOM    441  B   BEA A 441     245.663  83.677 220.421  0.00  0.00           C
ATOM    442  B   BEA A 442     245.169  82.887 220.356  0.00  0.00           C
ATOM    443  B   BEA A 443     244.660  82.092 220.254  0.00  0.00           C
ATOM    444  B   BEA A 444     243.633  80.538 219.956  0.00  0.00           C
ATOM    445  B   BEA A 445     243.116  79.778 219.767  0.00  0.00           C
ATOM    446  B   BEA A 446     242.585  79.014 219.548  0.00  0.00           C
ATOM    447  B   BEA A 447     242.077  78.296 219.320  0.00  0.00           C
ATOM    448  B   BEA A 448     241.557  77.574 219.068  0.00  0.00           C
ATOM    449  B   BEA A 449     240.479  76.120 218.500  0.00  0.00           C
ATOM    450  B   BEA A 450     239.961  75.439 218.209  0.00  0.00           C
ATOM    451  B   BEA A 451     239.394  74.706 217.879  0.00  0.00           C
ATOM    452  B   BEA A 452     238.855  74.022 217.556  0.00  0.00           C
ATOM    453  B   BEA A 453     237.182  71.968 216.518  0.00  0.00           C
ATOM    454  B   BEA A 454     236.650  71.334 216.180  0.00  0.00           C
ATOM    455  B   BEA A 455     236.067  70.653 215.809  0.00  0.00           C
ATOM    456  B   BEA A 456     235.520  70.024 215.460  0.00  0.00           C
ATOM    457  B   BEA A 457     234.923  69.348 215.081  0.00  0.00           C
ATOM    458  B   BEA A 458     234.364  68.725 214.729  0.00  0.00           C
ATOM    459  B   BEA A 459     233.755  68.058 214.348  0.00  0.00           C
ATOM    460  B   BEA A 460     233.185  67.444 213.997  0.00  0.00           C
ATOM    461  B   BEA A 461     232.611  66.835 213.649  0.00  0.00           C
ATOM    462  B   BEA A 462     231.989  66.185 213.279  0.00  0.00           C
ATOM    463  B   BEA A 463     231.362  65.542 212.916  0.00  0.00           C
ATOM    464  B   BEA A 464     230.779  64.952 212.587  0.00  0.00           C
ATOM    465  B   BEA A 465     230.147  64.325 212.242  0.00  0.00           C
ATOM    466  B   BEA A 466     229.513  63.706 211.909  0.00  0.00           C
ATOM    467  B   BEA A 467     228.878  63.096 211.589  0.00  0.00           C
ATOM    468  B   BEA A 468     228.242  62.496 211.284  0.00  0.00           C
ATOM    469  B   BEA A 469     227.606  61.906 210.995  0.00  0.00           C
ATOM    470  B   BEA A 470     226.923  61.283 210.703  0.00  0.00           C
ATOM    471  B   BEA A 471     226.239  60.672 210.432  0.00  0.00           C
ATOM    472  B   BEA A 472     225.557  60.072 210.184  0.00  0.00           C
ATOM    473  B   BEA A 473     224.876  59.486 209.959  0.00  0.00           C
ATOM    474  B   BEA A 474     224.195  58.912 209.757  0.00  0.00           C
ATOM    475  B   BEA A 475     223.465  58.313 209.565  0.00  0.00           C
ATOM    476  B   BEA A 476     222.731  57.730 209.396  0.00  0.00           C
ATOM    477  B   BEA A 477     221.994  57.166 209.249  0.00  0.00           C
ATOM    478  B   BEA A 478     221.251  56.621 209.123  0.00  0.00           C
ATOM    479  B   BEA A 479     219.689  55.559 208.922  0.00  0.00           C
ATOM    480  B   BEA A 480     218.919  55.080 208.851  0.00  0.00           C
ATOM    481  B   BEA A 481     218.136  54.624 208.796  0.00  0.00           C
ATOM    482  B   BEA A 482     217.281  54.163 208.754  0.00  0.00           C
ATOM    483  B   BEA A 483     216.463  53.759 208.729  0.00  0.00           C
ATOM    484  B   BEA A 484     215.567  53.357 208.717  0.00  0.00           C
ATOM    485  B   BEA A 485     214.704  53.010 208.718  0.00  0.00           C
ATOM    486  B   BEA A 486     213.814  52.692 208.731  0.00  0.00           C
ATOM    487  B   BEA A 487     212.957  52.426 208.753  0.00  0.00           C
ATOM    488  B   BEA A 488     212.005  52.172 208.787  0.00  0.00           C
ATOM    489  B   BEA A 489     210.192  51.810 208.875  0.00  0.00           C
ATOM    490  B   BEA A 490     209.275  51.681 208.928  0.00  0.00           C
ATOM    491  B   BEA A 491     208.333  51.583 208.990  0.00  0.00           C
ATOM    492  B   BEA A 492     207.369  51.517 209.059  0.00  0.00           C
ATOM    493  B   BEA A 493     206.457  51.485 209.129  0.00  0.00           C
ATOM    494  B   BEA A 494     205.530  51.482 209.206  0.00  0.00           C
ATOM    495  B   BEA A 495     204.592  51.508 209.289  0.00  0.00           C
ATOM    496  B   BEA A 496     203.645  51.563 209.377  0.00  0.00           C
ATOM    497  B   BEA A 497     202.692  51.648 209.471  0.00  0.00           C
ATOM    498  B   BEA A 498     201.808  51.753 209.563  0.00  0.00           C
ATOM    499  B   BEA A 499     200.852  51.895 209.667  0.00  0.00           C
ATOM    500  B   BEA A 500     199.971  52.052 209.767  0.00  0.00           C
ATOM    501  B   BEA A 501     199.024  52.250 209.880  0.00  0.00           C
ATOM    502  B   BEA A 502     198.156  52.458 209.987  0.00  0.00           C
ATOM    503  B   BEA A 503     197.229  52.710 210.107  0.00  0.00           C
ATOM    504  B   BEA A 504     196.317  52.989 210.230  0.00  0.00           C
ATOM    505  B   BEA A 505     195.490  53.271 210.346  0.00  0.00           C
ATOM    506  B   BEA A 506     194.613  53.600 210.474  0.00  0.00           C
ATOM    507  B   BEA A 507     193.760  53.954 210.604  0.00  0.00           C
ATOM    508  B   BEA A 508     192.867  54.361 210.746  0.00  0.00           C
ATOM    509  B   BEA A 509     192.067  54.763 210.879  0.00  0.00           C
ATOM    510  B   BEA A 510     191.236  55.220 211.023  0.00  0.00           C
ATOM    511  B   BEA A 511     190.440  55.700 211.168  0.00  0.00           C
ATOM    512  B   BEA A 512     189.681  56.203 211.314  0.00  0.00           C
ATOM    513  B   BEA A 513     188.908  56.768 211.470  0.00  0.00           C
ATOM    514  B   BEA A 514     188.179  57.356 211.626  0.00  0.00           C
ATOM    515  B   BEA A 515     187.497  57.966 211.781  0.00  0.00           C
ATOM    516  B   BEA A 516     186.861  58.598 211.935  0.00  0.00           C
ATOM    517  B   BEA A 517     186.233  59.299 212.099  0.00  0.00           C
ATOM    518  B   BEA A 518     185.659  60.024 212.262  0.00  0.00           C
ATOM    519  B   BEA A 519     185.140  60.773 212.423  0.00  0.00           C
ATOM    520  B   BEA A 520     184.677  61.547 212.583  0.00  0.00           C
ATOM    521  B   BEA A 521     184.244  62.405 212.754  0.00  0.00           C
ATOM    522  B   BEA A 522     183.900  63.237 212.912  0.00  0.00           C
ATOM    523  B   BEA A 523     183.391  65.002 213.227  0.00  0.00           C
ATOM    524  B   BEA A 524     183.228  65.942 213.385  0.00  0.00           C
ATOM    525  B   BEA A 525     183.129  66.855 213.533  0.00  0.00           C
ATOM    526  B   BEA A 526     183.078  67.803 213.684  0.00  0.00           C
ATOM    527  B   BEA A 527     183.073  68.715 213.826  0.00  0.00           C
ATOM    528  B   BEA A 528     183.106  69.656 213.970  0.00  0.00           C
ATOM    529  B   BEA A 529     183.168  70.553 214.107  0.00  0.00           C
ATOM    530  B   BEA A 530     183.258  71.470 214.246  0.00  0.00           C
ATOM    531  B   BEA A 531     183.375  72.406 214.388  0.00  0.00           C
ATOM    532  B   BEA A 532     183.514  73.355 214.534  0.00  0.00           C
ATOM    533  B   BEA A 533     183.661  74.243 214.671  0.00  0.00           C
ATOM    534  B   BEA A 534     183.820  75.136 214.810  0.00  0.00           C
ATOM    535  B   BEA A 535     184.005  76.105 214.964  0.00  0.00           C
ATOM    536  B   BEA A 536     184.182  77.000 215.110  0.00  0.00           C
ATOM    537  B   BEA A 537     184.363  77.890 215.258  0.00  0.00           C
ATOM    538  B   BEA A 538     184.544  78.772 215.409  0.00  0.00           C
ATOM    539  B   BEA A 539     184.736  79.712 215.575  0.00  0.00           C
ATOM    540  B   BEA A 540     184.920  80.635 215.743  0.00  0.00           C
ATOM    541  B   BEA A 541     185.092  81.537 215.915  0.00  0.00           C
ATOM    542  B   BEA A 542     185.397  83.326 216.279  0.00  0.00           C
ATOM    543  B   BEA A 543     185.530  84.268 216.485  0.00  0.00           C
ATOM    544  B   BEA A 544     185.632  85.168 216.694  0.00  0.00           C
ATOM    545  B   BEA A 545     185.705  86.083 216.921  0.00  0.00           C
ATOM    546  B   BEA A 546     185.738  86.944 217.148  0.00  0.00           C
ATOM    547  B   BEA A 547     185.725  87.864 217.410  0.00  0.00           C
ATOM    548  B   BEA A 548     185.652  88.771 217.692  0.00  0.00           C
ATOM    549  B   BEA A 549     185.506  89.659 217.995  0.00  0.00           C
ATOM    550  B   BEA A 550     185.274  90.522 218.322  0.00  0.00           C
ATOM    551  B   BEA A 551     184.957  91.310 218.657  0.00  0.00           C
ATOM    552  B   BEA A 552     184.520  92.074 219.027  0.00  0.00           C
ATOM    553  B   BEA A 553     183.378  93.316 219.773  0.00  0.00           C
ATOM    554  B   BEA A 554     182.659  93.820 220.160  0.00  0.00           C
ATOM    555  B   BEA A 555     181.896  94.229 220.534  0.00  0.00           C
ATOM    556  B   BEA A 556     181.122  94.557 220.885  0.00  0.00           C
ATOM    557  B   BEA A 557     180.305  94.836 221.235  0.00  0.00           C
ATOM    558  B   BEA A 558     179.462  95.068 221.577  0.00  0.00           C
ATOM    559  B   BEA A 559     178.609  95.259 221.907  0.00  0.00           C
ATOM    560  B   BEA A 560     177.688  95.426 222.249  0.00  0.00           C
ATOM    561  B   BEA A 561     176.858  95.546 222.546  0.00  0.00           C
ATOM    562  B   BEA A 562     175.982  95.648 222.848  0.00  0.00           C
ATOM    563  B   BEA A 563     175.067  95.731 223.153  0.00  0.00           C
ATOM    564  B   BEA A 564     174.200  95.790 223.432  0.00  0.00           C
ATOM    565  B   BEA A 565     173.308  95.833 223.711  0.00  0.00           C
ATOM    566  B   BEA A 566     172.397  95.862 223.986  0.00  0.00           C
ATOM    567  B   BEA A 567     170.540  95.877 224.519  0.00  0.00           C
ATOM    568  B   BEA A 568     169.690  95.868 224.751  0.00  0.00           C
ATOM    569  B   BEA A 569     168.761  95.848 224.995  0.00  0.00           C
ATOM    570  B   BEA A 570     167.842  95.819 225.227  0.00  0.00           C
ATOM    571  B   BEA A 571     166.059  95.740 225.648  0.00  0.00           C
ATOM    572  B   BEA A 572     164.234  95.634 226.034  0.00  0.00           C
ATOM    573  B   BEA A 573     163.310  95.573 226.210  0.00  0.00           C
ATOM    574  B   BEA A 574     162.369  95.507 226.373  0.00  0.00           C
ATOM    575  B   BEA A 575     161.429  95.439 226.517  0.00  0.00           C
ATOM    576  B   BEA A 576     160.509  95.371 226.637  0.00  0.00           C
ATOM    577  B   BEA A 577     159.569  95.302 226.733  0.00  0.00           C
ATOM    578  B   BEA A 578     158.648  95.237 226.793  0.00  0.00           C
ATOM    579  B   BEA A 579     157.691  95.179 226.807  0.00  0.00           C
ATOM    580  B   BEA A 580     155.855  95.138 226.553  0.00  0.00           C
ATOM    581  B   BEA A 581     155.084  95.247 226.045  0.00  0.00           C
ATOM    582  B   BEA A 582     154.983  95.542 225.169  0.00  0.00           C
ATOM    583  B   BEA A 583     155.330  95.836 224.380  0.00  0.00           C
ATOM    584  B   BEA A 584     155.821  96.109 223.636  0.00  0.00           C
ATOM    585  B   BEA A 585     156.393  96.366 222.902  0.00  0.00           C
ATOM    586  B   BEA A 586     156.980  96.591 222.212  0.00  0.00           C
ATOM    587  B   BEA A 587     157.601  96.799 221.519  0.00  0.00           C
ATOM    588  B   BEA A 588     158.219  96.981 220.850  0.00  0.00           C
ATOM    589  B   BEA A 589     158.854  97.145 220.174  0.00  0.00           C
ATOM    590  B   BEA A 590     159.490  97.287 219.502  0.00  0.00           C
ATOM    591  B   BEA A 591     160.110  97.404 218.847  0.00  0.00           C
ATOM    592  B   BEA A 592     160.756  97.503 218.160  0.00  0.00           C
ATOM    593  B   BEA A 593     161.419  97.579 217.446  0.00  0.00           C
ATOM    594  B   BEA A 594     162.037  97.625 216.770  0.00  0.00           C
ATOM    595  B   BEA A 595     162.656  97.644 216.077  0.00  0.00           C
ATOM    596  B   BEA A 596     163.269  97.632 215.371  0.00  0.00           C
ATOM    597  B   BEA A 597     163.869  97.589 214.656  0.00  0.00           C
ATOM    598  B   BEA A 598     164.450  97.509 213.935  0.00  0.00           C
ATOM    599  B   BEA A 599     165.055  97.380 213.148  0.00  0.00           C
ATOM    600  B   BEA A 600     165.579  97.221 212.424  0.00  0.00           C
ATOM    601  B   BEA A 601     166.565  96.764 210.917  0.00  0.00           C
ATOM    602  B   BEA A 602     167.023  96.472 210.134  0.00  0.00           C
ATOM    603  B   BEA A 603     167.825  95.819 208.582  0.00  0.00           C
ATOM    604  B   BEA A 604     168.198  95.442 207.753  0.00  0.00           C
ATOM    605  B   BEA A 605     168.504  95.092 207.000  0.00  0.00           C
ATOM    606  B   BEA A 606     168.794  94.718 206.198  0.00  0.00           C
ATOM    607  B   BEA A 607     169.062  94.329 205.350  0.00  0.00           C
ATOM    608  B   BEA A 608     169.285  93.966 204.528  0.00  0.00           C
ATOM    609  B   BEA A 609     169.476  93.611 203.671  0.00  0.00           C
ATOM    610  B   BEA A 610     169.629  93.282 202.788  0.00  0.00           C
ATOM    611  B   BEA A 611     169.738  92.996 201.884  0.00  0.00           C
ATOM    612  B   BEA A 612     169.797  92.785 201.028  0.00  0.00           C
ATOM    613  B   BEA A 613     169.808  92.638 200.099  0.00  0.00           C
ATOM    614  B   BEA A 614     169.760  92.597 199.159  0.00  0.00           C
ATOM    615  B   BEA A 615     169.648  92.692 198.198  0.00  0.00           C
ATOM    616  B   BEA A 616     169.481  92.930 197.308  0.00  0.00           C
ATOM    617  B   BEA A 617     169.261  93.319 196.463  0.00  0.00           C
ATOM    618  B   BEA A 618     169.023  93.795 195.749  0.00  0.00           C
ATOM    619  B   BEA A 619     168.744  94.405 195.056  0.00  0.00           C
ATOM    620  B   BEA A 620     168.455  95.055 194.454  0.00  0.00           C
ATOM    621  B   BEA A 621     168.149  95.745 193.911  0.00  0.00           C
ATOM    622  B   BEA A 622     167.809  96.498 193.397  0.00  0.00           C
ATOM    623  B   BEA A 623     167.084  98.006 192.552  0.00  0.00           C
ATOM    624  B   BEA A 624     166.685  98.766 192.211  0.00  0.00           C
ATOM    625  B   BEA A 625     166.249  99.525 191.927  0.00  0.00           C
ATOM    626  B   BEA A 626     165.752 100.298 191.710  0.00  0.00           C
ATOM    627  B   BEA A 627     165.167 101.062 191.593  0.00  0.00           C
ATOM    628  B   BEA A 628     164.514 101.718 191.635  0.00  0.00           C
ATOM    629  B   BEA A 629     163.750 102.190 191.917  0.00  0.00           C
ATOM    630  B   BEA A 630     162.994 102.318 192.442  0.00  0.00           C
ATOM    631  B   BEA A 631     162.340 102.188 193.049  0.00  0.00           C
ATOM    632  B   BEA A 632     161.684 101.901 193.726  0.00  0.00           C
ATOM    633  B   BEA A 633     161.107 101.566 194.331  0.00  0.00           C
ATOM    634  B   BEA A 634     160.499 101.170 194.936  0.00  0.00           C
ATOM    635  B   BEA A 635     159.879 100.757 195.483  0.00  0.00           C
ATOM    636  B   BEA A 636     159.167 100.314 195.987  0.00  0.00           C
ATOM    637  B   BEA A 637     158.432  99.929 196.332  0.00  0.00           C
ATOM    638  B   BEA A 638     157.569  99.611 196.480  0.00  0.00           C
ATOM    639  B   BEA A 639     156.623  99.427 196.343  0.00  0.00           C
ATOM    640  B   BEA A 640     155.768  99.373 196.003  0.00  0.00           C
ATOM    641  B   BEA A 641     154.953  99.398 195.520  0.00  0.00           C
ATOM    642  B   BEA A 642     153.530  99.578 194.360  0.00  0.00           C
ATOM    643  B   BEA A 643     152.847  99.708 193.676  0.00  0.00           C
ATOM    644  B   BEA A 644     152.222  99.844 192.985  0.00  0.00           C
ATOM    645  B   BEA A 645     151.666  99.973 192.316  0.00  0.00           C
ATOM    646  B   BEA A 646     150.549 100.231 190.822  0.00  0.00           C
ATOM    647  B   BEA A 647     150.023 100.337 190.045  0.00  0.00           C
ATOM    648  B   BEA A 648     149.031 100.442 188.417  0.00  0.00           C
ATOM    649  B   BEA A 649     148.585 100.387 187.581  0.00  0.00           C
ATOM    650  B   BEA A 650     148.203 100.175 186.756  0.00  0.00           C
ATOM    651  B   BEA A 651     147.979  99.622 186.047  0.00  0.00           C
ATOM    652  B   BEA A 652     148.051  98.756 185.760  0.00  0.00           C
ATOM    653  B   BEA A 653     148.296  97.864 185.805  0.00  0.00           C
ATOM    654  B   BEA A 654     148.617  97.003 186.017  0.00  0.00           C
ATOM    655  B   BEA A 655     148.970  96.193 186.321  0.00  0.00           C
ATOM    656  B   BEA A 656     149.358  95.390 186.699  0.00  0.00           C
ATOM    657  B   BEA A 657     149.750  94.637 187.116  0.00  0.00           C
ATOM    658  B   BEA A 658     150.123  93.964 187.535  0.00  0.00           C
ATOM    659  B   BEA A 659     150.532  93.262 188.016  0.00  0.00           C
ATOM    660  B   BEA A 660     150.969  92.548 188.553  0.00  0.00           C
ATOM    661  B   BEA A 661     151.388  91.896 189.087  0.00  0.00           C
ATOM    662  B   BEA A 662     151.778  91.315 189.602  0.00  0.00           C
ATOM    663  B   BEA A 663     152.213  90.696 190.196  0.00  0.00           C
ATOM    664  B   BEA A 664     152.647  90.109 190.810  0.00  0.00           C
ATOM    665  B   BEA A 665     153.072  89.565 191.434  0.00  0.00           C
ATOM    666  B   BEA A 666     153.521  89.026 192.121  0.00  0.00           C
ATOM    667  B   BEA A 667     153.946  88.554 192.798  0.00  0.00           C
ATOM    668  B   BEA A 668     154.376  88.122 193.518  0.00  0.00           C
ATOM    669  B   BEA A 669     154.797  87.751 194.267  0.00  0.00           C
ATOM    670  B   BEA A 670     155.585  87.271 195.843  0.00  0.00           C
ATOM    671  B   BEA A 671     155.965  87.216 196.749  0.00  0.00           C
ATOM    672  B   BEA A 672     156.263  87.362 197.615  0.00  0.00           C
ATOM    673  B   BEA A 673     156.472  87.739 198.460  0.00  0.00           C
ATOM    674  B   BEA A 674     156.589  88.942 199.873  0.00  0.00           C
ATOM    675  B   BEA A 675     156.528  89.667 200.470  0.00  0.00           C
ATOM    676  B   BEA A 676     156.402  90.427 201.008  0.00  0.00           C
ATOM    677  B   BEA A 677     156.224  91.178 201.487  0.00  0.00           C
ATOM    678  B   BEA A 678     155.988  91.944 201.941  0.00  0.00           C
ATOM    679  B   BEA A 679     155.676  92.749 202.395  0.00  0.00           C
ATOM    680  B   BEA A 680     155.314  93.496 202.810  0.00  0.00           C
ATOM    681  B   BEA A 681     154.882  94.198 203.212  0.00  0.00           C
ATOM    682  B   BEA A 682     154.351  94.858 203.619  0.00  0.00           C
ATOM    683  B   BEA A 683     153.705  95.449 204.028  0.00  0.00           C
ATOM    684  B   BEA A 684     153.012  95.911 204.395  0.00  0.00           C
ATOM    685  B   BEA A 685     152.216  96.288 204.752  0.00  0.00           C
ATOM    686  B   BEA A 686     151.349  96.566 205.084  0.00  0.00           C
ATOM    687  B   BEA A 687     150.518  96.737 205.359  0.00  0.00           C
ATOM    688  B   BEA A 688     149.617  96.844 205.620  0.00  0.00           C
ATOM    689  B   BEA A 689     148.706  96.888 205.852  0.00  0.00           C
ATOM    690  B   BEA A 690     147.795  96.884 206.058  0.00  0.00           C
ATOM    691  B   BEA A 691     146.828  96.839 206.254  0.00  0.00           C
ATOM    692  B   BEA A 692     145.945  96.772 206.416  0.00  0.00           C
ATOM    693  B   BEA A 693     145.023  96.681 206.569  0.00  0.00           C
ATOM    694  B   BEA A 694     144.066  96.573 206.715  0.00  0.00           C
ATOM    695  B   BEA A 695     143.152  96.462 206.842  0.00  0.00           C
ATOM    696  B   BEA A 696     142.216  96.345 206.963  0.00  0.00           C
ATOM    697  B   BEA A 697     141.335  96.238 207.069  0.00  0.00           C
ATOM    698  B   BEA A 698     140.371  96.128 207.178  0.00  0.00           C
ATOM    699  B   BEA A 699     139.474  96.037 207.274  0.00  0.00           C
ATOM    700  B   BEA A 700     138.502  95.955 207.373  0.00  0.00           C
ATOM    701  B   BEA A 701     137.605  95.899 207.461  0.00  0.00           C
ATOM    702  B   BEA A 702     136.643  95.866 207.552  0.00  0.00           C
ATOM    703  B   BEA A 703     135.692  95.866 207.641  0.00  0.00           C
ATOM    704  B   BEA A 704     134.755  95.904 207.728  0.00  0.00           C
ATOM    705  B   BEA A 705     133.836  95.981 207.813  0.00  0.00           C
ATOM    706  B   BEA A 706     132.934  96.098 207.898  0.00  0.00           C
ATOM    707  B   BEA A 707     131.983  96.266 207.987  0.00  0.00           C
ATOM    708  B   BEA A 708     131.122  96.460 208.070  0.00  0.00           C
ATOM    709  B   BEA A 709     130.215  96.709 208.158  0.00  0.00           C
ATOM    710  B   BEA A 710     129.333  96.998 208.246  0.00  0.00           C
ATOM    711  B   BEA A 711     128.412  97.352 208.340  0.00  0.00           C
ATOM    712  B   BEA A 712     127.582  97.721 208.428  0.00  0.00           C
ATOM    713  B   BEA A 713     126.720  98.158 208.522  0.00  0.00           C
ATOM    714  B   BEA A 714     125.947  98.603 208.609  0.00  0.00           C
ATOM    715  B   BEA A 715     125.146  99.120 208.704  0.00  0.00           C
ATOM    716  B   BEA A 716     124.379  99.679 208.800  0.00  0.00           C
ATOM    717  B   BEA A 717     123.646 100.278 208.896  0.00  0.00           C
ATOM    718  B   BEA A 718     122.997 100.872 208.987  0.00  0.00           C
ATOM    719  B   BEA A 719     122.333 101.550 209.087  0.00  0.00           C
ATOM    720  B   BEA A 720     121.707 102.269 209.188  0.00  0.00           C
ATOM    721  B   BEA A 721     121.159 102.976 209.284  0.00  0.00           C
ATOM    722  B   BEA A 722     120.609 103.779 209.390  0.00  0.00           C
ATOM    723  B   BEA A 723     120.134 104.567 209.491  0.00  0.00           C
ATOM    724  B   BEA A 724     119.698 105.396 209.595  0.00  0.00           C
ATOM    725  B   BEA A 725     119.301 106.268 209.702  0.00  0.00           C
ATOM    726  B   BEA A 726     118.682 108.011 209.912  0.00  0.00           C
ATOM    727  B   BEA A 727     118.451 108.877 210.015  0.00  0.00           C
ATOM    728  B   BEA A 728     118.108 110.737 210.233  0.00  0.00           C
ATOM    729  B   BEA A 729     118.010 111.657 210.340  0.00  0.00           C
ATOM    730  B   BEA A 730     117.954 112.621 210.452  0.00  0.00           C
ATOM    731  B   BEA A 731     117.943 113.546 210.559  0.00  0.00           C
ATOM    732  B   BEA A 732     117.967 114.426 210.661  0.00  0.00           C
ATOM    733  B   BEA A 733     118.032 115.424 210.776  0.00  0.00           C
ATOM    734  B   BEA A 734     118.117 116.283 210.876  0.00  0.00           C
ATOM    735  B   BEA A 735     118.390 118.166 211.094  0.00  0.00           C
ATOM    736  B   BEA A 736     118.748 119.960 211.303  0.00  0.00           C
ATOM    737  B   BEA A 737     118.976 120.927 211.416  0.00  0.00           C
ATOM    738  B   BEA A 738     119.208 121.818 211.520  0.00  0.00           C
ATOM    739  B   BEA A 739     119.462 122.719 211.626  0.00  0.00           C
ATOM    740  B   BEA A 740     119.738 123.629 211.734  0.00  0.00           C
ATOM    741  B   BEA A 741     120.004 124.456 211.831  0.00  0.00           C
ATOM    742  B   BEA A 742     120.318 125.376 211.941  0.00  0.00           C
ATOM    743  B   BEA A 743     120.617 126.208 212.040  0.00  0.00           C
ATOM    744  B   BEA A 744     120.966 127.130 212.151  0.00  0.00           C
ATOM    745  B   BEA A 745     121.294 127.960 212.251  0.00  0.00           C
ATOM    746  B   BEA A 746     121.672 128.874 212.362  0.00  0.00           C
ATOM    747  B   BEA A 747     122.024 129.693 212.463  0.00  0.00           C
ATOM    748  B   BEA A 748     122.426 130.591 212.573  0.00  0.00           C
ATOM    749  B   BEA A 749     122.797 131.390 212.673  0.00  0.00           C
ATOM    750  B   BEA A 750     123.643 133.119 212.890  0.00  0.00           C
ATOM    751  B   BEA A 751     124.510 134.774 213.103  0.00  0.00           C
ATOM    752  B   BEA A 752     124.947 135.568 213.207  0.00  0.00           C
ATOM    753  B   BEA A 753     125.384 136.336 213.308  0.00  0.00           C
ATOM    754  B   BEA A 754     125.864 137.154 213.418  0.00  0.00           C
ATOM    755  B   BEA A 755     126.340 137.939 213.525  0.00  0.00           C
ATOM    756  B   BEA A 756     126.855 138.761 213.638  0.00  0.00           C
ATOM    757  B   BEA A 757     127.362 139.541 213.748  0.00  0.00           C
ATOM    758  B   BEA A 758     127.904 140.343 213.864  0.00  0.00           C
ATOM    759  B   BEA A 759     128.430 141.094 213.975  0.00  0.00           C
ATOM    760  B   BEA A 760     128.983 141.850 214.090  0.00  0.00           C
ATOM    761  B   BEA A 761     129.512 142.544 214.198  0.00  0.00           C
ATOM    762  B   BEA A 762     130.101 143.281 214.318  0.00  0.00           C
ATOM    763  B   BEA A 763     130.698 143.986 214.437  0.00  0.00           C
ATOM    764  B   BEA A 764     131.335 144.691 214.564  0.00  0.00           C
ATOM    765  B   BEA A 765     131.997 145.367 214.693  0.00  0.00           C
ATOM    766  B   BEA A 766     132.662 145.982 214.823  0.00  0.00           C
ATOM    767  B   BEA A 767     133.380 146.562 214.962  0.00  0.00           C
ATOM    768  B   BEA A 768     134.168 147.075 215.114  0.00  0.00           C
ATOM    769  B   BEA A 769     135.931 147.468 215.458  0.00  0.00           C
ATOM    770  B   BEA A 770     136.673 146.930 215.612  0.00  0.00           C
ATOM    771  B   BEA A 771     137.046 146.085 215.699  0.00  0.00           C
ATOM    772  B   BEA A 772     137.211 145.139 215.749  0.00  0.00           C
ATOM    773  B   BEA A 773     137.264 144.225 215.776  0.00  0.00           C
ATOM    774  B   BEA A 774     137.262 143.310 215.794  0.00  0.00           C
ATOM    775  B   BEA A 775     137.222 142.350 215.807  0.00  0.00           C
ATOM    776  B   BEA A 776     137.157 141.397 215.815  0.00  0.00           C
ATOM    777  B   BEA A 777     137.079 140.492 215.820  0.00  0.00           C
ATOM    778  B   BEA A 778     136.983 139.505 215.824  0.00  0.00           C
ATOM    779  B   BEA A 779     136.782 137.681 215.829  0.00  0.00           C
ATOM    780  B   BEA A 780     136.669 136.704 215.833  0.00  0.00           C
ATOM    781  B   BEA A 781     136.562 135.784 215.836  0.00  0.00           C
ATOM    782  B   BEA A 782     136.453 134.845 215.841  0.00  0.00           C
ATOM    783  B   BEA A 783     136.356 133.983 215.847  0.00  0.00           C
ATOM    784  B   BEA A 784     136.251 133.027 215.855  0.00  0.00           C
ATOM    785  B   BEA A 785     136.154 132.075 215.866  0.00  0.00           C
ATOM    786  B   BEA A 786     136.065 131.134 215.879  0.00  0.00           C
ATOM    787  B   BEA A 787     135.987 130.211 215.895  0.00  0.00           C
ATOM    788  B   BEA A 788     135.917 129.230 215.917  0.00  0.00           C
ATOM    789  B   BEA A 789     135.869 128.371 215.940  0.00  0.00           C
ATOM    790  B   BEA A 790     135.833 127.390 215.972  0.00  0.00           C
ATOM    791  B   BEA A 791     135.821 126.471 216.009  0.00  0.00           C
ATOM    792  B   BEA A 792     135.836 125.546 216.054  0.00  0.00           C
ATOM    793  B   BEA A 793     135.890 124.564 216.113  0.00  0.00           C
ATOM    794  B   BEA A 794     135.989 123.630 216.184  0.00  0.00           C
ATOM    795  B   BEA A 795     136.150 122.710 216.273  0.00  0.00           C
ATOM    796  B   BEA A 796     136.386 121.849 216.381  0.00  0.00           C
ATOM    797  B   BEA A 797     136.751 121.001 216.525  0.00  0.00           C
ATOM    798  B   BEA A 798     137.289 120.253 216.715  0.00  0.00           C
ATOM    799  B   BEA A 799     138.052 119.708 216.961  0.00  0.00           C
ATOM    800  B   BEA A 800     138.919 119.487 217.222  0.00  0.00           C
ATOM    801  B   BEA A 801     139.824 119.528 217.481  0.00  0.00           C
ATOM    802  B   BEA A 802     140.708 119.746 217.725  0.00  0.00           C
ATOM    803  B   BEA A 803     141.512 120.036 217.937  0.00  0.00           C
ATOM    804  B   BEA A 804     142.419 120.421 218.163  0.00  0.00           C
ATOM    805  B   BEA A 805     143.236 120.797 218.350  0.00  0.00           C
ATOM    806  B   BEA A 806     144.065 121.184 218.520  0.00  0.00           C
ATOM    807  B   BEA A 807     144.937 121.581 218.673  0.00  0.00           C
ATOM    808  B   BEA A 808     145.739 121.917 218.782  0.00  0.00           C
ATOM    809  B   BEA A 809     146.676 122.240 218.856  0.00  0.00           C
ATOM    810  B   BEA A 810     147.565 122.419 218.844  0.00  0.00           C
ATOM    811  B   BEA A 811     148.468 122.323 218.672  0.00  0.00           C
ATOM    812  B   BEA A 812     149.083 121.777 218.296  0.00  0.00           C
ATOM    813  B   BEA A 813     149.365 121.006 217.857  0.00  0.00           C
ATOM    814  B   BEA A 814     149.515 120.154 217.418  0.00  0.00           C
ATOM    815  B   BEA A 815     149.615 119.293 217.013  0.00  0.00           C
ATOM    816  B   BEA A 816     149.710 118.475 216.666  0.00  0.00           C
ATOM    817  B   BEA A 817     149.859 117.580 216.342  0.00  0.00           C
ATOM    818  B   BEA A 818     150.130 116.685 216.110  0.00  0.00           C
ATOM    819  B   BEA A 819     150.638 115.921 216.083  0.00  0.00           C
ATOM    820  B   BEA A 820     152.195 115.495 216.812  0.00  0.00           C
ATOM    821  B   BEA A 821     153.386 115.907 218.153  0.00  0.00           C
ATOM    822  B   BEA A 822     153.132 116.225 219.012  0.00  0.00           C
ATOM    823  B   BEA A 823     152.606 116.020 219.663  0.00  0.00           C
ATOM    824  B   BEA A 824     152.387 115.134 219.917  0.00  0.00           C
ATOM    825  B   BEA A 825     152.370 114.168 219.935  0.00  0.00           C
ATOM    826  B   BEA A 826     152.428 113.236 219.879  0.00  0.00           C
ATOM    827  B   BEA A 827     152.520 112.357 219.800  0.00  0.00           C
ATOM    828  B   BEA A 828     152.639 111.450 219.713  0.00  0.00           C
ATOM    829  B   BEA A 829     152.783 110.510 219.635  0.00  0.00           C
ATOM    830  B   BEA A 830     152.942 109.567 219.600  0.00  0.00           C
ATOM    831  B   BEA A 831     153.109 108.629 219.674  0.00  0.00           C
ATOM    832  B   BEA A 832     153.234 107.893 220.141  0.00  0.00           C
ATOM    833  B   BEA A 833     153.150 108.012 221.071  0.00  0.00           C
ATOM    834  B   BEA A 834     152.974 108.424 221.857  0.00  0.00           C
ATOM    835  B   BEA A 835     152.726 108.948 222.648  0.00  0.00           C
ATOM    836  B   BEA A 836     152.433 109.472 223.370  0.00  0.00           C
ATOM    837  B   BEA A 837     151.633 110.450 224.714  0.00  0.00           C
ATOM    838  B   BEA A 838     151.051 110.817 225.324  0.00  0.00           C
ATOM    839  B   BEA A 839     150.257 111.001 225.858  0.00  0.00           C
ATOM    840  B   BEA A 840     149.394 110.946 226.220  0.00  0.00           C
ATOM    841  B   BEA A 841     148.552 110.719 226.444  0.00  0.00           C
ATOM    842  B   BEA A 842     147.687 110.352 226.595  0.00  0.00           C
ATOM    843  B   BEA A 843     146.894 109.917 226.694  0.00  0.00           C
ATOM    844  B   BEA A 844     146.081 109.383 226.782  0.00  0.00           C
ATOM    845  B   BEA A 845     145.338 108.823 226.873  0.00  0.00           C
ATOM    846  B   BEA A 846     144.628 108.222 226.992  0.00  0.00           C
ATOM    847  B   BEA A 847     143.977 107.608 227.156  0.00  0.00           C
ATOM    848  B   BEA A 848     143.356 106.955 227.400  0.00  0.00           C
ATOM    849  B   BEA A 849     142.796 106.287 227.757  0.00  0.00           C
ATOM    850  B   BEA A 850     142.322 105.625 228.267  0.00  0.00           C
ATOM    851  B   BEA A 851     141.975 105.034 228.908  0.00  0.00           C
ATOM    852  B   BEA A 852     141.746 104.538 229.653  0.00  0.00           C
ATOM    853  B   BEA A 853     141.625 104.138 230.539  0.00  0.00           C
ATOM    854  B   BEA A 854     141.622 103.913 231.426  0.00  0.00           C
ATOM    855  B   BEA A 855     141.726 103.858 232.358  0.00  0.00           C
ATOM    856  B   BEA A 856     141.918 103.969 233.270  0.00  0.00           C
ATOM    857  B   BEA A 857     142.184 104.216 234.154  0.00  0.00           C
ATOM    858  B   BEA A 858     142.477 104.539 234.931  0.00  0.00           C
ATOM    859  B   BEA A 859     143.210 105.441 236.428  0.00  0.00           C
ATOM    860  B   BEA A 860     143.629 105.990 237.114  0.00  0.00           C
ATOM    861  B   BEA A 861     144.042 106.545 237.706  0.00  0.00           C
ATOM    862  B   BEA A 862     144.475 107.137 238.249  0.00  0.00           C
ATOM    863  B   BEA A 863     144.960 107.810 238.774  0.00  0.00           C
ATOM    864  B   BEA A 864     145.446 108.492 239.215  0.00  0.00           C
ATOM    865  B   BEA A 865     145.923 109.166 239.565  0.00  0.00           C
ATOM    866  B   BEA A 866     146.461 109.931 239.858  0.00  0.00           C
ATOM    867  B   BEA A 867     146.965 110.648 240.022  0.00  0.00           C
ATOM    868  B   BEA A 868     147.500 111.409 240.060  0.00  0.00           C
ATOM    869  B   BEA A 869     148.049 112.186 239.914  0.00  0.00           C
ATOM    870  B   BEA A 870     148.566 112.909 239.536  0.00  0.00           C
ATOM    871  B   BEA A 871     148.996 113.498 238.942  0.00  0.00           C
ATOM    872  B   BEA A 872     149.330 113.943 238.197  0.00  0.00           C
ATOM    873  B   BEA A 873     149.592 114.285 237.372  0.00  0.00           C
ATOM    874  B   BEA A 874     149.790 114.547 236.539  0.00  0.00           C
ATOM    875  B   BEA A 875     149.950 114.773 235.617  0.00  0.00           C
ATOM    876  B   BEA A 876     150.026 114.953 234.693  0.00  0.00           C
ATOM    877  B   BEA A 877     149.109 114.611 235.469  0.00  0.00           C
ATOM    878  B   BEA A 878     148.286 114.095 237.081  0.00  0.00           C
ATOM    879  B   BEA A 879     147.897 113.835 237.862  0.00  0.00           C
ATOM    880  B   BEA A 880     147.094 113.278 239.456  0.00  0.00           C
ATOM    881  B   BEA A 881     145.402 112.037 242.591  0.00  0.00           C
ATOM    882  B   BEA A 882     144.928 111.678 243.393  0.00  0.00           C
ATOM    883  B   BEA A 883     144.491 111.341 244.098  0.00  0.00           C
ATOM    884  B   BEA A 884     144.001 110.958 244.847  0.00  0.00           C
ATOM    885  B   BEA A 885     143.509 110.569 245.550  0.00  0.00           C
ATOM    886  B   BEA A 886     143.020 110.177 246.195  0.00  0.00           C
ATOM    887  B   BEA A 887     142.491 109.747 246.832  0.00  0.00           C
ATOM    888  B   BEA A 888     141.925 109.281 247.436  0.00  0.00           C
ATOM    889  B   BEA A 889     141.329 108.782 247.977  0.00  0.00           C
ATOM    890  B   BEA A 890     140.711 108.255 248.429  0.00  0.00           C
ATOM    891  B   BEA A 891     140.022 107.658 248.785  0.00  0.00           C
ATOM    892  B   BEA A 892     139.366 107.077 248.965  0.00  0.00           C
ATOM    893  B   BEA A 893     138.698 106.455 248.995  0.00  0.00           C
ATOM    894  B   BEA A 894     138.051 105.775 248.893  0.00  0.00           C
ATOM    895  B   BEA A 895     137.481 105.028 248.696  0.00  0.00           C
ATOM    896  B   BEA A 896     137.053 104.201 248.452  0.00  0.00           C
ATOM    897  B   BEA A 897     136.842 103.324 248.234  0.00  0.00           C
ATOM    898  B   BEA A 898     136.834 102.426 248.088  0.00  0.00           C
ATOM    899  B   BEA A 899     136.903 101.478 248.007  0.00  0.00           C
ATOM    900  B   BEA A 900     136.911 100.552 247.992  0.00  0.00           C
ATOM    901  B   BEA A 901     136.294  98.813 248.156  0.00  0.00           C
ATOM    902  B   BEA A 902     135.686  98.080 248.309  0.00  0.00           C
ATOM    903  B   BEA A 903     134.995  97.480 248.478  0.00  0.00           C
ATOM    904  B   BEA A 904     134.227  96.968 248.660  0.00  0.00           C
ATOM    905  B   BEA A 905     132.575  96.194 249.030  0.00  0.00           C
ATOM    906  B   BEA A 906     131.694  95.916 249.214  0.00  0.00           C
ATOM    907  B   BEA A 907     130.823  95.722 249.384  0.00  0.00           C
ATOM    908  B   BEA A 908     129.856  95.601 249.557  0.00  0.00           C
ATOM    909  B   BEA A 909     128.919  95.594 249.702  0.00  0.00           C
ATOM    910  B   BEA A 910     128.012  95.719 249.811  0.00  0.00           C
ATOM    911  B   BEA A 911     127.163  96.023 249.864  0.00  0.00           C
ATOM    912  B   BEA A 912     126.409  96.596 249.827  0.00  0.00           C
ATOM    913  B   BEA A 913     125.880  97.389 249.697  0.00  0.00           C
ATOM    914  B   BEA A 914     125.585  98.214 249.525  0.00  0.00           C
ATOM    915  B   BEA A 915     125.421  99.115 249.319  0.00  0.00           C
ATOM    916  B   BEA A 916     125.356 100.043 249.098  0.00  0.00           C
ATOM    917  B   BEA A 917     125.362 100.946 248.880  0.00  0.00           C
ATOM    918  B   BEA A 918     125.414 101.855 248.662  0.00  0.00           C
ATOM    919  B   BEA A 919     125.505 102.818 248.437  0.00  0.00           C
ATOM    920  B   BEA A 920     125.615 103.736 248.231  0.00  0.00           C
ATOM    921  B   BEA A 921     125.730 104.586 248.050  0.00  0.00           C
ATOM    922  B   BEA A 922     125.861 105.503 247.868  0.00  0.00           C
ATOM    923  B   BEA A 923     125.996 106.463 247.698  0.00  0.00           C
ATOM    924  B   BEA A 924     126.117 107.368 247.561  0.00  0.00           C
ATOM    925  B   BEA A 925     126.224 108.269 247.456  0.00  0.00           C
ATOM    926  B   BEA A 926     126.313 109.200 247.391  0.00  0.00           C
ATOM    927  B   BEA A 927     126.372 110.169 247.391  0.00  0.00           C
ATOM    928  B   BEA A 928     126.372 111.098 247.493  0.00  0.00           C
ATOM    929  B   BEA A 929     126.277 111.994 247.758  0.00  0.00           C
ATOM    930  B   BEA A 930     126.052 112.758 248.233  0.00  0.00           C
ATOM    931  B   BEA A 931     125.713 113.310 248.876  0.00  0.00           C
ATOM    932  B   BEA A 932     125.280 113.669 249.656  0.00  0.00           C
ATOM    933  B   BEA A 933     124.838 113.847 250.424  0.00  0.00           C
ATOM    934  B   BEA A 934     124.347 113.920 251.261  0.00  0.00           C
ATOM    935  B   BEA A 935     123.859 113.907 252.078  0.00  0.00           C
ATOM    936  B   BEA A 936     123.401 113.841 252.834  0.00  0.00           C
ATOM    937  B   BEA A 937     122.888 113.723 253.672  0.00  0.00           C
ATOM    938  B   BEA A 938     122.400 113.577 254.459  0.00  0.00           C
ATOM    939  B   BEA A 939     121.435 113.220 255.997  0.00  0.00           C
ATOM    940  B   BEA A 940     120.930 113.008 256.790  0.00  0.00           C
ATOM    941  B   BEA A 941     120.446 112.792 257.544  0.00  0.00           C
ATOM    942  B   BEA A 942     119.944 112.561 258.319  0.00  0.00           C
ATOM    943  B   BEA A 943     119.473 112.338 259.040  0.00  0.00           C
ATOM    944  B   BEA A 944     118.948 112.085 259.837  0.00  0.00           C
ATOM    945  B   BEA A 945     118.461 111.850 260.570  0.00  0.00           C
ATOM    946  B   BEA A 946     117.926 111.591 261.368  0.00  0.00           C
ATOM    947  B   BEA A 947     117.435 111.356 262.091  0.00  0.00           C
ATOM    948  B   BEA A 948     116.903 111.106 262.868  0.00  0.00           C
ATOM    949  B   BEA A 949     116.423 110.888 263.562  0.00  0.00           C
ATOM    950  B   BEA A 950     115.863 110.642 264.360  0.00  0.00           C
ATOM    951  B   BEA A 951     115.362 110.435 265.064  0.00  0.00           C
ATOM    952  B   BEA A 952     114.837 110.233 265.793  0.00  0.00           C
ATOM    953  B   BEA A 953     114.292 110.042 266.536  0.00  0.00           C
ATOM    954  B   BEA A 954     113.736 109.872 267.279  0.00  0.00           C
ATOM    955  B   BEA A 955     113.136 109.724 268.061  0.00  0.00           C
ATOM    956  B   BEA A 956     112.588 109.628 268.757  0.00  0.00           C
ATOM    957  B   BEA A 957     111.984 109.576 269.496  0.00  0.00           C
ATOM    958  B   BEA A 958     111.386 109.596 270.194  0.00  0.00           C
ATOM    959  B   BEA A 959     110.748 109.720 270.893  0.00  0.00           C
ATOM    960  B   BEA A 960     110.124 109.966 271.522  0.00  0.00           C
ATOM    961  B   BEA A 961     109.490 110.373 272.094  0.00  0.00           C
ATOM    962  B   BEA A 962     108.901 110.939 272.548  0.00  0.00           C
ATOM    963  B   BEA A 963     108.363 111.672 272.877  0.00  0.00           C
ATOM    964  B   BEA A 964     107.939 112.460 273.055  0.00  0.00           C
ATOM    965  B   BEA A 965     107.586 113.327 273.125  0.00  0.00           C
ATOM    966  B   BEA A 966     107.310 114.213 273.104  0.00  0.00           C
ATOM    967  B   BEA A 967     107.089 115.139 273.011  0.00  0.00           C
ATOM    968  B   BEA A 968     106.927 116.029 272.869  0.00  0.00           C
ATOM    969  B   BEA A 969     106.800 116.968 272.675  0.00  0.00           C
ATOM    970  B   BEA A 970     106.713 117.884 272.451  0.00  0.00           C
ATOM    971  B   BEA A 971     106.659 118.757 272.211  0.00  0.00           C
ATOM    972  B   BEA A 972     106.628 119.700 271.927  0.00  0.00           C
ATOM    973  B   BEA A 973     106.622 120.575 271.644  0.00  0.00           C
ATOM    974  B   BEA A 974     106.636 121.436 271.349  0.00  0.00           C
ATOM    975  B   BEA A 975     106.670 122.346 271.022  0.00  0.00           C
ATOM    976  B   BEA A 976     106.721 123.229 270.691  0.00  0.00           C
ATOM    977  B   BEA A 977     106.786 124.079 270.362  0.00  0.00           C
ATOM    978  B   BEA A 978     106.868 124.963 270.009  0.00  0.00           C
ATOM    979  B   BEA A 979     106.960 125.804 269.665  0.00  0.00           C
ATOM    980  B   BEA A 980     107.068 126.673 269.302  0.00  0.00           C
ATOM    981  B   BEA A 981     107.193 127.566 268.920  0.00  0.00           C
ATOM    982  B   BEA A 982     107.323 128.406 268.556  0.00  0.00           C
ATOM    983  B   BEA A 983     107.467 129.265 268.177  0.00  0.00           C
ATOM    984  B   BEA A 984     107.612 130.063 267.820  0.00  0.00           C
ATOM    985  B   BEA A 985     107.785 130.955 267.417  0.00  0.00           C
ATOM    986  B   BEA A 986     107.957 131.782 267.039  0.00  0.00           C
ATOM    987  B   BEA A 987     108.141 132.621 266.652  0.00  0.00           C
ATOM    988  B   BEA A 988     108.339 133.469 266.257  0.00  0.00           C
ATOM    989  B   BEA A 989     108.529 134.246 265.893  0.00  0.00           C
ATOM    990  B   BEA A 990     108.751 135.110 265.486  0.00  0.00           C
ATOM    991  B   BEA A 991     108.963 135.899 265.112  0.00  0.00           C
ATOM    992  B   BEA A 992     109.210 136.773 264.697  0.00  0.00           C
ATOM    993  B   BEA A 993     109.444 137.568 264.316  0.00  0.00           C
ATOM    994  B   BEA A 994     109.689 138.365 263.935  0.00  0.00           C
ATOM    995  B   BEA A 995     109.943 139.162 263.552  0.00  0.00           C
ATOM    996  B   BEA A 996     110.234 140.038 263.131  0.00  0.00           C
ATOM    997  B   BEA A 997     110.509 140.831 262.750  0.00  0.00           C
ATOM    998  B   BEA A 998     110.792 141.620 262.371  0.00  0.00           C
ATOM    999  B   BEA A 999     111.084 142.404 261.994  0.00  0.00           C
ATOM   1000  B   BEA A1000     111.416 143.261 261.584  0.00  0.00           C
ATOM   1001  B   BEA A1001     111.725 144.030 261.216  0.00  0.00           C
ATOM   1002  B   BEA A1002     112.042 144.792 260.853  0.00  0.00           C
ATOM   1003  B   BEA A1003     112.400 145.620 260.460  0.00  0.00           C
ATOM   1004  B   BEA A1004     112.731 146.359 260.111  0.00  0.00           C
ATOM   1005  B   BEA A1005     113.104 147.162 259.735  0.00  0.00           C
ATOM   1006  B   BEA A1006     113.484 147.949 259.369  0.00  0.00           C
ATOM   1007  B   BEA A1007     113.871 148.720 259.014  0.00  0.00           C
ATOM   1008  B   BEA A1008     114.264 149.474 258.670  0.00  0.00           C
ATOM   1009  B   BEA A1009     115.591 151.823 257.626  0.00  0.00           C
ATOM   1010  B   BEA A1010     116.043 152.558 257.309  0.00  0.00           C
ATOM   1011  B   BEA A1011     116.497 153.266 257.006  0.00  0.00           C
ATOM   1012  B   BEA A1012     116.994 154.009 256.690  0.00  0.00           C
ATOM   1013  B   BEA A1013     117.491 154.718 256.388  0.00  0.00           C
ATOM   1014  B   BEA A1014     118.030 155.450 256.073  0.00  0.00           C
ATOM   1015  B   BEA A1015     118.566 156.139 255.770  0.00  0.00           C
ATOM   1016  B   BEA A1016     119.709 157.489 255.152  0.00  0.00           C
ATOM   1017  B   BEA A1017     120.312 158.135 254.835  0.00  0.00           C
ATOM   1018  B   BEA A1018     120.948 158.768 254.503  0.00  0.00           C
ATOM   1019  B   BEA A1019     122.261 159.909 253.816  0.00  0.00           C
ATOM   1020  B   BEA A1020     122.979 160.436 253.433  0.00  0.00           C
ATOM   1021  B   BEA A1021     123.670 160.876 253.054  0.00  0.00           C
ATOM   1022  B   BEA A1022     124.427 161.278 252.623  0.00  0.00           C
ATOM   1023  B   BEA A1023     125.200 161.597 252.160  0.00  0.00           C
ATOM   1024  B   BEA A1024     125.946 161.811 251.687  0.00  0.00           C
ATOM   1025  B   BEA A1025     126.716 161.928 251.164  0.00  0.00           C
ATOM   1026  B   BEA A1026     127.472 161.928 250.610  0.00  0.00           C
ATOM   1027  B   BEA A1027     128.224 161.803 250.008  0.00  0.00           C
ATOM   1028  B   BEA A1028     128.897 161.574 249.421  0.00  0.00           C
ATOM   1029  B   BEA A1029     129.541 161.248 248.816  0.00  0.00           C
ATOM   1030  B   BEA A1030     130.156 160.841 248.205  0.00  0.00           C
ATOM   1031  B   BEA A1031     131.256 159.897 247.056  0.00  0.00           C
ATOM   1032  B   BEA A1032     131.779 159.361 246.499  0.00  0.00           C
ATOM   1033  B   BEA A1033     132.307 158.772 245.938  0.00  0.00           C
ATOM   1034  B   BEA A1034     132.800 158.183 245.421  0.00  0.00           C
ATOM   1035  B   BEA A1035     133.295 157.561 244.915  0.00  0.00           C
ATOM   1036  B   BEA A1036     133.791 156.915 244.429  0.00  0.00           C
ATOM   1037  B   BEA A1037     134.286 156.253 243.969  0.00  0.00           C
ATOM   1038  B   BEA A1038     134.778 155.584 243.543  0.00  0.00           C
ATOM   1039  B   BEA A1039     135.268 154.918 243.156  0.00  0.00           C
ATOM   1040  B   BEA A1040     135.790 154.213 242.788  0.00  0.00           C
ATOM   1041  B   BEA A1041     136.306 153.529 242.476  0.00  0.00           C
ATOM   1042  B   BEA A1042     136.892 152.778 242.188  0.00  0.00           C
ATOM   1043  B   BEA A1043     137.469 152.072 241.980  0.00  0.00           C
ATOM   1044  B   BEA A1044     138.076 151.376 241.843  0.00  0.00           C
ATOM   1045  B   BEA A1045     138.715 150.702 241.795  0.00  0.00           C
ATOM   1046  B   BEA A1046     139.392 150.062 241.853  0.00  0.00           C
ATOM   1047  B   BEA A1047     140.119 149.467 242.040  0.00  0.00           C
ATOM   1048  B   BEA A1048     141.559 148.563 242.744  0.00  0.00           C
ATOM   1049  B   BEA A1049     142.286 148.230 243.231  0.00  0.00           C
ATOM   1050  B   BEA A1050     143.004 147.974 243.776  0.00  0.00           C
ATOM   1051  B   BEA A1051     143.708 147.790 244.360  0.00  0.00           C
ATOM   1052  B   BEA A1052     144.395 147.670 244.967  0.00  0.00           C
ATOM   1053  B   BEA A1053     145.110 147.605 245.626  0.00  0.00           C
ATOM   1054  B   BEA A1054     145.797 147.596 246.279  0.00  0.00           C
ATOM   1055  B   BEA A1055     146.452 147.636 246.911  0.00  0.00           C
ATOM   1056  B   BEA A1056     147.122 147.724 247.562  0.00  0.00           C
ATOM   1057  B   BEA A1057     147.804 147.861 248.221  0.00  0.00           C
ATOM   1058  B   BEA A1058     148.495 148.047 248.878  0.00  0.00           C
ATOM   1059  B   BEA A1059     149.139 148.264 249.478  0.00  0.00           C
ATOM   1060  B   BEA A1060     149.787 148.522 250.060  0.00  0.00           C
ATOM   1061  B   BEA A1061     150.489 148.848 250.663  0.00  0.00           C
ATOM   1062  B   BEA A1062     151.137 149.190 251.189  0.00  0.00           C
ATOM   1063  B   BEA A1063     151.836 149.604 251.715  0.00  0.00           C
ATOM   1064  B   BEA A1064     152.531 150.063 252.190  0.00  0.00           C
ATOM   1065  B   BEA A1065     153.170 150.526 252.579  0.00  0.00           C
ATOM   1066  B   BEA A1066     153.859 151.070 252.939  0.00  0.00           C
ATOM   1067  B   BEA A1067     154.547 151.660 253.231  0.00  0.00           C
ATOM   1068  B   BEA A1068     155.235 152.298 253.448  0.00  0.00           C
ATOM   1069  B   BEA A1069     156.523 153.620 253.637  0.00  0.00           C
ATOM   1070  B   BEA A1070     157.176 154.353 253.627  0.00  0.00           C
ATOM   1071  B   BEA A1071     157.734 155.010 253.564  0.00  0.00           C
ATOM   1072  B   BEA A1072     158.349 155.768 253.436  0.00  0.00           C
ATOM   1073  B   BEA A1073     158.918 156.500 253.262  0.00  0.00           C
ATOM   1074  B   BEA A1074     159.441 157.199 253.057  0.00  0.00           C
ATOM   1075  B   BEA A1075     159.967 157.926 252.805  0.00  0.00           C
ATOM   1076  B   BEA A1076     160.492 158.678 252.507  0.00  0.00           C
ATOM   1077  B   BEA A1077     160.970 159.383 252.196  0.00  0.00           C
ATOM   1078  B   BEA A1078     161.490 160.174 251.813  0.00  0.00           C
ATOM   1079  B   BEA A1079     161.916 160.841 251.462  0.00  0.00           C
ATOM   1080  B   BEA A1080     162.381 161.589 251.042  0.00  0.00           C
ATOM   1081  B   BEA A1081     162.796 162.274 250.631  0.00  0.00           C
ATOM   1082  B   BEA A1082     163.245 163.034 250.148  0.00  0.00           C
ATOM   1083  B   BEA A1083     163.643 163.725 249.684  0.00  0.00           C
ATOM   1084  B   BEA A1084     164.031 164.415 249.196  0.00  0.00           C
ATOM   1085  B   BEA A1085     164.407 165.102 248.688  0.00  0.00           C
ATOM   1086  B   BEA A1086     164.771 165.782 248.161  0.00  0.00           C
ATOM   1087  B   BEA A1087     165.121 166.452 247.618  0.00  0.00           C
ATOM   1088  B   BEA A1088     165.456 167.109 247.062  0.00  0.00           C
ATOM   1089  B   BEA A1089     165.807 167.817 246.436  0.00  0.00           C
ATOM   1090  B   BEA A1090     166.108 168.440 245.859  0.00  0.00           C
ATOM   1091  B   BEA A1091     166.420 169.105 245.217  0.00  0.00           C
ATOM   1092  B   BEA A1092     166.684 169.683 244.633  0.00  0.00           C
ATOM   1093  B   BEA A1093     166.979 170.352 243.925  0.00  0.00           C
ATOM   1094  B   BEA A1094     167.225 170.929 243.283  0.00  0.00           C
ATOM   1095  B   BEA A1095     167.469 171.525 242.585  0.00  0.00           C
ATOM   1096  B   BEA A1096     167.687 172.080 241.897  0.00  0.00           C
ATOM   1097  B   BEA A1097     167.894 172.638 241.163  0.00  0.00           C
ATOM   1098  B   BEA A1098     168.085 173.189 240.385  0.00  0.00           C
ATOM   1099  B   BEA A1099     168.242 173.680 239.634  0.00  0.00           C
ATOM   1100  B   BEA A1100     168.375 174.147 238.854  0.00  0.00           C
ATOM   1101  B   BEA A1101     168.485 174.607 237.992  0.00  0.00           C
ATOM   1102  B   BEA A1102     168.551 174.984 237.182  0.00  0.00           C
ATOM   1103  B   BEA A1103     168.578 175.340 236.253  0.00  0.00           C
ATOM   1104  B   BEA A1104     168.552 175.589 235.399  0.00  0.00           C
ATOM   1105  B   BEA A1105     168.458 175.761 234.459  0.00  0.00           C
ATOM   1106  B   BEA A1106     168.293 175.806 233.556  0.00  0.00           C
ATOM   1107  B   BEA A1107     168.030 175.700 232.635  0.00  0.00           C
ATOM   1108  B   BEA A1108     167.700 175.443 231.831  0.00  0.00           C
ATOM   1109  B   BEA A1109     167.270 175.008 231.069  0.00  0.00           C
ATOM   1110  B   BEA A1110     166.806 174.462 230.457  0.00  0.00           C
ATOM   1111  B   BEA A1111     166.324 173.843 229.970  0.00  0.00           C
ATOM   1112  B   BEA A1112     165.816 173.152 229.563  0.00  0.00           C
ATOM   1113  B   BEA A1113     165.310 172.445 229.232  0.00  0.00           C
ATOM   1114  B   BEA A1114     164.788 171.708 228.946  0.00  0.00           C
ATOM   1115  B   BEA A1115     164.268 170.972 228.701  0.00  0.00           C
ATOM   1116  B   BEA A1116     163.191 169.475 228.285  0.00  0.00           C
ATOM   1117  B   BEA A1117     162.657 168.755 228.110  0.00  0.00           C
ATOM   1118  B   BEA A1118     161.499 167.274 227.776  0.00  0.00           C
ATOM   1119  B   BEA A1119     160.898 166.565 227.617  0.00  0.00           C
ATOM   1120  B   BEA A1120     160.289 165.897 227.459  0.00  0.00           C
ATOM   1121  B   BEA A1121     159.645 165.264 227.290  0.00  0.00           C
ATOM   1122  B   BEA A1122     158.913 164.659 227.084  0.00  0.00           C
ATOM   1123  B   BEA A1123     158.160 164.213 226.844  0.00  0.00           C
ATOM   1124  B   BEA A1124     157.312 164.031 226.506  0.00  0.00           C
ATOM   1125  B   BEA A1125     156.559 164.371 226.082  0.00  0.00           C
ATOM   1126  B   BEA A1126     156.069 165.067 225.675  0.00  0.00           C
ATOM   1127  B   BEA A1127     155.709 165.850 225.272  0.00  0.00           C
ATOM   1128  B   BEA A1128     155.403 166.620 224.853  0.00  0.00           C
ATOM   1129  B   BEA A1129     155.098 167.363 224.385  0.00  0.00           C
ATOM   1130  B   BEA A1130     154.766 168.050 223.845  0.00  0.00           C
ATOM   1131  B   BEA A1131     154.003 169.177 222.551  0.00  0.00           C
ATOM   1132  B   BEA A1132     153.607 169.599 221.856  0.00  0.00           C
ATOM   1133  B   BEA A1133     153.184 169.962 221.100  0.00  0.00           C
ATOM   1134  B   BEA A1134     152.738 170.268 220.285  0.00  0.00           C
ATOM   1135  B   BEA A1135     152.309 170.500 219.487  0.00  0.00           C
ATOM   1136  B   BEA A1136     151.867 170.684 218.648  0.00  0.00           C
ATOM   1137  B   BEA A1137     151.455 170.812 217.848  0.00  0.00           C
ATOM   1138  B   BEA A1138     151.039 170.903 217.027  0.00  0.00           C
ATOM   1139  B   BEA A1139     150.626 170.959 216.191  0.00  0.00           C
ATOM   1140  B   BEA A1140     150.221 170.982 215.350  0.00  0.00           C
ATOM   1141  B   BEA A1141     149.828 170.975 214.513  0.00  0.00           C
ATOM   1142  B   BEA A1142     149.421 170.939 213.616  0.00  0.00           C
ATOM   1143  B   BEA A1143     149.040 170.878 212.744  0.00  0.00           C
ATOM   1144  B   BEA A1144     148.350 170.696 211.051  0.00  0.00           C
ATOM   1145  B   BEA A1145     148.008 170.565 210.128  0.00  0.00           C
ATOM   1146  B   BEA A1146     147.728 170.429 209.297  0.00  0.00           C
ATOM   1147  B   BEA A1147     147.463 170.266 208.401  0.00  0.00           C
ATOM   1148  B   BEA A1148     147.251 170.088 207.506  0.00  0.00           C
ATOM   1149  B   BEA A1149     147.121 169.894 206.606  0.00  0.00           C
ATOM   1150  B   BEA A1150     147.150 169.688 205.690  0.00  0.00           C
ATOM   1151  B   BEA A1151     147.608 169.526 204.910  0.00  0.00           C
ATOM   1152  B   BEA A1152     148.507 169.535 204.717  0.00  0.00           C
ATOM   1153  B   BEA A1153     150.351 169.772 205.127  0.00  0.00           C
ATOM   1154  B   BEA A1154     151.205 169.919 205.433  0.00  0.00           C
ATOM   1155  B   BEA A1155     152.048 170.076 205.763  0.00  0.00           C
ATOM   1156  B   BEA A1156     152.953 170.255 206.134  0.00  0.00           C
ATOM   1157  B   BEA A1157     153.762 170.421 206.472  0.00  0.00           C
ATOM   1158  B   BEA A1158     154.643 170.608 206.840  0.00  0.00           C
ATOM   1159  B   BEA A1159     155.447 170.783 207.169  0.00  0.00           C
ATOM   1160  B   BEA A1160     156.296 170.971 207.508  0.00  0.00           C
ATOM   1161  B   BEA A1161     157.184 171.170 207.848  0.00  0.00           C
ATOM   1162  B   BEA A1162     158.027 171.362 208.154  0.00  0.00           C
ATOM   1163  B   BEA A1163     159.775 171.765 208.723  0.00  0.00           C
ATOM   1164  B   BEA A1164     160.667 171.973 208.972  0.00  0.00           C
ATOM   1165  B   BEA A1165     161.564 172.183 209.190  0.00  0.00           C
ATOM   1166  B   BEA A1166     162.460 172.393 209.372  0.00  0.00           C
ATOM   1167  B   BEA A1167     163.351 172.602 209.512  0.00  0.00           C
ATOM   1168  B   BEA A1168     164.310 172.827 209.612  0.00  0.00           C
ATOM   1169  B   BEA A1169     165.177 173.030 209.653  0.00  0.00           C
ATOM   1170  B   BEA A1170     166.105 173.247 209.636  0.00  0.00           C
ATOM   1171  B   BEA A1171     167.014 173.457 209.553  0.00  0.00           C
ATOM   1172  B   BEA A1172     167.904 173.662 209.398  0.00  0.00           C
ATOM   1173  B   BEA A1173     169.632 174.054 208.851  0.00  0.00           C
ATOM   1174  B   BEA A1174     170.473 174.242 208.442  0.00  0.00           C
ATOM   1175  B   BEA A1175     171.269 174.434 207.965  0.00  0.00           C
ATOM   1176  B   BEA A1176     172.037 174.661 207.414  0.00  0.00           C
ATOM   1177  B   BEA A1177     172.715 174.939 206.837  0.00  0.00           C
ATOM   1178  B   BEA A1178     173.284 175.307 206.249  0.00  0.00           C
ATOM   1179  B   BEA A1179     173.727 175.905 205.611  0.00  0.00           C
ATOM   1180  B   BEA A1180     173.826 176.665 205.158  0.00  0.00           C
ATOM   1181  B   BEA A1181     173.630 177.549 204.924  0.00  0.00           C
ATOM   1182  B   BEA A1182     173.329 178.473 204.876  0.00  0.00           C
ATOM   1183  B   BEA A1183     173.085 179.386 204.996  0.00  0.00           C
ATOM   1184  B   BEA A1184     173.059 180.259 205.303  0.00  0.00           C
ATOM   1185  B   BEA A1185     173.343 180.967 205.766  0.00  0.00           C
ATOM   1186  B   BEA A1186     173.880 181.529 206.351  0.00  0.00           C
ATOM   1187  B   BEA A1187     174.498 181.896 206.922  0.00  0.00           C
ATOM   1188  B   BEA A1188     175.184 182.143 207.500  0.00  0.00           C
ATOM   1189  B   BEA A1189     175.921 182.286 208.081  0.00  0.00           C
ATOM   1190  B   BEA A1190     176.697 182.322 208.659  0.00  0.00           C
ATOM   1191  B   BEA A1191     177.421 182.241 209.168  0.00  0.00           C
ATOM   1192  B   BEA A1192     178.174 181.990 209.659  0.00  0.00           C
ATOM   1193  B   BEA A1193     178.890 181.472 210.069  0.00  0.00           C
ATOM   1194  B   BEA A1194     179.398 180.749 210.295  0.00  0.00           C
ATOM   1195  B   BEA A1195     179.709 179.889 210.365  0.00  0.00           C
ATOM   1196  B   BEA A1196     179.860 178.950 210.323  0.00  0.00           C
ATOM   1197  B   BEA A1197     179.890 177.987 210.208  0.00  0.00           C
ATOM   1198  B   BEA A1198     179.837 177.062 210.056  0.00  0.00           C
ATOM   1199  B   BEA A1199     179.726 176.157 209.882  0.00  0.00           C
ATOM   1200  B   BEA A1200     179.566 175.233 209.688  0.00  0.00           C
ATOM   1201  B   BEA A1201     179.386 174.389 209.504  0.00  0.00           C
ATOM   1202  B   BEA A1202     179.164 173.493 209.305  0.00  0.00           C
ATOM   1203  B   BEA A1203     178.903 172.554 209.099  0.00  0.00           C
ATOM   1204  B   BEA A1204     178.362 170.839 208.738  0.00  0.00           C
ATOM   1205  B   BEA A1205     178.043 169.921 208.562  0.00  0.00           C
ATOM   1206  B   BEA A1206     177.736 169.082 208.416  0.00  0.00           C
ATOM   1207  B   BEA A1207     177.417 168.250 208.288  0.00  0.00           C
ATOM   1208  B   BEA A1208     177.059 167.353 208.174  0.00  0.00           C
ATOM   1209  B   BEA A1209     176.335 165.637 208.044  0.00  0.00           C
ATOM   1210  B   BEA A1210     175.947 164.761 208.035  0.00  0.00           C
ATOM   1211  B   BEA A1211     175.570 163.938 208.071  0.00  0.00           C
ATOM   1212  B   BEA A1212     175.141 163.042 208.152  0.00  0.00           C
ATOM   1213  B   BEA A1213     174.732 162.240 208.254  0.00  0.00           C
ATOM   1214  B   BEA A1214     174.283 161.432 208.376  0.00  0.00           C
ATOM   1215  B   BEA A1215     173.775 160.622 208.502  0.00  0.00           C
ATOM   1216  B   BEA A1216     173.228 159.897 208.591  0.00  0.00           C
ATOM   1217  B   BEA A1217     172.547 159.235 208.585  0.00  0.00           C
ATOM   1218  B   BEA A1218     171.742 158.828 208.347  0.00  0.00           C
ATOM   1219  B   BEA A1219     170.970 158.780 207.885  0.00  0.00           C
ATOM   1220  B   BEA A1220     170.277 158.988 207.280  0.00  0.00           C
ATOM   1221  B   BEA A1221     169.677 159.345 206.608  0.00  0.00           C
ATOM   1222  B   BEA A1222     169.194 159.745 205.961  0.00  0.00           C
ATOM   1223  B   BEA A1223     168.749 160.201 205.274  0.00  0.00           C
ATOM   1224  B   BEA A1224     168.352 160.677 204.579  0.00  0.00           C
ATOM   1225  B   BEA A1225     167.983 161.183 203.852  0.00  0.00           C
ATOM   1226  B   BEA A1226     167.646 161.699 203.108  0.00  0.00           C
ATOM   1227  B   BEA A1227     167.343 162.208 202.365  0.00  0.00           C
ATOM   1228  B   BEA A1228     167.077 162.698 201.636  0.00  0.00           C
ATOM   1229  B   BEA A1229     166.825 163.201 200.867  0.00  0.00           C
ATOM   1230  B   BEA A1230     166.612 163.664 200.132  0.00  0.00           C
ATOM   1231  B   BEA A1231     166.399 164.166 199.301  0.00  0.00           C
ATOM   1232  B   BEA A1232     166.226 164.614 198.519  0.00  0.00           C
ATOM   1233  B   BEA A1233     166.076 165.043 197.723  0.00  0.00           C
ATOM   1234  B   BEA A1234     165.939 165.482 196.841  0.00  0.00           C
ATOM   1235  B   BEA A1235     165.842 165.852 196.029  0.00  0.00           C
ATOM   1236  B   BEA A1236     165.765 166.213 195.141  0.00  0.00           C
ATOM   1237  B   BEA A1237     165.721 166.525 194.256  0.00  0.00           C
ATOM   1238  B   BEA A1238     165.709 166.782 193.378  0.00  0.00           C
ATOM   1239  B   BEA A1239     165.734 166.995 192.433  0.00  0.00           C
ATOM   1240  B   BEA A1240     165.901 167.198 190.576  0.00  0.00           C
ATOM   1241  B   BEA A1241     166.045 167.184 189.662  0.00  0.00           C
ATOM   1242  B   BEA A1242     166.447 166.951 187.843  0.00  0.00           C
ATOM   1243  B   BEA A1243     166.683 166.761 187.010  0.00  0.00           C
ATOM   1244  B   BEA A1244     166.975 166.501 186.106  0.00  0.00           C
ATOM   1245  B   BEA A1245     167.275 166.218 185.281  0.00  0.00           C
ATOM   1246  B   BEA A1246     167.605 165.899 184.462  0.00  0.00           C
ATOM   1247  B   BEA A1247     167.961 165.550 183.655  0.00  0.00           C
ATOM   1248  B   BEA A1248     168.343 165.177 182.862  0.00  0.00           C
ATOM   1249  B   BEA A1249     168.747 164.788 182.088  0.00  0.00           C
ATOM   1250  B   BEA A1250     169.132 164.424 181.401  0.00  0.00           C
ATOM   1251  B   BEA A1251     169.569 164.025 180.675  0.00  0.00           C
ATOM   1252  B   BEA A1252     170.057 163.597 179.919  0.00  0.00           C
ATOM   1253  B   BEA A1253     170.513 163.219 179.260  0.00  0.00           C
ATOM   1254  B   BEA A1254     171.556 162.440 177.901  0.00  0.00           C
ATOM   1255  B   BEA A1255     172.136 162.069 177.224  0.00  0.00           C
ATOM   1256  B   BEA A1256     172.748 161.730 176.565  0.00  0.00           C
ATOM   1257  B   BEA A1257     173.384 161.443 175.937  0.00  0.00           C
ATOM   1258  B   BEA A1258     174.781 161.079 174.749  0.00  0.00           C
ATOM   1259  B   BEA A1259     175.527 161.063 174.222  0.00  0.00           C
ATOM   1260  B   BEA A1260     176.321 161.208 173.746  0.00  0.00           C
ATOM   1261  B   BEA A1261     177.097 161.539 173.370  0.00  0.00           C
ATOM   1262  B   BEA A1262     177.845 162.071 173.099  0.00  0.00           C
ATOM   1263  B   BEA A1263     178.507 162.752 172.943  0.00  0.00           C
ATOM   1264  B   BEA A1264     179.049 163.484 172.881  0.00  0.00           C
ATOM   1265  B   BEA A1265     179.536 164.261 172.883  0.00  0.00           C
ATOM   1266  B   BEA A1266     180.022 165.093 172.944  0.00  0.00           C
ATOM   1267  B   BEA A1267     180.484 165.879 173.061  0.00  0.00           C
ATOM   1268  B   BEA A1268     181.004 166.676 173.265  0.00  0.00           C
ATOM   1269  B   BEA A1269     181.567 167.315 173.577  0.00  0.00           C
ATOM   1270  B   BEA A1270     182.265 167.579 174.100  0.00  0.00           C
ATOM   1271  B   BEA A1271     182.916 167.186 174.709  0.00  0.00           C
ATOM   1272  B   BEA A1272     183.370 166.600 175.178  0.00  0.00           C
ATOM   1273  B   BEA A1273     183.806 165.841 175.644  0.00  0.00           C
ATOM   1274  B   BEA A1274     184.162 165.107 176.023  0.00  0.00           C
ATOM   1275  B   BEA A1275     184.516 164.302 176.386  0.00  0.00           C
ATOM   1276  B   BEA A1276     184.851 163.492 176.704  0.00  0.00           C
ATOM   1277  B   BEA A1277     185.207 162.617 176.995  0.00  0.00           C
ATOM   1278  B   BEA A1278     185.554 161.798 177.204  0.00  0.00           C
ATOM   1279  B   BEA A1279     185.969 160.961 177.299  0.00  0.00           C
ATOM   1280  B   BEA A1280     186.537 160.427 176.920  0.00  0.00           C
ATOM   1281  B   BEA A1281     186.902 160.727 176.122  0.00  0.00           C
ATOM   1282  B   BEA A1282     187.096 161.249 175.351  0.00  0.00           C
ATOM   1283  B   BEA A1283     187.292 162.375 173.930  0.00  0.00           C
ATOM   1284  B   BEA A1284     187.344 162.969 173.212  0.00  0.00           C
ATOM   1285  B   BEA A1285     187.373 163.570 172.484  0.00  0.00           C
ATOM   1286  B   BEA A1286     187.381 164.203 171.704  0.00  0.00           C
ATOM   1287  B   BEA A1287     187.369 164.787 170.962  0.00  0.00           C
ATOM   1288  B   BEA A1288     187.342 165.304 170.276  0.00  0.00           C
ATOM   1289  B   BEA A1289     187.290 165.893 169.448  0.00  0.00           C
ATOM   1290  B   BEA A1290     187.226 166.377 168.709  0.00  0.00           C
ATOM   1291  B   BEA A1291     187.130 166.871 167.862  0.00  0.00           C
ATOM   1292  B   BEA A1292     187.019 167.259 167.073  0.00  0.00           C
ATOM   1293  B   BEA A1293     186.859 167.602 166.158  0.00  0.00           C
ATOM   1294  B   BEA A1294     186.672 167.814 165.266  0.00  0.00           C
ATOM   1295  B   BEA A1295     186.457 167.898 164.392  0.00  0.00           C
ATOM   1296  B   BEA A1296     186.197 167.844 163.462  0.00  0.00           C
ATOM   1297  B   BEA A1297     185.923 167.650 162.587  0.00  0.00           C
ATOM   1298  B   BEA A1298     185.634 167.322 161.749  0.00  0.00           C
ATOM   1299  B   BEA A1299     185.352 166.895 160.988  0.00  0.00           C
ATOM   1300  B   BEA A1300     185.079 166.390 160.292  0.00  0.00           C
ATOM   1301  B   BEA A1301     184.798 165.776 159.608  0.00  0.00           C
ATOM   1302  B   BEA A1302     184.534 165.105 158.984  0.00  0.00           C
ATOM   1303  B   BEA A1303     184.289 164.397 158.416  0.00  0.00           C
ATOM   1304  B   BEA A1304     184.067 163.668 157.903  0.00  0.00           C
ATOM   1305  B   BEA A1305     183.668 162.076 156.958  0.00  0.00           C
ATOM   1306  B   BEA A1306     183.498 161.231 156.529  0.00  0.00           C
ATOM   1307  B   BEA A1307     183.357 160.414 156.150  0.00  0.00           C
ATOM   1308  B   BEA A1308     183.236 159.562 155.788  0.00  0.00           C
ATOM   1309  B   BEA A1309     183.063 157.780 155.121  0.00  0.00           C
ATOM   1310  B   BEA A1310     183.021 156.942 154.843  0.00  0.00           C
ATOM   1311  B   BEA A1311     183.005 156.016 154.560  0.00  0.00           C
ATOM   1312  B   BEA A1312     183.021 155.088 154.298  0.00  0.00           C
ATOM   1313  B   BEA A1313     183.066 154.240 154.078  0.00  0.00           C
ATOM   1314  B   BEA A1314     183.146 153.313 153.858  0.00  0.00           C
ATOM   1315  B   BEA A1315     183.258 152.385 153.658  0.00  0.00           C
ATOM   1316  B   BEA A1316     183.400 151.457 153.478  0.00  0.00           C
ATOM   1317  B   BEA A1317     183.572 150.529 153.318  0.00  0.00           C
ATOM   1318  B   BEA A1318     183.753 149.679 153.188  0.00  0.00           C
ATOM   1319  B   BEA A1319     183.978 148.749 153.064  0.00  0.00           C
ATOM   1320  B   BEA A1320     184.230 147.819 152.958  0.00  0.00           C
ATOM   1321  B   BEA A1321     184.483 146.967 152.878  0.00  0.00           C
ATOM   1322  B   BEA A1322     184.782 146.035 152.808  0.00  0.00           C
ATOM   1323  B   BEA A1323     185.078 145.183 152.759  0.00  0.00           C
ATOM   1324  B   BEA A1324     185.422 144.253 152.724  0.00  0.00           C
ATOM   1325  B   BEA A1325     185.757 143.403 152.706  0.00  0.00           C
ATOM   1326  B   BEA A1326     186.108 142.554 152.704  0.00  0.00           C
ATOM   1327  B   BEA A1327     186.477 141.707 152.716  0.00  0.00           C
ATOM   1328  B   BEA A1328     187.259 140.023 152.782  0.00  0.00           C
ATOM   1329  B   BEA A1329     187.708 139.111 152.842  0.00  0.00           C
ATOM   1330  B   BEA A1330     188.133 138.281 152.911  0.00  0.00           C
ATOM   1331  B   BEA A1331     188.568 137.457 152.993  0.00  0.00           C
ATOM   1332  B   BEA A1332     189.014 136.639 153.089  0.00  0.00           C
ATOM   1333  B   BEA A1333     189.467 135.830 153.197  0.00  0.00           C
ATOM   1334  B   BEA A1334     189.928 135.029 153.317  0.00  0.00           C
ATOM   1335  B   BEA A1335     190.394 134.238 153.449  0.00  0.00           C
ATOM   1336  B   BEA A1336     190.865 133.458 153.592  0.00  0.00           C
ATOM   1337  B   BEA A1337     191.338 132.688 153.747  0.00  0.00           C
ATOM   1338  B   BEA A1338     191.857 131.862 153.927  0.00  0.00           C
ATOM   1339  B   BEA A1339     192.333 131.119 154.102  0.00  0.00           C
ATOM   1340  B   BEA A1340     192.851 130.323 154.304  0.00  0.00           C
ATOM   1341  B   BEA A1341     193.366 129.543 154.517  0.00  0.00           C
ATOM   1342  B   BEA A1342     193.877 128.782 154.739  0.00  0.00           C
ATOM   1343  B   BEA A1343     194.382 128.039 154.970  0.00  0.00           C
ATOM   1344  B   BEA A1344     194.879 127.317 155.208  0.00  0.00           C
ATOM   1345  B   BEA A1345     195.410 126.554 155.476  0.00  0.00           C
ATOM   1346  B   BEA A1346     195.928 125.815 155.751  0.00  0.00           C
ATOM   1347  B   BEA A1347     196.433 125.101 156.033  0.00  0.00           C
ATOM   1348  B   BEA A1348     196.962 124.357 156.345  0.00  0.00           C
ATOM   1349  B   BEA A1349     197.473 123.642 156.662  0.00  0.00           C
ATOM   1350  B   BEA A1350     197.962 122.960 156.982  0.00  0.00           C
ATOM   1351  B   BEA A1351     198.466 122.256 157.331  0.00  0.00           C
ATOM   1352  B   BEA A1352     198.980 121.539 157.710  0.00  0.00           C
ATOM   1353  B   BEA A1353     199.461 120.862 158.089  0.00  0.00           C
ATOM   1354  B   BEA A1354     199.977 120.133 158.524  0.00  0.00           C
ATOM   1355  B   BEA A1355     200.449 119.456 158.957  0.00  0.00           C
ATOM   1356  B   BEA A1356     200.906 118.788 159.413  0.00  0.00           C
ATOM   1357  B   BEA A1357     201.341 118.136 159.892  0.00  0.00           C
ATOM   1358  B   BEA A1358     201.769 117.471 160.422  0.00  0.00           C
ATOM   1359  B   BEA A1359     202.520 116.195 161.588  0.00  0.00           C
ATOM   1360  B   BEA A1360     202.814 115.610 162.214  0.00  0.00           C
ATOM   1361  B   BEA A1361     203.057 115.016 162.940  0.00  0.00           C
ATOM   1362  B   BEA A1362     203.198 114.493 163.695  0.00  0.00           C
ATOM   1363  B   BEA A1363     203.216 114.030 164.515  0.00  0.00           C
ATOM   1364  B   BEA A1364     203.076 113.662 165.379  0.00  0.00           C
ATOM   1365  B   BEA A1365     202.777 113.423 166.214  0.00  0.00           C
ATOM   1366  B   BEA A1366     202.327 113.305 167.020  0.00  0.00           C
ATOM   1367  B   BEA A1367     201.752 113.293 167.779  0.00  0.00           C
ATOM   1368  B   BEA A1368     201.123 113.351 168.453  0.00  0.00           C
ATOM   1369  B   BEA A1369     200.417 113.458 169.103  0.00  0.00           C
ATOM   1370  B   BEA A1370     199.706 113.588 169.685  0.00  0.00           C
ATOM   1371  B   BEA A1371     198.980 113.731 170.224  0.00  0.00           C
ATOM   1372  B   BEA A1372     198.213 113.886 170.750  0.00  0.00           C
ATOM   1373  B   BEA A1373     197.421 114.045 171.256  0.00  0.00           C
ATOM   1374  B   BEA A1374     196.615 114.200 171.741  0.00  0.00           C
ATOM   1375  B   BEA A1375     195.809 114.346 172.200  0.00  0.00           C
ATOM   1376  B   BEA A1376     195.013 114.478 172.633  0.00  0.00           C
ATOM   1377  B   BEA A1377     194.175 114.602 173.068  0.00  0.00           C
ATOM   1378  B   BEA A1378     193.364 114.706 173.473  0.00  0.00           C
ATOM   1379  B   BEA A1379     192.521 114.793 173.879  0.00  0.00           C
ATOM   1380  B   BEA A1380     190.827 114.901 174.655  0.00  0.00           C
ATOM   1381  B   BEA A1381     189.915 114.917 175.053  0.00  0.00           C
ATOM   1382  B   BEA A1382     188.184 114.855 175.776  0.00  0.00           C
ATOM   1383  B   BEA A1383     187.303 114.771 176.131  0.00  0.00           C
ATOM   1384  B   BEA A1384     186.484 114.659 176.452  0.00  0.00           C
ATOM   1385  B   BEA A1385     185.589 114.496 176.795  0.00  0.00           C
ATOM   1386  B   BEA A1386     184.760 114.303 177.106  0.00  0.00           C
ATOM   1387  B   BEA A1387     183.859 114.045 177.437  0.00  0.00           C
ATOM   1388  B   BEA A1388     183.026 113.759 177.735  0.00  0.00           C
ATOM   1389  B   BEA A1389     182.195 113.431 178.025  0.00  0.00           C
ATOM   1390  B   BEA A1390     181.370 113.067 178.301  0.00  0.00           C
ATOM   1391  B   BEA A1391     180.556 112.672 178.561  0.00  0.00           C
ATOM   1392  B   BEA A1392     179.756 112.252 178.802  0.00  0.00           C
ATOM   1393  B   BEA A1393     178.977 111.814 179.020  0.00  0.00           C
ATOM   1394  B   BEA A1394     178.221 111.364 179.213  0.00  0.00           C
ATOM   1395  B   BEA A1395     177.432 110.870 179.392  0.00  0.00           C
ATOM   1396  B   BEA A1396     176.619 110.338 179.547  0.00  0.00           C
ATOM   1397  B   BEA A1397     175.080 109.274 179.737  0.00  0.00           C
ATOM   1398  B   BEA A1398     174.316 108.724 179.766  0.00  0.00           C
ATOM   1399  B   BEA A1399     173.574 108.179 179.738  0.00  0.00           C
ATOM   1400  B   BEA A1400     172.820 107.621 179.638  0.00  0.00           C
ATOM   1401  B   BEA A1401     172.079 107.074 179.447  0.00  0.00           C
ATOM   1402  B   BEA A1402     171.374 106.563 179.143  0.00  0.00           C
ATOM   1403  B   BEA A1403     170.689 106.093 178.677  0.00  0.00           C
ATOM   1404  B   BEA A1404     170.103 105.736 178.056  0.00  0.00           C
ATOM   1405  B   BEA A1405     169.625 105.511 177.269  0.00  0.00           C
ATOM   1406  B   BEA A1406     169.284 105.422 176.435  0.00  0.00           C
ATOM   1407  B   BEA A1407     169.026 105.432 175.541  0.00  0.00           C
ATOM   1408  B   BEA A1408     168.836 105.522 174.620  0.00  0.00           C
ATOM   1409  B   BEA A1409     168.700 105.672 173.705  0.00  0.00           C
ATOM   1410  B   BEA A1410     168.598 105.878 172.766  0.00  0.00           C
ATOM   1411  B   BEA A1411     168.528 106.109 171.890  0.00  0.00           C
ATOM   1412  B   BEA A1412     168.473 106.392 170.965  0.00  0.00           C
ATOM   1413  B   BEA A1413     168.401 107.017 169.226  0.00  0.00           C
ATOM   1414  B   BEA A1414     168.342 107.749 167.511  0.00  0.00           C
ATOM   1415  B   BEA A1415     168.307 108.155 166.662  0.00  0.00           C
ATOM   1416  B   BEA A1416     168.264 108.580 165.833  0.00  0.00           C
ATOM   1417  B   BEA A1417     168.205 109.057 164.968  0.00  0.00           C
ATOM   1418  B   BEA A1418     168.128 109.546 164.146  0.00  0.00           C
ATOM   1419  B   BEA A1419     168.033 110.041 163.376  0.00  0.00           C
ATOM   1420  B   BEA A1420     167.538 111.698 161.215  0.00  0.00           C
ATOM   1421  B   BEA A1421     167.271 112.319 160.566  0.00  0.00           C
ATOM   1422  B   BEA A1422     166.921 113.007 159.940  0.00  0.00           C
ATOM   1423  B   BEA A1423     166.551 113.642 159.444  0.00  0.00           C
ATOM   1424  B   BEA A1424     166.083 114.355 158.972  0.00  0.00           C
ATOM   1425  B   BEA A1425     165.597 115.022 158.607  0.00  0.00           C
ATOM   1426  B   BEA A1426     165.027 115.735 158.292  0.00  0.00           C
ATOM   1427  B   BEA A1427     164.439 116.412 158.063  0.00  0.00           C
ATOM   1428  B   BEA A1428     163.796 117.097 157.894  0.00  0.00           C
ATOM   1429  B   BEA A1429     163.141 117.748 157.790  0.00  0.00           C
ATOM   1430  B   BEA A1430     162.433 118.410 157.738  0.00  0.00           C
ATOM   1431  B   BEA A1431     161.766 118.996 157.735  0.00  0.00           C
ATOM   1432  B   BEA A1432     161.003 119.631 157.777  0.00  0.00           C
ATOM   1433  B   BEA A1433     160.296 120.190 157.850  0.00  0.00           C
ATOM   1434  B   BEA A1434     159.546 120.753 157.958  0.00  0.00           C
ATOM   1435  B   BEA A1435     158.812 121.279 158.088  0.00  0.00           C
ATOM   1436  B   BEA A1436     158.041 121.807 158.247  0.00  0.00           C
ATOM   1437  B   BEA A1437     157.236 122.333 158.434  0.00  0.00           C
ATOM   1438  B   BEA A1438     156.458 122.818 158.631  0.00  0.00           C
ATOM   1439  B   BEA A1439     155.712 123.264 158.833  0.00  0.00           C
ATOM   1440  B   BEA A1440     154.878 123.740 159.070  0.00  0.00           C
ATOM   1441  B   BEA A1441     154.083 124.174 159.305  0.00  0.00           C
ATOM   1442  B   BEA A1442     153.266 124.601 159.555  0.00  0.00           C
ATOM   1443  B   BEA A1443     152.495 124.986 159.796  0.00  0.00           C
ATOM   1444  B   BEA A1444     151.639 125.393 160.067  0.00  0.00           C
ATOM   1445  B   BEA A1445     150.835 125.758 160.325  0.00  0.00           C
ATOM   1446  B   BEA A1446     150.018 126.112 160.589  0.00  0.00           C
ATOM   1447  B   BEA A1447     149.188 126.453 160.856  0.00  0.00           C
ATOM   1448  B   BEA A1448     148.348 126.780 161.126  0.00  0.00           C
ATOM   1449  B   BEA A1449     147.499 127.092 161.395  0.00  0.00           C
ATOM   1450  B   BEA A1450     146.643 127.389 161.663  0.00  0.00           C
ATOM   1451  B   BEA A1451     145.782 127.669 161.927  0.00  0.00           C
ATOM   1452  B   BEA A1452     144.917 127.931 162.186  0.00  0.00           C
ATOM   1453  B   BEA A1453     144.050 128.175 162.438  0.00  0.00           C
ATOM   1454  B   BEA A1454     143.182 128.401 162.681  0.00  0.00           C
ATOM   1455  B   BEA A1455     142.316 128.606 162.914  0.00  0.00           C
ATOM   1456  B   BEA A1456     141.378 128.807 163.152  0.00  0.00           C
ATOM   1457  B   BEA A1457     140.518 128.970 163.358  0.00  0.00           C
ATOM   1458  B   BEA A1458     139.591 129.124 163.565  0.00  0.00           C
ATOM   1459  B   BEA A1459     138.670 129.254 163.753  0.00  0.00           C
ATOM   1460  B   BEA A1460     137.758 129.359 163.920  0.00  0.00           C
ATOM   1461  B   BEA A1461     136.856 129.439 164.066  0.00  0.00           C
ATOM   1462  B   BEA A1462     135.964 129.493 164.188  0.00  0.00           C
ATOM   1463  B   BEA A1463     135.012 129.525 164.294  0.00  0.00           C
ATOM   1464  B   BEA A1464     134.072 129.527 164.371  0.00  0.00           C
ATOM   1465  B   BEA A1465     133.146 129.500 164.417  0.00  0.00           C
ATOM   1466  B   BEA A1466     132.162 129.437 164.431  0.00  0.00           C
ATOM   1467  B   BEA A1467     131.262 129.349 164.410  0.00  0.00           C
ATOM   1468  B   BEA A1468     130.305 129.219 164.348  0.00  0.00           C
ATOM   1469  B   BEA A1469     129.429 129.068 164.254  0.00  0.00           C
ATOM   1470  B   BEA A1470     128.495 128.868 164.109  0.00  0.00           C
ATOM   1471  B   BEA A1471     127.575 128.632 163.920  0.00  0.00           C
ATOM   1472  B   BEA A1472     126.742 128.382 163.708  0.00  0.00           C
ATOM   1473  B   BEA A1473     125.869 128.082 163.442  0.00  0.00           C
ATOM   1474  B   BEA A1474     125.029 127.752 163.138  0.00  0.00           C
ATOM   1475  B   BEA A1475     124.228 127.395 162.802  0.00  0.00           C
ATOM   1476  B   BEA A1476     123.471 127.014 162.435  0.00  0.00           C
ATOM   1477  B   BEA A1477     122.763 126.612 162.041  0.00  0.00           C
ATOM   1478  B   BEA A1478     121.422 125.686 161.118  0.00  0.00           C
ATOM   1479  B   BEA A1479     120.281 124.623 160.037  0.00  0.00           C
ATOM   1480  B   BEA A1480     119.804 124.032 159.429  0.00  0.00           C
ATOM   1481  B   BEA A1481     119.443 123.467 158.844  0.00  0.00           C
ATOM   1482  B   BEA A1482     119.152 122.849 158.201  0.00  0.00           C
ATOM   1483  B   BEA A1483     118.960 122.215 157.538  0.00  0.00           C
ATOM   1484  B   BEA A1484     118.864 121.561 156.856  0.00  0.00           C
ATOM   1485  B   BEA A1485     118.851 120.882 156.156  0.00  0.00           C
ATOM   1486  B   BEA A1486     118.903 120.223 155.492  0.00  0.00           C
ATOM   1487  B   BEA A1487     118.997 119.585 154.869  0.00  0.00           C
ATOM   1488  B   BEA A1488     119.135 118.877 154.206  0.00  0.00           C
ATOM   1489  B   BEA A1489     119.285 118.197 153.600  0.00  0.00           C
ATOM   1490  B   BEA A1490     119.443 117.499 153.016  0.00  0.00           C
ATOM   1491  B   BEA A1491     119.607 116.734 152.421  0.00  0.00           C
ATOM   1492  B   BEA A1492     119.743 116.009 151.905  0.00  0.00           C
ATOM   1493  B   BEA A1493     119.925 114.415 150.942  0.00  0.00           C
ATOM   1494  B   BEA A1494     119.935 113.540 150.518  0.00  0.00           C
ATOM   1495  B   BEA A1495     119.872 112.700 150.183  0.00  0.00           C
ATOM   1496  B   BEA A1496     119.726 111.829 149.909  0.00  0.00           C
ATOM   1497  B   BEA A1497     119.489 110.922 149.699  0.00  0.00           C
ATOM   1498  B   BEA A1498     119.187 110.049 149.560  0.00  0.00           C
ATOM   1499  B   BEA A1499     118.809 109.157 149.479  0.00  0.00           C
ATOM   1500  B   BEA A1500     118.389 108.315 149.456  0.00  0.00           C
ATOM   1501  B   BEA A1501     117.945 107.534 149.481  0.00  0.00           C
ATOM   1502  B   BEA A1502     117.451 106.758 149.551  0.00  0.00           C
ATOM   1503  B   BEA A1503     116.912 105.998 149.665  0.00  0.00           C
ATOM   1504  B   BEA A1504     116.334 105.262 149.822  0.00  0.00           C
ATOM   1505  B   BEA A1505     115.723 104.560 150.020  0.00  0.00           C
ATOM   1506  B   BEA A1506     115.086 103.901 150.257  0.00  0.00           C
ATOM   1507  B   BEA A1507     114.431 103.292 150.530  0.00  0.00           C
ATOM   1508  B   BEA A1508     113.764 102.739 150.835  0.00  0.00           C
ATOM   1509  B   BEA A1509     113.040 102.214 151.196  0.00  0.00           C
ATOM   1510  B   BEA A1510     112.318 101.766 151.586  0.00  0.00           C
ATOM   1511  B   BEA A1511     111.550 101.374 152.034  0.00  0.00           C
ATOM   1512  B   BEA A1512     110.797 101.080 152.508  0.00  0.00           C
ATOM   1513  B   BEA A1513     110.063 100.884 153.004  0.00  0.00           C
ATOM   1514  B   BEA A1514     109.298 100.786 153.561  0.00  0.00           C
ATOM   1515  B   BEA A1515     108.556 100.802 154.145  0.00  0.00           C
ATOM   1516  B   BEA A1516     107.840 100.922 154.758  0.00  0.00           C
ATOM   1517  B   BEA A1517     107.200 101.122 155.359  0.00  0.00           C
ATOM   1518  B   BEA A1518     106.591 101.401 155.987  0.00  0.00           C
ATOM   1519  B   BEA A1519     106.021 101.755 156.642  0.00  0.00           C
ATOM   1520  B   BEA A1520     105.498 102.175 157.323  0.00  0.00           C
ATOM   1521  B   BEA A1521     105.033 102.656 158.028  0.00  0.00           C
ATOM   1522  B   BEA A1522     104.658 103.149 158.704  0.00  0.00           C
ATOM   1523  B   BEA A1523     104.347 103.679 159.396  0.00  0.00           C
ATOM   1524  B   BEA A1524     104.107 104.240 160.103  0.00  0.00           C
ATOM   1525  B   BEA A1525     103.945 104.823 160.824  0.00  0.00           C
ATOM   1526  B   BEA A1526     103.868 105.423 161.559  0.00  0.00           C
ATOM   1527  B   BEA A1527     103.883 106.032 162.307  0.00  0.00           C
ATOM   1528  B   BEA A1528     103.984 106.602 163.013  0.00  0.00           C
ATOM   1529  B   BEA A1529     104.165 107.177 163.735  0.00  0.00           C
ATOM   1530  B   BEA A1530     104.423 107.751 164.469  0.00  0.00           C
ATOM   1531  B   BEA A1531     104.728 108.280 165.160  0.00  0.00           C
ATOM   1532  B   BEA A1532     105.093 108.803 165.859  0.00  0.00           C
ATOM   1533  B   BEA A1533     105.479 109.275 166.509  0.00  0.00           C
ATOM   1534  B   BEA A1534     105.944 109.772 167.216  0.00  0.00           C
ATOM   1535  B   BEA A1535     106.412 110.213 167.867  0.00  0.00           C
ATOM   1536  B   BEA A1536     106.953 110.665 168.568  0.00  0.00           C
ATOM   1537  B   BEA A1537     107.475 111.056 169.205  0.00  0.00           C
ATOM   1538  B   BEA A1538     108.014 111.417 169.831  0.00  0.00           C
ATOM   1539  B   BEA A1539     108.607 111.771 170.492  0.00  0.00           C
ATOM   1540  B   BEA A1540     109.202 112.083 171.132  0.00  0.00           C
ATOM   1541  B   BEA A1541     109.836 112.372 171.795  0.00  0.00           C
ATOM   1542  B   BEA A1542     110.451 112.607 172.424  0.00  0.00           C
ATOM   1543  B   BEA A1543     111.763 112.952 173.746  0.00  0.00           C
ATOM   1544  B   BEA A1544     112.425 113.029 174.413  0.00  0.00           C
ATOM   1545  B   BEA A1545     113.090 113.023 175.094  0.00  0.00           C
ATOM   1546  B   BEA A1546     113.725 112.908 175.770  0.00  0.00           C
ATOM   1547  B   BEA A1547     114.332 112.646 176.460  0.00  0.00           C
ATOM   1548  B   BEA A1548     114.818 112.235 177.085  0.00  0.00           C
ATOM   1549  B   BEA A1549     115.196 111.609 177.692  0.00  0.00           C
ATOM   1550  B   BEA A1550     115.415 110.824 178.216  0.00  0.00           C
ATOM   1551  B   BEA A1551     115.488 109.981 178.632  0.00  0.00           C
ATOM   1552  B   BEA A1552     115.455 109.129 178.959  0.00  0.00           C
ATOM   1553  B   BEA A1553     115.341 108.256 179.228  0.00  0.00           C
ATOM   1554  B   BEA A1554     115.153 107.333 179.458  0.00  0.00           C
ATOM   1555  B   BEA A1555     114.634 105.555 179.783  0.00  0.00           C
ATOM   1556  B   BEA A1556     112.736 101.340 180.129  0.00  0.00           C
ATOM   1557  B   BEA A1557     112.247 100.494 180.141  0.00  0.00           C
ATOM   1558  B   BEA A1558     111.766  99.720 180.136  0.00  0.00           C
ATOM   1559  B   BEA A1559     111.210  98.890 180.115  0.00  0.00           C
ATOM   1560  B   BEA A1560     110.112  97.421 180.034  0.00  0.00           C
ATOM   1561  B   BEA A1561     109.532  96.727 179.974  0.00  0.00           C
ATOM   1562  B   BEA A1562     108.883  96.011 179.896  0.00  0.00           C
ATOM   1563  B   BEA A1563     108.219  95.340 179.806  0.00  0.00           C
ATOM   1564  B   BEA A1564     107.545  94.720 179.704  0.00  0.00           C
ATOM   1565  B   BEA A1565     106.804  94.109 179.583  0.00  0.00           C
ATOM   1566  B   BEA A1566     106.059  93.565 179.453  0.00  0.00           C
ATOM   1567  B   BEA A1567     105.252  93.054 179.302  0.00  0.00           C
ATOM   1568  B   BEA A1568     104.445  92.627 179.143  0.00  0.00           C
ATOM   1569  B   BEA A1569     103.642  92.282 178.977  0.00  0.00           C
ATOM   1570  B   BEA A1570     102.711  91.980 178.777  0.00  0.00           C
ATOM   1571  B   BEA A1571     101.841  91.783 178.582  0.00  0.00           C
ATOM   1572  B   BEA A1572     100.962  91.660 178.380  0.00  0.00           C
ATOM   1573  B   BEA A1573     100.003  91.603 178.153  0.00  0.00           C
ATOM   1574  B   BEA A1574      99.096  91.618 177.933  0.00  0.00           C
ATOM   1575  B   BEA A1575      97.303  91.819 177.488  0.00  0.00           C
ATOM   1576  B   BEA A1576      96.418  91.992 177.265  0.00  0.00           C
ATOM   1577  B   BEA A1577      95.520  92.211 177.036  0.00  0.00           C
ATOM   1578  B   BEA A1578      94.681  92.453 176.820  0.00  0.00           C
ATOM   1579  B   BEA A1579      92.911  93.061 176.364  0.00  0.00           C
ATOM   1580  B   BEA A1580      92.056  93.397 176.143  0.00  0.00           C
ATOM   1581  B   BEA A1581      91.201  93.756 175.923  0.00  0.00           C
ATOM   1582  B   BEA A1582      89.571  94.493 175.507  0.00  0.00           C
ATOM   1583  B   BEA A1583      88.735  94.892 175.297  0.00  0.00           C
ATOM   1584  B   BEA A1584      87.913  95.295 175.093  0.00  0.00           C
ATOM   1585  B   BEA A1585      87.108  95.698 174.896  0.00  0.00           C
ATOM   1586  B   BEA A1586      86.259  96.126 174.692  0.00  0.00           C
ATOM   1587  B   BEA A1587      83.822  97.346 174.138  0.00  0.00           C
ATOM   1588  B   BEA A1588      82.984  97.748 173.961  0.00  0.00           C
ATOM   1589  B   BEA A1589      82.139  98.136 173.792  0.00  0.00           C
ATOM   1590  B   BEA A1590      81.296  98.498 173.634  0.00  0.00           C
ATOM   1591  B   BEA A1591      79.515  99.142 173.347  0.00  0.00           C
ATOM   1592  B   BEA A1592      78.620  99.375 173.234  0.00  0.00           C
ATOM   1593  B   BEA A1593      77.706  99.521 173.147  0.00  0.00           C
ATOM   1594  B   BEA A1594      76.762  99.536 173.097  0.00  0.00           C
ATOM   1595  B   BEA A1595      75.850  99.363 173.103  0.00  0.00           C
ATOM   1596  B   BEA A1596      75.021  98.970 173.175  0.00  0.00           C
ATOM   1597  B   BEA A1597      74.284  98.368 173.308  0.00  0.00           C
ATOM   1598  B   BEA A1598      73.690  97.661 173.477  0.00  0.00           C
ATOM   1599  B   BEA A1599      73.211  96.914 173.663  0.00  0.00           C
ATOM   1600  B   BEA A1600      72.784  96.090 173.873  0.00  0.00           C
ATOM   1601  B   BEA A1601      72.409  95.223 174.096  0.00  0.00           C
ATOM   1602  B   BEA A1602      72.099  94.400 174.311  0.00  0.00           C
ATOM   1603  B   BEA A1603      71.812  93.541 174.537  0.00  0.00           C
ATOM   1604  B   BEA A1604      71.545  92.661 174.769  0.00  0.00           C
ATOM   1605  B   BEA A1605      71.297  91.776 175.004  0.00  0.00           C
ATOM   1606  B   BEA A1606      71.066  90.899 175.237  0.00  0.00           C
ATOM   1607  B   BEA A1607      70.634  89.147 175.705  0.00  0.00           C
ATOM   1608  B   BEA A1608      70.413  88.219 175.953  0.00  0.00           C
ATOM   1609  B   BEA A1609      70.205  87.336 176.190  0.00  0.00           C
ATOM   1610  B   BEA A1610      69.790  85.589 176.657  0.00  0.00           C
ATOM   1611  B   BEA A1611      69.581  84.736 176.885  0.00  0.00           C
ATOM   1612  B   BEA A1612      69.346  83.806 177.134  0.00  0.00           C
ATOM   1613  B   BEA A1613      69.121  82.950 177.362  0.00  0.00           C
ATOM   1614  B   BEA A1614      68.886  82.098 177.589  0.00  0.00           C
ATOM   1615  B   BEA A1615      68.620  81.185 177.831  0.00  0.00           C
ATOM   1616  B   BEA A1616      68.362  80.358 178.051  0.00  0.00           C
ATOM   1617  B   BEA A1617      68.070  79.480 178.283  0.00  0.00           C
ATOM   1618  B   BEA A1618      67.764  78.625 178.507  0.00  0.00           C
ATOM   1619  B   BEA A1619      67.415  77.733 178.741  0.00  0.00           C
ATOM   1620  B   BEA A1620      67.077  76.942 178.947  0.00  0.00           C
ATOM   1621  B   BEA A1621      66.260  75.288 179.373  0.00  0.00           C
ATOM   1622  B   BEA A1622      65.805  74.503 179.572  0.00  0.00           C
ATOM   1623  B   BEA A1623      65.289  73.717 179.770  0.00  0.00           C
ATOM   1624  B   BEA A1624      64.747  72.991 179.949  0.00  0.00           C
ATOM   1625  B   BEA A1625      64.135  72.278 180.122  0.00  0.00           C
ATOM   1626  B   BEA A1626      63.490  71.626 180.277  0.00  0.00           C
ATOM   1627  B   BEA A1627      62.813  71.030 180.414  0.00  0.00           C
ATOM   1628  B   BEA A1628      62.051  70.447 180.545  0.00  0.00           C
ATOM   1629  B   BEA A1629      60.461  69.465 180.750  0.00  0.00           C
ATOM   1630  B   BEA A1630      59.633  69.055 180.829  0.00  0.00           C
ATOM   1631  B   BEA A1631      58.765  68.685 180.894  0.00  0.00           C
ATOM   1632  B   BEA A1632      57.855  68.354 180.945  0.00  0.00           C
ATOM   1633  B   BEA A1633      56.965  68.080 180.982  0.00  0.00           C
ATOM   1634  B   BEA A1634      56.102  67.856 181.004  0.00  0.00           C
ATOM   1635  B   BEA A1635      55.134  67.648 181.017  0.00  0.00           C
ATOM   1636  B   BEA A1636      54.264  67.496 181.019  0.00  0.00           C
ATOM   1637  B   BEA A1637      53.290  67.361 181.010  0.00  0.00           C
ATOM   1638  B   BEA A1638      51.456  67.198 180.965  0.00  0.00           C
ATOM   1639  B   BEA A1639      50.530  67.156 180.930  0.00  0.00           C
ATOM   1640  B   BEA A1640      49.576  67.137 180.887  0.00  0.00           C
ATOM   1641  B   BEA A1641      48.595  67.142 180.834  0.00  0.00           C
ATOM   1642  B   BEA A1642      47.667  67.168 180.778  0.00  0.00           C
ATOM   1643  B   BEA A1643      46.715  67.214 180.714  0.00  0.00           C
ATOM   1644  B   BEA A1644      45.822  67.274 180.648  0.00  0.00           C
ATOM   1645  B   BEA A1645      44.911  67.352 180.575  0.00  0.00           C
ATOM   1646  B   BEA A1646      43.981  67.447 180.496  0.00  0.00           C
ATOM   1647  B   BEA A1647      43.036  67.559 180.410  0.00  0.00           C
ATOM   1648  B   BEA A1648      42.076  67.688 180.318  0.00  0.00           C
ATOM   1649  B   BEA A1649      41.184  67.820 180.227  0.00  0.00           C
ATOM   1650  B   BEA A1650      40.281  67.966 180.131  0.00  0.00           C
ATOM   1651  B   BEA A1651      39.368  68.125 180.030  0.00  0.00           C
ATOM   1652  B   BEA A1652      38.445  68.296 179.924  0.00  0.00           C
ATOM   1653  B   BEA A1653      37.515  68.480 179.813  0.00  0.00           C
ATOM   1654  B   BEA A1654      36.578  68.675 179.696  0.00  0.00           C
ATOM   1655  B   BEA A1655      35.635  68.882 179.575  0.00  0.00           C
ATOM   1656  B   BEA A1656      34.772  69.080 179.461  0.00  0.00           C
ATOM   1657  B   BEA A1657      33.822  69.306 179.331  0.00  0.00           C
ATOM   1658  B   BEA A1658      32.954  69.521 179.209  0.00  0.00           C
ATOM   1659  B   BEA A1659      32.086  69.743 179.084  0.00  0.00           C
ATOM   1660  B   BEA A1660      31.133  69.994 178.943  0.00  0.00           C
ATOM   1661  B   BEA A1661      30.267  70.230 178.811  0.00  0.00           C
ATOM   1662  B   BEA A1662      29.403  70.471 178.677  0.00  0.00           C
ATOM   1663  B   BEA A1663      28.459  70.741 178.526  0.00  0.00           C
ATOM   1664  B   BEA A1664      27.603  70.991 178.387  0.00  0.00           C
ATOM   1665  B   BEA A1665      26.671  71.270 178.231  0.00  0.00           C
ATOM   1666  B   BEA A1666      25.829  71.527 178.087  0.00  0.00           C
ATOM   1667  B   BEA A1667      23.194  72.361 177.619  0.00  0.00           C
ATOM   1668  B   BEA A1668      22.313  72.649 177.455  0.00  0.00           C
ATOM   1669  B   BEA A1669      21.445  72.937 177.291  0.00  0.00           C
ATOM   1670  B   BEA A1670      20.515  73.249 177.111  0.00  0.00           C
ATOM   1671  B   BEA A1671      18.787  73.840 176.766  0.00  0.00           C
ATOM   1672  B   BEA A1672      17.915  74.144 176.586  0.00  0.00           C
ATOM   1673  B   BEA A1673      17.065  74.442 176.408  0.00  0.00           C
ATOM   1674  B   BEA A1674      16.167  74.760 176.215  0.00  0.00           C
ATOM   1675  B   BEA A1675      15.296  75.070 176.023  0.00  0.00           C
ATOM   1676  B   BEA A1676      14.455  75.372 175.834  0.00  0.00           C
ATOM   1677  B   BEA A1677      13.576  75.689 175.632  0.00  0.00           C
ATOM   1678  B   BEA A1678      12.733  75.994 175.433  0.00  0.00           C
ATOM   1679  B   BEA A1679      11.861  76.310 175.222  0.00  0.00           C
ATOM   1680  B   BEA A1680      10.968  76.634 175.000  0.00  0.00           C
ATOM   1681  B   BEA A1681      10.124  76.940 174.785  0.00  0.00           C
ATOM   1682  B   BEA A1682       9.270  77.249 174.560  0.00  0.00           C
ATOM   1683  B   BEA A1683       8.415  77.556 174.328  0.00  0.00           C
ATOM   1684  B   BEA A1684       7.570  77.857 174.090  0.00  0.00           C
ATOM   1685  B   BEA A1685       6.743  78.147 173.848  0.00  0.00           C
ATOM   1686  B   BEA A1686       5.846  78.456 173.575  0.00  0.00           C
ATOM   1687  B   BEA A1687       5.004  78.738 173.305  0.00  0.00           C
ATOM   1688  B   BEA A1688       4.143  79.014 173.012  0.00  0.00           C
ATOM   1689  B   BEA A1689       3.303  79.267 172.705  0.00  0.00           C
ATOM   1690  B   BEA A1690       2.457  79.497 172.368  0.00  0.00           C
ATOM   1691  B   BEA A1691       1.628  79.682 171.994  0.00  0.00           C
ATOM   1692  B   BEA A1692       0.814  79.782 171.548  0.00  0.00           C
ATOM   1693  B   BEA A1693       0.107  79.650 170.960  0.00  0.00           C
ATOM   1694  B   BEA A1694       0.017  79.017 170.341  0.00  0.00           C
ATOM   1695  B   BEA A1695       0.428  78.275 169.954  0.00  0.00           C
ATOM   1696  B   BEA A1696       0.984  77.557 169.677  0.00  0.00           C
ATOM   1697  B   BEA A1697       1.593  76.869 169.455  0.00  0.00           C
ATOM   1698  B   BEA A1698       2.233  76.201 169.263  0.00  0.00           C
ATOM   1699  B   BEA A1699       2.895  75.544 169.090  0.00  0.00           C
ATOM   1700  B   BEA A1700       3.534  74.933 168.938  0.00  0.00           C
ATOM   1701  B   BEA A1701       4.231  74.286 168.783  0.00  0.00           C
ATOM   1702  B   BEA A1702       4.931  73.651 168.635  0.00  0.00           C
ATOM   1703  B   BEA A1703       5.616  73.042 168.496  0.00  0.00           C
ATOM   1704  B   BEA A1704       6.316  72.430 168.358  0.00  0.00           C
ATOM   1705  B   BEA A1705       7.023  71.820 168.220  0.00  0.00           C
ATOM   1706  B   BEA A1706       7.729  71.220 168.084  0.00  0.00           C
ATOM   1707  B   BEA A1707       8.426  70.633 167.950  0.00  0.00           C
ATOM   1708  B   BEA A1708       9.161  70.020 167.808  0.00  0.00           C
ATOM   1709  B   BEA A1709       9.878  69.428 167.668  0.00  0.00           C
ATOM   1710  B   BEA A1710      10.569  68.862 167.533  0.00  0.00           C
ATOM   1711  B   BEA A1711      11.287  68.278 167.389  0.00  0.00           C
ATOM   1712  B   BEA A1712      12.031  67.678 167.238  0.00  0.00           C
ATOM   1713  B   BEA A1713      12.739  67.110 167.092  0.00  0.00           C
ATOM   1714  B   BEA A1714      13.467  66.530 166.938  0.00  0.00           C
ATOM   1715  B   BEA A1715      14.214  65.939 166.776  0.00  0.00           C
ATOM   1716  B   BEA A1716      14.915  65.386 166.621  0.00  0.00           C
ATOM   1717  B   BEA A1717      15.631  64.825 166.458  0.00  0.00           C
ATOM   1718  B   BEA A1718      16.359  64.258 166.287  0.00  0.00           C
ATOM   1719  B   BEA A1719      17.098  63.684 166.109  0.00  0.00           C
ATOM   1720  B   BEA A1720      17.848  63.105 165.923  0.00  0.00           C
ATOM   1721  B   BEA A1721      18.541  62.572 165.745  0.00  0.00           C
ATOM   1722  B   BEA A1722      19.305  61.987 165.542  0.00  0.00           C
ATOM   1723  B   BEA A1723      20.010  61.449 165.349  0.00  0.00           C
ATOM   1724  B   BEA A1724      20.784  60.861 165.130  0.00  0.00           C
ATOM   1725  B   BEA A1725      21.496  60.323 164.921  0.00  0.00           C
ATOM   1726  B   BEA A1726      22.209  59.786 164.704  0.00  0.00           C
ATOM   1727  B   BEA A1727      22.922  59.251 164.480  0.00  0.00           C
ATOM   1728  B   BEA A1728      23.700  58.669 164.226  0.00  0.00           C
ATOM   1729  B   BEA A1729      24.410  58.141 163.984  0.00  0.00           C
ATOM   1730  B   BEA A1730      25.117  57.617 163.735  0.00  0.00           C
ATOM   1731  B   BEA A1731      25.819  57.098 163.477  0.00  0.00           C
ATOM   1732  B   BEA A1732      26.579  56.538 163.187  0.00  0.00           C
ATOM   1733  B   BEA A1733      27.268  56.032 162.913  0.00  0.00           C
ATOM   1734  B   BEA A1734      28.013  55.488 162.603  0.00  0.00           C
ATOM   1735  B   BEA A1735      28.747  54.953 162.285  0.00  0.00           C
ATOM   1736  B   BEA A1736      29.408  54.474 161.985  0.00  0.00           C
ATOM   1737  B   BEA A1737      30.120  53.960 161.649  0.00  0.00           C
ATOM   1738  B   BEA A1738      30.878  53.415 161.272  0.00  0.00           C
ATOM   1739  B   BEA A1739      32.285  52.409 160.519  0.00  0.00           C
ATOM   1740  B   BEA A1740      32.934  51.949 160.145  0.00  0.00           C
ATOM   1741  B   BEA A1741      33.622  51.462 159.728  0.00  0.00           C
ATOM   1742  B   BEA A1742      34.345  50.954 159.265  0.00  0.00           C
ATOM   1743  B   BEA A1743      34.990  50.503 158.828  0.00  0.00           C
ATOM   1744  B   BEA A1744      35.669  50.032 158.345  0.00  0.00           C
ATOM   1745  B   BEA A1745      36.327  49.578 157.854  0.00  0.00           C
ATOM   1746  B   BEA A1746      36.967  49.141 157.356  0.00  0.00           C
ATOM   1747  B   BEA A1747      37.640  48.685 156.813  0.00  0.00           C
ATOM   1748  B   BEA A1748      38.245  48.281 156.307  0.00  0.00           C
ATOM   1749  B   BEA A1749      38.883  47.858 155.758  0.00  0.00           C
ATOM   1750  B   BEA A1750      39.507  47.452 155.207  0.00  0.00           C
ATOM   1751  B   BEA A1751      40.163  47.030 154.615  0.00  0.00           C
ATOM   1752  B   BEA A1752      40.759  46.655 154.069  0.00  0.00           C
ATOM   1753  B   BEA A1753      41.388  46.264 153.484  0.00  0.00           C
ATOM   1754  B   BEA A1754      42.052  45.862 152.863  0.00  0.00           C
ATOM   1755  B   BEA A1755      42.659  45.502 152.294  0.00  0.00           C
ATOM   1756  B   BEA A1756      43.301  45.131 151.693  0.00  0.00           C
ATOM   1757  B   BEA A1757      43.933  44.774 151.106  0.00  0.00           C
ATOM   1758  B   BEA A1758      44.558  44.431 150.534  0.00  0.00           C
ATOM   1759  B   BEA A1759      45.220  44.079 149.940  0.00  0.00           C
ATOM   1760  B   BEA A1760      45.877  43.740 149.367  0.00  0.00           C
ATOM   1761  B   BEA A1761      46.574  43.393 148.780  0.00  0.00           C
ATOM   1762  B   BEA A1762      47.221  43.082 148.256  0.00  0.00           C
ATOM   1763  B   BEA A1763      47.959  42.741 147.690  0.00  0.00           C
ATOM   1764  B   BEA A1764      48.651  42.433 147.190  0.00  0.00           C
ATOM   1765  B   BEA A1765      49.392  42.116 146.692  0.00  0.00           C
ATOM   1766  B   BEA A1766      50.137  41.811 146.231  0.00  0.00           C
ATOM   1767  B   BEA A1767      51.703  41.209 145.400  0.00  0.00           C
ATOM   1768  B   BEA A1768      52.533  40.911 145.038  0.00  0.00           C
ATOM   1769  B   BEA A1769      53.384  40.618 144.723  0.00  0.00           C
ATOM   1770  B   BEA A1770      54.206  40.347 144.472  0.00  0.00           C
ATOM   1771  B   BEA A1771      55.114  40.060 144.255  0.00  0.00           C
ATOM   1772  B   BEA A1772      56.004  39.790 144.103  0.00  0.00           C
ATOM   1773  B   BEA A1773      56.877  39.536 144.008  0.00  0.00           C
ATOM   1774  B   BEA A1774      57.797  39.278 143.966  0.00  0.00           C
ATOM   1775  B   BEA A1775      58.706  39.032 143.980  0.00  0.00           C
ATOM   1776  B   BEA A1776      59.605  38.796 144.044  0.00  0.00           C
ATOM   1777  B   BEA A1777      60.494  38.570 144.156  0.00  0.00           C
ATOM   1778  B   BEA A1778      61.434  38.338 144.322  0.00  0.00           C
ATOM   1779  B   BEA A1779      62.279  38.135 144.507  0.00  0.00           C
ATOM   1780  B   BEA A1780      63.157  37.930 144.734  0.00  0.00           C
ATOM   1781  B   BEA A1781      64.063  37.725 145.001  0.00  0.00           C
ATOM   1782  B   BEA A1782      64.919  37.536 145.282  0.00  0.00           C
ATOM   1783  B   BEA A1783      65.791  37.351 145.596  0.00  0.00           C
ATOM   1784  B   BEA A1784      66.672  37.169 145.941  0.00  0.00           C
ATOM   1785  B   BEA A1785      67.486  37.006 146.282  0.00  0.00           C
ATOM   1786  B   BEA A1786      68.372  36.836 146.678  0.00  0.00           C
ATOM   1787  B   BEA A1787      69.180  36.687 147.063  0.00  0.00           C
ATOM   1788  B   BEA A1788      70.050  36.534 147.501  0.00  0.00           C
ATOM   1789  B   BEA A1789      70.835  36.403 147.918  0.00  0.00           C
ATOM   1790  B   BEA A1790      71.669  36.272 148.385  0.00  0.00           C
ATOM   1791  B   BEA A1791      72.478  36.154 148.861  0.00  0.00           C
ATOM   1792  B   BEA A1792      73.256  36.049 149.343  0.00  0.00           C
ATOM   1793  B   BEA A1793      74.061  35.951 149.869  0.00  0.00           C
ATOM   1794  B   BEA A1794      74.822  35.870 150.393  0.00  0.00           C
ATOM   1795  B   BEA A1795      75.534  35.806 150.911  0.00  0.00           C
ATOM   1796  B   BEA A1796      76.302  35.752 151.503  0.00  0.00           C
ATOM   1797  B   BEA A1797      77.000  35.722 152.078  0.00  0.00           C
ATOM   1798  B   BEA A1798      78.388  35.730 153.358  0.00  0.00           C
ATOM   1799  B   BEA A1799      79.029  35.783 154.042  0.00  0.00           C
ATOM   1800  B   BEA A1800      79.641  35.884 154.789  0.00  0.00           C
ATOM   1801  B   BEA A1801      80.152  36.038 155.534  0.00  0.00           C
ATOM   1802  B   BEA A1802      80.566  36.272 156.332  0.00  0.00           C
ATOM   1803  B   BEA A1803      80.824  36.626 157.188  0.00  0.00           C
ATOM   1804  B   BEA A1804      80.829  37.091 157.994  0.00  0.00           C
ATOM   1805  B   BEA A1805      80.580  37.647 158.712  0.00  0.00           C
ATOM   1806  B   BEA A1806      80.152  38.233 159.311  0.00  0.00           C
ATOM   1807  B   BEA A1807      79.615  38.823 159.815  0.00  0.00           C
ATOM   1808  B   BEA A1808      79.035  39.383 160.231  0.00  0.00           C
ATOM   1809  B   BEA A1809      78.396  39.954 160.610  0.00  0.00           C
ATOM   1810  B   BEA A1810      77.728  40.517 160.951  0.00  0.00           C
ATOM   1811  B   BEA A1811      76.317  41.639 161.567  0.00  0.00           C
ATOM   1812  B   BEA A1812      75.613  42.176 161.842  0.00  0.00           C
ATOM   1813  B   BEA A1813      74.913  42.701 162.102  0.00  0.00           C
ATOM   1814  B   BEA A1814      74.172  43.249 162.368  0.00  0.00           C
ATOM   1815  B   BEA A1815      72.713  44.312 162.879  0.00  0.00           C
ATOM   1816  B   BEA A1816      71.952  44.862 163.146  0.00  0.00           C
ATOM   1817  B   BEA A1817      71.238  45.376 163.398  0.00  0.00           C
ATOM   1818  B   BEA A1818      70.518  45.895 163.659  0.00  0.00           C
ATOM   1819  B   BEA A1819      69.796  46.416 163.928  0.00  0.00           C
ATOM   1820  B   BEA A1820      69.078  46.936 164.206  0.00  0.00           C
ATOM   1821  B   BEA A1821      68.311  47.495 164.518  0.00  0.00           C
ATOM   1822  B   BEA A1822      67.619  48.005 164.816  0.00  0.00           C
ATOM   1823  B   BEA A1823      66.889  48.548 165.151  0.00  0.00           C
ATOM   1824  B   BEA A1824      66.187  49.079 165.498  0.00  0.00           C
ATOM   1825  B   BEA A1825      65.517  49.594 165.857  0.00  0.00           C
ATOM   1826  B   BEA A1826      64.833  50.132 166.260  0.00  0.00           C
ATOM   1827  B   BEA A1827      64.195  50.649 166.676  0.00  0.00           C
ATOM   1828  B   BEA A1828      63.560  51.179 167.141  0.00  0.00           C
ATOM   1829  B   BEA A1829      62.984  51.682 167.621  0.00  0.00           C
ATOM   1830  B   BEA A1830      62.431  52.191 168.155  0.00  0.00           C
ATOM   1831  B   BEA A1831      61.441  53.210 169.411  0.00  0.00           C
ATOM   1832  B   BEA A1832      61.055  53.681 170.103  0.00  0.00           C
ATOM   1833  B   BEA A1833      60.725  54.148 170.880  0.00  0.00           C
ATOM   1834  B   BEA A1834      60.470  54.582 171.696  0.00  0.00           C
ATOM   1835  B   BEA A1835      60.292  54.960 172.501  0.00  0.00           C
ATOM   1836  B   BEA A1836      60.169  55.312 173.345  0.00  0.00           C
ATOM   1837  B   BEA A1837      60.097  55.637 174.231  0.00  0.00           C
ATOM   1838  B   BEA A1838      60.073  55.934 175.159  0.00  0.00           C
ATOM   1839  B   BEA A1839      60.091  56.185 176.064  0.00  0.00           C
ATOM   1840  B   BEA A1840      60.141  56.393 176.940  0.00  0.00           C
ATOM   1841  B   BEA A1841      60.226  56.588 177.912  0.00  0.00           C
ATOM   1842  B   BEA A1842      60.325  56.732 178.780  0.00  0.00           C
ATOM   1843  B   BEA A1843      60.452  56.857 179.739  0.00  0.00           C
ATOM   1844  B   BEA A1844      60.588  56.946 180.650  0.00  0.00           C
ATOM   1845  B   BEA A1845      60.736  57.007 181.579  0.00  0.00           C
ATOM   1846  B   BEA A1846      60.894  57.038 182.520  0.00  0.00           C
ATOM   1847  B   BEA A1847      61.045  57.039 183.401  0.00  0.00           C
ATOM   1848  B   BEA A1848      61.210  57.010 184.358  0.00  0.00           C
ATOM   1849  B   BEA A1849      61.361  56.954 185.248  0.00  0.00           C
ATOM   1850  B   BEA A1850      61.518  56.862 186.208  0.00  0.00           C
ATOM   1851  B   BEA A1851      61.654  56.748 187.094  0.00  0.00           C
ATOM   1852  B   BEA A1852      61.787  56.592 188.044  0.00  0.00           C
ATOM   1853  B   BEA A1853      61.895  56.418 188.915  0.00  0.00           C
ATOM   1854  B   BEA A1854      61.990  56.199 189.844  0.00  0.00           C
ATOM   1855  B   BEA A1855      62.061  55.945 190.759  0.00  0.00           C
ATOM   1856  B   BEA A1856      62.104  55.659 191.658  0.00  0.00           C
ATOM   1857  B   BEA A1857      62.116  55.338 192.539  0.00  0.00           C
ATOM   1858  B   BEA A1858      62.092  54.984 193.403  0.00  0.00           C
ATOM   1859  B   BEA A1859      62.033  54.596 194.247  0.00  0.00           C
ATOM   1860  B   BEA A1860      61.940  54.176 195.072  0.00  0.00           C
ATOM   1861  B   BEA A1861      61.637  53.213 196.718  0.00  0.00           C
ATOM   1862  B   BEA A1862      61.442  52.708 197.477  0.00  0.00           C
ATOM   1863  B   BEA A1863      61.214  52.179 198.212  0.00  0.00           C
ATOM   1864  B   BEA A1864      60.956  51.628 198.921  0.00  0.00           C
ATOM   1865  B   BEA A1865      60.668  51.057 199.603  0.00  0.00           C
ATOM   1866  B   BEA A1866      60.351  50.470 200.256  0.00  0.00           C
ATOM   1867  B   BEA A1867      60.006  49.867 200.878  0.00  0.00           C
ATOM   1868  B   BEA A1868      59.635  49.251 201.468  0.00  0.00           C
ATOM   1869  B   BEA A1869      59.238  48.625 202.024  0.00  0.00           C
ATOM   1870  B   BEA A1870      57.870  46.663 203.508  0.00  0.00           C
ATOM   1871  B   BEA A1871      57.344  45.972 203.941  0.00  0.00           C
ATOM   1872  B   BEA A1872      56.836  45.331 204.303  0.00  0.00           C
ATOM   1873  B   BEA A1873      56.269  44.646 204.647  0.00  0.00           C
ATOM   1874  B   BEA A1874      55.682  43.968 204.943  0.00  0.00           C
ATOM   1875  B   BEA A1875      55.077  43.298 205.189  0.00  0.00           C
ATOM   1876  B   BEA A1876      54.455  42.639 205.386  0.00  0.00           C
ATOM   1877  B   BEA A1877      53.770  41.946 205.541  0.00  0.00           C
ATOM   1878  B   BEA A1878      53.115  41.315 205.632  0.00  0.00           C
ATOM   1879  B   BEA A1879      51.707  40.057 205.653  0.00  0.00           C
ATOM   1880  B   BEA A1880      51.002  39.475 205.581  0.00  0.00           C
ATOM   1881  B   BEA A1881      50.280  38.908 205.460  0.00  0.00           C
ATOM   1882  B   BEA A1882      49.539  38.357 205.291  0.00  0.00           C
ATOM   1883  B   BEA A1883      48.003  37.301 204.820  0.00  0.00           C
ATOM   1884  B   BEA A1884      47.265  36.832 204.546  0.00  0.00           C
ATOM   1885  B   BEA A1885      46.511  36.378 204.238  0.00  0.00           C
ATOM   1886  B   BEA A1886      45.744  35.940 203.901  0.00  0.00           C
ATOM   1887  B   BEA A1887      44.964  35.520 203.538  0.00  0.00           C
ATOM   1888  B   BEA A1888      44.232  35.147 203.180  0.00  0.00           C
ATOM   1889  B   BEA A1889      43.434  34.763 202.774  0.00  0.00           C
ATOM   1890  B   BEA A1890      42.687  34.425 202.384  0.00  0.00           C
ATOM   1891  B   BEA A1891      41.877  34.082 201.950  0.00  0.00           C
ATOM   1892  B   BEA A1892      41.123  33.783 201.540  0.00  0.00           C
ATOM   1893  B   BEA A1893      40.310  33.484 201.094  0.00  0.00           C
ATOM   1894  B   BEA A1894      39.558  33.228 200.679  0.00  0.00           C
ATOM   1895  B   BEA A1895      38.750  32.975 200.236  0.00  0.00           C
ATOM   1896  B   BEA A1896      37.949  32.747 199.800  0.00  0.00           C
ATOM   1897  B   BEA A1897      37.157  32.544 199.375  0.00  0.00           C
ATOM   1898  B   BEA A1898      36.317  32.353 198.934  0.00  0.00           C
ATOM   1899  B   BEA A1899      35.491  32.191 198.514  0.00  0.00           C
ATOM   1900  B   BEA A1900      34.683  32.056 198.119  0.00  0.00           C
ATOM   1901  B   BEA A1901      32.106  31.794 197.002  0.00  0.00           C
ATOM   1902  B   BEA A1902      31.228  31.767 196.686  0.00  0.00           C
ATOM   1903  B   BEA A1903      30.329  31.774 196.406  0.00  0.00           C
ATOM   1904  B   BEA A1904      29.413  31.821 196.172  0.00  0.00           C
ATOM   1905  B   BEA A1905      28.482  31.911 195.996  0.00  0.00           C
ATOM   1906  B   BEA A1906      27.538  32.049 195.893  0.00  0.00           C
ATOM   1907  B   BEA A1907      26.631  32.229 195.872  0.00  0.00           C
ATOM   1908  B   BEA A1908      25.705  32.465 195.937  0.00  0.00           C
ATOM   1909  B   BEA A1909      24.852  32.729 196.077  0.00  0.00           C
ATOM   1910  B   BEA A1910      23.968  33.051 196.306  0.00  0.00           C
ATOM   1911  B   BEA A1911      23.146  33.399 196.600  0.00  0.00           C
ATOM   1912  B   BEA A1912      22.379  33.766 196.951  0.00  0.00           C
ATOM   1913  B   BEA A1913      21.621  34.174 197.374  0.00  0.00           C
ATOM   1914  B   BEA A1914      20.955  34.569 197.813  0.00  0.00           C
ATOM   1915  B   BEA A1915      20.254  35.027 198.349  0.00  0.00           C
ATOM   1916  B   BEA A1916      19.642  35.464 198.884  0.00  0.00           C
ATOM   1917  B   BEA A1917      19.076  35.902 199.440  0.00  0.00           C
ATOM   1918  B   BEA A1918      18.517  36.369 200.051  0.00  0.00           C
ATOM   1919  B   BEA A1919      18.005  36.830 200.674  0.00  0.00           C
ATOM   1920  B   BEA A1920      17.045  37.791 202.021  0.00  0.00           C
ATOM   1921  B   BEA A1921      16.631  38.252 202.689  0.00  0.00           C
ATOM   1922  B   BEA A1922      16.229  38.730 203.397  0.00  0.00           C
ATOM   1923  B   BEA A1923      15.841  39.225 204.144  0.00  0.00           C
ATOM   1924  B   BEA A1924      15.186  40.149 205.575  0.00  0.00           C
ATOM   1925  B   BEA A1925      14.590  41.120 207.130  0.00  0.00           C
ATOM   1926  B   BEA A1926      14.100  42.050 208.671  0.00  0.00           C
ATOM   1927  B   BEA A1927      13.888  42.507 209.444  0.00  0.00           C
ATOM   1928  B   BEA A1928      13.692  42.969 210.239  0.00  0.00           C
ATOM   1929  B   BEA A1929      13.512  43.435 211.054  0.00  0.00           C
ATOM   1930  B   BEA A1930      13.364  43.866 211.819  0.00  0.00           C
ATOM   1931  B   BEA A1931      13.219  44.338 212.669  0.00  0.00           C
ATOM   1932  B   BEA A1932      13.104  44.773 213.466  0.00  0.00           C
ATOM   1933  B   BEA A1933      13.005  45.208 214.276  0.00  0.00           C
ATOM   1934  B   BEA A1934      12.924  45.643 215.099  0.00  0.00           C
ATOM   1935  B   BEA A1935      12.861  46.077 215.933  0.00  0.00           C
ATOM   1936  B   BEA A1936      12.816  46.509 216.777  0.00  0.00           C
ATOM   1937  B   BEA A1937      12.790  46.938 217.631  0.00  0.00           C
ATOM   1938  B   BEA A1938      12.784  47.364 218.493  0.00  0.00           C
ATOM   1939  B   BEA A1939      12.795  47.749 219.287  0.00  0.00           C
ATOM   1940  B   BEA A1940      12.880  48.574 221.040  0.00  0.00           C
ATOM   1941  B   BEA A1941      12.946  48.942 221.847  0.00  0.00           C
ATOM   1942  B   BEA A1942      13.141  49.692 223.544  0.00  0.00           C
ATOM   1943  B   BEA A1943      13.275  50.071 224.431  0.00  0.00           C
ATOM   1944  B   BEA A1944      13.429  50.439 225.318  0.00  0.00           C
ATOM   1945  B   BEA A1945      13.590  50.767 226.128  0.00  0.00           C
ATOM   1946  B   BEA A1946      13.787  51.115 227.011  0.00  0.00           C
ATOM   1947  B   BEA A1947      14.006  51.450 227.891  0.00  0.00           C
ATOM   1948  B   BEA A1948      14.226  51.747 228.692  0.00  0.00           C
ATOM   1949  B   BEA A1949      14.487  52.058 229.563  0.00  0.00           C
ATOM   1950  B   BEA A1950      14.771  52.356 230.429  0.00  0.00           C
ATOM   1951  B   BEA A1951      15.078  52.639 231.288  0.00  0.00           C
ATOM   1952  B   BEA A1952      15.378  52.886 232.067  0.00  0.00           C
ATOM   1953  B   BEA A1953      15.728  53.141 232.911  0.00  0.00           C
ATOM   1954  B   BEA A1954      16.101  53.380 233.748  0.00  0.00           C
ATOM   1955  B   BEA A1955      16.917  53.811 235.393  0.00  0.00           C
ATOM   1956  B   BEA A1956      17.360  54.002 236.203  0.00  0.00           C
ATOM   1957  B   BEA A1957      17.826  54.179 237.005  0.00  0.00           C
ATOM   1958  B   BEA A1958      18.822  54.488 238.585  0.00  0.00           C
ATOM   1959  B   BEA A1959      19.351  54.623 239.365  0.00  0.00           C
ATOM   1960  B   BEA A1960      19.852  54.735 240.071  0.00  0.00           C
ATOM   1961  B   BEA A1961      20.420  54.845 240.838  0.00  0.00           C
ATOM   1962  B   BEA A1962      21.007  54.944 241.598  0.00  0.00           C
ATOM   1963  B   BEA A1963      21.559  55.024 242.288  0.00  0.00           C
ATOM   1964  B   BEA A1964      22.180  55.101 243.035  0.00  0.00           C
ATOM   1965  B   BEA A1965      23.415  55.221 244.448  0.00  0.00           C
ATOM   1966  B   BEA A1966      24.025  55.266 245.114  0.00  0.00           C
ATOM   1967  B   BEA A1967      24.705  55.306 245.835  0.00  0.00           C
ATOM   1968  B   BEA A1968      25.340  55.336 246.489  0.00  0.00           C
ATOM   1969  B   BEA A1969      25.984  55.359 247.136  0.00  0.00           C
ATOM   1970  B   BEA A1970      26.699  55.378 247.836  0.00  0.00           C
ATOM   1971  B   BEA A1971      27.362  55.389 248.469  0.00  0.00           C
ATOM   1972  B   BEA A1972      28.033  55.394 249.096  0.00  0.00           C
ATOM   1973  B   BEA A1973      28.710  55.396 249.716  0.00  0.00           C
ATOM   1974  B   BEA A1974      29.455  55.392 250.384  0.00  0.00           C
ATOM   1975  B   BEA A1975      30.143  55.385 250.988  0.00  0.00           C
ATOM   1976  B   BEA A1976      30.833  55.374 251.584  0.00  0.00           C
ATOM   1977  B   BEA A1977      31.590  55.360 252.225  0.00  0.00           C
ATOM   1978  B   BEA A1978      32.284  55.345 252.804  0.00  0.00           C
ATOM   1979  B   BEA A1979      33.735  55.307 253.987  0.00  0.00           C
ATOM   1980  B   BEA A1980      34.489  55.286 254.589  0.00  0.00           C
ATOM   1981  B   BEA A1981      35.240  55.265 255.181  0.00  0.00           C
ATOM   1982  B   BEA A1982      35.986  55.244 255.761  0.00  0.00           C
ATOM   1983  B   BEA A1983      36.724  55.225 256.330  0.00  0.00           C
ATOM   1984  B   BEA A1984      37.455  55.206 256.888  0.00  0.00           C
ATOM   1985  B   BEA A1985      38.951  55.175 258.013  0.00  0.00           C
ATOM   1986  B   BEA A1986      39.711  55.164 258.580  0.00  0.00           C
ATOM   1987  B   BEA A1987      40.457  55.156 259.132  0.00  0.00           C
ATOM   1988  B   BEA A1988      41.187  55.154 259.670  0.00  0.00           C
ATOM   1989  B   BEA A1989      41.959  55.156 260.238  0.00  0.00           C
ATOM   1990  B   BEA A1990      42.710  55.165 260.788  0.00  0.00           C
ATOM   1991  B   BEA A1991      43.498  55.183 261.365  0.00  0.00           C
ATOM   1992  B   BEA A1992      44.258  55.209 261.923  0.00  0.00           C
ATOM   1993  B   BEA A1993      44.990  55.243 262.461  0.00  0.00           C
ATOM   1994  B   BEA A1994      45.747  55.290 263.020  0.00  0.00           C
ATOM   1995  B   BEA A1995      46.523  55.353 263.598  0.00  0.00           C
ATOM   1996  B   BEA A1996      47.260  55.428 264.151  0.00  0.00           C
ATOM   1997  B   BEA A1997      48.005  55.521 264.719  0.00  0.00           C
ATOM   1998  B   BEA A1998      48.753  55.637 265.297  0.00  0.00           C
ATOM   1999  B   BEA A1999      49.448  55.768 265.845  0.00  0.00           C
ATOM   2000  B   BEA A2000      50.179  55.934 266.436  0.00  0.00           C
ATOM   2001  B   BEA A2001      50.888  56.132 267.029  0.00  0.00           C
ATOM   2002  B   BEA A2002      51.566  56.363 267.619  0.00  0.00           C
ATOM   2003  B   BEA A2003      52.243  56.647 268.237  0.00  0.00           C
ATOM   2004  B   BEA A2004      52.867  56.974 268.846  0.00  0.00           C
ATOM   2005  B   BEA A2005      53.461  57.369 269.475  0.00  0.00           C
ATOM   2006  B   BEA A2006      53.984  57.820 270.091  0.00  0.00           C
ATOM   2007  B   BEA A2007      54.449  58.360 270.727  0.00  0.00           C
ATOM   2008  B   BEA A2008      54.808  58.954 271.327  0.00  0.00           C
ATOM   2009  B   BEA A2009      55.074  59.645 271.932  0.00  0.00           C
ATOM   2010  B   BEA A2010      55.218  60.352 272.471  0.00  0.00           C
ATOM   2011  B   BEA A2011      55.256  61.158 273.009  0.00  0.00           C
ATOM   2012  B   BEA A2012      55.190  61.953 273.478  0.00  0.00           C
ATOM   2013  B   BEA A2013      55.035  62.774 273.909  0.00  0.00           C
ATOM   2014  B   BEA A2014      54.799  63.613 274.306  0.00  0.00           C
ATOM   2015  B   BEA A2015      54.515  64.407 274.646  0.00  0.00           C
ATOM   2016  B   BEA A2016      54.169  65.241 274.972  0.00  0.00           C
ATOM   2017  B   BEA A2017      53.824  66.024 275.245  0.00  0.00           C
ATOM   2018  B   BEA A2018      53.109  67.715 275.713  0.00  0.00           C
ATOM   2019  B   BEA A2019      52.808  68.572 275.874  0.00  0.00           C
ATOM   2020  B   BEA A2020      52.566  69.501 275.977  0.00  0.00           C
ATOM   2021  B   BEA A2021      52.444  70.420 275.992  0.00  0.00           C
ATOM   2022  B   BEA A2022      52.451  71.344 275.913  0.00  0.00           C
ATOM   2023  B   BEA A2023      52.590  72.298 275.732  0.00  0.00           C
ATOM   2024  B   BEA A2024      52.821  73.140 275.488  0.00  0.00           C
ATOM   2025  B   BEA A2025      53.149  73.992 275.162  0.00  0.00           C
ATOM   2026  B   BEA A2026      53.519  74.755 274.805  0.00  0.00           C
ATOM   2027  B   BEA A2027      53.932  75.481 274.408  0.00  0.00           C
ATOM   2028  B   BEA A2028      54.371  76.171 273.984  0.00  0.00           C
ATOM   2029  B   BEA A2029      54.858  76.870 273.507  0.00  0.00           C
ATOM   2030  B   BEA A2030      55.345  77.528 273.020  0.00  0.00           C
ATOM   2031  B   BEA A2031      55.820  78.143 272.534  0.00  0.00           C
ATOM   2032  B   BEA A2032      56.309  78.761 272.018  0.00  0.00           C
ATOM   2033  B   BEA A2033      56.804  79.379 271.478  0.00  0.00           C
ATOM   2034  B   BEA A2034      57.259  79.950 270.961  0.00  0.00           C
ATOM   2035  B   BEA A2035      57.738  80.563 270.388  0.00  0.00           C
ATOM   2036  B   BEA A2036      58.627  81.774 269.226  0.00  0.00           C
ATOM   2037  B   BEA A2037      59.019  82.368 268.648  0.00  0.00           C
ATOM   2038  B   BEA A2038      59.394  82.997 268.035  0.00  0.00           C
ATOM   2039  B   BEA A2039      59.713  83.616 267.437  0.00  0.00           C
ATOM   2040  B   BEA A2040      59.989  84.267 266.817  0.00  0.00           C
ATOM   2041  B   BEA A2041      60.210  84.954 266.175  0.00  0.00           C
ATOM   2042  B   BEA A2042      60.360  85.631 265.555  0.00  0.00           C
ATOM   2043  B   BEA A2043      60.445  86.300 264.953  0.00  0.00           C
ATOM   2044  B   BEA A2044      60.468  87.012 264.324  0.00  0.00           C
ATOM   2045  B   BEA A2045      60.425  87.723 263.708  0.00  0.00           C
ATOM   2046  B   BEA A2046      60.318  88.436 263.102  0.00  0.00           C
ATOM   2047  B   BEA A2047      60.147  89.152 262.503  0.00  0.00           C
ATOM   2048  B   BEA A2048      59.913  89.875 261.909  0.00  0.00           C
ATOM   2049  B   BEA A2049      59.636  90.559 261.357  0.00  0.00           C
ATOM   2050  B   BEA A2050      59.303  91.253 260.806  0.00  0.00           C
ATOM   2051  B   BEA A2051      58.939  91.908 260.292  0.00  0.00           C
ATOM   2052  B   BEA A2052      58.524  92.575 259.777  0.00  0.00           C
ATOM   2053  B   BEA A2053      58.055  93.252 259.262  0.00  0.00           C
ATOM   2054  B   BEA A2054      57.570  93.892 258.781  0.00  0.00           C
ATOM   2055  B   BEA A2055      57.077  94.495 258.333  0.00  0.00           C
ATOM   2056  B   BEA A2056      56.540  95.108 257.884  0.00  0.00           C
ATOM   2057  B   BEA A2057      55.959  95.730 257.434  0.00  0.00           C
ATOM   2058  B   BEA A2058      55.383  96.313 257.016  0.00  0.00           C
ATOM   2059  B   BEA A2059      54.768  96.904 256.597  0.00  0.00           C
ATOM   2060  B   BEA A2060      53.478  98.059 255.789  0.00  0.00           C
ATOM   2061  B   BEA A2061      52.163  99.145 255.044  0.00  0.00           C
ATOM   2062  B   BEA A2062      51.489  99.672 254.687  0.00  0.00           C
ATOM   2063  B   BEA A2063      50.788 100.204 254.329  0.00  0.00           C
ATOM   2064  B   BEA A2064      50.060 100.738 253.972  0.00  0.00           C
ATOM   2065  B   BEA A2065      49.370 101.230 253.646  0.00  0.00           C
ATOM   2066  B   BEA A2066      48.658 101.725 253.319  0.00  0.00           C
ATOM   2067  B   BEA A2067      47.924 102.221 252.994  0.00  0.00           C
ATOM   2068  B   BEA A2068      47.169 102.720 252.669  0.00  0.00           C
ATOM   2069  B   BEA A2069      46.464 103.174 252.374  0.00  0.00           C
ATOM   2070  B   BEA A2070      45.671 103.674 252.052  0.00  0.00           C
ATOM   2071  B   BEA A2071      44.932 104.130 251.759  0.00  0.00           C
ATOM   2072  B   BEA A2072      44.178 104.586 251.467  0.00  0.00           C
ATOM   2073  B   BEA A2073      43.411 105.041 251.177  0.00  0.00           C
ATOM   2074  B   BEA A2074      42.630 105.496 250.888  0.00  0.00           C
ATOM   2075  B   BEA A2075      41.836 105.949 250.601  0.00  0.00           C
ATOM   2076  B   BEA A2076      41.032 106.401 250.316  0.00  0.00           C
ATOM   2077  B   BEA A2077      40.294 106.808 250.059  0.00  0.00           C
ATOM   2078  B   BEA A2078      39.471 107.255 249.777  0.00  0.00           C
ATOM   2079  B   BEA A2079      38.717 107.659 249.524  0.00  0.00           C
ATOM   2080  B   BEA A2080      37.879 108.100 249.246  0.00  0.00           C
ATOM   2081  B   BEA A2081      37.113 108.498 248.997  0.00  0.00           C
ATOM   2082  B   BEA A2082      35.490 109.323 248.479  0.00  0.00           C
ATOM   2083  B   BEA A2083      34.714 109.710 248.236  0.00  0.00           C
ATOM   2084  B   BEA A2084      33.856 110.131 247.971  0.00  0.00           C
ATOM   2085  B   BEA A2085      33.078 110.509 247.733  0.00  0.00           C
ATOM   2086  B   BEA A2086      32.220 110.920 247.473  0.00  0.00           C
ATOM   2087  B   BEA A2087      31.443 111.288 247.241  0.00  0.00           C
ATOM   2088  B   BEA A2088      30.589 111.687 246.987  0.00  0.00           C
ATOM   2089  B   BEA A2089      29.739 112.081 246.736  0.00  0.00           C
ATOM   2090  B   BEA A2090      28.973 112.431 246.512  0.00  0.00           C
ATOM   2091  B   BEA A2091      28.134 112.810 246.268  0.00  0.00           C
ATOM   2092  B   BEA A2092      27.301 113.183 246.027  0.00  0.00           C
ATOM   2093  B   BEA A2093      25.661 113.905 245.556  0.00  0.00           C
ATOM   2094  B   BEA A2094      24.779 114.287 245.304  0.00  0.00           C
ATOM   2095  B   BEA A2095      23.987 114.626 245.077  0.00  0.00           C
ATOM   2096  B   BEA A2096      23.131 114.990 244.833  0.00  0.00           C
ATOM   2097  B   BEA A2097      22.291 115.343 244.593  0.00  0.00           C
ATOM   2098  B   BEA A2098      21.467 115.686 244.358  0.00  0.00           C
ATOM   2099  B   BEA A2099      20.587 116.048 244.105  0.00  0.00           C
ATOM   2100  B   BEA A2100      18.893 116.736 243.617  0.00  0.00           C
ATOM   2101  B   BEA A2101      18.082 117.061 243.380  0.00  0.00           C
ATOM   2102  B   BEA A2102      17.227 117.400 243.129  0.00  0.00           C
ATOM   2103  B   BEA A2103      16.401 117.724 242.884  0.00  0.00           C
ATOM   2104  B   BEA A2104      15.540 118.059 242.625  0.00  0.00           C
ATOM   2105  B   BEA A2105      14.715 118.377 242.374  0.00  0.00           C
ATOM   2106  B   BEA A2106      13.864 118.702 242.111  0.00  0.00           C
ATOM   2107  B   BEA A2107      13.056 119.007 241.856  0.00  0.00           C
ATOM   2108  B   BEA A2108      12.173 119.338 241.570  0.00  0.00           C
ATOM   2109  B   BEA A2109      11.346 119.645 241.296  0.00  0.00           C
ATOM   2110  B   BEA A2110       9.652 120.263 240.705  0.00  0.00           C
ATOM   2111  B   BEA A2111       8.811 120.566 240.393  0.00  0.00           C
ATOM   2112  B   BEA A2112       8.009 120.851 240.080  0.00  0.00           C
ATOM   2113  B   BEA A2113       7.168 121.146 239.732  0.00  0.00           C
ATOM   2114  B   BEA A2114       6.365 121.425 239.373  0.00  0.00           C
ATOM   2115  B   BEA A2115       5.553 121.703 238.972  0.00  0.00           C
ATOM   2116  B   BEA A2116       4.757 121.971 238.525  0.00  0.00           C
ATOM   2117  B   BEA A2117       4.030 122.211 238.034  0.00  0.00           C
ATOM   2118  B   BEA A2118       3.347 122.430 237.410  0.00  0.00           C
ATOM   2119  B   BEA A2119       2.894 122.564 236.597  0.00  0.00           C
ATOM   2120  B   BEA A2120       3.021 122.504 235.693  0.00  0.00           C
ATOM   2121  B   BEA A2121       3.595 122.306 234.993  0.00  0.00           C
ATOM   2122  B   BEA A2122       4.305 122.074 234.453  0.00  0.00           C
ATOM   2123  B   BEA A2123       5.110 121.821 233.976  0.00  0.00           C
ATOM   2124  B   BEA A2124       5.902 121.581 233.578  0.00  0.00           C
ATOM   2125  B   BEA A2125       6.748 121.331 233.199  0.00  0.00           C
ATOM   2126  B   BEA A2126       7.555 121.099 232.869  0.00  0.00           C
ATOM   2127  B   BEA A2127       8.430 120.855 232.538  0.00  0.00           C
ATOM   2128  B   BEA A2128       9.300 120.620 232.228  0.00  0.00           C
ATOM   2129  B   BEA A2129      10.144 120.398 231.944  0.00  0.00           C
ATOM   2130  B   BEA A2130      11.001 120.179 231.667  0.00  0.00           C
ATOM   2131  B   BEA A2131      11.860 119.966 231.401  0.00  0.00           C
ATOM   2132  B   BEA A2132      12.777 119.746 231.127  0.00  0.00           C
ATOM   2133  B   BEA A2133      13.613 119.552 230.886  0.00  0.00           C
ATOM   2134  B   BEA A2134      15.410 119.155 230.387  0.00  0.00           C
ATOM   2135  B   BEA A2135      16.295 118.971 230.150  0.00  0.00           C
ATOM   2136  B   BEA A2136      17.211 118.788 229.911  0.00  0.00           C
ATOM   2137  B   BEA A2137      18.081 118.622 229.688  0.00  0.00           C
ATOM   2138  B   BEA A2138      18.975 118.458 229.462  0.00  0.00           C
ATOM   2139  B   BEA A2139      19.891 118.300 229.235  0.00  0.00           C
ATOM   2140  B   BEA A2140      20.826 118.146 229.006  0.00  0.00           C
ATOM   2141  B   BEA A2141      21.701 118.011 228.796  0.00  0.00           C
ATOM   2142  B   BEA A2142      22.589 117.883 228.584  0.00  0.00           C
ATOM   2143  B   BEA A2143      24.395 117.649 228.161  0.00  0.00           C
ATOM   2144  B   BEA A2144      25.310 117.546 227.949  0.00  0.00           C
ATOM   2145  B   BEA A2145      26.230 117.453 227.738  0.00  0.00           C
ATOM   2146  B   BEA A2146      27.152 117.371 227.528  0.00  0.00           C
ATOM   2147  B   BEA A2147      28.076 117.301 227.319  0.00  0.00           C
ATOM   2148  B   BEA A2148      28.998 117.243 227.111  0.00  0.00           C
ATOM   2149  B   BEA A2149      29.917 117.198 226.905  0.00  0.00           C
ATOM   2150  B   BEA A2150      31.736 117.151 226.498  0.00  0.00           C
ATOM   2151  B   BEA A2151      32.633 117.150 226.298  0.00  0.00           C
ATOM   2152  B   BEA A2152      33.519 117.163 226.100  0.00  0.00           C
ATOM   2153  B   BEA A2153      34.470 117.195 225.888  0.00  0.00           C
ATOM   2154  B   BEA A2154      35.405 117.245 225.678  0.00  0.00           C
ATOM   2155  B   BEA A2155      36.326 117.309 225.470  0.00  0.00           C
ATOM   2156  B   BEA A2156      37.230 117.387 225.264  0.00  0.00           C
ATOM   2157  B   BEA A2157      38.118 117.477 225.059  0.00  0.00           C
ATOM   2158  B   BEA A2158      39.062 117.586 224.837  0.00  0.00           C
ATOM   2159  B   BEA A2159      39.915 117.695 224.632  0.00  0.00           C
ATOM   2160  B   BEA A2160      40.821 117.821 224.409  0.00  0.00           C
ATOM   2161  B   BEA A2161      41.707 117.954 224.185  0.00  0.00           C
ATOM   2162  B   BEA A2162      42.641 118.102 223.941  0.00  0.00           C
ATOM   2163  B   BEA A2163      43.550 118.252 223.695  0.00  0.00           C
ATOM   2164  B   BEA A2164      44.435 118.404 223.445  0.00  0.00           C
ATOM   2165  B   BEA A2165      45.294 118.555 223.193  0.00  0.00           C
ATOM   2166  B   BEA A2166      46.191 118.715 222.917  0.00  0.00           C
ATOM   2167  B   BEA A2167      47.058 118.869 222.636  0.00  0.00           C
ATOM   2168  B   BEA A2168      47.958 119.027 222.329  0.00  0.00           C
ATOM   2169  B   BEA A2169      48.823 119.175 222.016  0.00  0.00           C
ATOM   2170  B   BEA A2170      49.713 119.321 221.672  0.00  0.00           C
ATOM   2171  B   BEA A2171      50.564 119.450 221.321  0.00  0.00           C
ATOM   2172  B   BEA A2172      51.377 119.563 220.963  0.00  0.00           C
ATOM   2173  B   BEA A2173      52.262 119.668 220.543  0.00  0.00           C
ATOM   2174  B   BEA A2174      53.101 119.748 220.110  0.00  0.00           C
ATOM   2175  B   BEA A2175      53.897 119.800 219.666  0.00  0.00           C
ATOM   2176  B   BEA A2176      54.698 119.823 219.178  0.00  0.00           C
ATOM   2177  B   BEA A2177      56.216 119.761 218.115  0.00  0.00           C
ATOM   2178  B   BEA A2178      56.976 119.658 217.497  0.00  0.00           C
ATOM   2179  B   BEA A2179      58.293 119.315 216.236  0.00  0.00           C
ATOM   2180  B   BEA A2180      58.900 119.059 215.546  0.00  0.00           C
ATOM   2181  B   BEA A2181      59.443 118.757 214.852  0.00  0.00           C
ATOM   2182  B   BEA A2182      59.929 118.411 214.151  0.00  0.00           C
ATOM   2183  B   BEA A2183      60.392 117.995 213.393  0.00  0.00           C
ATOM   2184  B   BEA A2184      61.445 116.624 211.223  0.00  0.00           C
ATOM   2185  B   BEA A2185      61.731 116.116 210.490  0.00  0.00           C
ATOM   2186  B   BEA A2186      62.002 115.569 209.724  0.00  0.00           C
ATOM   2187  B   BEA A2187      62.237 115.027 208.986  0.00  0.00           C
ATOM   2188  B   BEA A2188      62.442 114.500 208.281  0.00  0.00           C
ATOM   2189  B   BEA A2189      62.635 113.948 207.557  0.00  0.00           C
ATOM   2190  B   BEA A2190      62.816 113.377 206.816  0.00  0.00           C
ATOM   2191  B   BEA A2191      62.984 112.789 206.063  0.00  0.00           C
ATOM   2192  B   BEA A2192      63.128 112.236 205.359  0.00  0.00           C
ATOM   2193  B   BEA A2193      63.264 111.675 204.650  0.00  0.00           C
ATOM   2194  B   BEA A2194      63.400 111.062 203.877  0.00  0.00           C
ATOM   2195  B   BEA A2195      63.517 110.496 203.164  0.00  0.00           C
ATOM   2196  B   BEA A2196      63.625 109.933 202.454  0.00  0.00           C
ATOM   2197  B   BEA A2197      63.736 109.329 201.690  0.00  0.00           C
ATOM   2198  B   BEA A2198      63.831 108.784 200.995  0.00  0.00           C
ATOM   2199  B   BEA A2199      63.928 108.206 200.255  0.00  0.00           C
ATOM   2200  B   BEA A2200      64.027 107.604 199.473  0.00  0.00           C
ATOM   2201  B   BEA A2201      64.113 107.070 198.770  0.00  0.00           C
ATOM   2202  B   BEA A2202      64.210 106.480 197.979  0.00  0.00           C
ATOM   2203  B   BEA A2203      64.296 105.967 197.276  0.00  0.00           C
ATOM   2204  B   BEA A2204      64.394 105.416 196.500  0.00  0.00           C
ATOM   2205  B   BEA A2205      64.497 104.878 195.716  0.00  0.00           C
ATOM   2206  B   BEA A2206      64.607 104.367 194.935  0.00  0.00           C
ATOM   2207  B   BEA A2207      64.723 103.894 194.169  0.00  0.00           C
ATOM   2208  B   BEA A2208      65.026 103.002 192.515  0.00  0.00           C
ATOM   2209  B   BEA A2209      65.217 102.650 191.690  0.00  0.00           C
ATOM   2210  B   BEA A2210      65.476 102.370 190.788  0.00  0.00           C
ATOM   2211  B   BEA A2211      65.789 102.259 189.951  0.00  0.00           C
ATOM   2212  B   BEA A2212      66.220 102.387 189.119  0.00  0.00           C
ATOM   2213  B   BEA A2213      66.736 102.804 188.435  0.00  0.00           C
ATOM   2214  B   BEA A2214      67.263 103.415 187.946  0.00  0.00           C
ATOM   2215  B   BEA A2215      67.770 104.119 187.610  0.00  0.00           C
ATOM   2216  B   BEA A2216      68.252 104.863 187.377  0.00  0.00           C
ATOM   2217  B   BEA A2217      69.191 106.468 187.093  0.00  0.00           C
ATOM   2218  B   BEA A2218      69.644 107.296 187.014  0.00  0.00           C
ATOM   2219  B   BEA A2219      70.522 108.970 186.936  0.00  0.00           C
ATOM   2220  B   BEA A2220      70.933 109.778 186.925  0.00  0.00           C
ATOM   2221  B   BEA A2221      71.367 110.645 186.927  0.00  0.00           C
ATOM   2222  B   BEA A2222      71.791 111.506 186.940  0.00  0.00           C
ATOM   2223  B   BEA A2223      72.597 113.163 186.985  0.00  0.00           C
ATOM   2224  B   BEA A2224      73.006 114.013 187.014  0.00  0.00           C
ATOM   2225  B   BEA A2225      73.426 114.892 187.048  0.00  0.00           C
ATOM   2226  B   BEA A2226      73.824 115.727 187.081  0.00  0.00           C
ATOM   2227  B   BEA A2227      74.231 116.583 187.115  0.00  0.00           C
ATOM   2228  B   BEA A2228      74.611 117.385 187.145  0.00  0.00           C
ATOM   2229  B   BEA A2229      75.032 118.274 187.177  0.00  0.00           C
ATOM   2230  B   BEA A2230      75.819 119.936 187.226  0.00  0.00           C
ATOM   2231  B   BEA A2231      76.218 120.776 187.243  0.00  0.00           C
ATOM   2232  B   BEA A2232      76.619 121.618 187.255  0.00  0.00           C
ATOM   2233  B   BEA A2233      77.022 122.459 187.259  0.00  0.00           C
ATOM   2234  B   BEA A2234      77.460 123.371 187.255  0.00  0.00           C
ATOM   2235  B   BEA A2235      77.862 124.203 187.242  0.00  0.00           C
ATOM   2236  B   BEA A2236      78.262 125.026 187.218  0.00  0.00           C
ATOM   2237  B   BEA A2237      78.660 125.838 187.183  0.00  0.00           C
ATOM   2238  B   BEA A2238      79.089 126.707 187.132  0.00  0.00           C
ATOM   2239  B   BEA A2239      79.514 127.557 187.066  0.00  0.00           C
ATOM   2240  B   BEA A2240      79.933 128.387 186.985  0.00  0.00           C
ATOM   2241  B   BEA A2241      80.345 129.193 186.888  0.00  0.00           C
ATOM   2242  B   BEA A2242      80.784 130.039 186.765  0.00  0.00           C
ATOM   2243  B   BEA A2243      81.213 130.854 186.622  0.00  0.00           C
ATOM   2244  B   BEA A2244      81.667 131.698 186.445  0.00  0.00           C
ATOM   2245  B   BEA A2245      82.108 132.503 186.244  0.00  0.00           C
ATOM   2246  B   BEA A2246      82.537 133.266 186.021  0.00  0.00           C
ATOM   2247  B   BEA A2247      82.985 134.044 185.755  0.00  0.00           C
ATOM   2248  B   BEA A2248      83.453 134.836 185.446  0.00  0.00           C
ATOM   2249  B   BEA A2249      83.906 135.590 185.116  0.00  0.00           C
ATOM   2250  B   BEA A2250      84.347 136.310 184.770  0.00  0.00           C
ATOM   2251  B   BEA A2251      84.807 137.052 184.386  0.00  0.00           C
ATOM   2252  B   BEA A2252      85.254 137.768 183.993  0.00  0.00           C
ATOM   2253  B   BEA A2253      85.688 138.461 183.595  0.00  0.00           C
ATOM   2254  B   BEA A2254      86.140 139.184 183.168  0.00  0.00           C
ATOM   2255  B   BEA A2255      86.577 139.892 182.746  0.00  0.00           C
ATOM   2256  B   BEA A2256      87.030 140.636 182.304  0.00  0.00           C
ATOM   2257  B   BEA A2257      87.440 141.327 181.904  0.00  0.00           C
ATOM   2258  B   BEA A2258      87.864 142.063 181.495  0.00  0.00           C
ATOM   2259  B   BEA A2259      88.301 142.851 181.086  0.00  0.00           C
ATOM   2260  B   BEA A2260      89.080 144.359 180.404  0.00  0.00           C
ATOM   2261  B   BEA A2261      89.476 145.182 180.085  0.00  0.00           C
ATOM   2262  B   BEA A2262      89.836 145.967 179.813  0.00  0.00           C
ATOM   2263  B   BEA A2263      90.210 146.817 179.551  0.00  0.00           C
ATOM   2264  B   BEA A2264      90.905 148.511 179.118  0.00  0.00           C
ATOM   2265  B   BEA A2265      91.229 149.353 178.942  0.00  0.00           C
ATOM   2266  B   BEA A2266      91.546 150.210 178.789  0.00  0.00           C
ATOM   2267  B   BEA A2267      91.875 151.140 178.649  0.00  0.00           C
ATOM   2268  B   BEA A2268      92.159 151.972 178.544  0.00  0.00           C
ATOM   2269  B   BEA A2269      92.456 152.876 178.453  0.00  0.00           C
ATOM   2270  B   BEA A2270      92.747 153.796 178.380  0.00  0.00           C
ATOM   2271  B   BEA A2271      93.015 154.673 178.330  0.00  0.00           C
ATOM   2272  B   BEA A2272      93.278 155.565 178.296  0.00  0.00           C
ATOM   2273  B   BEA A2273      93.537 156.471 178.279  0.00  0.00           C
ATOM   2274  B   BEA A2274      93.792 157.391 178.277  0.00  0.00           C
ATOM   2275  B   BEA A2275      94.027 158.265 178.289  0.00  0.00           C
ATOM   2276  B   BEA A2276      94.275 159.213 178.316  0.00  0.00           C
ATOM   2277  B   BEA A2277      94.504 160.112 178.355  0.00  0.00           C
ATOM   2278  B   BEA A2278      94.730 161.023 178.406  0.00  0.00           C
ATOM   2279  B   BEA A2279      94.954 161.946 178.468  0.00  0.00           C
ATOM   2280  B   BEA A2280      95.160 162.817 178.537  0.00  0.00           C
ATOM   2281  B   BEA A2281      95.380 163.762 178.622  0.00  0.00           C
ATOM   2282  B   BEA A2282      95.583 164.653 178.710  0.00  0.00           C
ATOM   2283  B   BEA A2283      95.784 165.554 178.807  0.00  0.00           C
ATOM   2284  B   BEA A2284      95.985 166.463 178.912  0.00  0.00           C
ATOM   2285  B   BEA A2285      96.184 167.381 179.025  0.00  0.00           C
ATOM   2286  B   BEA A2286      96.382 168.307 179.146  0.00  0.00           C
ATOM   2287  B   BEA A2287      96.580 169.241 179.273  0.00  0.00           C
ATOM   2288  B   BEA A2288      96.763 170.115 179.397  0.00  0.00           C
ATOM   2289  B   BEA A2289      97.143 171.947 179.669  0.00  0.00           C
ATOM   2290  B   BEA A2290      97.510 173.733 179.948  0.00  0.00           C
ATOM   2291  B   BEA A2291      97.708 174.699 180.103  0.00  0.00           C
ATOM   2292  B   BEA A2292      97.893 175.602 180.250  0.00  0.00           C
ATOM   2293  B   BEA A2293      98.265 177.417 180.549  0.00  0.00           C
ATOM   2294  B   BEA A2294      98.453 178.327 180.700  0.00  0.00           C
ATOM   2295  B   BEA A2295      98.642 179.239 180.851  0.00  0.00           C
ATOM   2296  B   BEA A2296      98.833 180.152 181.002  0.00  0.00           C
ATOM   2297  B   BEA A2297      99.011 180.998 181.141  0.00  0.00           C
ATOM   2298  B   BEA A2298      99.206 181.911 181.290  0.00  0.00           C
ATOM   2299  B   BEA A2299      99.402 182.823 181.437  0.00  0.00           C
ATOM   2300  B   BEA A2300      99.601 183.735 181.581  0.00  0.00           C
ATOM   2301  B   BEA A2301      99.803 184.645 181.723  0.00  0.00           C
ATOM   2302  B   BEA A2302     100.007 185.553 181.861  0.00  0.00           C
ATOM   2303  B   BEA A2303     100.213 186.459 181.995  0.00  0.00           C
ATOM   2304  B   BEA A2304     100.423 187.362 182.125  0.00  0.00           C
ATOM   2305  B   BEA A2305     100.636 188.261 182.249  0.00  0.00           C
ATOM   2306  B   BEA A2306     100.852 189.157 182.368  0.00  0.00           C
ATOM   2307  B   BEA A2307     101.089 190.115 182.490  0.00  0.00           C
ATOM   2308  B   BEA A2308     101.312 191.001 182.596  0.00  0.00           C
ATOM   2309  B   BEA A2309     101.540 191.883 182.695  0.00  0.00           C
ATOM   2310  B   BEA A2310     101.789 192.824 182.793  0.00  0.00           C
ATOM   2311  B   BEA A2311     102.025 193.694 182.876  0.00  0.00           C
ATOM   2312  B   BEA A2312     102.283 194.623 182.956  0.00  0.00           C
ATOM   2313  B   BEA A2313     102.528 195.480 183.022  0.00  0.00           C
ATOM   2314  B   BEA A2314     102.796 196.395 183.082  0.00  0.00           C
ATOM   2315  B   BEA A2315     103.071 197.302 183.131  0.00  0.00           C
ATOM   2316  B   BEA A2316     103.350 198.201 183.169  0.00  0.00           C
ATOM   2317  B   BEA A2317     103.636 199.091 183.195  0.00  0.00           C
ATOM   2318  B   BEA A2318     103.928 199.973 183.208  0.00  0.00           C
ATOM   2319  B   BEA A2319     104.226 200.847 183.209  0.00  0.00           C
ATOM   2320  B   BEA A2320     104.553 201.774 183.195  0.00  0.00           C
ATOM   2321  B   BEA A2321     104.864 202.629 183.168  0.00  0.00           C
ATOM   2322  B   BEA A2322     105.207 203.536 183.124  0.00  0.00           C
ATOM   2323  B   BEA A2323     105.533 204.373 183.067  0.00  0.00           C
ATOM   2324  B   BEA A2324     105.892 205.261 182.990  0.00  0.00           C
ATOM   2325  B   BEA A2325     106.259 206.139 182.895  0.00  0.00           C
ATOM   2326  B   BEA A2326     106.610 206.948 182.790  0.00  0.00           C
ATOM   2327  B   BEA A2327     106.997 207.807 182.659  0.00  0.00           C
ATOM   2328  B   BEA A2328     107.393 208.657 182.509  0.00  0.00           C
ATOM   2329  B   BEA A2329     107.801 209.497 182.339  0.00  0.00           C
ATOM   2330  B   BEA A2330     108.220 210.327 182.147  0.00  0.00           C
ATOM   2331  B   BEA A2331     108.651 211.149 181.934  0.00  0.00           C
ATOM   2332  B   BEA A2332     109.063 211.907 181.715  0.00  0.00           C
ATOM   2333  B   BEA A2333     109.519 212.713 181.457  0.00  0.00           C
ATOM   2334  B   BEA A2334     109.990 213.510 181.175  0.00  0.00           C
ATOM   2335  B   BEA A2335     110.442 214.247 180.888  0.00  0.00           C
ATOM   2336  B   BEA A2336     110.908 214.977 180.578  0.00  0.00           C
ATOM   2337  B   BEA A2337     111.389 215.702 180.243  0.00  0.00           C
ATOM   2338  B   BEA A2338     111.886 216.421 179.881  0.00  0.00           C
ATOM   2339  B   BEA A2339     112.895 217.792 179.103  0.00  0.00           C
ATOM   2340  B   BEA A2340     113.446 218.494 178.655  0.00  0.00           C
ATOM   2341  B   BEA A2341     113.937 219.096 178.243  0.00  0.00           C
ATOM   2342  B   BEA A2342     114.486 219.742 177.768  0.00  0.00           C
ATOM   2343  B   BEA A2343     115.561 220.929 176.798  0.00  0.00           C
ATOM   2344  B   BEA A2344     116.129 221.517 176.266  0.00  0.00           C
ATOM   2345  B   BEA A2345     116.673 222.059 175.744  0.00  0.00           C
ATOM   2346  B   BEA A2346     117.192 222.555 175.236  0.00  0.00           C
ATOM   2347  B   BEA A2347     117.777 223.090 174.652  0.00  0.00           C
ATOM   2348  B   BEA A2348     118.336 223.581 174.082  0.00  0.00           C
ATOM   2349  B   BEA A2349     119.464 224.511 172.903  0.00  0.00           C
ATOM   2350  B   BEA A2350     120.024 224.940 172.313  0.00  0.00           C
ATOM   2351  B   BEA A2351     120.589 225.350 171.721  0.00  0.00           C
ATOM   2352  B   BEA A2352     121.204 225.767 171.087  0.00  0.00           C
ATOM   2353  B   BEA A2353     121.813 226.147 170.477  0.00  0.00           C
ATOM   2354  B   BEA A2354     122.458 226.513 169.853  0.00  0.00           C
ATOM   2355  B   BEA A2355     123.082 226.826 169.281  0.00  0.00           C
ATOM   2356  B   BEA A2356     123.774 227.122 168.690  0.00  0.00           C
ATOM   2357  B   BEA A2357     124.471 227.361 168.152  0.00  0.00           C
ATOM   2358  B   BEA A2358     125.256 227.549 167.629  0.00  0.00           C
ATOM   2359  B   BEA A2359     126.055 227.641 167.204  0.00  0.00           C
ATOM   2360  B   BEA A2360     126.948 227.605 166.890  0.00  0.00           C
ATOM   2361  B   BEA A2361     127.855 227.387 166.789  0.00  0.00           C
ATOM   2362  B   BEA A2362     128.667 227.004 166.932  0.00  0.00           C
ATOM   2363  B   BEA A2363     129.388 226.501 167.254  0.00  0.00           C
ATOM   2364  B   BEA A2364     130.015 225.935 167.678  0.00  0.00           C
ATOM   2365  B   BEA A2365     130.574 225.325 168.165  0.00  0.00           C
ATOM   2366  B   BEA A2366     131.054 224.714 168.664  0.00  0.00           C
ATOM   2367  B   BEA A2367     131.520 224.040 169.214  0.00  0.00           C
ATOM   2368  B   BEA A2368     131.897 223.426 169.707  0.00  0.00           C
ATOM   2369  B   BEA A2369     132.276 222.740 170.241  0.00  0.00           C
ATOM   2370  B   BEA A2370     132.641 222.001 170.790  0.00  0.00           C
ATOM   2371  B   BEA A2371     132.957 221.285 171.284  0.00  0.00           C
ATOM   2372  B   BEA A2372     133.239 220.562 171.737  0.00  0.00           C
ATOM   2373  B   BEA A2373     133.514 219.740 172.188  0.00  0.00           C
ATOM   2374  B   BEA A2374     133.737 218.931 172.566  0.00  0.00           C
ATOM   2375  B   BEA A2375     133.917 218.085 172.888  0.00  0.00           C
ATOM   2376  B   BEA A2376     134.119 216.244 173.321  0.00  0.00           C
ATOM   2377  B   BEA A2377     134.118 215.336 173.395  0.00  0.00           C
ATOM   2378  B   BEA A2378     134.041 214.372 173.368  0.00  0.00           C
ATOM   2379  B   BEA A2379     133.899 213.476 173.242  0.00  0.00           C
ATOM   2380  B   BEA A2380     133.689 212.585 173.019  0.00  0.00           C
ATOM   2381  B   BEA A2381     133.421 211.732 172.713  0.00  0.00           C
ATOM   2382  B   BEA A2382     133.100 210.909 172.328  0.00  0.00           C
ATOM   2383  B   BEA A2383     132.751 210.154 171.898  0.00  0.00           C
ATOM   2384  B   BEA A2384     132.386 209.464 171.439  0.00  0.00           C
ATOM   2385  B   BEA A2385     131.966 208.757 170.902  0.00  0.00           C
ATOM   2386  B   BEA A2386     131.543 208.115 170.357  0.00  0.00           C
ATOM   2387  B   BEA A2387     131.131 207.538 169.819  0.00  0.00           C
ATOM   2388  B   BEA A2388     130.676 206.947 169.222  0.00  0.00           C
ATOM   2389  B   BEA A2389     130.213 206.384 168.609  0.00  0.00           C
ATOM   2390  B   BEA A2390     129.745 205.849 167.987  0.00  0.00           C
ATOM   2391  B   BEA A2391     129.278 205.343 167.363  0.00  0.00           C
ATOM   2392  B   BEA A2392     128.817 204.866 166.744  0.00  0.00           C
ATOM   2393  B   BEA A2393     127.852 203.928 165.439  0.00  0.00           C
ATOM   2394  B   BEA A2394     127.351 203.469 164.759  0.00  0.00           C
ATOM   2395  B   BEA A2395     126.868 203.042 164.101  0.00  0.00           C
ATOM   2396  B   BEA A2396     126.365 202.610 163.412  0.00  0.00           C
ATOM   2397  B   BEA A2397     125.885 202.209 162.754  0.00  0.00           C
ATOM   2398  B   BEA A2398     125.344 201.770 162.010  0.00  0.00           C
ATOM   2399  B   BEA A2399     124.874 201.397 161.363  0.00  0.00           C
ATOM   2400  B   BEA A2400     124.345 200.988 160.631  0.00  0.00           C
ATOM   2401  B   BEA A2401     123.847 200.610 159.941  0.00  0.00           C
ATOM   2402  B   BEA A2402     123.382 200.264 159.295  0.00  0.00           C
ATOM   2403  B   BEA A2403     122.860 199.882 158.568  0.00  0.00           C
ATOM   2404  B   BEA A2404     122.373 199.532 157.889  0.00  0.00           C
ATOM   2405  B   BEA A2405     121.830 199.147 157.129  0.00  0.00           C
ATOM   2406  B   BEA A2406     120.811 198.441 155.699  0.00  0.00           C
ATOM   2407  B   BEA A2407     120.339 198.119 155.035  0.00  0.00           C
ATOM   2408  B   BEA A2408     119.812 197.763 154.290  0.00  0.00           C
ATOM   2409  B   BEA A2409     119.327 197.439 153.606  0.00  0.00           C
ATOM   2410  B   BEA A2410     118.788 197.082 152.842  0.00  0.00           C
ATOM   2411  B   BEA A2411     118.295 196.757 152.140  0.00  0.00           C
ATOM   2412  B   BEA A2412     117.797 196.431 151.432  0.00  0.00           C
ATOM   2413  B   BEA A2413     117.296 196.105 150.717  0.00  0.00           C
ATOM   2414  B   BEA A2414     116.792 195.779 149.997  0.00  0.00           C
ATOM   2415  B   BEA A2415     116.287 195.452 149.272  0.00  0.00           C
ATOM   2416  B   BEA A2416     115.272 194.799 147.813  0.00  0.00           C
ATOM   2417  B   BEA A2417     114.764 194.473 147.079  0.00  0.00           C
ATOM   2418  B   BEA A2418     114.256 194.146 146.345  0.00  0.00           C
ATOM   2419  B   BEA A2419     113.800 193.853 145.682  0.00  0.00           C
ATOM   2420  B   BEA A2420     113.295 193.527 144.948  0.00  0.00           C
ATOM   2421  B   BEA A2421     112.791 193.201 144.214  0.00  0.00           C
ATOM   2422  B   BEA A2422     112.291 192.877 143.483  0.00  0.00           C
ATOM   2423  B   BEA A2423     111.794 192.552 142.754  0.00  0.00           C
ATOM   2424  B   BEA A2424     111.300 192.229 142.029  0.00  0.00           C
ATOM   2425  B   BEA A2425     110.279 191.551 140.521  0.00  0.00           C
ATOM   2426  B   BEA A2426     109.802 191.230 139.812  0.00  0.00           C
ATOM   2427  B   BEA A2427     109.330 190.910 139.110  0.00  0.00           C
ATOM   2428  B   BEA A2428     108.818 190.559 138.345  0.00  0.00           C
ATOM   2429  B   BEA A2429     108.361 190.242 137.660  0.00  0.00           C
ATOM   2430  B   BEA A2430     107.866 189.893 136.914  0.00  0.00           C
ATOM   2431  B   BEA A2431     106.904 189.201 135.458  0.00  0.00           C
ATOM   2432  B   BEA A2432     106.439 188.858 134.750  0.00  0.00           C
ATOM   2433  B   BEA A2433     105.941 188.484 133.988  0.00  0.00           C
ATOM   2434  B   BEA A2434     104.987 187.742 132.516  0.00  0.00           C
ATOM   2435  B   BEA A2435     104.532 187.375 131.807  0.00  0.00           C
ATOM   2436  B   BEA A2436     104.091 187.012 131.118  0.00  0.00           C
ATOM   2437  B   BEA A2437     103.627 186.618 130.387  0.00  0.00           C
ATOM   2438  B   BEA A2438     103.181 186.228 129.679  0.00  0.00           C
ATOM   2439  B   BEA A2439     102.717 185.807 128.937  0.00  0.00           C
ATOM   2440  B   BEA A2440     102.274 185.392 128.222  0.00  0.00           C
ATOM   2441  B   BEA A2441     101.818 184.946 127.480  0.00  0.00           C
ATOM   2442  B   BEA A2442     101.421 184.541 126.827  0.00  0.00           C
ATOM   2443  B   BEA A2443     100.982 184.073 126.096  0.00  0.00           C
ATOM   2444  B   BEA A2444     100.572 183.611 125.405  0.00  0.00           C
ATOM   2445  B   BEA A2445     100.162 183.121 124.702  0.00  0.00           C
ATOM   2446  B   BEA A2446      99.386 182.098 123.337  0.00  0.00           C
ATOM   2447  B   BEA A2447      99.003 181.529 122.641  0.00  0.00           C
ATOM   2448  B   BEA A2448      98.663 180.973 122.003  0.00  0.00           C
ATOM   2449  B   BEA A2449      98.326 180.356 121.347  0.00  0.00           C
ATOM   2450  B   BEA A2450      98.037 179.756 120.759  0.00  0.00           C
ATOM   2451  B   BEA A2451      97.750 179.058 120.139  0.00  0.00           C
ATOM   2452  B   BEA A2452      97.510 178.340 119.572  0.00  0.00           C
ATOM   2453  B   BEA A2453      97.320 177.602 119.064  0.00  0.00           C
ATOM   2454  B   BEA A2454      97.180 176.802 118.599  0.00  0.00           C
ATOM   2455  B   BEA A2455      97.102 175.932 118.191  0.00  0.00           C
ATOM   2456  B   BEA A2456      97.183 174.147 117.669  0.00  0.00           C
ATOM   2457  B   BEA A2457      97.344 173.241 117.562  0.00  0.00           C
ATOM   2458  B   BEA A2458      97.582 172.333 117.556  0.00  0.00           C
ATOM   2459  B   BEA A2459      97.874 171.461 117.636  0.00  0.00           C
ATOM   2460  B   BEA A2460      98.224 170.579 117.790  0.00  0.00           C
ATOM   2461  B   BEA A2461      98.988 168.946 118.238  0.00  0.00           C
ATOM   2462  B   BEA A2462      99.399 168.161 118.515  0.00  0.00           C
ATOM   2463  B   BEA A2463      99.854 167.336 118.840  0.00  0.00           C
ATOM   2464  B   BEA A2464     100.289 166.579 119.165  0.00  0.00           C
ATOM   2465  B   BEA A2465     101.634 164.346 120.229  0.00  0.00           C
ATOM   2466  B   BEA A2466     102.067 163.645 120.586  0.00  0.00           C
ATOM   2467  B   BEA A2467     102.547 162.873 120.986  0.00  0.00           C
ATOM   2468  B   BEA A2468     102.969 162.192 121.342  0.00  0.00           C
ATOM   2469  B   BEA A2469     103.431 161.443 121.736  0.00  0.00           C
ATOM   2470  B   BEA A2470     103.896 160.681 122.135  0.00  0.00           C
ATOM   2471  B   BEA A2471     104.328 159.965 122.508  0.00  0.00           C
ATOM   2472  B   BEA A2472     104.757 159.239 122.880  0.00  0.00           C
ATOM   2473  B   BEA A2473     105.181 158.506 123.249  0.00  0.00           C
ATOM   2474  B   BEA A2474     105.629 157.710 123.640  0.00  0.00           C
ATOM   2475  B   BEA A2475     106.426 156.220 124.334  0.00  0.00           C
ATOM   2476  B   BEA A2476     106.831 155.413 124.686  0.00  0.00           C
ATOM   2477  B   BEA A2477     107.217 154.604 125.018  0.00  0.00           C
ATOM   2478  B   BEA A2478     107.581 153.795 125.330  0.00  0.00           C
ATOM   2479  B   BEA A2479     107.921 152.987 125.617  0.00  0.00           C
ATOM   2480  B   BEA A2480     108.235 152.182 125.878  0.00  0.00           C
ATOM   2481  B   BEA A2481     109.075 149.533 126.540  0.00  0.00           C
ATOM   2482  B   BEA A2482     109.278 148.675 126.683  0.00  0.00           C
ATOM   2483  B   BEA A2483     109.458 147.753 126.795  0.00  0.00           C
ATOM   2484  B   BEA A2484     109.598 146.828 126.864  0.00  0.00           C
ATOM   2485  B   BEA A2485     109.771 144.969 126.878  0.00  0.00           C
ATOM   2486  B   BEA A2486     109.809 144.031 126.825  0.00  0.00           C
ATOM   2487  B   BEA A2487     109.816 143.088 126.733  0.00  0.00           C
ATOM   2488  B   BEA A2488     109.795 142.140 126.601  0.00  0.00           C
ATOM   2489  B   BEA A2489     109.748 141.187 126.430  0.00  0.00           C
ATOM   2490  B   BEA A2490     109.680 140.294 126.235  0.00  0.00           C
ATOM   2491  B   BEA A2491     109.592 139.398 126.005  0.00  0.00           C
ATOM   2492  B   BEA A2492     109.485 138.500 125.741  0.00  0.00           C
ATOM   2493  B   BEA A2493     109.360 137.600 125.442  0.00  0.00           C
ATOM   2494  B   BEA A2494     109.229 136.765 125.134  0.00  0.00           C
ATOM   2495  B   BEA A2495     109.075 135.867 124.769  0.00  0.00           C
ATOM   2496  B   BEA A2496     108.920 135.036 124.400  0.00  0.00           C
ATOM   2497  B   BEA A2497     108.755 134.208 124.001  0.00  0.00           C
ATOM   2498  B   BEA A2498     108.582 133.387 123.574  0.00  0.00           C
ATOM   2499  B   BEA A2499     108.403 132.572 123.119  0.00  0.00           C
ATOM   2500  B   BEA A2500     108.220 131.768 122.637  0.00  0.00           C
ATOM   2501  B   BEA A2501     108.048 131.031 122.166  0.00  0.00           C
ATOM   2502  B   BEA A2502     107.861 130.249 121.633  0.00  0.00           C
ATOM   2503  B   BEA A2503     107.675 129.480 121.076  0.00  0.00           C
ATOM   2504  B   BEA A2504     107.505 128.781 120.537  0.00  0.00           C
ATOM   2505  B   BEA A2505     107.326 128.044 119.934  0.00  0.00           C
ATOM   2506  B   BEA A2506     107.166 127.377 119.356  0.00  0.00           C
ATOM   2507  B   BEA A2507     107.001 126.677 118.712  0.00  0.00           C
ATOM   2508  B   BEA A2508     106.713 125.388 117.416  0.00  0.00           C
ATOM   2509  B   BEA A2509     106.582 124.753 116.717  0.00  0.00           C
ATOM   2510  B   BEA A2510     106.365 123.556 115.270  0.00  0.00           C
ATOM   2511  B   BEA A2511     106.220 122.463 113.764  0.00  0.00           C
ATOM   2512  B   BEA A2512     106.177 121.958 112.990  0.00  0.00           C
ATOM   2513  B   BEA A2513     106.157 121.446 112.143  0.00  0.00           C
ATOM   2514  B   BEA A2514     106.163 120.999 111.343  0.00  0.00           C
ATOM   2515  B   BEA A2515     106.193 120.581 110.529  0.00  0.00           C
ATOM   2516  B   BEA A2516     106.257 120.164 109.640  0.00  0.00           C
ATOM   2517  B   BEA A2517     106.345 119.807 108.798  0.00  0.00           C
ATOM   2518  B   BEA A2518     106.462 119.479 107.942  0.00  0.00           C
ATOM   2519  B   BEA A2519     106.983 118.664 105.282  0.00  0.00           C
ATOM   2520  B   BEA A2520     107.195 118.462 104.430  0.00  0.00           C
ATOM   2521  B   BEA A2521     107.450 118.270 103.495  0.00  0.00           C
ATOM   2522  B   BEA A2522     107.711 118.116 102.612  0.00  0.00           C
ATOM   2523  B   BEA A2523     107.996 117.985 101.715  0.00  0.00           C
ATOM   2524  B   BEA A2524     108.281 117.884 100.873  0.00  0.00           C
ATOM   2525  B   BEA A2525     108.611 117.798  99.948  0.00  0.00           C
ATOM   2526  B   BEA A2526     108.938 117.738  99.080  0.00  0.00           C
ATOM   2527  B   BEA A2527     109.284 117.699  98.201  0.00  0.00           C
ATOM   2528  B   BEA A2528     109.620 117.680  97.381  0.00  0.00           C
ATOM   2529  B   BEA A2529     110.004 117.679  96.481  0.00  0.00           C
ATOM   2530  B   BEA A2530     110.374 117.696  95.643  0.00  0.00           C
ATOM   2531  B   BEA A2531     110.759 117.729  94.797  0.00  0.00           C
ATOM   2532  B   BEA A2532     111.160 117.780  93.944  0.00  0.00           C
ATOM   2533  B   BEA A2533     111.576 117.846  93.085  0.00  0.00           C
ATOM   2534  B   BEA A2534     112.005 117.930  92.221  0.00  0.00           C
ATOM   2535  B   BEA A2535     112.411 118.020  91.423  0.00  0.00           C
ATOM   2536  B   BEA A2536     112.829 118.124  90.623  0.00  0.00           C
ATOM   2537  B   BEA A2537     113.294 118.253  89.749  0.00  0.00           C
ATOM   2538  B   BEA A2538     113.732 118.384  88.945  0.00  0.00           C
ATOM   2539  B   BEA A2539     114.179 118.528  88.140  0.00  0.00           C
ATOM   2540  B   BEA A2540     114.635 118.684  87.335  0.00  0.00           C
ATOM   2541  B   BEA A2541     115.567 119.031  85.730  0.00  0.00           C
ATOM   2542  B   BEA A2542     116.043 119.222  84.932  0.00  0.00           C
ATOM   2543  B   BEA A2543     116.524 119.422  84.138  0.00  0.00           C
ATOM   2544  B   BEA A2544     117.009 119.633  83.350  0.00  0.00           C
ATOM   2545  B   BEA A2545     117.455 119.834  82.634  0.00  0.00           C
ATOM   2546  B   BEA A2546     117.946 120.062  81.857  0.00  0.00           C
ATOM   2547  B   BEA A2547     118.439 120.298  81.088  0.00  0.00           C
ATOM   2548  B   BEA A2548     118.933 120.542  80.328  0.00  0.00           C
ATOM   2549  B   BEA A2549     119.427 120.793  79.578  0.00  0.00           C
ATOM   2550  B   BEA A2550     119.963 121.073  78.773  0.00  0.00           C
ATOM   2551  B   BEA A2551     120.454 121.337  78.045  0.00  0.00           C
ATOM   2552  B   BEA A2552     120.942 121.605  77.329  0.00  0.00           C
ATOM   2553  B   BEA A2553     121.470 121.902  76.565  0.00  0.00           C
ATOM   2554  B   BEA A2554     121.950 122.179  75.877  0.00  0.00           C
ATOM   2555  B   BEA A2555     122.467 122.483  75.144  0.00  0.00           C
ATOM   2556  B   BEA A2556     122.977 122.791  74.429  0.00  0.00           C
ATOM   2557  B   BEA A2557     123.521 123.126  73.674  0.00  0.00           C
ATOM   2558  B   BEA A2558     124.013 123.436  72.998  0.00  0.00           C
ATOM   2559  B   BEA A2559     124.537 123.773  72.286  0.00  0.00           C
ATOM   2560  B   BEA A2560     125.089 124.136  71.544  0.00  0.00           C
ATOM   2561  B   BEA A2561     125.587 124.470  70.882  0.00  0.00           C
ATOM   2562  B   BEA A2562     126.109 124.828  70.194  0.00  0.00           C
ATOM   2563  B   BEA A2563     126.653 125.211  69.485  0.00  0.00           C
ATOM   2564  B   BEA A2564     127.177 125.587  68.809  0.00  0.00           C
ATOM   2565  B   BEA A2565     127.717 125.985  68.119  0.00  0.00           C
ATOM   2566  B   BEA A2566     128.231 126.373  67.469  0.00  0.00           C
ATOM   2567  B   BEA A2567     128.755 126.779  66.815  0.00  0.00           C
ATOM   2568  B   BEA A2568     129.282 127.199  66.163  0.00  0.00           C
ATOM   2569  B   BEA A2569     129.808 127.630  65.520  0.00  0.00           C
ATOM   2570  B   BEA A2570     130.862 128.540  64.257  0.00  0.00           C
ATOM   2571  B   BEA A2571     131.401 129.033  63.624  0.00  0.00           C
ATOM   2572  B   BEA A2572     131.905 129.516  63.043  0.00  0.00           C
ATOM   2573  B   BEA A2573     132.437 130.057  62.440  0.00  0.00           C
ATOM   2574  B   BEA A2574     132.923 130.585  61.901  0.00  0.00           C
ATOM   2575  B   BEA A2575     133.420 131.178  61.366  0.00  0.00           C
ATOM   2576  B   BEA A2576     133.902 131.835  60.872  0.00  0.00           C
ATOM   2577  B   BEA A2577     134.333 132.577  60.469  0.00  0.00           C
ATOM   2578  B   BEA A2578     134.609 133.435  60.299  0.00  0.00           C
ATOM   2579  B   BEA A2579     134.499 134.278  60.627  0.00  0.00           C
ATOM   2580  B   BEA A2580     134.082 134.822  61.271  0.00  0.00           C
ATOM   2581  B   BEA A2581     133.569 135.174  61.987  0.00  0.00           C
ATOM   2582  B   BEA A2582     133.032 135.420  62.701  0.00  0.00           C
ATOM   2583  B   BEA A2583     132.476 135.610  63.418  0.00  0.00           C
ATOM   2584  B   BEA A2584     131.886 135.766  64.163  0.00  0.00           C
ATOM   2585  B   BEA A2585     131.296 135.891  64.894  0.00  0.00           C
ATOM   2586  B   BEA A2586     130.705 135.995  65.615  0.00  0.00           C
ATOM   2587  B   BEA A2587     130.101 136.084  66.342  0.00  0.00           C
ATOM   2588  B   BEA A2588     129.499 136.159  67.059  0.00  0.00           C
ATOM   2589  B   BEA A2589     128.909 136.223  67.753  0.00  0.00           C
ATOM   2590  B   BEA A2590     128.306 136.281  68.455  0.00  0.00           C
ATOM   2591  B   BEA A2591     127.696 136.332  69.159  0.00  0.00           C
ATOM   2592  B   BEA A2592     127.083 136.378  69.860  0.00  0.00           C
ATOM   2593  B   BEA A2593     125.828 136.459  71.274  0.00  0.00           C
ATOM   2594  B   BEA A2594     125.193 136.495  71.980  0.00  0.00           C
ATOM   2595  B   BEA A2595     124.573 136.528  72.664  0.00  0.00           C
ATOM   2596  B   BEA A2596     123.924 136.561  73.373  0.00  0.00           C
ATOM   2597  B   BEA A2597     123.297 136.591  74.052  0.00  0.00           C
ATOM   2598  B   BEA A2598     122.645 136.621  74.753  0.00  0.00           C
ATOM   2599  B   BEA A2599     122.020 136.650  75.420  0.00  0.00           C
ATOM   2600  B   BEA A2600     120.705 136.710  76.803  0.00  0.00           C
ATOM   2601  B   BEA A2601     120.071 136.739  77.462  0.00  0.00           C
ATOM   2602  B   BEA A2602     119.420 136.770  78.134  0.00  0.00           C
ATOM   2603  B   BEA A2603     118.121 136.834  79.456  0.00  0.00           C
ATOM   2604  B   BEA A2604     117.420 136.870  80.161  0.00  0.00           C
ATOM   2605  B   BEA A2605     116.761 136.906  80.817  0.00  0.00           C
ATOM   2606  B   BEA A2606     116.089 136.945  81.481  0.00  0.00           C
ATOM   2607  B   BEA A2607     115.462 136.982  82.094  0.00  0.00           C
ATOM   2608  B   BEA A2608     114.765 137.026  82.771  0.00  0.00           C
ATOM   2609  B   BEA A2609     114.056 137.072  83.453  0.00  0.00           C
ATOM   2610  B   BEA A2610     113.396 137.118  84.081  0.00  0.00           C
ATOM   2611  B   BEA A2611     112.727 137.168  84.713  0.00  0.00           C
ATOM   2612  B   BEA A2612     112.048 137.220  85.347  0.00  0.00           C
ATOM   2613  B   BEA A2613     111.360 137.276  85.983  0.00  0.00           C
ATOM   2614  B   BEA A2614     110.664 137.336  86.621  0.00  0.00           C
ATOM   2615  B   BEA A2615     109.960 137.400  87.259  0.00  0.00           C
ATOM   2616  B   BEA A2616     109.249 137.468  87.898  0.00  0.00           C
ATOM   2617  B   BEA A2617     108.595 137.534  88.478  0.00  0.00           C
ATOM   2618  B   BEA A2618     107.871 137.610  89.114  0.00  0.00           C
ATOM   2619  B   BEA A2619     107.141 137.692  89.749  0.00  0.00           C
ATOM   2620  B   BEA A2620     106.471 137.770  90.324  0.00  0.00           C
ATOM   2621  B   BEA A2621     105.730 137.861  90.952  0.00  0.00           C
ATOM   2622  B   BEA A2622     105.051 137.949  91.521  0.00  0.00           C
ATOM   2623  B   BEA A2623     104.302 138.051  92.142  0.00  0.00           C
ATOM   2624  B   BEA A2624     103.549 138.158  92.757  0.00  0.00           C
ATOM   2625  B   BEA A2625     102.860 138.261  93.312  0.00  0.00           C
ATOM   2626  B   BEA A2626     102.102 138.379  93.915  0.00  0.00           C
ATOM   2627  B   BEA A2627     101.409 138.493  94.458  0.00  0.00           C
ATOM   2628  B   BEA A2628     100.646 138.623  95.047  0.00  0.00           C
ATOM   2629  B   BEA A2629      99.883 138.760  95.628  0.00  0.00           C
ATOM   2630  B   BEA A2630      99.186 138.891  96.149  0.00  0.00           C
ATOM   2631  B   BEA A2631      98.421 139.041  96.713  0.00  0.00           C
ATOM   2632  B   BEA A2632      97.656 139.197  97.266  0.00  0.00           C
ATOM   2633  B   BEA A2633      96.891 139.360  97.810  0.00  0.00           C
ATOM   2634  B   BEA A2634      96.128 139.531  98.343  0.00  0.00           C
ATOM   2635  B   BEA A2635      95.365 139.708  98.865  0.00  0.00           C
ATOM   2636  B   BEA A2636      94.604 139.893  99.375  0.00  0.00           C
ATOM   2637  B   BEA A2637      93.846 140.085  99.873  0.00  0.00           C
ATOM   2638  B   BEA A2638      91.517 140.724 101.332  0.00  0.00           C
ATOM   2639  B   BEA A2639      90.771 140.946 101.777  0.00  0.00           C
ATOM   2640  B   BEA A2640      89.960 141.197 102.248  0.00  0.00           C
ATOM   2641  B   BEA A2641      89.153 141.458 102.703  0.00  0.00           C
ATOM   2642  B   BEA A2642      88.420 141.704 103.103  0.00  0.00           C
ATOM   2643  B   BEA A2643      87.623 141.981 103.525  0.00  0.00           C
ATOM   2644  B   BEA A2644      86.832 142.268 103.929  0.00  0.00           C
ATOM   2645  B   BEA A2645      85.978 142.591 104.349  0.00  0.00           C
ATOM   2646  B   BEA A2646      84.426 143.214 105.066  0.00  0.00           C
ATOM   2647  B   BEA A2647      83.591 143.569 105.426  0.00  0.00           C
ATOM   2648  B   BEA A2648      82.011 144.282 106.055  0.00  0.00           C
ATOM   2649  B   BEA A2649      81.197 144.671 106.352  0.00  0.00           C
ATOM   2650  B   BEA A2650      80.391 145.072 106.627  0.00  0.00           C
ATOM   2651  B   BEA A2651      79.592 145.485 106.879  0.00  0.00           C
ATOM   2652  B   BEA A2652      78.800 145.911 107.109  0.00  0.00           C
ATOM   2653  B   BEA A2653      77.949 146.388 107.333  0.00  0.00           C
ATOM   2654  B   BEA A2654      77.171 146.841 107.515  0.00  0.00           C
ATOM   2655  B   BEA A2655      76.400 147.308 107.675  0.00  0.00           C
ATOM   2656  B   BEA A2656      75.635 147.789 107.811  0.00  0.00           C
ATOM   2657  B   BEA A2657      74.074 148.828 108.020  0.00  0.00           C
ATOM   2658  B   BEA A2658      73.284 149.385 108.089  0.00  0.00           C
ATOM   2659  B   BEA A2659      71.758 150.523 108.148  0.00  0.00           C
ATOM   2660  B   BEA A2660      69.588 152.308 108.037  0.00  0.00           C
ATOM   2661  B   BEA A2661      68.939 152.887 107.952  0.00  0.00           C
ATOM   2662  B   BEA A2662      67.584 154.180 107.679  0.00  0.00           C
ATOM   2663  B   BEA A2663      66.942 154.841 107.495  0.00  0.00           C
ATOM   2664  B   BEA A2664      66.298 155.543 107.267  0.00  0.00           C
ATOM   2665  B   BEA A2665      65.704 156.233 107.010  0.00  0.00           C
ATOM   2666  B   BEA A2666      65.160 156.909 106.725  0.00  0.00           C
ATOM   2667  B   BEA A2667      64.632 157.618 106.390  0.00  0.00           C
ATOM   2668  B   BEA A2668      64.161 158.310 106.027  0.00  0.00           C
ATOM   2669  B   BEA A2669      63.719 159.031 105.608  0.00  0.00           C
ATOM   2670  B   BEA A2670      63.317 159.778 105.127  0.00  0.00           C
ATOM   2671  B   BEA A2671      63.005 160.457 104.645  0.00  0.00           C
ATOM   2672  B   BEA A2672      62.725 161.208 104.059  0.00  0.00           C
ATOM   2673  B   BEA A2673      62.536 161.893 103.470  0.00  0.00           C
ATOM   2674  B   BEA A2674      62.380 163.214 102.165  0.00  0.00           C
ATOM   2675  B   BEA A2675      62.419 163.853 101.438  0.00  0.00           C
ATOM   2676  B   BEA A2676      62.523 164.430 100.709  0.00  0.00           C
ATOM   2677  B   BEA A2677      62.673 164.944  99.983  0.00  0.00           C
ATOM   2678  B   BEA A2678      62.868 165.426  99.214  0.00  0.00           C
ATOM   2679  B   BEA A2679      63.101 165.865  98.402  0.00  0.00           C
ATOM   2680  B   BEA A2680      63.364 166.251  97.548  0.00  0.00           C
ATOM   2681  B   BEA A2681      63.629 166.557  96.713  0.00  0.00           C
ATOM   2682  B   BEA A2682      63.906 166.802  95.841  0.00  0.00           C
ATOM   2683  B   BEA A2683      64.168 166.968  94.994  0.00  0.00           C
ATOM   2684  B   BEA A2684      64.429 167.066  94.111  0.00  0.00           C
ATOM   2685  B   BEA A2685      64.911 167.054  92.306  0.00  0.00           C
ATOM   2686  B   BEA A2686      65.128 166.957  91.395  0.00  0.00           C
ATOM   2687  B   BEA A2687      65.332 166.805  90.464  0.00  0.00           C
ATOM   2688  B   BEA A2688      65.506 166.619  89.593  0.00  0.00           C
ATOM   2689  B   BEA A2689      65.677 166.374  88.646  0.00  0.00           C
ATOM   2690  B   BEA A2690      65.933 165.819  86.909  0.00  0.00           C
ATOM   2691  B   BEA A2691      66.035 165.478  85.997  0.00  0.00           C
ATOM   2692  B   BEA A2692      66.104 165.145  85.179  0.00  0.00           C
ATOM   2693  B   BEA A2693      66.154 164.745  84.266  0.00  0.00           C
ATOM   2694  B   BEA A2694      66.171 164.371  83.465  0.00  0.00           C
ATOM   2695  B   BEA A2695      66.154 163.941  82.599  0.00  0.00           C
ATOM   2696  B   BEA A2696      65.990 163.046  80.941  0.00  0.00           C
ATOM   2697  B   BEA A2697      65.822 162.580  80.143  0.00  0.00           C
ATOM   2698  B   BEA A2698      65.582 162.120  79.394  0.00  0.00           C
ATOM   2699  B   BEA A2699      65.226 161.643  78.660  0.00  0.00           C
ATOM   2700  B   BEA A2700      64.726 161.196  78.016  0.00  0.00           C
ATOM   2701  B   BEA A2701      64.045 160.808  77.513  0.00  0.00           C
ATOM   2702  B   BEA A2702      63.180 160.505  77.201  0.00  0.00           C
ATOM   2703  B   BEA A2703      62.266 160.316  77.109  0.00  0.00           C
ATOM   2704  B   BEA A2704      61.357 160.211  77.176  0.00  0.00           C
ATOM   2705  B   BEA A2705      60.439 160.164  77.363  0.00  0.00           C
ATOM   2706  B   BEA A2706      59.543 160.158  77.636  0.00  0.00           C
ATOM   2707  B   BEA A2707      58.648 160.182  77.981  0.00  0.00           C
ATOM   2708  B   BEA A2708      57.776 160.229  78.377  0.00  0.00           C
ATOM   2709  B   BEA A2709      56.948 160.289  78.801  0.00  0.00           C
ATOM   2710  B   BEA A2710      56.180 160.355  79.232  0.00  0.00           C
ATOM   2711  B   BEA A2711      55.366 160.434  79.727  0.00  0.00           C
ATOM   2712  B   BEA A2712      54.571 160.518  80.242  0.00  0.00           C
ATOM   2713  B   BEA A2713      53.806 160.603  80.769  0.00  0.00           C
ATOM   2714  B   BEA A2714      52.322 160.776  81.870  0.00  0.00           C
ATOM   2715  B   BEA A2715      51.552 160.867  82.481  0.00  0.00           C
ATOM   2716  B   BEA A2716      50.830 160.951  83.077  0.00  0.00           C
ATOM   2717  B   BEA A2717      50.161 161.027  83.651  0.00  0.00           C
ATOM   2718  B   BEA A2718      49.422 161.109  84.309  0.00  0.00           C
ATOM   2719  B   BEA A2719      48.740 161.180  84.936  0.00  0.00           C
ATOM   2720  B   BEA A2720      48.057 161.247  85.587  0.00  0.00           C
ATOM   2721  B   BEA A2721      47.374 161.307  86.259  0.00  0.00           C
ATOM   2722  B   BEA A2722      46.756 161.357  86.887  0.00  0.00           C
ATOM   2723  B   BEA A2723      46.082 161.403  87.595  0.00  0.00           C
ATOM   2724  B   BEA A2724      45.475 161.436  88.252  0.00  0.00           C
ATOM   2725  B   BEA A2725      44.818 161.462  88.987  0.00  0.00           C
ATOM   2726  B   BEA A2726      44.231 161.476  89.666  0.00  0.00           C
ATOM   2727  B   BEA A2727      43.601 161.478  90.419  0.00  0.00           C
ATOM   2728  B   BEA A2728      43.041 161.467  91.112  0.00  0.00           C
ATOM   2729  B   BEA A2729      41.869 161.399  92.643  0.00  0.00           C
ATOM   2730  B   BEA A2730      41.315 161.341  93.410  0.00  0.00           C
ATOM   2731  B   BEA A2731      40.785 161.264  94.176  0.00  0.00           C
ATOM   2732  B   BEA A2732      40.281 161.170  94.938  0.00  0.00           C
ATOM   2733  B   BEA A2733      39.801 161.057  95.695  0.00  0.00           C
ATOM   2734  B   BEA A2734      39.305 160.914  96.516  0.00  0.00           C
ATOM   2735  B   BEA A2735      38.836 160.751  97.331  0.00  0.00           C
ATOM   2736  B   BEA A2736      38.392 160.569  98.139  0.00  0.00           C
ATOM   2737  B   BEA A2737      37.974 160.369  98.940  0.00  0.00           C
ATOM   2738  B   BEA A2738      37.579 160.152  99.733  0.00  0.00           C
ATOM   2739  B   BEA A2739      37.175 159.896 100.586  0.00  0.00           C
ATOM   2740  B   BEA A2740      36.826 159.645 101.361  0.00  0.00           C
ATOM   2741  B   BEA A2741      36.470 159.354 102.194  0.00  0.00           C
ATOM   2742  B   BEA A2742      36.136 159.046 103.016  0.00  0.00           C
ATOM   2743  B   BEA A2743      35.824 158.722 103.826  0.00  0.00           C
ATOM   2744  B   BEA A2744      35.510 158.354 104.689  0.00  0.00           C
ATOM   2745  B   BEA A2745      35.241 157.999 105.470  0.00  0.00           C
ATOM   2746  B   BEA A2746      34.722 157.183 107.116  0.00  0.00           C
ATOM   2747  B   BEA A2747      34.493 156.754 107.911  0.00  0.00           C
ATOM   2748  B   BEA A2748      34.283 156.312 108.686  0.00  0.00           C
ATOM   2749  B   BEA A2749      34.075 155.820 109.502  0.00  0.00           C
ATOM   2750  B   BEA A2750      33.888 155.316 110.293  0.00  0.00           C
ATOM   2751  B   BEA A2751      33.719 154.801 111.059  0.00  0.00           C
ATOM   2752  B   BEA A2752      33.432 153.742 112.510  0.00  0.00           C
ATOM   2753  B   BEA A2753      33.302 153.159 113.246  0.00  0.00           C
ATOM   2754  B   BEA A2754      33.188 152.568 113.949  0.00  0.00           C
ATOM   2755  B   BEA A2755      33.082 151.926 114.668  0.00  0.00           C
ATOM   2756  B   BEA A2756      32.991 151.278 115.347  0.00  0.00           C
ATOM   2757  B   BEA A2757      32.913 150.627 115.987  0.00  0.00           C
ATOM   2758  B   BEA A2758      32.787 149.225 117.226  0.00  0.00           C
ATOM   2759  B   BEA A2759      32.737 148.475 117.814  0.00  0.00           C
ATOM   2760  B   BEA A2760      32.699 147.726 118.350  0.00  0.00           C
ATOM   2761  B   BEA A2761      32.667 146.931 118.867  0.00  0.00           C
ATOM   2762  B   BEA A2762      32.642 146.089 119.355  0.00  0.00           C
ATOM   2763  B   BEA A2763      32.625 145.252 119.780  0.00  0.00           C
ATOM   2764  B   BEA A2764      32.604 143.550 120.462  0.00  0.00           C
ATOM   2765  B   BEA A2765      32.598 142.631 120.727  0.00  0.00           C
ATOM   2766  B   BEA A2766      32.593 141.719 120.919  0.00  0.00           C
ATOM   2767  B   BEA A2767      32.587 140.759 121.042  0.00  0.00           C
ATOM   2768  B   BEA A2768      32.578 139.855 121.082  0.00  0.00           C
ATOM   2769  B   BEA A2769      32.564 138.896 121.045  0.00  0.00           C
ATOM   2770  B   BEA A2770      32.548 137.984 120.936  0.00  0.00           C
ATOM   2771  B   BEA A2771      32.527 137.059 120.757  0.00  0.00           C
ATOM   2772  B   BEA A2772      32.502 136.118 120.510  0.00  0.00           C
ATOM   2773  B   BEA A2773      32.477 135.268 120.233  0.00  0.00           C
ATOM   2774  B   BEA A2774      32.414 133.512 119.518  0.00  0.00           C
ATOM   2775  B   BEA A2775      32.380 132.661 119.110  0.00  0.00           C
ATOM   2776  B   BEA A2776      32.345 131.848 118.685  0.00  0.00           C
ATOM   2777  B   BEA A2777      32.306 131.019 118.222  0.00  0.00           C
ATOM   2778  B   BEA A2778      32.265 130.175 117.722  0.00  0.00           C
ATOM   2779  B   BEA A2779      32.226 129.427 117.257  0.00  0.00           C
ATOM   2780  B   BEA A2780      32.139 127.840 116.215  0.00  0.00           C
ATOM   2781  B   BEA A2781      32.093 127.058 115.679  0.00  0.00           C
ATOM   2782  B   BEA A2782      32.044 126.267 115.126  0.00  0.00           C
ATOM   2783  B   BEA A2783      31.998 125.524 114.597  0.00  0.00           C
ATOM   2784  B   BEA A2784      31.949 124.773 114.057  0.00  0.00           C
ATOM   2785  B   BEA A2785      31.899 124.017 113.510  0.00  0.00           C
ATOM   2786  B   BEA A2786      31.847 123.255 112.956  0.00  0.00           C
ATOM   2787  B   BEA A2787      31.794 122.489 112.400  0.00  0.00           C
ATOM   2788  B   BEA A2788      31.739 121.720 111.844  0.00  0.00           C
ATOM   2789  B   BEA A2789      31.683 120.948 111.291  0.00  0.00           C
ATOM   2790  B   BEA A2790      31.630 120.232 110.784  0.00  0.00           C
ATOM   2791  B   BEA A2791      31.571 119.457 110.245  0.00  0.00           C
ATOM   2792  B   BEA A2792      31.452 117.909 109.203  0.00  0.00           C
ATOM   2793  B   BEA A2793      31.325 116.308 108.190  0.00  0.00           C
ATOM   2794  B   BEA A2794      31.259 115.482 107.698  0.00  0.00           C
ATOM   2795  B   BEA A2795      31.192 114.660 107.232  0.00  0.00           C
ATOM   2796  B   BEA A2796      30.986 112.162 105.985  0.00  0.00           C
ATOM   2797  B   BEA A2797      30.914 111.299 105.621  0.00  0.00           C
ATOM   2798  B   BEA A2798      30.842 110.442 105.296  0.00  0.00           C
ATOM   2799  B   BEA A2799      30.765 109.529 104.991  0.00  0.00           C
ATOM   2800  B   BEA A2800      30.687 108.618 104.729  0.00  0.00           C
ATOM   2801  B   BEA A2801      30.610 107.709 104.505  0.00  0.00           C
ATOM   2802  B   BEA A2802      30.531 106.800 104.318  0.00  0.00           C
ATOM   2803  B   BEA A2803      30.452 105.890 104.166  0.00  0.00           C
ATOM   2804  B   BEA A2804      30.372 104.978 104.047  0.00  0.00           C
ATOM   2805  B   BEA A2805      30.290 104.062 103.958  0.00  0.00           C
ATOM   2806  B   BEA A2806      30.202 103.079 103.897  0.00  0.00           C
ATOM   2807  B   BEA A2807      30.117 102.154 103.869  0.00  0.00           C
ATOM   2808  B   BEA A2808      30.030 101.222 103.867  0.00  0.00           C
ATOM   2809  B   BEA A2809      29.942 100.285 103.892  0.00  0.00           C
ATOM   2810  B   BEA A2810      29.851  99.340 103.941  0.00  0.00           C
ATOM   2811  B   BEA A2811      29.764  98.452 104.008  0.00  0.00           C
ATOM   2812  B   BEA A2812      29.668  97.494 104.102  0.00  0.00           C
ATOM   2813  B   BEA A2813      29.577  96.592 104.209  0.00  0.00           C
ATOM   2814  B   BEA A2814      29.476  95.621 104.342  0.00  0.00           C
ATOM   2815  B   BEA A2815      29.379  94.706 104.484  0.00  0.00           C
ATOM   2816  B   BEA A2816      29.279  93.785 104.642  0.00  0.00           C
ATOM   2817  B   BEA A2817      29.176  92.858 104.814  0.00  0.00           C
ATOM   2818  B   BEA A2818      29.078  91.990 104.985  0.00  0.00           C
ATOM   2819  B   BEA A2819      28.970  91.053 105.181  0.00  0.00           C
ATOM   2820  B   BEA A2820      28.866  90.175 105.374  0.00  0.00           C
ATOM   2821  B   BEA A2821      28.752  89.228 105.589  0.00  0.00           C
ATOM   2822  B   BEA A2822      28.642  88.343 105.797  0.00  0.00           C
ATOM   2823  B   BEA A2823      28.521  87.389 106.026  0.00  0.00           C
ATOM   2824  B   BEA A2824      28.406  86.497 106.245  0.00  0.00           C
ATOM   2825  B   BEA A2825      28.287  85.603 106.467  0.00  0.00           C
ATOM   2826  B   BEA A2826      28.040  83.810 106.916  0.00  0.00           C
ATOM   2827  B   BEA A2827      27.912  82.912 107.141  0.00  0.00           C
ATOM   2828  B   BEA A2828      27.780  82.013 107.364  0.00  0.00           C
ATOM   2829  B   BEA A2829      27.507  80.216 107.800  0.00  0.00           C
ATOM   2830  B   BEA A2830      27.366  79.319 108.010  0.00  0.00           C
ATOM   2831  B   BEA A2831      27.211  78.359 108.229  0.00  0.00           C
ATOM   2832  B   BEA A2832      27.062  77.466 108.424  0.00  0.00           C
ATOM   2833  B   BEA A2833      26.911  76.574 108.611  0.00  0.00           C
ATOM   2834  B   BEA A2834      26.756  75.685 108.787  0.00  0.00           C
ATOM   2835  B   BEA A2835      26.423  73.851 109.115  0.00  0.00           C
ATOM   2836  B   BEA A2836      26.245  72.907 109.263  0.00  0.00           C
ATOM   2837  B   BEA A2837      26.076  72.031 109.385  0.00  0.00           C
ATOM   2838  B   BEA A2838      25.890  71.095 109.499  0.00  0.00           C
ATOM   2839  B   BEA A2839      25.700  70.162 109.594  0.00  0.00           C
ATOM   2840  B   BEA A2840      25.519  69.297 109.665  0.00  0.00           C
ATOM   2841  B   BEA A2841      25.117  67.449 109.752  0.00  0.00           C
ATOM   2842  B   BEA A2842      24.909  66.531 109.760  0.00  0.00           C
ATOM   2843  B   BEA A2843      24.696  65.615 109.744  0.00  0.00           C
ATOM   2844  B   BEA A2844      24.478  64.701 109.701  0.00  0.00           C
ATOM   2845  B   BEA A2845      24.255  63.789 109.631  0.00  0.00           C
ATOM   2846  B   BEA A2846      24.026  62.878 109.531  0.00  0.00           C
ATOM   2847  B   BEA A2847      23.790  61.967 109.401  0.00  0.00           C
ATOM   2848  B   BEA A2848      23.549  61.056 109.238  0.00  0.00           C
ATOM   2849  B   BEA A2849      23.317  60.205 109.056  0.00  0.00           C
ATOM   2850  B   BEA A2850      23.079  59.351 108.841  0.00  0.00           C
ATOM   2851  B   BEA A2851      22.815  58.431 108.573  0.00  0.00           C
ATOM   2852  B   BEA A2852      22.561  57.568 108.286  0.00  0.00           C
ATOM   2853  B   BEA A2853      22.318  56.761 107.984  0.00  0.00           C
ATOM   2854  B   BEA A2854      22.047  55.885 107.618  0.00  0.00           C
ATOM   2855  B   BEA A2855      21.787  55.063 107.238  0.00  0.00           C
ATOM   2856  B   BEA A2856      21.537  54.295 106.850  0.00  0.00           C
ATOM   2857  B   BEA A2857      21.281  53.520 106.428  0.00  0.00           C
ATOM   2858  B   BEA A2858      21.016  52.740 105.970  0.00  0.00           C
ATOM   2859  B   BEA A2859      20.745  51.956 105.479  0.00  0.00           C
ATOM   2860  B   BEA A2860      20.488  51.228 104.993  0.00  0.00           C
ATOM   2861  B   BEA A2861      20.225  50.497 104.478  0.00  0.00           C
ATOM   2862  B   BEA A2862      19.956  49.764 103.934  0.00  0.00           C
ATOM   2863  B   BEA A2863      19.682  49.031 103.360  0.00  0.00           C
ATOM   2864  B   BEA A2864      19.425  48.355 102.805  0.00  0.00           C
ATOM   2865  B   BEA A2865      19.163  47.680 102.226  0.00  0.00           C
ATOM   2866  B   BEA A2866      18.897  47.006 101.624  0.00  0.00           C
ATOM   2867  B   BEA A2867      18.627  46.334 100.998  0.00  0.00           C
ATOM   2868  B   BEA A2868      18.100  45.055  99.734  0.00  0.00           C
ATOM   2869  B   BEA A2869      17.563  43.795  98.393  0.00  0.00           C
ATOM   2870  B   BEA A2870      17.302  43.199  97.724  0.00  0.00           C
ATOM   2871  B   BEA A2871      17.040  42.610  97.039  0.00  0.00           C
ATOM   2872  B   BEA A2872      16.776  42.028  96.340  0.00  0.00           C
ATOM   2873  B   BEA A2873      16.534  41.503  95.688  0.00  0.00           C
ATOM   2874  B   BEA A2874      16.269  40.936  94.962  0.00  0.00           C
ATOM   2875  B   BEA A2875      16.003  40.378  94.224  0.00  0.00           C
ATOM   2876  B   BEA A2876      15.737  39.831  93.474  0.00  0.00           C
ATOM   2877  B   BEA A2877      15.229  38.813  92.011  0.00  0.00           C
ATOM   2878  B   BEA A2878      14.724  37.838  90.517  0.00  0.00           C
ATOM   2879  B   BEA A2879      14.462  37.348  89.727  0.00  0.00           C
ATOM   2880  B   BEA A2880      14.202  36.871  88.933  0.00  0.00           C
ATOM   2881  B   BEA A2881      13.711  35.998  87.401  0.00  0.00           C
ATOM   2882  B   BEA A2882      13.207  35.146  85.795  0.00  0.00           C
ATOM   2883  B   BEA A2883      12.961  34.744  84.992  0.00  0.00           C
ATOM   2884  B   BEA A2884      12.717  34.358  84.190  0.00  0.00           C
ATOM   2885  B   BEA A2885      12.457  33.957  83.321  0.00  0.00           C
ATOM   2886  B   BEA A2886      12.222  33.606  82.526  0.00  0.00           C
ATOM   2887  B   BEA A2887      11.725  32.901  80.813  0.00  0.00           C
ATOM   2888  B   BEA A2888      11.485  32.579  79.968  0.00  0.00           C
ATOM   2889  B   BEA A2889      11.002  31.975  78.237  0.00  0.00           C
ATOM   2890  B   BEA A2890      10.547  31.461  76.555  0.00  0.00           C
ATOM   2891  B   BEA A2891      10.304  31.211  75.633  0.00  0.00           C
ATOM   2892  B   BEA A2892      10.086  31.004  74.797  0.00  0.00           C
ATOM   2893  B   BEA A2893       9.860  30.807  73.912  0.00  0.00           C
ATOM   2894  B   BEA A2894       9.626  30.624  72.981  0.00  0.00           C
ATOM   2895  B   BEA A2895       9.403  30.472  72.075  0.00  0.00           C
ATOM   2896  B   BEA A2896       9.190  30.349  71.194  0.00  0.00           C
ATOM   2897  B   BEA A2897       8.973  30.249  70.277  0.00  0.00           C
ATOM   2898  B   BEA A2898       8.768  30.182  69.390  0.00  0.00           C
ATOM   2899  B   BEA A2899       8.562  30.143  68.473  0.00  0.00           C
ATOM   2900  B   BEA A2900       8.356  30.141  67.531  0.00  0.00           C
ATOM   2901  B   BEA A2901       8.165  30.175  66.630  0.00  0.00           C
ATOM   2902  B   BEA A2902       7.977  30.251  65.711  0.00  0.00           C
ATOM   2903  B   BEA A2903       7.794  30.375  64.780  0.00  0.00           C
ATOM   2904  B   BEA A2904       7.619  30.553  63.843  0.00  0.00           C
ATOM   2905  B   BEA A2905       7.462  30.776  62.959  0.00  0.00           C
ATOM   2906  B   BEA A2906       7.315  31.060  62.074  0.00  0.00           C
ATOM   2907  B   BEA A2907       7.187  31.392  61.244  0.00  0.00           C
ATOM   2908  B   BEA A2908       7.065  31.819  60.372  0.00  0.00           C
ATOM   2909  B   BEA A2909       6.969  32.278  59.602  0.00  0.00           C
ATOM   2910  B   BEA A2910       6.889  32.824  58.840  0.00  0.00           C
ATOM   2911  B   BEA A2911       6.831  33.435  58.130  0.00  0.00           C
ATOM   2912  B   BEA A2912       6.794  34.120  57.468  0.00  0.00           C
ATOM   2913  B   BEA A2913       6.780  34.842  56.887  0.00  0.00           C
ATOM   2914  B   BEA A2914       6.788  35.646  56.348  0.00  0.00           C
ATOM   2915  B   BEA A2915       6.817  36.434  55.900  0.00  0.00           C
ATOM   2916  B   BEA A2916       6.870  37.291  55.481  0.00  0.00           C
ATOM   2917  B   BEA A2917       6.945  38.159  55.110  0.00  0.00           C
ATOM   2918  B   BEA A2918       7.155  39.886  54.488  0.00  0.00           C
ATOM   2919  B   BEA A2919       7.295  40.784  54.208  0.00  0.00           C
ATOM   2920  B   BEA A2920       7.453  41.656  53.957  0.00  0.00           C
ATOM   2921  B   BEA A2921       7.639  42.555  53.712  0.00  0.00           C
ATOM   2922  B   BEA A2922       7.853  43.477  53.474  0.00  0.00           C
ATOM   2923  B   BEA A2923       8.082  44.352  53.254  0.00  0.00           C
ATOM   2924  B   BEA A2924       8.339  45.237  53.034  0.00  0.00           C
ATOM   2925  B   BEA A2925       8.605  46.066  52.828  0.00  0.00           C
ATOM   2926  B   BEA A2926       8.921  46.959  52.602  0.00  0.00           C
ATOM   2927  B   BEA A2927       9.244  47.787  52.385  0.00  0.00           C
ATOM   2928  B   BEA A2928      10.008  49.481  51.906  0.00  0.00           C
ATOM   2929  B   BEA A2929      10.424  50.279  51.656  0.00  0.00           C
ATOM   2930  B   BEA A2930      10.871  51.060  51.390  0.00  0.00           C
ATOM   2931  B   BEA A2931      11.353  51.823  51.106  0.00  0.00           C
ATOM   2932  B   BEA A2932      11.831  52.511  50.823  0.00  0.00           C
ATOM   2933  B   BEA A2933      12.383  53.230  50.494  0.00  0.00           C
ATOM   2934  B   BEA A2934      12.931  53.873  50.164  0.00  0.00           C
ATOM   2935  B   BEA A2935      13.563  54.540  49.776  0.00  0.00           C
ATOM   2936  B   BEA A2936      14.192  55.131  49.384  0.00  0.00           C
ATOM   2937  B   BEA A2937      14.815  55.653  48.989  0.00  0.00           C
ATOM   2938  B   BEA A2938      15.481  56.148  48.558  0.00  0.00           C
ATOM   2939  B   BEA A2939      16.195  56.615  48.086  0.00  0.00           C
ATOM   2940  B   BEA A2940      16.902  57.018  47.609  0.00  0.00           C
ATOM   2941  B   BEA A2941      17.591  57.363  47.134  0.00  0.00           C
ATOM   2942  B   BEA A2942      18.316  57.685  46.627  0.00  0.00           C
ATOM   2943  B   BEA A2943      19.067  57.986  46.092  0.00  0.00           C
ATOM   2944  B   BEA A2944      19.772  58.244  45.582  0.00  0.00           C
ATOM   2945  B   BEA A2945      20.487  58.486  45.057  0.00  0.00           C
ATOM   2946  B   BEA A2946      21.204  58.714  44.522  0.00  0.00           C
ATOM   2947  B   BEA A2947      22.678  59.156  43.393  0.00  0.00           C
ATOM   2948  B   BEA A2948      23.416  59.373  42.812  0.00  0.00           C
ATOM   2949  B   BEA A2949      24.121  59.584  42.244  0.00  0.00           C
ATOM   2950  B   BEA A2950      25.509  60.032  41.086  0.00  0.00           C
ATOM   2951  B   BEA A2951      26.214  60.295  40.468  0.00  0.00           C
ATOM   2952  B   BEA A2952      26.833  60.559  39.905  0.00  0.00           C
ATOM   2953  B   BEA A2953      27.483  60.893  39.280  0.00  0.00           C
ATOM   2954  B   BEA A2954      28.074  61.282  38.668  0.00  0.00           C
ATOM   2955  B   BEA A2955      29.002  62.382  37.473  0.00  0.00           C
ATOM   2956  B   BEA A2956      29.200  63.133  36.983  0.00  0.00           C
ATOM   2957  B   BEA A2957      29.136  64.040  36.625  0.00  0.00           C
ATOM   2958  B   BEA A2958      28.859  64.903  36.458  0.00  0.00           C
ATOM   2959  B   BEA A2959      28.455  65.724  36.411  0.00  0.00           C
ATOM   2960  B   BEA A2960      27.967  66.531  36.440  0.00  0.00           C
ATOM   2961  B   BEA A2961      26.872  68.067  36.639  0.00  0.00           C
ATOM   2962  B   BEA A2962      26.299  68.795  36.782  0.00  0.00           C
ATOM   2963  B   BEA A2963      25.115  70.206  37.130  0.00  0.00           C
ATOM   2964  B   BEA A2964      23.884  71.591  37.548  0.00  0.00           C
ATOM   2965  B   BEA A2965      23.291  72.238  37.766  0.00  0.00           C
ATOM   2966  B   BEA A2966      22.645  72.932  38.016  0.00  0.00           C
ATOM   2967  B   BEA A2967      21.438  74.210  38.519  0.00  0.00           C
ATOM   2968  B   BEA A2968      20.792  74.888  38.810  0.00  0.00           C
ATOM   2969  B   BEA A2969      20.173  75.538  39.106  0.00  0.00           C
ATOM   2970  B   BEA A2970      19.569  76.179  39.418  0.00  0.00           C
ATOM   2971  B   BEA A2971      18.999  76.797  39.745  0.00  0.00           C
ATOM   2972  B   BEA A2972      18.429  77.454  40.136  0.00  0.00           C
ATOM   2973  B   BEA A2973      18.061  78.091  40.676  0.00  0.00           C
ATOM   2974  B   BEA A2974      18.874  77.805  40.903  0.00  0.00           C
ATOM   2975  B   BEA A2975      19.671  77.350  40.879  0.00  0.00           C
ATOM   2976  B   BEA A2976      20.488  76.885  40.832  0.00  0.00           C
ATOM   2977  B   BEA A2977      21.346  76.429  40.793  0.00  0.00           C
ATOM   2978  B   BEA A2978      22.181  76.042  40.785  0.00  0.00           C
ATOM   2979  B   BEA A2979      23.044  75.748  40.843  0.00  0.00           C
ATOM   2980  B   BEA A2980      23.959  75.693  41.074  0.00  0.00           C
ATOM   2981  B   BEA A2981      24.671  76.080  41.543  0.00  0.00           C
ATOM   2982  B   BEA A2982      25.081  76.712  42.092  0.00  0.00           C
ATOM   2983  B   BEA A2983      25.328  77.444  42.665  0.00  0.00           C
ATOM   2984  B   BEA A2984      25.483  78.168  43.210  0.00  0.00           C
ATOM   2985  B   BEA A2985      25.597  78.904  43.756  0.00  0.00           C
ATOM   2986  B   BEA A2986      25.694  79.663  44.317  0.00  0.00           C
ATOM   2987  B   BEA A2987      25.786  80.407  44.874  0.00  0.00           C
ATOM   2988  B   BEA A2988      26.009  81.882  46.009  0.00  0.00           C
ATOM   2989  B   BEA A2989      26.171  82.637  46.617  0.00  0.00           C
ATOM   2990  B   BEA A2990      26.349  83.299  47.172  0.00  0.00           C
ATOM   2991  B   BEA A2991      26.577  84.001  47.782  0.00  0.00           C
ATOM   2992  B   BEA A2992      26.837  84.677  48.393  0.00  0.00           C
ATOM   2993  B   BEA A2993      27.127  85.327  49.006  0.00  0.00           C
ATOM   2994  B   BEA A2994      27.788  86.554  50.234  0.00  0.00           C
ATOM   2995  B   BEA A2995      28.155  87.130  50.850  0.00  0.00           C
ATOM   2996  B   BEA A2996      28.580  87.733  51.523  0.00  0.00           C
ATOM   2997  B   BEA A2997      29.417  88.763  52.754  0.00  0.00           C
ATOM   2998  B   BEA A2998      29.901  89.286  53.426  0.00  0.00           C
ATOM   2999  B   BEA A2999      30.401  89.780  54.096  0.00  0.00           C
ATOM   3000  B   BEA A3000      30.869  90.208  54.706  0.00  0.00           C
ATOM   3001  B   BEA A3001      31.920  91.060  56.030  0.00  0.00           C
ATOM   3002  B   BEA A3002      32.454  91.443  56.684  0.00  0.00           C
ATOM   3003  B   BEA A3003      33.572  92.153  58.029  0.00  0.00           C
ATOM   3004  B   BEA A3004      34.151  92.476  58.716  0.00  0.00           C
ATOM   3005  B   BEA A3005      34.722  92.766  59.392  0.00  0.00           C
ATOM   3006  B   BEA A3006      35.283  93.024  60.055  0.00  0.00           C
ATOM   3007  B   BEA A3007      35.876  93.270  60.760  0.00  0.00           C
ATOM   3008  B   BEA A3008      36.497  93.496  61.503  0.00  0.00           C
ATOM   3009  B   BEA A3009      37.049  93.670  62.172  0.00  0.00           C
ATOM   3010  B   BEA A3010      37.663  93.832  62.929  0.00  0.00           C
ATOM   3011  B   BEA A3011      38.242  93.953  63.660  0.00  0.00           C
ATOM   3012  B   BEA A3012      38.783  94.036  64.364  0.00  0.00           C
ATOM   3013  B   BEA A3013      39.358  94.086  65.142  0.00  0.00           C
ATOM   3014  B   BEA A3014      39.880  94.092  65.884  0.00  0.00           C
ATOM   3015  B   BEA A3015      40.411  94.050  66.688  0.00  0.00           C
ATOM   3016  B   BEA A3016      40.902  93.954  67.497  0.00  0.00           C
ATOM   3017  B   BEA A3017      41.340  93.800  68.306  0.00  0.00           C
ATOM   3018  B   BEA A3018      41.716  93.585  69.111  0.00  0.00           C
ATOM   3019  B   BEA A3019      42.033  93.286  69.956  0.00  0.00           C
ATOM   3020  B   BEA A3020      42.254  92.907  70.796  0.00  0.00           C
ATOM   3021  B   BEA A3021      42.359  92.461  71.595  0.00  0.00           C
ATOM   3022  B   BEA A3022      42.343  91.940  72.368  0.00  0.00           C
ATOM   3023  B   BEA A3023      42.202  91.361  73.090  0.00  0.00           C
ATOM   3024  B   BEA A3024      41.934  90.717  73.775  0.00  0.00           C
ATOM   3025  B   BEA A3025      41.599  90.095  74.352  0.00  0.00           C
ATOM   3026  B   BEA A3026      41.190  89.436  74.898  0.00  0.00           C
ATOM   3027  B   BEA A3027      40.268  88.102  75.849  0.00  0.00           C
ATOM   3028  B   BEA A3028      39.797  87.458  76.253  0.00  0.00           C
ATOM   3029  B   BEA A3029      39.255  86.725  76.677  0.00  0.00           C
ATOM   3030  B   BEA A3030      38.765  86.065  77.032  0.00  0.00           C
ATOM   3031  B   BEA A3031      38.226  85.329  77.400  0.00  0.00           C
ATOM   3032  B   BEA A3032      37.725  84.632  77.726  0.00  0.00           C
ATOM   3033  B   BEA A3033      37.233  83.925  78.035  0.00  0.00           C
ATOM   3034  B   BEA A3034      36.724  83.161  78.348  0.00  0.00           C
ATOM   3035  B   BEA A3035      36.248  82.401  78.639  0.00  0.00           C
ATOM   3036  B   BEA A3036      35.812  81.654  78.907  0.00  0.00           C
ATOM   3037  B   BEA A3037      35.399  80.870  79.169  0.00  0.00           C
ATOM   3038  B   BEA A3038      35.002  80.002  79.439  0.00  0.00           C
ATOM   3039  B   BEA A3039      34.691  79.175  79.678  0.00  0.00           C
ATOM   3040  B   BEA A3040      34.446  78.285  79.914  0.00  0.00           C
ATOM   3041  B   BEA A3041      34.309  77.399  80.128  0.00  0.00           C
ATOM   3042  B   BEA A3042      34.300  76.465  80.332  0.00  0.00           C
ATOM   3043  B   BEA A3043      34.425  75.575  80.502  0.00  0.00           C
ATOM   3044  B   BEA A3044      34.692  74.657  80.648  0.00  0.00           C
ATOM   3045  B   BEA A3045      35.045  73.847  80.749  0.00  0.00           C
ATOM   3046  B   BEA A3046      35.509  73.032  80.820  0.00  0.00           C
ATOM   3047  B   BEA A3047      36.053  72.257  80.856  0.00  0.00           C
ATOM   3048  B   BEA A3048      36.663  71.518  80.859  0.00  0.00           C
ATOM   3049  B   BEA A3049      37.323  70.815  80.829  0.00  0.00           C
ATOM   3050  B   BEA A3050      37.973  70.191  80.773  0.00  0.00           C
ATOM   3051  B   BEA A3051      38.690  69.559  80.687  0.00  0.00           C
ATOM   3052  B   BEA A3052      39.418  68.964  80.575  0.00  0.00           C
ATOM   3053  B   BEA A3053      40.143  68.406  80.442  0.00  0.00           C
ATOM   3054  B   BEA A3054      40.911  67.845  80.278  0.00  0.00           C
ATOM   3055  B   BEA A3055      41.660  67.323  80.096  0.00  0.00           C
ATOM   3056  B   BEA A3056      43.184  66.314  79.659  0.00  0.00           C
ATOM   3057  B   BEA A3057      43.947  65.829  79.405  0.00  0.00           C
ATOM   3058  B   BEA A3058      44.663  65.383  79.145  0.00  0.00           C
ATOM   3059  B   BEA A3059      45.450  64.901  78.834  0.00  0.00           C
ATOM   3060  B   BEA A3060      46.181  64.458  78.519  0.00  0.00           C
ATOM   3061  B   BEA A3061      46.973  63.981  78.147  0.00  0.00           C
ATOM   3062  B   BEA A3062      47.702  63.543  77.775  0.00  0.00           C
ATOM   3063  B   BEA A3063      48.423  63.108  77.375  0.00  0.00           C
ATOM   3064  B   BEA A3064      49.133  62.676  76.947  0.00  0.00           C
ATOM   3065  B   BEA A3065      49.829  62.247  76.490  0.00  0.00           C
ATOM   3066  B   BEA A3066      50.508  61.821  76.005  0.00  0.00           C
ATOM   3067  B   BEA A3067      51.166  61.399  75.491  0.00  0.00           C
ATOM   3068  B   BEA A3068      51.800  60.979  74.947  0.00  0.00           C
ATOM   3069  B   BEA A3069      52.407  60.562  74.373  0.00  0.00           C
ATOM   3070  B   BEA A3070      52.985  60.146  73.768  0.00  0.00           C
ATOM   3071  B   BEA A3071      53.531  59.733  73.132  0.00  0.00           C
ATOM   3072  B   BEA A3072      54.044  59.320  72.463  0.00  0.00           C
ATOM   3073  B   BEA A3073      54.956  58.492  71.017  0.00  0.00           C
ATOM   3074  B   BEA A3074      55.350  58.075  70.236  0.00  0.00           C
ATOM   3075  B   BEA A3075      55.674  57.689  69.482  0.00  0.00           C
ATOM   3076  B   BEA A3076      55.962  57.299  68.696  0.00  0.00           C
ATOM   3077  B   BEA A3077      56.214  56.906  67.880  0.00  0.00           C
ATOM   3078  B   BEA A3078      56.609  56.107  66.174  0.00  0.00           C
ATOM   3079  B   BEA A3079      56.742  55.737  65.368  0.00  0.00           C
ATOM   3080  B   BEA A3080      56.846  55.364  64.550  0.00  0.00           C
ATOM   3081  B   BEA A3081      56.927  54.954  63.650  0.00  0.00           C
ATOM   3082  B   BEA A3082      56.972  54.576  62.823  0.00  0.00           C
ATOM   3083  B   BEA A3083      56.991  54.162  61.922  0.00  0.00           C
ATOM   3084  B   BEA A3084      56.981  53.781  61.104  0.00  0.00           C
ATOM   3085  B   BEA A3085      56.943  53.364  60.224  0.00  0.00           C
ATOM   3086  B   BEA A3086      56.885  52.983  59.436  0.00  0.00           C
ATOM   3087  B   BEA A3087      56.678  52.115  57.716  0.00  0.00           C
ATOM   3088  B   BEA A3088      56.547  51.703  56.941  0.00  0.00           C
ATOM   3089  B   BEA A3089      56.385  51.258  56.140  0.00  0.00           C
ATOM   3090  B   BEA A3090      56.189  50.779  55.325  0.00  0.00           C
ATOM   3091  B   BEA A3091      55.977  50.307  54.569  0.00  0.00           C
ATOM   3092  B   BEA A3092      55.733  49.805  53.821  0.00  0.00           C
ATOM   3093  B   BEA A3093      55.457  49.274  53.097  0.00  0.00           C
ATOM   3094  B   BEA A3094      55.152  48.716  52.413  0.00  0.00           C
ATOM   3095  B   BEA A3095      54.794  48.092  51.745  0.00  0.00           C
ATOM   3096  B   BEA A3096      54.410  47.442  51.161  0.00  0.00           C
ATOM   3097  B   BEA A3097      54.002  46.769  50.679  0.00  0.00           C
ATOM   3098  B   BEA A3098      53.573  46.068  50.312  0.00  0.00           C
ATOM   3099  B   BEA A3099      52.604  44.487  49.990  0.00  0.00           C
ATOM   3100  B   BEA A3100      51.656  42.886  50.371  0.00  0.00           C
ATOM   3101  B   BEA A3101      51.238  42.148  50.779  0.00  0.00           C
ATOM   3102  B   BEA A3102      50.860  41.460  51.270  0.00  0.00           C
ATOM   3103  B   BEA A3103      50.516  40.821  51.796  0.00  0.00           C
ATOM   3104  B   BEA A3104      50.152  40.135  52.419  0.00  0.00           C
ATOM   3105  B   BEA A3105      49.825  39.511  53.019  0.00  0.00           C
ATOM   3106  B   BEA A3106      49.501  38.891  53.623  0.00  0.00           C
ATOM   3107  B   BEA A3107      49.158  38.239  54.234  0.00  0.00           C
ATOM   3108  B   BEA A3108      48.909  37.793  54.461  0.00  0.00           C
ATOM   3109  B   BEA A3109      49.191  38.354  53.759  0.00  0.00           C
ATOM   3110  B   BEA A3110      49.484  38.928  53.104  0.00  0.00           C
ATOM   3111  B   BEA A3111      49.802  39.546  52.423  0.00  0.00           C
ATOM   3112  B   BEA A3112      50.420  40.744  51.144  0.00  0.00           C
ATOM   3113  B   BEA A3113      50.742  41.366  50.496  0.00  0.00           C
ATOM   3114  B   BEA A3114      51.061  41.980  49.864  0.00  0.00           C
ATOM   3115  B   BEA A3115      51.391  42.615  49.218  0.00  0.00           C
ATOM   3116  B   BEA A3116      51.699  43.206  48.624  0.00  0.00           C
ATOM   3117  B   BEA A3117      52.034  43.848  47.987  0.00  0.00           C
ATOM   3118  B   BEA A3118      52.364  44.479  47.366  0.00  0.00           C
ATOM   3119  B   BEA A3119      52.684  45.092  46.770  0.00  0.00           C
ATOM   3120  B   BEA A3120      53.024  45.740  46.146  0.00  0.00           C
ATOM   3121  B   BEA A3121      53.348  46.357  45.558  0.00  0.00           C
ATOM   3122  B   BEA A3122      53.687  47.002  44.949  0.00  0.00           C
ATOM   3123  B   BEA A3123      54.040  47.673  44.323  0.00  0.00           C
ATOM   3124  B   BEA A3124      54.371  48.301  43.745  0.00  0.00           C
ATOM   3125  B   BEA A3125      54.712  48.948  43.154  0.00  0.00           C
ATOM   3126  B   BEA A3126      55.064  49.613  42.553  0.00  0.00           C
ATOM   3127  B   BEA A3127      55.387  50.224  42.008  0.00  0.00           C
ATOM   3128  B   BEA A3128      55.756  50.920  41.395  0.00  0.00           C
ATOM   3129  B   BEA A3129      56.094  51.556  40.840  0.00  0.00           C
ATOM   3130  B   BEA A3130      56.787  52.858  39.728  0.00  0.00           C
ATOM   3131  B   BEA A3131      57.140  53.520  39.174  0.00  0.00           C
ATOM   3132  B   BEA A3132      57.497  54.188  38.622  0.00  0.00           C
ATOM   3133  B   BEA A3133      57.856  54.859  38.076  0.00  0.00           C
ATOM   3134  B   BEA A3134      58.218  55.534  37.536  0.00  0.00           C
ATOM   3135  B   BEA A3135      58.581  56.210  37.004  0.00  0.00           C
ATOM   3136  B   BEA A3136      59.348  57.634  35.914  0.00  0.00           C
ATOM   3137  B   BEA A3137      59.711  58.304  35.416  0.00  0.00           C
ATOM   3138  B   BEA A3138      60.469  59.702  34.411  0.00  0.00           C
ATOM   3139  B   BEA A3139      60.863  60.426  33.910  0.00  0.00           C
ATOM   3140  B   BEA A3140      61.253  61.140  33.430  0.00  0.00           C
ATOM   3141  B   BEA A3141      61.637  61.841  32.972  0.00  0.00           C
ATOM   3142  B   BEA A3142      62.014  62.528  32.538  0.00  0.00           C
ATOM   3143  B   BEA A3143      62.424  63.272  32.085  0.00  0.00           C
ATOM   3144  B   BEA A3144      62.824  63.995  31.662  0.00  0.00           C
ATOM   3145  B   BEA A3145      63.252  64.769  31.231  0.00  0.00           C
ATOM   3146  B   BEA A3146      63.669  65.516  30.837  0.00  0.00           C
ATOM   3147  B   BEA A3147      64.070  66.234  30.481  0.00  0.00           C
ATOM   3148  B   BEA A3148      64.495  66.989  30.133  0.00  0.00           C
ATOM   3149  B   BEA A3149      64.938  67.774  29.802  0.00  0.00           C
ATOM   3150  B   BEA A3150      65.360  68.517  29.521  0.00  0.00           C
ATOM   3151  B   BEA A3151      65.832  69.342  29.251  0.00  0.00           C
ATOM   3152  B   BEA A3152      66.757  70.939  28.876  0.00  0.00           C
ATOM   3153  B   BEA A3153      67.202  71.697  28.782  0.00  0.00           C
ATOM   3154  B   BEA A3154      67.707  72.547  28.756  0.00  0.00           C
ATOM   3155  B   BEA A3155      68.167  73.309  28.821  0.00  0.00           C
ATOM   3156  B   BEA A3156      68.672  74.132  29.011  0.00  0.00           C
ATOM   3157  B   BEA A3157      69.131  74.862  29.316  0.00  0.00           C
ATOM   3158  B   BEA A3158      69.581  75.558  29.759  0.00  0.00           C
ATOM   3159  B   BEA A3159      70.384  76.745  30.973  0.00  0.00           C
ATOM   3160  B   BEA A3160      70.731  77.230  31.694  0.00  0.00           C
ATOM   3161  B   BEA A3161      71.048  77.656  32.472  0.00  0.00           C
ATOM   3162  B   BEA A3162      71.339  78.029  33.294  0.00  0.00           C
ATOM   3163  B   BEA A3163      71.606  78.354  34.145  0.00  0.00           C
ATOM   3164  B   BEA A3164      72.070  78.879  35.876  0.00  0.00           C
ATOM   3165  B   BEA A3165      72.470  79.279  37.625  0.00  0.00           C
ATOM   3166  B   BEA A3166      72.663  79.454  38.559  0.00  0.00           C
ATOM   3167  B   BEA A3167      72.838  79.602  39.452  0.00  0.00           C
ATOM   3168  B   BEA A3168      73.009  79.735  40.367  0.00  0.00           C
ATOM   3169  B   BEA A3169      73.177  79.856  41.299  0.00  0.00           C
ATOM   3170  B   BEA A3170      73.341  79.964  42.239  0.00  0.00           C
ATOM   3171  B   BEA A3171      73.490  80.055  43.108  0.00  0.00           C
ATOM   3172  B   BEA A3172      73.648  80.143  44.047  0.00  0.00           C
ATOM   3173  B   BEA A3173      73.803  80.222  44.975  0.00  0.00           C
ATOM   3174  B   BEA A3174      73.956  80.294  45.885  0.00  0.00           C
ATOM   3175  B   BEA A3175      74.119  80.365  46.842  0.00  0.00           C
ATOM   3176  B   BEA A3176      74.279  80.431  47.763  0.00  0.00           C
ATOM   3177  B   BEA A3177      74.437  80.493  48.643  0.00  0.00           C
ATOM   3178  B   BEA A3178      74.617  80.561  49.603  0.00  0.00           C
ATOM   3179  B   BEA A3179      74.794  80.628  50.496  0.00  0.00           C
ATOM   3180  B   BEA A3180      74.993  80.704  51.431  0.00  0.00           C
ATOM   3181  B   BEA A3181      75.202  80.788  52.321  0.00  0.00           C
ATOM   3182  B   BEA A3182      75.446  80.892  53.248  0.00  0.00           C
ATOM   3183  B   BEA A3183      75.709  81.014  54.108  0.00  0.00           C
ATOM   3184  B   BEA A3184      76.033  81.179  54.981  0.00  0.00           C
ATOM   3185  B   BEA A3185      76.429  81.400  55.822  0.00  0.00           C
ATOM   3186  B   BEA A3186      76.907  81.689  56.565  0.00  0.00           C
ATOM   3187  B   BEA A3187      77.515  82.087  57.170  0.00  0.00           C
ATOM   3188  B   BEA A3188      78.225  82.587  57.492  0.00  0.00           C
ATOM   3189  B   BEA A3189      78.981  83.154  57.467  0.00  0.00           C
ATOM   3190  B   BEA A3190      79.676  83.702  57.166  0.00  0.00           C
ATOM   3191  B   BEA A3191      80.300  84.216  56.701  0.00  0.00           C
ATOM   3192  B   BEA A3192      80.874  84.703  56.130  0.00  0.00           C
ATOM   3193  B   BEA A3193      81.395  85.159  55.499  0.00  0.00           C
ATOM   3194  B   BEA A3194      81.872  85.586  54.838  0.00  0.00           C
ATOM   3195  B   BEA A3195      82.340  86.015  54.113  0.00  0.00           C
ATOM   3196  B   BEA A3196      82.767  86.414  53.390  0.00  0.00           C
ATOM   3197  B   BEA A3197      83.172  86.799  52.653  0.00  0.00           C
ATOM   3198  B   BEA A3198      83.573  87.187  51.873  0.00  0.00           C
ATOM   3199  B   BEA A3199      83.943  87.551  51.111  0.00  0.00           C
ATOM   3200  B   BEA A3200      84.304  87.912  50.331  0.00  0.00           C
ATOM   3201  B   BEA A3201      84.653  88.266  49.540  0.00  0.00           C
ATOM   3202  B   BEA A3202      84.988  88.612  48.747  0.00  0.00           C
ATOM   3203  B   BEA A3203      85.334  88.972  47.898  0.00  0.00           C
ATOM   3204  B   BEA A3204      85.638  89.295  47.124  0.00  0.00           C
ATOM   3205  B   BEA A3205      86.268  89.975  45.437  0.00  0.00           C
ATOM   3206  B   BEA A3206      86.567  90.305  44.597  0.00  0.00           C
ATOM   3207  B   BEA A3207      86.847  90.617  43.791  0.00  0.00           C
ATOM   3208  B   BEA A3208      87.131  90.938  42.949  0.00  0.00           C
ATOM   3209  B   BEA A3209      87.418  91.267  42.072  0.00  0.00           C
ATOM   3210  B   BEA A3210      87.684  91.576  41.239  0.00  0.00           C
ATOM   3211  B   BEA A3211      87.929  91.863  40.455  0.00  0.00           C
ATOM   3212  B   BEA A3212      88.448  92.485  38.728  0.00  0.00           C
ATOM   3213  B   BEA A3213      88.699  92.791  37.866  0.00  0.00           C
ATOM   3214  B   BEA A3214      88.950  93.102  36.980  0.00  0.00           C
ATOM   3215  B   BEA A3215      89.179  93.389  36.155  0.00  0.00           C
ATOM   3216  B   BEA A3216      89.409  93.681  35.310  0.00  0.00           C
ATOM   3217  B   BEA A3217      89.639  93.977  34.445  0.00  0.00           C
ATOM   3218  B   BEA A3218      89.869  94.277  33.561  0.00  0.00           C
ATOM   3219  B   BEA A3219      90.099  94.580  32.659  0.00  0.00           C
ATOM   3220  B   BEA A3220      90.306  94.858  31.828  0.00  0.00           C
ATOM   3221  B   BEA A3221      90.513  95.139  30.982  0.00  0.00           C
ATOM   3222  B   BEA A3222      90.719  95.423  30.121  0.00  0.00           C
ATOM   3223  B   BEA A3223      90.924  95.709  29.246  0.00  0.00           C
ATOM   3224  B   BEA A3224      91.128  95.998  28.356  0.00  0.00           C
ATOM   3225  B   BEA A3225      91.331  96.290  27.454  0.00  0.00           C
ATOM   3226  B   BEA A3226      91.511  96.554  26.633  0.00  0.00           C
ATOM   3227  B   BEA A3227      91.710  96.850  25.707  0.00  0.00           C
ATOM   3228  B   BEA A3228      92.063  97.387  24.013  0.00  0.00           C
ATOM   3229  B   BEA A3229      92.257  97.688  23.055  0.00  0.00           C
ATOM   3230  B   BEA A3230      92.428  97.960  22.184  0.00  0.00           C
ATOM   3231  B   BEA A3231      92.928  98.783  19.525  0.00  0.00           C
ATOM   3232  B   BEA A3232      93.072  99.029  18.723  0.00  0.00           C
ATOM   3233  B   BEA A3233      93.232  99.306  17.817  0.00  0.00           C
ATOM   3234  B   BEA A3234      93.388  99.584  16.904  0.00  0.00           C
ATOM   3235  B   BEA A3235      93.540  99.861  15.987  0.00  0.00           C
ATOM   3236  B   BEA A3236      93.820 100.387  14.238  0.00  0.00           C
ATOM   3237  B   BEA A3237      93.963 100.666  13.308  0.00  0.00           C
ATOM   3238  B   BEA A3238      94.088 100.914  12.475  0.00  0.00           C
ATOM   3239  B   BEA A3239      94.223 101.192  11.539  0.00  0.00           C
ATOM   3240  B   BEA A3240      94.341 101.439  10.702  0.00  0.00           C
ATOM   3241  B   BEA A3241      94.469 101.716   9.761  0.00  0.00           C
ATOM   3242  B   BEA A3242      94.580 101.962   8.921  0.00  0.00           C
ATOM   3243  B   BEA A3243      94.700 102.238   7.978  0.00  0.00           C
ATOM   3244  B   BEA A3244      94.803 102.483   7.137  0.00  0.00           C
ATOM   3245  B   BEA A3245      94.914 102.757   6.194  0.00  0.00           C
ATOM   3246  B   BEA A3246      95.010 103.000   5.354  0.00  0.00           C
ATOM   3247  B   BEA A3247      95.112 103.272   4.412  0.00  0.00           C
ATOM   3248  B   BEA A3248      95.210 103.542   3.472  0.00  0.00           C
ATOM   3249  B   BEA A3249      95.293 103.781   2.636  0.00  0.00           C
ATOM   3250  B   BEA A3250      95.381 104.049   1.701  0.00  0.00           C
ATOM   3251  B   BEA A3251      95.464 104.314   0.768  0.00  0.00           C
ATOM   3252  B   BEA A3252      95.534 104.549  -0.059  0.00  0.00           C
ATOM   3253  B   BEA A3253      95.675 105.070  -1.905  0.00  0.00           C
ATOM   3254  B   BEA A3254      95.737 105.327  -2.821  0.00  0.00           C
ATOM   3255  B   BEA A3255      95.794 105.582  -3.731  0.00  0.00           C
ATOM   3256  B   BEA A3256      95.846 105.835  -4.635  0.00  0.00           C
ATOM   3257  B   BEA A3257      95.892 106.085  -5.533  0.00  0.00           C
ATOM   3258  B   BEA A3258      95.933 106.332  -6.423  0.00  0.00           C
ATOM   3259  B   BEA A3259      95.968 106.577  -7.306  0.00  0.00           C
ATOM   3260  B   BEA A3260      95.997 106.818  -8.181  0.00  0.00           C
ATOM   3261  B   BEA A3261      96.024 107.084  -9.146  0.00  0.00           C
ATOM   3262  B   BEA A3262      96.055 107.577 -10.948  0.00  0.00           C
ATOM   3263  B   BEA A3263      96.061 107.832 -11.882  0.00  0.00           C
ATOM   3264  B   BEA A3264      96.061 108.057 -12.708  0.00  0.00           C
ATOM   3265  B   BEA A3265      96.055 108.303 -13.618  0.00  0.00           C
ATOM   3266  B   BEA A3266      96.041 108.546 -14.516  0.00  0.00           C
ATOM   3267  B   BEA A3267      96.019 108.810 -15.494  0.00  0.00           C
ATOM   3268  B   BEA A3268      95.991 109.044 -16.363  0.00  0.00           C
ATOM   3269  B   BEA A3269      95.953 109.297 -17.311  0.00  0.00           C
ATOM   3270  B   BEA A3270      95.912 109.522 -18.150  0.00  0.00           C
ATOM   3271  B   BEA A3271      95.859 109.765 -19.064  0.00  0.00           C
ATOM   3272  B   BEA A3272      95.799 110.003 -19.960  0.00  0.00           C
ATOM   3273  B   BEA A3273      95.723 110.259 -20.927  0.00  0.00           C
ATOM   3274  B   BEA A3274      95.647 110.485 -21.785  0.00  0.00           C
ATOM   3275  B   BEA A3275      95.555 110.729 -22.709  0.00  0.00           C
ATOM   3276  B   BEA A3276      95.454 110.965 -23.612  0.00  0.00           C
ATOM   3277  B   BEA A3277      95.345 111.195 -24.491  0.00  0.00           C
ATOM   3278  B   BEA A3278      95.216 111.439 -25.429  0.00  0.00           C
ATOM   3279  B   BEA A3279      95.077 111.676 -26.340  0.00  0.00           C
ATOM   3280  B   BEA A3280      94.930 111.904 -27.224  0.00  0.00           C
ATOM   3281  B   BEA A3281      94.774 112.125 -28.080  0.00  0.00           C
ATOM   3282  B   BEA A3282      94.593 112.357 -28.984  0.00  0.00           C
ATOM   3283  B   BEA A3283      94.404 112.579 -29.856  0.00  0.00           C
ATOM   3284  B   BEA A3284      94.187 112.812 -30.769  0.00  0.00           C
ATOM   3285  B   BEA A3285      93.960 113.034 -31.646  0.00  0.00           C
ATOM   3286  B   BEA A3286      93.703 113.264 -32.556  0.00  0.00           C
ATOM   3287  B   BEA A3287      93.435 113.481 -33.424  0.00  0.00           C
ATOM   3288  B   BEA A3288      93.158 113.688 -34.250  0.00  0.00           C
ATOM   3289  B   BEA A3289      92.823 113.915 -35.164  0.00  0.00           C
ATOM   3290  B   BEA A3290      92.501 114.112 -35.964  0.00  0.00           C
ATOM   3291  B   BEA A3291      92.117 114.327 -36.839  0.00  0.00           C
ATOM   3292  B   BEA A3292      91.720 114.527 -37.658  0.00  0.00           C
ATOM   3293  B   BEA A3293      91.283 114.725 -38.477  0.00  0.00           C
ATOM   3294  B   BEA A3294      90.834 114.907 -39.238  0.00  0.00           C
ATOM   3295  B   BEA A3295      90.308 115.097 -40.040  0.00  0.00           C
ATOM   3296  B   BEA A3296      89.768 115.269 -40.774  0.00  0.00           C
ATOM   3297  B   BEA A3297      89.177 115.434 -41.487  0.00  0.00           C
ATOM   3298  B   BEA A3298      88.531 115.590 -42.171  0.00  0.00           C
ATOM   3299  B   BEA A3299      87.867 115.727 -42.785  0.00  0.00           C
ATOM   3300  B   BEA A3300      87.140 115.853 -43.363  0.00  0.00           C
ATOM   3301  B   BEA A3301      86.387 115.961 -43.871  0.00  0.00           C
ATOM   3302  B   BEA A3302      85.556 116.055 -44.336  0.00  0.00           C
ATOM   3303  B   BEA A3303      84.685 116.129 -44.727  0.00  0.00           C
ATOM   3304  B   BEA A3304      83.818 116.180 -45.029  0.00  0.00           C
ATOM   3305  B   BEA A3305      81.979 116.227 -45.420  0.00  0.00           C
ATOM   3306  B   BEA A3306      81.053 116.222 -45.504  0.00  0.00           C
ATOM   3307  B   BEA A3307      80.122 116.200 -45.521  0.00  0.00           C
ATOM   3308  B   BEA A3308      79.187 116.163 -45.476  0.00  0.00           C
ATOM   3309  B   BEA A3309      78.249 116.111 -45.372  0.00  0.00           C
ATOM   3310  B   BEA A3310      77.311 116.046 -45.215  0.00  0.00           C
ATOM   3311  B   BEA A3311      75.522 115.887 -44.778  0.00  0.00           C
ATOM   3312  B   BEA A3312      74.609 115.791 -44.492  0.00  0.00           C
ATOM   3313  B   BEA A3313      72.840 115.578 -43.828  0.00  0.00           C
ATOM   3314  B   BEA A3314      71.994 115.464 -43.463  0.00  0.00           C
ATOM   3315  B   BEA A3315      71.179 115.348 -43.084  0.00  0.00           C
ATOM   3316  B   BEA A3316      70.320 115.219 -42.657  0.00  0.00           C
ATOM   3317  B   BEA A3317      69.499 115.089 -42.224  0.00  0.00           C
ATOM   3318  B   BEA A3318      68.721 114.961 -41.792  0.00  0.00           C
ATOM   3319  B   BEA A3319      67.906 114.822 -41.317  0.00  0.00           C
ATOM   3320  B   BEA A3320      67.052 114.670 -40.797  0.00  0.00           C
ATOM   3321  B   BEA A3321      66.339 114.540 -40.345  0.00  0.00           C
ATOM   3322  B   BEA A3322      65.504 114.382 -39.797  0.00  0.00           C
ATOM   3323  B   BEA A3323      64.727 114.231 -39.269  0.00  0.00           C
ATOM   3324  B   BEA A3324      64.011 114.088 -38.767  0.00  0.00           C
ATOM   3325  B   BEA A3325      63.268 113.936 -38.232  0.00  0.00           C
ATOM   3326  B   BEA A3326      62.496 113.775 -37.660  0.00  0.00           C
ATOM   3327  B   BEA A3327      61.793 113.625 -37.127  0.00  0.00           C
ATOM   3328  B   BEA A3328      61.065 113.467 -36.562  0.00  0.00           C
ATOM   3329  B   BEA A3329      60.312 113.300 -35.964  0.00  0.00           C
ATOM   3330  B   BEA A3330      59.635 113.147 -35.416  0.00  0.00           C
ATOM   3331  B   BEA A3331      58.834 112.963 -34.753  0.00  0.00           C
ATOM   3332  B   BEA A3332      58.215 112.819 -34.231  0.00  0.00           C
ATOM   3333  B   BEA A3333      57.471 112.643 -33.593  0.00  0.00           C
ATOM   3334  B   BEA A3334      56.811 112.484 -33.018  0.00  0.00           C
ATOM   3335  B   BEA A3335      56.132 112.319 -32.416  0.00  0.00           C
ATOM   3336  B   BEA A3336      55.434 112.146 -31.788  0.00  0.00           C
ATOM   3337  B   BEA A3337      54.716 111.967 -31.133  0.00  0.00           C
ATOM   3338  B   BEA A3338      54.089 111.808 -30.552  0.00  0.00           C
ATOM   3339  B   BEA A3339      53.334 111.615 -29.844  0.00  0.00           C
ATOM   3340  B   BEA A3340      52.673 111.444 -29.215  0.00  0.00           C
ATOM   3341  B   BEA A3341      51.994 111.267 -28.561  0.00  0.00           C
ATOM   3342  B   BEA A3342      51.413 111.113 -27.995  0.00  0.00           C
ATOM   3343  B   BEA A3343      50.703 110.923 -27.295  0.00  0.00           C
ATOM   3344  B   BEA A3344      50.092 110.759 -26.687  0.00  0.00           C
ATOM   3345  B   BEA A3345      49.467 110.589 -26.058  0.00  0.00           C
ATOM   3346  B   BEA A3346      48.710 110.381 -25.288  0.00  0.00           C
ATOM   3347  B   BEA A3347      48.174 110.233 -24.737  0.00  0.00           C
ATOM   3348  B   BEA A3348      47.507 110.047 -24.045  0.00  0.00           C
ATOM   3349  B   BEA A3349      46.825 109.855 -23.331  0.00  0.00           C
ATOM   3350  B   BEA A3350      46.251 109.692 -22.725  0.00  0.00           C
ATOM   3351  B   BEA A3351      45.543 109.490 -21.970  0.00  0.00           C
ATOM   3352  B   BEA A3352      44.944 109.318 -21.326  0.00  0.00           C
ATOM   3353  B   BEA A3353      44.334 109.140 -20.664  0.00  0.00           C
ATOM   3354  B   BEA A3354      43.711 108.959 -19.984  0.00  0.00           C
ATOM   3355  B   BEA A3355      43.077 108.772 -19.285  0.00  0.00           C
ATOM   3356  B   BEA A3356      42.431 108.581 -18.568  0.00  0.00           C
ATOM   3357  B   BEA A3357      41.900 108.423 -17.976  0.00  0.00           C
ATOM   3358  B   BEA A3358      41.232 108.223 -17.223  0.00  0.00           C
ATOM   3359  B   BEA A3359      40.681 108.057 -16.599  0.00  0.00           C
ATOM   3360  B   BEA A3360      39.990 107.848 -15.810  0.00  0.00           C
ATOM   3361  B   BEA A3361      39.419 107.674 -15.154  0.00  0.00           C
ATOM   3362  B   BEA A3362      38.247 107.313 -13.795  0.00  0.00           C
ATOM   3363  B   BEA A3363      37.646 107.127 -13.092  0.00  0.00           C
ATOM   3364  B   BEA A3364      37.036 106.937 -12.373  0.00  0.00           C
ATOM   3365  B   BEA A3365      36.416 106.743 -11.639  0.00  0.00           C
ATOM   3366  B   BEA A3366      35.787 106.545 -10.889  0.00  0.00           C
ATOM   3367  B   BEA A3367      35.284 106.386 -10.287  0.00  0.00           C
ATOM   3368  B   BEA A3368      34.636 106.180  -9.506  0.00  0.00           C
ATOM   3369  B   BEA A3369      34.117 106.015  -8.878  0.00  0.00           C
ATOM   3370  B   BEA A3370      32.915 105.628  -7.411  0.00  0.00           C
ATOM   3371  B   BEA A3371      32.372 105.453  -6.743  0.00  0.00           C
ATOM   3372  B   BEA A3372      31.820 105.274  -6.061  0.00  0.00           C
ATOM   3373  B   BEA A3373      30.551 104.858  -4.481  0.00  0.00           C
ATOM   3374  B   BEA A3374      29.975 104.669  -3.759  0.00  0.00           C
ATOM   3375  B   BEA A3375      29.392 104.476  -3.024  0.00  0.00           C
ATOM   3376  B   BEA A3376      28.946 104.329  -2.460  0.00  0.00           C
ATOM   3377  B   BEA A3377      28.348 104.129  -1.700  0.00  0.00           C
ATOM   3378  B   BEA A3378      27.742 103.927  -0.927  0.00  0.00           C
ATOM   3379  B   BEA A3379      27.128 103.721  -0.140  0.00  0.00           C
ATOM   3380  B   BEA A3380      26.655 103.562   0.469  0.00  0.00           C
ATOM   3381  B   BEA A3381      26.026 103.350   1.281  0.00  0.00           C
ATOM   3382  B   BEA A3382      25.540 103.185   1.911  0.00  0.00           C
ATOM   3383  B   BEA A3383      24.897 102.967   2.749  0.00  0.00           C
ATOM   3384  B   BEA A3384      24.398 102.796   3.402  0.00  0.00           C
ATOM   3385  B   BEA A3385      22.709 102.216   5.626  0.00  0.00           C
ATOM   3386  B   BEA A3386      22.185 102.035   6.322  0.00  0.00           C
ATOM   3387  B   BEA A3387      21.117 101.665   7.746  0.00  0.00           C
ATOM   3388  B   BEA A3388      20.574 101.475   8.474  0.00  0.00           C
ATOM   3389  B   BEA A3389      20.024 101.283   9.212  0.00  0.00           C
ATOM   3390  B   BEA A3390      19.469 101.089   9.962  0.00  0.00           C
ATOM   3391  B   BEA A3391      18.908 100.891  10.722  0.00  0.00           C
ATOM   3392  B   BEA A3392      18.340 100.691  11.493  0.00  0.00           C
ATOM   3393  B   BEA A3393      17.766 100.488  12.275  0.00  0.00           C
ATOM   3394  B   BEA A3394      17.187 100.282  13.068  0.00  0.00           C
ATOM   3395  B   BEA A3395      16.762 100.131  13.650  0.00  0.00           C
ATOM   3396  B   BEA A3396      16.171  99.921  14.463  0.00  0.00           C
ATOM   3397  B   BEA A3397      15.574  99.707  15.288  0.00  0.00           C
ATOM   3398  B   BEA A3398      15.134  99.549  15.897  0.00  0.00           C
ATOM   3399  B   BEA A3399      14.525  99.331  16.741  0.00  0.00           C
ATOM   3400  B   BEA A3400      14.075  99.169  17.368  0.00  0.00           C
CONECT    1    2
CONECT    2    1    3
CONECT    3    2    4
CONECT    4    3    5
CONECT    5    4    6
CONECT    6    5    7
CONECT    7    6    8
CONECT    8    7    9
CONECT    9    8   10
CONECT   10    9   11
CONECT   11   10   12
CONECT   12   11   13
CONECT   13   12   14
CONECT   14   13   15
CONECT   15   14   16
CONECT   16   15   17
CONECT   17   16   18
CONECT   18   17   19
CONECT   19   18   20
CONECT   20   19   21
CONECT   21   20   22
CONECT   22   21   23
CONECT   23   22   24
CONECT   24   23   25
CONECT   25   24   26
CONECT   26   25   27
CONECT   27   26   28
CONECT   28   27   29
CONECT   29   28   30
CONECT   30   29   31
CONECT   31   30   32
CONECT   32   31   33
CONECT   33   32   34
CONECT   34   33   35
CONECT   35   34   36
CONECT   36   35   37
CONECT   37   36   38
CONECT   38   37   39
CONECT   39   38   40
CONECT   40   39   41
CONECT   41   40   42
CONECT   42   41   43
CONECT   43   42   44
CONECT   44   43   45
CONECT   45   44   46
CONECT   46   45   47
CONECT   47   46   48
CONECT   48   47   49
CONECT   49   48   50
CONECT   50   49   51
CONECT   51   50   52
CONECT   52   51   53
CONECT   53   52   54
CONECT   54   53   55
CONECT   55   54   56
CONECT   56   55   57
CONECT   57   56   58
CONECT   58   57   59
CONECT   59   58   60
CONECT   60   59   61
CONECT   61   60   62
CONECT   62   61   63
CONECT   63   62   64
CONECT   64   63   65
CONECT   65   64   66
CONECT   66   65   67
CONECT   67   66   68
CONECT   68   67   69
CONECT   69   68   70
CONECT   70   69   71
CONECT   71   70   72
CONECT   72   71   73
CONECT   73   72   74
CONECT   74   73   75
CONECT   75   74   76
CONECT   76   75   77
CONECT   77   76   78
CONECT   78   77   79
CONECT   79   78   80
CONECT   80   79   81
CONECT   81   80   82
CONECT   82   81   83
CONECT   83   82   84
CONECT   84   83   85
CONECT   85   84   86
CONECT   86   85   87
CONECT   87   86   88
CONECT   88   87   89
CONECT   89   88   90
CONECT   90   89   91
CONECT   91   90   92
CONECT   92   91   93
CONECT   93   92   94
CONECT   94   93   95
CONECT   95   94   96
CONECT   96   95   97
CONECT   97   96   98
CONECT   98   97   99
CONECT   99   98  100
CONECT  100   99  101
CONECT  101  100  102
CONECT  102  101  103
CONECT  103  102  104
CONECT  104  103  105
CONECT  105  104  106
CONECT  106  105  107
CONECT  107  106  108
CONECT  108  107  109
CONECT  109  108  110
CONECT  110  109  111
CONECT  111  110  112
CONECT  112  111  113
CONECT  113  112  114
CONECT  114  113  115
CONECT  115  114  116
CONECT  116  115  117
CONECT  117  116  118
CONECT  118  117  119
CONECT  119  118  120
CONECT  120  119  121
CONECT  121  120  122
CONECT  122  121  123
CONECT  123  122  124
CONECT  124  123  125
CONECT  125  124  126
CONECT  126  125  127
CONECT  127  126  128
CONECT  128  127  129
CONECT  129  128  130
CONECT  130  129  131
CONECT  131  130  132
CONECT  132  131  133
CONECT  133  132  134
CONECT  134  133  135
CONECT  135  134  136
CONECT  136  135  137
CONECT  137  136  138
CONECT  138  137  139
CONECT  139  138  140
CONECT  140  139  141
CONECT  141  140  142
CONECT  142  141  143
CONECT  143  142  144
CONECT  144  143  145
CONECT  145  144  146
CONECT  146  145  147
CONECT  147  146  148
CONECT  148  147  149
CONECT  149  148  150
CONECT  150  149  151
CONECT  151  150  152
CONECT  152  151  153
CONECT  153  152  154
CONECT  154  153  155
CONECT  155  154  156
CONECT  156  155  157
CONECT  157  156  158
CONECT  158  157  159
CONECT  159  158  160
CONECT  160  159  161
CONECT  161  160  162
CONECT  162  161  163
CONECT  163  162  164
CONECT  164  163  165
CONECT  165  164  166
CONECT  166  165  167
CONECT  167  166  168
CONECT  168  167  169
CONECT  169  168  170
CONECT  170  169  171
CONECT  171  170  172
CONECT  172  171  173
CONECT  173  172  174
CONECT  174  173  175
CONECT  175  174  176
CONECT  176  175  177
CONECT  177  176  178
CONECT  178  177  179
CONECT  179  178  180
CONECT  180  179  181
CONECT  181  180  182
CONECT  182  181  183
CONECT  183  182  184
CONECT  184  183  185
CONECT  185  184  186
CONECT  186  185  187
CONECT  187  186  188
CONECT  188  187  189
CONECT  189  188  190
CONECT  190  189  191
CONECT  191  190  192
CONECT  192  191  193
CONECT  193  192  194
CONECT  194  193  195
CONECT  195  194  196
CONECT  196  195  197
CONECT  197  196  198
CONECT  198  197  199
CONECT  199  198  200
CONECT  200  199  201
CONECT  201  200  202
CONECT  202  201  203
CONECT  203  202  204
CONECT  204  203  205
CONECT  205  204  206
CONECT  206  205  207
CONECT  207  206  208
CONECT  208  207  209
CONECT  209  208  210
CONECT  210  209  211
CONECT  211  210  212
CONECT  212  211  213
CONECT  213  212  214
CONECT  214  213  215
CONECT  215  214  216
CONECT  216  215  217
CONECT  217  216  218
CONECT  218  217  219
CONECT  219  218  220
CONECT  220  219  221
CONECT  221  220  222
CONECT  222  221  223
CONECT  223  222  224
CONECT  224  223  225
CONECT  225  224  226
CONECT  226  225  227
CONECT  227  226  228
CONECT  228  227  229
CONECT  229  228  230
CONECT  230  229  231
CONECT  231  230  232
CONECT  232  231  233
CONECT  233  232  234
CONECT  234  233  235
CONECT  235  234  236
CONECT  236  235  237
CONECT  237  236  238
CONECT  238  237  239
CONECT  239  238  240
CONECT  240  239  241
CONECT  241  240  242
CONECT  242  241  243
CONECT  243  242  244
CONECT  244  243  245
CONECT  245  244  246
CONECT  246  245  247
CONECT  247  246  248
CONECT  248  247  249
CONECT  249  248  250
CONECT  250  249  251
CONECT  251  250  252
CONECT  252  251  253
CONECT  253  252  254
CONECT  254  253  255
CONECT  255  254  256
CONECT  256  255  257
CONECT  257  256  258
CONECT  258  257  259
CONECT  259  258  260
CONECT  260  259  261
CONECT  261  260  262
CONECT  262  261  263
CONECT  263  262  264
CONECT  264  263  265
CONECT  265  264  266
CONECT  266  265  267
CONECT  267  266  268
CONECT  268  267  269
CONECT  269  268  270
CONECT  270  269  271
CONECT  271  270  272
CONECT  272  271  273
CONECT  273  272  274
CONECT  274  273  275
CONECT  275  274  276
CONECT  276  275  277
CONECT  277  276  278
CONECT  278  277  279
CONECT  279  278  280
CONECT  280  279  281
CONECT  281  280  282
CONECT  282  281  283
CONECT  283  282  284
CONECT  284  283  285
CONECT  285  284  286
CONECT  286  285  287
CONECT  287  286  288
CONECT  288  287  289
CONECT  289  288  290
CONECT  290  289  291
CONECT  291  290  292
CONECT  292  291  293
CONECT  293  292  294
CONECT  294  293  295
CONECT  295  294  296
CONECT  296  295  297
CONECT  297  296  298
CONECT  298  297  299
CONECT  299  298  300
CONECT  300  299  301
CONECT  301  300  302
CONECT  302  301  303
CONECT  303  302  304
CONECT  304  303  305
CONECT  305  304  306
CONECT  306  305  307
CONECT  307  306  308
CONECT  308  307  309
CONECT  309  308  310
CONECT  310  309  311
CONECT  311  310  312
CONECT  312  311  313
CONECT  313  312  314
CONECT  314  313  315
CONECT  315  314  316
CONECT  316  315  317
CONECT  317  316  318
CONECT  318  317  319
CONECT  319  318  320
CONECT  320  319  321
CONECT  321  320  322
CONECT  322  321  323
CONECT  323  322  324
CONECT  324  323  325
CONECT  325  324  326
CONECT  326  325  327
CONECT  327  326  328
CONECT  328  327  329
CONECT  329  328  330
CONECT  330  329  331
CONECT  331  330  332
CONECT  332  331  333
CONECT  333  332  334
CONECT  334  333  335
CONECT  335  334  336
CONECT  336  335  337
CONECT  337  336  338
CONECT  338  337  339
CONECT  339  338  340
CONECT  340  339  341
CONECT  341  340  342
CONECT  342  341  343
CONECT  343  342  344
CONECT  344  343  345
CONECT  345  344  346
CONECT  346  345  347
CONECT  347  346  348
CONECT  348  347  349
CONECT  349  348  350
CONECT  350  349  351
CONECT  351  350  352
CONECT  352  351  353
CONECT  353  352  354
CONECT  354  353  355
CONECT  355  354  356
CONECT  356  355  357
CONECT  357  356  358
CONECT  358  357  359
CONECT  359  358  360
CONECT  360  359  361
CONECT  361  360  362
CONECT  362  361  363
CONECT  363  362  364
CONECT  364  363  365
CONECT  365  364  366
CONECT  366  365  367
CONECT  367  366  368
CONECT  368  367  369
CONECT  369  368  370
CONECT  370  369  371
CONECT  371  370  372
CONECT  372  371  373
CONECT  373  372  374
CONECT  374  373  375
CONECT  375  374  376
CONECT  376  375  377
CONECT  377  376  378
CONECT  378  377  379
CONECT  379  378  380
CONECT  380  379  381
CONECT  381  380  382
CONECT  382  381  383
CONECT  383  382  384
CONECT  384  383  385
CONECT  385  384  386
CONECT  386  385  387
CONECT  387  386  388
CONECT  388  387  389
CONECT  389  388  390
CONECT  390  389  391
CONECT  391  390  392
CONECT  392  391  393
CONECT  393  392  394
CONECT  394  393  395
CONECT  395  394  396
CONECT  396  395  397
CONECT  397  396  398
CONECT  398  397  399
CONECT  399  398  400
CONECT  400  399  401
CONECT  401  400  402
CONECT  402  401  403
CONECT  403  402  404
CONECT  404  403  405
CONECT  405  404  406
CONECT  406  405  407
CONECT  407  406  408
CONECT  408  407  409
CONECT  409  408  410
CONECT  410  409  411
CONECT  411  410  412
CONECT  412  411  413
CONECT  413  412  414
CONECT  414  413  415
CONECT  415  414  416
CONECT  416  415  417
CONECT  417  416  418
CONECT  418  417  419
CONECT  419  418  420
CONECT  420  419  421
CONECT  421  420  422
CONECT  422  421  423
CONECT  423  422  424
CONECT  424  423  425
CONECT  425  424  426
CONECT  426  425  427
CONECT  427  426  428
CONECT  428  427  429
CONECT  429  428  430
CONECT  430  429  431
CONECT  431  430  432
CONECT  432  431  433
CONECT  433  432  434
CONECT  434  433  435
CONECT  435  434  436
CONECT  436  435  437
CONECT  437  436  438
CONECT  438  437  439
CONECT  439  438  440
CONECT  440  439  441
CONECT  441  440  442
CONECT  442  441  443
CONECT  443  442  444
CONECT  444  443  445
CONECT  445  444  446
CONECT  446  445  447
CONECT  447  446  448
CONECT  448  447  449
CONECT  449  448  450
CONECT  450  449  451
CONECT  451  450  452
CONECT  452  451  453
CONECT  453  452  454
CONECT  454  453  455
CONECT  455  454  456
CONECT  456  455  457
CONECT  457  456  458
CONECT  458  457  459
CONECT  459  458  460
CONECT  460  459  461
CONECT  461  460  462
CONECT  462  461  463
CONECT  463  462  464
CONECT  464  463  465
CONECT  465  464  466
CONECT  466  465  467
CONECT  467  466  468
CONECT  468  467  469
CONECT  469  468  470
CONECT  470  469  471
CONECT  471  470  472
CONECT  472  471  473
CONECT  473  472  474
CONECT  474  473  475
CONECT  475  474  476
CONECT  476  475  477
CONECT  477  476  478
CONECT  478  477  479
CONECT  479  478  480
CONECT  480  479  481
CONECT  481  480  482
CONECT  482  481  483
CONECT  483  482  484
CONECT  484  483  485
CONECT  485  484  486
CONECT  486  485  487
CONECT  487  486  488
CONECT  488  487  489
CONECT  489  488  490
CONECT  490  489  491
CONECT  491  490  492
CONECT  492  491  493
CONECT  493  492  494
CONECT  494  493  495
CONECT  495  494  496
CONECT  496  495  497
CONECT  497  496  498
CONECT  498  497  499
CONECT  499  498  500
CONECT  500  499  501
CONECT  501  500  502
CONECT  502  501  503
CONECT  503  502  504
CONECT  504  503  505
CONECT  505  504  506
CONECT  506  505  507
CONECT  507  506  508
CONECT  508  507  509
CONECT  509  508  510
CONECT  510  509  511
CONECT  511  510  512
CONECT  512  511  513
CONECT  513  512  514
CONECT  514  513  515
CONECT  515  514  516
CONECT  516  515  517
CONECT  517  516  518
CONECT  518  517  519
CONECT  519  518  520
CONECT  520  519  521
CONECT  521  520  522
CONECT  522  521  523
CONECT  523  522  524
CONECT  524  523  525
CONECT  525  524  526
CONECT  526  525  527
CONECT  527  526  528
CONECT  528  527  529
CONECT  529  528  530
CONECT  530  529  531
CONECT  531  530  532
CONECT  532  531  533
CONECT  533  532  534
CONECT  534  533  535
CONECT  535  534  536
CONECT  536  535  537
CONECT  537  536  538
CONECT  538  537  539
CONECT  539  538  540
CONECT  540  539  541
CONECT  541  540  542
CONECT  542  541  543
CONECT  543  542  544
CONECT  544  543  545
CONECT  545  544  546
CONECT  546  545  547
CONECT  547  546  548
CONECT  548  547  549
CONECT  549  548  550
CONECT  550  549  551
CONECT  551  550  552
CONECT  552  551  553
CONECT  553  552  554
CONECT  554  553  555
CONECT  555  554  556
CONECT  556  555  557
CONECT  557  556  558
CONECT  558  557  559
CONECT  559  558  560
CONECT  560  559  561
CONECT  561  560  562
CONECT  562  561  563
CONECT  563  562  564
CONECT  564  563  565
CONECT  565  564  566
CONECT  566  565  567
CONECT  567  566  568
CONECT  568  567  569
CONECT  569  568  570
CONECT  570  569  571
CONECT  571  570  572
CONECT  572  571  573
CONECT  573  572  574
CONECT  574  573  575
CONECT  575  574  576
CONECT  576  575  577
CONECT  577  576  578
CONECT  578  577  579
CONECT  579  578  580
CONECT  580  579  581
CONECT  581  580  582
CONECT  582  581  583
CONECT  583  582  584
CONECT  584  583  585
CONECT  585  584  586
CONECT  586  585  587
CONECT  587  586  588
CONECT  588  587  589
CONECT  589  588  590
CONECT  590  589  591
CONECT  591  590  592
CONECT  592  591  593
CONECT  593  592  594
CONECT  594  593  595
CONECT  595  594  596
CONECT  596  595  597
CONECT  597  596  598
CONECT  598  597  599
CONECT  599  598  600
CONECT  600  599  601
CONECT  601  600  602
CONECT  602  601  603
CONECT  603  602  604
CONECT  604  603  605
CONECT  605  604  606
CONECT  606  605  607
CONECT  607  606  608
CONECT  608  607  609
CONECT  609  608  610
CONECT  610  609  611
CONECT  611  610  612
CONECT  612  611  613
CONECT  613  612  614
CONECT  614  613  615
CONECT  615  614  616
CONECT  616  615  617
CONECT  617  616  618
CONECT  618  617  619
CONECT  619  618  620
CONECT  620  619  621
CONECT  621  620  622
CONECT  622  621  623
CONECT  623  622  624
CONECT  624  623  625
CONECT  625  624  626
CONECT  626  625  627
CONECT  627  626  628
CONECT  628  627  629
CONECT  629  628  630
CONECT  630  629  631
CONECT  631  630  632
CONECT  632  631  633
CONECT  633  632  634
CONECT  634  633  635
CONECT  635  634  636
CONECT  636  635  637
CONECT  637  636  638
CONECT  638  637  639
CONECT  639  638  640
CONECT  640  639  641
CONECT  641  640  642
CONECT  642  641  643
CONECT  643  642  644
CONECT  644  643  645
CONECT  645  644  646
CONECT  646  645  647
CONECT  647  646  648
CONECT  648  647  649
CONECT  649  648  650
CONECT  650  649  651
CONECT  651  650  652
CONECT  652  651  653
CONECT  653  652  654
CONECT  654  653  655
CONECT  655  654  656
CONECT  656  655  657
CONECT  657  656  658
CONECT  658  657  659
CONECT  659  658  660
CONECT  660  659  661
CONECT  661  660  662
CONECT  662  661  663
CONECT  663  662  664
CONECT  664  663  665
CONECT  665  664  666
CONECT  666  665  667
CONECT  667  666  668
CONECT  668  667  669
CONECT  669  668  670
CONECT  670  669  671
CONECT  671  670  672
CONECT  672  671  673
CONECT  673  672  674
CONECT  674  673  675
CONECT  675  674  676
CONECT  676  675  677
CONECT  677  676  678
CONECT  678  677  679
CONECT  679  678  680
CONECT  680  679  681
CONECT  681  680  682
CONECT  682  681  683
CONECT  683  682  684
CONECT  684  683  685
CONECT  685  684  686
CONECT  686  685  687
CONECT  687  686  688
CONECT  688  687  689
CONECT  689  688  690
CONECT  690  689  691
CONECT  691  690  692
CONECT  692  691  693
CONECT  693  692  694
CONECT  694  693  695
CONECT  695  694  696
CONECT  696  695  697
CONECT  697  696  698
CONECT  698  697  699
CONECT  699  698  700
CONECT  700  699  701
CONECT  701  700  702
CONECT  702  701  703
CONECT  703  702  704
CONECT  704  703  705
CONECT  705  704  706
CONECT  706  705  707
CONECT  707  706  708
CONECT  708  707  709
CONECT  709  708  710
CONECT  710  709  711
CONECT  711  710  712
CONECT  712  711  713
CONECT  713  712  714
CONECT  714  713  715
CONECT  715  714  716
CONECT  716  715  717
CONECT  717  716  718
CONECT  718  717  719
CONECT  719  718  720
CONECT  720  719  721
CONECT  721  720  722
CONECT  722  721  723
CONECT  723  722  724
CONECT  724  723  725
CONECT  725  724  726
CONECT  726  725  727
CONECT  727  726  728
CONECT  728  727  729
CONECT  729  728  730
CONECT  730  729  731
CONECT  731  730  732
CONECT  732  731  733
CONECT  733  732  734
CONECT  734  733  735
CONECT  735  734  736
CONECT  736  735  737
CONECT  737  736  738
CONECT  738  737  739
CONECT  739  738  740
CONECT  740  739  741
CONECT  741  740  742
CONECT  742  741  743
CONECT  743  742  744
CONECT  744  743  745
CONECT  745  744  746
CONECT  746  745  747
CONECT  747  746  748
CONECT  748  747  749
CONECT  749  748  750
CONECT  750  749  751
CONECT  751  750  752
CONECT  752  751  753
CONECT  753  752  754
CONECT  754  753  755
CONECT  755  754  756
CONECT  756  755  757
CONECT  757  756  758
CONECT  758  757  759
CONECT  759  758  760
CONECT  760  759  761
CONECT  761  760  762
CONECT  762  761  763
CONECT  763  762  764
CONECT  764  763  765
CONECT  765  764  766
CONECT  766  765  767
CONECT  767  766  768
CONECT  768  767  769
CONECT  769  768  770
CONECT  770  769  771
CONECT  771  770  772
CONECT  772  771  773
CONECT  773  772  774
CONECT  774  773  775
CONECT  775  774  776
CONECT  776  775  777
CONECT  777  776  778
CONECT  778  777  779
CONECT  779  778  780
CONECT  780  779  781
CONECT  781  780  782
CONECT  782  781  783
CONECT  783  782  784
CONECT  784  783  785
CONECT  785  784  786
CONECT  786  785  787
CONECT  787  786  788
CONECT  788  787  789
CONECT  789  788  790
CONECT  790  789  791
CONECT  791  790  792
CONECT  792  791  793
CONECT  793  792  794
CONECT  794  793  795
CONECT  795  794  796
CONECT  796  795  797
CONECT  797  796  798
CONECT  798  797  799
CONECT  799  798  800
CONECT  800  799  801
CONECT  801  800  802
CONECT  802  801  803
CONECT  803  802  804
CONECT  804  803  805
CONECT  805  804  806
CONECT  806  805  807
CONECT  807  806  808
CONECT  808  807  809
CONECT  809  808  810
CONECT  810  809  811
CONECT  811  810  812
CONECT  812  811  813
CONECT  813  812  814
CONECT  814  813  815
CONECT  815  814  816
CONECT  816  815  817
CONECT  817  816  818
CONECT  818  817  819
CONECT  819  818  820
CONECT  820  819  821
CONECT  821  820  822
CONECT  822  821  823
CONECT  823  822  824
CONECT  824  823  825
CONECT  825  824  826
CONECT  826  825  827
CONECT  827  826  828
CONECT  828  827  829
CONECT  829  828  830
CONECT  830  829  831
CONECT  831  830  832
CONECT  832  831  833
CONECT  833  832  834
CONECT  834  833  835
CONECT  835  834  836
CONECT  836  835  837
CONECT  837  836  838
CONECT  838  837  839
CONECT  839  838  840
CONECT  840  839  841
CONECT  841  840  842
CONECT  842  841  843
CONECT  843  842  844
CONECT  844  843  845
CONECT  845  844  846
CONECT  846  845  847
CONECT  847  846  848
CONECT  848  847  849
CONECT  849  848  850
CONECT  850  849  851
CONECT  851  850  852
CONECT  852  851  853
CONECT  853  852  854
CONECT  854  853  855
CONECT  855  854  856
CONECT  856  855  857
CONECT  857  856  858
CONECT  858  857  859
CONECT  859  858  860
CONECT  860  859  861
CONECT  861  860  862
CONECT  862  861  863
CONECT  863  862  864
CONECT  864  863  865
CONECT  865  864  866
CONECT  866  865  867
CONECT  867  866  868
CONECT  868  867  869
CONECT  869  868  870
CONECT  870  869  871
CONECT  871  870  872
CONECT  872  871  873
CONECT  873  872  874
CONECT  874  873  875
CONECT  875  874  876
CONECT  876  875  877
CONECT  877  876  878
CONECT  878  877  879
CONECT  879  878  880
CONECT  880  879  881
CONECT  881  880  882
CONECT  882  881  883
CONECT  883  882  884
CONECT  884  883  885
CONECT  885  884  886
CONECT  886  885  887
CONECT  887  886  888
CONECT  888  887  889
CONECT  889  888  890
CONECT  890  889  891
CONECT  891  890  892
CONECT  892  891  893
CONECT  893  892  894
CONECT  894  893  895
CONECT  895  894  896
CONECT  896  895  897
CONECT  897  896  898
CONECT  898  897  899
CONECT  899  898  900
CONECT  900  899  901
CONECT  901  900  902
CONECT  902  901  903
CONECT  903  902  904
CONECT  904  903  905
CONECT  905  904  906
CONECT  906  905  907
CONECT  907  906  908
CONECT  908  907  909
CONECT  909  908  910
CONECT  910  909  911
CONECT  911  910  912
CONECT  912  911  913
CONECT  913  912  914
CONECT  914  913  915
CONECT  915  914  916
CONECT  916  915  917
CONECT  917  916  918
CONECT  918  917  919
CONECT  919  918  920
CONECT  920  919  921
CONECT  921  920  922
CONECT  922  921  923
CONECT  923  922  924
CONECT  924  923  925
CONECT  925  924  926
CONECT  926  925  927
CONECT  927  926  928
CONECT  928  927  929
CONECT  929  928  930
CONECT  930  929  931
CONECT  931  930  932
CONECT  932  931  933
CONECT  933  932  934
CONECT  934  933  935
CONECT  935  934  936
CONECT  936  935  937
CONECT  937  936  938
CONECT  938  937  939
CONECT  939  938  940
CONECT  940  939  941
CONECT  941  940  942
CONECT  942  941  943
CONECT  943  942  944
CONECT  944  943  945
CONECT  945  944  946
CONECT  946  945  947
CONECT  947  946  948
CONECT  948  947  949
CONECT  949  948  950
CONECT  950  949  951
CONECT  951  950  952
CONECT  952  951  953
CONECT  953  952  954
CONECT  954  953  955
CONECT  955  954  956
CONECT  956  955  957
CONECT  957  956  958
CONECT  958  957  959
CONECT  959  958  960
CONECT  960  959  961
CONECT  961  960  962
CONECT  962  961  963
CONECT  963  962  964
CONECT  964  963  965
CONECT  965  964  966
CONECT  966  965  967
CONECT  967  966  968
CONECT  968  967  969
CONECT  969  968  970
CONECT  970  969  971
CONECT  971  970  972
CONECT  972  971  973
CONECT  973  972  974
CONECT  974  973  975
CONECT  975  974  976
CONECT  976  975  977
CONECT  977  976  978
CONECT  978  977  979
CONECT  979  978  980
CONECT  980  979  981
CONECT  981  980  982
CONECT  982  981  983
CONECT  983  982  984
CONECT  984  983  985
CONECT  985  984  986
CONECT  986  985  987
CONECT  987  986  988
CONECT  988  987  989
CONECT  989  988  990
CONECT  990  989  991
CONECT  991  990  992
CONECT  992  991  993
CONECT  993  992  994
CONECT  994  993  995
CONECT  995  994  996
CONECT  996  995  997
CONECT  997  996  998
CONECT  998  997  999
CONECT  999  998 1000
CONECT 1000  999 1001
CONECT 1001 1000 1002
CONECT 1002 1001 1003
CONECT 1003 1002 1004
CONECT 1004 1003 1005
CONECT 1005 1004 1006
CONECT 1006 1005 1007
CONECT 1007 1006 1008
CONECT 1008 1007 1009
CONECT 1009 1008 1010
CONECT 1010 1009 1011
CONECT 1011 1010 1012
CONECT 1012 1011 1013
CONECT 1013 1012 1014
CONECT 1014 1013 1015
CONECT 1015 1014 1016
CONECT 1016 1015 1017
CONECT 1017 1016 1018
CONECT 1018 1017 1019
CONECT 1019 1018 1020
CONECT 1020 1019 1021
CONECT 1021 1020 1022
CONECT 1022 1021 1023
CONECT 1023 1022 1024
CONECT 1024 1023 1025
CONECT 1025 1024 1026
CONECT 1026 1025 1027
CONECT 1027 1026 1028
CONECT 1028 1027 1029
CONECT 1029 1028 1030
CONECT 1030 1029 1031
CONECT 1031 1030 1032
CONECT 1032 1031 1033
CONECT 1033 1032 1034
CONECT 1034 1033 1035
CONECT 1035 1034 1036
CONECT 1036 1035 1037
CONECT 1037 1036 1038
CONECT 1038 1037 1039
CONECT 1039 1038 1040
CONECT 1040 1039 1041
CONECT 1041 1040 1042
CONECT 1042 1041 1043
CONECT 1043 1042 1044
CONECT 1044 1043 1045
CONECT 1045 1044 1046
CONECT 1046 1045 1047
CONECT 1047 1046 1048
CONECT 1048 1047 1049
CONECT 1049 1048 1050
CONECT 1050 1049 1051
CONECT 1051 1050 1052
CONECT 1052 1051 1053
CONECT 1053 1052 1054
CONECT 1054 1053 1055
CONECT 1055 1054 1056
CONECT 1056 1055 1057
CONECT 1057 1056 1058
CONECT 1058 1057 1059
CONECT 1059 1058 1060
CONECT 1060 1059 1061
CONECT 1061 1060 1062
CONECT 1062 1061 1063
CONECT 1063 1062 1064
CONECT 1064 1063 1065
CONECT 1065 1064 1066
CONECT 1066 1065 1067
CONECT 1067 1066 1068
CONECT 1068 1067 1069
CONECT 1069 1068 1070
CONECT 1070 1069 1071
CONECT 1071 1070 1072
CONECT 1072 1071 1073
CONECT 1073 1072 1074
CONECT 1074 1073 1075
CONECT 1075 1074 1076
CONECT 1076 1075 1077
CONECT 1077 1076 1078
CONECT 1078 1077 1079
CONECT 1079 1078 1080
CONECT 1080 1079 1081
CONECT 1081 1080 1082
CONECT 1082 1081 1083
CONECT 1083 1082 1084
CONECT 1084 1083 1085
CONECT 1085 1084 1086
CONECT 1086 1085 1087
CONECT 1087 1086 1088
CONECT 1088 1087 1089
CONECT 1089 1088 1090
CONECT 1090 1089 1091
CONECT 1091 1090 1092
CONECT 1092 1091 1093
CONECT 1093 1092 1094
CONECT 1094 1093 1095
CONECT 1095 1094 1096
CONECT 1096 1095 1097
CONECT 1097 1096 1098
CONECT 1098 1097 1099
CONECT 1099 1098 1100
CONECT 1100 1099 1101
CONECT 1101 1100 1102
CONECT 1102 1101 1103
CONECT 1103 1102 1104
CONECT 1104 1103 1105
CONECT 1105 1104 1106
CONECT 1106 1105 1107
CONECT 1107 1106 1108
CONECT 1108 1107 1109
CONECT 1109 1108 1110
CONECT 1110 1109 1111
CONECT 1111 1110 1112
CONECT 1112 1111 1113
CONECT 1113 1112 1114
CONECT 1114 1113 1115
CONECT 1115 1114 1116
CONECT 1116 1115 1117
CONECT 1117 1116 1118
CONECT 1118 1117 1119
CONECT 1119 1118 1120
CONECT 1120 1119 1121
CONECT 1121 1120 1122
CONECT 1122 1121 1123
CONECT 1123 1122 1124
CONECT 1124 1123 1125
CONECT 1125 1124 1126
CONECT 1126 1125 1127
CONECT 1127 1126 1128
CONECT 1128 1127 1129
CONECT 1129 1128 1130
CONECT 1130 1129 1131
CONECT 1131 1130 1132
CONECT 1132 1131 1133
CONECT 1133 1132 1134
CONECT 1134 1133 1135
CONECT 1135 1134 1136
CONECT 1136 1135 1137
CONECT 1137 1136 1138
CONECT 1138 1137 1139
CONECT 1139 1138 1140
CONECT 1140 1139 1141
CONECT 1141 1140 1142
CONECT 1142 1141 1143
CONECT 1143 1142 1144
CONECT 1144 1143 1145
CONECT 1145 1144 1146
CONECT 1146 1145 1147
CONECT 1147 1146 1148
CONECT 1148 1147 1149
CONECT 1149 1148 1150
CONECT 1150 1149 1151
CONECT 1151 1150 1152
CONECT 1152 1151 1153
CONECT 1153 1152 1154
CONECT 1154 1153 1155
CONECT 1155 1154 1156
CONECT 1156 1155 1157
CONECT 1157 1156 1158
CONECT 1158 1157 1159
CONECT 1159 1158 1160
CONECT 1160 1159 1161
CONECT 1161 1160 1162
CONECT 1162 1161 1163
CONECT 1163 1162 1164
CONECT 1164 1163 1165
CONECT 1165 1164 1166
CONECT 1166 1165 1167
CONECT 1167 1166 1168
CONECT 1168 1167 1169
CONECT 1169 1168 1170
CONECT 1170 1169 1171
CONECT 1171 1170 1172
CONECT 1172 1171 1173
CONECT 1173 1172 1174
CONECT 1174 1173 1175
CONECT 1175 1174 1176
CONECT 1176 1175 1177
CONECT 1177 1176 1178
CONECT 1178 1177 1179
CONECT 1179 1178 1180
CONECT 1180 1179 1181
CONECT 1181 1180 1182
CONECT 1182 1181 1183
CONECT 1183 1182 1184
CONECT 1184 1183 1185
CONECT 1185 1184 1186
CONECT 1186 1185 1187
CONECT 1187 1186 1188
CONECT 1188 1187 1189
CONECT 1189 1188 1190
CONECT 1190 1189 1191
CONECT 1191 1190 1192
CONECT 1192 1191 1193
CONECT 1193 1192 1194
CONECT 1194 1193 1195
CONECT 1195 1194 1196
CONECT 1196 1195 1197
CONECT 1197 1196 1198
CONECT 1198 1197 1199
CONECT 1199 1198 1200
CONECT 1200 1199 1201
CONECT 1201 1200 1202
CONECT 1202 1201 1203
CONECT 1203 1202 1204
CONECT 1204 1203 1205
CONECT 1205 1204 1206
CONECT 1206 1205 1207
CONECT 1207 1206 1208
CONECT 1208 1207 1209
CONECT 1209 1208 1210
CONECT 1210 1209 1211
CONECT 1211 1210 1212
CONECT 1212 1211 1213
CONECT 1213 1212 1214
CONECT 1214 1213 1215
CONECT 1215 1214 1216
CONECT 1216 1215 1217
CONECT 1217 1216 1218
CONECT 1218 1217 1219
CONECT 1219 1218 1220
CONECT 1220 1219 1221
CONECT 1221 1220 1222
CONECT 1222 1221 1223
CONECT 1223 1222 1224
CONECT 1224 1223 1225
CONECT 1225 1224 1226
CONECT 1226 1225 1227
CONECT 1227 1226 1228
CONECT 1228 1227 1229
CONECT 1229 1228 1230
CONECT 1230 1229 1231
CONECT 1231 1230 1232
CONECT 1232 1231 1233
CONECT 1233 1232 1234
CONECT 1234 1233 1235
CONECT 1235 1234 1236
CONECT 1236 1235 1237
CONECT 1237 1236 1238
CONECT 1238 1237 1239
CONECT 1239 1238 1240
CONECT 1240 1239 1241
CONECT 1241 1240 1242
CONECT 1242 1241 1243
CONECT 1243 1242 1244
CONECT 1244 1243 1245
CONECT 1245 1244 1246
CONECT 1246 1245 1247
CONECT 1247 1246 1248
CONECT 1248 1247 1249
CONECT 1249 1248 1250
CONECT 1250 1249 1251
CONECT 1251 1250 1252
CONECT 1252 1251 1253
CONECT 1253 1252 1254
CONECT 1254 1253 1255
CONECT 1255 1254 1256
CONECT 1256 1255 1257
CONECT 1257 1256 1258
CONECT 1258 1257 1259
CONECT 1259 1258 1260
CONECT 1260 1259 1261
CONECT 1261 1260 1262
CONECT 1262 1261 1263
CONECT 1263 1262 1264
CONECT 1264 1263 1265
CONECT 1265 1264 1266
CONECT 1266 1265 1267
CONECT 1267 1266 1268
CONECT 1268 1267 1269
CONECT 1269 1268 1270
CONECT 1270 1269 1271
CONECT 1271 1270 1272
CONECT 1272 1271 1273
CONECT 1273 1272 1274
CONECT 1274 1273 1275
CONECT 1275 1274 1276
CONECT 1276 1275 1277
CONECT 1277 1276 1278
CONECT 1278 1277 1279
CONECT 1279 1278 1280
CONECT 1280 1279 1281
CONECT 1281 1280 1282
CONECT 1282 1281 1283
CONECT 1283 1282 1284
CONECT 1284 1283 1285
CONECT 1285 1284 1286
CONECT 1286 1285 1287
CONECT 1287 1286 1288
CONECT 1288 1287 1289
CONECT 1289 1288 1290
CONECT 1290 1289 1291
CONECT 1291 1290 1292
CONECT 1292 1291 1293
CONECT 1293 1292 1294
CONECT 1294 1293 1295
CONECT 1295 1294 1296
CONECT 1296 1295 1297
CONECT 1297 1296 1298
CONECT 1298 1297 1299
CONECT 1299 1298 1300
CONECT 1300 1299 1301
CONECT 1301 1300 1302
CONECT 1302 1301 1303
CONECT 1303 1302 1304
CONECT 1304 1303 1305
CONECT 1305 1304 1306
CONECT 1306 1305 1307
CONECT 1307 1306 1308
CONECT 1308 1307 1309
CONECT 1309 1308 1310
CONECT 1310 1309 1311
CONECT 1311 1310 1312
CONECT 1312 1311 1313
CONECT 1313 1312 1314
CONECT 1314 1313 1315
CONECT 1315 1314 1316
CONECT 1316 1315 1317
CONECT 1317 1316 1318
CONECT 1318 1317 1319
CONECT 1319 1318 1320
CONECT 1320 1319 1321
CONECT 1321 1320 1322
CONECT 1322 1321 1323
CONECT 1323 1322 1324
CONECT 1324 1323 1325
CONECT 1325 1324 1326
CONECT 1326 1325 1327
CONECT 1327 1326 1328
CONECT 1328 1327 1329
CONECT 1329 1328 1330
CONECT 1330 1329 1331
CONECT 1331 1330 1332
CONECT 1332 1331 1333
CONECT 1333 1332 1334
CONECT 1334 1333 1335
CONECT 1335 1334 1336
CONECT 1336 1335 1337
CONECT 1337 1336 1338
CONECT 1338 1337 1339
CONECT 1339 1338 1340
CONECT 1340 1339 1341
CONECT 1341 1340 1342
CONECT 1342 1341 1343
CONECT 1343 1342 1344
CONECT 1344 1343 1345
CONECT 1345 1344 1346
CONECT 1346 1345 1347
CONECT 1347 1346 1348
CONECT 1348 1347 1349
CONECT 1349 1348 1350
CONECT 1350 1349 1351
CONECT 1351 1350 1352
CONECT 1352 1351 1353
CONECT 1353 1352 1354
CONECT 1354 1353 1355
CONECT 1355 1354 1356
CONECT 1356 1355 1357
CONECT 1357 1356 1358
CONECT 1358 1357 1359
CONECT 1359 1358 1360
CONECT 1360 1359 1361
CONECT 1361 1360 1362
CONECT 1362 1361 1363
CONECT 1363 1362 1364
CONECT 1364 1363 1365
CONECT 1365 1364 1366
CONECT 1366 1365 1367
CONECT 1367 1366 1368
CONECT 1368 1367 1369
CONECT 1369 1368 1370
CONECT 1370 1369 1371
CONECT 1371 1370 1372
CONECT 1372 1371 1373
CONECT 1373 1372 1374
CONECT 1374 1373 1375
CONECT 1375 1374 1376
CONECT 1376 1375 1377
CONECT 1377 1376 1378
CONECT 1378 1377 1379
CONECT 1379 1378 1380
CONECT 1380 1379 1381
CONECT 1381 1380 1382
CONECT 1382 1381 1383
CONECT 1383 1382 1384
CONECT 1384 1383 1385
CONECT 1385 1384 1386
CONECT 1386 1385 1387
CONECT 1387 1386 1388
CONECT 1388 1387 1389
CONECT 1389 1388 1390
CONECT 1390 1389 1391
CONECT 1391 1390 1392
CONECT 1392 1391 1393
CONECT 1393 1392 1394
CONECT 1394 1393 1395
CONECT 1395 1394 1396
CONECT 1396 1395 1397
CONECT 1397 1396 1398
CONECT 1398 1397 1399
CONECT 1399 1398 1400
CONECT 1400 1399 1401
CONECT 1401 1400 1402
CONECT 1402 1401 1403
CONECT 1403 1402 1404
CONECT 1404 1403 1405
CONECT 1405 1404 1406
CONECT 1406 1405 1407
CONECT 1407 1406 1408
CONECT 1408 1407 1409
CONECT 1409 1408 1410
CONECT 1410 1409 1411
CONECT 1411 1410 1412
CONECT 1412 1411 1413
CONECT 1413 1412 1414
CONECT 1414 1413 1415
CONECT 1415 1414 1416
CONECT 1416 1415 1417
CONECT 1417 1416 1418
CONECT 1418 1417 1419
CONECT 1419 1418 1420
CONECT 1420 1419 1421
CONECT 1421 1420 1422
CONECT 1422 1421 1423
CONECT 1423 1422 1424
CONECT 1424 1423 1425
CONECT 1425 1424 1426
CONECT 1426 1425 1427
CONECT 1427 1426 1428
CONECT 1428 1427 1429
CONECT 1429 1428 1430
CONECT 1430 1429 1431
CONECT 1431 1430 1432
CONECT 1432 1431 1433
CONECT 1433 1432 1434
CONECT 1434 1433 1435
CONECT 1435 1434 1436
CONECT 1436 1435 1437
CONECT 1437 1436 1438
CONECT 1438 1437 1439
CONECT 1439 1438 1440
CONECT 1440 1439 1441
CONECT 1441 1440 1442
CONECT 1442 1441 1443
CONECT 1443 1442 1444
CONECT 1444 1443 1445
CONECT 1445 1444 1446
CONECT 1446 1445 1447
CONECT 1447 1446 1448
CONECT 1448 1447 1449
CONECT 1449 1448 1450
CONECT 1450 1449 1451
CONECT 1451 1450 1452
CONECT 1452 1451 1453
CONECT 1453 1452 1454
CONECT 1454 1453 1455
CONECT 1455 1454 1456
CONECT 1456 1455 1457
CONECT 1457 1456 1458
CONECT 1458 1457 1459
CONECT 1459 1458 1460
CONECT 1460 1459 1461
CONECT 1461 1460 1462
CONECT 1462 1461 1463
CONECT 1463 1462 1464
CONECT 1464 1463 1465
CONECT 1465 1464 1466
CONECT 1466 1465 1467
CONECT 1467 1466 1468
CONECT 1468 1467 1469
CONECT 1469 1468 1470
CONECT 1470 1469 1471
CONECT 1471 1470 1472
CONECT 1472 1471 1473
CONECT 1473 1472 1474
CONECT 1474 1473 1475
CONECT 1475 1474 1476
CONECT 1476 1475 1477
CONECT 1477 1476 1478
CONECT 1478 1477 1479
CONECT 1479 1478 1480
CONECT 1480 1479 1481
CONECT 1481 1480 1482
CONECT 1482 1481 1483
CONECT 1483 1482 1484
CONECT 1484 1483 1485
CONECT 1485 1484 1486
CONECT 1486 1485 1487
CONECT 1487 1486 1488
CONECT 1488 1487 1489
CONECT 1489 1488 1490
CONECT 1490 1489 1491
CONECT 1491 1490 1492
CONECT 1492 1491 1493
CONECT 1493 1492 1494
CONECT 1494 1493 1495
CONECT 1495 1494 1496
CONECT 1496 1495 1497
CONECT 1497 1496 1498
CONECT 1498 1497 1499
CONECT 1499 1498 1500
CONECT 1500 1499 1501
CONECT 1501 1500 1502
CONECT 1502 1501 1503
CONECT 1503 1502 1504
CONECT 1504 1503 1505
CONECT 1505 1504 1506
CONECT 1506 1505 1507
CONECT 1507 1506 1508
CONECT 1508 1507 1509
CONECT 1509 1508 1510
CONECT 1510 1509 1511
CONECT 1511 1510 1512
CONECT 1512 1511 1513
CONECT 1513 1512 1514
CONECT 1514 1513 1515
CONECT 1515 1514 1516
CONECT 1516 1515 1517
CONECT 1517 1516 1518
CONECT 1518 1517 1519
CONECT 1519 1518 1520
CONECT 1520 1519 1521
CONECT 1521 1520 1522
CONECT 1522 1521 1523
CONECT 1523 1522 1524
CONECT 1524 1523 1525
CONECT 1525 1524 1526
CONECT 1526 1525 1527
CONECT 1527 1526 1528
CONECT 1528 1527 1529
CONECT 1529 1528 1530
CONECT 1530 1529 1531
CONECT 1531 1530 1532
CONECT 1532 1531 1533
CONECT 1533 1532 1534
CONECT 1534 1533 1535
CONECT 1535 1534 1536
CONECT 1536 1535 1537
CONECT 1537 1536 1538
CONECT 1538 1537 1539
CONECT 1539 1538 1540
CONECT 1540 1539 1541
CONECT 1541 1540 1542
CONECT 1542 1541 1543
CONECT 1543 1542 1544
CONECT 1544 1543 1545
CONECT 1545 1544 1546
CONECT 1546 1545 1547
CONECT 1547 1546 1548
CONECT 1548 1547 1549
CONECT 1549 1548 1550
CONECT 1550 1549 1551
CONECT 1551 1550 1552
CONECT 1552 1551 1553
CONECT 1553 1552 1554
CONECT 1554 1553 1555
CONECT 1555 1554 1556
CONECT 1556 1555 1557
CONECT 1557 1556 1558
CONECT 1558 1557 1559
CONECT 1559 1558 1560
CONECT 1560 1559 1561
CONECT 1561 1560 1562
CONECT 1562 1561 1563
CONECT 1563 1562 1564
CONECT 1564 1563 1565
CONECT 1565 1564 1566
CONECT 1566 1565 1567
CONECT 1567 1566 1568
CONECT 1568 1567 1569
CONECT 1569 1568 1570
CONECT 1570 1569 1571
CONECT 1571 1570 1572
CONECT 1572 1571 1573
CONECT 1573 1572 1574
CONECT 1574 1573 1575
CONECT 1575 1574 1576
CONECT 1576 1575 1577
CONECT 1577 1576 1578
CONECT 1578 1577 1579
CONECT 1579 1578 1580
CONECT 1580 1579 1581
CONECT 1581 1580 1582
CONECT 1582 1581 1583
CONECT 1583 1582 1584
CONECT 1584 1583 1585
CONECT 1585 1584 1586
CONECT 1586 1585 1587
CONECT 1587 1586 1588
CONECT 1588 1587 1589
CONECT 1589 1588 1590
CONECT 1590 1589 1591
CONECT 1591 1590 1592
CONECT 1592 1591 1593
CONECT 1593 1592 1594
CONECT 1594 1593 1595
CONECT 1595 1594 1596
CONECT 1596 1595 1597
CONECT 1597 1596 1598
CONECT 1598 1597 1599
CONECT 1599 1598 1600
CONECT 1600 1599 1601
CONECT 1601 1600 1602
CONECT 1602 1601 1603
CONECT 1603 1602 1604
CONECT 1604 1603 1605
CONECT 1605 1604 1606
CONECT 1606 1605 1607
CONECT 1607 1606 1608
CONECT 1608 1607 1609
CONECT 1609 1608 1610
CONECT 1610 1609 1611
CONECT 1611 1610 1612
CONECT 1612 1611 1613
CONECT 1613 1612 1614
CONECT 1614 1613 1615
CONECT 1615 1614 1616
CONECT 1616 1615 1617
CONECT 1617 1616 1618
CONECT 1618 1617 1619
CONECT 1619 1618 1620
CONECT 1620 1619 1621
CONECT 1621 1620 1622
CONECT 1622 1621 1623
CONECT 1623 1622 1624
CONECT 1624 1623 1625
CONECT 1625 1624 1626
CONECT 1626 1625 1627
CONECT 1627 1626 1628
CONECT 1628 1627 1629
CONECT 1629 1628 1630
CONECT 1630 1629 1631
CONECT 1631 1630 1632
CONECT 1632 1631 1633
CONECT 1633 1632 1634
CONECT 1634 1633 1635
CONECT 1635 1634 1636
CONECT 1636 1635 1637
CONECT 1637 1636 1638
CONECT 1638 1637 1639
CONECT 1639 1638 1640
CONECT 1640 1639 1641
CONECT 1641 1640 1642
CONECT 1642 1641 1643
CONECT 1643 1642 1644
CONECT 1644 1643 1645
CONECT 1645 1644 1646
CONECT 1646 1645 1647
CONECT 1647 1646 1648
CONECT 1648 1647 1649
CONECT 1649 1648 1650
CONECT 1650 1649 1651
CONECT 1651 1650 1652
CONECT 1652 1651 1653
CONECT 1653 1652 1654
CONECT 1654 1653 1655
CONECT 1655 1654 1656
CONECT 1656 1655 1657
CONECT 1657 1656 1658
CONECT 1658 1657 1659
CONECT 1659 1658 1660
CONECT 1660 1659 1661
CONECT 1661 1660 1662
CONECT 1662 1661 1663
CONECT 1663 1662 1664
CONECT 1664 1663 1665
CONECT 1665 1664 1666
CONECT 1666 1665 1667
CONECT 1667 1666 1668
CONECT 1668 1667 1669
CONECT 1669 1668 1670
CONECT 1670 1669 1671
CONECT 1671 1670 1672
CONECT 1672 1671 1673
CONECT 1673 1672 1674
CONECT 1674 1673 1675
CONECT 1675 1674 1676
CONECT 1676 1675 1677
CONECT 1677 1676 1678
CONECT 1678 1677 1679
CONECT 1679 1678 1680
CONECT 1680 1679 1681
CONECT 1681 1680 1682
CONECT 1682 1681 1683
CONECT 1683 1682 1684
CONECT 1684 1683 1685
CONECT 1685 1684 1686
CONECT 1686 1685 1687
CONECT 1687 1686 1688
CONECT 1688 1687 1689
CONECT 1689 1688 1690
CONECT 1690 1689 1691
CONECT 1691 1690 1692
CONECT 1692 1691 1693
CONECT 1693 1692 1694
CONECT 1694 1693 1695
CONECT 1695 1694 1696
CONECT 1696 1695 1697
CONECT 1697 1696 1698
CONECT 1698 1697 1699
CONECT 1699 1698 1700
CONECT 1700 1699 1701
CONECT 1701 1700 1702
CONECT 1702 1701 1703
CONECT 1703 1702 1704
CONECT 1704 1703 1705
CONECT 1705 1704 1706
CONECT 1706 1705 1707
CONECT 1707 1706 1708
CONECT 1708 1707 1709
CONECT 1709 1708 1710
CONECT 1710 1709 1711
CONECT 1711 1710 1712
CONECT 1712 1711 1713
CONECT 1713 1712 1714
CONECT 1714 1713 1715
CONECT 1715 1714 1716
CONECT 1716 1715 1717
CONECT 1717 1716 1718
CONECT 1718 1717 1719
CONECT 1719 1718 1720
CONECT 1720 1719 1721
CONECT 1721 1720 1722
CONECT 1722 1721 1723
CONECT 1723 1722 1724
CONECT 1724 1723 1725
CONECT 1725 1724 1726
CONECT 1726 1725 1727
CONECT 1727 1726 1728
CONECT 1728 1727 1729
CONECT 1729 1728 1730
CONECT 1730 1729 1731
CONECT 1731 1730 1732
CONECT 1732 1731 1733
CONECT 1733 1732 1734
CONECT 1734 1733 1735
CONECT 1735 1734 1736
CONECT 1736 1735 1737
CONECT 1737 1736 1738
CONECT 1738 1737 1739
CONECT 1739 1738 1740
CONECT 1740 1739 1741
CONECT 1741 1740 1742
CONECT 1742 1741 1743
CONECT 1743 1742 1744
CONECT 1744 1743 1745
CONECT 1745 1744 1746
CONECT 1746 1745 1747
CONECT 1747 1746 1748
CONECT 1748 1747 1749
CONECT 1749 1748 1750
CONECT 1750 1749 1751
CONECT 1751 1750 1752
CONECT 1752 1751 1753
CONECT 1753 1752 1754
CONECT 1754 1753 1755
CONECT 1755 1754 1756
CONECT 1756 1755 1757
CONECT 1757 1756 1758
CONECT 1758 1757 1759
CONECT 1759 1758 1760
CONECT 1760 1759 1761
CONECT 1761 1760 1762
CONECT 1762 1761 1763
CONECT 1763 1762 1764
CONECT 1764 1763 1765
CONECT 1765 1764 1766
CONECT 1766 1765 1767
CONECT 1767 1766 1768
CONECT 1768 1767 1769
CONECT 1769 1768 1770
CONECT 1770 1769 1771
CONECT 1771 1770 1772
CONECT 1772 1771 1773
CONECT 1773 1772 1774
CONECT 1774 1773 1775
CONECT 1775 1774 1776
CONECT 1776 1775 1777
CONECT 1777 1776 1778
CONECT 1778 1777 1779
CONECT 1779 1778 1780
CONECT 1780 1779 1781
CONECT 1781 1780 1782
CONECT 1782 1781 1783
CONECT 1783 1782 1784
CONECT 1784 1783 1785
CONECT 1785 1784 1786
CONECT 1786 1785 1787
CONECT 1787 1786 1788
CONECT 1788 1787 1789
CONECT 1789 1788 1790
CONECT 1790 1789 1791
CONECT 1791 1790 1792
CONECT 1792 1791 1793
CONECT 1793 1792 1794
CONECT 1794 1793 1795
CONECT 1795 1794 1796
CONECT 1796 1795 1797
CONECT 1797 1796 1798
CONECT 1798 1797 1799
CONECT 1799 1798 1800
CONECT 1800 1799 1801
CONECT 1801 1800 1802
CONECT 1802 1801 1803
CONECT 1803 1802 1804
CONECT 1804 1803 1805
CONECT 1805 1804 1806
CONECT 1806 1805 1807
CONECT 1807 1806 1808
CONECT 1808 1807 1809
CONECT 1809 1808 1810
CONECT 1810 1809 1811
CONECT 1811 1810 1812
CONECT 1812 1811 1813
CONECT 1813 1812 1814
CONECT 1814 1813 1815
CONECT 1815 1814 1816
CONECT 1816 1815 1817
CONECT 1817 1816 1818
CONECT 1818 1817 1819
CONECT 1819 1818 1820
CONECT 1820 1819 1821
CONECT 1821 1820 1822
CONECT 1822 1821 1823
CONECT 1823 1822 1824
CONECT 1824 1823 1825
CONECT 1825 1824 1826
CONECT 1826 1825 1827
CONECT 1827 1826 1828
CONECT 1828 1827 1829
CONECT 1829 1828 1830
CONECT 1830 1829 1831
CONECT 1831 1830 1832
CONECT 1832 1831 1833
CONECT 1833 1832 1834
CONECT 1834 1833 1835
CONECT 1835 1834 1836
CONECT 1836 1835 1837
CONECT 1837 1836 1838
CONECT 1838 1837 1839
CONECT 1839 1838 1840
CONECT 1840 1839 1841
CONECT 1841 1840 1842
CONECT 1842 1841 1843
CONECT 1843 1842 1844
CONECT 1844 1843 1845
CONECT 1845 1844 1846
CONECT 1846 1845 1847
CONECT 1847 1846 1848
CONECT 1848 1847 1849
CONECT 1849 1848 1850
CONECT 1850 1849 1851
CONECT 1851 1850 1852
CONECT 1852 1851 1853
CONECT 1853 1852 1854
CONECT 1854 1853 1855
CONECT 1855 1854 1856
CONECT 1856 1855 1857
CONECT 1857 1856 1858
CONECT 1858 1857 1859
CONECT 1859 1858 1860
CONECT 1860 1859 1861
CONECT 1861 1860 1862
CONECT 1862 1861 1863
CONECT 1863 1862 1864
CONECT 1864 1863 1865
CONECT 1865 1864 1866
CONECT 1866 1865 1867
CONECT 1867 1866 1868
CONECT 1868 1867 1869
CONECT 1869 1868 1870
CONECT 1870 1869 1871
CONECT 1871 1870 1872
CONECT 1872 1871 1873
CONECT 1873 1872 1874
CONECT 1874 1873 1875
CONECT 1875 1874 1876
CONECT 1876 1875 1877
CONECT 1877 1876 1878
CONECT 1878 1877 1879
CONECT 1879 1878 1880
CONECT 1880 1879 1881
CONECT 1881 1880 1882
CONECT 1882 1881 1883
CONECT 1883 1882 1884
CONECT 1884 1883 1885
CONECT 1885 1884 1886
CONECT 1886 1885 1887
CONECT 1887 1886 1888
CONECT 1888 1887 1889
CONECT 1889 1888 1890
CONECT 1890 1889 1891
CONECT 1891 1890 1892
CONECT 1892 1891 1893
CONECT 1893 1892 1894
CONECT 1894 1893 1895
CONECT 1895 1894 1896
CONECT 1896 1895 1897
CONECT 1897 1896 1898
CONECT 1898 1897 1899
CONECT 1899 1898 1900
CONECT 1900 1899 1901
CONECT 1901 1900 1902
CONECT 1902 1901 1903
CONECT 1903 1902 1904
CONECT 1904 1903 1905
CONECT 1905 1904 1906
CONECT 1906 1905 1907
CONECT 1907 1906 1908
CONECT 1908 1907 1909
CONECT 1909 1908 1910
CONECT 1910 1909 1911
CONECT 1911 1910 1912
CONECT 1912 1911 1913
CONECT 1913 1912 1914
CONECT 1914 1913 1915
CONECT 1915 1914 1916
CONECT 1916 1915 1917
CONECT 1917 1916 1918
CONECT 1918 1917 1919
CONECT 1919 1918 1920
CONECT 1920 1919 1921
CONECT 1921 1920 1922
CONECT 1922 1921 1923
CONECT 1923 1922 1924
CONECT 1924 1923 1925
CONECT 1925 1924 1926
CONECT 1926 1925 1927
CONECT 1927 1926 1928
CONECT 1928 1927 1929
CONECT 1929 1928 1930
CONECT 1930 1929 1931
CONECT 1931 1930 1932
CONECT 1932 1931 1933
CONECT 1933 1932 1934
CONECT 1934 1933 1935
CONECT 1935 1934 1936
CONECT 1936 1935 1937
CONECT 1937 1936 1938
CONECT 1938 1937 1939
CONECT 1939 1938 1940
CONECT 1940 1939 1941
CONECT 1941 1940 1942
CONECT 1942 1941 1943
CONECT 1943 1942 1944
CONECT 1944 1943 1945
CONECT 1945 1944 1946
CONECT 1946 1945 1947
CONECT 1947 1946 1948
CONECT 1948 1947 1949
CONECT 1949 1948 1950
CONECT 1950 1949 1951
CONECT 1951 1950 1952
CONECT 1952 1951 1953
CONECT 1953 1952 1954
CONECT 1954 1953 1955
CONECT 1955 1954 1956
CONECT 1956 1955 1957
CONECT 1957 1956 1958
CONECT 1958 1957 1959
CONECT 1959 1958 1960
CONECT 1960 1959 1961
CONECT 1961 1960 1962
CONECT 1962 1961 1963
CONECT 1963 1962 1964
CONECT 1964 1963 1965
CONECT 1965 1964 1966
CONECT 1966 1965 1967
CONECT 1967 1966 1968
CONECT 1968 1967 1969
CONECT 1969 1968 1970
CONECT 1970 1969 1971
CONECT 1971 1970 1972
CONECT 1972 1971 1973
CONECT 1973 1972 1974
CONECT 1974 1973 1975
CONECT 1975 1974 1976
CONECT 1976 1975 1977
CONECT 1977 1976 1978
CONECT 1978 1977 1979
CONECT 1979 1978 1980
CONECT 1980 1979 1981
CONECT 1981 1980 1982
CONECT 1982 1981 1983
CONECT 1983 1982 1984
CONECT 1984 1983 1985
CONECT 1985 1984 1986
CONECT 1986 1985 1987
CONECT 1987 1986 1988
CONECT 1988 1987 1989
CONECT 1989 1988 1990
CONECT 1990 1989 1991
CONECT 1991 1990 1992
CONECT 1992 1991 1993
CONECT 1993 1992 1994
CONECT 1994 1993 1995
CONECT 1995 1994 1996
CONECT 1996 1995 1997
CONECT 1997 1996 1998
CONECT 1998 1997 1999
CONECT 1999 1998 2000
CONECT 2000 1999 2001
CONECT 2001 2000 2002
CONECT 2002 2001 2003
CONECT 2003 2002 2004
CONECT 2004 2003 2005
CONECT 2005 2004 2006
CONECT 2006 2005 2007
CONECT 2007 2006 2008
CONECT 2008 2007 2009
CONECT 2009 2008 2010
CONECT 2010 2009 2011
CONECT 2011 2010 2012
CONECT 2012 2011 2013
CONECT 2013 2012 2014
CONECT 2014 2013 2015
CONECT 2015 2014 2016
CONECT 2016 2015 2017
CONECT 2017 2016 2018
CONECT 2018 2017 2019
CONECT 2019 2018 2020
CONECT 2020 2019 2021
CONECT 2021 2020 2022
CONECT 2022 2021 2023
CONECT 2023 2022 2024
CONECT 2024 2023 2025
CONECT 2025 2024 2026
CONECT 2026 2025 2027
CONECT 2027 2026 2028
CONECT 2028 2027 2029
CONECT 2029 2028 2030
CONECT 2030 2029 2031
CONECT 2031 2030 2032
CONECT 2032 2031 2033
CONECT 2033 2032 2034
CONECT 2034 2033 2035
CONECT 2035 2034 2036
CONECT 2036 2035 2037
CONECT 2037 2036 2038
CONECT 2038 2037 2039
CONECT 2039 2038 2040
CONECT 2040 2039 2041
CONECT 2041 2040 2042
CONECT 2042 2041 2043
CONECT 2043 2042 2044
CONECT 2044 2043 2045
CONECT 2045 2044 2046
CONECT 2046 2045 2047
CONECT 2047 2046 2048
CONECT 2048 2047 2049
CONECT 2049 2048 2050
CONECT 2050 2049 2051
CONECT 2051 2050 2052
CONECT 2052 2051 2053
CONECT 2053 2052 2054
CONECT 2054 2053 2055
CONECT 2055 2054 2056
CONECT 2056 2055 2057
CONECT 2057 2056 2058
CONECT 2058 2057 2059
CONECT 2059 2058 2060
CONECT 2060 2059 2061
CONECT 2061 2060 2062
CONECT 2062 2061 2063
CONECT 2063 2062 2064
CONECT 2064 2063 2065
CONECT 2065 2064 2066
CONECT 2066 2065 2067
CONECT 2067 2066 2068
CONECT 2068 2067 2069
CONECT 2069 2068 2070
CONECT 2070 2069 2071
CONECT 2071 2070 2072
CONECT 2072 2071 2073
CONECT 2073 2072 2074
CONECT 2074 2073 2075
CONECT 2075 2074 2076
CONECT 2076 2075 2077
CONECT 2077 2076 2078
CONECT 2078 2077 2079
CONECT 2079 2078 2080
CONECT 2080 2079 2081
CONECT 2081 2080 2082
CONECT 2082 2081 2083
CONECT 2083 2082 2084
CONECT 2084 2083 2085
CONECT 2085 2084 2086
CONECT 2086 2085 2087
CONECT 2087 2086 2088
CONECT 2088 2087 2089
CONECT 2089 2088 2090
CONECT 2090 2089 2091
CONECT 2091 2090 2092
CONECT 2092 2091 2093
CONECT 2093 2092 2094
CONECT 2094 2093 2095
CONECT 2095 2094 2096
CONECT 2096 2095 2097
CONECT 2097 2096 2098
CONECT 2098 2097 2099
CONECT 2099 2098 2100
CONECT 2100 2099 2101
CONECT 2101 2100 2102
CONECT 2102 2101 2103
CONECT 2103 2102 2104
CONECT 2104 2103 2105
CONECT 2105 2104 2106
CONECT 2106 2105 2107
CONECT 2107 2106 2108
CONECT 2108 2107 2109
CONECT 2109 2108 2110
CONECT 2110 2109 2111
CONECT 2111 2110 2112
CONECT 2112 2111 2113
CONECT 2113 2112 2114
CONECT 2114 2113 2115
CONECT 2115 2114 2116
CONECT 2116 2115 2117
CONECT 2117 2116 2118
CONECT 2118 2117 2119
CONECT 2119 2118 2120
CONECT 2120 2119 2121
CONECT 2121 2120 2122
CONECT 2122 2121 2123
CONECT 2123 2122 2124
CONECT 2124 2123 2125
CONECT 2125 2124 2126
CONECT 2126 2125 2127
CONECT 2127 2126 2128
CONECT 2128 2127 2129
CONECT 2129 2128 2130
CONECT 2130 2129 2131
CONECT 2131 2130 2132
CONECT 2132 2131 2133
CONECT 2133 2132 2134
CONECT 2134 2133 2135
CONECT 2135 2134 2136
CONECT 2136 2135 2137
CONECT 2137 2136 2138
CONECT 2138 2137 2139
CONECT 2139 2138 2140
CONECT 2140 2139 2141
CONECT 2141 2140 2142
CONECT 2142 2141 2143
CONECT 2143 2142 2144
CONECT 2144 2143 2145
CONECT 2145 2144 2146
CONECT 2146 2145 2147
CONECT 2147 2146 2148
CONECT 2148 2147 2149
CONECT 2149 2148 2150
CONECT 2150 2149 2151
CONECT 2151 2150 2152
CONECT 2152 2151 2153
CONECT 2153 2152 2154
CONECT 2154 2153 2155
CONECT 2155 2154 2156
CONECT 2156 2155 2157
CONECT 2157 2156 2158
CONECT 2158 2157 2159
CONECT 2159 2158 2160
CONECT 2160 2159 2161
CONECT 2161 2160 2162
CONECT 2162 2161 2163
CONECT 2163 2162 2164
CONECT 2164 2163 2165
CONECT 2165 2164 2166
CONECT 2166 2165 2167
CONECT 2167 2166 2168
CONECT 2168 2167 2169
CONECT 2169 2168 2170
CONECT 2170 2169 2171
CONECT 2171 2170 2172
CONECT 2172 2171 2173
CONECT 2173 2172 2174
CONECT 2174 2173 2175
CONECT 2175 2174 2176
CONECT 2176 2175 2177
CONECT 2177 2176 2178
CONECT 2178 2177 2179
CONECT 2179 2178 2180
CONECT 2180 2179 2181
CONECT 2181 2180 2182
CONECT 2182 2181 2183
CONECT 2183 2182 2184
CONECT 2184 2183 2185
CONECT 2185 2184 2186
CONECT 2186 2185 2187
CONECT 2187 2186 2188
CONECT 2188 2187 2189
CONECT 2189 2188 2190
CONECT 2190 2189 2191
CONECT 2191 2190 2192
CONECT 2192 2191 2193
CONECT 2193 2192 2194
CONECT 2194 2193 2195
CONECT 2195 2194 2196
CONECT 2196 2195 2197
CONECT 2197 2196 2198
CONECT 2198 2197 2199
CONECT 2199 2198 2200
CONECT 2200 2199 2201
CONECT 2201 2200 2202
CONECT 2202 2201 2203
CONECT 2203 2202 2204
CONECT 2204 2203 2205
CONECT 2205 2204 2206
CONECT 2206 2205 2207
CONECT 2207 2206 2208
CONECT 2208 2207 2209
CONECT 2209 2208 2210
CONECT 2210 2209 2211
CONECT 2211 2210 2212
CONECT 2212 2211 2213
CONECT 2213 2212 2214
CONECT 2214 2213 2215
CONECT 2215 2214 2216
CONECT 2216 2215 2217
CONECT 2217 2216 2218
CONECT 2218 2217 2219
CONECT 2219 2218 2220
CONECT 2220 2219 2221
CONECT 2221 2220 2222
CONECT 2222 2221 2223
CONECT 2223 2222 2224
CONECT 2224 2223 2225
CONECT 2225 2224 2226
CONECT 2226 2225 2227
CONECT 2227 2226 2228
CONECT 2228 2227 2229
CONECT 2229 2228 2230
CONECT 2230 2229 2231
CONECT 2231 2230 2232
CONECT 2232 2231 2233
CONECT 2233 2232 2234
CONECT 2234 2233 2235
CONECT 2235 2234 2236
CONECT 2236 2235 2237
CONECT 2237 2236 2238
CONECT 2238 2237 2239
CONECT 2239 2238 2240
CONECT 2240 2239 2241
CONECT 2241 2240 2242
CONECT 2242 2241 2243
CONECT 2243 2242 2244
CONECT 2244 2243 2245
CONECT 2245 2244 2246
CONECT 2246 2245 2247
CONECT 2247 2246 2248
CONECT 2248 2247 2249
CONECT 2249 2248 2250
CONECT 2250 2249 2251
CONECT 2251 2250 2252
CONECT 2252 2251 2253
CONECT 2253 2252 2254
CONECT 2254 2253 2255
CONECT 2255 2254 2256
CONECT 2256 2255 2257
CONECT 2257 2256 2258
CONECT 2258 2257 2259
CONECT 2259 2258 2260
CONECT 2260 2259 2261
CONECT 2261 2260 2262
CONECT 2262 2261 2263
CONECT 2263 2262 2264
CONECT 2264 2263 2265
CONECT 2265 2264 2266
CONECT 2266 2265 2267
CONECT 2267 2266 2268
CONECT 2268 2267 2269
CONECT 2269 2268 2270
CONECT 2270 2269 2271
CONECT 2271 2270 2272
CONECT 2272 2271 2273
CONECT 2273 2272 2274
CONECT 2274 2273 2275
CONECT 2275 2274 2276
CONECT 2276 2275 2277
CONECT 2277 2276 2278
CONECT 2278 2277 2279
CONECT 2279 2278 2280
CONECT 2280 2279 2281
CONECT 2281 2280 2282
CONECT 2282 2281 2283
CONECT 2283 2282 2284
CONECT 2284 2283 2285
CONECT 2285 2284 2286
CONECT 2286 2285 2287
CONECT 2287 2286 2288
CONECT 2288 2287 2289
CONECT 2289 2288 2290
CONECT 2290 2289 2291
CONECT 2291 2290 2292
CONECT 2292 2291 2293
CONECT 2293 2292 2294
CONECT 2294 2293 2295
CONECT 2295 2294 2296
CONECT 2296 2295 2297
CONECT 2297 2296 2298
CONECT 2298 2297 2299
CONECT 2299 2298 2300
CONECT 2300 2299 2301
CONECT 2301 2300 2302
CONECT 2302 2301 2303
CONECT 2303 2302 2304
CONECT 2304 2303 2305
CONECT 2305 2304 2306
CONECT 2306 2305 2307
CONECT 2307 2306 2308
CONECT 2308 2307 2309
CONECT 2309 2308 2310
CONECT 2310 2309 2311
CONECT 2311 2310 2312
CONECT 2312 2311 2313
CONECT 2313 2312 2314
CONECT 2314 2313 2315
CONECT 2315 2314 2316
CONECT 2316 2315 2317
CONECT 2317 2316 2318
CONECT 2318 2317 2319
CONECT 2319 2318 2320
CONECT 2320 2319 2321
CONECT 2321 2320 2322
CONECT 2322 2321 2323
CONECT 2323 2322 2324
CONECT 2324 2323 2325
CONECT 2325 2324 2326
CONECT 2326 2325 2327
CONECT 2327 2326 2328
CONECT 2328 2327 2329
CONECT 2329 2328 2330
CONECT 2330 2329 2331
CONECT 2331 2330 2332
CONECT 2332 2331 2333
CONECT 2333 2332 2334
CONECT 2334 2333 2335
CONECT 2335 2334 2336
CONECT 2336 2335 2337
CONECT 2337 2336 2338
CONECT 2338 2337 2339
CONECT 2339 2338 2340
CONECT 2340 2339 2341
CONECT 2341 2340 2342
CONECT 2342 2341 2343
CONECT 2343 2342 2344
CONECT 2344 2343 2345
CONECT 2345 2344 2346
CONECT 2346 2345 2347
CONECT 2347 2346 2348
CONECT 2348 2347 2349
CONECT 2349 2348 2350
CONECT 2350 2349 2351
CONECT 2351 2350 2352
CONECT 2352 2351 2353
CONECT 2353 2352 2354
CONECT 2354 2353 2355
CONECT 2355 2354 2356
CONECT 2356 2355 2357
CONECT 2357 2356 2358
CONECT 2358 2357 2359
CONECT 2359 2358 2360
CONECT 2360 2359 2361
CONECT 2361 2360 2362
CONECT 2362 2361 2363
CONECT 2363 2362 2364
CONECT 2364 2363 2365
CONECT 2365 2364 2366
CONECT 2366 2365 2367
CONECT 2367 2366 2368
CONECT 2368 2367 2369
CONECT 2369 2368 2370
CONECT 2370 2369 2371
CONECT 2371 2370 2372
CONECT 2372 2371 2373
CONECT 2373 2372 2374
CONECT 2374 2373 2375
CONECT 2375 2374 2376
CONECT 2376 2375 2377
CONECT 2377 2376 2378
CONECT 2378 2377 2379
CONECT 2379 2378 2380
CONECT 2380 2379 2381
CONECT 2381 2380 2382
CONECT 2382 2381 2383
CONECT 2383 2382 2384
CONECT 2384 2383 2385
CONECT 2385 2384 2386
CONECT 2386 2385 2387
CONECT 2387 2386 2388
CONECT 2388 2387 2389
CONECT 2389 2388 2390
CONECT 2390 2389 2391
CONECT 2391 2390 2392
CONECT 2392 2391 2393
CONECT 2393 2392 2394
CONECT 2394 2393 2395
CONECT 2395 2394 2396
CONECT 2396 2395 2397
CONECT 2397 2396 2398
CONECT 2398 2397 2399
CONECT 2399 2398 2400
CONECT 2400 2399 2401
CONECT 2401 2400 2402
CONECT 2402 2401 2403
CONECT 2403 2402 2404
CONECT 2404 2403 2405
CONECT 2405 2404 2406
CONECT 2406 2405 2407
CONECT 2407 2406 2408
CONECT 2408 2407 2409
CONECT 2409 2408 2410
CONECT 2410 2409 2411
CONECT 2411 2410 2412
CONECT 2412 2411 2413
CONECT 2413 2412 2414
CONECT 2414 2413 2415
CONECT 2415 2414 2416
CONECT 2416 2415 2417
CONECT 2417 2416 2418
CONECT 2418 2417 2419
CONECT 2419 2418 2420
CONECT 2420 2419 2421
CONECT 2421 2420 2422
CONECT 2422 2421 2423
CONECT 2423 2422 2424
CONECT 2424 2423 2425
CONECT 2425 2424 2426
CONECT 2426 2425 2427
CONECT 2427 2426 2428
CONECT 2428 2427 2429
CONECT 2429 2428 2430
CONECT 2430 2429 2431
CONECT 2431 2430 2432
CONECT 2432 2431 2433
CONECT 2433 2432 2434
CONECT 2434 2433 2435
CONECT 2435 2434 2436
CONECT 2436 2435 2437
CONECT 2437 2436 2438
CONECT 2438 2437 2439
CONECT 2439 2438 2440
CONECT 2440 2439 2441
CONECT 2441 2440 2442
CONECT 2442 2441 2443
CONECT 2443 2442 2444
CONECT 2444 2443 2445
CONECT 2445 2444 2446
CONECT 2446 2445 2447
CONECT 2447 2446 2448
CONECT 2448 2447 2449
CONECT 2449 2448 2450
CONECT 2450 2449 2451
CONECT 2451 2450 2452
CONECT 2452 2451 2453
CONECT 2453 2452 2454
CONECT 2454 2453 2455
CONECT 2455 2454 2456
CONECT 2456 2455 2457
CONECT 2457 2456 2458
CONECT 2458 2457 2459
CONECT 2459 2458 2460
CONECT 2460 2459 2461
CONECT 2461 2460 2462
CONECT 2462 2461 2463
CONECT 2463 2462 2464
CONECT 2464 2463 2465
CONECT 2465 2464 2466
CONECT 2466 2465 2467
CONECT 2467 2466 2468
CONECT 2468 2467 2469
CONECT 2469 2468 2470
CONECT 2470 2469 2471
CONECT 2471 2470 2472
CONECT 2472 2471 2473
CONECT 2473 2472 2474
CONECT 2474 2473 2475
CONECT 2475 2474 2476
CONECT 2476 2475 2477
CONECT 2477 2476 2478
CONECT 2478 2477 2479
CONECT 2479 2478 2480
CONECT 2480 2479 2481
CONECT 2481 2480 2482
CONECT 2482 2481 2483
CONECT 2483 2482 2484
CONECT 2484 2483 2485
CONECT 2485 2484 2486
CONECT 2486 2485 2487
CONECT 2487 2486 2488
CONECT 2488 2487 2489
CONECT 2489 2488 2490
CONECT 2490 2489 2491
CONECT 2491 2490 2492
CONECT 2492 2491 2493
CONECT 2493 2492 2494
CONECT 2494 2493 2495
CONECT 2495 2494 2496
CONECT 2496 2495 2497
CONECT 2497 2496 2498
CONECT 2498 2497 2499
CONECT 2499 2498 2500
CONECT 2500 2499 2501
CONECT 2501 2500 2502
CONECT 2502 2501 2503
CONECT 2503 2502 2504
CONECT 2504 2503 2505
CONECT 2505 2504 2506
CONECT 2506 2505 2507
CONECT 2507 2506 2508
CONECT 2508 2507 2509
CONECT 2509 2508 2510
CONECT 2510 2509 2511
CONECT 2511 2510 2512
CONECT 2512 2511 2513
CONECT 2513 2512 2514
CONECT 2514 2513 2515
CONECT 2515 2514 2516
CONECT 2516 2515 2517
CONECT 2517 2516 2518
CONECT 2518 2517 2519
CONECT 2519 2518 2520
CONECT 2520 2519 2521
CONECT 2521 2520 2522
CONECT 2522 2521 2523
CONECT 2523 2522 2524
CONECT 2524 2523 2525
CONECT 2525 2524 2526
CONECT 2526 2525 2527
CONECT 2527 2526 2528
CONECT 2528 2527 2529
CONECT 2529 2528 2530
CONECT 2530 2529 2531
CONECT 2531 2530 2532
CONECT 2532 2531 2533
CONECT 2533 2532 2534
CONECT 2534 2533 2535
CONECT 2535 2534 2536
CONECT 2536 2535 2537
CONECT 2537 2536 2538
CONECT 2538 2537 2539
CONECT 2539 2538 2540
CONECT 2540 2539 2541
CONECT 2541 2540 2542
CONECT 2542 2541 2543
CONECT 2543 2542 2544
CONECT 2544 2543 2545
CONECT 2545 2544 2546
CONECT 2546 2545 2547
CONECT 2547 2546 2548
CONECT 2548 2547 2549
CONECT 2549 2548 2550
CONECT 2550 2549 2551
CONECT 2551 2550 2552
CONECT 2552 2551 2553
CONECT 2553 2552 2554
CONECT 2554 2553 2555
CONECT 2555 2554 2556
CONECT 2556 2555 2557
CONECT 2557 2556 2558
CONECT 2558 2557 2559
CONECT 2559 2558 2560
CONECT 2560 2559 2561
CONECT 2561 2560 2562
CONECT 2562 2561 2563
CONECT 2563 2562 2564
CONECT 2564 2563 2565
CONECT 2565 2564 2566
CONECT 2566 2565 2567
CONECT 2567 2566 2568
CONECT 2568 2567 2569
CONECT 2569 2568 2570
CONECT 2570 2569 2571
CONECT 2571 2570 2572
CONECT 2572 2571 2573
CONECT 2573 2572 2574
CONECT 2574 2573 2575
CONECT 2575 2574 2576
CONECT 2576 2575 2577
CONECT 2577 2576 2578
CONECT 2578 2577 2579
CONECT 2579 2578 2580
CONECT 2580 2579 2581
CONECT 2581 2580 2582
CONECT 2582 2581 2583
CONECT 2583 2582 2584
CONECT 2584 2583 2585
CONECT 2585 2584 2586
CONECT 2586 2585 2587
CONECT 2587 2586 2588
CONECT 2588 2587 2589
CONECT 2589 2588 2590
CONECT 2590 2589 2591
CONECT 2591 2590 2592
CONECT 2592 2591 2593
CONECT 2593 2592 2594
CONECT 2594 2593 2595
CONECT 2595 2594 2596
CONECT 2596 2595 2597
CONECT 2597 2596 2598
CONECT 2598 2597 2599
CONECT 2599 2598 2600
CONECT 2600 2599 2601
CONECT 2601 2600 2602
CONECT 2602 2601 2603
CONECT 2603 2602 2604
CONECT 2604 2603 2605
CONECT 2605 2604 2606
CONECT 2606 2605 2607
CONECT 2607 2606 2608
CONECT 2608 2607 2609
CONECT 2609 2608 2610
CONECT 2610 2609 2611
CONECT 2611 2610 2612
CONECT 2612 2611 2613
CONECT 2613 2612 2614
CONECT 2614 2613 2615
CONECT 2615 2614 2616
CONECT 2616 2615 2617
CONECT 2617 2616 2618
CONECT 2618 2617 2619
CONECT 2619 2618 2620
CONECT 2620 2619 2621
CONECT 2621 2620 2622
CONECT 2622 2621 2623
CONECT 2623 2622 2624
CONECT 2624 2623 2625
CONECT 2625 2624 2626
CONECT 2626 2625 2627
CONECT 2627 2626 2628
CONECT 2628 2627 2629
CONECT 2629 2628 2630
CONECT 2630 2629 2631
CONECT 2631 2630 2632
CONECT 2632 2631 2633
CONECT 2633 2632 2634
CONECT 2634 2633 2635
CONECT 2635 2634 2636
CONECT 2636 2635 2637
CONECT 2637 2636 2638
CONECT 2638 2637 2639
CONECT 2639 2638 2640
CONECT 2640 2639 2641
CONECT 2641 2640 2642
CONECT 2642 2641 2643
CONECT 2643 2642 2644
CONECT 2644 2643 2645
CONECT 2645 2644 2646
CONECT 2646 2645 2647
CONECT 2647 2646 2648
CONECT 2648 2647 2649
CONECT 2649 2648 2650
CONECT 2650 2649 2651
CONECT 2651 2650 2652
CONECT 2652 2651 2653
CONECT 2653 2652 2654
CONECT 2654 2653 2655
CONECT 2655 2654 2656
CONECT 2656 2655 2657
CONECT 2657 2656 2658
CONECT 2658 2657 2659
CONECT 2659 2658 2660
CONECT 2660 2659 2661
CONECT 2661 2660 2662
CONECT 2662 2661 2663
CONECT 2663 2662 2664
CONECT 2664 2663 2665
CONECT 2665 2664 2666
CONECT 2666 2665 2667
CONECT 2667 2666 2668
CONECT 2668 2667 2669
CONECT 2669 2668 2670
CONECT 2670 2669 2671
CONECT 2671 2670 2672
CONECT 2672 2671 2673
CONECT 2673 2672 2674
CONECT 2674 2673 2675
CONECT 2675 2674 2676
CONECT 2676 2675 2677
CONECT 2677 2676 2678
CONECT 2678 2677 2679
CONECT 2679 2678 2680
CONECT 2680 2679 2681
CONECT 2681 2680 2682
CONECT 2682 2681 2683
CONECT 2683 2682 2684
CONECT 2684 2683 2685
CONECT 2685 2684 2686
CONECT 2686 2685 2687
CONECT 2687 2686 2688
CONECT 2688 2687 2689
CONECT 2689 2688 2690
CONECT 2690 2689 2691
CONECT 2691 2690 2692
CONECT 2692 2691 2693
CONECT 2693 2692 2694
CONECT 2694 2693 2695
CONECT 2695 2694 2696
CONECT 2696 2695 2697
CONECT 2697 2696 2698
CONECT 2698 2697 2699
CONECT 2699 2698 2700
CONECT 2700 2699 2701
CONECT 2701 2700 2702
CONECT 2702 2701 2703
CONECT 2703 2702 2704
CONECT 2704 2703 2705
CONECT 2705 2704 2706
CONECT 2706 2705 2707
CONECT 2707 2706 2708
CONECT 2708 2707 2709
CONECT 2709 2708 2710
CONECT 2710 2709 2711
CONECT 2711 2710 2712
CONECT 2712 2711 2713
CONECT 2713 2712 2714
CONECT 2714 2713 2715
CONECT 2715 2714 2716
CONECT 2716 2715 2717
CONECT 2717 2716 2718
CONECT 2718 2717 2719
CONECT 2719 2718 2720
CONECT 2720 2719 2721
CONECT 2721 2720 2722
CONECT 2722 2721 2723
CONECT 2723 2722 2724
CONECT 2724 2723 2725
CONECT 2725 2724 2726
CONECT 2726 2725 2727
CONECT 2727 2726 2728
CONECT 2728 2727 2729
CONECT 2729 2728 2730
CONECT 2730 2729 2731
CONECT 2731 2730 2732
CONECT 2732 2731 2733
CONECT 2733 2732 2734
CONECT 2734 2733 2735
CONECT 2735 2734 2736
CONECT 2736 2735 2737
CONECT 2737 2736 2738
CONECT 2738 2737 2739
CONECT 2739 2738 2740
CONECT 2740 2739 2741
CONECT 2741 2740 2742
CONECT 2742 2741 2743
CONECT 2743 2742 2744
CONECT 2744 2743 2745
CONECT 2745 2744 2746
CONECT 2746 2745 2747
CONECT 2747 2746 2748
CONECT 2748 2747 2749
CONECT 2749 2748 2750
CONECT 2750 2749 2751
CONECT 2751 2750 2752
CONECT 2752 2751 2753
CONECT 2753 2752 2754
CONECT 2754 2753 2755
CONECT 2755 2754 2756
CONECT 2756 2755 2757
CONECT 2757 2756 2758
CONECT 2758 2757 2759
CONECT 2759 2758 2760
CONECT 2760 2759 2761
CONECT 2761 2760 2762
CONECT 2762 2761 2763
CONECT 2763 2762 2764
CONECT 2764 2763 2765
CONECT 2765 2764 2766
CONECT 2766 2765 2767
CONECT 2767 2766 2768
CONECT 2768 2767 2769
CONECT 2769 2768 2770
CONECT 2770 2769 2771
CONECT 2771 2770 2772
CONECT 2772 2771 2773
CONECT 2773 2772 2774
CONECT 2774 2773 2775
CONECT 2775 2774 2776
CONECT 2776 2775 2777
CONECT 2777 2776 2778
CONECT 2778 2777 2779
CONECT 2779 2778 2780
CONECT 2780 2779 2781
CONECT 2781 2780 2782
CONECT 2782 2781 2783
CONECT 2783 2782 2784
CONECT 2784 2783 2785
CONECT 2785 2784 2786
CONECT 2786 2785 2787
CONECT 2787 2786 2788
CONECT 2788 2787 2789
CONECT 2789 2788 2790
CONECT 2790 2789 2791
CONECT 2791 2790 2792
CONECT 2792 2791 2793
CONECT 2793 2792 2794
CONECT 2794 2793 2795
CONECT 2795 2794 2796
CONECT 2796 2795 2797
CONECT 2797 2796 2798
CONECT 2798 2797 2799
CONECT 2799 2798 2800
CONECT 2800 2799 2801
CONECT 2801 2800 2802
CONECT 2802 2801 2803
CONECT 2803 2802 2804
CONECT 2804 2803 2805
CONECT 2805 2804 2806
CONECT 2806 2805 2807
CONECT 2807 2806 2808
CONECT 2808 2807 2809
CONECT 2809 2808 2810
CONECT 2810 2809 2811
CONECT 2811 2810 2812
CONECT 2812 2811 2813
CONECT 2813 2812 2814
CONECT 2814 2813 2815
CONECT 2815 2814 2816
CONECT 2816 2815 2817
CONECT 2817 2816 2818
CONECT 2818 2817 2819
CONECT 2819 2818 2820
CONECT 2820 2819 2821
CONECT 2821 2820 2822
CONECT 2822 2821 2823
CONECT 2823 2822 2824
CONECT 2824 2823 2825
CONECT 2825 2824 2826
CONECT 2826 2825 2827
CONECT 2827 2826 2828
CONECT 2828 2827 2829
CONECT 2829 2828 2830
CONECT 2830 2829 2831
CONECT 2831 2830 2832
CONECT 2832 2831 2833
CONECT 2833 2832 2834
CONECT 2834 2833 2835
CONECT 2835 2834 2836
CONECT 2836 2835 2837
CONECT 2837 2836 2838
CONECT 2838 2837 2839
CONECT 2839 2838 2840
CONECT 2840 2839 2841
CONECT 2841 2840 2842
CONECT 2842 2841 2843
CONECT 2843 2842 2844
CONECT 2844 2843 2845
CONECT 2845 2844 2846
CONECT 2846 2845 2847
CONECT 2847 2846 2848
CONECT 2848 2847 2849
CONECT 2849 2848 2850
CONECT 2850 2849 2851
CONECT 2851 2850 2852
CONECT 2852 2851 2853
CONECT 2853 2852 2854
CONECT 2854 2853 2855
CONECT 2855 2854 2856
CONECT 2856 2855 2857
CONECT 2857 2856 2858
CONECT 2858 2857 2859
CONECT 2859 2858 2860
CONECT 2860 2859 2861
CONECT 2861 2860 2862
CONECT 2862 2861 2863
CONECT 2863 2862 2864
CONECT 2864 2863 2865
CONECT 2865 2864 2866
CONECT 2866 2865 2867
CONECT 2867 2866 2868
CONECT 2868 2867 2869
CONECT 2869 2868 2870
CONECT 2870 2869 2871
CONECT 2871 2870 2872
CONECT 2872 2871 2873
CONECT 2873 2872 2874
CONECT 2874 2873 2875
CONECT 2875 2874 2876
CONECT 2876 2875 2877
CONECT 2877 2876 2878
CONECT 2878 2877 2879
CONECT 2879 2878 2880
CONECT 2880 2879 2881
CONECT 2881 2880 2882
CONECT 2882 2881 2883
CONECT 2883 2882 2884
CONECT 2884 2883 2885
CONECT 2885 2884 2886
CONECT 2886 2885 2887
CONECT 2887 2886 2888
CONECT 2888 2887 2889
CONECT 2889 2888 2890
CONECT 2890 2889 2891
CONECT 2891 2890 2892
CONECT 2892 2891 2893
CONECT 2893 2892 2894
CONECT 2894 2893 2895
CONECT 2895 2894 2896
CONECT 2896 2895 2897
CONECT 2897 2896 2898
CONECT 2898 2897 2899
CONECT 2899 2898 2900
CONECT 2900 2899 2901
CONECT 2901 2900 2902
CONECT 2902 2901 2903
CONECT 2903 2902 2904
CONECT 2904 2903 2905
CONECT 2905 2904 2906
CONECT 2906 2905 2907
CONECT 2907 2906 2908
CONECT 2908 2907 2909
CONECT 2909 2908 2910
CONECT 2910 2909 2911
CONECT 2911 2910 2912
CONECT 2912 2911 2913
CONECT 2913 2912 2914
CONECT 2914 2913 2915
CONECT 2915 2914 2916
CONECT 2916 2915 2917
CONECT 2917 2916 2918
CONECT 2918 2917 2919
CONECT 2919 2918 2920
CONECT 2920 2919 2921
CONECT 2921 2920 2922
CONECT 2922 2921 2923
CONECT 2923 2922 2924
CONECT 2924 2923 2925
CONECT 2925 2924 2926
CONECT 2926 2925 2927
CONECT 2927 2926 2928
CONECT 2928 2927 2929
CONECT 2929 2928 2930
CONECT 2930 2929 2931
CONECT 2931 2930 2932
CONECT 2932 2931 2933
CONECT 2933 2932 2934
CONECT 2934 2933 2935
CONECT 2935 2934 2936
CONECT 2936 2935 2937
CONECT 2937 2936 2938
CONECT 2938 2937 2939
CONECT 2939 2938 2940
CONECT 2940 2939 2941
CONECT 2941 2940 2942
CONECT 2942 2941 2943
CONECT 2943 2942 2944
CONECT 2944 2943 2945
CONECT 2945 2944 2946
CONECT 2946 2945 2947
CONECT 2947 2946 2948
CONECT 2948 2947 2949
CONECT 2949 2948 2950
CONECT 2950 2949 2951
CONECT 2951 2950 2952
CONECT 2952 2951 2953
CONECT 2953 2952 2954
CONECT 2954 2953 2955
CONECT 2955 2954 2956
CONECT 2956 2955 2957
CONECT 2957 2956 2958
CONECT 2958 2957 2959
CONECT 2959 2958 2960
CONECT 2960 2959 2961
CONECT 2961 2960 2962
CONECT 2962 2961 2963
CONECT 2963 2962 2964
CONECT 2964 2963 2965
CONECT 2965 2964 2966
CONECT 2966 2965 2967
CONECT 2967 2966 2968
CONECT 2968 2967 2969
CONECT 2969 2968 2970
CONECT 2970 2969 2971
CONECT 2971 2970 2972
CONECT 2972 2971 2973
CONECT 2973 2972 2974
CONECT 2974 2973 2975
CONECT 2975 2974 2976
CONECT 2976 2975 2977
CONECT 2977 2976 2978
CONECT 2978 2977 2979
CONECT 2979 2978 2980
CONECT 2980 2979 2981
CONECT 2981 2980 2982
CONECT 2982 2981 2983
CONECT 2983 2982 2984
CONECT 2984 2983 2985
CONECT 2985 2984 2986
CONECT 2986 2985 2987
CONECT 2987 2986 2988
CONECT 2988 2987 2989
CONECT 2989 2988 2990
CONECT 2990 2989 2991
CONECT 2991 2990 2992
CONECT 2992 2991 2993
CONECT 2993 2992 2994
CONECT 2994 2993 2995
CONECT 2995 2994 2996
CONECT 2996 2995 2997
CONECT 2997 2996 2998
CONECT 2998 2997 2999
CONECT 2999 2998 3000
CONECT 3000 2999 3001
CONECT 3001 3000 3002
CONECT 3002 3001 3003
CONECT 3003 3002 3004
CONECT 3004 3003 3005
CONECT 3005 3004 3006
CONECT 3006 3005 3007
CONECT 3007 3006 3008
CONECT 3008 3007 3009
CONECT 3009 3008 3010
CONECT 3010 3009 3011
CONECT 3011 3010 3012
CONECT 3012 3011 3013
CONECT 3013 3012 3014
CONECT 3014 3013 3015
CONECT 3015 3014 3016
CONECT 3016 3015 3017
CONECT 3017 3016 3018
CONECT 3018 3017 3019
CONECT 3019 3018 3020
CONECT 3020 3019 3021
CONECT 3021 3020 3022
CONECT 3022 3021 3023
CONECT 3023 3022 3024
CONECT 3024 3023 3025
CONECT 3025 3024 3026
CONECT 3026 3025 3027
CONECT 3027 3026 3028
CONECT 3028 3027 3029
CONECT 3029 3028 3030
CONECT 3030 3029 3031
CONECT 3031 3030 3032
CONECT 3032 3031 3033
CONECT 3033 3032 3034
CONECT 3034 3033 3035
CONECT 3035 3034 3036
CONECT 3036 3035 3037
CONECT 3037 3036 3038
CONECT 3038 3037 3039
CONECT 3039 3038 3040
CONECT 3040 3039 3041
CONECT 3041 3040 3042
CONECT 3042 3041 3043
CONECT 3043 3042 3044
CONECT 3044 3043 3045
CONECT 3045 3044 3046
CONECT 3046 3045 3047
CONECT 3047 3046 3048
CONECT 3048 3047 3049
CONECT 3049 3048 3050
CONECT 3050 3049 3051
CONECT 3051 3050 3052
CONECT 3052 3051 3053
CONECT 3053 3052 3054
CONECT 3054 3053 3055
CONECT 3055 3054 3056
CONECT 3056 3055 3057
CONECT 3057 3056 3058
CONECT 3058 3057 3059
CONECT 3059 3058 3060
CONECT 3060 3059 3061
CONECT 3061 3060 3062
CONECT 3062 3061 3063
CONECT 3063 3062 3064
CONECT 3064 3063 3065
CONECT 3065 3064 3066
CONECT 3066 3065 3067
CONECT 3067 3066 3068
CONECT 3068 3067 3069
CONECT 3069 3068 3070
CONECT 3070 3069 3071
CONECT 3071 3070 3072
CONECT 3072 3071 3073
CONECT 3073 3072 3074
CONECT 3074 3073 3075
CONECT 3075 3074 3076
CONECT 3076 3075 3077
CONECT 3077 3076 3078
CONECT 3078 3077 3079
CONECT 3079 3078 3080
CONECT 3080 3079 3081
CONECT 3081 3080 3082
CONECT 3082 3081 3083
CONECT 3083 3082 3084
CONECT 3084 3083 3085
CONECT 3085 3084 3086
CONECT 3086 3085 3087
CONECT 3087 3086 3088
CONECT 3088 3087 3089
CONECT 3089 3088 3090
CONECT 3090 3089 3091
CONECT 3091 3090 3092
CONECT 3092 3091 3093
CONECT 3093 3092 3094
CONECT 3094 3093 3095
CONECT 3095 3094 3096
CONECT 3096 3095 3097
CONECT 3097 3096 3098
CONECT 3098 3097 3099
CONECT 3099 3098 3100
CONECT 3100 3099 3101
CONECT 3101 3100 3102
CONECT 3102 3101 3103
CONECT 3103 3102 3104
CONECT 3104 3103 3105
CONECT 3105 3104 3106
CONECT 3106 3105 3107
CONECT 3107 3106 3108
CONECT 3108 3107 3109
CONECT 3109 3108 3110
CONECT 3110 3109 3111
CONECT 3111 3110 3112
CONECT 3112 3111 3113
CONECT 3113 3112 3114
CONECT 3114 3113 3115
CONECT 3115 3114 3116
CONECT 3116 3115 3117
CONECT 3117 3116 3118
CONECT 3118 3117 3119
CONECT 3119 3118 3120
CONECT 3120 3119 3121
CONECT 3121 3120 3122
CONECT 3122 3121 3123
CONECT 3123 3122 3124
CONECT 3124 3123 3125
CONECT 3125 3124 3126
CONECT 3126 3125 3127
CONECT 3127 3126 3128
CONECT 3128 3127 3129
CONECT 3129 3128 3130
CONECT 3130 3129 3131
CONECT 3131 3130 3132
CONECT 3132 3131 3133
CONECT 3133 3132 3134
CONECT 3134 3133 3135
CONECT 3135 3134 3136
CONECT 3136 3135 3137
CONECT 3137 3136 3138
CONECT 3138 3137 3139
CONECT 3139 3138 3140
CONECT 3140 3139 3141
CONECT 3141 3140 3142
CONECT 3142 3141 3143
CONECT 3143 3142 3144
CONECT 3144 3143 3145
CONECT 3145 3144 3146
CONECT 3146 3145 3147
CONECT 3147 3146 3148
CONECT 3148 3147 3149
CONECT 3149 3148 3150
CONECT 3150 3149 3151
CONECT 3151 3150 3152
CONECT 3152 3151 3153
CONECT 3153 3152 3154
CONECT 3154 3153 3155
CONECT 3155 3154 3156
CONECT 3156 3155 3157
CONECT 3157 3156 3158
CONECT 3158 3157 3159
CONECT 3159 3158 3160
CONECT 3160 3159 3161
CONECT 3161 3160 3162
CONECT 3162 3161 3163
CONECT 3163 3162 3164
CONECT 3164 3163 3165
CONECT 3165 3164 3166
CONECT 3166 3165 3167
CONECT 3167 3166 3168
CONECT 3168 3167 3169
CONECT 3169 3168 3170
CONECT 3170 3169 3171
CONECT 3171 3170 3172
CONECT 3172 3171 3173
CONECT 3173 3172 3174
CONECT 3174 3173 3175
CONECT 3175 3174 3176
CONECT 3176 3175 3177
CONECT 3177 3176 3178
CONECT 3178 3177 3179
CONECT 3179 3178 3180
CONECT 3180 3179 3181
CONECT 3181 3180 3182
CONECT 3182 3181 3183
CONECT 3183 3182 3184
CONECT 3184 3183 3185
CONECT 3185 3184 3186
CONECT 3186 3185 3187
CONECT 3187 3186 3188
CONECT 3188 3187 3189
CONECT 3189 3188 3190
CONECT 3190 3189 3191
CONECT 3191 3190 3192
CONECT 3192 3191 3193
CONECT 3193 3192 3194
CONECT 3194 3193 3195
CONECT 3195 3194 3196
CONECT 3196 3195 3197
CONECT 3197 3196 3198
CONECT 3198 3197 3199
CONECT 3199 3198 3200
CONECT 3200 3199 3201
CONECT 3201 3200 3202
CONECT 3202 3201 3203
CONECT 3203 3202 3204
CONECT 3204 3203 3205
CONECT 3205 3204 3206
CONECT 3206 3205 3207
CONECT 3207 3206 3208
CONECT 3208 3207 3209
CONECT 3209 3208 3210
CONECT 3210 3209 3211
CONECT 3211 3210 3212
CONECT 3212 3211 3213
CONECT 3213 3212 3214
CONECT 3214 3213 3215
CONECT 3215 3214 3216
CONECT 3216 3215 3217
CONECT 3217 3216 3218
CONECT 3218 3217 3219
CONECT 3219 3218 3220
CONECT 3220 3219 3221
CONECT 3221 3220 3222
CONECT 3222 3221 3223
CONECT 3223 3222 3224
CONECT 3224 3223 3225
CONECT 3225 3224 3226
CONECT 3226 3225 3227
CONECT 3227 3226 3228
CONECT 3228 3227 3229
CONECT 3229 3228 3230
CONECT 3230 3229 3231
CONECT 3231 3230 3232
CONECT 3232 3231 3233
CONECT 3233 3232 3234
CONECT 3234 3233 3235
CONECT 3235 3234 3236
CONECT 3236 3235 3237
CONECT 3237 3236 3238
CONECT 3238 3237 3239
CONECT 3239 3238 3240
CONECT 3240 3239 3241
CONECT 3241 3240 3242
CONECT 3242 3241 3243
CONECT 3243 3242 3244
CONECT 3244 3243 3245
CONECT 3245 3244 3246
CONECT 3246 3245 3247
CONECT 3247 3246 3248
CONECT 3248 3247 3249
CONECT 3249 3248 3250
CONECT 3250 3249 3251
CONECT 3251 3250 3252
CONECT 3252 3251 3253
CONECT 3253 3252 3254
CONECT 3254 3253 3255
CONECT 3255 3254 3256
CONECT 3256 3255 3257
CONECT 3257 3256 3258
CONECT 3258 3257 3259
CONECT 3259 3258 3260
CONECT 3260 3259 3261
CONECT 3261 3260 3262
CONECT 3262 3261 3263
CONECT 3263 3262 3264
CONECT 3264 3263 3265
CONECT 3265 3264 3266
CONECT 3266 3265 3267
CONECT 3267 3266 3268
CONECT 3268 3267 3269
CONECT 3269 3268 3270
CONECT 3270 3269 3271
CONECT 3271 3270 3272
CONECT 3272 3271 3273
CONECT 3273 3272 3274
CONECT 3274 3273 3275
CONECT 3275 3274 3276
CONECT 3276 3275 3277
CONECT 3277 3276 3278
CONECT 3278 3277 3279
CONECT 3279 3278 3280
CONECT 3280 3279 3281
CONECT 3281 3280 3282
CONECT 3282 3281 3283
CONECT 3283 3282 3284
CONECT 3284 3283 3285
CONECT 3285 3284 3286
CONECT 3286 3285 3287
CONECT 3287 3286 3288
CONECT 3288 3287 3289
CONECT 3289 3288 3290
CONECT 3290 3289 3291
CONECT 3291 3290 3292
CONECT 3292 3291 3293
CONECT 3293 3292 3294
CONECT 3294 3293 3295
CONECT 3295 3294 3296
CONECT 3296 3295 3297
CONECT 3297 3296 3298
CONECT 3298 3297 3299
CONECT 3299 3298 3300
CONECT 3300 3299 3301
CONECT 3301 3300 3302
CONECT 3302 3301 3303
CONECT 3303 3302 3304
CONECT 3304 3303 3305
CONECT 3305 3304 3306
CONECT 3306 3305 3307
CONECT 3307 3306 3308
CONECT 3308 3307 3309
CONECT 3309 3308 3310
CONECT 3310 3309 3311
CONECT 3311 3310 3312
CONECT 3312 3311 3313
CONECT 3313 3312 3314
CONECT 3314 3313 3315
CONECT 3315 3314 3316
CONECT 3316 3315 3317
CONECT 3317 3316 3318
CONECT 3318 3317 3319
CONECT 3319 3318 3320
CONECT 3320 3319 3321
CONECT 3321 3320 3322
CONECT 3322 3321 3323
CONECT 3323 3322 3324
CONECT 3324 3323 3325
CONECT 3325 3324 3326
CONECT 3326 3325 3327
CONECT 3327 3326 3328
CONECT 3328 3327 3329
CONECT 3329 3328 3330
CONECT 3330 3329 3331
CONECT 3331 3330 3332
CONECT 3332 3331 3333
CONECT 3333 3332 3334
CONECT 3334 3333 3335
CONECT 3335 3334 3336
CONECT 3336 3335 3337
CONECT 3337 3336 3338
CONECT 3338 3337 3339
CONECT 3339 3338 3340
CONECT 3340 3339 3341
CONECT 3341 3340 3342
CONECT 3342 3341 3343
CONECT 3343 3342 3344
CONECT 3344 3343 3345
CONECT 3345 3344 3346
CONECT 3346 3345 3347
CONECT 3347 3346 3348
CONECT 3348 3347 3349
CONECT 3349 3348 3350
CONECT 3350 3349 3351
CONECT 3351 3350 3352
CONECT 3352 3351 3353
CONECT 3353 3352 3354
CONECT 3354 3353 3355
CONECT 3355 3354 3356
CONECT 3356 3355 3357
CONECT 3357 3356 3358
CONECT 3358 3357 3359
CONECT 3359 3358 3360
CONECT 3360 3359 3361
CONECT 3361 3360 3362
CONECT 3362 3361 3363
CONECT 3363 3362 3364
CONECT 3364 3363 3365
CONECT 3365 3364 3366
CONECT 3366 3365 3367
CONECT 3367 3366 3368
CONECT 3368 3367 3369
CONECT 3369 3368 3370
CONECT 3370 3369 3371
CONECT 3371 3370 3372
CONECT 3372 3371 3373
CONECT 3373 3372 3374
CONECT 3374 3373 3375
CONECT 3375 3374 3376
CONECT 3376 3375 3377
CONECT 3377 3376 3378
CONECT 3378 3377 3379
CONECT 3379 3378 3380
CONECT 3380 3379 3381
CONECT 3381 3380 3382
CONECT 3382 3381 3383
CONECT 3383 3382 3384
CONECT 3384 3383 3385
CONECT 3385 3384 3386
CONECT 3386 3385 3387
CONECT 3387 3386 3388
CONECT 3388 3387 3389
CONECT 3389 3388 3390
CONECT 3390 3389 3391
CONECT 3391 3390 3392
CONECT 3392 3391 3393
CONECT 3393 3392 3394
CONECT 3394 3393 3395
CONECT 3395 3394 3396
CONECT 3396 3395 3397
CONECT 3397 3396 3398
CONECT 3398 3397 3399
CONECT 3399 3398 3400
CONECT 3400 3399
