# Supplementary material for: Super-resolution visualization of chromatin loop folding in human lymphoblastoid cells using interferometric photoactivated localization microscopy
Source: Sci Rep. 2022 May 20;12:8582. doi: 10.1038/s41598-022-12568-9 (PMC9122977; doi:10.1038/s41598-022-12568-9)
Supplement: Supplementary file 2 — Supplementary Information 2. [file 41598_2022_12568_MOESM2_ESM.zip › ChromoLooping-main/image_driven_modeling.ipynb]

# %% [markdown]
# Travelling Salesman Problem solving algorithm run on points in .pdb format saved from images files

# %% [markdown]
## Saving peaks in .pdb format

# %% [code]
from peak_stats.reader.peaks import Image
from peak_stats.reader.read_peaks import Reader
from peak_stats.export_pdb.ascii_2_pdb import Points
from peak_stats.statistics.single_img_stats import GroupPeakStats

# %% [code]
ascii_file="data/ascii_files/Run1-647_c123_sum_X5_processed_jsa_IDL_ASCII_image21.txt"

# %% [code]
pdb_file = "data/example_image21/image21_group_peaks.pdb"

# %% [code]
reader = Reader(ascii_file)
image = Image(reader)
img_peaks = Points(image=image)
group_peaks = GroupPeakStats(image=image)
img_peaks.save_pdb(filename=pdb_file, points=group_peaks.positions)

# %% [markdown]
## Travelling Salesman Problem solver

# %% [markdown]
Run the Greedy TSP Solver on set of points in 3D space to find the shortest path connecting all points.

# %% [code]
from modeling_scripts.modeling_operations.create_structure import load_points, save_pdb
from modeling_scripts.modeling_operations.create_structure import run_image_tsp
from scipy.spatial.distance import squareform, pdist

# %% [code]
tsp_pdb = pdb_file[:-4] + "_tsp.pdb"
in_points = load_points(infile=pdb_file)
graph = squareform(pdist(in_points))
arranged_points = run_image_tsp(graph=graph, points=in_points, endpoints=None, optimization_steps=10)
save_pdb(points=arranged_points, filename=tsp_pdb, connect=True)

# %% [markdown]
## 2. Spline interpolation

# %% [markdown]
Used to smooth the 3D structure and to have equal number of beads in each structure.

# %% [code]
from modeling_scripts.smoothing_operations.spline import spline, refdist
from modeling_scripts.smoothing_operations.distance import distance3d as d

# %% [code]
beads = 3400
out_smooth = tsp_pdb[:-4] + f'_smooth{beads}.pdb'
points = load_points(tsp_pdb)
ref_dist = refdist(points, beads)
new_points = spline(points, ref_dist, max_beads=beads)
save_pdb(new_points, out_smooth)

# %% [markdown]
## 3. Distance maps

# %% [markdown]
Save distance matrix in txt file and plot distances between model beads as a heatmap. 

# %% [code]
from distance_maps.operations.heatmap_toolbox import distance_matrix, show
import numpy as np


# %% [markdown]
#### 3D structure before interplation

# %% [code]
heat_file = tsp_pdb[:-4] + ".heat"

# %% [code]
distance_matrix(tsp_pdb, heat_file)


# %% [code]
cmap = "seismic_r"
heatmap = np.loadtxt(heat_file)
image_outfile = f"{heat_file[:-5]}_{cmap}.png"
title = 'Distance map'
show(heatmap, gamma=1, out_file_name=image_outfile, title=title, cmap=cmap, show_map=True)

# %% [markdown]
#### 3D structure after interpolation

# %% [code]
heat_file_smooth = out_smooth[:-4] + ".heat"

# %% [code]
distance_matrix(out_smooth, heat_file_smooth)


# %% [code]
heatmap = np.loadtxt(heat_file_smooth)
image_outfile = f"{heat_file_smooth[:-5]}_{cmap}.png"
title = 'Distance map'
show(heatmap, gamma=1, out_file_name=image_outfile, title=title, cmap=cmap, show_map=True)

# %% [code]
