# Supplementary material for: Super-resolution visualization of chromatin loop folding in human lymphoblastoid cells using interferometric photoactivated localization microscopy
Source: Sci Rep. 2022 May 20;12:8582. doi: 10.1038/s41598-022-12568-9 (PMC9122977; doi:10.1038/s41598-022-12568-9)
Supplement: Supplementary file 2 — Supplementary Information 2. [file 41598_2022_12568_MOESM2_ESM.zip › ChromoLooping-main/modeling_scripts/smoothing_operations/distance.py]

#!/usr/bin/env python
# -*- coding: utf-8 -*-
from math import sqrt


def distance3d(point_1, point_2):
    """Calculates euclidean distance in R^3 between two points"""
    return sqrt((point_1[0] - point_2[0]) ** 2 + (point_1[1] - point_2[1]) ** 2 + (point_1[2] - point_2[2]) ** 2)


def point_between(point_1, point_2, prop=0.5):
    """Calculates coordiantes of the middle between two points in R^3."""
    x_1, y_1, z_1 = point_1
    x_2, y_2, z_2 = point_2
    return x_1 * (1 - prop) + x_2 * prop, y_1 * (1 - prop) + y_2 * prop, z_1 * (1 - prop) + z_2 * prop
