# Supplementary material for: Super-resolution visualization of chromatin loop folding in human lymphoblastoid cells using interferometric photoactivated localization microscopy
Source: Sci Rep. 2022 May 20;12:8582. doi: 10.1038/s41598-022-12568-9 (PMC9122977; doi:10.1038/s41598-022-12568-9)
Supplement: Supplementary file 2 — Supplementary Information 2. [file 41598_2022_12568_MOESM2_ESM.zip › ChromoLooping-main/peak_stats/reader/peaks.py]

#!/usr/bin/env python
# -*- coding: utf-8 -*-
"""
@author: zparteka
"""
from peak_stats.reader.read_peaks import Reader

"""
In ASCII files from PeakSelector Z position is saved in nanometers, but X and Y positions are saved in pixels and have 
to be multiplied by pixel size.
"""

PIXEL_SIZE = 133


class Peak:
    """Peak class represents a single peak from data exported from Peak Selector"""

    def __init__(self, data_row, header):
        self.data = {}
        for i in range(len(header)):
            self.data[header[i]] = float(data_row[i])


class Group:
    """Single group consists of at least one peak. Groups are created during grouping (clustering) procedure in
    PeakSelector"""

    def __len__(self):
        return len(self.peaks)

    def __init__(self, group_index, group_peak):
        self.group_index = group_index
        self.peaks = []
        self.group_peak = group_peak

    def add_peak(self, peak: Peak):
        self.peaks.append(peak)


class Image:
    """Multiple groups form one Image. """

    def __init__(self, reader: Reader):
        self.fields = reader.head
        self.groups = []
        self.file_path = reader.path
        counter = 0
        for row in reader.lines:
            counter += 1
            self.add_peak(row, reader.head)

    def __hash__(self):
        return hash(self.file_path)

    def __eq__(self, other):
        return isinstance(other, Image) and self.file_path == other.file_path

    def group_count(self):
        return len(self.groups)

    def peak_count(self):
        count = 0
        for group in self.groups:
            count += len(group)
        return count

    def add_group(self, group):
        self.groups.append(group)

    def attributes(self):
        return self.fields

    def add_peak(self, data_row, head):
        # create peak
        new_peak = Peak(data_row=data_row, header=head)
        for i in self.groups:
            # check if exists spot for this peak
            if i.group_index == new_peak.data['18 Grouped Index']:
                i.add_peak(peak=new_peak)
                return
                # if not create a new spot and add to image
        group_peak = GroupPeak(peak=new_peak)
        new_group = Group(group_index=new_peak.data['18 Grouped Index'], group_peak=group_peak)
        new_group.add_peak(peak=new_peak)
        self.add_group(group=new_group)
        return


class GroupPeak:
    """Single peak that represents a single group. Calculated by PeakSelector."""

    def __init__(self, peak: Peak):
        self.x_position = peak.data["Group X Position"] * PIXEL_SIZE
        self.y_position = peak.data["Group Y Position"] * PIXEL_SIZE
        self.z_position = peak.data["Group Z Position"]
        self.group_sigma_x = peak.data["Group Sigma X Pos"] * PIXEL_SIZE
        self.group_sigma_y = peak.data["Group Sigma Y Pos"] * PIXEL_SIZE
        self.group_sigma_z = peak.data["Group Sigma Z"]
        self.photon_number = peak.data["Group N Photons"]
