# Supplementary material for: Super-resolution visualization of chromatin loop folding in human lymphoblastoid cells using interferometric photoactivated localization microscopy
Source: Sci Rep. 2022 May 20;12:8582. doi: 10.1038/s41598-022-12568-9 (PMC9122977; doi:10.1038/s41598-022-12568-9)
Supplement: Supplementary file 2 — Supplementary Information 2. [file 41598_2022_12568_MOESM2_ESM.zip › ChromoLooping-main/smooth_model.py]

#!/usr/bin/env python
# -*- coding: utf-8 -*-
"""
Created on Tue Aug 22 15:41:22 2017

@author: zofia
"""
import argparse
from modeling_scripts.modeling_operations.create_structure import load_points, save_pdb
from modeling_scripts.smoothing_operations.spline import spline, refdist


def main():
    parser = argparse.ArgumentParser(description="Run spline interpolation on polymer model in .pdb format.")
    parser.add_argument("-i", '--infile', type=str, help='model to smooth')
    parser.add_argument('-b', '--beads', type=int, help='number of beads in final model')
    args = parser.parse_args()
    out = args.infile[:-4] + f'_smooth{args.beads}.pdb'

    points = load_points(args.infile)
    ref_dist = refdist(points, args.beads)
    new_points = spline(points, ref_dist, max_beads=args.beads)
    save_pdb(new_points, out)


if __name__ == '__main__':
    main()
